# Supplementary material for: Identification of SNP and SSR markers in eggplant using RAD tag sequencing
Source: BMC Genomics. 2011 Jun 10;12:304. doi: 10.1186/1471-2164-12-304 (PMC3128069; doi:10.1186/1471-2164-12-304)
Supplement: Additional file 1 — SM-I dataset. The zip file contains 5 files (1a-1e): 1a: "add_file_1a_SM-I.fas" (file format: .txt - fasta file); 1b: "add_file_1b_contigs_parents_SM-I.txt" (file format: .txt - fasta file); 1c: "add_file_1c_singlets parent 67_3.txt" (file format: .txt - fasta file); 1d: "add_file_1d_singlets parent 305E40.txt" (file format: .txt - fasta file); 1e: "add_file_1e_contigs_parents_SM-I.ace" (file format: .ace; the ACE viewer "Tablet" is available at http://bioinf.scri.ac.uk/tablet). [file 1471-2164-12-304-S1.ZIP]

Archive with 5 entries (5 files):
- add_file_1a_SM-I.txt
- add_file_1b_contigs_parents_SM-I.txt
- add_file_1c_singlets parent 67_3.txt
- add_file_1d_singlets parent 305E40.txt
- add_file_1e_contigs_parents_SM-I.ace
