# Supplementary material for: Identification of SNP and SSR markers in eggplant using RAD tag sequencing
Source: BMC Genomics. 2011 Jun 10;12:304. doi: 10.1186/1471-2164-12-304 (PMC3128069; doi:10.1186/1471-2164-12-304)
Supplement: Additional file 1 — SM-I dataset. The zip file contains 5 files (1a-1e): 1a: "add_file_1a_SM-I.fas" (file format: .txt - fasta file); 1b: "add_file_1b_contigs_parents_SM-I.txt" (file format: .txt - fasta file); 1c: "add_file_1c_singlets parent 67_3.txt" (file format: .txt - fasta file); 1d: "add_file_1d_singlets parent 305E40.txt" (file format: .txt - fasta file); 1e: "add_file_1e_contigs_parents_SM-I.ace" (file format: .ace; the ACE viewer "Tablet" is available at http://bioinf.scri.ac.uk/tablet). [file 1471-2164-12-304-S1.ZIP › add_file_1b_contigs_parents_SM-I.txt]

>Contig1:2_SgrAI_67/3_NODE_1_L96;2_SgrAI_305E40_NODE_1_L201;1752_SgrAI_305E40_NODE_1_L180;1667_SgrAI_67/3_NODE_1_L93
AGATGATCCGAGTTGGCATAATATGATTGGAGCCAGCTCACACCACCACAACATATACAA
AATCCAACCTGGCCCGGCCCAGTCCAGCCCAGCCCAGCCCAAGTCAAACCCAATACCTCA
TCAACTTTCAATATTACCATTAAGCTAAAAACTTTTTCATAAATTCCTCCTCTGTCCCCA
CTACCCAACATTTCCTCTATCACCAAGCAATATATATAAAATATAATATAAATTATTGAT
AAATT
>Contig2:3_SgrAI_67/3_NODE_1_L231;3_SgrAI_305E40_NODE_1_L234
TCTTGAGAGGTTGTGAGAGTTTTTTTAAGGGAAGGGAGGTATTTTACGGTGTAGAGCTTT
GACAATTTTATTCTAGTAAGTTGCTATTACTTTTCTAAATCTTTTATAATAAGTTAATAG
ATGAGATTATTTTTCGTGTATTTTCAAGTACGTTATTTCGAGGATATATGTTGACACCAA
ATTTTTCCCGTCCGCATCACAAAATACCCGGTATATTTTAATATTAACAATTTTGAAATA
TTTACCTATTCTATTATTAAAAAAAATTA
>Contig3:5_SgrAI_67/3_NODE_1_L182;5_SgrAI_305E40_NODE_1_L207;714_SgrAI_67/3_NODE_1_L213;725_SgrAI_305E40_NODE_1_L135
CAGAATTTAAACTTACTTCAGTAGTCAAATCTCCAGAGCAATTGGCATATAACACTTATT
ACACAGCAGAATACTCTACTTACTAATGCATAGACTGCTCCTTATTGCACGTTTGCATCA
GTATACATCAAAGATTGCTGCTATAAAATTTTCATACAACTTGTACACAACAAAGCAACT
CTAAATGAGTACAACAACTCTATGATATGAATTTATAGATGGAGCAACAACTGGAAGAAT
AACAAAATCAGATCAGAATA
>Contig4:13_SgrAI_67/3_NODE_1_L177;13_SgrAI_305E40_NODE_1_L244
GAAAACCCCGTCTGTCAATCTCTTCCGGTCACCGGAAAAATACCCAAATGTGTTCAAGGG
GTTTACGTTCGTAACGGAGCTAACCCGCTTTTCGAACCAACCGCCGGACACCACTTCTTC
GACGGCGACGGGATGGTTCACGCCGTTCAGTTCAAAAATGGGTCGGCTAGTTACGCCTGC
CGGTTCACTGAAACAGAGAGGCTGGTTCAAGAAAAAGCTTTGGGTCGTCCTGTTTTCCCT
AAAGCCATTGGCGAATTACATGGTCACGCAGGAATTGCAAG
>Contig5:15_SgrAI_67/3_NODE_1_L318;16_SgrAI_305E40_NODE_1_L234
TGCAATTTTAGCTATCACTTTATTCAAGTTTAACTTATAATGAGGTCTCAACGGCATTAT
TTCCATCATCCAGCATTTTTTAATTTCTTTTTTAGGGGATTAGAATGAGTGTTGAACCCT
CAGCCCACCAACTCAGCTACTAAGATTTCTGCCATCATTTCCAGCATCAATTACCTCCGC
TAAGATACTTATCAATCAAGCATAATTTATTTTCAACGAATTTTACATTTCACATCAACT
TAAATTAAAGACTAAAGTTTTTCAGCATCGAATACGGAAAACAAAAACCTGTAATCGAAT
GCCGCACGGTTACTGACAGCGGCGAGAGCCTCAGAAGCATCAGCGTGA
>Contig6:17_SgrAI_67/3_NODE_1_L165;18_SgrAI_305E40_NODE_1_L202
AACCATCTTTTAGATTAATCAATTTTCCAATATCATCAATATATGCATCAGCACCATTAG
GGAACATTGTACCACCACCGGGAAATCTGAACCGGTCCCCTTCGAATCTAATCCAGTTCT
GAACTGCCTTCTCCACCGTCAATTCTTTATGAGGCACATTAGCATACCACGCCAGATCCC
TGCTCAGTGGCCATTTGAACGGATTCTTGTAACCATATGGTGCCGGTATACGGCATTTCA
ATAATTCAC
>Contig7:19_SgrAI_67/3_NODE_1_L259;19_SgrAI_305E40_NODE_1_L221
TAGCATAGACCATCAATTGTGTGTATATATATATATATACACACATGTGTATACTGTACA
GAATTGAATAAGAACACTTCTTCTTCTTCTTCCTCTATTCAGCTCCTCAATATACTCCTT
CTTGTCAATCTGTTAACAGATTACCTCACATCAACACCAACACCAACAAGTTTGGGGCCC
AAAAATTCATTAATATTTTTGACAGCATTGAGGACACCTTTACCTCCATAAAGGCTCTTG
TCCCCATCTCTTAGCTCTAGGGCTTCATAGATCCCGGTGGAAGCCCCAC
>Contig8:24_SgrAI_67/3_NODE_1_L171;23_SgrAI_305E40_NODE_1_L185
TGAGCAAGAATCAGTAAGTAAAAGAAATCAAATCGAACACAAAATCGCAATACTCCATAA
TAATCAAGTTGTCATTTTGGGGTTGTCTCATAGTGGTAAGAGGAGAGGCCGTTTGGTGGT
TGTTGTGAGATCGAGGAGATCGTAGGGACAGGAAATAGGTGAGGGTGGTTTTGGTCCGCC
GGCCACATGCAACTGTGGCGGCGGCTCGAATTTTTCGACAGGGCCGGGGGCTCACTG
>Contig9:30_SgrAI_67/3_NODE_2_L148;30_SgrAI_305E40_NODE_1_L182
TTCTTCATATTGTGAACCCCTCAGTGAAAATCTCGGTTCTGTCACCATAGTCATTATTTC
TTGTTTTCTAATTGTAAAATGATGGAATGAAGGTATTTTTTATATATATGCTGTGTTAAG
TAAATTTTCTGCCTGTTGGCTTTGAGTATTTTTTTTTTTCAAGAGTAGTGGATGATCTGT
GTTCTGGTTATACTGGCAGGGGGGGGGGGG
>Contig10:31_SgrAI_67/3_NODE_2_L140;31_SgrAI_305E40_NODE_1_L204
AAAAAGTCGTAACAATGAAATTCCCCCAAAACAAGGAATTGACCAAATATTCAACACTTA
TTACATATAAGGTAAAAGAAATCTTCAATACGAAAGTACGCACTCTCCATTCCATAATGC
AATCTCGGAAGAAGGAGGAACCTTCAGCTGGCTCGGCTTTTAAAGGGTCGAGATTTCTGT
ACACATCAATGTCAACATCTTCAATCCGCTCTGAGAATGTCTTGAACTGCACCATATAAA
AAA
>Contig11:32_SgrAI_67/3_NODE_1_L222;32_SgrAI_305E40_NODE_1_L210;3097_SgrAI_67/3_NODE_1_L191
ACTCGTGGAAGCTGTTGAGTCCAAACAAGGATTACACAAGGTGCTAACTTGAGTCTCGTT
TCCCCAAAATAACACATTGGTTGGTAAAATGGGCAACTCTGTTGTAGCTGAACCTGAACC
CGAACCCGAACCCTCTTCCATTATCTCCAATGGCAATTCCTCAGTTGTTGAAATAGCGTT
ACGACAAAGAGGGCAAGTGGAATGAGATTGAAACCACATATCAATGCAATCAACATGAAA
CCCATGATTACATTTTGGTAAA
>Contig12:49_SgrAI_67/3_NODE_1_L175;44_SgrAI_305E40_NODE_1_L134
TTGAGTCAATATCGGGAGTCGAGACAGAGAAACGATCCGGGTCACTCTTAAATTTCATTT
TAAATAATTTTTTTTCCTTCAACTTAAATATTGCTGAAAAATGGAGAAATATTCAGGAGC
GCTCCACGCCCTGTTACCAACTCCGGTGTCCTCGCCGGCCTTCACTGATTTATAAAATAA
TAATAATAATAATAATAATAATAAT
>Contig13:49_SgrAI_67/3_NODE_2_L85;44_SgrAI_305E40_NODE_3_L71
TAATAATAATAATTATTATTATTATTATTAAAATGAATAAATAATTAGTGACCGACTCCA
CTGTAACATTAATATAATTTTGTTTTCTAACTACTTTTAGCACCATGATTACGAA
>Contig14:55_SgrAI_67/3_NODE_1_L217;757_SgrAI_305E40_NODE_1_L207;51_SgrAI_305E40_NODE_1_L198;741_SgrAI_67/3_NODE_1_L214
AGGTAAAAGAAAATTCCAATGATGTGTTACACATTGGTTACTAGCAATTTGAAACAACAA
CGAGATAACAGCATGCTTAGTTTTAATATATCAGATTATTTTTCCTTGTTCTCCTTTTAC
GTTTTTTCTAGTAGTGAAACAATAATTACACTATTAGCTTCCAAGAGCAATTTTACATGT
TCACCCTATATATTCATCAGATCAGATGCCCATAATAGATTATCCTAGAGGAAATCTTGA
TCACAAAATCATGAAT
>Contig15:56_SgrAI_67/3_NODE_1_L232;52_SgrAI_305E40_NODE_1_L224
TCAAAAAATTATATCAATTCCGTCCGTAACGAGCCCGCCAAAAATTCCAATAGACTTGGC
AATGCCGAAAAATGCTTGGTAGCATTATATGAGTCAAGAAATGGAAAATAAGTGATTTCA
ATAGTTATTTTAATGTTACTAAAGTAGCACTTAATTTGAACATGGAAAAGTAAAAAATAA
AATTTAAAGGAAAAGGAAAAGAAAAAGAAAAAGAGAAAAGAGAAAAGATAAATATATATT
ACGTATACATAGAATAAATAAA
>Contig16:57_SgrAI_67/3_NODE_1_L223;53_SgrAI_305E40_NODE_1_L215
TAAATAATATTCAAGAATAAACACACTGATAAATTACCATAAAAATTGTACATTAAACGT
AAAGAAGAAGTACACCTGTTTTTGGGCAATATCAATAATTCGAAGTTCAAGCTTCTGTCC
TCTCAACTCCAAAACCTAAAAATCCACCAAATCAAAGTTCCAGCATATGAATGTAGGTGT
ATAAGAGGTTTGCAGATGAAATTGGGTTACCGTTAAGGGTCGAAAGCTGTAGCCTTTACT
AAGGGCCAGACCA
>Contig17:59_SgrAI_67/3_NODE_3_L102;56_SgrAI_305E40_NODE_5_L100
TACTTCTTCGCGCCACGGGCTACCTCTACCTCTTCTCAGAACTACTACAGTCAGGTTCTC
ACACCTTAAGCCTCCCAGACAGTACAAATGATAAAGCATAAGACTTTAGTCTCCATTTTG
CCTCTTAAAACA
>Contig18:62_SgrAI_67/3_NODE_1_L223;61_SgrAI_305E40_NODE_1_L240
ACGTTTGGAATGTTTTACCAAGTTGATCTTAAACAAGTGTCTCGGGAGGGGACTCTGCAC
TAAAGATCGGAGTAAATAAAAGTTTGGTGAAAACAATATTTTTCATGCGCCTACCAATAG
TATCATTCACATACAAACAAAATCTAACGTTCCTCTCCTCATAACGGAATTACATAATTT
CTTCATTCATCATCCACGCGCCGCCGCACTCCACCGCGTTCATGGGTGCTGTAGAACCTG
TAAGCACCAGAGCTCCAATAGTTCATTTTATTTTC
>Contig19:67_SgrAI_67/3_NODE_1_L247;67_SgrAI_305E40_NODE_1_L210
AAAGAAATTTACAAACTAAAAATTCTAAAATTTGTCTCTACATGAACAAAATTCTATGAT
TTCTTTTCCTCTTTCCTAAATTCTCTGATTGGGAAATTCTTTCCTCTTTTTATCTTTTTG
GGATTTTCATTGATTGATGATCAAGAAGACAAGTTAACATGCACAGTGGCATTCATATTA
GAGTTACAAACAGGGCATGTATGGACTAAGCTTGATCCACAAACTGCACACAGGCACAGG
TGTCTGCACGGTAACAGCAACACACACGATTCCCTCT
>Contig20:91_SgrAI_67/3_NODE_1_L196;33932_PStI_67/3_NODE_2_L229;16912_PStI_305E40_NODE_1_L316;33431_PStI_305E40_NODE_1_L267;17162_PStI_67/3_NODE_1_L327
GACGGCGCATCCAATGAATACGCCGTCAGCTAATTCCGTCACTTGAACAGCTAGAAGAGG
GATAAAATGCCCTCTATAGCTCACCGTACGGTCGAAAGGGAAAAACTCCTTCACATGATC
AGGAACATCGATACATCCTATGACATCGCGGATGAAAATGTGAGTAGCTGAAGCATGAAC
AAAATGAACACCATCATCATTGCAACAAATGTAGACATAGCCATCCGAGTCAGTCACGAA
TCGCCCCGCGAGTGGAGGGAAGTGAGTGAGGGTATGAGACAGACTGACTTTCAGAAGGGA
AATGAGTTGAGGGATAGGGAAAGGAGGACGAGTAAACAAACATCCTTTCTGAATGTAGTG
AACAGAGAGCATAGG
>Contig21:92_SgrAI_67/3_NODE_1_L233;91_SgrAI_305E40_NODE_1_L239
TTCATCTTCTTCCCTCTCTACCTCACATCGCAGTAGTCCCTGTCTCTAATGGCTTTCACT
TTCACTTTCACTCTATAATAATAAACCCAAAGATTTTCAAATCATACTCACTTTACACTT
CTCTCTCCCTCCATAATTATCACCTAGGGTTTTTTTTTGTTCAATTCACTTCACACTAAT
CCTTCTTATTTATGGTTTGTATATAATTGTGAATGGTCCAAATGGATCCACCTATTGTTA
ATGAAGGTTCATTCTCCGCGGCAAACCCTTCTT
>Contig22:100_SgrAI_67/3_NODE_1_L94;96_SgrAI_305E40_NODE_2_L153
AATGATACGGCAACGGAAATATAATATGTTGATTGGGGAAAAAAAAAAAAAGAGAACCTC
TAAGCGACGGAACTCATAAAGCCAGAAAGTAGTCAAGCGGTTGAGTGTAGAAGGCTGATC
GCAAGCATATGTCAGGACAACAGCATCGGCTCGCTTCAATTCTTCAGCAACCTTACCTCT
GCTCTCCAAACTACATATCATCACATACAGAAATTCATCAAA
>Contig23:125_SgrAI_67/3_NODE_1_L215;117_SgrAI_305E40_NODE_1_L208
ATAGGTAGTGCGAATTTGAATTAATCATACAACTAATTAGAAAAAAAAAAAAGAAAAGGA
TATAACCACCTAAAATACCTTAAGTATGCTCCATAACTATAATTTGGATAATTATATTTT
GTAACTATAGCTATATCAATATTTGTATAATCCGCACGATATTTATATATGTTTGTATAA
TTCACTGTACAATTTGTAATTTTTATACGATATTTGTATATTTCGCCATCAATTCAATTT
ATAATATT
>Contig24:137_SgrAI_67/3_NODE_1_L239;129_SgrAI_305E40_NODE_1_L213
AGTAAATAATTTTTTTTTACAAATCAATATTTCTTATGAATACACTAAGACGGGAAGAAC
ACATGGACAACAATATTCATAAGTATTAATCTCATCACCTTTTGTCTAGAATTCTCGTAT
ATAAAGTTCAAAAGGTTTGATGGCATTCAAATTGACACGCCGTAGTGATAGAGCCATCAC
TAGCTAACAAACAACGTTATCACTGGCATATTGGACAGCATTTTTAGTATATCTCATCAT
TTGCGTCTTCTTCCCAG
>Contig25:140_SgrAI_67/3_NODE_1_L171;132_SgrAI_305E40_NODE_1_L213
TAATATCGTTTTAAAAGAATGTTAATATTTTTATCAATCATCTTAACATTTATCTCTTTA
TTTTTAATTTTAATTGCATTAATTTTTTAACTGCATGTTATTTTTCTGCAGTTAAATATT
TTTTAATTATGTCTTCTTAATATATTGTATTGATTTTGAAAAATAATATGAAATCTTCAT
TCTCACTTACTATTAATTTGTGAATTTTTATTTATTTACTTATTTTCACCATCTGAGAAC
ATCCACGGCTG
>Contig26:143_SgrAI_67/3_NODE_1_L160;134_SgrAI_305E40_NODE_1_L134
TAAAAGAGTGAGAAGCAGATGAAGACAAAGAAAGGGTAGTAGTATAATCCTTCATAGAGG
GTCTCAAAGGGGTTTTCCTCCGACCAGAAAGCCACCCTATAAGGACGGAGGAAGGGTTAT
CACGGTTGATATGTTGTAAAGGGAGGGGAAAGTGAGATGGAATCGAGAGGAAATCGGTGA
TGGTGGCGGG
>Contig27:147_SgrAI_67/3_NODE_1_L189;138_SgrAI_305E40_NODE_1_L204
CTCGAAAGTCATCGGATAATTGGGGTGGATCCAAAATTTGTGAGTGAAATAATGGGTAAA
ATTAGCATGGCAATATTCCGGGGCACCTAAAACCCGACTGTTAAGCTCAATGTTCCAGAG
TTTAGCTACATCGTCGACGACAATGAGATCGGAATCAAGGTAAATAATCCTATTAACAGT
GACCGGTAGTAAGTCGGCGAGGTAAATCCGAGCGTAATTTAAGGGTTGATCAAGT
>Contig28:157_SgrAI_67/3_NODE_1_L224;147_SgrAI_305E40_NODE_1_L211
CCGTCCGGGATGATCTCGAACCGGTATCCGAGCTCGCCGTTGCGTTCTCGCCACGCTTCG
AGACGGCCCCATGGCTTCCAGGTGTTGTCACCGGGTCGGAGGATGAGCCAGGATCCCGGG
TTGGATTTGCTGACCCGATCCGAACCTTGTGATGGGACAAACGGGGTCACCATGGACGCT
GCTGCAACAGGGGAACCGGAAAGATCATGGACTGTAATTGACCATCCTTTTCGTTCTTTT
ACAGGTGTCTCTTT
>Contig29:159_SgrAI_67/3_NODE_1_L223;149_SgrAI_305E40_NODE_1_L191
AAATCTTCCATCTATAAAGCAGAGTAGAGTATACGGATGAACTTATTACAAAAGAAATAT
TAAAAAATTAATTAAACAAAAATAAATCCAGAATGAGAACAAAAAAAGGAATAATAATAC
GACCACATTAAACTAATAATTACATGAATTATTAGTAATATAATAATAAAACATAAAGTA
TTATAAATTTACAAAATTCAAGTAATCTTCAAATTCACAAATTTAAAATTTCGTTGATAT
TTTATAATTTACC
>Contig30:167_SgrAI_67/3_NODE_1_L271;158_SgrAI_305E40_NODE_1_L205
AAATTTACTAACAAATTAGTATTTTTAAATATCAGCAGGTAACATTTAAAGAATGTTATA
GTGAACATAGAAATAATTTAAGAATCAAAATTAATGTATCGGGATTATTGAATTTATGCA
GCTGAATTGATGCATTCGGATAGAAATTTTCTTTTTTGAAATTTTTGAGAATGAATAACA
ATAATGAAAAATATGATAAATAAAAGTGTATAATTTGGTAATTTTTTTTTAAAAAAGGTA
GTTTCCAAACAGGCCCTAATGTTTATTGGGCTTAAGCTTTACTCTTATTATTTTTTTTTA
A
>Contig31:169_SgrAI_67/3_NODE_1_L121;160_SgrAI_305E40_NODE_1_L107
AGGCGGTGGCGGTGGAACTGAAACTGACGCATTCTGCTGTATGTGATTACTGACTCTCAC
GGGGGATTCAACATTCTGATCCCAAACATCGGAAATTCTGGGTGATGATTCAATACTTCT
GCTTGAATATCTCTCTGGAGATGATGAACTG
>Contig32:175_SgrAI_67/3_NODE_1_L222;166_SgrAI_305E40_NODE_1_L190
TAGAACAGAGAAAATATTAGTTTAAATAAAATATTTATTTTGTTGTTATTTAAACTTTAT
TATATTATATTGTTTAAATCCATCGTCAGATTAGGTAATGATGAAAAGTCTCATTGATGT
AACGAGTCTTATTTTGTCTTTACACCATAGTCTACCCATACCTACTTTTCCGGTAGATTT
ATCATTCAAATTGTTAATGCTACGAAATGGGAGAGAACAATACAACTTATTCAAATATTT
TATTTATT
>Contig33:176_SgrAI_67/3_NODE_1_L216;168_SgrAI_305E40_NODE_1_L212
TTTTATGTAATGTGCAATGATGTTGGTTGAGAAGCTATGTTGCTTGGAGTTTTCAAAAAT
GCTGCTGCACTCGTGTTGCATCCTTCAGAAAATGCACTACTTTTGAAATATCCAATCGTA
TCGATCAACATTTTTTAAGAGTCCAAGGGACATAGTTGAGTAGTATAAGGATGTAATATA
ATATTGTGTTGATTGTTCAATGTATTTGTTAATTGTCGTTTCAAATTGAGGCAAATGTAA
GAA
>Contig34:183_SgrAI_67/3_NODE_1_L322;174_SgrAI_305E40_NODE_1_L213
GTCCCGTAAAATTAATCATGTAATCTAAAAACAAGTCAAAACTATGAAAAGAACACAATT
TTTTTTTTGCAAAAGTAAAGAGCTATTAACATTATTGGATTTGCCCAAATTCGTCTAATC
CCTGCCCGGCATCGAAATAAAGATGTTTGACGAACAAAAACTTCTACTATCAATAGAACT
CGGGACAGGAAAGAATCTAACCACGAGGTTAAAGATGTTTAAAAAGTAAAAAAGAGAGAA
GGGGGATAAATTTCATAATCAAAGCATTTTATTACACTAATTAATTAATATAGAGCAGTG
AACAACAAACATTAACAGACAATTCCAACTAACGGTGATTAGTTAGAGCACA
>Contig35:191_SgrAI_67/3_NODE_1_L173;183_SgrAI_305E40_NODE_1_L216
ATTTTATTAAATTACCCTTTCAATATAATAAATATAGTATCTTGAAAAATATAATAGAGA
AATAAATATAATTAATGATAATGATAAATTATGAACTAAGTATAAAATTGTCTTTTAATT
TCATAAAGTGAATAAGTATGATTGCACATCCAAAATAATTATCAAAATTTTGTATTGTTA
AAGAGACGCGT
>Contig36:192_SgrAI_67/3_NODE_1_L233;1064_SgrAI_67/3_NODE_1_L218
CAATTGTTCACGTTCTCAACTCTGCTTTTATATCTTTTCTCTTATCATCTGTCAACATTA
ATGTACATTTTTTGCAGGCTAAAAACCAGTCCTGTGTACTTGTCAATTTTAACACGTAAT
TTATTTTATTCAGAGATTTTGAGTTCGAACCTAAGTTTTCAATTTAAATTTTATAAGCTT
TTTATATTGAATGAAGTAATCCCATTCCATACAATTATTGTGTCATCCTTTAATTTTCTC
TCTCTTCGTTTTTTTACTTTCTC
>Contig37:194_SgrAI_67/3_NODE_1_L170;184_SgrAI_305E40_NODE_1_L138
CTCATCGCCGGCGACGAGCCCCAAACCGGCGACCCTTTTCGCCCCCTTTTTCCACCAACA
AACTCGCACCAACAATCTCCACCAAACGACCCTGAAACAGCAACCAAAAGACCCCGTCGT
CCCCTATCTCTCTCCTCTCTGGAACCAACATGCAACACCACCTCCGAACAGCCCCAAAAG
GCCGCTGCAAGCACCACCAA
>Contig38:200_SgrAI_67/3_NODE_1_L244;190_SgrAI_305E40_NODE_1_L199
TATAACAAAAGGTTCAAATTTCAACATGTTAACAAGTTTAAGTCCGACTATAAAATCGTT
TTTAGTAAATAATCAAAATTAGTTAAATTTTAAAGCAAGTACGAAATCATTCATAATATT
AACTCCAAATTATAAAATTGAACCTACCATTAACCACTCTAGTATTTCCACATCTACCAA
GTTTAATTTATTTTCCCAACTAAAAAAAAGAGAGAGAAAAAGAAAAAGGAAAAGAATTTC
ATTGTTGAAAAATACTAAATAAAATACAAGGAAA
>Contig39:202_SgrAI_67/3_NODE_1_L143;191_SgrAI_305E40_NODE_1_L210
TCCCCCTCTGTCGTCCACCGTCTCCTTTCAACCAAAACTGGCGACCCTTTTTCGTTGGAA
AAGCCCCATAGGCCATACCGACAACAACAACCACCAAACAGCCCCATACCACTACCCAAC
GAACCCTAGCCACCGACCTCCAAAAATGACCCCAAATCTAGTAGAAACCCTCATGCGCCA
CCCTTTTCTCCCTTTGTCCGTTGTCCTCTGGCCGAAAACAACAAAAGCAGACCGACACCT
CCCCATCGTCGGAAAATGGCA
>Contig40:214_SgrAI_67/3_NODE_1_L249;201_SgrAI_305E40_NODE_1_L218;2288_SgrAI_305E40_NODE_3_L149;2174_SgrAI_67/3_NODE_1_L102;27794_PStI_67/3_NODE_1_L204
TCAGAATCTTACATATTAATTAATCGAATAGAGATTCAACAACATAACTTGTGTCATTTT
TATTCTAATTCTTACTTGTTTTCTGTTGTCCACATATGAATTCATGGTGATCAAATTCAT
AATCGTTGGTTTTGGTTCTGCAGATCCTAATGGTAAGTTTTTCAAGTTATGTATTTATTT
TTTTCTGCGCGAGTGGATTTGATACTACGAAAGTCATTTTTCATGAAAAATATCTCATAA
AATGTTTCGTGGTTGGTGATTAGTATTAAATATTTTAATCAAGTCAAAACCTTGCATGCA
GGACCAATGATATACATGGGGATTTACCATTTCTTCTATCAGTACAATCCTTACGATGCA
CAAGCAGGTAACATAGTCTGGGGCCATTCCACGTCGACCGATCTCGTCAACTGGACTCCT
CAGCCGCCGG
>Contig41:231_SgrAI_67/3_NODE_1_L225;224_SgrAI_305E40_NODE_4_L114
AAAAAAAAAATGAAATGAGTTTTTTTTTTTACACATAATACTCAAGCAAAAATCAAAGGT
ACCAAAATGCCAAAAAAATTATTAAGAAATCACTATTTTAAGAGAGAGAAATCAGTGGCA
ATTTCGTAATTATCTCAACACACAAAAAAAGTGAGATTTGCAGAAGAGTACCAAACATTG
AACCGCTGTCTGACGAAGACGAAGAAGAAGGCTCGGAATTGAACACAGAAGTCAGAATCT
TAGCGGCGCCGGAAA
>Contig42:232_SgrAI_67/3_NODE_1_L236;225_SgrAI_305E40_NODE_1_L98;225_SgrAI_305E40_NODE_2_L122
CACCCCACAAATTTCCACAATAACAAATATCTAGCATCTACTTTTTTGCATATAATGCTA
ATACACACACATCTCAAAATAATTTCACCTACCAAGAAACTTCCTTAAAATTCCCACCGC
CGAAACATCACTAAAATCACACACACACACACACACACATATCTCCATATTCTCGCTTAC
TTATCTTCTTTAAAGATGTCGAGGTCGAGCTCGAAAAATGATGTACACATCCTAATTTTT
CCATTTCCAGCGCAAGGTCACATACT
>Contig43:258_SgrAI_67/3_NODE_1_L252;834_SgrAI_305E40_NODE_1_L175;808_SgrAI_67/3_NODE_1_L91
CGGATTGAAGATTTTAGATTTGAAAGTTATCTGAATTTGTAAGTTAAATCTACAAATTTT
AAATACCAAATCACTAAAAAAGAAATTCAAAGAAGATTGAGTTGAAGAGTATTTTTCTAC
CATTTTTGTATTAATTGAACTAAATTGTACTCTAATAAAATGAAAGTATACTACAATTCC
TAGACTAATCTTTGATTAAACGCAAATTCATTTAGTTTGTGTTATGATAAAAATCAATGC
AAGAATCTTCTTCCGGAAAAATTTCTTCAGAAGATCCTAAAGAATCCACCACATCTTCCC
TGCTCCAACCCGCACGTAATAACCTCTTCGATAACAAACTCACGTGCG
>Contig44:264_SgrAI_67/3_NODE_1_L214;259_SgrAI_305E40_NODE_1_L200
AAAAAAAGTACCTACGTGGCAGAATGTGAGCCACTTGGACATCATGCAAAATTAAAGACC
CATTCGATGATCAAACAAAAAAAACGTAAACAAAAACAAAACAACAAATCAAGAATCCAT
CCCATTTATCCAAATCCAATCTTAGCCCTCCATCCCTTTTCATCAACGGTGCTCATCCCC
TTGATATCTCTAACCATATCCATCAAATTCATACAAAAAAAACTCCAATAAAATCTCCAC
TCTC
>Contig45:274_SgrAI_67/3_NODE_2_L97;269_SgrAI_305E40_NODE_1_L197
ATACAAAGAAGGAACTTGATGGGAAAAAAAAGGGATAAAAATTGCAATCTCTATGCTCGA
ATCCTATGGGAGGAGAGTACAGAGGCCATTTTAACTAACTGGTGGGTGCAGGTGGCAATA
GGTGGAGTACACCAACACACAGTGAGAAGCACATAATAAAGCAGGAGAAGGTTCAACAGA
GCTTAAAGAAAAGCAGAAACATCCAATATGAGTCTTGCAAAGTAGTTTTTTTT
>Contig46:289_SgrAI_67/3_NODE_1_L382;282_SgrAI_305E40_NODE_1_L342
ACAACCATAGACAAAAAGATCACAAAGTTTATTATTTTTTTCAAGAATTTAAGTTATATA
CGCAAACAGTTCTCATACTGACCTGTTGCTGAAGATTGATGATGTGAGCAACACAACCAT
AGACGGGGTCCCGTAGTCTCGCTTGAGCTTCAAAACAAATGGTAGCAACAGCATCAAGCC
TCTTGTGGACAGGAATATGAAGGAGAAGTTTAGAAACATTGCTAGCTCCAAAAACTTTGT
GGACAGCGGCAAAATGAGCTGCACCTTGTTCAGAATCAAAATAAGGTGCAAAAATGCAAC
CAGCAACACACTTCCTTCTCAAGAATTTACAAGCACCACATGGTCCTCCTCCTCCTCCTC
CGCCACCACCACCACCACCACCTCCTCCGCCACAGCCTCCCCCTCCGCTGCT
>Contig47:299_SgrAI_67/3_NODE_1_L272;2536_SgrAI_67/3_NODE_1_L147;2665_SgrAI_305E40_NODE_1_L199;297_SgrAI_305E40_NODE_1_L239
TCATTTAGGCTAATTTAGTATTGAATGTCATTTCTACCTTAGATTTTAGAATTGACGGAT
TATTCCCATTCTCCATTTGCCATAATAGTCTTTCTCTGCTCCGGCGAAATCATCGAGCTA
CTTTTCCGGCGACCAATGTCCGATTCCAATTTGAAAACTGTAAGCTCATTTTCTCCCTTC
TTCTCTACATTGAATTCCTGTGATCTTATCAGAATGAAAAATCGATTGCGAATTTACAGG
TGAGGGTTGTAATTAAAGGGAGAGTTCAGGGTGTTTCGTACAGGGGCTGGACAGTAGATA
AT
>Contig48:301_SgrAI_67/3_NODE_1_L217;298_SgrAI_305E40_NODE_1_L201
ATGCTTTACCCTCTAATGTGAGACTTTTTTATACGAATTCACATTTAATCGGGCTTACGA
GATGTTTTACCTTTAATGTGAAATTTCTCGATGCGAGTTCACATTTAGTCGAATTTCAAT
ATAGATAGGTGGCATCGGACGAAAACAAAGAAAAGAAAAAAGAGTAGGTAGACCACATTT
GGCGTGGGAATTGAGAAAACTAACAAAGTAAAAGTTGCAGTAGCAAAAAAGTTTTGGGAT
TGTCTCT
>Contig49:304_SgrAI_67/3_NODE_2_L88;300_SgrAI_305E40_NODE_2_L88
TTCTATCTCTCAAATTAGTTGCAGAAAGTGTATTGCATATTCTATAAAAACGAAAAGAAC
TACACACACACTAAAATTATCAAAGGTGAACTGCAAACTCAAACTTTGGCCAAAAAAT
>Contig50:304_SgrAI_67/3_NODE_3_L164;300_SgrAI_305E40_NODE_1_L103
AACTGCAAACTCAAACTTTGGCCAAAAAATACATCAAGTAAAATCCATTCAGTCCTAAAT
GCTAGAGTTGACACATAAATTCGATCAGAGGGAATAGTGCTCACCACATTTGAAGCATTA
CTAGCAGGAGGAGGAGATTGTCTAAAGGTGGTACCATCAGGCTCAACGGTCCAACCGGCT
TGGCGAGCAAGAGC
>Contig51:319_SgrAI_67/3_NODE_1_L221;315_SgrAI_305E40_NODE_1_L237
CTGTAGTAACAAGGTCTATCCAGCAGTGTAGCAGTTCTATACCAACTCAGTGCTATACCA
ACAGACAATATTAACACAAATACCAACTCAGTAATATTCAAGATTCAACCAGTTGCTTAG
AAAATAATCAGCCAGTAGACAGAAAGAAAAAAAACAAATCGAGAAGAGTTTGGGGGATAT
CACCTGGAATCGGAGAAGATCTCGCCGGACCTGTCGGCCGTTTGAAAACTCAAGCCAGAA
AACTTACCAGATTGCTTCCCAGGAAGTACAGTGT
>Contig52:320_SgrAI_67/3_NODE_3_L92;318_SgrAI_305E40_NODE_1_L216
TAAAAAGCTTTTTTTTTTTTACAAAATAAAATAAACATCTTCTTCATGCTTATTCTTCCT
CATTTTATTCCTAACGACTACTACTACCATACTAGAGTGTTTTTCTTCTCTCTCTCTCTC
TCTCCCCTTTTCTCTCCTAAAAGGAGTAAAATTCTTCAGAGAAAAGCAAAAGTTATATGA
AATTCTTGCAAAAAATCACAATTTTCCTAACAAAGTTTGATTTTTAACCATTTTTGATTG
TATTTTTGATTTCATTTCTGG
>Contig53:333_SgrAI_67/3_NODE_1_L257;332_SgrAI_305E40_NODE_1_L225
TCAAGACTAATTTGCACAAGAGGAATTTGAAAACATTAACTAATGAAGAAGTAAAATCGA
CACCGAGCAATAACATACTAAAATAATGCTTTAATTGAGAATATTTATCATTTGTAGGCA
AGATTATGAGCAAAATGATGGATTATAATATCAAGAAGTCAAGATTTATAAAAACATACT
GATCATACGAGAATCTTTGAACTATTAAACCTGAAAAATGGAACAATACTATTTTACCTC
GAACAAAAAGAGGGAGATGGGAGAGACGAAGAGGGTGCCGCCAGGTT
>Contig54:355_SgrAI_67/3_NODE_1_L242;359_SgrAI_305E40_NODE_1_L140
CTAAGATGCCCCAATTTGGCTCAAATTCAGAACACGCATAATAAATTACTACGGTTTTTG
TTGAATGAAAAAATAGCTTACTACTCCCTTCTCCTTCTGGTGAATTTTTCTATGATTATT
TGATGATATAATTAAAATTGTGAAGCTGAAGGAGAGAGAGGCGAGGGAAAGGAAAAAAAC
CAAAATCCATTAGAAAACTAATTTTTGCAATTATGAGAATAAAGCAATACCGTTCATCTG
TGAATGTGAAAAAAACAAGAAGAAATTCTCTG
>Contig55:358_SgrAI_67/3_NODE_1_L226;362_SgrAI_305E40_NODE_1_L229
TGAGTGTTCCCACTTTTTAATCAAACATACAAAAAAGCAAAAGTAAAAGAAAAAAGTAAA
ATTAAAAATATTAATTTTTTTTAAAAAAAAAGTAGATAGGAAACAGTAACTTTCTCAATT
ATTTTTAAAAATACAAGTCTCAATTTGCATTTACATTGGCTCAATTACAACATAAAAATC
ACTCACCAATCACACAACTTTTAGCCTAATAAAGAAATTAAACAAAACTACAGGGACTAA
AACATTAAATTAAAAAAGAAAAATA
>Contig56:360_SgrAI_67/3_NODE_1_L244;365_SgrAI_305E40_NODE_1_L202
TTTTGTTATTTTTCAACATGCTCAATGTATAAATCTAAATTGATCGCATCAATATTTCTA
AATACTATTTCTATATATGATTATACAAAAAAGGAGAAAAATGAATATGTCAAACCCAAT
TTCCCCTACGATTATTGGGAATTAGGAATGACAATGGAAGCTGATTGGAGAAGTTTTTGG
GCCAAAGAGAGTTGATCCATCAGATTGATGACACGTGTCCTGTATTCCCCGAGCCTGATC
AACAGCTTCGGCCTCAAGTTCACCCAGCTGAGAA
>Contig57:364_SgrAI_67/3_NODE_1_L251;368_SgrAI_305E40_NODE_1_L229
TCATCATACCGACTATCCAAATGAGAGCACTAAAGCTTAAAGAAATTAGTAAACAAGAGA
ATCAACTCATCACGTGGCTTCTGTTATGGGTTGCACCAATGATTTTTCAATTCCAACTCT
TTCTGTTACAGGTAACCAATCACTAACCCTATCCTTTATGATTCCTTTTTCTATTACTCT
TAATTACCCAATAAAAAAAATGTTAATGTATTCTCTCTAACCCTAACAATATCCTCATAA
ATGTATGTTCATAAGCATACAACAATCATCTGGAGCTAAAG
>Contig58:381_SgrAI_67/3_NODE_1_L217;385_SgrAI_305E40_NODE_1_L217;38496_PStI_67/3_NODE_1_L332;37968_PStI_305E40_NODE_1_L291
CACTTCAATTAAAAGTGAATTGTCCATTTAATATAAATATATTATAAGTGTTAAAAAATA
TATTGTGCTTGTAATGTAAGAAATTGATACAATGTGTATTAAATTGTGTGATAAATATAT
TATTCAATAAATTTTTTGTTATATATATATTTTATAAATAGTTCTCTATAATACGTATTT
CCAACTATATTTATAAATACATTGTAAGTGTTCAACATTTTTTTTTAATTGTTATCGACA
AATATCTTTTTAATATAATATACTTTGACCCTCTAAAATTTTTGGTATTGGGCCTTGAAG
ATTTTCACTTCACTTTCCGATGTCCGAATCTCCATTTACACGAAAACGGACTCCAAAATG
AGCCCACACTGACTCCCAAACCTATCTACTGCTCCAACACCCTCCGTTTCTCTCGCCGGC
GAATACATCGCTCTCCCCTC
>Contig59:383_SgrAI_67/3_NODE_1_L190;387_SgrAI_305E40_NODE_1_L214
GGAAAACTATCCCCATTTAGCGAAGCCCTAATTTGACAATCCAAAAAAGGGCGGAATTCA
AAACCATACCCGAGCAGATCCATAGATTATTCCGCATCAGTGGATTCAAGTTCGAGGCGT
TTTAGGGCTTCTTGGTGGGCCCAAGTTTCAAGGGTGAGATCGGGCTTGGCGTTGAGGCCC
ACACCGAGGATGACGATGGTGAAAAAGCTGGTGATGTAGCAAGGGAGTTCCCAATCCTCC
CATT
>Contig60:395_SgrAI_67/3_NODE_1_L229;402_SgrAI_305E40_NODE_1_L205
TATCACCAACCTGTTACCACCGAAACGGAAATTTCACATGTTATCAGCTTTGGACATTCT
GGAAAGTCGGCTAGGACGCGGATGAAAATCGCCTCGACGTCTCTGATGATGCGACGATGG
CCTAATAAGAGCTGCCAACGCGCGTTTCACTAAATCACCTTCAACAGAACATATACGCAC
CAGTGAGTTCGTCATCGCCGATCTCCGAGCATTCAATCGGTTAGGAGAATACGAAATCGA
AGGAGTATCCTTCACATTC
>Contig61:406_SgrAI_67/3_NODE_1_L270;416_SgrAI_305E40_NODE_1_L217
CAGCCACCGATACCTTGTCGGCGTTGAAGAATGTGCAATTTCTCTGTGCAAATGATCCTT
CGATCTGATACTCCTCCGTCGGGTTGCTGTATACCTCCACCATCACGCTAGACCTTCCGA
TTATTGAAGATCTACGCACGCTGAATATTGGCTTTTGCCCTTCTTCTCTTTCCCCTAAAT
AGCCTTCCCATCTGTTATGCAAACTCGGCCTCTGTTTTCAGAAATTGCACCGAAATCAGA
AATTGCAAGTTTTTTGCCCCAAATTACAAAATCAAAAAAACACATAGATATACCTTACGG

>Contig62:413_SgrAI_67/3_NODE_1_L243;425_SgrAI_305E40_NODE_1_L216
CTACACTCTTCGTACACTCTGCTTCTCCCCCTAATCACACTAACCTCCTCTTTCATGGAA
ACTCCCCGGCGCTCCTCTGTAATCATCGTCGGAGCTGGCATCTCAGGTAATTAATTTATT
GCCTTAGATTTCGACATTAAGAGCAAATATATGCGAAAAATTAGATATTACCTGTTAAAT
CTGAATTCTGAATCTGCTTTTGTTTTCATATGTATAACATCTGCATTCACCGGAGAGATG
CGAATTTTGATATGAATCGTTGTATGCGTGGTT
>Contig63:428_SgrAI_67/3_NODE_1_L205;441_SgrAI_305E40_NODE_1_L229
GAGAACAGAACTCTTATATTATACGAGTGATTTCTATTCTAGCTGGCACTTCTACTTCGG
GTAACCTATTACAAGGAATGTTTTCCTGGCCCCACTAACTATGAAATTCTTCGATTCTCA
TCTCATAAGATCTGCCGGTTCGCGCCGCACTCTTGCTTGAAACTCTACTTTCGACTCTCT
AGATGACCCTGACACAGAAGCCGATTCTTCTTTCGCTTTCAGAACTACTTTGGAGCAGCT
ACCACTGATTCCGGTGAGGTTGGAGGTGCGAAC
>Contig64:432_SgrAI_67/3_NODE_1_L194;443_SgrAI_305E40_NODE_1_L225
CGAAGTTTGGCTACTATTTTTGTACCGAGACAAAGTTTCTGGCAACGAACCATGGTCCTT
CGTAGAGGACCTTGTGAGTGTTGGCTTCAAACTTAAATTTGACCACATGGTAGTCGTTCC
CCAGGTCAATTAGATTGATGGGTTCCGACGGCCTCCAAAGGTCAACTAGTTTATTCCTGA
GGTAGGTATAGGGTATTTTCTTCCCAAAAACTTTGATGATAACCGAGGCACTCTAAGTTA
GGTATAGCCTTTGCATCTCCGTCGAT
>Contig65:435_SgrAI_67/3_NODE_2_L73;446_SgrAI_305E40_NODE_1_L203;435_SgrAI_67/3_NODE_1_L144
TTAACAACAGTACTATCATCCTGCATGCTAGTGAGAGGCAGACAACTCACGGAGACATCA
TAAAAGCATCACAACCGAACCCATGGGAGTACTTATCAATTATCTGTTTTCTAGCAGACT
TGTTGAATTCATAGGATGGGAGGATCATATAGAGATCATGTTTCTTAAAATCTATTTGAA
TAATGTTAAACGAGGTTTGAATCAGGAACACCAACTTGCAATGGCTTTTATAGTTGAAAT
CACTAGACATCTTCATCTATCC
>Contig66:457_SgrAI_67/3_NODE_1_L180;1058_SgrAI_67/3_NODE_1_L226;1366_SgrAI_67/3_NODE_1_L218
CCTTTTGTTCGAAATTTCTTCGTTTGTACTGAACCGCTTGCAGAATCAAATCCTGTTCCA
CAAGATCCTATATCAGCTATACATCCTCCTTGCATTTATGCCGGAGACGTCGCCAGTGCT
ATGGGCTTTGGCTTATGTAGATCAAAAATGATGAATGGGATTGTGGCACTCCACTCGCCG
CCAATGCGGAAGGATGCCGCCGAAAAGAATGGAACACTGTTTCGCTCTGTTGGATGCGTC
GGATCCCGTATAACAAGCGAGCTCTTTACCCTCAAATTCAAACATGTGGGCGCAAAATGC
TATCCTGCTTTATTGT
>Contig67:460_SgrAI_67/3_NODE_1_L258;471_SgrAI_305E40_NODE_1_L210
CGGAGCGAGTATAATTTATAATTTAAACTATAAATTTCATCATATTTCTTTAATTTCGTA
CAAAAATTAAATATCACTCACATAAATTATATATATACATATATTCTCCATATATTATAT
ATATACACACACACTATGCTAATATTATTAGATAGTGAAATTTAGCTAAAATAAATAACA
CCATGGAGTTTGAGGATCAAGAGAAACAAAGAGATGAAGAAATACCAGCACCACCGAGCC
ACCATAACTCCGATTCAGCTCAGCCAACAGCTAAAATGCCGCCGAGTC
>Contig68:465_SgrAI_67/3_NODE_1_L143;1398_SgrAI_305E40_NODE_1_L99;476_SgrAI_305E40_NODE_1_L138;1336_SgrAI_67/3_NODE_1_L143
GCGGTTTGAACTTATTGCTAATCCCACACATGGCTCCATTCAAAACGACACCGTCGAACG
GCCGGCGGGGAGCAGAATCGCCCTCCCGGAGTGTAATTAGAAGCGCGATAGCACCGCCGA
GGGACTCAGCATAGAGGAACGACGGCAGAGAAGGCGGAACATGAAGATCTCGAAAGGAAT
C
>Contig69:479_SgrAI_67/3_NODE_1_L104;489_SgrAI_305E40_NODE_3_L82
AAAAAAAAATACAGTAATGGGCCCTACCGAATACACTTATACCGACCCGCATTCAGAGTT
TTCGGTCTATAAATACCCGTTTGACCCTTCCATTCTTCTCTTACTCCTCTCCATAACTAA
GCACAATTTTGGAG
>Contig70:489_SgrAI_67/3_NODE_1_L187;499_SgrAI_305E40_NODE_1_L220
TTATCATACTTAAGCGACTAATTACCCATTTTAGTACTTTAGTTTATAATTAACTAATTA
TAGTTTTTGCAAGTTTGTAACTGTAGTCTTCGTACATCGTTTGCTTTTATCAGTACAAAT
TCTCATTAAAATTTTTATTGAGTAAATTGCAAACTGAACTTTTAAAGATTTAAAATCGAT
AAATCAAAAAATAATAAGAATTATTTTACTAATTTATTATTGGTTTTATCGATAAACTAA
ATTGATAATG
>Contig71:501_SgrAI_67/3_NODE_1_L223;509_SgrAI_305E40_NODE_1_L202
AAAAATCGAATAAAGTAACTTAGACTTAGTAAATTACATAATTTTTGGCGTGAAATGAGC
TAAAACCACTTATTTTGAGATCGAGAGTACAATAAACAGAAAAATTAGAAGAAACAAGAG
AAAATTAAAATTGAGATACCTCATTTTGAGACAGAAAGTGGAAGGATACGAAACGGCGTC
GGGAAATACATCAGTAATGTGAGGAAGATTGAAACGAGCTTCGAATTCTCTCTGATACTT
TACTTTCCAATCC
>Contig72:519_SgrAI_67/3_NODE_1_L148;530_SgrAI_305E40_NODE_1_L116
TGGCGGTGGCGGAACAGAAGCTGGTGGAGCATGCTGGGTGTAATTTCTGATTCCGGCCGG
AAACTGAGCATCCTGATCCATAAGATTGAAAATTCCGGGAGATGAATCCATACTTCTGTT
TGAATGTCTCTCTGGAGATAATGAACAAGGCGGTGAAGGTGATGGCGATGGAGATTCT
>Contig73:521_SgrAI_67/3_NODE_1_L84;534_SgrAI_305E40_NODE_1_L111
CACCCCACCCCACCCCACGTCCAACCCCCAACCCCTTCTGTGACACCATATTCAGCAAAA
TTTCAGCAAAAAACTCAATACGTCAGCTAAATCAAAACTCTATGTTGATGACAAATCTCT
ATTTCTAT
>Contig74:522_SgrAI_67/3_NODE_1_L232;535_SgrAI_305E40_NODE_1_L209
TCAATAAGATCAACAAAATCTTACGGCCTTTTCAAGATGATACTGATTTTCATACCGAAT
AAATACATGACTTATGTTATATTATTATGAGATATTTGATCAAGTTCTACAACGAGCGAA
ATCCTCGTATATGCACCTAACAAAAAAGCTTTTTTTTACCGCTCAATTTAATTATTTTTT
CTTATCCACATACCTATATTTTAGCATTTTCAAAGAGAGAGAAATAGCCAAGCATTTTTT
CAAATAGAGAGCAGATATGGCT
>Contig75:523_SgrAI_67/3_NODE_1_L239;536_SgrAI_305E40_NODE_1_L215
TCAAAATTCTTTTTATTTTTTAAAAATTTGTATCAAGTTCATAGAAAATAATCATATTAA
AACAGAGCAAGTATTATATGAAGCTTTAAAGTTTAAATCAAAGGAGCAGTAACTGAATAA
AACTGAAAGTAACCTTCGCAGGGCGGGAGCCATTTTATTGGTAAGCGTGCCAGCAACAAT
CATGCAATCGGACTGCCTCGGGCTGGGCCGGAAAATAACACCAAATCGGTCCAAATCGTA
CCTTGCCGCACCAGTGTGCATCATCTCAA
>Contig76:536_SgrAI_67/3_NODE_1_L216;549_SgrAI_305E40_NODE_1_L236
CGGATGAGTCCAGTAATTGTCATTTTTTTCTGTTCATCAATCGAAAATCAAGTACTAGAA
TAAGATATGTAATAATTTATTAAAAATTATTACGTTCAAATAAAATTTAGTTTGAATATT
TAAATAAAATATAAAAGCGGATTTATGTATTAATCTTAAGTGGTTACATCCTCCATATGG
AACTTATCTTAAGCACACAAAGGGATAAGAAGAAAAAAAATATTCCGTGAAAATGTCAAA
AAAGCGCATTTTCTATCAATCATTTT
>Contig77:552_SgrAI_67/3_NODE_5_L104;569_SgrAI_305E40_NODE_1_L200
CCACTGAGTGTCACGCAGAGGAGCTTCCATAGCCCAAATATGTTCAGTGGAGAGGGCACG
AAAGGCGGAGACGGAGAATTCGGGAGCTGCGGGAGATGGAGAAGAGGGGTTATTATTAGG
CGAAGAAGAGGAAGTTTTGGGTTTTTTCTTGTGAGGGTGGGTAGCGAGATAGGAGAGAAC
GGATGCGATCGTGAAGAAGAGGAGAGGGGCGGCGGGGGGGGGGGGGGGGGGGGG
>Contig78:554_SgrAI_67/3_NODE_1_L254;571_SgrAI_305E40_NODE_1_L215
GAGATGAAAAGCGGTTTCGATCAACAAGAACTCGCCGTCACTATCCCAAACACGAATTGA
TACATTAGGGAAGTGCTTTGAGGTGTGGAAAAGGAGGTAAACAACGAACCATTCGTCTTC
TAGGTTGTCGCCGTAACGGAGTTTGCCGGAGAGATGGGGAGGGGTGGGGGTGGCGGAAAC
GGAAAGGGTGAAGGGTTCGTGCTGCCAAATGTAATTGGAAGTGAAAGGAGAGAGAGTTTG
GAGGATTTGCAGGTGAAGGGATTGGAGTTGAGAAGTTATGGTAG
>Contig79:555_SgrAI_67/3_NODE_1_L244;572_SgrAI_305E40_NODE_1_L209
CAGGTATTTGGAGGTTTCGAGTAGCTTTGGAATCAAAGACAATTATGAAACTTGAATAGC
TCTTCTAATGCTTCCCCCTCCGATCCCCTTTTTGGGCTGAAGAAGCAGTATATATGGAAA
ACGAAATAGGATTTTGAATTTAGGGAAAACGGTCGATTGGACCAAAAGAGGCACGCATAA
GGGACAAAAGGTCATGGGGGCGTGCAATTTGGCAGAGGTATGGGTGATTTGGAGCAGGTG
TGTGTGAGGGTCGATGCTACGCGTGGGTGAAGTC
>Contig80:557_SgrAI_67/3_NODE_1_L216;574_SgrAI_305E40_NODE_1_L200
TTTTTTTAAAAAAATAAAAAGAATGAAATAATATAATTTTGAGAAATTCATTGGGTGTAA
ATAATATGTTAGGATTATTGAATTAGGTAAAATTTGAATTAATCATGATATACTCGGGAG
AAATTCCTTATCAATGGTATGTAAATCTCTAAAATTAATCGAAACTTTAAGAGAATCTGA
CACCCATATAAATAATAATTTTTTTTTGACTAATCAATGTACTCAATCGAAAACATAAAA
ATTAGT
>Contig81:558_SgrAI_67/3_NODE_1_L230;575_SgrAI_305E40_NODE_1_L226
TATTATTGCATTTTTTACAAATCTTTGCATATGTGTGCGGGTATAATGTTGAAGATAATA
ATTATCGTGATAGACTAACTGATTATTCTGTAGCCAGAGTTTACTGTGATCAAAGTAGAA
CGTTGTTGACACCGAATTTTTCCGTCCACATCACAAAAATACCCGTTTTGTCTAACTTTA
ACAATTTTGAGATTTTTGTCTATTTTAATTAATAAAGAATAAATTAAAAAATATATATAT
AATAATATGTCGGGGGGGGG
>Contig82:562_SgrAI_67/3_NODE_1_L242;581_SgrAI_305E40_NODE_1_L230
TAATTATTTTACTATTTTTAAAATTACCTTTTATAGTATTATTATAAATTGCTTAATTCA
GAGTCCTTTTAATTCAATTCATTTCAGGGCTAGCCAATTTCTTTACAATTTATTTCAATT
CTAGTCAATTTCTACACAATTTCTTTCAATTTTAGCCTAAATTAGGTCAATTTGTGGCTC
AATTTTAAATTCTCAAATTCAATTTCTTTTATTTTGAACACATGTAATCTATTTTTTACC
CATAAGCTGCCCCATTTTGTGAGATTCAATCATAGTCG
>Contig83:563_SgrAI_67/3_NODE_1_L250;582_SgrAI_305E40_NODE_1_L238
TATCTCCCATCAAATTATTCAATATAGTCATTGCCTTGGATGAAATTCCCATATCTGGAT
GAACTTGCTTCATCACCCTGTACACATACCTTCTATACCCTTCGCTGGGTCCCACTCCCC
CGCCCACTTTCGCCCTCTTCTTTTTCCTCTTCTCCCCTTCTCCTCCTTTTGCTTTTTGGG
CCGGTTCGGGCTTCCTCTTCTGGGCCTTTAGACCCGCTTCCATTTTCGGAGGTGTTGGCA
TTTCTTCCCGCTCTTGAGCTGGCTGAGTTTCATCTTCATC
>Contig84:566_SgrAI_67/3_NODE_2_L161;585_SgrAI_305E40_NODE_1_L228
TTCCACCACCACCAAGTAAACTAGGACAGATGAAAAAGTTCTCTATTCAGTAACCACTGG
GCCACACTTTTGGGTGATTCCAAAGAAACTTCTAGCCTCTAAATAAAATCAGAAATTCAG
TAATCAGTAGTGCCGATGTTTAAACTTGTGTTCTACAGAAAATCATGATTAAAAAGAAGG
TAAAAACACCAAGGAACAAAACTATAATCAACAAATAGGAATGTCATTTTTATATAATCA
GCAAATCAAAAAATCC
>Contig85:574_SgrAI_67/3_NODE_1_L222;593_SgrAI_305E40_NODE_1_L186
TTGAGCAACTCAAGCGAACCGCCTTACCTTATTCCAACATAGGGACAGAAGGGAGAAGGT
TGTGAAGGTGGCCTCGTTATCCATACCTCCGGTCGGATGAATGGAGGACCGACCGACCCG
GGTTTTCACGAGCGTTGGCGGGTTCTGGAGTGCCTGTCAAGGGCGCTAGCGCATACCCCG
GGGTGATCATCACCACCTGCACCTCACATCTCGGCACAGTGGAACGTGTAACCCGCCTGC
TGTT
>Contig86:576_SgrAI_67/3_NODE_1_L109;2630_SgrAI_67/3_NODE_2_L102;594_SgrAI_305E40_NODE_1_L214;2630_SgrAI_67/3_NODE_1_L95;576_SgrAI_67/3_NODE_3_L128
TGTTCCAATACTGCTAACAACAACATCATAGTATTACTCGGCTGACAGGAAACCATCTCG
ACAAACACAGCAGCATCATAGTATTAGCAAGTCAACATCACAGTAATTCCAACAGAACAA
ACACAAACCAAAAAAAAAAAGCATTTCATGCAAACACTAGAATTTATCTTACAATCAAAC
ACAAACAGAGTAAGAAGAATAAATCGGAGTATTACCTTTGTTGGGAGCAGCGTACTAAGA
CGATGAACTTGAGAGCGGCCTCGGCACCACCGGAATCGTACAGTCTAC
>Contig87:584_SgrAI_67/3_NODE_1_L189;603_SgrAI_305E40_NODE_1_L203
AATTTTGTTAACATGGGTGTTAAAGGATTTGTCGAAGGAGGTATTGCGTCCATTATTGCG
GGATGTAGTACCCACCCACTTGATTTAATCAAAGTCCGGATGCAGCTTCAGGGAGAAACC
CCAATTTCAGCTCCGGCGACGGCGACTGTTCAGAATGTCCGTCCGGCGCTTGCTTTTCAC
ACTGGTGGTACTACGAATATCCATATTCCGGCGCCGTCGGTGGGTGCTCCACCGCG
>Contig88:585_SgrAI_67/3_NODE_1_L248;604_SgrAI_305E40_NODE_1_L222
TAGATAACAATCTATTCATTTTTATCCCAATTTATTTAATTGATGACTTTTTTTATCAAA
TTCATTCCAATTCTAATAGATTTTCTTGAAATTTATTTCAGTTCAAACTAATTCCTTACA
ATTACTTTTAGCCTAATTGAGTTAATTTGTGGCTCAATTTAAAATTTTTGTAATCCGGAT
CCGCCCCATATTGTCAAAACTATTCTTGGCCATCCATCTTATTTTGATGAAGGGCCATGA
TATAATCTATTTTTATTTTCCTTTTTAATAAAATAACA
>Contig89:586_SgrAI_67/3_NODE_1_L242;605_SgrAI_305E40_NODE_1_L219
AGGAGAGAGAACAAGGTGAAAATGACCAAAACTATAGAAGCCTCCATTTTAGTATATGCA
AGCGTGGACTTTCTAGTTTCTACTGCGAAAAAGTTTATTCAGATCCTATACATACAACTT
TTGGTTTAATTCAAGAGTAAACTTCAATCATCAAATCTCAACAAAACTCCTACTTTTTTC
AACAATAACATAAATTAATTTTCTTACATATTTGTGTGGAATTTTTTTTTAAAAAAAAAA
TCATGGCCGAAAATGAAGGATCATCTTCTTCG
>Contig90:590_SgrAI_67/3_NODE_1_L268;609_SgrAI_305E40_NODE_1_L214
CTTTTGGAGTTTTATGGATTCTTCTTTCCTTTAGAAACAGAAAAGCAAAAGTGTGTGACA
GAATTTCCATGTCTACTACTCTTTTTCTCAAATTCTACACAATTCTTCAGAGCTGATCCG
ATCTAAATTCTCTCTACTTCACCTATAAGCTTCTTAGTAAAATCTAATTCTTGCATATAT
ATTCATGGAGTGTTAGTGTTGTTTTGAGTCTTCTGTACAAATGGGGTGTACGCAATCGAA
GATCGAGAATGAAGAAACTGTTACTCGATGCAAAGAGCGGAAGCACTTCATGAAAGAG
>Contig91:603_SgrAI_67/3_NODE_1_L243;625_SgrAI_305E40_NODE_1_L142
ACCCGGCCAATTAAGGCCAGGAGCGCATCGCCGACAGAAGGGACGAGACGACCGGTGCAC
ACCTAGGGCGGACCGGCCGGCCCATCCCAAAGTCCAACTACGAGCTTTTTAACTGCAACA
ACTTAAATATACGCTATTGGAGCTGGAATTACCGCGGCTGCTGGCACCAGACTTGCCCTC
CAATGGATCCTCGTTAAGGGATTTAGATTGTACTCATTCCAATTACCAGACTCATAGAGC
CCGGTATTGTTATTTATTGTCACTACCTCCCCG
>Contig92:622_SgrAI_67/3_NODE_1_L186;635_SgrAI_305E40_NODE_1_L212
TATTTTCTAAGCCCAACTAACTTTGAACCCCCTATTAGTCCCTTCACATTTTCTTATTTC
AACTTGTACCCCTCCAACTTTTCCCATCATACACTATAGTAGCTAAAAACTATATACACA
ATAAAGCAAACACTGGCCTTTTCCACAGAAAGCACTAGTGTTTTTAAGGGATTGCTTGGA
GGAGCTGGCATTTTGCATATAATTAGAGGTCTTGGATTTGATTTCATTAAAACTTAATAT
CCTAT
>Contig93:634_SgrAI_67/3_NODE_1_L283;650_SgrAI_305E40_NODE_1_L218
TATGAATTTTTTTTTTTAAAAAAAGAAATATTTATTTCTTTATCTTTTTACAGTAAAATT
TAAATCACGTGTTTCATGTGCAGGGGATATTATCGATGCAGTAGCTCCAAAGGGTGTCCC
GCCAGAAAACAAGTCGAGCGTAGCCGCCTGGACCCCACCATGCTCCTTATCACCTATTGC
TCCGATCACAACCACCAAATTCCGGCCGCCGCCGCCACCAAACACCACCACCACAACCAC
CCTACTATCGCCACCACTCCGTCTAACAGTTCACCTACCACATCTACCGGCACTGCCGAA
GACAACAATGCTG
>Contig94:635_SgrAI_67/3_NODE_1_L233;651_SgrAI_305E40_NODE_1_L205
CGTAAAAAAAAAACTATAACCAATTTCATTTATCCCGCCAATTTTTTCAATTTTCAGCTA
CCACCTTAAATAAAAAGTCCCACTAATTTTCAAATTTTTTGAAAAAGACATTTCAGTCCA
TCTCACCAAACCCCTATCAGCCGATGATTAAAAATTAAGATCAACGGTTAAAAATCACGA
TCCTCGTTTCTCTACATCGGCCAATCAGAACATAGTTTCCTACCATTATATAAACAAACC
TTTTCCCCCAAAGTTCTTCATCC
>Contig95:656_SgrAI_67/3_NODE_1_L212;671_SgrAI_305E40_NODE_3_L94
CTTTTTACCCTCCTACAATTCACTTATGAAATTTTACTGGTATGATATTGAAAAATAATT
TTATTAAAGAATATTTAAAAATTAATAAATACACATGAAAAATATAATTTATGACCTATA
CAACATAATTTTTTGACGAACTGGTGGTATACAACCTTATCTCTGTTAGAAAGGTTATTT
TTTAATACCGTATACTCAAGTAAAATATATCAAATTTAAATCCAGATAAAGAAGAGAGAA
AG
>Contig96:667_SgrAI_67/3_NODE_1_L215;681_SgrAI_305E40_NODE_1_L209
TGCCGCGGCCATCATAAAATGCCAAGAATTCTTCAAAGAAAATTTTACCATTGCTTCCCA
ACTTTCAAATGCTTTCCCACAATTCTCTCCCTTCCTTTTGAAGAAACAGAGGAAGAAAAA
ACAGAGCCAAAAAACATGAAAACTTTCAACTCTGTTTTCGACATTCCCAGTTCTGATTCC
TCCACCACTTCTAAATCTCTCACGAATTCCTCCATCACAACTACCGAAGAAGAAGATAAC
AATAA
>Contig97:668_SgrAI_67/3_NODE_1_L218;682_SgrAI_305E40_NODE_1_L153
TTTCTCTAAACTATAATTTTAAAAAGAAAGGAGAAGAAACTATAGGTTAAAAGTTTAATG
AGTGTGTTTTTAATTGGAAAAGGAAAAAAAAAAAAGAAACAACTTTCCAACCCAAAAAAA
TGGTTATCTTACGTACAAAAATTACATACATGGAATAATGCCCTATTTACCAAATTTAGA
TAGTTGGTTTTTCTTTTTTACCTCGAATTACAAAAATTGGGGGGAGATAGGTAAAAGAGA
GGTAAGAATGGTGAAGCGTCAAAACG
>Contig98:671_SgrAI_67/3_NODE_1_L199;685_SgrAI_305E40_NODE_1_L154
ACGATATATATATATATATATATATATATATGTAATTGAATGCTCACAAAAAAAAAATAC
TACAATTGAAACATGTTCAAACTAATGAACGCTATCTCCGACATCTTACCTCCTCGTCCC
ACCGGGTACCATGGTGTCAGTGGTGGATTTATTTCTGTCGCTTTACATATCATCCCCTAG
GCCGCTCTTTCACTCGTGGTGGAGTTAGAATTTTATTAAGGATATCTAAGAT
>Contig99:674_SgrAI_67/3_NODE_1_L239;657_SgrAI_305E40_NODE_1_L96;687_SgrAI_305E40_NODE_1_L223
TTTGTTTAATTCGTGACCTTTTTATTGAATTCATTCCAATTCTAGTCGATTTCTTTGAAA
ATTATTTCAATTCTCATCAATTTTCTTACAATTTCTTTCAATTCTAGCCTAAATTGAGTC
AATTAATGACTTAATTTTAAATCCCAATTCAATTCCACACTAATCAAATCCGGATACCCA
TTTTTGACCCGGATCCAACCCATTCCCTCAAGAATCCATCACAATCGTCCACTCTATCTA
ATCTAACGGTGTAAATTAATTCAACTTTT
>Contig100:679_SgrAI_67/3_NODE_1_L151;692_SgrAI_305E40_NODE_1_L114
CCGGTGCTTCACCGCCTGGGATGTCTGCCGGAAACCGCAGGCTGACTCCACTGCCGATGA
CGGAAACGGCGAACTACCCAATGTGAAAAGCTCCGACCAGAAAATACACCACCGGAGAAT
AATCACTAGCGACCCATATGTTACTGTGTGTGCACCCCACACCGCTCTTGCCCGTACACG
T
>Contig101:697_SgrAI_67/3_NODE_1_L262;2432_SgrAI_67/3_NODE_1_L216;2557_SgrAI_305E40_NODE_1_L244;709_SgrAI_305E40_NODE_1_L204
TTAGAAGATGTAAAAGAACACATTGAATTAATTTTATTTTCCCAATTTTGTTACGAAGGA
AATCAATAATTAATTTTTATACGAGAAAATTTACAAACGCAAATTCCATTAGATCATGTG
GACGTGCATTTAGTGGTATTTCCATAATTACACTCTAGTCCAAGTATTATCCATTTTTAA
CTATATCAGCCCCACTGTTTTTAGCTAGTCGACGATAACATACACGTGTCATTATCTCAT
TTGTTCCTTTTATCTATAAATAACCGCCTGACTGGCCTTTTCTTCATCTCTGCTGTAGAT
ATAGCTTC
>Contig102:699_SgrAI_67/3_NODE_1_L148;713_SgrAI_305E40_NODE_2_L140
CGGTTCTATGATGATACTCGTGTTGATAGTTATCGATTTTCCGATCCCGGTCAGCTTAAT
CGCCGTCGGAGCTGGAGAGAAGTTGATCGTTCTCCGGATCCTGAAATTAAAACTATTTAT
GAAGATCCTTTAGGATCCAATAAGGGTTCTACATTTACTCCACCAGCTTCAATTCCGC
>Contig103:712_SgrAI_67/3_NODE_1_L228;724_SgrAI_305E40_NODE_1_L221
AATTGGCCAACAATTAAAATCGCGACCAAATTAAACATTCAATTCGATAAGAAGCTAAAT
ATACTAAAAATGATTCTAGGAATATATAGGTCAATATGAAAGCGAAAAATAATAAACGTA
AGATTTGGGTGAGTCGTCGTTCGGTCTTCCTTTGAAGCTTTGGAATTTTCCAGAAATGCT
CTTTTGTATCCACGTCCCCTGAAGTAAGAAGAACCAATAAAAATCCGCCACGTAATAACA
AGCTCCACCATACCCGTC
>Contig104:720_SgrAI_67/3_NODE_1_L125;730_SgrAI_305E40_NODE_1_L238;720_SgrAI_67/3_NODE_4_L106
TTAGCAGTAGCTATTCCAACAGGAGACACGCGTCCATTAATCGGAACCTCCCACCAAAAA
GCATTCACCACTTTCGTTCTCACAACTTAAAAATTGTATGTACGTGTCACTTTTTTTTCT
GAGTGATCTATACGTGTCCACCTTCTCATTGGCTCTTCCCTTCGCACCAATGAGGACACC
CAATTTCCCTGGATACGCAATTTTATCAGGGGACCCACCTAATCGCTCTCCACCAATCAA
CTCTCTTCACTATTCTACGTTTGCCCTAGACACGTGCCCTTCTTTCACCCTTCACTGCTC
TGTAA
>Contig105:723_SgrAI_67/3_NODE_1_L199;731_SgrAI_305E40_NODE_1_L201
CACACGGAGCATCGACGGAATTCGTGCTTCCTACTTTCGGGTCTTCCACAACCCGCATGG
GAACAGAGTCGGAGCCCCGAACCCGGTACTCCACCTTTGGAAGAAAACCACTCCGTCAAA
AAACGATTTGCTGGGTGAACTTCCGGAGCAGGAACATTACACCCGAAATCACTCAGTAAC
GGGCACCCGCTACCCGCTACGTGCCGGTGATGAGGCAGCGGGGTCCACGTTAGCCACCTG
CTGGAGGT
>Contig106:734_SgrAI_67/3_NODE_1_L261;750_SgrAI_305E40_NODE_1_L222
AGACTACATACAATTCCAAAGATCCTCTCTATCCTTTTTCTTCTTCCCAAAATACCCCTC
TCCATGCCTAAATTTTTTTTCATCATTTTCCATAGCAAAAATGGAATTTGATGGCCCAAA
AAAGATCAAAAAACCCAAAAAATCATATTTTTTGGGTTGTTTTGGATTTTCAATTATTGA
AAAAGAACTACTATCTGTTAATAAATCAACCAAGAAGAAAAAAAACAAGTCAAAATTATT
GTCCTTTTCGAAAATTGTACGGAAGCATTCGTCGGCGGCGAAAACTATTCC
>Contig107:756_SgrAI_67/3_NODE_1_L230;774_SgrAI_305E40_NODE_1_L187
ATATAATATCCAGATTCTTTTTAGTTCATTTTACAAGAAATTATATTATAATTTGAAATA
ATTTAATTTTGATTAATTAATCTTTTTTACACAGCCAATTCAAAAGCCAGGAAGTATTAA
ATAACGATATCGGCGGATAATTCTGAGTCAAAGTGAAGAAAAGCGTGACAAGTTTAAGCT
CTCAGCACATTCGTACAAACAAGAAGTAACAGACTATTGAGCAGAGGAGAGTGGCGAGAA
AACGCACACAGAGCATTGCT
>Contig108:761_SgrAI_67/3_NODE_1_L221;782_SgrAI_305E40_NODE_1_L188
TTTATATTAATGTTTTGCATAAAGAGATTGTGCAACTTATTATGGCATTGCATTTTAGTC
ATATAATTTTTTAAAGTTTAAGTTTATCTTAATTACCTCAAATATAATGAAGTCGCTTCT
TAGTAATGGCGGGGAGGAGGGGGGGAGGAGTAAACATAGTGGGGTGGTGGTGGAGACTTG
TGGACTGGTGTAGGATGGTATGGTGTTGGTGAAGGATGGTACGGCTTCACTGGTGGGGGG
GGGGGGTTTTT
>Contig109:787_SgrAI_67/3_NODE_1_L241;810_SgrAI_305E40_NODE_1_L232
AAGATTAAGCTATAAAGTAACTTAAGCAATAACAATGGAGATTTCACATAGAGTAGTATA
GAGCAACAACTACCAAGCTTTAATAACAAACATGAAATCATTTCGGAGGATATCACGAAT
GTAAGCATAATTGACCGGCGTATCTCATGTCTAACAATGATCATATCCGCTACAAACATT
TCCCGGTGCAGATTTGTGGAACCGTGGTGGCCGTCATAATTTATCCGTAGATGAGACTTT
GCGGGAGTTGGTCGGAGCGGCAGGGGGGGGG
>Contig110:794_SgrAI_67/3_NODE_1_L306;818_SgrAI_305E40_NODE_1_L223
ATCATCTTGCAGTGCCGGTGCATCCAACACCTAATAAAATTCAAACAAGACCTTCTCATA
TTGAAATTTAGTACACTAAAAAAATCCAATTTGGGGCATCACAGCAACAATTAGACCTCA
ATCTAAAACTAATTTGGTCAACAGGAACAGTAAAATCTAAACAAAAGTGTAAAATAAGCA
AAATGAAAGACCGACATTGACACCCAGATGAAACCACCAATAAATGTACCTTAAAAGGCG
ATCTTGGAACTTTCCGGTTAGCTTTAACCGGGCTAGGACTTAAACCCGGAAGCTGATCAT
CAAACCCAAACGGCGACAATGACTGCAAAGATTGCC
>Contig111:797_SgrAI_67/3_NODE_1_L90;821_SgrAI_305E40_NODE_4_L86
TAAATACAATAACTTTTACTTTTTATCGATTTAGTTTAAAATTTGAATCTGTTTCCTGCG
CTTTTATTGGAAGAGGACCATTTTGTTGCGTAAGAAATAATGTTATGGCTAA
>Contig112:810_SgrAI_67/3_NODE_1_L261;835_SgrAI_305E40_NODE_1_L224
TTATCATATGAAACACAGCCGTATGACAAATTTGAGATCAAGCGCAAAAGAAAGGTCTTG
GAGATCTAAAGTCAAACCATTACTTTGCACTAATAAAACAGTGATTAAACGCATCACTTC
GCATCAAATCTACCAAAACGAGGAAAATTTTCGGAATCAGGGAAGCAAATACACAAACAA
GATCTTCGCAATTGGAGTCGCCCATAGATCTGAACAGCATGGGGATGCCTCCAGCGAAAA
AGAAAGAAAAAGGATGTGTAGAGCTTAAAAAGCAAGAAAGCCAACAGAAAT
>Contig113:824_SgrAI_67/3_NODE_1_L116;856_SgrAI_305E40_NODE_3_L111
CACCACCAAAATCAACACCATCATCAACCCCAACACCCCCAATTTCATCACCACCAACAA
CATGGCCATCCCCTGATGATGGCACGACCGCAACACCATCAGCATCAGCATCACCAGCAG
CTGCAACAGCAACATCACCACCAACA
>Contig114:828_SgrAI_67/3_NODE_1_L158;1902_SgrAI_67/3_NODE_1_L221;860_SgrAI_305E40_NODE_1_L207;2005_SgrAI_305E40_NODE_1_L212
TGTAATCAACCATACAAAAAGAAATAAGAAATGGGTCTTAAATATTCACCTCAAATGGCA
AAATGGGTTGATAAGGGGACAATTTAAGAAGATGGGACCGAATAAAAGAAGCCCCATTTA
CACATTGTTTCTGCAGATGACTCTCTTCTTGTACTGGTACTGAAGAGGCCATACAAGTAA
TTCTCCTCCTCCTCTGATTTCCTTCAATTAAACAAATGGGTTTTGTTCTACCAATGCAAA
TAGATGATGTACTGCAGA
>Contig115:836_SgrAI_67/3_NODE_1_L227;2228_SgrAI_67/3_NODE_1_L193;870_SgrAI_305E40_NODE_1_L222
AAAGGTAGGGAATATTTAAAAATATTTTAACATAATGTGGAATTTCTATAATTTTTCCAT
CTTATTTTGTCAATGTACTTATTATTTAGTAATTTTATTTTATTTGTTATCGTGTTTTTT
TTATGGTAGGTTTTTCTTGTAATCTATTTTTTGATAAATTTATCATTTAAATTATTAATA
TATGATATGATATATAACAATTAGTAATATAACTTATTCAAATATTATATTCATTAAAAT
ATAATTGTTATTAGTATG
>Contig116:860_SgrAI_67/3_NODE_1_L273;896_SgrAI_305E40_NODE_1_L209
GATAAACCCTACTCAACCATAAATAAAGTTTACCTCCAAACGCCCACTTATGAGAAGTAG
CATTGGAATGCAGAAATTTGGGATGAACACGCGCATGTTCCAATTCACCTATAGGTAACC
AACAACCAACATAACGAAAAACAAGAACGTACTCGTAACTCATGTCGCAAGTAAAATTAA
ACTCTGAATTGCGAAAAAAAATTACATAGAGTAAAAAAGAGGAGAAATAAACCATGTATA
GTAGTTGATTTGATTCGACCAACTTCAAAATTGCCAGCTTTCCAGAAACTTCGAGAATCC
AGT
>Contig117:869_SgrAI_67/3_NODE_1_L129;908_SgrAI_305E40_NODE_1_L213;1610_SgrAI_67/3_NODE_1_L223;869_SgrAI_67/3_NODE_2_L97;1690_SgrAI_305E40_NODE_1_L195
AAATAGATAAAAATCATGGGAGATAAAATATCAATAATTGATTTCTTCTCATTTATATAA
ATGATTTTTGGTAAAATTACTTGAGTGCATATTTGCTTTGGTAAGTACCCAATATCAGAT
TATTAACTTACCACAATTCTTTCGATATGATAATATCATAGCCAAGTATCATGATCAAAA
TATATTTCTTATCAAAATGTTTATAAATCAATTGGAGATTACAAAAATAGTACTCCCCTA
TTTTGTAACAATGATCATTGTTTTAATCATAAA
>Contig118:870_SgrAI_67/3_NODE_1_L103;910_SgrAI_305E40_NODE_1_L217
AAGAGGAAAATATGGGAGTTGATTACTATAAGACACTCAAAGTGTCGCGCAATGCCAGTG
AAGAAGATTTGAAAAAATCGTATAAGCGGTTGGCGATGAAATGGCATCCGGATAAGAATA
GTGAGAACAAGAAGGAAGCTGAAGCGAAATTCAAACAGATATCTGAGGCTTATGATGTAC
TTAGTGATCCTCAAAAGAGGCAGATCTATGATTTATATGGTGATGAGGC
>Contig119:872_SgrAI_67/3_NODE_1_L227;913_SgrAI_305E40_NODE_1_L119
AGAAACCGGAGATAGATGATCCAGATATCTTACGTCAGCCTAAGAGAAGAAAAAACTGTC
CAAGTGCTTTAGATAATTTCGATTCCGTGAATCCAGGTTCTAATTTTGGATTTTCCTTCT
CGTTTGACTCGAAATTCTCCGGTTGTTCAACTCCAGAAGTTACGCCCAAATTCGGATCGT
TTAATCGGGTAAAATCCGTTTCTAGCAAAGATCCGAAATCTGAAGAAACTGTACTAAACG
AAGAAGATGAAGATGAT
>Contig120:876_SgrAI_67/3_NODE_1_L248;917_SgrAI_305E40_NODE_1_L234
AATTTAAAGATATTTTTTTTTCACGCTCCATGGTTAAAAAGTGAGTTTGACCTTGACTCG
GCTATAAACACTACCCATATTTTTAATTAAAAAAACATCTAGTATTATATAATTTAGGTC
CTTTTGTAATTTAAGAAATTGTGATAGTAGAATAATGAGTCGTGGATGTTTGGGAAGTTA
GAAAATTAGTTTTGGCTACCAGAAACAAAAAATTATGAAGAAAAGAGTTGCTTACATTCT
CCGCGATGATCTTTAACCATAAACGATTCAGTAATGGC
>Contig121:879_SgrAI_67/3_NODE_1_L229;920_SgrAI_305E40_NODE_1_L219
TGATACATTTCCCCTATATATTAGATATCGATTGATGTATTTAAAAGTTCAATAATGTAT
CCGGAAGTTCTCTTAAATGCCAATCATTTTCCATTTGCTTTTTCCCTCAATAATGAATTA
AATTGCTTTTTTGGGCACAAGCGAAGACGTGGAAGGAAGTCAATACAACAGGCCCACTTA
AAGACCCGAAAATCACTTTTGTTTTTCTTCACACAGTGCCGAATTGTTCTTCGAAAAAAT
TCTGAAAATTAGGGTTTAA
>Contig122:890_SgrAI_67/3_NODE_2_L154;931_SgrAI_305E40_NODE_1_L205
TCTTGTGACAACCTCAATCAATCAAAAAATTCTTTCTACCACCTTAATACCCAACTCACC
TCGACACATACTCTCAATCCTAATTTGAGATCGAGACAAATTTCAATATCCAAACTCGAC
TCTTGACATTCAACCACTAAGTCAAGACTCGACCCTAGTACAAAACCTAACCCTCACCTT
GACCCAAGACTCAACTCCTAACCTCAAATTTGAGTGGGGTTAGTTGGTAGGTCAAGGTCA
ATATAGTTATG
>Contig123:896_SgrAI_67/3_NODE_1_L131;937_SgrAI_305E40_NODE_1_L89
TAAACTCGCTAGCTCGTCTCTCCATGACTTCGCAACTGCAACATCCGCCATCGTCCTATA
TCTCTCTCTATATATAGTTGATCAGCTGTAATTCATCGTTTTTTCACCTAAATACTTAGA
TTACACCAGCTACACGACTCTTCAGCTGAGCTGTTAACACT
>Contig124:897_SgrAI_67/3_NODE_1_L238;939_SgrAI_305E40_NODE_1_L204
AACATTTAGACAAATTTTGTGCTTGTACATTGTTTCTCTGTTTATACTGCAATTTCATTT
TAAGTGGGAACTCAAATATCATTCTTCTGAATTTTCAGCGTGCAAGAATTTTCGAAATTC
AAACAAATTTAGCAGAAATTTCTATGAGGTAGTGGCAGGGAAACAAATTTAGCAGAAAAT
TTGTGAAACGAGTATTTGTTCCTCAAAAAAGAAGATTTTCTTTCTCTTTTTTTCATTTTC
GCCAATTGGCTCAATTACAAGCAGAGCAGAAAAAGGAAC
>Contig125:903_SgrAI_67/3_NODE_1_L228;945_SgrAI_305E40_NODE_1_L231
CATTTGTGTTGTACTTGTAGTTGTGGAACCAATAGAACTCGAACTTGGAGCCATGGCTGA
AACAACAGCGCCTAACTTATCTCCATTCCCATCACTTTTTGACACACAGGAACTGCTCAA
CTGAAACTCACTAGAAGAGACCCCATAACCTATACCAGAGAAATTTGAAATAGGCCTTCC
AGGTACATTGAATATTGGAGTGGCCCACAACTGAGGCCCAGTAGAAGCAACTGTTGGATT
AGTGCCTGGCGGCAGCATATA
>Contig126:925_SgrAI_67/3_NODE_1_L230;971_SgrAI_305E40_NODE_1_L230
CCAATATCCCGGCTCTACTATCATTACACAGCAACGAAAACAACGGAGGTACAGCCCCTA
GCTCGATTATGTGAACACGATTCAACGGGTAAAGCGCAATACCAAAAAGGGCTTTGAGGG
CATCTTTTAGCGTTCTAGAATCTGAATTAGGGTTCTTAATTATGTCTATAAGACCAAAAA
GTATATCACGCTTGTGCCCAATGATGGACCGATAAGACTCGACGGTCAATAAGCTAAATA
TGGTGGCAGCGGCGCACTGAGC
>Contig127:927_SgrAI_67/3_NODE_1_L233;974_SgrAI_305E40_NODE_1_L225
AAAAATAATTCCTATATTGTAGTGCCCACATTACTTGTTGTATTACTAAATTCTCCCATT
TCGGACGACCCCTAAAGAAAAAGGAAAGACCCGAGCAAATGAAAGAGATTAGAGTGGTTC
AATTTGTCGGTCTTTCGCCGTCAAAGAAAATTGAAAATTGGTGGAGTACAATAATGGAGT
ACTTTTGTTATTTAATGATTTAATAATATTTTTAATTAAAAGTTGGAATAAAAGAAATGT
ACTAGATGAAATGATAGAATAAA
>Contig128:932_SgrAI_67/3_NODE_1_L233;978_SgrAI_305E40_NODE_1_L256;2015_SgrAI_67/3_NODE_1_L224
CAATCCATTTACGCAACCCATATCCCCTTCTCCCTCACCTCTTCGTCCAGCTCCGCCGTT
CCGTCCTCCGCTTGTGCCGTTTCCACCGCCACCAGTTATCCCGTCTCCACCACCTCTCGT
TCCTTCACCTCCAATAGTAACACCATCACCTCCGCCGCTCATTGTGCCGTCACCTCCACT
GGTTGTTTCGTCTCCTCCGCCAGTCATAACGCCATCACCACCTCCGGCAGTCCCTTCTCC
ACCACCATTACCACCACCGTCGGTCTTCCCACCTCCTCCATTAGTCCCATCTCCGCCGCC

>Contig129:946_SgrAI_67/3_NODE_1_L246;990_SgrAI_305E40_NODE_1_L216
CTGTCTAAACCCGTCCTGTCCTTTGCCCACTGTTTAAACCCGTCCTGTCCCCTCTTCTCT
GCTGCCTACTTCTGTCCACCGCTCTCCCTCCTCTAGACGAAGAAGAGAGGATTTATAGGG
ATGATTAGGGTTCAAAAATTTGGGGAAATCGGACGGGTAAAATGGGGAAAGGCAACGGAC
CGATTCGAAAAATTCAAAATTGAGAATCATTGTGTCTCTACTTTGGTCTGTTACTTGCGG
AAAAGTAGAGTTGTTTGTCGGGTGTGAACGTTGGGG
>Contig130:957_SgrAI_67/3_NODE_1_L244;1005_SgrAI_305E40_NODE_1_L192
TGGAAGCGTTAGAAACAAAAGAGAAAATTTCGGCCAGCTCAAGTAAAGATCTGAACTTCC
AAATCGAAACTACAAGCATCACCATAAAACACACATTCGAAAAACACACTACATACATAT
ATTTTTTTGAAAAAAAAATAATTCCTTTAACTCCCAAAAAAATGTGATGATAAGTTAAAC
AAATGGAATAATCATTTATTTTTTTTCCAGATCAAATACATACCGTTTGTTCAAGCTCTC
AGCTTCTTCTTCAGTAATTTGACCTCCAAACAGC
>Contig131:959_SgrAI_67/3_NODE_1_L230;1007_SgrAI_305E40_NODE_1_L225
TATATATATGTGTGTGTGTGTGTGTATGTATATGTATGCTCTATAACTACAAAATATTTT
TAGAAAGTCAATTTAAATCCCTCTAAATCTTTCATGTTTTACCAAAATAAACATCTTTCG
TTACATATTAAAAATTATTTTAATTAAATAAAATATATTAAAAATAAAAATAAAACATTT
ACTATATATTAAAGACTATTTCTAACCAAGTAAAGTATATCAAAAACCAAGAGCATTACC
TAATATTTAGGACCATTTTG
>Contig132:966_SgrAI_67/3_NODE_1_L239;1014_SgrAI_305E40_NODE_1_L214
AACAATCTATTTAATTTTATCCCAATTTATTTAACTCGTAACCTTTTGAATCCAATCAAA
TCGCTAAATCTTTTACAATTCTTTTCAATTAAATTAATCTGTGGCTTAATTTTAAAATAC
TCAATTTCTTGTCAAGAATTAATCTTGTCCATGGATTAATTTTAATCCAATGCCTGGGAC
TAAATCATATTCCTTGTCATTTGAACACCTTACAGCCCCAATACCCAAATCAAAAGAAAT
ATTGTCTTTGCCCTTGAACCACCAATGCC
>Contig133:972_SgrAI_67/3_NODE_1_L257;1021_SgrAI_305E40_NODE_1_L222
CCCAATTGGCCTCCCAAAATCATCAAAACTGGACGACCACATCGAAGACTTTGAACTAGT
CCCTCGTGCCCCATAAGGCTCTACTTTACTACCCTGATAAGCAAACACTCCATCACCATA
ACCATCATTACCATATCCACTTTCAGCTCGTTTCCCATAAGTATCTTGCCCAAATTCACC
TCTCCGCGAACCATAGTTTCCATACTTATCCACAGGTTCATCAAAATACGGTCCAGTTTG
ATCAAATTTTCCAGTATTATCATAACTAGGAGCTGAATAAACTGAAG
>Contig134:973_SgrAI_67/3_NODE_1_L309;1020_SgrAI_305E40_NODE_1_L214
TTCTCTTTGGGGGAACAAAGGTAGGAATCCAGCCGTCCCCGGTTGTTGCAGCGTTCAGTT
CCAGAGGCCCAAATTCAATCACGCCGGAGATACTTAAACCGGATATCATCGCACCCGGTG
TTAACATTCTGGCCGGTTGGACCGGCGCAGTCGGTCCGACGGGGTTGGCTGAGGACGATA
GACGGGTCGAGTTCAACATTATCTCGGGTACATCCATGTCGTGTCCTCACGCGAGTGGCC
TAGCGGCTTTGCTAAAAGGAGTCCACCCAGAATGGAGTTCCGCCGCCATTCGTTCGGCGC
TCATGACCACCGCTTACACCGCCTACAAAAACGGCGGGG
>Contig135:975_SgrAI_67/3_NODE_1_L204;1023_SgrAI_305E40_NODE_1_L216
CGAATCATCTCAGCTTATAAACACGTTATACCACCGAAATTCAACGATCAACCAAATCTC
CAATCCAGTCCACAAAAAGATCTCAAACAATAATCAGCAAAGAGAAAAACACAAAAATTA
AAAAAAAAAAGCGTTTACCTTTAACTTCACAAATACATGAATTTGCATCAAATCATTATA
AACAACAACAAAAATAAAATAAAATCATGAATACTGTTTACTCAACTTTTATCATGGAGA
AGCTATAACTAAAAGTTACTG
>Contig136:981_SgrAI_67/3_NODE_1_L169;1029_SgrAI_305E40_NODE_1_L228
CTAACGTGGCACTGAAGAAAATTAATAAACAAAATAAAAATTAAAAAATAAATTTAAATA
TATTTTTTACGGGATGCTGATGTGGCGCAGACATGCTACTGACATGACGCTGACTAGCGC
GTGTGCAGTTCACTCTCCCTTATAAAACTAGTCTTGTACGGTTAGAGTTAATAAAAAATA
TATTATAAGTAATTAAGGGGTACTTAAACTCCCGTGTAGTTAAGGTATTAGGCTAAGATT
GGGTGTCAAATTTGAATATATTTTTTTTAATGT
>Contig137:985_SgrAI_67/3_NODE_1_L182;1034_SgrAI_305E40_NODE_1_L199
TCGGACCATAATATGTGCTAGCTTGATCAAGTTTTAAAAGACGTTTTCTTATCAAGTTTT
AAAAGACGTTTTCGAAGAAAAATTACTTGTTTTCAACTTTAAAAATATAAATTTTGACCC
TAATACTTTTTTAAAAAAATAATTATCATACATTTCGATTTAATAAATTAAAATATTTAT
TTTATATATAAAAAAATCACTTCTAATTTCAAAGCTCGATCAAATTGGCTACTATACAAA
TGACTTTCATT
>Contig138:988_SgrAI_67/3_NODE_1_L243;1038_SgrAI_305E40_NODE_1_L261
TATACAAATCTTACCACTACCTCATAGAGATAGAGATAGTGTTTCCAGAAGACCATTATC
TCAATAATATCAAGCCCCAAAAGTAGAAGATACTAAATATGAAAGCATATGATAATATAT
AAATACTCAAAAATATAATTATTATTTTTATCTGTGACACAAACAAATTTTTATTTTATA
ATTCAGGCTTAAAATGACTAACACCTAAAATCCGTAAACTTCAAGAACTCAATCTAAAAT
CCTCCTCTTTATATGCACATGTCTAATTTACATTT
>Contig139:1005_SgrAI_67/3_NODE_1_L239;1050_SgrAI_305E40_NODE_1_L220
CTCAAATACGAAGTCTTCTTCTCTAAAAAATATTTTATTCTCCGGCATAACTTTAATATG
GATACAAAATATCGAAAATAAAATAAATTACTAATAAAGATTATATAAATAAAAAACAAT
AATAAAATAGTTGACAAGATTCCTAAATCAGATTCAGAAAATATATATTTAAAAGTCTTA
TATATTAGATGGTCTCTCTTCACTCATCATGTGCCAAATGCTGTTATAAGTTTTCCGCCA
ATCACCATTTTTATTTTTCTCTTGACATT
>Contig140:1011_SgrAI_67/3_NODE_1_L115;1057_SgrAI_305E40_NODE_1_L201;1011_SgrAI_67/3_NODE_4_L81
GTTTTTGTTCAATTGCTCCGCGCACCAGTGCAGATCGTGAGATAATACGTCCCCCGCTGA
TACGTAAGTAGGAATGCTCTGAATTGCGTTGCCGAAGTACAACGGATTTAGCTTCGGCTG
GAGACGGTGACGGCAATTTACCGCCATTCGAAATGTCGTCATTTTCGAAGATGGGAATCT
CCTTGCACGTGTCACTGCACGCCAGAGCAATGCGCAAAGTGATTGAAATGATGAAATCTC
AGCCGTTGGATTAATCG
>Contig141:1020_SgrAI_67/3_NODE_3_L184;1067_SgrAI_305E40_NODE_1_L238
CCATAGAAAAAGAATCGCGTCAGAACGTGAGAAGACGTGTTGAAAACATTATTAAATAAA
TAAAAGTATTTCTTTCGTTTGATTATTTAATATTTAGACGAGATAATCACATATTTTAAG
CATGCAAGTATTAGTACTTACCAAAAGCATTAGCGACTATGTCATGAAGATGATTCCCAG
TGCTCATAGAGTCCTCGTGGCCATAAACGCCGCCAAAGTTGACATTTGGCGGCGTATGGA
GATCAGACTTCATCGTGCTAGACGATG
>Contig142:1022_SgrAI_67/3_NODE_1_L266;1069_SgrAI_305E40_NODE_1_L219
CTATTTGAATTATTCTTTTTACCAAGTAACCACAAAAATTATGCAGGTAGAAAAGGTAAG
AATTTTGAAATGATTTCGCAGAGGGAAAAGACCCAAAAAAAACATAAGAACAACAAGATG
ATGAAGAAACAGAATAGAGAAAAACCAGTAAAATGGGTAGCTAAAAAAACACAAAAATTG
ATCCATTTTTCAAAAAAATTGAGAACACCAAATATAATAATAATAATAATAAAAATAATT
AGAGAGAGAAGAAGGACCAGCAAGATCGTGTTGGGAAGCCATGGATTTGTGCAAAT
>Contig143:1024_SgrAI_67/3_NODE_1_L237;1068_SgrAI_305E40_NODE_1_L105
AAAATATACAAATTTTATTACTACTTCATAGAGGTTGAAAAACTATTCTAGAAAGATTCT
CGTCTCAAAATTATATTATCTAAGAAACCTATTGAAGAATTAATTAACAATTTAATTTTA
TTTTTTTAAATTTAAATATTGACCATACGGCTATTTTAAATTTAATTTCGTTCGAATCAT
AAACTTTAAATTTTGAGCCGTCTAAGGTCATTGTGTATCATATAAATTGGGCGAAGGAAT
AATAAACAAAATATAAAAAAAAAATTG
>Contig144:1025_SgrAI_67/3_NODE_1_L259;1071_SgrAI_305E40_NODE_1_L229
CAACTCAGTCTTTATCAAGATTTAATCTTATTCGTTGATTACTTTTGATCGGATGGTCTA
GATTAATTCTTCCATTCTTTCAATTTTACTAACCTAAAGACCCTAAATCCCTAAATCAAT
ACCCATTTTCTCTCCTTCACTCCTCTAAGCCGCCACCCTCTCTCCCTCTCTACAACATCA
TCAACGTCGGCCCCTTTTCCGACCGGCATGTCCCCTCTCTCATCGAAAAAATCATCACAG
CCCCCTTCATGACCCCTCTCCTGGACCCTCCATCTCGCCGGGATAATAC
>Contig145:1028_SgrAI_67/3_NODE_1_L270;1075_SgrAI_305E40_NODE_1_L246
CTCCTTCTCCCTGTCTCTATCCCTCTCTTTTTCCTTCTCCTTCTCCCTCTTCTCTCTGTC
ACGGTCACGGTCACGATCTTTTGAGCTTCTCTCTTTGTCTCTCTCAGATTCCCGGTCCCT
GCTACGATGCCTTGACGACCTTTCCCTATCTCTCTCCTTATCCTTCTCTCTGATGCTCTC
ACCGTCGCCGCGAGACCTTTTGCTGCTCCGGCGCTCTCTATTGTCCTCGTCAGCGTATTC
CTCACTCCCATCTCTCTCCCTTCGGCGATAGCCTTTCTCGCTCTTCTCCTTCTCGGCGCT

>Contig146:1040_SgrAI_67/3_NODE_1_L227;1088_SgrAI_305E40_NODE_1_L210
TTATATATAATTTTTAAGTTGTTAAGACACATATGCGTAAAACACGTATAGTAAACTAGT
ATTAATTAAATGACAATTCAATGAATTCTCCTCCAATTCGTTCAATTCGTAACCTGTTTA
ATCTAATTCATTCTAATTCTAGTCAATTCTTACACATGTTTTTTCTATTCTAGCCTAAAT
GAGATCTATTTGTGACTTAATTTTAAATGATCAATTCAATTTCATTTTAATTGAGTCAGT
ATAACTCAACTTGGATC
>Contig147:1055_SgrAI_67/3_NODE_1_L239;1101_SgrAI_305E40_NODE_1_L222
AAAACTACATTGTATAGTCGTCTATCAAAATAATAGTCAGTATAAACAAACATATATATA
ATTATTCTGATCGATCAATCAAATATGCAATTTAATTTATCACACACATATATATAATTA
TTCTGACCGATCAATCAAATATGACAAGTAATTCTTCGTATCAAGTGTAATATTAAAAAT
ATAAAATATTTGAATGATTAATAAGTAGACATAATAGGTTTTATAATATGACACTATTTT
TCACAAATACAAGAATTTAAGTTTTATATA
>Contig148:1056_SgrAI_67/3_NODE_1_L214;1103_SgrAI_305E40_NODE_1_L149
CAACAACAACAATAACAACAACCTCATTGGCTCATCAGGGTTTCGTCCTTCATCTTCCTT
TTTTCAACTTCCAACTGATCAAACAAGTCAAGATTACGGAATGAACAATAATGCTAAACC
GTCAATCCATGGATTAATGCAACTCCCCAATCTCCACAACAACACGAATGTTGCTACTAC
AGGCTCTTCCAGTATGTTCAACCTGAATTTCTTCCAGAACAATAACAACGTTGTTAGTCA
TGAT
>Contig149:1078_SgrAI_67/3_NODE_2_L151;1127_SgrAI_305E40_NODE_1_L218;1078_SgrAI_67/3_NODE_1_L94
AATACAAAACAATTTGTCCTTTACCAGAAATTAGATTATCTATATATCACATTAAAAACA
ACAACAATAACAACATGCCCAGTGGAATTCTACAAGTGAGGTAGAATGTAGGCAGACCTT
ACTAAAAAGTAGAGAGGCTCGTTAATTACAATAATTCAGTGTTAATCATTTGCTTCTGCC
GTTCTGCTCTTAATTAAATCTACATTTCTACTTAATGCATGAAATCTATCTCCAATGGTC
CAACACTAAAAACAGTAAACAACATCAATATCT
>Contig150:1082_SgrAI_67/3_NODE_1_L274;1133_SgrAI_305E40_NODE_1_L214
AAAACAGGTTAAGCATTGTGACTTGTCAACATTTGTTTTTCAAGTAAAATTTTTTTTTTT
TTCCAAATTCATTTTATATTATTCTTAGGTTTTCTCTCCAACCACTTAATTTTTTCTGGC
AAATACAGCGTTGCCCTTTCCAAGGATGACAAATGCCCCAATATTTTATTTTAACCCAAA
ATCCCGAAAACGGAAATCTCATCACACGATAGCCACGAAATGGAAATTGTGGGAACAATG
AATCTTCTAACCCAAGCTCCCGCCGGAGCTTTATCGGCGACTCATCGTTGTTCCCTCAAA
TTCA
>Contig151:1100_SgrAI_67/3_NODE_1_L202;1153_SgrAI_305E40_NODE_1_L209
TTGTCTGATCACCTCCACAATACTTCTTCGGTCTGCCTCTACCCTTCTATATACTTCCTA
AATCCAACATCTCGCACCTCCTAATAGAATACTTCTTCTATGTACATGTTCAAACTTTAT
ATATTTGTATCAAACTAGTATATAAAGTTTTTACAGACTCTGATAAAAAAAAAAAATTTC
CATTAATAGTGCAATAATTACTTTTTTTTTTATAAAGAAAAATTATGCAAGAATTATTT
>Contig152:1112_SgrAI_67/3_NODE_1_L224;1163_SgrAI_305E40_NODE_1_L161
CACTGAGGAGTCCATCGCCGATGGTGAGTAGGACCGTTCGACCGGTAGCAACTCCAGTGC
AGAATTCTGGTTCAATTAAACGGTCTCAGTCGGTGGACCGGATACGGCCGGTGACGCCTG
CGTCTACGGAGAAGTCTGCTGCGGTGAAGCAGCTGTTGAATTCCAGTAGGAGTTTATCCG
TTTCGTTTCATGGTCAGTCTTTCTCTATAGCTGTTAGTAAGGCAAAGCCCCCTCCTGCGA
CGAACAATATTAGTAGTGTGAGGAAGGGTACG
>Contig153:1113_SgrAI_67/3_NODE_1_L189;1161_SgrAI_305E40_NODE_1_L180
CAAGAGATCGGCAGCTCAATCCCACTCTCCAAATTATTTCCAATCATACGATAAAAATCA
AACATAAATGTACGTCCTTCGGTTTCCACCTCAACAATTCCTTTGCGATTGATAAAAGCT
GAAACCAGCACATCGTCGGCACGTTTCTCAAAATTCCTCCATGATCCGTCCTTATACTTC
ATAAACATCACCGGATTCCCACTCTCCTTGAAATTCCGG
>Contig154:1123_SgrAI_67/3_NODE_1_L85;1171_SgrAI_305E40_NODE_2_L78
CGGTTGGTGCAGCGATATCACCGATTGTCTTTACCGTTCAACTATGTACTTAGGTTCCTC
CAAGCATATGGATCCACTAGGTTTTTTCGCCGGAATACTTCATAATACTTCTAAA
>Contig155:1133_SgrAI_67/3_NODE_1_L232;1180_SgrAI_305E40_NODE_1_L224
AAAAGGGCTTATAGTGATTGTTTCGGTAGATTCCGGCGAGGGGTTTTGGGATTTTGTGGT
GAGGGAGGACGAAGAGGGCTTTGGGGGCCGCTGTACTTTGACGAGAAAGGGAGATGGGGA
CGATAGAGGGAGAGATAATGGTCGGCATTCCGGCGGGGTGGGGTTCCGGACAGTGGGAGA
AGAAAAATGAGGAGAGAGGGTCATTTGGTGGACTATTTTCCGGCTAGAAATGGGATTGCC
GGTCTGGAGTGTTGGTGGTTATT
>Contig156:1145_SgrAI_67/3_NODE_1_L119;1197_SgrAI_305E40_NODE_1_L228;1145_SgrAI_67/3_NODE_3_L181
ATCTACTCAAGTAAAATACAATAAAATAAAAAGTGAAAAAAATACAATAGAAAATACCAA
TAACAAGTAATACGACAATCGAAACAGGAAAAACAACACATAAGATATTGTTGACACCGA
ATTTTTTCGTTCACATCACAAAAAATTAGGTTTATTTAATTTTAACAAACTTTTAACTAT
TTATCTATTTTTATTAAAAAAAAATATATTTTTTTTTACGGGCGCGTGAACCCCGCGCAC
CCCCAATTCCCAAAACCCCATCCCCTTTTCCCATTTTTCTTCTTCTTCAGAAGAAGAAGT
CGAAAATCAGAAAACCAAAACCCTAGCCGCCGGAAAACCAGAGCAATCCAGGCGACGCCG
AC
>Contig157:1147_SgrAI_67/3_NODE_1_L247;1198_SgrAI_305E40_NODE_1_L233
TTTTGATTCTTCACTTATTTAATGAATCTTATGCAATATGAATTCGAATTAGCCAAGTCC
AATGGGCCTATAATTGTTTATGGGCCTCCAAAAGCAATCAAAAGCACCACCAAAACACAA
AATATAATAATAACTAAAAATTACACAATTCCCAGTGGCTATACAATTCATTGGTGGAGC
TGGAAGCTTATTCCCTGTTTGGCTGACATTCCAAAAAAGGAAAAAATGGAGACAGACATA
CTGATTCAGCTAGTTATCCTTCTCTTCACTCTCGGAA
>Contig158:1154_SgrAI_67/3_NODE_1_L313;1206_SgrAI_305E40_NODE_1_L257
ATAGAAGACCAAGGATCGCTCTGCAACAGGACGGTAGGAATGTCATCGCGCGAAAACAGG
GGCAATTCCGGTAATTTGATAGGGAACGATAGGTCGGTTTCTTCACTAGTAGAGCTGTAA
ACTCCATTGTTACGGATGGAGAAGAAATGGTGATAAATCGCTAAAGCGGTAGCAGATTGA
ATAGCTAGAAAAACAGACGGCAAGTTAACCTCACGCGCCACCTCTGCAACCCAAGGAAAG
AAGAACGTGTAGACTAAGCAAGTAGCTGGATGACCGTCGGCGTCAAGTCCACCGAGAAGG
ATTTTGATATTTTCCGGTCCCACGCGCTTTAACTCTCTCAAGT
>Contig159:1169_SgrAI_67/3_NODE_1_L226;267_SgrAI_305E40_NODE_1_L88;1220_SgrAI_305E40_NODE_1_L190;272_SgrAI_67/3_NODE_1_L120
AATAAAAATTGTCTCGCCGGATAATTAAGCAGACCCTTCACCGGATAATTAAGCAAGATA
CTTGCTGGAAAATGTAACAGCTTTTTGCCGGAAAATTAAGCAGAGTAACCCCTTGACGGA
TAATACAGCAGATCCTTGCCGGACAATATAGCAGCTACTTGCCGGAAAATTAACCAGAGT
GGCCCCTTGCCGGATAATATAGCAGCTCCTTGCCGGGAAATTAAGCAGAGCAGCCCCTCG
CCGGATGAAGCAGCCCCCTCG
>Contig160:1176_SgrAI_67/3_NODE_1_L236;1227_SgrAI_305E40_NODE_1_L229
TGATGAGAGTTCTATATTAACTTCGACGTTATTGATGAGAGTTCTATATTCCTTAAATGT
TATTGACGAAAGTTTTATGTTATTTGAATTTTCAAGTATCTCAACTTTCACCTTGTTGAC
AAGAGTTTCATTCTCAGTCTGTCATTTTGGGTTATGTAATTTCCTTCAACCAAACAATCC
CTTACCCATCTCCTTTACATTATCCACTCTTCTGCTTCCTCGGACCCTTCACTCTTCACC
GGAATACAGAGAGAAAATGGCGATTT
>Contig161:1190_SgrAI_67/3_NODE_1_L291;1242_SgrAI_305E40_NODE_1_L224
AATTTGCACATTTATTTTTAATCTCAGCTCAATCAGCAATTGCCCAAGTCATATCATTCT
CAAAGATCCAATGACAAACCTCTATTTTTCCGGGGCCCGATCCGAGTGCAATGAACGCTC
CGTGAGCGGCGCCCCATGCAGAAGTATCCACGTGGCAAATGGCGACGCCATGGTTGATCT
TGGCCTTTGAATTCGGGTCCAAAATATCCGCTTCGTATACTCGAACTTTAGGAACTGAAT
GGCAATAATACAGTAAGTAAGGGTACAACGTTTGATGACAGGAGACTGATTTGGTGACCT
TTCCACCGTTGATTCCTTTGA
>Contig162:1191_SgrAI_67/3_NODE_1_L239;1243_SgrAI_305E40_NODE_1_L219
TGAGAATTCTATATTTGAATTTCTTTTTTGTTGAACCAAACTTTTAGAGAAATTTTCAAA
AGCACATTCAAATTCAAAAATTGGTCCACAGCCCAAAAAACTTACAGAAAAAGAAAAATT
CAAAATGGAGTAGTTAGCAAATATAGTGACAGGACACTAGAACAGAACTAAAGTTGTCAT
AAATAGAAAAACATAGATTTATGAGCCAAACAGATTTCTTTAATTATAGCAATCTTCACT
TTAAATAATTTAATAAATTCTCCAACCAA
>Contig163:1193_SgrAI_67/3_NODE_1_L214;1245_SgrAI_305E40_NODE_1_L167
TCTCCCAGACCTCGCATGTGAGATTACACTAACTATGTTGTGATTTCGAAAAAAAAAACA
TGGCTTGATTTATGCTACCACCTAAAAGTGTGCTAACTAGATATATGAGTGAACTTTTTC
TCAAAATGTATGCACTTAACAAATCCTAGTAATTCCAAACCCATTGAATCTAAATAAAAG
GCATATTTCCATACAGGGAGAGCCGTAAACACATAAATTAATTAAAGCAAAGTGAAATAA
GG
>Contig164:1194_SgrAI_67/3_NODE_1_L229;1246_SgrAI_305E40_NODE_1_L221
GACCAGCAGAGAGATAATCCTTGACTTGATTATCAAGATTATACAGTTCCGTACGTACAT
CCATGGATACTTTCGATTCCGGAGCACAATTTGCAAAGAAGAGAGAGTATTCATTGGGAG
AAGTAACAGGGTAAGATCGATTAAACGAAGAATCTGGGGGTGGAGAAAGATCACGGAAGG
TGAACAAAAGATTGATGAATTTGGATTCTAGAACACAAAATGTAGGGTTTTGTTGGAGTT
CAAGGAGAACTTGAATAAG
>Contig165:1204_SgrAI_67/3_NODE_1_L218;1255_SgrAI_305E40_NODE_1_L170
TTTCCTTTAATATACGCTTCCGTTATTAGTTCTTCAGTTTGCTTTAGCTAGCTATACAGA
ACTTGGTGAAACTGAGTGTTGGTTTGACCCGAAAGGGCACAAACCACAATGGATCCCTGT
CCTTTCGTGAGACTCAGTGTGTGTAATTTAGCGTTGAAAATTCCGGTTGCTTCGAAGCCG
GCTAGTTCCGTCGTTCATCCGTCGTCGTCGCCGTGTTTTTGTAAAATCAAGTTGAAGAAT

>Contig166:1206_SgrAI_67/3_NODE_1_L228;1259_SgrAI_305E40_NODE_1_L173
ATGAAGGGGTACACGAAGGTGATCTTTTCTGTACCTTTGTTGATGTTTACTCTGTGAGAA
TGGGGATTTGGAGAAGACTGGAGAGTTTATCTCATCATGGTACAATTCCTATTCATGGTT
TTGCGGTTTTCTTAAATGGGGCTTTGCATTGGTTGGCTGGTAAATATTATAGTATTGTTG
CTTTTGATCCAAGTGATGAGAAATTTTTCGAGGTGTCAATACTTACTACTACTCTTGATG
ATGATGATGATTATATGC
>Contig167:1207_SgrAI_67/3_NODE_1_L173;1262_SgrAI_305E40_NODE_1_L208;27320_PStI_305E40_NODE_1_L319
ACGATCCGGTTCACGATCTTGAACCTGCTGTTCCGATACGCGTCATCGCCGTTGACGAAC
CGATAGAGGACAGAACCCGGTTCGAGCGGCTCATCGTCGTTTGTAGCGAAGTAGAAGACC
GCGCTGTGTTGGTCCCGCCCTGGAACTTGTAGATTCACCGCGACTATGAAGGTTTTGAGA
GACTTCCCTTCGGAGTGAGATTTCCTCAGCGCGTTCATCACACGGTTGTCGTGTCGAGCG
AGGACGTGGTCGAGCTTAGAATTAGATCGGAGCCAATCGACGCCGGCAGGCTGAAGAAGC
CACGCGCCAGAAGGTATTTTCGCCTTTTTCGTGAAGTAATTTGGCCCTCGTAGGTTGAAC
AGGTCTCCCGGAGGTGATGCCCAACCGTTTTTCCCCTTGTCCAAATCCACATGCTTTAGT
GATCCACCG
>Contig168:1212_SgrAI_67/3_NODE_1_L199;1269_SgrAI_305E40_NODE_1_L203
ATGTTGTGAGTGCATATATGGTTAAAAAGTTTTTCAATGGTCAGAGTAAGTGATGCTTAC
GCCCTCCCGTTGCAAAAATGAAGGAGAAGAATCTGCACTATTACAAACGTCCTCCGATGC
CTAGTCTCATTTTGTGCTGCCTGTACCAATTCTGAAGACGAGTTTACTGATTTACACTGT
ATTTAGTAACATAAGAATCTGTCATGTACTAGTCGAAGGAATGGTCTTTGCATTGGTTTA
TGT
>Contig169:1217_SgrAI_67/3_NODE_1_L225;2478_SgrAI_67/3_NODE_1_L146;1273_SgrAI_305E40_NODE_1_L204
GCGAACTAATTGAACCAATTAAATTAGGAAAGAAATAACGAAAACTTGCTTTCTTCTCTT
TCCACTTGATTCTAGATTTTCTTTTATTTTACTTCTTCCATCCCCTTATAAATACTACTT
TTCCAGCTTCTTTTCTTCATAGTCAAGTTTAAACATCTCTTACGCTTCTTAAATAAACCG
TTCAATTAAGCAATTCTTTCTCGTCTTTGTAATTTGTTCTCCCAAATTAGAAAAAAAGCC
ATCAACGATGATGAT
>Contig170:1222_SgrAI_67/3_NODE_1_L203;1280_SgrAI_305E40_NODE_3_L79
TATTTACTAATCTACAGTTTGAATATAAGGATAAGATAAACATACACAGTAACAATCAGC
ACTTTATCACAGTTCACCTCAAGTCTTCAATAATCCATTTTAACCTCAAAATAACCACAA
AAAGTTCCGCAATTAATCAAAAAATGTTCAACATAAAATCACTCAATACACACTAACTTC
AATAAACATTGTAGAGTACTGATTTACAATTTAAATAAAACAATGAGATAAAC
>Contig171:1223_SgrAI_67/3_NODE_1_L287;1281_SgrAI_305E40_NODE_1_L251
TACCTGAACCATCTTCCTCCACTTTCTCCTCGTTCTTACCCTCTTACCCACCATTGCTGC
TGCTACAACACACGCCGCCATAGCACAACCTACCGCTAACCCAACTCCTAACTTCCCCAT
ACGACACCGTTCAGTTCCTCTGCTTTTCTGTCTTCTTTCTCCCGTTTCGAGAATGAATCA
GTCAAACCATTTTTTGGAAATCAAATACGACACCGTTTTATAAACAAAACCCCGTTTTAA
AACTCCCTCCTTTTAGTAACAACGTCGTTTAGCTTCCCTCCGAGTTATTAAACGTCGTCG
TTTCCTTTTCCCGATGG
>Contig172:1226_SgrAI_67/3_NODE_1_L130;1283_SgrAI_305E40_NODE_1_L143
CACGCCTTGTGTGGACACCACAGCTACACAAGAGGTTTGTGGATGCAGTTGCTCATTTGG
GGATCAAGAATGCTGTTCCCAAGACTATAATGCAACTGATGAGTGTCGATGGACTAACAC
GCGAAAATGTTGCTAGTCATTTGCAAAAGTACAGGCTTTATTTGAAACGTATGCAAGGTC
A
>Contig173:1227_SgrAI_67/3_NODE_1_L258;1286_SgrAI_305E40_NODE_1_L225
CAACAATCTTTTCAAATCAAATCAACAACTACAAGTACTTCTCAATCCCAATCCCAATCC
CAAACTAGTTAAGATCAGCTATATCAAACCCTACATATCAATTCAACTGTTTGTCTCTTG
TAAGATTAAAAATTGGATCCCAAAATCTTCCAACTAATCTTTATGCTAATTAACATACAA
ATCTCTAAACAAAATAATAAACACCAAATCATTAAACTTCAATCTTAATCTCAACAAGTA
AATATCAATATCATTTACTAATCAAATTAAACCCAAAAAAGGAAAGAA
>Contig174:1229_SgrAI_67/3_NODE_1_L240;1568_SgrAI_305E40_NODE_1_L203;1288_SgrAI_305E40_NODE_1_L98;1505_SgrAI_67/3_NODE_1_L208
AACATCAAAAGTATTTGAGAAGAAGAAGAAGAACAATTTCAATTTTTGGCTTAATTTTTA
TAAAATAATCCATCCAACACTATTTAAAAAAATAGCATTTTCAAGAAATCTAAAAATTTC
ACCATAAACAAGGAGATGATTTTTTTCCTTTTTTTTTTTAATTTTTTTACAATTATTTAT
TTTTAATTATTATTTTTACATATCACTCCTTTGTGAAGGACTTCTCCAAAATCCAGCACC
ATAAAATTTCCTCCACATTTCTTTCTCCAGCGCCACCACATCCTTATCGGATTCCAGGCT
ACTTCCGCCGTCAACCACCGCAACTCCGGTGGAATCTCCGATGGGATGAATCGAAACATC
GGATTCCGATTCGTCCCATCCACATTGT
>Contig175:1242_SgrAI_67/3_NODE_1_L241;1302_SgrAI_305E40_NODE_1_L213
AGATTTCATTTTTGGCAATGGTGCTGCTGTTCTTCAAAACTGCAAGATTTACACTAGACC
TCCACTTCCTTTACAGAAGGTCACCATCACGGCCCAAGGTCGAAAAAGCCCACACCAAAG
CACTGGATTTTCAATCCAAGATAGCTACATTTACGCCACTAGGCCCACTTATTTGGGCCG
GCCCTGGAAAATGTATTCAAGGACTGTGTACATGAATACCTACATGAGCGGAATGGTCCA
GCCCAGAGGATGGTTGGAGTGGTATGGTAATT
>Contig176:1250_SgrAI_67/3_NODE_1_L219;1309_SgrAI_305E40_NODE_1_L194
ATTTTAATTTGGAGGGTTACCACGGTTAATTACCCCCACAAATTGCACATAAATTGGAGG
GGATTGTGCAAACCGTCGCAATTAGATGTAATTAATGGGATATATATTAACCTTCACAAT
AAAACCCCTAATATTTGAGGCTTTTTTTTTAGTGGAGTGTGATATGCTTGAATTTTATAC
TAGTGATCGTTTTTCTCATTGTAACAAATTTTTATTACGAATGTGATGTATGCTA
>Contig177:1251_SgrAI_67/3_NODE_2_L96;1310_SgrAI_305E40_NODE_2_L84
TGGCTGTGAAGAAAACTCACCGGATGAAAATGAATTCGAAAATGAAGAGCAGCTTCTATA
TCAGGTTCCGGTTTTCGATTCGTTTGAAGCAGAACTCTGCAATGTGCCTGATGAAACCGG
AAATGA
>Contig178:1252_SgrAI_67/3_NODE_1_L254;1311_SgrAI_305E40_NODE_1_L174
AAACAAGAACATGATATGATCGAAAGAAGAACGATTTTGAAATAATATAAACCTTCAAAC
ATGAAGCAATGTCGCCTAGTTTAAGCCTTCTTTGAGTCCTCATTGACATTGACATCCCCT
TCTGTTGGTTTCACATTGCTCCTCCGATCACCGGAATGTTTAGCCTTAGTGTTGTCTGCA
TCTCTGATACTCCTGCTATTGAATTCATTCGTCGGAAAATTGAACTTTTTTGAAGCAATT
TCAGATCTTAAATCATTCAAAGCATTTCTCAACAATCCATTTTC
>Contig179:1260_SgrAI_67/3_NODE_1_L240;1319_SgrAI_305E40_NODE_1_L160
TTCCTACAAAGCTCTCTCTTGTCTTCCATTTCCAACGTTCCCTTGGGAGATCCGAGGCAA
CAAGGCTTGCTAGTGTTTGCAAAGTTGGGCAGATTAGTAAGCAAACTGACTAGCGCCGTA
CGACCATCTGGGCGTGAGTTCTAAGGTCGTAACACAATACTTAATAAAAAAAAAATAGTA
CTACTTAATAAAATACTTTGTAAGTAAATCTTAAAATATTCGTGGAAAGTTGGATATTAT
TGGTGGGATTACCTTTTCTCCATAAACAAA
>Contig180:1262_SgrAI_67/3_NODE_1_L225;1322_SgrAI_305E40_NODE_1_L218
TCATAAAATTTAAAATTCATAAAATTGATATCTTAATTTCACGTTCAATTAACTTTTTCT
TCATTTTTCACAAATAAATATTACAACTAACAAAAAAAATGAGTGGATCGGATTGAAGTT
TGTACGGGTTCAAATTAAACTCGCAAATTCTTTCAATCCCGTCTCATTGTCATGCCTACT
CGTCTTCACTTTCCTCGACTTTTTGTCCGAATCCTCTCGGGCCGCCTCTAGCTCTAGTGG
CGATTTTTCCCCTCC
>Contig181:1265_SgrAI_67/3_NODE_1_L214;1325_SgrAI_305E40_NODE_1_L174
TAGAATTGAATTTTTTTAGCGTTATCTATAAGATTTTATATTATGCTAGTCTCTATTTTT
CTGCTTAAATATTCAGTTTTCATTGAATTGATTAGCTAGTACCCTGACTTGTCTTGGGGG
TTAGACAAGTGCCAGTACACCTTTTTCGGATTGTGACAAAAAGCTTCAAAAATTAAATTC
ATATAAAATAGTGTAAGTAAAAAATATCATAGAGGACGTAAGTATAGGATTTTCAT
>Contig182:1270_SgrAI_67/3_NODE_3_L104;1330_SgrAI_305E40_NODE_2_L95
CAACCAAATCTCCCAACAGGTCTGAGGTTTTCCAAGCAACTTGCGTCGCCAAGCTTCTTG
AGAAACTTGGGATTGAAAAGTGTTCCGTTATTGGGACAAGTTATGGTGGATTTGTTGCGT
ATCATATGGGGAAA
>Contig183:1275_SgrAI_67/3_NODE_1_L236;1337_SgrAI_305E40_NODE_1_L210
AAATTGGAAGATAGATAATCAATTACAGCTTATTTACGATTCACAAAACTTTGCTTCAAA
TAAAACAAAATGCTCAACACTTGCAAAAAGTAGCACACCAAATATGCTTCTCAATCAAAC
CTTTTAATTATTGGGAGACCCGACCCGCTTTTCCATCACCTACGGGTCCCTGCATTTCTT
CGCTAACTGGACCTCCATGACCCGGAACAACTCCTGAACTCCTAACTCCATAGTACATTG
GCTGATTCATTCCTTCCGGCCTCAAT
>Contig184:1286_SgrAI_67/3_NODE_1_L218;1349_SgrAI_305E40_NODE_1_L205
ACGTCACCTCCATTAAGAACTTGTACTGATTCTTTCTTTTCATCCATTACTACAATTGGC
GGCGACTTGGTAATCACATCAGTGACAGCAGTATATTCCGAAATAGGAAAGTTTGTCTTA
GCCTTTTCGCCTCTAAATTCAATCGCTTTTTTATCATAAGCTCTCGCAGCATCTTGGGCA
GTAAGAAAAGTACCGAGCCAAACGCGTTGGGCACGGTGCGGGTCACGTATCTCTGCGGCC
CATTTTCC
>Contig185:1298_SgrAI_67/3_NODE_1_L230;1360_SgrAI_305E40_NODE_1_L211;2859_SgrAI_305E40_NODE_1_L206;2729_SgrAI_67/3_NODE_1_L234
TAGAAAAAGCAAAATTACTCTCTCCGTCATGTCAAGATTTTCAAAATCCTCAAACTTCCA
AAGCTTAAGTAGTAAATCAGCTGGCATATCTCAGTGCTAATTGAACAAGAAAAAGAATGT
CTTTCACATAGCAAAGCAAATTCATGTCACTTCAAACCACTCACAATTAAACAAAACCCA
TTTTCAAAAAAAAAAGAACTTGATGTCATCTCCAAAATAAAATAACAAATCAAACCTACT
TCAAAAAGAAAAATCACCACTTTAAAAAAACAAAA
>Contig186:1301_SgrAI_67/3_NODE_1_L207;1363_SgrAI_305E40_NODE_1_L132
TATGAAACAATTGTGTGAAGGGAGAGAGAGAAGAAGAAGAGGCGCGGAGCGATTGATGAG
ATAGACCACACTTGCAAATATTTCATCCCAAAAGGAACCGGGATAGAAGCGTGTTGCATA
ACAGCAAGGCCGCTAAGGTAATGTGTCTATGTTTGCGCTTGGCCACTCCGTTTTGCTGAG
GAGTGTACGGACAACTGGTTTTATGAATGAGTTGTGGGAAAAGGCGA
>Contig187:1308_SgrAI_67/3_NODE_1_L244;1372_SgrAI_305E40_NODE_1_L216
TATCAGAAGGTGAAGAAAACTAAATGTTGGCAAATTGGTCCCATCTCCCATTTTTCTTCC
AAATTATTCCGTAGAAAAGAGCTGATTAATGCTGCCGATGAAAGTAACTCACGTGCCATT
GTAGAGTGGTTGAACGCGCAGAAGCATAAATCGGTCCTCTACATCTCTTTTGGGAGCGTA
GTGAAATTCCCAGAAGCCCAACTCACTGAAATTGCAAAAGCTCTAGAAGCTTCGAGCGTC
CCTTTCATTTGGGTAGTGAAGAAGGACCAATCAG
>Contig188:1313_SgrAI_67/3_NODE_2_L151;1376_SgrAI_305E40_NODE_1_L130
CATTTCTGCAAAAAAAAAAAACTGTCTTTTTATGTATGCTGTTAAGTCAAAGCTGGAAGA
ATAACAGTAAAGGAAACAAGAAAGTGAAAAGGGGGATTTTTTTTTACTTGTTTTGTTTGT
TGTGGTGAGAACACATTAAAGGGGTGGTGATTCTTGAAATCTTTTGATAAGGGGTATTT
>Contig189:1317_SgrAI_67/3_NODE_1_L227;2811_SgrAI_305E40_NODE_1_L231
CCGTTCAAATACCTCCTTGGAATGTTATGGATGATCCGACGGTTGATGTTTACTCCCCAT
TTTCCGGTACTAGTCCTGATTCTGCTGCCTTGAAGGCGTTGCAGCGTTACCTGCCGTCGA
ATGCTAACGATGCCATCTTCGACTCTGATGGCTTGGACATTCCGGTGGATGCCTTCTCAT
GTGATAACTTCCGTATGTATGAGTTCAAGGTCAGGAAGTGTGCACGTGGAAGGTCACATG
ACTGGACCGAGTGTCCGTACGCTCATCCCG
>Contig190:1322_SgrAI_67/3_NODE_1_L263;1383_SgrAI_305E40_NODE_1_L250
AAACTCAAAAAGGTAATTATCCCTACTAATATCTATGAACAATAGCCTTCATTAGATCAT
CCAAAATTCCAAGTCTGTCACGCCCCAAATCCTATTAAGGCGGACCGGCACCTGTTACCG
ATAAGGCTCGGGAGAACCAACCTATATCTATGTGTTATCTATACATATTACAAGAGATTT
CTACATTCAACATGCCTTTATGAAAGAAAACAGTAATGACTGTTGACACCAAATTTTTTT
GACCACATCACAAATTACTCGTTTTATTTGATTTTAACCCTTTTAAAATCTTT
>Contig191:1327_SgrAI_67/3_NODE_1_L125;1386_SgrAI_305E40_NODE_1_L217
AAAATTTGTAACATTTGTTTGGAAGATTCCCCGGAAGGTCAGGTAGATGCTTTCTAAAAT
TCCCAAGCTTCACAAATAGTTTTTTAATTAGGTAAAACTATCTGTATTATTATTTAGATA
AGAGTAAAATTGAAAAACATCCTTAAAACGCGATTTATTTTCAAATAAAATAAAAAGATA
AAAATATAACTTATTTTAAAATAAAAATAAAATGTATCTGATGAAGAATTTAAAAGAGAC
GTACATAGGTG
>Contig192:1328_SgrAI_67/3_NODE_1_L263;1388_SgrAI_305E40_NODE_1_L228;6622_PStI_67/3_NODE_2_L238
TCAGAGTACAACCACAAAAGTTTTGGCCAAGGTGAATGAAACTTGCCAATTCTACGTGAA
TCATTTGAATATAAAAAAGGAAAATGAAAATAGTGAAATTTCCAGAACTAGCAAGCTCTA
TTTGTATAGATAAAACAGTAAAAGCAGAGCGCAATTACAAAAAAAAATACACAGCGTAAA
GGAAATCAAGTAGAAGAAAAATGCGAATTCTACGTTGCAAGTTGTATTTGTACATATTAA
ACAAAAAAATCTCACCTCGCTACTGAAACCAAAGTTATCAACCTTATCATCTTCCAAAAA
CTCTCTCCTATTAGCTGAATTCATGCCGTCACAGTCCCCGAGGCCAGCAGAGGCAAATAC
ATTCTCAACACCTTCCTTGAACTCGGCG
>Contig193:1343_SgrAI_67/3_NODE_1_L239;1402_SgrAI_305E40_NODE_1_L200
TTTTTTGTGGTTTGACACTAATATTCAATTTCAGAAAACAAACAAAACGTGTTAGAAGGA
GAAAATAAAGCAAATGTTAACCTGAAACAAACAACATTTTGTTTTTGGTATACAAACAAG
AGTAACAGAAGAATTTCAGAACGTGTACCAACCAGAAAGGATCATCAGGCCCAGCACCGC
ACTGATGAAATGCCATCACAGCTCGAACTTTCAAACCACAACGCTTAGCCAACATCACAA
TATCCAAATACCCTTGCCAATTATAAACC
>Contig194:1351_SgrAI_67/3_NODE_3_L96;1410_SgrAI_305E40_NODE_1_L210;1351_SgrAI_67/3_NODE_2_L141;1340_SgrAI_67/3_NODE_1_L83
GATTTTTTCAATGGTTAACAACATTGATGGGAAGAGGAGGAGCTGGAGGAGAAGGAAGAT
TTTTGTTGCAATAACAAGAATTAGGGTTAGAAGAAATGAAAATCCCAATTTGCTCCAAAA
ATGTCAAATGTTGAGGCCTATCTTTACGCTTCACGTACCCTTTCGCCTCTTGTTCTGTAT
AACAACTGAAACCCTTCTCTCCGTTCCTCTTCCACAGCGCCTCCGCGTAGTTTCTGTGTG
CATAGTACGCCTCCGCCTCCGCCTCCGCCTCCGCCGCCCCCGCCGCCGCAACGGTGGG
>Contig195:1355_SgrAI_67/3_NODE_2_L162;1413_SgrAI_305E40_NODE_1_L173
TCAAATTTCACCCAATTTATTTACTTTGTAGCCTTTTAAATCCAATTCAATTAAATTCTA
CTCAATTTCTTTATAATTTGCTTCAATTTTAGCCAAATTCCTTACAATATTTTTCAATCC
TAGCCTAAATTAGGTTAATTTGTGGCTCAATTTCAAATCTCCAATTAAATTAAATTAAAT
TAAATCTGGGTACCCATTATGTCAAT
>Contig196:1365_SgrAI_67/3_NODE_1_L207;1424_SgrAI_305E40_NODE_1_L152
TGTAGCTGATAATTTTGCCATAGTTCATTTGCCTTGTCCCTTTTTATTTGTAGAATTGAT
AAAGAAATTATTATCAAATTTCAAATATTTGGTGGATTATGGTGTACTAATACATAAACA
CTGGCAAAATTATGCTCAAGTGAAAAAAGGATTACAATTGTTCAAAACTAGTAATTTATC
CTTAAACAGAAGACTAATTTGAACTGAAAAAAAAAAAAAGAGAACGCTGAACAATCA
>Contig197:1369_SgrAI_67/3_NODE_1_L221;1427_SgrAI_305E40_NODE_1_L213
TTAAAACATTACAGTAGAGGCAGAATCTAGTAAAGCTCCAATCTTTGAGCAGACAAATGT
GTCCCCAAAATCTTGATTCTGCTTTCTTCATATTTCTTTGTTAAACATGTTTACCGCCAT
TAATTCACACTCTTCTCCGAGCTGCCGGTACTTTAAAAGCCAATTCTTCGTTCCCAAATC
CTTACCTTTGGCTCTTTCCTTTCAACTTCAATCTAGGCAAGGCTCTGTATTTCTCTTCTC
TAAGAAAGATG
>Contig198:1394_SgrAI_67/3_NODE_1_L283;1451_SgrAI_305E40_NODE_1_L225
TGTCTAACTTATTTAAATAATTTCAAGCACTTACCTCATGTGTAAAGCTATTTTATATTC
ACTAATTTATAATAATGTCCATGGACAACATAAATTTTGCTCAAAGAATTTTCTTTAGTA
TAAGCTATTTTTTAAATTCCCTTTAATAAGTGGATTAGAAGTTCAATACTTAGGGTCTAT
TAATGTCAATTGTCGCCTATAAAAACGAGAAAGGGGGGAATTTCCTCGTGTCATTTTCCT
ACTGGACTCAATGGACTCTTCCACCGTAGACGGCGGCGCATCGCTTCCATCCACCGGAAC
CGACGCGAGAAAG
>Contig199:1397_SgrAI_67/3_NODE_1_L242;1454_SgrAI_305E40_NODE_1_L230
CGACCCTCAAATCCATTATTTTCAGGTATGTATCTATCTCACCATTATATTGGGGCAGAC
GTAGCAAGTGCCAGGCTACGTTTATATCTGATTAAAATTATTTTTTATTAAAATTATTTT
TTATGTTGAATCCCTTTTATATACTTGTGAAATCCGCCATGGCCTGTGAATACAAGCTCT
AAATTGATAGGCACTGTTTTAAACAGATTTTGGAAGAAGAAAGAAAACAGAGAATCAGAG
AAACTACGAGGTCCTCCATAGATACACTTCAT
>Contig200:1398_SgrAI_67/3_NODE_1_L218;1455_SgrAI_305E40_NODE_1_L200
TATCATATTATAAGAGAGCAATGTCTTTTTAACTTTCTTCCAAAATTAGTAAGGAAGTTA
ATTCAAATATTGAATACATCGTGAAAAATGAAGAAATAACAAATATCAATTTGCCATCAG
CGTTGCCTAACTGGCACAATTTCAAAAATTCATTCAACAGTGAAAAATATCAATATTTAC
AAATGACGTAGCCCCCACGCAATTTCCGTTTAACAAAATGACAACGAAATTGTAATTTTT
CCGTAATT
>Contig201:1405_SgrAI_67/3_NODE_1_L189;1460_SgrAI_305E40_NODE_1_L205
TAAACAAATTTAACGGCTACAATTTGCAAGTAAGACCATTATTGAAGACAACAAAACATA
TCATCCAAAAGCGTACATTCCAGTCTAACCTCTTTGGAAGAATTATGCAAAGTGTAACTG
CAGAAGCATGTTGAGAAAAAATTGCAAAATTTATTCCACTTTCCGTTTGTGATACTCCCA
GTGGATGATCCAGACCAGGGGAAACTTCGAATGAAGGGACAGTGTCCACCATTTGAGAAA
CT
>Contig202:1411_SgrAI_67/3_NODE_1_L173;1467_SgrAI_305E40_NODE_1_L236;16384_PStI_67/3_NODE_1_L271;16128_PStI_305E40_NODE_1_L259;1411_SgrAI_67/3_NODE_3_L103
TCACAATGTACATCACCTCTGCCCAAAAAAATAAAAAAATAATAATGAAGATTTGTGTGT
TGACCATGGATCCAGAAGAAACTTTCAAGGAAAGAGATATCAACATTATTTATTTTTATG
TTTTCTTTTTTTAATAATTCAAGCTTCCAAGATACATGTGTCTTAGTACTCATGATATTT
GGGCCTGGGGCTGTAAAGAAAAGTTGGGCCAAAGATTGGGCTTTTCTAACACAGGAAGAC
TTCAACACTTGAGCTTCTAATGGAGAGACAGAGTGGACATGCTTGAACCACAGCATCACA
ATCTGTACAAACACACAAATGCCGGCACGGCAAAAGCACCACCGACGCCACTCGCTTCCG
GCAAGCCTTGCAACTCGAACCGGTTGACTCAACGACTCGGTCC
>Contig203:1425_SgrAI_67/3_NODE_1_L113;1482_SgrAI_305E40_NODE_1_L222
AAAAAACCGTCCAACTTTGCCTAGATATCACTAAAAGTAATTAGACTAATAATTTTAATA
ACAAAGAAATCACTCAATTTTGCATAATATAAATTTTGTAGAAAGTCACTAAACAAGTTT
ATGTTATGAAACCATATTTAACTTTATTTGCTTATGTAAAAACTATTACTTATCACTCGA
AGTGTTAAACTTTTCTATATTTTAAATTCTCAATTCGTTACTATTGACATACAATCAAAC
ATCTCCTCT
>Contig204:1441_SgrAI_67/3_NODE_1_L224;1499_SgrAI_305E40_NODE_1_L190
ATCTCAGAATGATTTTAGGCCACAAGTTTCAAAAGTCTTCCTTTTTTCCTTAAATACCAT
GTCAAGTCAAAGGGTGCTACATAAAATGGAACGGAGGGAGTATTAAATTAAACCACACAC
AAATATATCTAAACTTGAGATGCTCAAAAGAGTAATCCTCAAAACTTGAAGGGTCTACCT
AAAATAATTTTAAAAGTTTTAGGGGGTTCAAGAAAATTATCTAAATAATTAAAAGTCTTC
TATTATTATTTTTT
>Contig205:1445_SgrAI_67/3_NODE_1_L242;1502_SgrAI_305E40_NODE_1_L242
ACCTTATTAAACCATCAAACTACTAAGGAAAGCTAAACAGTAACTAAACCTAACATGCGA
ATACTTCAATATCTTCCAATCATCAACTAGGCTAATCAATAAAAGTTCCTACACCACATT
ACAAACACTCGCCTGCACCAATAATCAGAACCTAACATATGCGAGCTAACTTCACAACTT
AACTAAACTTTTTCTTTTCTATTCTTCATCAAAACTCAATAAATAATTATCAGGGAAATG
AACAACTTAAAATTACAGATAGTTAGGTACCAAAGA
>Contig206:1447_SgrAI_67/3_NODE_1_L221;1450_SgrAI_67/3_NODE_1_L221
CACCAATGGGTGCAGTAATAGCCACTGTCTGCTCCTCCTTGAGTACAACACCAGGTAATT
CACTCATACCCATTGAAGCAAGCAAGTCAATAGTCTCCTTATCAACTTCAATCCTTTCAG
TATTAATAGCAGATTCATCTGGAACAAAGTCCATACGGCGTTCTCTCTCTTCCTCTTGTA
GCTTAAGAGAAATGCCTCTAACGGGACCCTTTTGGATTCGCTTCATAAGATGAGTGGAGA
ATCCAGCAATC
>Contig207:1453_SgrAI_67/3_NODE_2_L93;1511_SgrAI_305E40_NODE_2_L73
TTATACAATTCACGGTGTATATATATTTCACTATATAATTTTATTTGTAAGCAATTTTTA
TATAATCGCGCACAACGTTATGTAAATTGCGCAAAATATGCAAAACTCAAATTATAATCA
TGGCTAGATGTTTGCAG
>Contig208:1470_SgrAI_67/3_NODE_1_L255;1530_SgrAI_305E40_NODE_1_L220
TTATTGTATTTCTAGTATAGCTTTTTTAATATTCAAAAATTAATTTTAAAATATTAAATT
AACGTAATTTAATTTAAACTTTTAAAAAATAATCAAATTGATTCTAATTTAGTTTAAATG
ATGAAAATTAGTCAACTTAAATGTTAATGTGATAATTATTTTGGAATGGAGGTATTAGAC
TAAGGAAAGTAGTAAGAAATAAAAGGAAACAAAATAAAATCAAAACATTGAATAAATTGG
AATGAAATGACGAAAAAGGGCAATAGTTAAGAAAGAAATCAAAAT
>Contig209:1487_SgrAI_67/3_NODE_1_L285;1547_SgrAI_305E40_NODE_1_L202
TTGAACCAAGTTTCAGCACAGTGTTTGTGAGCAGCAGCCAAATCGCCTTTGCAAGAACAG
CCCAGTTCAATGGCCATTCCACCAGATGGCTCCAGTAGTTGGTCATCATCACCAATGCCA
CCACATTTCAACAAACTCAAATGACAAATCCTACAAGTTCTCTCCTCTTTACGCACTTTC
AACTCCAACTCACCACTCTCCAAATCAATTTCTTCATCCGGCAACGGACAAGACCCTCTT
TTGCTGTGCTCACGACGGACCAAATTACCCTCAGACCTCATAGAAAACCCACATTCTTCG
TAACGGTAAGACCCA
>Contig210:1491_SgrAI_67/3_NODE_1_L262;1553_SgrAI_305E40_NODE_1_L221
AAACGTCATTGACACTACTCCACTTGTTACTCTGCTCGCTGCTATTCCTATACTGCATCC
AGTTGCCCGGAGTCTCAACGGGAAAATCTCCGAGCTGTAAACCCACGTTATCGGACCCAT
ACCGATTGAGAAGAACGCCACGTAAGCTAACACCATTGTTATGCAAAGTGCAACTGCCCA
AACTAATTTTTGTTCTGAGTGGTCGATTATTGTAAGGCCGGTAGCGATAAGCACCAACGA
CGTCACCATTCCGCCGACACTGGTCAATAGTAACGGCCGGCGACCGGATCTG
>Contig211:1492_SgrAI_67/3_NODE_1_L244;1554_SgrAI_305E40_NODE_1_L217
TTTCCAGAAAAATCAGTAAAACTTTCAAAAAATCCCCCCTTTTTAACTGAAGAAAAGAAG
TATAAATAGGAAGCAAAATAGGGTTTTGAATCTGTGAGGGGTAACGGTCGAATCGACCAA
AAGGGCACGCGTGAGAGACAGAAAGTTATGGGGCTCGGTTTGTCAGATTTGAACGTTGTA
TGGGCGCACGTTGTGCGAGACCAGTGGTCGGGGGTTGTTGGATTTTGGGTCGGACGCTCA
GCGTTGTCGGACGTGCGTTTGGTCGCTGGTTGCG
>Contig212:1493_SgrAI_67/3_NODE_1_L201;1556_SgrAI_305E40_NODE_1_L184
TATATATATATATATATATATATATAAAAGATCTTTTTAAAATTATTTAGACAACAAATT
TTATGAGCCAATGTGGAATGCATATTAACTCAGCTAAGATCACTCGATCCAAACAGGCTC
CAAAATCTTATAAGATTCAACTAGTAATTGGATAAAAATGACTCATTTTATTGAACTAAA
TATTAAATGCTGCATATCAGTCGGTCAGTTGGACTAAAAGAGGAATTAA
>Contig213:1504_SgrAI_67/3_NODE_1_L193;1567_SgrAI_305E40_NODE_1_L193
AAGAACTCCATATTAATCATACGATCAACATGTTCTGATTGTAATTTTTTAGCTTTTGAT
ATTTGATTTTATCTATAATTTATTGTGTTTAGATAATTAAGAACAGATTAATTACACGTT
AAACGAAGATTACACTTAAATCCAAACAAACATAAATTACACATTAAATCACACTGAAAT
ACACATACATAAACACAAATAACGCTGGAATATAATTAAAAAC
>Contig214:1516_SgrAI_67/3_NODE_3_L74;1584_SgrAI_305E40_NODE_2_L74
TTTTTTTTTTTTTCCTCTTGTCATTCAGCGGTTCATAGTAGAACTGATTTTTTTTCTCTC
TCTTTTTTGAAAAAATAAAAATATAAATAAAAATATCCTTAAAAT
>Contig215:1518_SgrAI_67/3_NODE_1_L311;1587_SgrAI_305E40_NODE_1_L159
TGGAGCAGGAGCTGGGACTTTGACGAGCTGCGAAGCGACTTCTAAACCACCGAGATTACA
CGCTCTACACCCTTTCAACCGAAGGATTCCAAAGCTCTCCTGTTTTTTCGGCTGACTCTT
CCTCCCCGACCCCGTCCCGTTCTTCCGATGGTTTTCAGTAAAGAAGAAAAGCCGGCTTTA
TAGTATCGATTTCGGGTTTGAAATTGGGGGAAATCGAACGGGTAAAAATGGGGAAAGGCA
ACGGATTTTTGGCCTTTTTGGATTCAATAATTTGAATTTTGAATGGGGAAATCATTGTGT
CCCCAATTTGGTCCATTAATTATGGAAAAGTGGAGCACTTT
>Contig216:1525_SgrAI_67/3_NODE_1_L235;1596_SgrAI_305E40_NODE_1_L217
TATGTATATCCACTCCGATAGAACTCTTCCAATTCAATAATCAGATTTCAATACAATCAA
TTACATCTAGAAACTAATCATAGTAACGCCTACACACTCAATGGACAAAAATGTACATAA
TAGCTACACCTATTCAATGTACTAGATCCGTAATGTAACCACGAGTGTTTAAAAACATTA
CTATATAACAAATACAATACCTTAATCATCTCTTCGTGAATGCCAACATGAGCATACGAG
TTAAAATATGCCGCATCAAAGTCCG
>Contig217:1533_SgrAI_67/3_NODE_1_L266;1605_SgrAI_305E40_NODE_1_L202;1608_SgrAI_305E40_NODE_1_L202
ATTATATGGGACTCGCAAAAATAACTTGTGAATTTCTTGAGTTAATATTTTTGAAATAGC
TTGATTATATTTCCTCAGCTATTAAATTTAATAATTAATAACTTAAAAATTTTAAAATGT
ATATAAAAAATTTATTCACGTCATAAAAATTGAAATAAAAAAAATTTGTTGGTGCTCGCG
ACTAGTATAAAATGAAAGGGTGAAAGGAAAATAAAAGAGCAACTCAACCCCAAAGTTGTG
AAAACTGACATACGAGTCCCTGATTAATTAATTCATTTACAACCGAACCAAACC
>Contig218:1537_SgrAI_67/3_NODE_1_L239;1610_SgrAI_305E40_NODE_1_L224
TTTTTAAGAAAAAAGAAAAAAGAAAAATATAATAAACTACTTGGGAATATAAAAAGTAAA
ACATATGTTATCAAATCTCAATAAATATCATTAAGTGTGCATTTTTATTTTTTTTTAAAA
AAAAGAAAAAAGAAAAAAACTTTAAAACATAATATGACATGAGTGTAAATAAACCCAAAA
ACACTCATAAAACCCTAACTATTCTAATCCATACACAAAAGTACAAATTACAAATTGATA
ACATAAATAGACAACAATTTATTTGATAA
>Contig219:1540_SgrAI_67/3_NODE_3_L114;1613_SgrAI_305E40_NODE_3_L84
TACATAATAAATTCAAAATGAGCCATAAATCCAATGTGAAAAATTGAAATCAATAGAACA
TTCTAATTCTAATACCAATTAAACCTAGCCCAACCATAATGCATGAAATTAAACAAGCTA
AGATAACTAACCTAAATAAAATCT
>Contig220:1547_SgrAI_67/3_NODE_2_L113;1622_SgrAI_305E40_NODE_1_L221;1061_SgrAI_67/3_NODE_1_L222;1109_SgrAI_305E40_NODE_1_L182;1547_SgrAI_67/3_NODE_1_L99
TCTATTCAGGCATATGACTAGATTTCTTTGTCCCACAAAAAAGGACCAATTTCTCCTAAT
TTTAATCTATCAATCCAGCTATATTTGGCAAATAAACATCAGTACATTCATTTCAATATT
TCAGTAATTTTAGAAAAAAAAAATACATCGAACCTTTTTTCCTTTCAATTCTGCGATTGG
CAGAAGAGGAAGCATGAGCAGGATCATCAGATAGATAACCATCAGTCAAATGAACGGATT
CACGAAGAACATCAGAAGAAGG
>Contig221:1551_SgrAI_67/3_NODE_1_L274;1626_SgrAI_305E40_NODE_1_L205
ACACTTAAATGGCAATTTCAGTATTTCTTTTTTCTTATTTATGGTTTATTTTTGGGTCAA
ATCATACATAAAATCAAATGGAGGGACCAAAATGAAAAAGGATGTGAGAGAATTTTTTTT
ATTTTTTTCCTATATATAAGACTGACACAAATTACCAGCCAAAAACTCTAACAAACTTTA
CGCATCAAAAAAACGCCGCCTCCATTACCTTTCTCCTCATGAGTACTACTCATCTTTCAC
GTACTTCCGGCGGCATAAACTCGCCGGCATCACCATCATCTCCGGAGAATCAGCCGTTAG
AAAT
>Contig222:1557_SgrAI_67/3_NODE_1_L275;1633_SgrAI_305E40_NODE_1_L222
TATTAATATAACACGTGAATGATCCAAACCTTACTCACAAAGAGGCGACTTTGTGATGTC
AAACTCTTCGATTATGTGATCAACGTGTTATTTTTCAAGAGTAACTTTTATCAATTGAGC
ATCCTCTAGAGATAAATATTTTAAAACACTTTAAAAAAATAAATGTAAATTGTGATTATG
ATGTCCTTTTTTGTCTTTTCACAACCCTCCCTACCCACTCTTCATTCATCATTTCATTTT
TCTTCACTCTCAAAAGCTTACACTCACTTTCTGCAACTTTCACTTTTGGATTCTCAATTC
TCTAC
>Contig223:1558_SgrAI_67/3_NODE_1_L228;540_SgrAI_67/3_NODE_1_L86;554_SgrAI_305E40_NODE_1_L117;1632_SgrAI_305E40_NODE_1_L185
CTGGTGTGTTGGTTGAAGGGGTTGTTTTCGGTGGGTCTGGGATTTGCTGTCACAATGGTG
ATGGCTGGAGAGGGTTGCCAACGGTGGCGAAGGGAGGAGACAGGGGGATCGTTTAGGTTG
GTTATTTGTCGGAGAACAAAGGGTTTTTTGGGTTAGTTGTTTGGTTTTGTGGGGCTATTT
GGGTGGTAGTTTTAATGGAGTTTTGGTGGTTGGTGGTGGTGGAAAAAGGATGATGAGAGG
GGAAGAGTATAGGGGTTG
>Contig224:1559_SgrAI_67/3_NODE_1_L141;1634_SgrAI_305E40_NODE_1_L132
CCTTTTAATTAAAATAAACATATATTCATATATGCATGCGTCATAAAGAAGAAGAAAAAT
AGTGGAAAACAAATGTGGGTTTTTCTGGTTCAAATGCCCTAATTGTGAAGATGACGACGA
ATTAATGGTCAAATAGAGCTGCGGAACTGCTACGGCGGGGGGGGGAGAGGG
>Contig225:1571_SgrAI_67/3_NODE_1_L131;463_SgrAI_67/3_NODE_1_L270;1571_SgrAI_67/3_NODE_3_L122
CCAAAGCAGCAAAATTCTGTTTATATATTGGCGCGCTTTAATCAGTTTTCCTCTTCAAGA
ATTCAGTTGAAAGAAAAAATTTAGTTGCTCCGCCGTCTGCCACCGTCACACCACCGCATT
GCCACCGTAGCTGTCTTCGCCGGCAGCATCATGAATGGTGGTACAGTCTCTCTGAAGAGA
AAATCTCTTTCAACAATCTCTTCTCCTTCTCAACCTTCACCTAAAAGGGTCGCTTTCAAT
TCACCACCACCCTCCACCGCTGTCACCGCCACCACTGCCACCGCCATTGCCGCCGTGGAG
GGTGGTCCGGCCTG
>Contig226:1572_SgrAI_67/3_NODE_1_L184;1649_SgrAI_305E40_NODE_1_L217
TTTTATTTTTCTAAATTTCGTGCTATAAAAAGTCTTTTTTATTTTTTTAAATTTCGTGCT
AAGTCAAATTAAATTATTTTTTTATAAATAAAAGGAGTATATCAAGTCAAAGAATGTTAA
GTAAAATGAAACGGAGGAACTATAACTCAACCTATTTCTATCCCTCTATATAGAATGGCC
CCGATAGAATTACATGAACTAAAGAAGCAATTAAAAGACTTATTTCAAATAACAATAAAT
ATTAATTGGGAAAAAAAGAAAAAATTAAATTAGT
>Contig227:1576_SgrAI_67/3_NODE_1_L266;1653_SgrAI_305E40_NODE_1_L225
CAGAGACATGTAAATGACTTTGATAACAAAAAACATCATCTCCCATTCAGATAAAACCTT
AACATTCTTTTCGGCAATAGTAGAATAATACCAAACAAAATTATAACTTCTAATGTACAT
TAGCAAAAAAAAACATAGATTAATTAAATATCCAATCTAACATTTATGGTACATTTTTCT
TAACAATTTATTACTCTCCAACTAATTTTTTCTTTTCTTTTTTTAAATGAAAATAAAACA
TTCAAAGGACAAAAGTGGATTTTCAACAGATTCATCAATTCCACTTGTCAAAGGCT
>Contig228:1580_SgrAI_67/3_NODE_1_L233;1659_SgrAI_305E40_NODE_1_L239
TATTTTACATTGTTATAAAAAATCGCATATTAATAATTTGAATGCTAAACGAAAAGAGTA
CATAGTAAATAATAGTAGTGACATCAAATTTTAGATCTTGTCTATGGTTCGTCCATCCAC
CTGTTCTTAGTATAAACCGTGTATATAAATACTCCATTTTCTTACCATTTTTCATCACTA
ATTCTCTTCCTTTTTCAAGATTTACTCTTCTCTTTCTACTATTATGGGTTTCCCAGCTAA
CGGTTCTTCACAAGACAAGCCATTGAAGT
>Contig229:1581_SgrAI_67/3_NODE_1_L197;1660_SgrAI_305E40_NODE_1_L196
TCTTCTCATTCGTATACCAAACAACCCCATCTCCAAAAAAAAAAATAAAAATAAAAATAA
AAATTCAATATACCAAGAGAAATACACTTTTTGTTTTTGGATCTTGTGGAAGAATAAAGA
GAAATATATAACCTAACTCCTGCAACGAGTAATAGCACTGCATCCACGAGTGTAAGGATT
TGCCTGAGCACCAGGTTTGCAGTTGTAGTAAGAAGCTCCTCGGCGAGAACACGGCACACT

>Contig230:1599_SgrAI_67/3_NODE_1_L231;25409_PStI_67/3_NODE_1_L371;25057_PStI_305E40_NODE_1_L331
ATTATTTATCAAGATCTGTTTACATTTTTGTAAGAAGATTTTAGTTTAAAAATTTAAGTT
CCCCAAAAAATGAAACCTAAGGCATCAGTTGGTTATTGAAGAAGTAGAACACACTTCAAT
TGGTTGATTTTGTAGTTATACCTGTGAGATTTACGTGCAGAGCAAAGATGAAAGATACTT
CAGAGGTATTGTATAGATATTTGACATCCCAACTTTCTGAGTCCTGCGCAGTTTTGGGTT
AGTCGAGCAAGAGAAATAAGTTATATCTGGGGTTTCGTTTAACTTCATCAAAAAAAGAAA
AGGTTAAATGAAACCCCTTTCCAATGGCCCAAAAATAATATATTTAATGTAGGATTAGAA
TAGTTGTTATATTCCTACCTTGTTTCCTTCTATCTTTATCTGAAGAGAATGAATCAGAGA
ATACATATCTGATGTTGCGCCTGAATCTGAAAGTAGTTACCATACACTATGTTATGTCAA
AAATACCAGTTCTACTGGTCGGGCTGTACTTAATTTATCTCAGGAATCGTGTTTTTTTGT
TCATTG
>Contig231:1602_SgrAI_67/3_NODE_1_L260;1680_SgrAI_305E40_NODE_1_L225
TCAATCGGACCAGACATGAAGAAGGCCCTCTCCATTGGACCGGACGGTTCACCGCTGACT
CCGCCTCGAGGCATTGGCTGAAGTGGCAGAGCACTAAACGACGACGTACTTTCAAAGCCA
TTTAAAACACTGCCCCTAACATTATTACCCCCATTAAAACCCACAAGATTACCAGCAACA
TCACTTCCAGTGGCATCATCATAAAAATTGTCAAGTTGAAGGACAGTTCTAGGAGTAGAA
GTGTTAGCACTGACGGAAGCGCCAGAAATGGCGCGAAACCCAGTTTCCGA
>Contig232:1604_SgrAI_67/3_NODE_1_L119;1682_SgrAI_305E40_NODE_1_L112
ACAGGTTTCATGAACCCGATATGAAACATAGGTTTGGCTAGCTCAAGGTGACCGAAGTGC
CCCGGACACTCAGCCATGTTAGCCATACACGTCTCGCACTTCATCTTCCGATCAATCGTC
CCAAGCCGAGGATCGCTCAACCCTCCAGGCTTTGGTTTTCCTCTCTCCGTAGTCTCACCA
TGTTCAATGTG
>Contig233:1605_SgrAI_67/3_NODE_1_L132;1685_SgrAI_305E40_NODE_1_L227
TCAGTAATATACGCCCACGTTATTCTTGTACAACGAAGGGCAATTTTGCCATTTTACCAC
CTTCCCGCCTCACGTGGTCATTGTTCCACCTCCTCCACACTTCGTGTGGCCGGGGCGACT
GCCTTTCCTACTCTATGTCATCTATATTATTCTGTCATCTCGACACTTCACGTGTAAAGT
AATGAAAGTAACTTTTTTCTATTTTTACGAAGAATAAATATAAAAAATATATCTAAATTA
AAATTTCATACTTAAATTATCGCTATATTAAAAT
>Contig234:1612_SgrAI_67/3_NODE_1_L214;1693_SgrAI_305E40_NODE_1_L221
GCACCAGATGATTTCACAAATCCCGAGATTTTCTAAGCACAGAACTCTCTAGCCCTTAAA
AATTGAACTTTCCACACTATTATTATCAGTAAAACAGTAGAGATAAACATTATAGAATAA
CTATAATCATAAATTATATGCTTCTGTGTAGAAGAAACATTTGGATTCTTCCTCAGAACA
TCAAAAAAAATGCCATTTCTAACCAAATAACAAACTTACCCGGACCTCCGTTACAACTAA
TTCACTGCAAATTAAACAATACATTACAACATCTACACAA
>Contig235:1618_SgrAI_67/3_NODE_1_L234;1698_SgrAI_305E40_NODE_1_L181
AAGAAAGAAAGTGAATATATTTAAGCAAAGCTTTAGGTGACTGCCTTTGTTTTATTTTCT
TCATGGCTCTCACTGCTCATTAGAAAGTTGCAGCAACCAAAACACACACAAACACCCAAA
ACACACACTTCCATTTCCATTTCTTTCTATATAAATGTACAAAACGTACTTGTGAGAGTA
CTCGTTTGTACAATTTTACTTGTGAAAAACACTACAGTATTGTTCAATTAAATGCTTTTT
TGACAAGTTAAGGTGGTCGAAAAC
>Contig236:1627_SgrAI_67/3_NODE_2_L100;1708_SgrAI_305E40_NODE_1_L86
CAGAATATTTGAGATGGACATTGATATAACCGATAAAATTATTATGATAAAATTTATATA
ATAGATATTTATGTTTTGAAATTAATACACTGAGCTACTCTTTTTTTTTTTTTTTT
>Contig237:1635_SgrAI_67/3_NODE_1_L233;1717_SgrAI_305E40_NODE_1_L212
TTAGGATATACGCAGACCTTACACCCTAAGAGAGGTTGTTTCCGATAGACCCTTGACTCA
ACAGAATAACCCAACTCTATTAGAAAAAAGATCATCATAGTATATAGTTGAATCAGATAA
CCAAAAACCCATTTAACTGTTCAAATGAAATAAAGTAAAAGCTATAGTCATGCATGGAAA
CATTATAATCCATAGCTCCAATCAAAAGCAAATTGTTGAATAAGAATTTAAAAACTCCGA
TTCTACATAAACTCAATCAAAAT
>Contig238:1654_SgrAI_67/3_NODE_1_L238;1740_SgrAI_305E40_NODE_1_L248
TTATCCTAAATTGAATCAATTTATAGCTTAATTATAAATGCCAAATTCAATTCCAATCTC
ATTCAAATCCGAATAACTCATTTTCTTAACCCAAATTTAATCTTATCTGAAAATTAATCT
CATCCGCTCATTCTTCTGATTCAAAGGTCAGGGTTTAATCCCCAATTTACTTTTCATTTT
TTTTTGTCAAAAAATCACCCCCAAAGCCGGAATGTCATTTTCATTTTTGTCGTCACACCT
CCCAAGCCGCCACCCTCTCTTCTCTCACCTCTACCGGCGCC
>Contig239:1657_SgrAI_67/3_NODE_1_L140;1741_SgrAI_305E40_NODE_2_L118
CAAACCCCTACCCCTCCTGCCACAAAAAAAAGAGGAAATTGCTCGCTCTGATCTTAAAAC
TACAAAATGCTAGTTCAATTAGAGCCTATAAAGTGTAATTCAGATAAATTGCGCCAACTC
ATTTCCATTGCACAATTCAACAGACAACAACATATAGCACACATCAGATCAA
>Contig240:1660_SgrAI_67/3_NODE_1_L96;1745_SgrAI_305E40_NODE_1_L96
ACACATAATATAATTTAAAACAATTTTTTAAATAAATAGGTATGAAATGTTGAAACTGAT
AATAAAAAAATTATTAAATAAACATAAATATTTGACTGCGAAACCTGCTCCATTTGCGAT
GTGAAC
>Contig241:1660_SgrAI_67/3_NODE_2_L95;1745_SgrAI_305E40_NODE_3_L95
ACACATAATATAATTTAAAACAATTTTTTATATAAATAGGTACAAAATGTTGAAACTGAT
AATAAAAAATTATTAAATAAATATAAATATTTGATTGCGAAACCTGCTCCATTTGCGATG
TGAAC
>Contig242:1665_SgrAI_67/3_NODE_1_L154;1749_SgrAI_305E40_NODE_1_L161
ACAGAAAGGGCATTTGATCTACGAGATCAAATGCCCCTGTTCGACGATCAACTCCAGTGG
AAAGCTTCTTATGGAGGACTTTGAGCTCGCTGGTGTTCTCATTTGCCTGTGGATTTTTGA
TTGGAGGTTTGTGTTGAGCTATCGGAGGATGCTCCATTACTTCCGATTCCGATGGTGGTG
GTGGTTGTGGTTGTG
>Contig243:1671_SgrAI_67/3_NODE_1_L199;1756_SgrAI_305E40_NODE_1_L202
TAATTAATAAATATTATAGTATAATAGTCATATCAATTATTATTACTTCAAAAACATATG
AAATTTAATATCGATAAATAAAGATAGACGAAGAAAGTAGTACGACACTCGATTACATGT
CCACCATATAAAAATACGCATTTTCCGTTAGATAACGACACCCATAAAAAATGACGGCGT
CACACTTCCTTCCTTTCTATAAATACCTCAAACATTATCCCGTCTTCTTCTCTGC
>Contig244:1678_SgrAI_67/3_NODE_1_L276;1763_SgrAI_305E40_NODE_1_L208
TTCTCTCCTCCATCATCAGAGAGTCATGGCCGCCTCACCACACCACCCTGTGGCGACGCC
CCGTCGTCCTCCATGACTGCCGCACCAACTAACCCCTCTTCCCTCTTTGAATCTTCGACC
AAACCACTTTCCCCTCACTGTATCTGACGAAAACAACCACCATGCCCCCCCTCTCTCTCA
TTTCCTCCGTCGACCCTCGCCGGAAAATCCCACAACCAACAACAACCAAATGACCTTCCA
CTCTTTGTTTGTCGGCGCGAATGGCCACTAGATCTGACAACCCTCTCTTCCGCCGCAGCC
ATCTCC
>Contig245:1680_SgrAI_67/3_NODE_1_L250;1767_SgrAI_305E40_NODE_1_L244
CAGAAGATAGCATCATACACACATGATAGCAACTACCAGCAAAGCAAGAACACGAATTAC
CCTCTAATCTTGCATGTCAATATATATAAATTCGACTTCAAACGACAAAGGACACCTTCA
GCTGAGAACCCACATATAGTTTTTAAGATACACAATAAGAACAAATTTGGCATACACTGC
TTCATCCACCTGAAATCCCATGATATAAAATATGAGAATTAAATTAAACAAGTGAATTCT
CTTCCAACAACAGATACTCATAGCAGACATAGTTTAGATT
>Contig246:1681_SgrAI_67/3_NODE_3_L255;1768_SgrAI_305E40_NODE_1_L208
TCATAATATTTTAAATTATAAAAAATATAATATTATAGTGCACTATCCCTATATTTTTTA
TTCATTTTTTGGGCGTAAAGCCATTGCTTCTCTTGCTTCAAGGTTGAGCTGCCCTTGTTA
ATTAGGATGTCTATATATTTATGTATATGTATGCCAAGAGTCTAATCCAAACGAATTATG
TTGTATCAATCATCTATATAATAATTTTTTAGATTCTGTTCAAGAATTCTAATAATTACC
CAACAAAATTATAATGCTTCTTAGACAATCAAAATTAGCAGATAAATATTCA
>Contig247:1685_SgrAI_67/3_NODE_1_L206;1792_SgrAI_67/3_NODE_1_L230
AAAGGCCACATAAATAGAAGAAAAGAAATAATAATTTAGAAACAAAGATTTACACTAAAC
AGAGGAAATTAACATTGAGTTTTAATCTTTAACTAGAATTTTGGATCATTTTATATTCAA
AGATTTGATTTTTTTTTCTTTTTGGGTTTATGAAATATAGGTGTAAATTCAGCTGCAACA
TTTACAATGGTGAATAAATGCCAGCAAACAATTTGGCCTGGATTATTATCCAACGCCGGA
ATTGCTCCACTTTCCACCACTGGATTTGTTCT
>Contig248:1688_SgrAI_67/3_NODE_1_L266;1776_SgrAI_305E40_NODE_1_L210
TACGGATAGGAAAGAAAATACATGTAATGTCAAAATAAGGAACTTCATGCCTCGCAGATG
GAATACAACAGTAAATGGGGTAAAATAAAGCCAACAAACATTACAAAGATCATACCACAT
ATCTATTTTAATAATCAAATTTGAAATCCTGCAGAAGTCACCTACCGCTTCTGACCAAAA
TTCACCGAAATTCCTTGAGGTTGCTAGTGGCGCTGCATGGGGTTTTCCGGTGGATTTTTC
GGTGACGATTTGGGGAGATAGGAGGAAGAAAAGGGGGTGTCTGGGCGGGGCTTTTG
>Contig249:1692_SgrAI_67/3_NODE_1_L171;1779_SgrAI_305E40_NODE_1_L208
TTATTGATTTGATTATCAATTTAACATATTCACAAATTAAAAATTAAAAATACATAAAAT
CGAACGAATCAATTAGCACTCCTAGGCATGAATGATATGCATAATCTGGTGTAAAAGAAT
TAGAAGCTTTGCAATTCTATACTAACCAAAACAATAAGCCATTGAAATTGCAATAAACTA
TAATATAATATAATTCAACACCAATCTAATAACAAAACCATAAAATTTTCATCAATTATC
TT
>Contig250:1702_SgrAI_67/3_NODE_1_L247;1791_SgrAI_305E40_NODE_1_L224
CATTCAACTCATTGATTTATTACTTAGGGCATAAATGAGTCAGCAAAAGGCATATTACAA
ATCCAAAAATAATTCAGCTATATGATAGGAGTGCAAATTAAGCACACACATTGTCATGGG
CTTATGACGTATATCATCAAAGGATCAAAATTAAATTACAATTTTGAAAACCTACCGACG
CCATTCGCGAAAAGCAGCACCTTCCTCACGCATCTCGGTAGGATCAGGAAGCAACGGTCC
ATCATTACCGGATACGAAAATGCCATCGGCATCCTCT
>Contig251:1703_SgrAI_67/3_NODE_1_L205;1793_SgrAI_305E40_NODE_1_L215
TGGCGATGGAAGTTTTATCGCGAAGCTATATAGCGATGAATTATCTATACCCATGTCGTC
GCCGTCGTTGAGTTTGAAGAATTTTACATTTGGATGTGCTCACAGTGCTCTTGGTGAACC
CATCGGAGTAGCTGGTTTTGGCCGGGGAACTCTTTCGTTGCCGGCTCAACTCGCGAATCA
CTCACCGGAAATCGGAAATTACTTCTCTTATTGCTTGGTTTCTCACTCTTTTGACACCAA
TCGAGTTC
>Contig252:1709_SgrAI_67/3_NODE_1_L218;1801_SgrAI_305E40_NODE_1_L205
AGAGATGCCTTCATACGTATCTTATCTGTTAATTGATTTGTGAAAAAAATATTTGAAAAT
TTCTTCCTTTTTTGTTTAGTTTGAAAATAATGATAAAAAATTTGAATTTGAAATTGAAAT
TAACAATGAAAAGATTGATTAGACAACTAAAAAATAGGAAGATTATGTAGATATTAGAAT
ACTTGAATTAGGAGATAATTTAGGATAAATTAAGAAAGAAAAAAAAATAATAATTTAGGT
GGGGAGAG
>Contig253:1714_SgrAI_67/3_NODE_1_L241;216_SgrAI_305E40_NODE_1_L170
AAGCTAAAACCAGCAGCTATAAAGAATTCCACTTCCTCACATGCAATGTATAATACAAAC
AAATACATTATACTGTAATTTAATAGGACACACATTACCCATTAAAAAATACAATTTTTT
TTTAACAAGAAATAAGAAAGATCATGCTCAAACAGACCTTATCCATGAAGAAGGGTCCAA
CCCATTTGAGAAAAACAGCAGCCAATACTCCCACAAAAATAAGGACAAGTACCAGCTTAG
CCCACCACCAAAGAGACCA
>Contig254:1717_SgrAI_67/3_NODE_1_L252;1806_SgrAI_305E40_NODE_1_L213
AAGAAAAAAAAACATAATAAATTTTAAATAGCGACTTAAACAAAGACCAACATCAATTTA
AAAAAATAAAAATAATTAAAAAATAATAACAACACAATTATAATAACGTGACTAACCTTC
TACCCACTCAAATAACATATATCAAGAAAAAATGAAAAACTCACTATAACCCCTCCATAT
ATTCTCTCAATATTTTAATTTGAAACCACAGAGACAAATCAGGAAACGTAATAAAGGAAA
AGTCAAACTTGTCCCTTTGATTTGCTCTATATAAAACAGTAT
>Contig255:1719_SgrAI_67/3_NODE_1_L223;2863_SgrAI_67/3_NODE_1_L223;2995_SgrAI_305E40_NODE_1_L208
CGAAGAATAATATCACCATTTTTGCACCAAGGAATGAAGCTCTGGAGCGGGATTTGGATC
CCGAGTTCAAGCGATTCCTGCTTGAGCCCGGGAACATCAAATCCCTCCAGAATCTCCTCC
TGTTCCACATGGTACCACTCCGCATTCATTCGAAAAACTGGCACAAAAACTACTCCTTAC
CTCATTCCACTCTTTGCCCCGGAGAGGCTGAGCGTCTCTCCGTGGACAAGGCGAGGGTTC
TTCGCCCAGATGA
>Contig256:1727_SgrAI_67/3_NODE_1_L269;1782_SgrAI_305E40_NODE_1_L263
TGTTATTATCATATATAAACCAACGCTGTACTCCTATTCTAGTATGGTACATGATCCACT
CTTTCAAGAAGCTGGCCTGGTTCCTTAACATTGTGCAGACACACATCTGGTGCTGTTTTT
GACCTGGCAAGCTAAGCTGCAGACGGCGTTTAGGACTCGCTATGGACTCTAAAGGTTCCT
TACCAACCATTCTAACAGAAACTTTAATGGGATGATTCATGTTATTACTACCAATAAACC
TCTGTGGATTATTCAGTATGCTCATTGGGGTATTACATCGAACAACTTCTTGAGCAATGG
AT
>Contig257:1728_SgrAI_67/3_NODE_1_L260;1816_SgrAI_305E40_NODE_1_L215
TTGAGTCATAAGTTTGTCGAAAATAGTCTTTCTAATATACAAAAATAAAAATAAGATCTG
CGTACATTCATTGGTAAGATAATACAGATCTATAGCTTACCTTTTTTGTGTTGAGTCTAG
ATGATGTATTTGTATTATAAAATCTACTTAATTTATATACATAATTTAACAATGAAACTT
ATAAATTCAAAATTTTAGCTCTCCTGCACATTTTTTATTTCACATTTAAACCTAACAAAT
ACAGATAGAAATTCTTTTTTTATATTAAAAAAAAGAAAAGAAAAAGCAAT
>Contig258:1731_SgrAI_67/3_NODE_1_L263;1817_SgrAI_305E40_NODE_1_L189
TAAATTAATGTTTTACCACAGTAAACTTTTATAATTTACCATTTTTACCCCTTTATTTAC
ATTTTAAAGAAGTCTACAAACACGTGCCCTTTATGTCATTTTGTATCTAACTTGTGTCCT
TGTTCATAGGAGTTAATATAGCAGCAGTACACACTTCTTCTCTCTCTTTCTTCTTCACTT
CAATTTCTTCTTTCCCAGAAATTACGTTGAAAAAAAAATATTTTTTTTATGGAACATCCA
TTCTTCATGAACGGCGCCGGAAACACGTCGAGAGCGGAGGCGATACGGTGGGG
>Contig259:1739_SgrAI_67/3_NODE_1_L177;1832_SgrAI_305E40_NODE_1_L221
TATTCAATTTCACCTCAATTTATTTAATTCATAATCCTTTTTACACAATTTATTTAAACT
CTAATCAATTTCCGTACAATTTCTTTCAATTTTTGTCTAAATTAGACCAATTTATTGGCT
TAATTTTAAATTCTCCTATTCAATTCATTTAATTCAAATTCGAATGACCCGTATTCTATC
CGGATCCAATCCATTTCTTGAAAGATAATCTTGACCATCCATCTCCCTTAATCCAACAGC
TGAGATTAAAA
>Contig260:1745_SgrAI_67/3_NODE_1_L240;1841_SgrAI_305E40_NODE_1_L228
ACAATCTATTTAATTTTCATCCAATTCATTTTAAATCTAATTCTTTCCTTTACAATTTAT
TTCAATTCTAATCAATTCATTCATAGTTTCTTTCGATTCTAACCTAAATTGCGTTTTTAA
ATTCCAATCCAATTTCATTGCAATTGGATGATCAAATTTTAATTGGATCCGACCCAAGTC
CATGAGATTTAATCCCATCCGTTCATTTATTTTAATCCAAGGGCCACAGTTTAACCCCTT
TATTTTCCTAATTAACCCAAGAGTCCAAGA
>Contig261:1746_SgrAI_67/3_NODE_1_L109;1842_SgrAI_305E40_NODE_1_L227;1015_SgrAI_67/3_NODE_1_L186;1746_SgrAI_67/3_NODE_3_L136
GTTATTAGCACTAAATTCCTTAAAGCTCTCAGCACAATCACCGCCCTGCAACAAGAAAGC
ATTCCCAAGAGCAGCTTCGCCCAATTTTTCTTCAAGATTCCTAGCTTCCCCAGCAAATAC
AATTGGGGGATACGTTGAAAGGGCCTCGAGAACCGATTCCAGCTCTACCTTATCGGGGTA
TTCAGGGAGCTGAGAAGCTGGCTTCGATTTCCAGCTTTCAAGACTCCACTTTCCTTCCGG
ATTTTGAGCAGTTTTTGATGTCTTTGAAGGTGGAGATTGAACGGCTGAGATGGGTTTGAT
TCTTGG
>Contig262:1756_SgrAI_67/3_NODE_1_L93;1850_SgrAI_305E40_NODE_1_L83
TATATATTAAAATTAGAGTAGTTACTTGTTAGTTATAATTTAAAATGCAAAAGGAAAACT
CGAGCACACACTAAAGTCCTTGCAAAGTTAGTCATTCATCTTTAA
>Contig263:1767_SgrAI_67/3_NODE_1_L142;1859_SgrAI_305E40_NODE_1_L115
CCTCGCAGGTTGTGGTAGGTGTTGGTGTTCACTGTTGTTGGGGTTTTGACGGGGGGTTGT
TTGTCTGATTTTCCGGCGGGTTCAACGGGTCGTTGTGGTGCTGTTGCATGGTGGTGGTCT
GGGCAAGGGCGGAGATGGAGGGTGGCGCCGGCTGCTGGCTGGGCCCCCCGCC
>Contig264:1775_SgrAI_67/3_NODE_1_L203;1867_SgrAI_305E40_NODE_1_L221
AGTATATAAGTACCTATACTTACCAAAACAGGACAAGACCTTAACAAACAGAACTAACTC
ATTTAATTTATTTTTCTTCTATACTTTCTATCCGTTCACATTATATTACTCCGGCGTTTC
TATAACCTTCTTAACTAATCTCCTGTACAGCTAACCATAAATTATCCCATAACCAAGCAG
AACTACACAAATCACTGTAAAATTAAGCCCCGTTGATGAATCAATCCGTCCTTGAACAAA
AGATTGGGAAAAATAT
>Contig265:1778_SgrAI_67/3_NODE_1_L258;1870_SgrAI_305E40_NODE_1_L219
TCTTCCTCGGAAGAAACACTACCTCAAAAATCATCAACTTCATCATACCCAATATCTTTT
GGGTACGATTTCAATTCTGTCAAAGAAAAATGATCCTTTTCTATGGAGAAGACACATTTT
TCAGATTTCGAAACATACCTATCTTTATATAGAAGAGACCACCATGGTTGAAAATAGCTA
TAACATGACCCATATCTGTAGAAGAAAAGTGAGATTAAAACAAGAAACTCCAAAAACGTC
AAAAAAGTTCAATCTTCAACAACAAACTTTAAACTTTAAAAAAGAAAC
>Contig266:1784_SgrAI_67/3_NODE_1_L284;1879_SgrAI_305E40_NODE_1_L237
TGATTATTAGTGATTACATTTTAAATCTTTACATATGGTGGCTACTATTTAAACAGTTTT
AAAATGGCTTTAGTCCAAAATTTTGATAGTGGGCTAGAAGCCCAATTTCTATGAAACACA
TCCGGCATACGGTTAACTTCCCACTAATTCCATATAGTAGTCGTACACCTCAATCATACA
TCCTCCATTAAAAGCAACAGAAAACTCCTCCTCAGAGGAATAAAATAATAACTAATATAT
ATGTTGATTTGATTCGATTCGATTCCCATTTTGCAGTGTCAAATCTACTATCTCTCATTC
AAATGCTCGGCGGG
>Contig267:1794_SgrAI_67/3_NODE_1_L133;1891_SgrAI_305E40_NODE_1_L217;1794_SgrAI_67/3_NODE_2_L108
CGGCTTTTAATTCCTAGTGGTGGCCAGGGCCATGATGGCCTGGAAGCTTCTCCTTAATTT
TCTCCATAATCCCCTTCTTCTCATGAGTGCCTTCCATGCCATAACCAGTAGTCGTAGTAG
TTGCAGCTGAATGGGCTTGGTCGTCCCTGTGACCTCCTGGCAGTTTCTCCTTAACCTTCT
CCTTTATCCCTTTCTTCTTCCTTCTACCACCATGTCCATCATCCTCGGACTTCAAAAACA
AAACACACAGGTTACATGTTATCAAGAGTGACGTACAAAGATTTTACATACAGATAAAGG
AA
>Contig268:1799_SgrAI_67/3_NODE_1_L229;1895_SgrAI_305E40_NODE_1_L141
CCTGTGAAGTTTGTGAAAGGAGCCTTCTTGATTCCTTCAGATTCTGCTCTCTTGGCTGCA
AGGTACACTAAATTTCTGTTCTAAATTTATTTTATTACTTTTAATGGTGTCATAAAATAA
CTTCACTTGTTGTAATTGGCTTTTTAAACAAAATGTGAAGCAATTGGTGTAGAAATTCCA
CTTACATTACTGGTCCGTTATTAGGGACAAATTTTGGCATCATCAACAGATTTTTGGGGG
AAATGTAAAACAAAA
>Contig269:1802_SgrAI_67/3_NODE_1_L230;2619_SgrAI_305E40_NODE_1_L132;1900_SgrAI_305E40_NODE_1_L216;1821_SgrAI_305E40_NODE_1_L184
TCACCAGATCAACATAACATTTTCACAGATTTGCTTAATGAAATCATAGAAACAAATATT
AAACTGCAAAACAGAAACAAAGATATACCTTCATCTGCATCAAAGAACTCCCCTTGAGCA
GACACATAGCTCCGGCAATCAAGCCCTTTCACCTCATTAACACTTCCGGTACTTGCCGCA
TCACATCTCGGATCCAAAAAGCCATCATCTTCATCAAACAAATGTTCGTCAGCTAACTCC
TCTTCCAATTTGAAATCCAAA
>Contig270:1805_SgrAI_67/3_NODE_1_L252;1774_SgrAI_67/3_NODE_1_L120
TTGTTTTTTTCCTTCTTAAACCCACTATTCTCTCCTCTCATCACTCTCGATATACACTTT
AAAGAATACATTTTTACTCTCTCTCTTTCCTTTCTTGCTTACTGCTAAATTTTAGTAAAT
GGGGTGTTAATGGTTTACCTAATCCATCACCCCCACCACTTCCATAAATTTTACATATTA
ATAGACCAAGAAATGAGGCAATGGGGCCTTAACTCATGCAGCACTATAAAGGGTAACAAA
AAAAATTGAATCTTGGGAGTTGTAATACTTCAAAGT
>Contig271:1808_SgrAI_67/3_NODE_1_L289;1903_SgrAI_305E40_NODE_1_L199
AAAGAATATTATATTGCCAATAGTAGAAACTAGAAAGTGTGAAATCAATGAATGACCTAC
CCTCTCTATACATAAAAAGATACCCTAAAACTAAAAGGGTAAAAAACAATCATTTTTTTT
TACTTCTCCTAGAAAAGCAATACTTAAAATAATATCACATGAAAAACCAATTAAAGGAAC
TAATTTGACAAACACAATTCAATCAATCCATGGAGAAAAATAAACGCGGTTTCTTTGAAG
GCATAGGACTTTCCACTTCTTGTTCAATCGGGCGTTGACTTCTACCCCCAAAGTCAATCC
TTAGATCCAATTGCAATTC
>Contig272:1822_SgrAI_67/3_NODE_1_L233;1919_SgrAI_305E40_NODE_1_L157
AATAATTGCTTCAATCTCCTCCTCTAACTTTTCTCTCCATTTTTAGCGCCTTTTCCCCCA
ATTTCTTTCATTCAAAAAAAAAAAAATTCACCCTTTTAGTTCTTTCTTCTTCCTTTTCAA
CCCCAAAAAAGACCATTTTTCAGTCATCCTCTGTTTTCCTTGTTTACAAAGTTTGAATCT
TTACAGCAATTAAGATCATTTTTTAGCAATTTGGGGTTGTAGGGTTTTGATAAAAACATG
GGATTTTCAAAAGTTGAAGGGAA
>Contig273:1826_SgrAI_67/3_NODE_1_L104;1923_SgrAI_305E40_NODE_1_L91
TATTATTATTATTATTATTATTATTATTATATTTTCACGCTAAAATTTCACAACAAAACA
TGATCATTGCGTCCACTTTCTTTTTTATCTTTTTCTATTTCCCCATTTAGGAATTTTTAA
CTTTTCTCCCTACC
>Contig274:1841_SgrAI_67/3_NODE_1_L213;1937_SgrAI_305E40_NODE_1_L243
TGGCCTACTCATGTGTCTTGTAGGTTTCTCATAGAAAGCTGCAACTTTCAACTTTCGTCC
CACACAAAACTTTCCCAGCCGCGGTTGTTGGCGCGTGGTTACATCACTACATTCCTTTTC
TGTAACTCCCAAGAAGCCCCTCCGGTTTTCCCTCATTAAAAGTCTCACCTTTTACTCCAT
TAAAGTTGATTCCCTTTAACCCCCCACCCCCGACGCCCATCCCCCCTACCCATAATTCGA
ATATATCCGTTGCTTTATTTTGTATTATAGCATATGCATATACATGTGCTT
>Contig275:1859_SgrAI_67/3_NODE_1_L113;1862_SgrAI_67/3_NODE_1_L113
CGGTGAAACGGGTCGTTTGGTTGGCGGAGAGAGACGGAAAAAGGGGACAAAGGAGAGAGG
TTTTTCCGGCGGGTTTCAAACGAAAATGGAGAAGGAAACGGAGGAAGTGAAGGGTCTGCG
GTCCCCGGCGAAGAAAGAAGTAG
>Contig276:1859_SgrAI_67/3_NODE_2_L127;1862_SgrAI_67/3_NODE_2_L127
AGCAAGAGATCATAGATAATAAAATCAAACTGAATTCGAATGCTCCAAATTCCGAAGCAA
TATCCTCATGTTTCCAGTTGACTTAACCTTGTTGGTCGGGATTTCGCCGATTGCAATGAG
TTTCCTGGTGGCCAGAGGCGGGGGGAAGGGGGGGGTG
>Contig277:1872_SgrAI_67/3_NODE_1_L243;1971_SgrAI_305E40_NODE_1_L221
TGTTTCATCGTACGGACGTCACCATCATAGCCGGTAATCCCGTCGACGTAATAAAACTCC
AATGATTATCTGAAAGATCACACATTTCAACATCAAAAGTGTTATTTGTCCCGAGGTAAT
CCACGCGCCTCCGCCATCACGGCTGAGATAACTCAACGTTGAGAAGTTGGCGGCGAGGAA
CGGAGGGAACCGGTTCGCTTTTTCTTATGGAGCAGTCATACGCTGTAGAAGAGAATGCGG
TGAAGAAAGCAGTGGAGATAGAGGCGGAGAAGA
>Contig278:1876_SgrAI_67/3_NODE_1_L247;1977_SgrAI_305E40_NODE_1_L214
TGTGTCATGTGTAATGATATCATGCAAATTGAAACGAAAGAGAATAATATTCTTTCCCTA
TATAAATCACATATCAGTTCCAAGTTACCATGCCACCAACCATATCTTAACTTATTTCTG
CATTGAAAAAAATTACAAAAAATCACATTTGTTTCAAATTTTTCTCTGTTTTCGATTAAT
TCCATTTGTTTTATCGCCATGACTATACCAGAAAAAATGGAGAAGCCGCACGTCGCCTTC
CTCCCGAGCCCCGGCATGGGCCACGTTACTCCGCTCT
>Contig279:1884_SgrAI_67/3_NODE_1_L176;2332_SgrAI_305E40_NODE_1_L119;1985_SgrAI_305E40_NODE_1_L157;2305_SgrAI_67/3_NODE_1_L124;2415_SgrAI_305E40_NODE_1_L143
TGATAAACGATTGATTACAAATAGTTAGGATATATTTTTTTCTCTATCTATAAATCTATA
AAGGCCCAGAAATACCTTGTTTACGTATCATTGGAAAGTGCATTAACATAAATACGGCAG
TAAGAAGCGGCAATACAAAAGTGTGTAAACTATAAAAACGAGTCAAAGTGGATTGTCCCA
CACTAGCG
>Contig280:1889_SgrAI_67/3_NODE_1_L238;1990_SgrAI_305E40_NODE_1_L236
CACTTCCTCCACAACTTCATATCCACGTCTCCAACTCTCTTCTTTACCCCTTCTGTATAT
TCATATCTCCATCGCCGTTTTAACGCTCACCGGAAAATCAAGAAAATGGCCGAAGAAACC
CAGAAACCAACTTCTGAGACTACGCCGGAGACAACTCAAGAGGTTGTCGTCTCTGATGTC
CCCGTGCCGGAAAAAGAATCCGCCCCTCAAGCCGAACCAGTACCTGTCCCTGAAACGCCG
GAGAAATCTGCTGCTCCGATGCCGGAGG
>Contig281:1891_SgrAI_67/3_NODE_1_L230;703_SgrAI_67/3_NODE_1_L80
AAATCATAAGTTAAAGATGTCACATAAAATAGGACGGAGGAAGTAAGAAAAAAATGAATT
AAAAAAAAAGTAAAAAAGAAACCCCCAAAGTCATCTCAACTGAAAAACTGACCCCCTTTT
TTCACTTCACAGCCCTTTTAGTGTTCTGTTTCTCACCCCTAACCCCACTCCATAGATTAC
AGAGGATTTGCAATAAATGCAGGCCAAAAATCTAGCTATTTTCATCTCTCTCTTTTTGTT
GGCACTTAGTTTTTCATTTA
>Contig282:1892_SgrAI_67/3_NODE_3_L118;1992_SgrAI_305E40_NODE_2_L93
AAAAAAAAAACGTCTTTTTTTTTCCATAAAGAACTAAACTTTACAGCAAAATCGAAACCG
GCGGACTTACCGGAACACTGATTTCACTAACAGGAAGAGAAGCAAAATCTTCTTTCACAG
AAATGGTGTCATCAATTTCTGGTTTTTC
>Contig283:1893_SgrAI_67/3_NODE_1_L245;1994_SgrAI_305E40_NODE_1_L209
TAAAGTTAAGTTTAAAAATACTTATTTTTTTGAATTATTGAAAAATGTTAAAAATATTTG
CTTTCATTGTAGCAAAACAAGTCCATAGGAAAAAATCAAAAATAATAATTCAAACAAAAT
AAATTGTGAAAGTGAACTAGAATCAATCTAACTTAGAAATTATTTTTGGAATAAATATAA
AATTAATTCAATATAAAATTATCTTATTCCTAACGCATAGAATTCATGAGATTTTGAAGG
CACTGTCAATTTTCAGACCATATTTAACCATAAAT
>Contig284:1894_SgrAI_67/3_NODE_1_L88;1995_SgrAI_305E40_NODE_1_L140
TCCGATCTTCAGTCCGGTGAGCTCACCGCCATTGTCGAACAACTCCGGTGAAGCAGAAAC
TCATACAAAGCCTGTGCCGTCTCCGTCGCGGGGAACGTATGTTGTTCAACTACCAAAGGA
TCAAATCTACCGGTATCCTCCACCGGGGAATGCTCGCCGTTATGAAGCTCTGAGAAAACG
GAAGCCTCGTCCGAGC
>Contig285:1900_SgrAI_67/3_NODE_1_L301;2003_SgrAI_305E40_NODE_1_L218
CCCGAGATTTCCTGTTGAAATGGAAAAAAATTGATTAAAAGGTCTGAAATTTTACCGGAG
ATGCAAAAATGAGCAGTAATTATTAAGAGAATACCAACCTCTTTTTGCAGTGACACTTGC
CGGAGCTGGAGGTTCTGCCGGATAGTTCATCGGACAGATCATGATCCCGACACCTTTTTC
CAGCGATTGGCGGCTTTCCGGTGGATACAGGTGGCCGGGGAGGTAAACTCATAGACGAAA
ACTGTTTTCCGTTTGATACACTTCCTTCACCTGTAATCGTCGACATGAACGACGACGAGG
TCGTCGAACTCGCCACCGGAACTGCTTCACA
>Contig286:1903_SgrAI_67/3_NODE_1_L220;2006_SgrAI_305E40_NODE_1_L228;1320_SgrAI_305E40_NODE_1_L219
TAATCTTATCTCCCCTAGCATGTCCACACATCCATCTCAATATCCCCATCTCGCGACTTG
CACCGCATAAAAATAAAATATGAATTAAAGTTATTATAAAAATAAAAGATTCAATAATAA
AAATAAATTCCTAGATGATTAACACAATTTTACACAAATCAATTATTATATATGATAAAA
AAAAATATAAGAATTATGGATCGTCCAAACAAGCTACAAACAGCAGAGCACGCGGTGTGC
GTGGCCCCAAATTATAGCGCGCCAACCGCTTTTCACTCTATAAATACAT
>Contig287:1913_SgrAI_67/3_NODE_1_L264;2016_SgrAI_305E40_NODE_1_L229
TATTCAAAAAAGGAAAACTTAAACTTATTTATAAGTAACGGTTCGTTTATCAATATATTC
TAAAGTCGATAAGCGTGACTCTTCACTCTCATTTTGCTCTTACCCTAATCCCTAAATTCA
TAAAGCAAAACGCCGATAACACCGATCGGAGCTTTTCGCCAGCGGAAGAAAAATGGCGAT
TTTGTTTCAAAGTTCAAGTAGCTCCATGTTATCCATCAAAATTTTTGTGATTTCGACTAC
TGTTTTGTCTGCTGCTATTATGTTAAAGATCTCTGCTCCTGCTGTCACTGAGTT
>Contig288:1938_SgrAI_67/3_NODE_1_L218;2040_SgrAI_305E40_NODE_1_L208
CTTCTCTGTTTCTCTCTCATTGCTTCTCTTCTTTTTCTTCACCCATGTTTCGCCAAGAAA
ACTTACATTGTTCACATGAAACATCACCAAAAGCCTTCTTCTTATTCTACTCATCATGAT
TGGTACGATGCACAGCTCAAATCTCTCTCTTCTTCTTCCACCTCTGACTCTCTTCTTTAC
TCTTACGACACTGCTTATCCTGGATTTGCTGCTTCTCTTGACACCCATGAGGCTGAATTG
CTCAGACA
>Contig289:1942_SgrAI_67/3_NODE_1_L203;2044_SgrAI_305E40_NODE_1_L170
TTCCAGCTAATTTAGTTGCTTTGTTCTAAAACATGTGGGAATAAACAGTGTAATAAGATG
GCTAGCTATACAACCCAATGAATTCATAAAAAAGGGCAATTTGTAATTGCTCTTCCAAAT
TATTAGCAAATGCCTCAAATGCTAGTTTTACAACAATAATAAACCTTGACAAGCATGCAT
GATCCGCTACAAAAGAAGACACCATCTACAAAACGACCTAATATGTT
>Contig290:1948_SgrAI_67/3_NODE_1_L265;2052_SgrAI_305E40_NODE_1_L232
CCATTAAAGCCATCAACAGCACCACGAATAACACCCACATTGCCACTCTTGAAACCCTGA
ACCCCATCTTTATATCACCACTCAAGCTAGTCACAGAGGAGCCGTAGACTATTTTCTTGA
ACGACACTGCCGGTTCAAGCTGGCCGGACCTCCGACCGGCGCTGGAGCTCAACGGACCGG
AGATAATGAGACCCGTTGGCTGGATTGGACCGGAACCGGAGGAAGAGGACTTCCTGGGAA
ATGGTCCGGAATTGGAGGATTTGTGACCCATTTGACCCGAATTCGGCCCGGATCT
>Contig291:1949_SgrAI_67/3_NODE_1_L249;2051_SgrAI_305E40_NODE_1_L227
CTAAAAATGAAAATACTATAGAATCCACGACATTTTATTTTCACGCAAGTAATATCATAC
ACGAAATAAATATTAGCTAGATATTGAACAAATCGAACAGATCTAAAAGATCCATTTTTT
GTTGAAATTCCTTGACTTTACAGCTGCCTTTTCGTCGCCTAGGTTTGTTGGCTTTCCAGT
GGTTGCATGGTGGTCTTCGCCAGATTTTTGCAGTAGTTTTGTTCGTTGTTTGGGTGAATT
CAGACAGAGAAAGGACGAAGCAAGAGGGGTCGACCAGTG
>Contig292:1953_SgrAI_67/3_NODE_1_L225;2056_SgrAI_305E40_NODE_1_L219
CACTGATTTTGAGTGTGATATAGTAGAGCATGTTGTGGGTTTGAGCTCAAACTCAGCTCT
TATGCCTCTCTTTAACTCTATAAATGCTCTACTGCAGTTCTCTTTAGAACAAAAACATAT
CTATATCAATGGATGATTTAAACTGAAACCTTCTTTAGTTTTACTTTCTAATTTTATTTT
GTATTATTACTATCCTATTTCGAGGGAGTTGAATAATTTTCTTTCAGCTTAAGTTTTTAA
AATTTTCTTAACTACA
>Contig293:1961_SgrAI_67/3_NODE_1_L198;2063_SgrAI_305E40_NODE_1_L263
CACAATGACAAATGGAGCCAAAACCAGCACTTGTACAAATCGTACTTATCATCAAGTTAA
AAATGTTCACTTTACAGATTCATTCAATTGAACTACTGAAGATAATGCTCTTATTACAGT
AACATTCTTGTACCTTCTTAACAAAATAATCCAGTCGATCATCCCATTCAGCTTCACGGA
GCCTTTTCTCAAGCTGTGCATCACTATCTTCCTGCAATCTCCCTGTCACTGAAGGCATTG
CGTATGGCGATTCGCTATCTTCCATTCCTTTAACCTTCATAGCACCAAAAGCAT
>Contig294:1965_SgrAI_67/3_NODE_1_L211;2070_SgrAI_305E40_NODE_1_L217
TCAACACTTTAAATTTTTTTACGTTTTATGTTGATATTTTAAAATTATTTTAAAGCAATT
TTAGATTAATTTTTGCTTTTATTCTTATAAAATTAGAATTTTAATTAATCTAATTTTAAA
TTCTAACATAATGTAATAATTTTTTTTTCTTGTTTAAATATAATTATGAGCAAATATTCG
ATTGGCTCATAACTTGACCCATTAACTTTTTACCCCATTAAATTTCGACATGAAATATAT
ATAATTA
>Contig295:1970_SgrAI_67/3_NODE_1_L252;2075_SgrAI_305E40_NODE_1_L206
TCAGATATGAGATTAAAAAATAGAATAAAAAAACAATATCAAATAGTGCATATTTTATTA
TTGTCATAATATTTTTGAAGTAAATAATAAAATTTATTGGCAAAAAATAGAAGCATTAAT
ATTGTTAATTTGAAAGATAATACTAAAAATACCTTTAAATTTAGCATGAATTATTAATTT
TTATGCTTAAATACAGCCTAATGGAGTATTTTTATATTAGATCTCTGTCAACACCACGTC
TGAATACATACAAAAGTTATATAAGCATTATCATTTTCTACT
>Contig296:1985_SgrAI_67/3_NODE_1_L321;2091_SgrAI_305E40_NODE_1_L205
CCAATTTGCCATGGGCAGCTAAATCAGGGGGCAATCACAAAAATATAAAAACCCCGTACA
ATAATTGAAAAATAGTCCCTCTGCTTTTTGTCTACGTGGCAACCAGCAAGTCACCATAGT
TCACGCTTTTTACATGACACGTGTAGAAACTTCCAATTTACCCTCCAAAAAAGCTCACTC
CGTCGCCGGCTCCACCGTTGTTGCTGTAGCCTTCTCACGTGCTTCTCCACACGTGTCACT
CACTCAACGGCTCTCCTTGTCAACGCCGTCTACTAATCTAACAGCGTTTGAGAACGTATA
TAACCACTGTCACACCTTTCTACTTTTTCTAACCTTTTCCTCACTGAAATA
>Contig297:1992_SgrAI_67/3_NODE_3_L107;2096_SgrAI_305E40_NODE_1_L209;571_SgrAI_67/3_NODE_1_L224;1992_SgrAI_67/3_NODE_1_L129
TTTTAACTCCATGAATAGATACTTAGGAATAGCTCATTCATACGTGAACATGATGACCAG
TAGGAGTAATTTAGATATCAGATGACATCCACGTGTATAGTTTATAGAATGACACCTGGC
GAGACTTGCAGTAGTCCAGATCAGTCCATGATGACTCATCGAACACCTTATTTTCCGGCC
AACCAGGATTAGGCACCATGGCGGAAATGGAGGAGGTGAGCACCACGCGCCAAACACCAA
ACTTCTTCGCTGCCGTGAGCACATTCATCGTACCCTGCACGGCCGGCTCCACAAGCTCCT
TCTGCGGGTCCACAGGATCCTCAAGCGTACACGGCGACGCC
>Contig298:1999_SgrAI_67/3_NODE_1_L281;2102_SgrAI_305E40_NODE_1_L229
AAGAGTTTAAGAGAGTAAAAAAATAAAAGTATGCAACTAAATCTTAAGTAAAAAAATTTA
TATATCAAATGCCAATGTTATAAATATAATTTCTTAATTTATTATCGAGTTAATCCGTTA
AGAAAAAACCTGAAACTGTTAAGAATAAACCCGATAATAGAAAAGATTAAAATCACTATC
GACATCGCTAAATCAATAGTTTTTTCTTAATTTGAGTTATCGATTTTAGCTCAATTTTGA
ACAATCTTGCGGAGGAGGAATCATATTGGATCAACACCAAATATAATAGACCATTTTCGT
C
>Contig299:2001_SgrAI_67/3_NODE_1_L229;2479_SgrAI_305E40_NODE_3_L140;2104_SgrAI_305E40_NODE_1_L232
TCTTTGATTTCTCAATTCTTTTCTCTTTCGAATATTGAAAAAGTTCCTGAAGATTACAGT
TTCTGGAGATGGGGTGCTCTGTTTTTATCTATATTTGTTACTTTCAGCTTAATCAGAAGA
ATTCAGTTTACATTCGTTTATTTACGTAGAATAAAGCCTTCTGATGAGCCTATTCTTCAG
TATCTCAGCGAAGATTTCGACTTTTCCGATGATGATGACGACGAATGCTCATCGGTTTCT
TCGAATGAAGAGATAATTACACCCGCAGG
>Contig300:2009_SgrAI_67/3_NODE_1_L258;2112_SgrAI_305E40_NODE_1_L206
TTAAACTTCGACCCAAGTTAAACTAATTTTTTTTTTAAAGGAGTACTATTAATAGCAAGA
AAAAGCAAAGAAGAAACATAATTATACTCGTATATACTCATATATTTATCAATAAAATTA
TTATATCATCATATTTTATTTGTAATTATTACAATTAATTTTTATCACTTGAAAATTTTG
AGCAACCAGATTGACTTGCTATAAATAGCCTCTAATTAAAATAATTTACAAGCATATTTA
CTATGGAATTACTCATTCTTGTGCCCATTCTCTGCGTTGTTCTGATAC
>Contig301:2017_SgrAI_67/3_NODE_1_L103;2119_SgrAI_305E40_NODE_1_L85
CGCCGGTTTAGTCTATTTCAATAACCGATTGCTTGCTATGTCCGAAGACGATTTGCCTTA
CCATGTAAGAGTAACACCCACCGGCGATCTTAAAACAGAGGGGAGATTCGATTTCGACGG
CCAGCTAAAATCC
>Contig302:2018_SgrAI_67/3_NODE_1_L267;2120_SgrAI_305E40_NODE_1_L234
GAAAAAAAGAAGTTAATCTAAAAACTTAAAAAAGAAACAAAGCCAAACCACAATTTGCAA
ACTTTAATTTAGTGACCATATTGGGTTTTACGTTAACATATAAAAGCCCCTAAAAATTTA
CTTCACTCAACAAAGGGAAAAAATAAAATAAAAAACTAATAAAACAACCTTTCTTTTCAA
ACACCTAATTAGGAAAATACAATTTAAAACTTACATCAACAATTTGAAAACAAACAATAT
ACTGAAAACGGCAGCAAGTGATGCTGCGGCATTGTACTTAACAGCACCGCTATCTGT
>Contig303:2032_SgrAI_67/3_NODE_1_L93;6668_PStI_67/3_NODE_1_L277;6629_PStI_305E40_NODE_1_L208
CATAAAAAAATTTGATAAAAAGTTGATTTTAGATCACTAATTTTATTGAGCATTTCAACG
AGTTAAATTTGCCAACTACTACTTGTCCTTCGCTATATTTAAATATCTAATTTGTAGCTG
CTCTGCCAGCTACTTCTGCTTACTATATTTATAGAGACACAATCAAAGTTAGTCAGCAAT
CATCATACTGAATTGAATTCAATTCATGGAGTGGATTTGGGGATATGTCTTCTGGTCTGT
TATTACTGTATTGTTGCCATTCATACTCCTTCACTTCCGCAGGCGATCGTTAAAAAACGA
TGGTCGGCAGC
>Contig304:2043_SgrAI_67/3_NODE_1_L247;2145_SgrAI_305E40_NODE_1_L221
TGGCACATGGCACATGGCACATGGCACATGGCACATGAAGATTTCCGACAAGATTGAAAA
AAATATATATATTATCATAACAAAACAAGTTCTAAATATCATTTAATCAGGGCTCTAATA
TATACTCCATATAACAGCAACCTGCAAAGACACAAAGGAAGTTCCCTCTAGCAATCAGAT
TCCCTTGGCAAATTGAAAAATGATACCGATAATGAGCTCTGCTCCTCTATCAACTTCGAC
GTCAGTATCTCTGCCCGTCCGTACAATTCCGGGCAGC
>Contig305:2055_SgrAI_67/3_NODE_1_L163;2158_SgrAI_305E40_NODE_1_L223;2055_SgrAI_67/3_NODE_3_L75
TCTTCACCGGCCTTCTTTGTGGCCGCGTATAGACTCGCTGGTTGATCTGTTCGATCTTTT
TCTGAGAAGGGTACTTTGGAATTGAGCCCATAAACAGAACTGGATGATGCCCAAACAATT
GCAGGTTGTGGATTAGCGGATTTGCAGGCCTCGAAAAGGGTAACGAGACCTGCAATGTTG
CTGTGGACGTAAGAAAGAGGATTCTTCATTGCGTAACGAACGCCGGCCTGTGCAGCTAAG
TGCATTACGTGGGTAAATGCAACAATGTCAAAAAGCTTTTGCAAAAGTCTCTCGTCATT
>Contig306:2056_SgrAI_67/3_NODE_1_L198;2159_SgrAI_305E40_NODE_1_L219
TCTCTAGTCATTCCTCCAACTTGAGATTTTTATTCTATTCCAATATATTTTTATCCATCT
GCATCTTTTTTTATTTAATTAATGAAAGAGAGACTCCTTGCAAGTAAAAATTAAATTAAT
TGTAAAAACAAATGTAAATTGATCTTAAGATAAAAAGTCCAGCTGATCACTTAAAAGGAT
CAAGTTAATTATGGTAGTAATAAAAAGAAAGCAATCGTTTATAGTAAGTAGCATATGGAG
TCTTAACTACAATTTGGGAAA
>Contig307:2065_SgrAI_67/3_NODE_1_L244;2168_SgrAI_305E40_NODE_1_L202
TGCCGCTACCACCGATAGAATCTCCTAGCTTACCCTCTTCCATCTTCTCAATCTCCTTAA
ACCACAAACCCGCATGTACTCTCTGCTTCTTCAACCTATAAGCCCTCTTTATATTATCCA
AACTATAATGCGAACTTTCCTTTTCGTTCATATTTATGCCCTTTTCATTATCCCTACCAT
TTTTCTGCAGCTTCCCCTTTCTTAAGTCCCAATTCTCATTCATATCCTCCACAAAGGCTT
TAGTTTCCGCATCGATTTCCGGAACCCTAGGCTA
>Contig308:2067_SgrAI_67/3_NODE_1_L217;2172_SgrAI_305E40_NODE_1_L84
ATATACAAAAACCATTTCACTATTTTCATCAAAAAAAAAAAGCTCAAAATATTCATTTTT
CAGCACAGTTTTCTCAAAACAAATATAGTATTTCACTCGAAAACACCACAAATTTGTCAA
AAAAAAAATGAAATTCGAAAACACCGAATTTATGAATGATTTCGAGCTTCTCGAATCAAT
TAGGCAGCATTTACTTGAAGATTGGGATTCACCTGTTACAACAATTTCTGAAAATACTCT
AAACGAC
>Contig309:2082_SgrAI_67/3_NODE_1_L164;2188_SgrAI_305E40_NODE_1_L134
TGGCGGCGGCGGCATCGATGGCCTTAACCGCCAGATTAGAGTCAGGAGAAGCGTGGTTAT
TAGACCAGGAAGCCGCAACAACTTGTGCTACACCAATGTTGCTACAGTTCCTACGAGCTT
TAACGCTAAGCTGCCTCACGAAGTTAGGCGGAAACCTAAGGATCAGAGAAGACATGCCAT
GAACCGACGATCCG
>Contig310:2087_SgrAI_67/3_NODE_2_L151;2195_SgrAI_305E40_NODE_1_L213;2087_SgrAI_67/3_NODE_1_L98
CTCCGCCATGAAAACGGCCCAACAACCACCCCAAAACCCATCACCGAAACCGAAATCGCG
GCGGAGTTCTCACACCACGACCTCACCATAGCCCGAATCAACAACGGCAGCTTCGGGTCA
TGCCCGAAATCCATAATCTCCGCCCAACAACAATGGCAACTCAAATTCCTTCAACAACCC
GATTACTTCTACTTCAACACATTGAAACCCTCCATGCTCAAATCCCGTACCTTAATCAAA
TCCCTAGTCAACGCCTCCGACGTCGACGAAATCTCCATCGTCGATAACGCCACAACCGCC
GCCGCAATTG
>Contig311:2097_SgrAI_67/3_NODE_1_L117;2205_SgrAI_305E40_NODE_2_L116
AGTTAAGGGACTAAATTTGATAAGTTTTTGGATAATTTAAGGACTAAAACCGATAAGTAT
ATAGTTAAGAAACTATTTTAGACCTACTCTAATAGATGAGGGATATTTATGGCCTTTTCT
CGTACCTTTTGCCATGTCTGAAGAGTT
>Contig312:2107_SgrAI_67/3_NODE_1_L267;2217_SgrAI_305E40_NODE_1_L230
TTTTGAAATGGAGAGAGTAATAGTTTCTACTTTACGTAGGCGAGTTGCAGCCTGTAATTC
AAAATTCAAATTGAAGACGGTTTTTTGGGGTTGATTCATGGATCACTACCCGTGATCATT
TTTTCTATCATAAATTTTGTATTAAGTCAAACATTATTACGCAAAATAAAATGGATTTAA
AATTTCTTTTTTTTCCTTTGTTTGCATGAGAATATACGTACCTCTTGTTTTGAACAAAAT
TTTGTGGACGGTAGCATGCAAAAGGAGAGTGATTCCACTAGGGTTAGCATACTCAAG
>Contig313:2108_SgrAI_67/3_NODE_1_L220;2219_SgrAI_305E40_NODE_1_L220
CATATACGTTGTTATGCATCTATTCATTTGGTATATGAAGAACGAAAATGATAATGAGAA
TTTTAGCAAGTAAAAGTTTATACCCTGTGGACTTTGAGGAGCTCAAGGATACCAAGAACG
ATGTCATTCACATAGCAAAATCCCGAAGCTTCACTTTTCTTAGCATGGTGCAGCCCACCA
GCCCAGTTGATAGCTATATCAGCATCCTGGCGATTAAGCTTAACAGCAGCCCCAATAGAT
CCACCAGCAGAAGCTTGACAAAACCCAAAAATC
>Contig314:2109_SgrAI_67/3_NODE_1_L235;2218_SgrAI_305E40_NODE_1_L208
TCAACGGAGACACCGGAGGGTTCACTGGAAATGAATTCCGGTGAAACACGGAAGAGAAAT
TTATCATTCCAGGTAGGGTTTTCGCCGCCGAGATGATCGATCTTAGTACGAAGCTTGGTG
GATGAATCAACCCAGAGTATGACGTAAGTTTGCATACGACGCAAGTTAGCGACTGGGGTT
TTGAGGGATTGAGCAGAGATCAAGTTGATCTCCAGAATTTGAGTTCCCTCTTCCATGGGG
GGAGCTTAGCTTCTTCTTGTTTCTC
>Contig315:2121_SgrAI_67/3_NODE_2_L121;2232_SgrAI_305E40_NODE_1_L84
AACTAATCGTGCTTGATTGTCAGAGTGACAGCTGTACTCTAAACCACTACGCCACGTCAC
CAGTTCTTCTTTTATAAAAACCTCTCTCTGAGTCTTTTCCCCTCCAAAATTCTCCATATT
TTTCTTCCTCCCCAATTAGGGAAAAAAAAAA
>Contig316:2131_SgrAI_67/3_NODE_1_L266;2242_SgrAI_305E40_NODE_1_L220
CATCGCACTTGATATTATAAACTCGAATTAAAAATATGGACAAGAGGAATAATTCCTGAC
CTCCCTCGTAAAATACCACCACTATAGTATTATTACACTATTATTGTTATTTTGATTTTT
CTCTTCCTCTCCCCTATTCAAAAGACATGGATGGACAGTCATGATGAATCCGGTCGTCTT
CCTGACAAAATAAAAAAACAAAAACACGACCTGTTTTTCCAGATCCAATACAATCTTCAT
CATTCCCCAGAAATTACATCAACACCATCACCGAAAGTTAATAATAGTGCACTAAA
>Contig317:2132_SgrAI_67/3_NODE_1_L293;2244_SgrAI_305E40_NODE_1_L252
CATCTTTTCTTTTTATCATCATACCGTCCTTGGTGAATCCAAATAGTTTCTTGCTTTGTT
CTAGTTCATCAAGGTATGTATGTTTACGTAACATGTCAACTATCTCCGCCTTGGAATGCG
AGTTCAAGAAAGCGATCTCCATGTCATCGCTTTCTTGACTCTCAAGCAAGGGTTTGAAAT
TGGTTACAGCGTCGCGGCCCCTGAACTTCTGGGCCGCGACATCATAAGCCCTAGCGGCTT
CATTTTCCTCGTTGAATGTGCCTAACCAAACCCTTTGGTGCTTTTCATAGATTTGCGCAC
CCCAACGGCCATTTGGCTGGGGG
>Contig318:2133_SgrAI_67/3_NODE_1_L238;2245_SgrAI_305E40_NODE_1_L214
TTAGCATACAATTAATTATTAAATTTTAGCATATATTCTGAAGTCATGAATATGTTAGCA
TATGGATTATTAGATTGTAACATATGTACGACGTCCTCTATCGTCCAAGGTTGATCCACC
AATTGAAAATTGAAATGTTGACAAAAAGATTAAAAATAAACTGATGGCATGACAAAATCC
AATTTGGTGATTACTCATCGTTTCTTTCCTCAGCTTCGGACATTACCGCCACGTAGCCTG
ACAATAAAGTTCCACGTTCCCTTTTGCA
>Contig319:2152_SgrAI_67/3_NODE_1_L111;2265_SgrAI_305E40_NODE_1_L95
GGGGGGGGGTGCAAGCTCTTCAAACAATGAAGAGCTGAGTTGTAAAGGGTTTTAGGAAAC
AGTTTCTCTGCCAAAAATTATTAAAAATGGGAGATATGAAAGTAAGGAGATAATACGAGT
GTTATTCTCTTAAAATTAAGC
>Contig320:2152_SgrAI_67/3_NODE_2_L96;2265_SgrAI_305E40_NODE_2_L86
CTTTTTTTCTTAAAGAAGTAAGTGAGAGAAAAATTTTGAAGTCACAATTTTATTTATTTG
ATACCATACAATTGAAAAATGTCTCAAAACATGAGTTTTTTTTTTGGGGGGGGGGGGGGG
GGCAAG
>Contig321:2154_SgrAI_67/3_NODE_4_L121;2266_SgrAI_305E40_NODE_1_L200
TTCCATTGTGTAGATCCAGGATTTATGGGGTATGTCGTAGCTGTGAGATCTGACGAAGAA
GCCGATAAGGCGATCTGGGTTGGATTTCCAGATGTTGAAGGCGAAGTTTATGGAGTTTAT
ATCGGGTTCGATGTCGTCGTCGCAGATGAGGACGGATCGGGTGGTGATTGATTGGTGAGG
GTGGAAACGGAGGTTGAGGCTGGATGAAGGTTGACGGAGGATGGTGATGGGAGTGGCGGG
GG
>Contig322:2161_SgrAI_67/3_NODE_1_L105;2273_SgrAI_305E40_NODE_2_L91
CAAAAAAAAAAAAAGTATTCAACTCATAATTATTAAAATCTGTTTTTACTAAGAATATTA
AAATCTTTTTACCCACACGTGTACCGCACAGGGCGGTGACCTGACAAACCAATAGAATTG
CGTTGTTGTGAAATA
>Contig323:2164_SgrAI_67/3_NODE_1_L234;2279_SgrAI_305E40_NODE_1_L218
ACTCATGAAGATCCTATAAGAAAAAAAAAAAAGGGCAAGTCCCGATGCATTAAAACTCTG
TGCGCAGGACCCGACCACAAGGGTGTATGTATTTCTGCCGGAGGCTAAATTATTTTATCT
ACTTCATATGAGTAAATGGTTACAAATTCTACACTGTTCGCAATAGCATTTCCATGACGT
CAGTCGTGTATATGATGATAGAGATTAAACAAAGAAAGTGAGAGCACCGAATAGTCAGAT
TAAACCATCTGGAGTAATTTAGCT
>Contig324:2167_SgrAI_67/3_NODE_1_L224;2281_SgrAI_305E40_NODE_1_L240
CTAATTTTTCCCGATCTCTTCCTCTGATCTATATCTCCGTCTCCGGTCACTCCCTCATCT
CTGACTCTTACTCCCCCCGTTGAAGTGAAAAAGGAGTATATATGGACCGAAAATTAGGGT
TTTGAAGAATGGGTGAAAAAATAGAGATGAAGGGGAAATCGGGGTCGGAATCGACCCCTT
TTCCTTTAGATTCAAAAATTGAAATCATTTTGTCTCCAAGTACCGTTAATCGACCGACTC
ATACAACTAATGGTCATAGATTGACAAGTAGTTG
>Contig325:2179_SgrAI_67/3_NODE_1_L227;2293_SgrAI_305E40_NODE_1_L209
TTGTTGTTGTTGACACTCAATTTTGACCTAACACTTCAATTTTTTTTACTTTTTATGTTG
ATATTTTAAAACTATTTTTTGGACTATTTTAGATTATTTTTTATAATTATTTTTATTTTT
ATAATATTAAAATTTTAATTAATTTAATTTTAATTTTTAACGTAGTATGATAATTCTTTC
TTCTGTTCAGATATAATTATGCGTGTATGTCCCCATAACTTGGATCCATTATCTACCTAG
CCCATTAAATTTTTAACATAAAAAGTGTACATAATTAGGTA
>Contig326:2192_SgrAI_67/3_NODE_1_L258;2307_SgrAI_305E40_NODE_1_L220
AAAAAAATCTTTTTACACTATTTTTCTTCATATTTTCATACTCCGTGATAATATATATTT
TTTGTCCCATTTTATGTGATATATTTTTTTTTAATTCGTCTCTAATAATTGTCACCTTAT
ATTTATTAAAAGTAATTTAATTTGAGAATTTTTCTATCCTTAATTAAAATAAGTTTTGTT
CATCTAAATATCTTAAAATAGTTTTATACTATAAATTTTAAAAATTTTCTTTATTTGTTA
AATATGGTATAAGTTAAAAGTTGTGCATAAAATAGGAGGAAGTTAAAT
>Contig327:2205_SgrAI_67/3_NODE_1_L146;4900_PStI_67/3_NODE_1_L274
ACACAACAACGTACAACAACAACAAACATCAAACAAAACCTAAACCCTCATAAAGCAAAC
CAATCCTCCGTCACCCACTATGCTTTTCTCCCAATACTCAATCTCCATACTCTCAATGAG
CTGAAAATACACCATGTCCTATCTATGCGACTCAATTAATTATATTTTTGACTAGGAATA
AAAATATTACTACATTATTCTAGATCACACTATTTTAATGATAACATTAAAAAAATATAT
TTGTTGATTCCCAACTAAGAAAGCAACAAAAATCCCACTCCGTGCCCACAACTCTCCAGC
TATAAAATTCCAGCTTTCCCTCTCCTTCACGGACCACCACTGCTACAATGTCATCCAAAA
ATCACACAACCAAATCGCC
>Contig328:2206_SgrAI_67/3_NODE_1_L225;22_SgrAI_67/3_NODE_1_L197
ACAATACCTGATTGTCAGGAACTAGTGAGACTTGTGCACACACCTCATCAGTAGCCGCGT
CCGCCTGAAATTAAACACATATAGCAACCAAATGCTAGGTAACTAAACAAACATCCAAAA
TTTTCTACAATCAAACATTGCGCAGAGAAAATTACACAAGCAAATACTTCAACCAATCGG
TCCCAAATTTTCAACAAAATGTACAATAAACAGAGGTAACGCATACTTACTTGTAGCTTC
ACATCTACAACGCGACAGAAAACATGAGGAGGGAGG
>Contig329:2221_SgrAI_67/3_NODE_2_L110;2334_SgrAI_305E40_NODE_1_L231;2221_SgrAI_67/3_NODE_1_L135
GAAATGAGTAAATTCTTCACCAAAAGATCCAAGAGATCTGCCGAAGCCCCCTTTAAAGGT
TGAAGGAAACGGCCATTTATAGACGACAGGGTAAAGGAGGTCAACCCTTTTTGCATTCAA
AATCCCTTCTTGGGATAAGAAACCCTCGCCGCAGCAACTCAACGGTCTGAACACTTTCTC
GCGGATTGAGATGCATGGGTTACTCTTTCGATGAAATCGCACGAGGCCTGCGCCTGTCCA
GTTTGTCAGGACACCGGGTTAGCGAAAGAAGGCGCATGCGTGCAAGGATGAGCGAGAAGG
AGATTG
>Contig330:2247_SgrAI_67/3_NODE_1_L197;2359_SgrAI_305E40_NODE_1_L171
AGAAACTGTTTCTGAAAACATTCGTTACAAGAATCATGTCCCATAAGCAAAAAATACTAG
ACAAGAGAAGAAAAGGGAAAGAAAAGGAAAAAGCGAATAAAAATGTCGTTGACATGACAG
TTATACCGACCGGCAACCGGCAACCGCCAGTAGATTTGTAGAATCACAAAGTTAATTTTT
AACCCTTTATACGACTGGAATAGTCGGGTATAA
>Contig331:2249_SgrAI_67/3_NODE_1_L284;2360_SgrAI_305E40_NODE_1_L226
TCTAAAAACGAGTTGAATACAATTCCGTGACTCGCTATATCAGCAAGATAGCATTCTCTG
ATGAATTCTGAACTTGTGTCTCCTTCAACGTAACTCCGGTAAGTAGAAGCGAGCTGCCAA
TAAGGGAATTTCGGGGAATTAGGAATACCGGGGAAGTTAAAAATCTCGTTCTCATCGTTG
GGGTCTTTCCTTTTGGGCATTTCACGCCAAAGTGAATAAACAATTGATATGGCTAACGCG
CCGGAAGTGGAGAAAACGTACCGGCGAATACCGAGCTGGGTGGCAATTTCGTGAGTAAAC
CCCAAAAACATATC
>Contig332:2257_SgrAI_67/3_NODE_1_L202;2369_SgrAI_305E40_NODE_1_L222
CCTAATTTTTTTCCTTATAGCTTGTTAAAGAAATCAAATTTTCCAGTGATAGACGTCTAA
TTTTTGTGGGAAGAAAGTAGTTGACTACAATCTATCTACTTCGAAAGTACTATCAAATTT
TCGATCTAATCATAATATAAGTTCACATAAGCTCAAACCGTGTTTCATATAGCAGCTAGT
AGATGACCGCGGCAAATTATTTAGAATAATACAATACAATAAAACACAAATAGCGTAACA
AAACTACCAAAAAT
>Contig333:2265_SgrAI_67/3_NODE_1_L221;2379_SgrAI_305E40_NODE_1_L187
AACTTTAATTTTGGAATTTAATATAATTTAATTTTTAAAAATAATTAGTTTTATTTTTAA
TAAAATTAGTCAAATTGATGACAAAGCAAAGGGAGGGAATATTCATTTGTATTTTGTTTC
TTTGTTGCCTGTCTCTATTTGGTTTGTTGAGTTTCTTCTTCAATATCACTTTCCCAGGTC
TCTGGCCCTATTCAGAATAACTTGTACAAAGTCTACTCTCTTCAATCAATCGGGTTCGAG
TTAACCCGATC
>Contig334:2266_SgrAI_67/3_NODE_1_L229;2380_SgrAI_305E40_NODE_1_L207
TGAGATATCAACCTTAGCAAATTAAGATACTTAAATAAGTTTTTGATCGTTCACTCTTTT
TGGTAAATTATCATTTTATTTATCTAAAGATAAGAGTAAAGTCTATGTACGAGTCAACCT
CCCGTTAAAATGAGACTCCAATAAAGAGAACGTTTTGGTTTGTTCAAAATATTGTTTTAA
GAAAAAACAGAGTCCCTCTGGTCTCTCTGTTTATTTTCTCTCTGTATCCGTTGCATTAAA
TTAAAACTCTCTTCCTATA
>Contig335:2289_SgrAI_67/3_NODE_1_L255;2400_SgrAI_305E40_NODE_1_L240
AAATTCAACGGCTTACATTTATCGCCCATCAAAATTTCCTTCCGCCAGAGCGCACCATCT
TCAGCTTCCTCATTTTTCACCTTTTTCTTAAGCCTAAGATTAGTAGCCTTATCGCTTATC
TTCGCCAGAACTTCCTTCGATTTTGCTAGCGATGCCTTCTCCACTGTTTTACTCGCCTTA
TCGCTCATCTTTGTCAGAAATTCCTTCGATTTTGCTAGCGATAAATTCTCCCCTGTTTTG
ATCGCTTTATCGCTCATCTTCGCCAGGAATTTCTTCGATTTTGCG
>Contig336:2297_SgrAI_67/3_NODE_2_L89;2407_SgrAI_305E40_NODE_1_L123
AAACTAGGAGCACGGAAGCGATGAAAGCATGCCCACTTTCGCCGGCTAACACAATGGATC
AATACAGGGGAAACTGGCCGAGAAGCCTAAGCTAGCTATCAGCTGCCCTAGCGAACGAAG
TCTAGTCTTCTTATCGAGATGAGCATGAGTGGTCAAGCCCTGCAATGA
>Contig337:2299_SgrAI_67/3_NODE_1_L284;2545_SgrAI_67/3_NODE_1_L117;2673_SgrAI_305E40_NODE_1_L170;2409_SgrAI_305E40_NODE_1_L228
CATTGGATAATAAAGAACGCAATTCGAATCTCATCCCAATGAACTCTTCAATGTCTTGAA
TTGATTAAAAACCCTGCTAAAAAAAACCACTATTAAATAGATAAAACGATTTTAAATAAA
GCTTCACCTTAACCTTGGAGTAAATGAAACACACAAAATAGAGGAAGTTCGGACTTTAAA
AGTGAGAGTTAATGTTACAAATTTAAAAAAATAAAAATAAAAAATAAAAGTAACATGAAT
GTGAAAAGAATTTTGAATGCACTTGGACGGATCCTTGCAGCTATATTCACAGCCTTTGTC
TGATTCTGAATTCG
>Contig338:2301_SgrAI_67/3_NODE_1_L129;2411_SgrAI_305E40_NODE_2_L82
GCTGTTTTAAAAAAGAAAAAAACTAAAATTGTGAGATTGTTTTGTATTTTAGGAATATAT
ATAAAATATTCATCGTCCTAATTTATAAATCTCAATATTAATTTAAATTTATGGAATGTA
TTTATTATCCAAATAAGAAATTTGAAAAGTGAAAATAGA
>Contig339:2304_SgrAI_67/3_NODE_1_L257;2414_SgrAI_305E40_NODE_1_L224;1928_SgrAI_67/3_NODE_1_L213
GTAAAATTTCTTTTTTTTTCCTAATTTAATAGCCATAAAACTTGCAACAATGCTTGGTGC
ATAATATATTAAATTGTATCTCCACTTCATCTAATTACCTTAAGCATGCTTTATTTATTA
TTCCATCCGTGCCAACAAGTCACTTCAGCTCAAAAACAATTTCATACGATAATTGTCAAT
TTAGGAATTCAATGCTAAACTTGACAATTACTATTTAAGAAGATATCAGTCTGGTTTTAT
TAAATAAACGTAAACTTAAACAGTTATCAGAAGCTTCTAGAAATGGGAAGAACAGTGAAA
TGCTTACAGAGTCTCTTGCAGAAC
>Contig340:2308_SgrAI_67/3_NODE_1_L346;2419_SgrAI_305E40_NODE_1_L227
TCCTCGAGGAACTTCCCATTCGATAAACTACTATACTACTTAGCTCAACTATTGGGAATT
GGAAGTTTATAATCCACATTAATACCAAGCCAAACACATACAACAGTAAAATCGAATAGT
ATTCCAAGTTCAATTGATTAACTATTCTATATCACACTGAAAAATATACAATTACAAAAC
ACGCATGAAACCCTAAAAATCCATTAGCCACATAAATCATCTATATCAAAAGAGAAATTT
AGCCTTATTTACTTCGAATTTACCACTGCTAGGGTTTTAACTTGTTGTTCTCTGCATCGG
CGCTTGAGGTAGCATTCGAGAATTTCCATAACGGAGACGTACCTCTTCATCTCCTCCAGC
TGCCGGCTCAGCTCCG
>Contig341:2312_SgrAI_67/3_NODE_1_L103;2423_SgrAI_305E40_NODE_1_L200
TGCTGGGGCTGATTTCGGAGCTGCCGTGGGTGGAGATTTGGTCGGGTTTTGGTGGAGATT
TTGGTAGGAAAAAAAGGGTCGTTGGCGGGCTGATTTGGGTCGAAAATGGGGCTGTTTTGG
TCGGGTTTGGGGGTGTTTTTGGTTGCTGGTTTGGGGCTAAAAATGGTGATGTTGGGGTGT
TGTTTCCAACGGGTTAAGGGGTGATGATGGTGGCTGGGGGGGGTGGTCTTTCT
>Contig342:2316_SgrAI_67/3_NODE_1_L286;2428_SgrAI_305E40_NODE_1_L220
TTTTTTATTTTTATTTTTTTGAGGAAGTAAACCTTCAAAGGCTACCGACATGCAAATTGG
CTGCATCATCACGTTTGTTTCATGAAATATATAATTTAAAACTAATTTTAAAAACACTTT
CATTTTATTGTAACATTATTATTATATAGTTTTCTCTATTTTAATACATTATCTTCCTGC
ATTAGCTTCAATAAATCCAGTCCACAATCAACTAATTCTAACAACCCAATTTATTATTCA
TAAAATAGCAATTGAGACGAGTCATTTACTTTAAATATCACCTTTTGCACCTCAAAAAAT
CATTGAATCTCACTAA
>Contig343:2317_SgrAI_67/3_NODE_1_L242;2431_SgrAI_305E40_NODE_1_L129
AAAAAAAAAAACGATTTTTACAAATGGAAATGATAGTTGCTTTGGGGGAAAACCTGAATA
GGAAAGAGCTTAGTAATTCCCTTTTTCTCCAAAGCAGAAATGATCTCCTGAGATATACCG
AGTTTCGATATATCAAGCCCTTCATCATCCTCAGGTAAATCCTCCACCGCATATCCAGCT
CGTAAGTAGCCACCGGAATGAAACCCTCTTACAGAAACCCCAAATTTACCATCAACCCAG
TTCCCAATTCTTGAAGTACTAGAAGTTGTAAA
>Contig344:2327_SgrAI_67/3_NODE_1_L253;2441_SgrAI_305E40_NODE_1_L214
AACTAGACTAAATAAATTATGTACGATGAACGAGTTTGGTACACAAAAAATTCTCAATCT
GAAATTTCTTATTTTAGAGATCACTTACTTAACCAACTCGATTGAATTCTCGAATTTGAA
TCTTATTATTATTAGCTTTTGTTGTTGGCCGACTAGCAAAAAGTCATAAAAAGGTAATTT
GAAAAGGATCAAATTCTATTGACAAAGAAATATAAGAATATCCATTAATCACATTTTAAA
AAAATGATTAAATCAATTTATTTTCCTTCTTTTTTTCCCAAAT
>Contig345:2331_SgrAI_67/3_NODE_1_L133;2445_SgrAI_305E40_NODE_2_L114
TATTATTTTATTGTAATCTAATTATTTAATTTTTTCAATCTAAAATAGTTAATTCGTATT
TTCATTTTTTTCAAAAGGTTTTAAAAAAAATAGAAAAGGTCAATTTTTTTTAAGTTAAAC
TAACAAGAAAAGTAAAAAAAAAAAAATTAAGAGAAAAAACTAT
>Contig346:2332_SgrAI_67/3_NODE_1_L245;2448_SgrAI_305E40_NODE_1_L226
AAAAATATACTTGCAAAAATGTGACTGACCCGATAAAGCTTGTAACTTATATATTAATAA
ATTAAGCTAACTATTTTCTAACCCCAAAAAAATAGATCATCCCGATCTAATCCGTCAAAT
TTTAAAATTTATATGAACTAACTTGGATGGATGAGCTAACCCATGTTAACGGTTCTAATT
CTCATATTTTGCGCTTCAAGAATAGTCGGACTCCTGACAGGAATCCACCAAAAAGAAATA
AAGGGAAAATCGACAGTGACGAAAAGACAAATTTG
>Contig347:2333_SgrAI_67/3_NODE_4_L122;2447_SgrAI_305E40_NODE_1_L110
ATCTTAACAAACACACACTCTCTCTCTCTCTCACACACACACACTAACACTAAGTCGCGT
CTTTATCTATTTAATACTACTCATTATCCACTGATAGAAATTCATCATCAAGTCATTTCG
ACAATAAGTAAGAAAGTTTGAAGCATAATTAC
>Contig348:2335_SgrAI_67/3_NODE_1_L219;2452_SgrAI_305E40_NODE_1_L213
AAATTTAATTTTAATAAAATAATTTACAATTATATAAATATAAAAAATTAGTTTAAAATA
TAAATTTTTAATAAGATGGTGTCAAATTAAATACTAGCACATTTAAGGAAAAAACATGAT
TAGTAGTATTACAGAGCCCATTACGAAGTCAAAGTCAAAAGGATATTTACTGTCAGTATC
TTCATTCTCCTCTCTCCTACATTGTTGGCTCCATACTCCATGCCCACTACTTAAAAAGTT
AAATATCAC
>Contig349:2336_SgrAI_67/3_NODE_1_L213;2453_SgrAI_305E40_NODE_1_L203
CGCCAACTACGGCGGGTACGGTGGAAATTCCGACAAGAAGGCGTCGGCTGAGTATATCTA
CGACGTCCCCGATGGATGGAAAGAGCGTCTGGTGTCGAAAGTTGAAAAGGGCACAAATGG
AACAGACAGTGAGTTTTATAACCCGAAGAAGAAATCTGAGAAAGAGTACCTTACTTACCT
TGCTGGGTTTAGGCAATTAGCACCAAAAGATGTAATCTTGAATAACTTGGCTTTATCCGA
TGTG
>Contig350:2341_SgrAI_67/3_NODE_1_L118;2458_SgrAI_305E40_NODE_1_L236;2341_SgrAI_67/3_NODE_3_L89
TCAATACATTCTTATTCGAAGCACCACCAACACTAACAATACTACCAATGAGCGACAACA
ACGCCGGTTTGGCTTTAAAGGAATCATTCTTCACCAATTTCATGAGCTTCGACAACATTT
TCTTCAGCTCCGCCGGCTCAGGATCAGGTGATGCTTCAATTGCAGCCGCAAGGCAAAGTG
AAGCTCCGATCTGCGAATTAATATCCTGCTCGTGCATTATAGCGTCGATTAAAGGCTTCA
AAATTGACGAAAATGGCGGGGGGGGGGG
>Contig351:2344_SgrAI_67/3_NODE_1_L111;2460_SgrAI_305E40_NODE_1_L128
TAAATCGAATCAAAACACATAATTATATACTATTTCAATCATTTTCTCAACTTTCCTTCG
TAGTTGATTCACAAAATATCTCACACCCAAATTTTTCATTACACGTGAAAAATTGAAAAA
GAAATACATAAAATAATTAATATTTTCTTTTTT
>Contig352:2353_SgrAI_67/3_NODE_1_L269;2469_SgrAI_305E40_NODE_1_L231
CAAGCCAAGTACTAGACATCTGGAGTATGGACAATATAAGACGGGGCCCACTATCGAAAA
CAATAGTTGTCATACTATGTTAAACAATGGATCTCGAGTCTAACTCAACCAAAAAACTAA
CTTATGAATTGCCCAAGACCATATAAGAGACCAAATATCCACTCCACAAACAACATTAAA
CTCCAACAATAACATCAAGCAGATCCTCAAAAATGCGATCAGAAATGTCCAAGTCTATTT
TCAAAAAGCTCAGAACTTTTGAAACTAAAGAACATTAGCCAAGTGGAAAGAGTAAAAGA
>Contig353:2366_SgrAI_67/3_NODE_1_L296;2482_SgrAI_305E40_NODE_1_L231
AGTAAAATTGTTGGCCACTTTTCTTGGTGCCAAATCCACCACCTTTTTTCAGTAAGAAAA
AGGTGAAAATGACTGATTTTGAACAAAAAGCCTAATCAAAAATGCAATGAAAGCAATCAC
ATTACAGATATTTTCTCCCTCCACATAATTAACAATCAGTACATCTTAATTAGACCATTA
ATAATGATTAATTAATACTAATAAAAGTGACAGCTGACCTTGCTACATCCTGGGACCAGC
TCTTGTAGTAGCTTCATCCTAGCATTAATCTTCTCTCTCCTTGCCTACATATATATAATT
AAAAGCTTAATTAGATGTTTAATTAC
>Contig354:2367_SgrAI_67/3_NODE_1_L179;696_SgrAI_67/3_NODE_1_L199
TCTACAAGAAGCGCAATATACACAATATTAGCCTCTAACCACCCTTTTTTTCTTGTACAA
TCAAATAAAATACAAGATTCACAATCAGTCGCAAATTAAATTAAATTGACTCAATCTCAA
CCCTAACATGACCAAAACAAATAACAATAAAAAAAAAAATCGTAACACAATAAAATACAA
AATAAAGCAAACTTTTGGGTTTGCTTTTTTTTTTTTTTCAATTCAAATAT
>Contig355:2369_SgrAI_67/3_NODE_1_L243;2485_SgrAI_305E40_NODE_1_L214
AAAATAAAGTTCTCGAAGATAAAATTTCGAAATCACATTAATGATCTAAAAAACTCAGAA
GAGGGCTTGACTCCTATAGTGGGAAGAACTCGTCGTCGCAACAATTCCAATAGATAATTA
TTTTTGAGCAAAGATATTAACAAATAAATTTTTTATTCATTTTTACTCGTTATTATTTTA
TTTTTCGAGATTAATTTGGCTAAATTTTAAAACTATATTAAAATAGTGAAATCTAAAATT
TAAACAATTAAAAACGATACG
>Contig356:2384_SgrAI_67/3_NODE_1_L277;2501_SgrAI_305E40_NODE_1_L215;7932_PStI_305E40_NODE_1_L388;8011_PStI_67/3_NODE_1_L368
TAGTGGTTTATCTCGCGAGGAAGGGTATAATAACCCTAACGCCGTTTGTTAACCCCGAAT
AAACAAAAAAACTATACTAGCGTTTCTTCAACGGCGAAAGGACCTATAAATTGATAGCGA
TTACAATACAATAAACTGCAATTTCTATCAAAATATCAAAATCAGAACTCTCTTTCAGAG
ATTCTTCGTCTATCAATGGCGTTCAAAAAAATTGTAGCGCAACGTCTTTTAAATGCTTAC
AAAATTACTCGTCCTTCCTTAACTACCTGCCGTATTTGTTCCTCAACGATGACCAAATCG
ATGGCTTCTTCGAATCCTGATAGGATAGCTCCAGATCCTGGCGAGGGTGGGTTTTTCCGT
CGGTCTCTCCACCGAAGCTCTTTGTTCCAGTCACTAGCAACCTCGCCGGAGCTCCGGTCT
ATTCCCACCGGT
>Contig357:2401_SgrAI_67/3_NODE_1_L167;2519_SgrAI_305E40_NODE_1_L223
TTCGATTTATAGTACATTTTAGAGTGTTATTTAATTAAAATTTTAAAAAAATGATTTTGG
TCACAGGCCCGCAACCTCTTCATATGCTTTGTCTTCTTGTCCCCTCCTTTTCCCATTTTC
AATACCTTCCACATGCTCTCTTCTTTCCAAGACCAAGAAGACAAAAAGAAAAAACCCTAT
CCCTTTTCTAAAAAAAAACGATCCGCCTCCCTCTTGATGCTCTCCATTTTTTCATCCACC
ATTTCAACCCCCACAAACCTCGCCGGAA
>Contig358:2403_SgrAI_67/3_NODE_2_L153;2520_SgrAI_305E40_NODE_2_L77;3210_SgrAI_305E40_NODE_1_L161
AAATAATCCTATTTACAAGCATCAAATATGAAATGGCCGTGAACGTACAAACATCAAATC
AGCCATGTTTGCTACTATTACATTGTTACTTATTAAATTAATTTCGTATTATATAGCTAA
ATGAGCTTCATAAACAACAACAACAACATATCCAGCGACGCTAAACAAGCTTCATAATTT
CCTTT
>Contig359:2410_SgrAI_67/3_NODE_1_L150;2528_SgrAI_305E40_NODE_1_L104
TTGAAGTTTCGTCATGTTCTGTACTTCCCTTGGTGATTTGGTGGAGTTTCTTGGCGCCGA
AGTAATCGGCGAATACGTGGAGGGAAAGGACGTTTTTGAGAGTGTAAGTGGGTAAGTGTT
TATCGAGGAGGACGTTCATAGCGGCATTGTCAATAGCGCAGACAGTGA
>Contig360:2412_SgrAI_67/3_NODE_1_L277;2530_SgrAI_305E40_NODE_1_L189
TTGAATCAAATTTTGGCGGGTTATAATAGGTCAAGACACCAATTGAGTGAAGATCCAACC
CAACTCGAATTTGATTGGGTCAAAATGGGCTATAAATTATGTCAAGACCCAATCCAATCC
AATGCAATTTTTACTTATTTTATTTGTTCTTTTACAATACTTCAGTATCTTATAAAATTA
TATTTTTCTTTATTATGGGTATGTAAAACATATCAATTTTTTTTTAAAAAAATATTTTAA
TAATTCTTTATCTCGAGTAAATTTGCTTGTTATCAACCCAATTTTTAATGAGTTGGATTG
AAATTGA
>Contig361:2421_SgrAI_67/3_NODE_1_L241;2543_SgrAI_305E40_NODE_1_L220
TACAGAATGTGAAATAAAGTTTTCACATCCATAGCAATAAAAATGAAAAATTAGTTTATG
CATCTTTTTGTCTATAACAAACAAAAATTATTATAGATATATAATAATCAATCATTATAG
TAATTAAAAATTCTCGAAACAAACAATATTGTTATTTAATACCTTTTTTTTTCCTTCATA
ATTAGGTCCTTCTGCTTCACCCACAGCTGCTCCTCGTAGTCCTAAAGGTACTTACACATT
TTATTTTACTTAAAAAATACAAATTAACCAA
>Contig362:2426_SgrAI_67/3_NODE_1_L234;2548_SgrAI_305E40_NODE_1_L216
CCCTAATGCATTCAGATTTTCTTCCCTCTCCAAACCTATAAACCATAATTCAAAAAATAA
AAAAATATTAATTTCTCATAATTTTATTTTTAAATAAAATTTATACGCCCATTTTAATAA
ATAAATTATTTATAAAAAAATTGTAACATAGAAATAGAAAGTAAATATATTTTTCGAAAA
ATTAATTGGCTCTTACTTTCTAAGCTGAACTGCGAGTAATGAAGATCGTAATCGGCGGCG
CTCATGGAGGAAAGCACCGGCCGG
>Contig363:2437_SgrAI_67/3_NODE_1_L252;2562_SgrAI_305E40_NODE_1_L214
TGTCACAAGCATAAACAAATTAATAGACAAATGACATCATGACAATCAACTAAGCGAATA
GCATAAAGACAAACTAAGCATATAAATATACAAATACAAAATAAATGGCAGCATCTCAAT
AATTACAACCATCACAAAACAAGCACAATCAGTAAATAAAAATATAAACAACACAAACTA
AAAATATAAAAATAACAGCATACAAAATATAACATAAATTAAAGCTTTTTAATAATAGAG
TAAAAGGAAATATAAACAACAATGTAAAATATTGACAACAAT
>Contig364:2444_SgrAI_67/3_NODE_1_L274;2569_SgrAI_305E40_NODE_1_L145
TGAGAAAAAAATCTCCGATAAACAAGTTAAACCTAAATTGCTAGCTAACACATGCTTAAT
CGCTTCAAACTGAAAAGGAATAGCATTATCCTGTAATGACGAAAGTACAGTTGAGTATTC
TTTTGGTACTTGCCTAATGGCTGCAACAAACTGACCTGCTTTGATGTAAATACCTTTATT
TGCTTCACACATCGTTAGAATTCTCTTTGCTGATCTCAGATGTAGCTCGGAAAGAGTAAG
GCGATACTCGTCGGCGTTTGGATTGAGTCCGTATAATGAGAACTTGTAGTCGATGACAGT
GGAA
>Contig365:2445_SgrAI_67/3_NODE_1_L232;2568_SgrAI_305E40_NODE_1_L213
TTTTATCATATTATTATTATTATTATTATTATTGTTATTATATTATTATTAGCTTTTTTT
CTTGTTTTTCTCTCCAATGTAGAAGTTTTCATCCACTAGAATATGTACCACTTGACATCA
TATTTATTGGTTCATGAAGCAAACTAAAAGTGTTTGTTGACACCGAATTTTTACCCTTCA
CATCACAAATTACCCGATTTATTTAATTTTAGCCATTTTTGAAATTTTTATCTATTTTAT
AATAAATAAATGATAAAAAACA
>Contig366:2446_SgrAI_67/3_NODE_1_L245;2571_SgrAI_305E40_NODE_1_L222
TGAGATTCTCCATGGCTCAGTTCTCTAACTTCAGTAATTACTTCTTCTTTCTCCTTTTCA
TCGCCTAATTCTTCACTTTCCTTCTCCAATTTCTTCTCATATTTATTCAAATCCTCCAAA
ACAGAGCTTTTACTCAACGCAGGCGTAGCCAAAAAACTCGGCCTCAAATCTCCCGCCATT
ATCACAACAATCTTCTCTTCAAACACCGGCATCGCCTTCACAATTCCGGCTGCCGGTTTT
TCACCGTCGCCGGACTCAGGATCTAGTACGGCATC
>Contig367:2450_SgrAI_67/3_NODE_1_L314;213_SgrAI_67/3_NODE_1_L190;2575_SgrAI_305E40_NODE_1_L224
AAAAAAATTCTCTATAAATGAACTAGAATTAAGCTGACATAAATTCAAATTTCAAGTCAC
CCACAAAAATTAAAAAGGAAAAAAGAACAATTAAATACATCTCATGTGTATCTAAAAACA
TCCAATAATCTCCGGGATTATTCAAAGAAATTAAAAACAAAATACAGAAAAACACAAATT
AAATATAATATCCAGTAAATAATTCTAATTATTTTACCTAAGGTAAAATAATCAATTCTC
CTAAAGCCACAGTCAAAACGAGTGAAACGGCTGACACAAGGACAATTGATGGAGTAAATG
CCTTTACTGCAAATGAATTCGGGTTTTCTGGTGACCCAGCTGGC
>Contig368:2462_SgrAI_67/3_NODE_1_L152;2587_SgrAI_305E40_NODE_1_L138
ATTATATCTGTTGGGAAAGTAACATGCATTGACATCTATCGAAAAAGTAGATATATATTC
TAAAAAATTGTATGCGTGAAAATTTGAAAGTCTCTTAAATTCGTTAATTTCATAAAAATT
AACTTAATTAATAAATAATTTATAAATTAATTTAGTTAATAAATAATTTATGAATTAATC
AA
>Contig369:2467_SgrAI_67/3_NODE_1_L194;2591_SgrAI_305E40_NODE_1_L179
TTTCTTCGTCTTGCCTTGAGATCTGGGGTTGGAAGTGCTGAATTGACCGGATTCGATTCG
ATCCTTGAGATTTCGGATCTGTTCGAGCTCCGCCACCAGCCGACTCCGTAACTCATGGAG
CTCGCTTTTGTTGTAAGATACAAGGTTGTAGGTCATATACCCTCCGAGATTGAGTCCGTC
AACGTTAGCCGTCGATTCAATCGGCCGGTGATTGAATGAAAAGG
>Contig370:2470_SgrAI_67/3_NODE_1_L204;2594_SgrAI_305E40_NODE_1_L131
CGCTTTGGGGGTTTCGGATGGTATGGTATCCCAGCCATCTTGCCAAAGTATTGGGCCATT
AACCGGGCCATTTAAACGCTCCAGCTCCCGCAGGATTTGGCTCTTCTTATAAAAAATTGT
TTCCGTTAATTCCGTTGCTTCCTTTGGGTCCATGGACCCACGTAAAATTGTTAAGTTGTT
GTATATTGAGCTTTTTGCACTTAGAATCATAGGCTCAATATCTTGATG
>Contig371:2472_SgrAI_67/3_NODE_1_L171;162_SgrAI_67/3_NODE_2_L141
TCAAAAAGCAGACTGAGCAGCAATCAAACTATGAAGGCTTCAATCAACTGAAAGTTCCAC
TAGGGAGCTCTTACAATCATAGTCAACCACCAAAAATACATATGAAAATGGAGGATTCAT
AAACCTCACTCCAACTAGATTCTTCTGTTTATCGAACGATCAAAGGAAATTAAAAAAAAA
AAAACTGAATATTCATTCACA
>Contig372:2488_SgrAI_67/3_NODE_1_L223;851_SgrAI_67/3_NODE_1_L227;884_SgrAI_305E40_NODE_1_L196;2612_SgrAI_305E40_NODE_1_L192
TGCATTTCTATACGGAAGCTCGCGTTGAAAGCCAATGGGGTTAGTAGGATAAACCCAATT
TCCCGAGGGAGAAGAAAGAAAAGATGAGCCGGCTCAAATTCGCCTTCTTCTTCTCCCTTT
CTCTCGCCGCTTCATACACTGTCACTTCCACACCAGCATTCTACTCCTTTCGCAAGCTCA
ATCTACGTTCCTCTGCCTCCCCGCCGGCACCCAAGGCCTCAGCCGCTGATTTGCTCGCTC
TGTTGGGACCGCCTCAACAAGCCT
>Contig373:2493_SgrAI_67/3_NODE_1_L245;2618_SgrAI_305E40_NODE_1_L203
TTTTCTATCAATTTCATTTCGATTCTAGTTAATTTCCTTGAAATTTACTTCAATTCTAGT
CAATCCCTATATAATTTCTTTCAATTCTAGCCTAAATAGGGTCAATTTGTTGCCTAATTT
TAAAATTTTCAACCCAATTCCCTTCAATTAAATTTGGATACCCGCGTTTGACCCAATTCT
GACCCATTTTTTAAAAGACTCAATGTCATCCGTTCAATAATCTTGATCCGACGATCTGAA
TCAATTCTGTAATTCTTTCCTTTTCTAATTACCTA
>Contig374:2514_SgrAI_67/3_NODE_1_L163;2642_SgrAI_305E40_NODE_1_L209
AGATTTGTGCAAATCTATTTCAAACTTCATTCTTGAACAATTCCGTCACCGAAAAAGACA
GGTTTGGGACTTTATGGTGGCTGAAATGGGAGCTGCTTCGCAGTAGCGGGAGTGACGGAA
AAGGAGTTCGAATCGAAGGAGAAAGAGGATACTTTTGGGGGGTTTTCCGGCGGGTTTGGG
TCTGAACGGGAAAGGGGTCTTGGGTTTTTCGGCAAGATGGGCGCATGGGAGAAGAGAGG
>Contig375:2515_SgrAI_67/3_NODE_1_L208;2643_SgrAI_305E40_NODE_1_L212
TAAAAGTGAATAAATAAATTATTTATAATCAGTCATTATCTTCTAAGTGATCTGATTGTA
CATTTGATATTTTTCTCACTATTATCGTCGATATATCTAAAACTTAAACTCAAAATAACT
TTTTTTTAACTAAAACAAAGTAAAAAAAGAAAAGTGAAATGATGAATTCTTTTCATTATC
ATTTCTTCTTCCAACTACCTCATGATTATTGTCACATTCTTTTTTTTTTCTTTCTTCTTA
TATAAATATCAACTTT
>Contig376:2521_SgrAI_67/3_NODE_1_L223;2649_SgrAI_305E40_NODE_1_L195
TAACTATACAGATTTGAACTTGGGCTAAAAACGCTAGAGATTATTAACAAAAGAAGTGTT
CACAAGGCCAAAACTACACCTTACATTTGCCCTTCCAAATTTAAAAACTTTTGTATTCAA
CAGCTACCTAACATTAAAACTCAGATCTGTAGATTCTCATCGTCTATCGACGCATACAAA
TGGCACCAACGGAGCCGGCTCGTAACAGAACGGAGCCGCCGGATGCTGCCATTTCTTAAA
CGCCATCACCGGC
>Contig377:2538_SgrAI_67/3_NODE_1_L256;2666_SgrAI_305E40_NODE_1_L219
AGAAAACCAAAAACCATTCAACATTCAATTCACCTTCAAGCCCACAACAAGAAGTTACCA
TTTAAAAATCCTAAAAAATTTCTTATAAATGGCAGCAGAAAGTTCAACCAAACAATAAAA
AAGTTAACTTTAGCACAAACAACAAAAAACGAAGTTCATCAGATATGCATATATGAACAG
AGAAATACTCGAAAAACTAACGAAAAAGGGGGGAATTCATTCACTTTAGATACACAAAAC
ACCAACGTTTACACTAATCATACACCAAAAACATAAACACAAAAAT
>Contig378:2543_SgrAI_67/3_NODE_2_L87;2671_SgrAI_305E40_NODE_1_L208;2543_SgrAI_67/3_NODE_1_L131
CATATGTTTATGCCTTCACGTGCGGCCACGGAGTTTGTACTCCACTTTCGTGCTAAATGG
ACATTAAAGAGAATTGTGATCAAGTTTTCAAGGAGTTTAAAAGTATTTAAAATGCTTAAG
ATGTTCATCGAATAAAACGCTTCAGATTCCGGGATATTTTGATACCTTTTATTCATTTTC
ACATCTATTTTTCGTCAAATGTTTCCACTATGAGTCCTACTCACAAACTCAGTTCAACGC
TCTTGCGAT
>Contig379:2547_SgrAI_67/3_NODE_1_L138;2675_SgrAI_305E40_NODE_1_L151
CTGCTGCGGCGTACCAAAGTTGTTCCACCGCGGAGCCAGTGGTGATAGTCCAGTAGAGAA
TCGCTTAGCATCGGAATCAGTCGAACCAGAGGCGATTGAGTTCTGTAGAAACCTCATGTA
AGCAGAGATCGGCGATTCCGCCGATGCATGCACCGCCGGAAACGGCGGCAGAGGAGATAA
CGGTTGGGCCCGAAA
>Contig380:2556_SgrAI_67/3_NODE_1_L324;2686_SgrAI_305E40_NODE_1_L227
AAAGTTAACAAACTTTCAGCTCAATAATCCCACTTTAACCAGTCCATTAATCTTTCCCGT
AAAGCCACAATATTTCATGAGCTCAATTCACCACCAAAAATACTACTACAAATTTCCACA
CTTCAGATCATAAATATAAAACAGACGAATTCAGCAAAATAATAATATAAACACAAAATA
TAACGAGTTTCCTCTTCCTACAGCTTATAAATTCCAATTCCACATAATCTCAATCACATC
AACTAACTAAAAAGGAACTACAATTCCAACTGAGAGTACGGAAAAGAAGCAGAAGAATTA
CATGATAGGGACAGAGGTAGAGATCTCAGGCCAAAAGTAATCAACAAAGGTGTT
>Contig381:2563_SgrAI_67/3_NODE_1_L220;2693_SgrAI_305E40_NODE_1_L182
AAATCCAAAAAAGCGACAAAATAAAAAATACAGGGGGGGGCATTTAACCCAAATAAAATA
AAAGGACTTAAAACGGAGCTGCCCCGGACCCGGCAATAATCGCAGTGATCCAATTTTCCG
GCTAACCGTAATGGTATTTCTCTCCATTTTTCAAATTCGGATTCATTGTTATCTTTGATC
GGAAATTAAACTTGAGCTCCAAATCCTCCCATGGCGGCAGTCACTGTTGCCGCAGAATGG
CAGCTCCCCT
>Contig382:2564_SgrAI_67/3_NODE_1_L172;2691_SgrAI_305E40_NODE_2_L107
AGTTTACAAGTCTCCACCACCTCCTAAGAAATCACACTACCCTCCACACACACCAGTCTA
CAAGTCTCCTCCACCACACCACCACCATCCCGTTTACAAGTCTCCACCACCGCCAACTCC
TGTTTACAAGTCGCCACCCCCACCCAAGAAGCCACATTACCCTCCACACACTCCAGTTTA
TAAGTCACCACCACCACCAACT
>Contig383:2565_SgrAI_67/3_NODE_1_L307;2695_SgrAI_305E40_NODE_1_L249
TCACGTGTTTGCTTCCAGGGACGCAATTAGAGAATCATGTTTTACTGAAATTTCGAAAGA
TGGAGCTATGCTTCTATTTAGCTTCCCAGAAATTGTGGCGAAACACAGCAAGAAGTCGCC
GGAAAAAGTTTTTCGTCTGCTCGGTATGTACAGTTCCATTGTCGAGCACTTGCCGGAGAT
TGAAACTACATTTTCCTTCGACTCAGAATCCATCATTCGATCTCAAGCATTGACGTCACT
CGTCAAGCTCGGCGAGTCTATTAGGACGGCATTGGCTGAGTTTGAAACTGCTCTTCTAAA
GGAATCCTCAAAGACGACGGTTTCCGGCGGGGGGATC
>Contig384:2569_SgrAI_67/3_NODE_1_L243;2698_SgrAI_305E40_NODE_1_L178
TACTTCCTCATGTTATGGAAATTGCATTGAATTAAATTATAATTTGGAAAATACATTGGA
TAATGATTACAGTTAATAAGAAGGATAAAATTGAGATCAAAGTTGATTTTTTAAATTAAT
TAAATAAAATTAAAACAATTATTTTTAGTATATTGGAGTAACAATACAAATTACAAATAA
TAATAATAATAGGAGTAAAACAAATACGTGAATAACCTGTCGAGTGTTCAAATTTCTCTC
TCCTCTCTTTTCTCTTTCTCTCTCCTTCGATCC
>Contig385:2592_SgrAI_67/3_NODE_1_L212;2724_SgrAI_305E40_NODE_1_L184
AAATTTCTCTTTTACCTTTAATGGAATGAATCTCAACTACACAAATTTCTTAGAATGATT
TCAGACCACAAGTTTCAAAAATCTTATTTTTTTTCTCAAATACCGTATCAAATCAAAGAA
TATCAGATAAAATGGAACGGAAGGAGTACTTTATTATTAAAAAAAAATAATAACGAAAAC
AGAGTATTTTATTACGGACTCTGCCATTCCAAG
>Contig386:2594_SgrAI_67/3_NODE_1_L229;2726_SgrAI_305E40_NODE_1_L218
TAATATGTAATTTGTTATATTTGAAGGTAAATCTCATTTAGAAAAATGAAATAGAATTTT
AGGAGCAAAAATTATTATATCACTTGAAATACTCATTAAATCAGAAGTTAAATTATCTAT
TCCAAGTTAGATTGCAATAATCAATCAAATTAGAAAGCAAATGTTGATTCAAAAATAATA
ATTTATGTTGATTTTGATTTTATTTTATTTTTTTGTTGATAAAATTCATGTCCCTCTTAA
AACTCCGAAGATGAATTCA
>Contig387:2600_SgrAI_67/3_NODE_1_L223;2490_SgrAI_67/3_NODE_1_L106
CTTTATCATCGACGGTTTCAAATATGCCGGCGATTTCTCCGTTTCATACTTCCTCTCCCA
TTTTCACTCCGATCACTATACTGGCCTGTCCTCCAATTGGTCTAAAGGTATCATTTTCTG
TTCCTCCACCACTGCTAACCTTCTTATCGAAGTCCTTAATGTTCCCGCTCAGTATGTAGT
GTCTTTACCGCTCTCCGAAGGGGTTTTAATAGACGGTTCTGAAGTTTTTCTCATCGATGC
CAATCATTGTCCT
>Contig388:2602_SgrAI_67/3_NODE_1_L235;2732_SgrAI_305E40_NODE_1_L209
AATAACTATTAGTTGTATAAACTAAATTGCTTATACACTGAAGAGCTGCTAAAAAGTGAC
CAAAATGTGAATGAAATACTCTGATTCAATGTAAAATAGCAGCACAGGCAATCAAATTCT
AGAACAAAATCATATTGAGCCTTCAAAAATTCAACAATTGCTTGCTTCCAAATCAAATTT
TAACAAATCAGAAAATAGTACTCAATCTTACAGGGAGGATAAGAGAGCAAGCAATAAGTG
ATAAAACAGAGGAAATAGCGGCGCA
>Contig389:2607_SgrAI_67/3_NODE_1_L165;2739_SgrAI_305E40_NODE_1_L193
CTGTGGTGACTATCGAGGCCACATGGACAGAGGTGATACTGTGGGGGGTGATTTTGAAAA
TTTCGTCCAAACTCTTCGAGTATCCTCTAATTGGGTTTTAGGATTTTACTTGTTACAAAA
GGGGAGCCGACGTCATTCTAGGGGATGCGGTTACTGTCTTTTCCACATTATTACCAACAA
TCTCCAATGCACCTTGGGCAGACGTGGAGCATGTATTGTTGG
>Contig390:2609_SgrAI_67/3_NODE_2_L75;2741_SgrAI_305E40_NODE_1_L245;2609_SgrAI_67/3_NODE_1_L151
ACAGTTGTATCCGAAAGCGAAGCAGACTCATAGAAGACCGCAGCAGCAAAATCATCATAG
TAAAGAGTCATCTTCTTATTCGGATTTCTCACGGTAAACCGAAGGTCCCAATTAGCAGAA
ATCAACGAATTATTCAGAGTAAGATTCGACACCGAGAACGAGTCGATTCTGAACTCAGGG
AGCTTAGGACGGAGTACAAGCCAAAGAATGAAAATTAAGGTACCCAAGAAGACCATAGCA
CCAATAGCAATACCCATCACACGGCGGAAGAAGGTGGCCCGTTGGGC
>Contig391:2610_SgrAI_67/3_NODE_1_L121;2742_SgrAI_305E40_NODE_1_L217;2610_SgrAI_67/3_NODE_2_L98
TAACCAATCATTACCTAAGAGACTTGATAAGTGAACCACCGGAAACAACCACAGTAAAAG
CTTCCCTCTCTTTGCAAAATCTCTCCGATAAATCGGCAGGGTACTTCGCCAGAGACACAG
CAAGTTCCTCTTCGGAATCAAACACTTTGACTTCCGGTTTACTTTTCCCGGTCACTGTCT
CCGCCATTGATGCTTTTGTTCTGAATTGAGATCTCGAGGAATTTGTACTCGACACTGAGA
TTCCCCGATTTGGA
>Contig392:2617_SgrAI_67/3_NODE_1_L233;2752_SgrAI_305E40_NODE_1_L225
AATTCCATGCAACCTGTAAAATTAGGACACGTGTCATCTCTAGTTGGGTGATGACAAGAC
GGTATTACCCTTGAACCGACTATAAATTCACGTTATGTGCCACTCTCCAGAAATTTGCAG
GAAGAAAAACAAAGCCGTCTTTGAGTTTTTAGAAAACCCTAGAGAGAGAAAGAAATAATT
TCCAGTTTTTTGTTAATATTTTGGGAATGCAGAGAGATGAGAAGCAAATCCCTTGTTTAT
AATTTCGTTTTAGGAGGCTATAA
>Contig393:2624_SgrAI_67/3_NODE_1_L195;2761_SgrAI_305E40_NODE_1_L217
TTGCTTCTTCACCATGTCAATAACTTGTCTAATTTATTTATTTTTATTACAGGCTACCTA
ATTTGAATTTTCAAAGTCACAAGTTTCTTCTATATATATACACACACACATTTTCTACGT
ACCATTTCTCATATATCTCTTCTTCTTCTAGCAAGAACTTCCTAATTTGTCTCTCAAGAA
ATTCATATAGGATTATTTTTTTTTTCAAGAATCTTTCGTACGTACGTAGTATAGAAATTG
GAACATGA
>Contig394:2632_SgrAI_67/3_NODE_1_L213;14381_PStI_305E40_NODE_1_L302;14574_PStI_67/3_NODE_1_L236
TCGGTTTTCCCTTCAGATATTGCTGTTGCAGCTTCAATTATAGACTGTTTGGGACAAGAT
ATTGGCGGAGATTCTGTTGAAGAAGCACATGAAGAAGTCGAGGAGGATGGAGATAGTGAA
GCCAGTTTCTGAATTTGGTTCTGGTTCTGATTTTGACAGGGGCTAATGAGATTCTGTATT
GTCTCCGACCATTCGTTGTTGGTGACGACTGAAACTGTATCGCCTTCCTCTTCATCGTTG
TCGTCTAGGAGCTGTTTCTCGAGCTCTTGAAGACAATTCATCATCTTTTTGTCCGATTCT
TGAGACAGCAATTCCTGTACTCCAATGGTT
>Contig395:2639_SgrAI_67/3_NODE_1_L256;2774_SgrAI_305E40_NODE_1_L217
AAATACAAAATTATATAAAGAAGAATATTACAAAGGGAGAGAATTCTACAAATACATAAA
AGAAATTGGGCCTTTGATGAATTATTCAAATTAACAAAGCAGCCCAAATAGCAAGTACAC
TTAGAAAAATTGGCGCCTCGAATTTTGAAATTCCCGCGGAAGTATCAGTCACAATGCTCC
GTGATCCCTCCGGCGGAAAATTGACCGGTGCCGGAGAGCTACTGCTCGAAGGTAACATAT
CCGGCGCCTCTGACGGGGTTATTGAAGTTGAAGGAATGGTTGAGGA
>Contig396:2644_SgrAI_67/3_NODE_1_L287;2778_SgrAI_305E40_NODE_1_L242
TATGGACAGAACTTCCTCCATTTGTCTCCCTTTCACCCATTCAGTTGCTGAAAATTAGAA
AAAAAAATTCACATAGAATCATCGACTACCCATATTAACAGCATCCGATGATTAATAAAT
CAGTTTATAATACGTGCAAAGGGTAAACAGATTCATCCCTTTTTTTTCATTTTTATTTCA
CCAGATTCAAAGACGAGCAAAAAGAATTGACGAAACGTACCAACAGATGAAGAAGCAATA
GCAGAGCCACAACCAAAGGTCTTGAAACAAGCATCCGTAATTTTCCCCGTCTTTTCATCG
ACCTTGATTTGAAGCTT
>Contig397:2652_SgrAI_67/3_NODE_1_L281;2787_SgrAI_305E40_NODE_1_L218
ATTTTATTGGTAAACTTTATTTAAAACTTAAGAAATCTATGTCGAATTTGATTTAAAAAA
AATTAGATGACTTGACTTGTAAAGTCCGCGTAAGAAAGCAGTCAAAATGAAAGATTATAA
TTCAACCACCACCTACCAGCATTGAGGGCGTTTTGGACATTTTGCAAGGCAGGCAATAGT
TTGGGAATAAGGTTCTGATCTCCTGAAGTCACGACTTCATTACCGACATTCACCACAATT
ATTTTACTCGCCGGATAATACGCCAAAATATTGGAATTCACCCATTGACCGGCAAAATTC
GGGTCGTCGGCG
>Contig398:2663_SgrAI_67/3_NODE_1_L193;2796_SgrAI_305E40_NODE_1_L112;2532_SgrAI_67/3_NODE_1_L222;2660_SgrAI_305E40_NODE_1_L172
TGATCCTTCAAATAATATTTTTTTACATCTGATGTTATATTAATCTTTGACCAACTATTC
TATAATGCTCTTTCTCATGCTTGTTGATTTGCTACTGTTTCAATGGCGATAGCCTTTTCC
ACAAATTGAATCGAAGTTCCGGGGAAAAATTTTGTTGCCGGTATTTTTGGGCTCAAGGAT
TCGGGTTTATTTGGACATGGTTAAAGTTTATGGAGCTAGATTTGTTGGACCCAGCTGGCA
GTGCGGGGGTAATAACGTAATTTGAATTTTTATGTTTTAGAATAGAAATATTAGACGTAA
GAAATGGCAAAAGCAAATCGCAGAGCTAACATGTACGGACGGGAGACAATGAACCCTGCT
CTTCACCAAGATAGACACCA
>Contig399:2664_SgrAI_67/3_NODE_1_L266;2797_SgrAI_305E40_NODE_1_L220
CAAGTTTAATAAGACCACCAGCTTAATTAACAATGTGAAATTAAATGGAAGCAATTTCAA
CAACAATGAGAATTCAAAATTTACCCAATACTGCCTCGATAACAAGTCCGCAGCCGCATC
CTCCCTATCACGTGCCAAGTCAACCGGGCTTCGCCCTCCACAGAGTATCTGAGCGTTACT
TGAATTAACATCAGACGGGAAAGGATCCTGAGACTGCGAGGATGACACACTCAACGCTAG
GGCAAGCTGCACCTGGTACTCTTCCTCGGAAGTATAATAGTCCTGCTGCCGATTGA
>Contig400:2665_SgrAI_67/3_NODE_1_L271;2798_SgrAI_305E40_NODE_1_L233
CCACCGAGTCCAATTATCACCACCGCGGTTTTTCCGGTACCGATAATTCCCAATCGGAGT
TTTTCCACCCTAAACATTCCGATAAAGATGATTTCCTCATTTTACAACCTTGTGAAAACC
GAGATTACACTGATGATCTTCCTGGTGAATGTTTAGCCCTAATTTTTCAGTCCTTAAGTT
CCGGTGATCGGAAAAGATGTTCCCTTGTCTGCCGTAGATGGTTTCTGGTTGAAGGGATTA
GCCGTCACCGACTTTCTCTCAACGCAAAAGCTGAAATCATCCCGGATATACCTTCCATCT
T
>Contig401:2676_SgrAI_67/3_NODE_3_L203;2808_SgrAI_305E40_NODE_3_L75
GATTCTCTCGTTAACAGTGCATTTATCACTCATGAACCAGAAGAAGCTCATCTGTACTTC
GTCCTTTTCTCTCCTGAGATATCTAAGCGGTCTCAGGCGCGGCTTGTTCGTGAGCTTAGG
ACGAAGTATCCTTACTGGAATCGGACGTTAGGAGCTGATCATTTCTTCATTTCACCGGAA
GGAATTGATTTTTCTTCTGATAGAAATGCACTTGAGCTGAAGAAAAATTCAGT
>Contig402:2678_SgrAI_67/3_NODE_2_L118;2810_SgrAI_305E40_NODE_1_L232;2678_SgrAI_67/3_NODE_3_L114
CACCACCACGAGATTTCGTCTACACTGACTAGGAACTTTCGATATCAAGATCTTCCAAGT
CGGCGAGTTGCTCAGAAACTGGACTGATTTATGTGAACTATGAGAGGATTTTTGAAATCA
AAAAAATGGGCGTGAGAGTTTCAGTGAGTTCTTGCTAGTGTTTTCGCCGGATCCCCCCCT
TGAACTGGAAGAAGAAGGACATATATAGATCACAGTTAGGGTTTTCAAAATTTGGAGAAA
ACGGTTGAATCAACCAAGGAAGCACGTGAGGGACAAGGAATCGTGAGTGGATG
>Contig403:2691_SgrAI_67/3_NODE_1_L220;2823_SgrAI_305E40_NODE_1_L205;1875_SgrAI_305E40_NODE_1_L190;1782_SgrAI_67/3_NODE_1_L77
AAATGGGTGTTGTTTGGTAGCTGATTTTGGCTACGATTTGTGATGGTTTTGTGAGGCATT
TTGCGGCTGAGTTTTGTTGTGTTTGGGGGCTGGTTTGAGGGGTGAAATGGGTGTTGTTTT
GGAGGTGATTTTGGTGCTGGTTCGGTGGTAGTTTTGGCCTGGTTTTGTGGCTGCTTTTGG
GTTTTACCGATGGGCTTCGTAGCTGGTTTGGGATGGTTGTTTGAGGGTGTTAATGGTATT
GTTGTTGGTTTTCCGGCGAACGATGGTGGTTGTTGGTGAGGTGGGCTAACGATGTTACTG
GTTTGGTGGTTGTTGGCCGGAAATGCCATGAAGTCGGGTGGTTTTCAGGTTGCTGGTTTG
GGTTTTTTGAGGGCTGTAATGGGTGG
>Contig404:2700_SgrAI_67/3_NODE_3_L74;2832_SgrAI_305E40_NODE_1_L250;2700_SgrAI_67/3_NODE_1_L175
TTTCCAACTACTTGTTACCTTCCTGCTTTGACGTAAATTACGGTCCGGCGACTGCTTTTT
TCCGGCACCTTCTTTATCGCCTCCGCTATCGTCTTGACCGTTCCGGTACCATCCTTCGCC
ACAATTATATCGGCTTGAATCGCCGACACTGGTTTGTTAAGCAATTCTCTGTCTCTCCGA
GGCATCCATTTTGGAAATTCATCGTGATATTTTTCAAATTCCATCAATTTACGCCGACGA
TGCTGTATCGGAATCCCGGAGAAATCATCGTCTCCATTCGCGGCAGCGTAAATAGCGAGA
GCATTACTCA
>Contig405:2703_SgrAI_67/3_NODE_1_L149;2835_SgrAI_305E40_NODE_2_L101
ACAATATATAATTAATCGTAATAATAAAGTGTTAGTTTTAGTATAATCAATGTATGAACA
CATTCTCATGATTTCTTTTCTACATTTGTTTTCATTTTTAGTTTTACCATTTTCAAACAA
CGTATTAGTACTATTTTTTAGGATAATAAAAACAAACATATGTTA
>Contig406:2707_SgrAI_67/3_NODE_1_L243;2838_SgrAI_305E40_NODE_1_L229
ATCCCCCTCACCCCCGGAAGCAACCAATAGCCTACTGGACCAATATCGAACCAACACTAG
ATCAGGACAGAATCAAATCAATACCGATAGCTATCAATTTTGATGTCACCCATACTTCAG
CCCTTCGATTATACATGAAACATTAAAAAAAAGTGTAAAAAAAATATCATTTTCTAGCCC
AATAAATAAATGAAACAAAAATTAGACAACCAAAAATACGAAAAAGCGAACTTGAGGTGA
TATACATACGTACAACTCATATTCAAATGAGAA
>Contig407:2717_SgrAI_67/3_NODE_3_L86;2849_SgrAI_305E40_NODE_1_L215;2717_SgrAI_67/3_NODE_1_L196
CTCTTAAATCGTTACACACAGTAACATTTATTAAGAATCTTGCAAAGTAGGAGAATCAAA
TCTATAACGCTATAAAATGTGACTAAGAGTAACGTTTTAGCTTGAAAATATGACTGTCAA
TTACGAGACTCCGTTTAAAGCAATATTTCCTCTATTTTAAACTGATCGTGTGTTTATAAA
ATGAAATGTTTATTTGTGATTGCTGAATATTATATAATGAAAGTTTCCTGGCCATTTGGT
CTTGACCGAATCTCGCCGATTGAATCAAATTTCCGATGACGCATCCGGCAGTGAGAGGAG
GCTGGGTTTTGGGTTTTTCCGGCAAGTCTAGGTGGGTTTGGGG
>Contig408:2727_SgrAI_67/3_NODE_1_L227;2860_SgrAI_305E40_NODE_1_L193
AGAAAACATCACCGAATAAGTTCAAAAGTAAACCCAAATGTTGACAAAACAAAGGTTTTA
GATCAGCAATTCTACTGCAGCCTGATTAAATAAAACCTCCTTCTCCAATACCAAATTTCA
AAACCCCTTGGCATAAAAATCAAAACAAATTTTCCGAGAGCAGTTTCAAATGTATAGAGA
AAATGAGAACTCGAGAACATGATGAATCACAAGAAGAAGCAGAAACAAAGCTAATGCATC
TGA
>Contig409:2740_SgrAI_67/3_NODE_1_L234;2871_SgrAI_305E40_NODE_1_L214
TAAAACAAGAGAAAAAGATAAGGTAATTAACATAATTAATTTCGAAGAAAAACAATGGCA
TATATCTCCAATGGCATATATCTCTTCCATCCTACTTAAAGTAAAAAGATGCATCGGAAG
AAATTTAGCCGTTACAAAATGAAACAGCATATGATGCTAATTAATTACAATGAGAATGAG
ACATATATAATCCTCTCAAATTAGACGAGTTTTTATTTTACTATACTACAAAATCTACAC
TGAAATCTAAGAAAAGTTACATAT
>Contig410:2750_SgrAI_67/3_NODE_1_L272;2879_SgrAI_305E40_NODE_1_L240
TCACTTAATCATTAAATTTAAAATATAATCAATATTAATAATATTTATTGAATATTAATT
TTATATTTAATGAAAAAATTTAATAATATTTAATTATATCATTAAAAAATAAATTTATAA
ATGCACGGATCTTAGTTTAATATAAGAAGCAATTCTTTTTCTCTTTTACAAAATAGAAAA
TCTAACATTTTTGTAGATCAAGTATTTTATTTTGATACTATATATTTTATTCCCCTATAT
AATTGAGCTTGAAATATGGTGTGCGTGGCTGGCTATAGAACTCATCAAACTGTACAGAAA
TC
>Contig411:2757_SgrAI_67/3_NODE_2_L215;2885_SgrAI_305E40_NODE_1_L175
TCAACCTTCTTCCTAACCAAATCAGAGAAAAAATACAACAGGTGAAAAACGAATATACAC
AGGAAACAGCGAATGCAAATTAGTATCATTTTTTAAAGTTATTGTAGTAAAAATTAAGAT
CAACCCTAAGTAACCGATACTGTTTATCAGCTTCGGAATCATATGAGGAAAAAACACTGT
TAATAAACAAGTATAAACTAGAAACAGCAAATGAAATTCGTTTTTCTTTTG
>Contig412:2760_SgrAI_67/3_NODE_1_L230;2887_SgrAI_305E40_NODE_1_L207
TTGTTTTTTTTTAATATGAGAAATGTCTTTGATCACTTCTTTATTACTTCTTTCACCCAC
TTACTTGGCTAGTATACTGTGTTCATTTTTACTTCTAATTTAAGAAAATGAAAGATAATT
TATGACTTGATTTTTAATTTATTCATATTATTAATTATAATTATTTATTAAAATATTAAT
TTTATTACATTCAAATGATAATTAATTAATACAATAAAAGAGAATTGTTATTTTATTTAT
TATTATTTAAAAAAATATAT
>Contig413:2763_SgrAI_67/3_NODE_1_L264;2892_SgrAI_305E40_NODE_1_L224
TACACACCACACCACACGTAAAAAGAGGGAGACCATTTTTTCCATTAATTAATTGATTAA
ATCCCACACACTTTCTAGAACGCCGTCGTATAAAAAGCAGGTTTTTTTGCCTTCATTTCT
CCGTCGCATTTCCCATCGATCTCTCGCCGTCGCTGCCGCCATCAACCACCGCAACTGCTG
GCTGAGGAGTTCAATCACCGAAACGGTCAGTGGAAAATGTGCCGATTTCCATAAGCTTTT
TCCTAATTTCGATCTGAAAAGTGAGTATCGGCTGGGGGGGTTTTTTTTTGCGGA
>Contig414:2765_SgrAI_67/3_NODE_1_L231;2895_SgrAI_305E40_NODE_1_L229
ATATATAATACAAAATACACACGTCATTGCTTCTCTCTCACTAAAATCTTCACTCTCTGC
AAATTAAACCCTCTTCCGCTCTCTCTAATGGCTACTACTTTCTATCTATCATTCCATCAC
TTCATTTTCTCTCTCTAGAATTCTCCTTCTCTCTCTAGGGTTTCAACTTTCACTTTCCTT
TCTCGCTATATATAACGGGAATTTTCGCTTTTGAACCAAAAAAAACTTTCCCTTTCCCGT
TCCCGTTCCCGTTCCGTTCCCTTT
>Contig415:2768_SgrAI_67/3_NODE_1_L206;2899_SgrAI_305E40_NODE_1_L169
ATTTTTTGATGAGACGTAGAAAGAGTATTAAAATGATAATTAATCTTCTTCCACGAATTC
AAAATTATGCTCTCGATATGCTCTCGGGCTATATCCTCTGAGACATTTTCTTGTTGCATA
TAACATATAATGGACGAAGCGACATCACCTCTCTCTAGTTCTGCCTGCAATATAAAATGA
TGCGAATATTATTACAAAAGAAAACCAACGTAACATACACCAAGAATTGAAAAAAA
>Contig416:2769_SgrAI_67/3_NODE_1_L237;2900_SgrAI_305E40_NODE_1_L227
CCATAACAAGTAATCCAATTTCGCGTCGACCGTTAACAGATACTCCAAGAATTCACCTCC
TTCACCTATTACAGTCACAGCAGATTGGTACAATTTCAAAGGAAAATAATTTGGGGCTCT
ATCTACATTTACAATATTTTTTATAGCAGAAATGGCTTTAACAGTAGCTCCAGTTGTTCT
CCCCGCAACCTTAGACCGGAAATGGGAATCCGATTGCCATGACCGGCCGAACCGGTCAGT
GTCATTGCTAAAACCGGGTCCCCATTGATCCGA
>Contig417:2772_SgrAI_67/3_NODE_1_L219;2904_SgrAI_305E40_NODE_1_L207
TCGGCTGTATTTTGCTAAATTCAGCGGATTTTTTTTTTGTAAAGTTATAAAAATTGAGAA
ATTCTAGTTTTCCTGTAAAATGAACTAAAATCAAGGAGATCGAAACGTTTTTCATTTTGT
TTTGCCGGAGAATCCGCCGGGAAGTGTAAGAGTACGGAAAAGTTCGAGAGAGTTACTACT
ATATTTATTTTCCTGTCAAAAAAGGCTGGAAGAAAGTTATTTACCGGTGTACTTTTGCGT
AGTGCGCCG
>Contig418:2793_SgrAI_67/3_NODE_1_L225;2927_SgrAI_305E40_NODE_1_L213
AAAATTTCAAAAATAAAATATCAAAATTTGATAAGATCATTTTAATATTTTATATAATTA
TATTGAACAGTTTGCTGCGTGTCCATTTGAGTCACCATTGGTTTCAACAACCAATTAGAA
TTTAATAATAGATCCTAAATAGACAAAAAAATATATATATAAGAAAAAAAATACTTTCAC
TATTGTCTTAGTTACTAAAATACCCTTCCATTAATACATAAAAAAACCAAGAACCCACTG
GATAATTTGGGTTAA
>Contig419:2801_SgrAI_67/3_NODE_1_L170;2936_SgrAI_305E40_NODE_1_L211
ATTATATTCTTAGACAATTGCAAGTGGTGCTACAAAATATGGTATTTATTTCAATATTTA
CATCAAATTAACAATATTATGATACATATTTATACATAATTTTACATAAATATCGAGTGC
AGATAAATTTCTATCGATAAAAAGTTAAATATGTGACATGGTTCATCTGTGGGCAGGTTT
CGAGTACAGGAACGACTCGGTTCTTAAAGTGGGGAAATGGGAATTTTTTCATTGCAACAG
GACTCAT
>Contig420:2810_SgrAI_67/3_NODE_1_L206;2946_SgrAI_305E40_NODE_1_L148
ACTCTTTCCCTCCACGAAACGTAAGAATAAGCTGTATAGTGATGGTATTGGTGGGGATGA
TGGGAATAGAACTTTCGCTAAAACTTTTGTTACTGGTGAAAGTAATAAAGCACAAAAACC
TCGTGCAACTTCTGCCCCCGTCCGTTCAACTGGAGAAATCGTATTAGTTAGTGCTGTAGA
AACTGCAACAACTGTTGGAGATATTCCATCCACTAATGATGTTTG
>Contig421:2814_SgrAI_67/3_NODE_1_L155;2950_SgrAI_305E40_NODE_1_L177
TGATAAAGAAACCAGCATCCGCAACACACTTAACTCTGGCATTCTTCGGAAGGAGGCACT
TGAACTTGTCGCAGTTCAATATTGTTGCCAACCCACCTGCTGATATTCCTGTTAGAATTG
CCTGAAATGTTTTGATACTCAAGATTTAGCTAAGTAGGAATTATTGGAACAATGGAGAAG
ATACAGTAGAATAAGGTAGAGAGTGATCTCATTGAATAGGATATTACTCTTACATTTTCG
GCATGTTTCATTCCTTTGCTCCA
>Contig422:2826_SgrAI_67/3_NODE_1_L246;2960_SgrAI_305E40_NODE_1_L205
TTTTGAAACTCTCTCCCAAAATTTGCATTAAAACTCTCTCACAAGTTTTAAGACCGAAAG
TTTTAAGTTTTAACTTCAAAATCTATGATCAAACGAGAGCTAAAGGTATATAAAATTTAT
CAAAATATTTATTTAATCACATATTCTTAAATATTAGAATAAATACTTTTTTTTCACATA
AACAAGTTAAATTGTAAAAGTACCAAAATATCCTTATTTGTATCCTAAATCACAAAATTG
CCACTAGATTACTCCATTAACTGCCATAACCGAACA
>Contig423:2853_SgrAI_67/3_NODE_1_L269;2984_SgrAI_305E40_NODE_1_L214
CAATGGTTTGTTGACACTCTCAATGGTGGCGTGGGAACGGGTCTGGAGCGTGGGCGATCC
GAAGTATCGTCCATTGTTTCTGAAGTTCCGGATTACTTGTTCGGGCTTGACAATTCTGAT
GATCCGCCCCGTGAATCTAAATTCGTGAAGAACAAGATCCTTTCGGAGCCGGGTTCACCC
GCTCCACCCATTGTTTCTTCCCCATATTGCTCTATATCATCATCATCAGTGACACCTACA
GCAGCTATGACAGTGATGCCGGATCTTCCACCCGTTAAAACAAAGCTCGATAAGCCAAA
>Contig424:2864_SgrAI_67/3_NODE_1_L116;2997_SgrAI_305E40_NODE_2_L71
TCCTGGGGCAAGCACCACATGGAATGGAAGCCATTGGCCCTATTATTTTCGGACCTGAAG
CATCTCTGATTGCAGTTCTATAACAAATCAATCCAACTGGAATAGAATGATACTCTCCCA
ATCCAGTACTCTTCACCTCTATAATA
>Contig425:2865_SgrAI_67/3_NODE_1_L212;2998_SgrAI_305E40_NODE_1_L191
TAAGTCCTACCGTACGTATTGCCGAATGGGAAAATGCAGGGATGTTAACGTTCATGCATT
TCAGCTACTATTATTTTGGATCAAAGAAGTTCTCTTCATACCTGACACGACCCAAGGCAA
TGAAGTTCGCCTTGTACGTAACAAATTAGAATCATAATTTTCTTGAATACACTCAAACAA
TAGTGTCCGATAGGAAGAAACTTTGGTACTTGTTCACGAGTAAGACCGTAAGCATTTG
>Contig426:2866_SgrAI_67/3_NODE_1_L215;3000_SgrAI_305E40_NODE_1_L211;2286_SgrAI_67/3_NODE_1_L242;2397_SgrAI_305E40_NODE_1_L197
CCCGCCGTTGCCACGTCAGCATTTCCGGCAGGCCCGTAAGAATGGTGCTACTGAAGTGGG
GTATACCGGTGAAGATGATGAAAATGAAGAAGAGTTTTTCTCTCCTAGAGGATCTTCAGG
GGATAAAGGTAGTCCGAGTCACACTGTGTCAAGTTCCCATGCAGCATCATATGAAGTTCC
ATTGCAAACCCAGAATAGATTTCCTTACTCAAATTCGAATTCTCCTTCTGAATCTTCCTT
GTTGAATAGTCCTTCACTAGAGTTCAACTTAAGCCCAAGAAGCTTAACGTCCAAATCACC
TGATTCCATGGTGAATTTTCTGGCACGGCCACGGTTTATTCCAGCGCAGACGTTTAAGGG
GTTTTCATCACCTCCGTTATCTTCGGGTGATACCCATAATTCCCCTTCAATAGTTTCAGA
TTCCTC
>Contig427:2869_SgrAI_67/3_NODE_1_L232;3005_SgrAI_305E40_NODE_1_L206
CGAAGAAGAGAAAGGGGGAAACAGAACTGAGAACATGGATCAATACAAATCAGAGCCCAT
ATAATCATCGCAAATATAACGAATCTAATGTTTTAGCTACATGATATTTAAAAAAAGATG
ATCAATCTCGAGAAAAGAAAAACACACAGATGAAAATAAATCAATCGATCTGCTGAGAAG
AAAATACAAAAGGCATTCACTAAAAGTATATATTATTTATTTATTATAAGAGAGAGGAAG
ACGAACAAGATGAA
>Contig428:2872_SgrAI_67/3_NODE_1_L179;3007_SgrAI_305E40_NODE_1_L181
AAACTAGAAGTTCGAGTATTGAAAATATAAAGCTAGAAAGCATACCGGCATGAATTGCGA
TGCTCCCATCAGAACTCAAAAAAGAAGAATATTTGACACCTGTCGAATCCTCAATCTGTA
CATTTCGATCAGCACGAGGCCGATCTTCCACAACCGCCACCTCCTCATCACCTGTGGTAA
CATCAACAGGAGCAATGGCGGCGGCGGCCTC
>Contig429:2882_SgrAI_67/3_NODE_1_L259;3021_SgrAI_305E40_NODE_1_L213
CTTCTTAGAGAAAAAATTCTATCGAAAGATTCTCACTCACCAAATATTAACAAATAATTG
CACACAATAATAATAATATTAATACTCCATAAAATAATCGTAAAGCATAACGAGCTTTAC
AGCTTTCACATTCCCCAGCTGTTATGATCTTTTTGTTTGGTAAACTACACTTGTCAATAT
TCTGTTGCCAGCTGTCTCCTCCCTACCCCCGCAACTCCCCTCTATAAATTCAGAACTCTT
CACTTCAATTCCCCACACCATCTAAACCCTAATTTTCCTCATTTCTACT
>Contig430:2883_SgrAI_67/3_NODE_1_L209;3022_SgrAI_305E40_NODE_1_L154;981_SgrAI_305E40_NODE_1_L196;936_SgrAI_67/3_NODE_2_L121
AATTTCCTGAGCGACGATAATAACATACCCCATGACATCTCACGAGTAAGTTTGGAAAAG
ATAGAGTCTACACAAATCTATCCGACTCAATTACATCAAATTAAAGTGGTTATAAAAAAT
AAAACATTAGCAAAGAAAACATAACAACTAATAAGAAAAGCAGTCATATATGTGGAATCA
TGACTACATTTATTTATTAGAAGGGCGGAGTTAACATTTTAACTTCATG
>Contig431:2890_SgrAI_67/3_NODE_1_L147;823_SgrAI_67/3_NODE_1_L232
TTTAATGTATAATTATTTAATAGCAAAGCAACGTCATCGATCGTAATTTTTTTAATTTTT
AAAAATTGCGACAGACAAGACGACCCCATCCATCCCTATATTCATTAAAATAATTATTTT
AAAAAAAAATAAATTACGAGAAACAAGACGACCCATCGGTCACTATATTTATTAAAATAA
TTATAGTTTAAAAAAATTATTTAAAATATTCAAATAATTTCTCTCATTATTTCCATTTCT
TATTCCTAATACCCAAAACCTTTATTTTTCTCCATTTTTCACTCAGCACCTTTTAATCAC
CATGGCCGCATCTCTCCATATCCTACAAACCACTGCTCCGCT
>Contig432:2895_SgrAI_67/3_NODE_1_L212;3033_SgrAI_305E40_NODE_1_L205
TCTACACTCTTTTATTCTTGTACAATGGAACCATTATACTCCTTCTCCATACATCAGGCA
TCTTGGCAATCTTCAAAATAATATTAAACAATCTAGTCAACCACACTATGTCATCCTTGA
CCATGTTCTTCCAAAAGTCTACTGGAATCTCATCGGGGCCGATCGTCCTCCCCCTCTTCA
TCTTACTAATAGCCCATTTTACCTCCTCAACTCTGAATAGCCTGCAAAGTGAGAATATAT
AG
>Contig433:2897_SgrAI_67/3_NODE_1_L187;3036_SgrAI_305E40_NODE_1_L238
TACACTAAAAGTGAACCTGAAAAATTCGTGCTGCGCAGAATAAAGACAAAAACAGTTATT
TTGCTGTTACAGATTTTTTATTGGTTTAAATAGCATGGAGCTGAAACTGAGAAACCCTAT
CCCCGTAAATAAAGGAGTCTTCAAGGGGCAATTTAGGTACTGCACAAAATTCAACTCCCG
AAATGGACAAAAAGAGTGGCTGATCGGGTAGTTACGGAGAATGAGAAGGGCAAAAAAGGA
AAAAGACGAAGAGCAGGAAGACGCCGAAAAAATGTTTTAATATTCC
>Contig434:2900_SgrAI_67/3_NODE_1_L192;3038_SgrAI_305E40_NODE_1_L186
AATGTATACCAAGTCAATAACAAACAACTATTATCGACCAAAACAACGTCAAAATATGAA
ATGATTGTTAAAAAAAGATAAAAAGACCTTTCATATTATTTCTCATTAATTTTATAATTC
CCCATTAACCACTTCACTTTTTCTTCTCTTTAACTTCCTTTTTCTTTCTCTTTTCCCTAT
TCCTCCACTAAAATTGTTTCATATAAATACCATCTTAGCACTTCTCAAGCTTTC
>Contig435:2904_SgrAI_67/3_NODE_1_L225;3040_SgrAI_305E40_NODE_1_L210
AACAAACACAATAACAAATATCAAATTGCTATTCTTATTTATCTATATAAATACAAAAAT
CAAATATCAAACAACACAAAATAACATGATAGACTGTAAATTTGAATTTGATAAAAGTAA
TGAGTCAAGTTGGACGAAATTGGGAGATGACCCATTTATTGATTCAACCCGTAATAACCC
GCCCAAATTCAGCTCAAACCATCCATTTCTCACCTCTATTTGATAGTAAAGAGCTCAATA
CGAAAAAAAAAAAAC
>Contig436:2905_SgrAI_67/3_NODE_1_L188;3043_SgrAI_305E40_NODE_1_L169
ACAAATGGGAAGAACATGCATAGCATCCCCATTTTCGTTGTTAGGTTCACTAGTTTACTA
AGATTTAAGATTGATAATCCAAATAGTTCAACTACTTTTACCCAGCAATATAGTACATTG
AACAAGAGAATTGCATAAACTCAATTGGAAAGAAATAATTACGCTCTACTGAAAACCCAC
AATCAGCCTTGTTAACACATGCCATAACCAACTGCTTT
>Contig437:2909_SgrAI_67/3_NODE_1_L260;3049_SgrAI_305E40_NODE_1_L245
CTACTAATTTTTACCTTAATGGACATAGTGATACACCAGGGCGGAGCTAGAGGAGCAAAA
GGGGCTCATCTGAACCTCTTTGCCGGAAAATCACATTGTATATAAAAACGTCAATTTTTT
TTAATTACATATATAGCAGATCATGAACTCCTTAACTGATAATCCTTCAAAAACTACATT
TTTTTTACAGAAATTTCCATCGAATTAAAATACACCCAATAGAAATAAACTGCGAAAAGT
AAGAAATACTCTGTGAATAATCAAAAATAAAGAATAAAGCAATAACTTTA
>Contig438:2922_SgrAI_67/3_NODE_1_L111;3063_SgrAI_305E40_NODE_1_L229
CTTTCTCTAAGCACAAATCTAACAAACACTAGAAGCAATCTAGAATTAATGCAAATCAAA
ATCAATTAATTCCGCATTGAGCTGCATCACCTACTACGAAAGCATATAAATTAACACAGG
AACAAAACAGAACTTCAACAAAATGAAACTTAAAGATCAATTTGCAAAATCAGCTCCGAA
GCGTGCTCAATGCTACAAACGACGACGTATTCTACATAGATCAAAAGAAGAAGAAGACAA
TAGAGAGATATTAAGCAAAACC
>Contig439:2924_SgrAI_67/3_NODE_1_L263;3065_SgrAI_305E40_NODE_1_L224
CCAAAATCACGCAACTCTTTAGGGTTTTCCCGAAGTCCGCCTTCCACCTAATCGTCGTGC
CTTTCTCTAACCTAAGATCACCCGAAGGAAGCTCGATTTGGAGATTCCTGATCCTCTCGA
ACTCGCGTAGGATCTGGACCGGTGAGTTCTGGGATCGGGTAGAGTTTGGGAGAGCCTTGC
TTGGTGAAACGAGATGGTGAAGGGATTTGATAATGGATCTGAGGAAAGCAATGAGAAAGG
AATCGTCGTCTTCGTCGGAATCTGTAGCGGAAATTACCCGGTCGACTCGGAGG
>Contig440:2928_SgrAI_67/3_NODE_1_L276;3071_SgrAI_305E40_NODE_1_L225
CACCACCACAAATTTTCGTCTTCCTTGACAAAGCTACGGTTGTAAGACCTTCAAGAATCA
GATGGATTTCTGGAAAATCGATTTTTGTAGACAATGAACAATATTCAGGTTTTGGGAAAT
CAGTTCAAACTATGAAGGATTGAGTATGTTTTTCTTGCTCCCGATTTCAAATTTTCCACC
GTCCCCCCCTGAATCGATGAAGACTGGTCCAATTTATAGGATCGATGGTTAGGGTTTAAA
ATGGGGGAAATCAGAGAGGAACGAGGTTCGATGCTACGCATGGGTGAGGTTTTCGATGAC
ACCGCA
>Contig441:2932_SgrAI_67/3_NODE_1_L290;3075_SgrAI_305E40_NODE_1_L216
AGGGGGAGATAAATTTTAGTCCAATTCTCAACAAGAAACGAGTTAATTCAGATAGAGTGC
ACTATTCGTACCTCCACTCTCCTTCATCATAAGGAGAGTAGTCAATGTCCTCTTTTCTGA
CGCAATTAAACATCAAAGCAGCCAAAGATGCAAATATACCTACAATAAGCAAAACCCACA
TATCAAAATCAAAAATCATATCCAGAAACCTGCCTGTCAAGAACCAAGTCAAAATTCAAT
CCATATATAAGAAGAACCAAGAAATTCAACAAAATCTTCGTAAAACCCTATATATCAACA
ACCAAGAAAATTTCAACAAT
>Contig442:2933_SgrAI_67/3_NODE_3_L95;3077_SgrAI_305E40_NODE_1_L221;2933_SgrAI_67/3_NODE_1_L144
ATTGGGGGATTGAAACTTGACTTGAATATTGTTGTCAAGATCACCAATCCCACTTCTCTA
TCTCAGGTATACAAGAGTGTAAGAATGCAAGTGACCTATTTAGCTGCTGTAAGACAGCAA
GTATCTAATCAACCTCAGATGGGTGTAAGAAGATTCATGGACCAAAAGAATAAACCTCTG
TTGCCTACACTACACCTGGTACCAATACTCCTAGTTTTTCTAAAGGAGTAAACAGAAGAA
CTTTGAGTATGGAGGAGATGAATGAAAAAAGGGCAAAA
>Contig443:2937_SgrAI_67/3_NODE_1_L293;3083_SgrAI_305E40_NODE_1_L233
TTATCTAACACTTTTAAAAAAAAATATCTTTTGTTTGATAGATCTTTTATTTCATCAATT
TTTCATAAAATATATTTAAAAAGTTATCGAATTAAAAAATATTTTAGTACGCTATAGGTA
TCTTTAATTTAATATTAAAAGATTCAAAAATTTTGTTTATTAAGGTAAAAATCAAACAAA
CAAATTAAGAGAATAAATAAATATCGTAATTGGTCGGTTGCTTGCTATAAATAACCTCTA
ACTAAAATAAATGTGAAGCAAACATATTTTATATGGACTTAATCTTCATTATTTTGCCCA
TTTCGATTATTTTGTGCGCAAAA
>Contig444:2942_SgrAI_67/3_NODE_1_L244;3087_SgrAI_305E40_NODE_1_L207
CCGAGTCGACTATATGAATCCTCTTTTATAACAAAAATTGTTGAATCAATGTGGGCACCC
ATTATAAATTGATCAAATAGGTACTGACCAGAAGAGCGCGATTTGCAGGAACGGGAACAG
GGTGAGGGGTGGACTTGCCGGATTCATCATGAGAAGCGACCAAAACGACGTCGGAGAAGA
AGGGTACAGTTCGTTGTTGTTGGTGGGATGGACCCCAGAAACGCAGGAAGTTGACTTTGG
CTTTAAGGTCTTCGATCTCACGCTTCAGTTCTTC
>Contig445:2956_SgrAI_67/3_NODE_1_L206;3106_SgrAI_305E40_NODE_1_L241
ACAAAAACTCATTATCTCCGTCTCCGATGTCACTTCGCCGCTCGCTCACGGAGTCAACGA
GTCCTACTCTCTCTCCACGCCTTTGGACGTCTCATCCTCTGTCGACGCCTATGCCTACAT
CACTGCGGAGACCGTATGGGGAGCCATGCGAGGGCTGGAGACATTCTCACAACTTGTGTA
CGGAAAACCTACCAGAGTCGCAGCCGGCGTGTACATACAAGACCTGCCGATTTTCACTCA
CCGAGGTGTGATGTTGGACACTTCGAGAAACTTCTACGG
>Contig446:2963_SgrAI_67/3_NODE_1_L222;3112_SgrAI_305E40_NODE_1_L131
ATTATCAATAATTAACATACTAGTACTTCATTTCTTATTGATCCCCAATTCATTAACCCT
AGTAGTTGGATATCACATACTAGCACTTCAAAACCCTAAAAATTAAAATCAAAGCTAAAA
TATCTCCTGCCCTATCCAATCCAGGATCAACAGTGTTTCCACTTATCCTTCAGTATAACT
TGAACCCTAAACTTCTCGATTTTACTTGGCCTTGACGAAATGAAAAAAAAAAAAGCAAAA
CAATTTACCTTGT
>Contig447:2970_SgrAI_67/3_NODE_1_L172;3117_SgrAI_305E40_NODE_1_L205;2291_SgrAI_305E40_NODE_1_L112;2176_SgrAI_67/3_NODE_1_L90
TTCAATCAAGATTGAAAGGACATAACTTGACATGAACTGAAACAAGTAAAATCTCTGATA
CAAGAATACCCAAAATATGCAAAAAAAAAAAAAAAAAAAAGAAAAAAAGAGAAAAACCAA
CCCCATCAGAGCAGCAGGGGACATCTAACACAGAGATGGTCTGTTGTACTGGTACCATAA
CTTCAGCTCCAGCTCCCATATTCTTTTTATATCATAAAACAAACCCAAACTGAAT
>Contig448:3017_SgrAI_67/3_NODE_1_L109;3020_SgrAI_67/3_NODE_1_L109;3160_SgrAI_305E40_NODE_1_L101
TAAAAAATCTTAACCAAAACACAATATTATGCATATACAACAACAACATACTCAGTTAAA
TCCCAGAAATGGGGTCTGGGGAGGGTAGGATGTACGCAGACCTTACCACTACCTAAGTAG
AGAGGCTGGGTGCCGGGAA
>Contig449:3017_SgrAI_67/3_NODE_2_L138;3020_SgrAI_67/3_NODE_2_L138
AGGCTGTTTCCTGGTAACCCTCATCTCAAAATCCATCCGCAGAACGGCCTGGAATCGGAG
ATGATCTCGCCGGACCTGTCGGCCGTTTGAAAACTCAAGCCAGAAAACTTACCAGATTGC
TTCCCAGGAAGTACAGTGTTTGCTGGACTTACGCAGCCACTGTAAATT
>Contig450:3019_SgrAI_67/3_NODE_1_L246;3161_SgrAI_305E40_NODE_1_L221
TATTAAAGAATATTTTGATATATTTAATACACTTTTAATTTAATTTAGAACCATAAGATC
AAATTTGTTTTTAACAAATTCCTATCCCTTTTATTATGATCAAAGTAAAATCCTTTATGA
GCATGTTTGAATGTAACTAAAAATTAATATGCCAAACATTTGAGAGAAAAATTTGAACAA
AAACACCCACAACTAATTTTGAATAGTTTGAATGCCACCATATAGTTTCCAATTCAAACA
ATTGCACTCACAAACCTTTAAAACCCAAAACAATTC
>Contig451:3025_SgrAI_67/3_NODE_1_L233;3168_SgrAI_305E40_NODE_1_L230
TCCAACTTTTTACTGTGACAAAAACACAGATTTTACACAAGAAGAAGATGAAATGCCAGA
TCAAAGACAGTTCATTCAGATCCCAAGATTTTGTTTTTCTACACCACACAAAATTTCTTC
TTTATCTTTTTTACTATGTTGGGATTTGAAATTTATATCAAGATTATGTGAATAAAAATT
TACAGCAAGGTGACAAATTTAATACAGGAAACAGGGGTTTATTAGTCAATGAGTTTTCCA
ATTTTAAAATATGCA
>Contig452:3028_SgrAI_67/3_NODE_1_L192;3171_SgrAI_305E40_NODE_1_L213
AGAAGCTATCTTCTCCGGTCCCCTATGAACATAGTAGTCACCTCCGGTGAAAGGAGCGCC
CAGATTATCGTCACTTTTCCGACGATACAGATTTTGTTGCTCTTCTAGATGCAGTCTCTG
TAGATCCTGAATGTGTTTCTGGATCGGATCAGTCCCCATCAGCCTATCATCCACTCCATG
AACCGGCATCTCCGGTTCCTTAACAACTTGCTCAGCGCTCGGATCTCTCAATTTCACATG
TGGCGGGGC
>Contig453:3035_SgrAI_67/3_NODE_1_L146;3179_SgrAI_305E40_NODE_1_L248;3035_SgrAI_67/3_NODE_3_L109
CTATGTCTCATAAAGCTCTTCACTTTCCTCTCGATACCGATATGTGTTTCACCTAAAGTG
TCATGTGCACCTTATCTTCAGAGCTTACCAGCCTAGAAACCTATCAATCCTACTCGACCC
GCCCTCATCAATCCATCAATCAACTATGCCTCAACTCAAACTAGTTGGAGCGGCCATCCT
ACTAATGTATACAATTACAGAAATTAGCTTGAGGCGTATTAAAGACATTATACATATCTC
AGTTTCGCCCATACGATGAAGAACACAATTAGGCGAATTTCCAAAACTTCTACAAGCTCT
ACCAGTTACAAAAGAA
>Contig454:3038_SgrAI_67/3_NODE_1_L258;3182_SgrAI_305E40_NODE_1_L226
TTTATCCACAAATGTTTTTCTACTTTAATTGAGCTAATTCATGTAAATTTGAATTAATGG
AATATGTAATTGTTCCTCAACAATTATTATTAAACAAAAAAGGTAGTTAGACAGCATCAT
GTTTAATGTCAAAATCTAATAATATAGCAACTTTTTACCAAAAGATTACATTAAAACTAC
CAACATTAAATTATTAATTATATAATTTAAAGAAAAATAAAACATTCCAACGACACAAGT
GGATTTTCAAGTGATTCATTTCCATTTGTCGGTGGCCACTTATTTTCT
>Contig455:3041_SgrAI_67/3_NODE_1_L232;3186_SgrAI_305E40_NODE_1_L210
AAGTGCCGAGCTCTTGTACTATCATATTGATCAACACAACACCCAGAAAGTATAGTAAAA
GTATCGAGAGAAGCAGAACTAGAATCGAGAAAACCCCACCTAATAATTTCTAAGAACCCA
CCATTACCATTACACTTGAAGGGTAAGAAATTCCAACCTAAAATTTGAACTTTTTTGTTA
ATCATAGACGGATTAAACCCAAGAATGTCACAACAAACAGTGTCAGACCCATCAGAGAAA
CGAAAACAATTGCACTTGATAA
>Contig456:3044_SgrAI_67/3_NODE_1_L250;3191_SgrAI_305E40_NODE_1_L223
TCATTTTCTGAATATGAAGAAGATGCTACATTGGAAGAAGAAGAGGAAGATGAGAGATTC
AAATCGATTATCAAGAAGGTAATTGAAGAAACACTCTTGTTGGAACACATTGACAAAGAA
GAAAAAGAAGCAGAATCTGATGCAGCAGTTTCAGACTTAGAAAAGATTGAAATCGAAAAA
GAACAAAACGAATCAATTCTTCCAGATTGTTTGCTACTAATGATGTGCGAGCCCAAATTA
TCCATGGAAGTTTCCAAAGAAACATGGGTATGCACCAGCA
>Contig457:3049_SgrAI_67/3_NODE_3_L183;3194_SgrAI_305E40_NODE_1_L232
TTTTCTTGTTGAAATGACCCTATATCCAAGCACGAGGGGTGGAAGTCGGTTGCAACCTAT
ATAAACAACATTTCAGCACCAAACTTATGAGTTCTTCACATTATTAATTAATTAACAGAA
GAAAAAAAATTTACAATGCAAGCTATGAACTCATTCCAAAGCACCGGAGAAAATGGTGAT
TCCTCCGGCGAGCATATGAGTAACTCCCATTTCGATCCGACGTCGTCTCACGATGACTTC
CTCCAGCAGATTCTCTCTTCCGTTCCT
>Contig458:3050_SgrAI_67/3_NODE_1_L230;3195_SgrAI_305E40_NODE_1_L221
CTGCTATCAATGATCCACGAACAAATGTCATTCTTACCAGTCATGCGAACAACAGGTTTA
GCATCAGAATTAATTAGATTAACATGATGTGTAGTCCCGCTATTAACAATCCACGAACGA
ACATCACTCTTACCGGTCATGCGATCAACAGGTTTAGCGTCAGAATTAATTAAATTGAGT
TGCAACAGCTCTTTGTGATTGTCACCTGAATCCCTCTGACTTTGGGGAGCCACATTAACA
GCAGGAATGTCCGTAGAGAC
>Contig459:3053_SgrAI_67/3_NODE_1_L162;3197_SgrAI_305E40_NODE_1_L199
ACAATTTTTACTGCAAACTCTACCTTATATCAAACTTATACAAGAAATGAAACAAATTCA
CCATAACAGCAGATGAAGTAATTCAAATTGATCAAAAACATAGCTGGCAATACATTTTCT
TCACTTGTAAAGCCTAGCTGGCAAAAGATCACCATTTTTTCTGAGAAAATTAACTAAGAA
AACGAAAAAATCAAATCTTCCCATCTATACTTATAAAAAAAATAATCCAGCT
>Contig460:3056_SgrAI_67/3_NODE_1_L94;3201_SgrAI_305E40_NODE_4_L71
AAAAAAAAAAATAGCAATCGCACATTGATGGAAACCCTAATGTTTCACATAACATGAAAT
ACGAATCTCGAACCTAATTCACCGTCAATTTGTTCAAGTGGAGGAGGAGTTCCAGCAATT
GCAT
>Contig461:3063_SgrAI_67/3_NODE_1_L196;3207_SgrAI_305E40_NODE_1_L237
TATAACTTGCATTTTTATTAAGTACTGACCTAAAAAAAAATTGTTTAATACTATGTAATA
GTACTCTGATATTCATCATCTTTCATTCTCTTCAATTAGAATAAAAATTTTCCGAAGTCA
ACTGAACTTCACAAATAGCTCCAAATACATTGGAAATAAGTATAAGCCCGAGGCTTACAA
GTGACAAATCTAGGGTAGCTGGAGCGGCGTATACTCCCGCCGGATAGAGCATTTCCGTTA
GGCTTATCCTCGTTTTCATCAGAAAAAGCCCAAAGTGGAGAACACGGCTG
>Contig462:3064_SgrAI_67/3_NODE_1_L205;3208_SgrAI_305E40_NODE_1_L202
TTGTGTATTGCTTTCTTTTTACACCATAAAGTATACCTATTCCACCGAGTGTCACAATTT
AAGGTTTTAAAAAGTCCAAATGGTAGTAATTTTCAATTTTTTAGTACTAGTTTGTTTTAA
ATTAATTTTTTTCTAGAATGGAAAAGACGTATGTACACAACACCAAACTCTCTAAACACA
AAGTCAACAATGGCGTTTTGATGTGTATGTATATCCACTATATAAAATGAATTTGTG
>Contig463:3068_SgrAI_67/3_NODE_1_L219;3213_SgrAI_305E40_NODE_1_L79
TGAGTAATCGTTTGACCATCAAGTCCTCTATAATTTCGTTCTAACACTTGCACATATAAT
GGCAGGTAAGAGGTTATAAACCAAGGCACAAAACATACGATATTATTATGCAAAGCACAG
AGTTCATAAAATTCTCGTGAAATATTATGCAAATCCTCTTTTATATATATATATATATAT
CCGTGTATACAAGCGGACCCTTAAATTAATGAAAACAAAGTGCCAGTACTGCGGGCATCA
ACG
>Contig464:3080_SgrAI_67/3_NODE_1_L227;3225_SgrAI_305E40_NODE_1_L216
GGATTTCAGATCATCGACAAATGGGAAAACGCAAAAAATGCAGACATGAAACATCCGTAA
ACAGAAAGATTCTAGTTGTTTAAGATTAGAGACTTAGATCAAAATAATACACAAGTGAAC
AATTTTATGCAAGTCTAAGAATCATCTTTCATGATAGTTATCTTTAACGACAGTAATAAA
TAAATAAAATTGACACTAAGTTTGCAATTTCAAGTGGTTATAACAAATAACTACTCTGCT
TTCAAGCTATCTGTT
>Contig465:3082_SgrAI_67/3_NODE_4_L85;3227_SgrAI_305E40_NODE_1_L232;565_SgrAI_67/3_NODE_1_L246;3082_SgrAI_67/3_NODE_1_L143
AGGGCTTTACTTAGTCTTTCGTCTCAAATCTGAACGGACTTTCGGTGATAAGGAAATTGG
TGAGGTATCTGTTCCGATTCATGATCTGTTCAATTCTAATGGCACTGCGGAGAGGTTCGT
TGAGTATCCAGTGATGACAGAGAGCGGAAAACCGAAAGGTACTCTGAAATTTTCCTACAA
ATTTGGGGAAAAATTTACAGTGCCAGAGCAGAAGAGAGATGTATATCCTGAACCTGTCAC
AGCTTATCCTCCTCCAATGCATCCTGGTGTGACTTATAATCAGCAAAATTCAGGATACGC
ATATCCTCCGCCGCCTCCGGCTCATCATGGTGG
>Contig466:3091_SgrAI_67/3_NODE_1_L153;3239_SgrAI_305E40_NODE_1_L187
TATTTAAAGACTATTTTAACCGTGTATAAATAGAACAACTTTTCGAATTTCAACTCCGAG
AAAAAAAGTGAAATCTACATGGATATTTATGTTACCTTGGAATTTGAGTCAACACAACCC
TTAACAAGAGCAAGAATCTCAGACCCATTGCCTCTAACAACCCTAGGCTTTAACTCAAGC
AGCTCCAAACACGCCTTTAACCGGAAACTTGACCCCC
>Contig467:3093_SgrAI_67/3_NODE_1_L114;3241_SgrAI_305E40_NODE_1_L120
TTTTTTTTTTTTTACCATAATCCTTATGTTATTGTTAATTTATTATATTTTAAACTTTAT
ATTTAATAATATAACATACACATAATAATTTATTTTTTTATACAAATTTATTACGTACGA
CAGATACATTCGCACGTCAGTTAAATTAAA
>Contig468:3094_SgrAI_67/3_NODE_1_L261;3240_SgrAI_305E40_NODE_1_L248
GAATTACATTAAGTTTAGTCACAATTTTCATCAACTCTTTCATTCTCCTGTGTCATTAAA
TTTTGGATCCGCCACGATCTTCAATAAGTTAAAATTGCACCACGTAACAATTAATGGCAT
TCCCCCGTAATTATACTCAAACACCAAGCCTGATCTATATTAAGATCGCTCACGATTTTC
ACCCTCCTCTCCGTTCTCCACGTGTCAGTATCTTATTCGTCCGTTTTCTCTATAAAACCA
CCTCCTCCTTCCTTCACAATCTCTAACTAGTTTCTCACTTTCTCTCTCTAG
>Contig469:3099_SgrAI_67/3_NODE_1_L172;3247_SgrAI_305E40_NODE_1_L226
AGAAAAGTAGATAGAAATTTGAATTTCTCACTTGTTTGTTAGATCGAAGGATCGGTTGAA
TTTAATCTTCGAATCCAGTTTTTTCGAAAATTGCATTTCTGACTCTACTCAGATCTCTAC
CTTTAAGTGTCCGTCCAACTCCTTCATGAACAGAAAATGAAGCGATTCTAGTTCTCGCTA
ACTGTCTAGCCAAAAACTCGTGCGGCGGAATCCGATTCTCAGCATCATCATCGTCGTCTC
CGTCATCATCGCTATCTCTTCTCCGATT
>Contig470:3103_SgrAI_67/3_NODE_1_L96;3251_SgrAI_305E40_NODE_1_L221;3103_SgrAI_67/3_NODE_8_L128
AGCTGCTTTGATTGAGATTGTAGTCGCCGGGATGAGATCCCCGGAGCTCCGTGCTCAAAT
CAGCAATGCGGATGACGTCTTCGAAGGAGTCGTCGGAATTTTGAATTATCCGTTGGCGTA
TCCGAGAGCGTTGAAAGTCGGAATCAAGGCGTTATTTGCTTTATGCCTAGTGAAGCAACA
CCGCCATAGGGCGGTGAGCGCCGGAGCGGTGGAAGCGCTTATTGATCGGTTACAGGATTT
CGAGAAATGCGATGCGGAAAGAGCACTCGCCACAATCGAACTTCTCTCCAGGATTCCATC
A
>Contig471:3105_SgrAI_67/3_NODE_1_L154;3253_SgrAI_305E40_NODE_2_L119
CGAACTTGGAGGAGAAGGAGGGTAGAAATTTTCCCAGTTCCAAACAGAAGAAGCTTGTGA
AGGAGTATTGGAATAAGTCGAATTTGCTTTCGCATCGTATGTATAATCCTCATTATATGA
ATTTAAACTTGATCCAGAGAGAATGTGTGGAAGTTTCATGGGTTTTTTCTGCGGTGCCGG
GGGC
>Contig472:3109_SgrAI_67/3_NODE_1_L240;3256_SgrAI_305E40_NODE_1_L221
AATTTTATCCCAATTTGTTCAATTCATAGCCTTCTCTATTAAATTCATTTCAATTCTAGT
CAAATTCTTTGAAAATTATTTCAATTCTAGCCTAATTTGATCCACTTTGTGATCTAATTT
TAAATTTCCAATTCAGTTCAATTAAATCAAATTTGAATTCCCTTTTTGAATCCGAATACC
CATATTTTTTTACCCAAAATCTGACCTATTCATCAAGAATTCATCTTAACCGTCCATCTT
CTTAATCTGACGGTTCAAATTAATTTTTCT
>Contig473:3111_SgrAI_67/3_NODE_5_L156;1823_SgrAI_305E40_NODE_1_L147
AAAAAAAAAAAAAAAAGGTTTGGGAGTATAAGAATAAAAAATAAACGACCTTTGGGTTCA
CCATTAACCACCTTAAAATCCCACGCAAACTACCTCTATTTCAACGCGACTTCCATTTTC
GGCATTTTTCATACATGTTACTTTGATTCTCTTCATACGCCTTCAGGTACCTCTATATAT
ACCAAC
>Contig474:1_SgrAI_305E40_NODE_1_L221;1_SgrAI_67/3_NODE_1_L190
CTACTGACATTAATGGATCTGTAAAAATCTCTTCAGCTCTATACATCCTTTATATCTCTA
GCTGCTCCACCTATAATTTGAATAAATAATTATTATTATATGCAAAAATTGATAACGACA
TTAATTAATACTGTAAGAAAAGGAGTTTATTATTTATATTTGTGTTTACGTATCGGTTTT
CGATCTTATGTCATATCAGAACTGTTCCGGTTGTATCGCCGATTCGATCTCCGGTCGGTT
GCTCTGCGCAG
>Contig475:4_SgrAI_305E40_NODE_1_L250;4_SgrAI_67/3_NODE_1_L213
CCTAAATTCTGAATTAGTTAGGGCCAGCTAGATGAATCCTCTGTATCCGTTCATAGTCAG
ATAATTCATCACAATTAGACTCAAATTTTTGCTACATCGAGGTGATTAAATATGAAAATT
AACTGAATTAAGTAATTAACAACACATACCCAGAAACAAGAGCACCAGTACCAAGGCGAA
AAATCAAAGCAAGAGAAGCACCCAATATGTCCAAAATCTTATCACCTCTCGGTGTAAACG
GCTTAGGTTTTGGAGGTTTGAAGTTTGGCGGAGGCGAAAA
>Contig476:9_SgrAI_305E40_NODE_1_L252;8_SgrAI_67/3_NODE_1_L191
TATGTATCATCAGATACATATGTCTTATGTGACCTAATTAGATATTATGCCATAAGTTTT
TACCCAACCAATGAAGAAATTACTTTTTGAACAACGGCTACGTAGCATTTGGAGCCCCAC
GGCTAGCAACGGTCACTTCACTTTTAAATTTTTTATGAACGCAACGTTTAGTTTCAATTC
CTATAAATTTCTTCCCAAACAAACATTCCCTTCAGCATTCATCGGAATTTATTTGTTCAT
TTCCTTATAGTTTCCCCGGCCACCGGAATATTCTCTTCCTTC
>Contig477:11_SgrAI_305E40_NODE_1_L171;10_SgrAI_67/3_NODE_3_L122
TAAAAACTACTCCGAGCTCGATTCTGTCAGTGGAATTGGCCCGAAAGTTATAAGGAGGGA
CTATTCGACCTGGAGATCCATTCCCACCATCTGGATTGCCACGAATCTCCCCAATACTGG
TTCAAAATGAAGGCCACATTTCAGGCAATTCAGAGGCGATTCTCGCTAAATTCGCCTCAT
AAGATCTCCCAATTGGCAGGG
>Contig478:11_SgrAI_305E40_NODE_3_L83;10_SgrAI_67/3_NODE_6_L75
GGAATATTGTGATTTTTTGACCGTAGGAAGATCTTCCAACAAGGAGTCATCTCCATCAAC
TGAAATCATTTGAATCTTTCCAGATTCAAGAAGGGAAATAATTTTTTGAGTCC
>Contig479:14_SgrAI_305E40_NODE_1_L239;11_SgrAI_67/3_NODE_1_L234
AGCTTGTAAATGGCCTACAAATCCAATTTTCCCTGAAACAACCCCTTCTAAAAAACAACA
AGTACAAGACAATTTGCTAATGGCAGCTATATCAATGATTCCAAAAGTATAGTGAAAAAG
GGCGAGCCTATACGCACAAGAGCCCGACCACAAGAGTCTATTGTGCAGGAAAGGGTAAAA
TTAAGATACCAATAAATCAAACCCTAAGCAATGATTCAGATACAACTTATGGGCAAAATT
AAGATACCCCATAAGTTCAAAATTCAAACT
>Contig480:17_SgrAI_305E40_NODE_1_L286;16_SgrAI_67/3_NODE_1_L142
TGAACAGACAAACAAAATTAGAGATTTTACCAAAAAAAATATAAACTAATTTTAGGACAA
GCCCATCAAAAGGAAATCAATATTCATTATTTCAATAGACATGTAATCAAGATGAATTCT
TAAAAAAATTAATAAAACAACCAGCATATAATTCATAATTAGAAATATGTGAAGATGGAA
AAGTATGCAATAATATGAGTTAAAATCAAATCGAAATTCATCCGATTTTGAATTTTTGGG
CTGCCATCTGGATCAGATTTTTTGACAAATTTTTGAGGTTACATGGTGTCTTTCCGATGA
AGAAGAGGAAGGAGAA
>Contig481:20_SgrAI_305E40_NODE_1_L236;1917_SgrAI_67/3_NODE_1_L237;21_SgrAI_67/3_NODE_1_L214;2020_SgrAI_305E40_NODE_1_L229
TTCATACCGAATCCAGTTTTGAACAGCTTTTTCTACTGTCAATTCTTTATGCGGAACATT
AGCATACCATGCAACATCCCTACTAACAGGCCATTGAAATGGATTCTTGTATCCGTAAGG
CGCAGCTATACGGCATTTCAAAACTTCATCCTTTTCAGGGCAATGTCTTTCTCTATATAT
TAATCTTTTTCTGTTGAATCTCAATGATCTTTCAGGGTCTTCACATGGGGTATACTCACT
GTACTTAATGTCACAAAGTGGGTAAATCTTGACG
>Contig482:22_SgrAI_305E40_NODE_1_L209;23_SgrAI_67/3_NODE_1_L250
TCTCACCCTTATTCCATATCATGAACATACAAATCTCTAATTACACTAAAAGAACTCTTA
GTCTTATCAACACTGTATCCATAGCAATAACAGATCTCAATTCCACCAAATCTTAGCGCT
TTTTTCTACACTGTACAACAAGTAACTCAGCTCAAACACCAGCAATCAACGTAGTTCAAC
AGAAATCTCTCATTGTTACAACCACCGACAACTTTCCGAGTACCAAAAAAAACCACATTT
CAACGAGAAATCACATTGCAATGTATAATTCAGCTTCACAATCACAA
>Contig483:25_SgrAI_305E40_NODE_1_L228;26_SgrAI_67/3_NODE_1_L106
TTCCAAGTAAAAGAGCAGAGTGCATTTGGCGCTACTATCCTGACAAAAGGGACAGCTGTC
ATCATGGAAGGAAACTGGGCTTAGTTGGTCGTAGTGGGCCCATGGGCTCTTTGCAGCCCA
TAAGAGTCCAAAATGTTCCTCCACAGTCCACACTCTACCAGTCCACAGGAATTGACAGAA
GCAGGAAAAGCACATGCTGTCCACCGCGTACTGTAGCATAAACTGCTCCTTCAAATACTC
GGAAGGGTTTTGGTTTTG
>Contig484:26_SgrAI_305E40_NODE_1_L225;25_SgrAI_67/3_NODE_2_L91;25_SgrAI_67/3_NODE_1_L135
ATCCTCTACGTACAAATGCACCGGAAAATAGCCACAAGCATGCTTACAGATATACCTGAA
AAATCCCAATTTTGCAGTATCAATATTGTCCACTTAAATCAGATAAGTACCAAAAAAAAA
AAAAAAAAAAAAAACTTACCTAGCTAATCTTCGCCCCAAATTATTTTTCTCATCAATTGG
AATAAACATAAGTATAAGCAATATTCCTATAACTCTGTTCAACAAAATAAAAGTCAAAAT
CGAGCTACTGGATAGAAAGAAAGAAATAA
>Contig485:27_SgrAI_305E40_NODE_1_L211;28_SgrAI_67/3_NODE_1_L209
TTCTAGGAGCAAGAGCAGCAGCATAACAAACAACTCTTTTACTTCTCCTCATCTTCATCT
CTCCACTTTGATCAATTGAAATTCTGTAAAAGAAACAAACACTGAAAAAACAAGGAAAAG
ATACAAAATTTGGGGAATAATCCCCAAAATACGTGCAAAAGGGGATTTTGGAGAACCCCA
CCAATCAAAGAATTGAAATGGGGTTCACATATTGAATCATTCAAACTAAATTACCTGAGA
GG
>Contig486:28_SgrAI_305E40_NODE_1_L248;27_SgrAI_67/3_NODE_1_L237
TAAAGCCCAAACATCATTCCTGGCCCACCATCTTTTTAATGAGCCACTTAGGATCACCCA
CGTGTCGACATTTTTCCAACTTTACCGGAAAAGGCCCGGGAACAGCGCATTGTGCCGTCA
CGTAGAATAAACGACGATTGGACGCCGTTCAAAAGATTCTCAACCCGTCTAATTTCACGT
CTTCCGTTTTCCCTCGAGTAAATCAACTGACACAGGGGATTTCTTTTTCATCGATTTCCG
TTAATTTCCCGTACCAAATAGGTTCGGGAACCGAGCCTGA
>Contig487:33_SgrAI_305E40_NODE_1_L264;33_SgrAI_67/3_NODE_1_L119;36_SgrAI_67/3_NODE_1_L119
TTATCTCATCTCTATGTTTGTTGTAAAACTCTCTGTACACAGGAAGTATTTTCTTCGCGA
TTGATACTTTCAGATCATCTCGGAGCTTCCTATTTGGTACGACGCACAGAGATTGCTTCC
GGTGAGCATGCTGGAATGATGAATTGAATCTCCTGAATATCTCCTTCACTTGTTGGGGAA
CCATTGGAGCGTTTGGTTCTCGAGGGAGCGATTCAATAACGTGGCTCCATCCTAGCTGTT
CATAATTTGAAGCAAATTGTTTGATTTTTCCCTCTTGTTTTGATATCCAATTTT
>Contig488:36_SgrAI_305E40_NODE_1_L215;39_SgrAI_67/3_NODE_1_L120;39_SgrAI_305E40_NODE_1_L215
CTTCTATATATTCAATTCAATGAATTTCAGATTAGTTGAATAGACCGTTTGCAAAAGTCA
GCTTAAATTAATTTTATCATTATCCAATCGACGGCGAATTCTCGTTATATTTTGCTAAGG
TTGTCAATAAAATTTTAGGGGCGGCCATTATATTCTGTATACCAAATACATTTGACCTAT
TTACATTTTTGGTGAGATTTCTATATAAATATTAAAAAATATACCCCAAGTATAGCAGC
>Contig489:37_SgrAI_305E40_NODE_1_L218;40_SgrAI_67/3_NODE_1_L254
CTAAACGTGTTGAAAACGATTCCATGACTCGCTATATTAGCAAGATAACATTCTCTGATG
AATTCTGAACTTGGGTCTCCTTCAACGAAACTCCGGAAAATAGGAGAGAGCTGCCAATAA
GGGAATTTCGGGGAATTGGGAATATTGGGGAGGTGAAAAATCTCGTTCTCATCGTTGGGA
TCTTTCCTTTTAGGCATTTCACGCCAAAGTGAATAAACAAGTGAAATGGCTAACGCGCCG
GAAGTGGAGAAAACGTACCGGCGAATACCGAGCTGGGTGGCGATT
>Contig490:38_SgrAI_305E40_NODE_1_L219;41_SgrAI_67/3_NODE_1_L195
TTTCACTAAATGTTTTGTATGAGAAATTTTTTCACTATAATGTTTAATCTCGAGATTTTT
GATTAAGGATGAATAAATCTCGTCGAACAGAGAAAGAGTGAGGTCCATTTTGAACAAATA
GTAAATTGGATCAAATTACATCCCCTTTAGTTTCAAAATTGAAACTTTGCCCCACAAATA
TTGGGCTAAATAACAAATTTGTCCCCAATTTGTAGGCCCCATTTACCCAATGGGCTGTGG
TCCGACCCA
>Contig491:40_SgrAI_305E40_NODE_1_L281;42_SgrAI_67/3_NODE_1_L210
TACATATATAAGTAAAAATAATACTTGAGTCGTGCTGCGCACTATCCTAAGAAACTATTT
CAGCAGTGTAAAATATTTCTCCAGATTAAACAAGTCTTCTCTAATTACTTAGAGGATACA
GGAATCAACAAAATATAATTACTACAAAATAAGCAAGTTGGAAAGGGGATTATAATAGTA
AGTTAAAATTGTTGACACCAAATTTTTCCCGTCCACATCACAAAATACCCGATATATTTT
AATATTAATAATTTTTTGAAGTATTTGCCTATTCTATTATTAAAAAAAATAATAAAATAA
AAAAAATAA
>Contig492:42_SgrAI_305E40_NODE_1_L225;19595_PStI_67/3_NODE_1_L374;19323_PStI_305E40_NODE_1_L250
TCTAAACTTAATTTTTATTCAAAATAAATCAATTTTAATGTTACGACGTAATTAAGTTAA
TTCTGACGCCGACACGTGACAGAGACAACAAAATCATAATCACATGCTTTGCAGCAGCAG
TATCCAACCTGGATCCACGCTTGGCTTCCTAAGATTGACGATTGTTAATTAGGTTTCCTT
AATTAACAAACAAATTTCAATTTGGAGTATTTAATATTGTTACTACTAATTAACAATCTG
GTTCATGTCATTCAGTCGCCCTTATCTAAGCATTCTATTATTTCCAGTTTGATTCATCCA
GATCCTATAAACTTTTTCATTTTTTTAATAATCCCCAAAATCAGATTATTATACTACTAA
TTTGCATCGCCGGATCCGATATTATTCTTCTGACGTTACTTTCATTGTACTCCAGAGAAG
AAAACTT
>Contig493:43_SgrAI_305E40_NODE_1_L244;47_SgrAI_67/3_NODE_1_L223
TACTACCACATAAATTTATATTATAATTTATTTTACAATAAGGATTTAGATCATTTAATC
AATATCATTTAAAATTTATTAATATTAATAATATTAATTTTTATTTTACATTTAATAAAA
TAATTTAATTTGTTTAATTAATATCACTTAACAATAAATTTGTGAATAAATATTGAGTCC
ATGGTATGAAATTTTCGTAATTAGTATGTCTGTGTATATATACACACTAGCATCTATGAA
CGTACATTGCACTTACTCCTTCAATTCTTTGTCATCTTTTCATGACCA
>Contig494:45_SgrAI_305E40_NODE_1_L221;656_SgrAI_305E40_NODE_1_L199;50_SgrAI_67/3_NODE_1_L211;2136_SgrAI_67/3_NODE_1_L142;639_SgrAI_67/3_NODE_1_L152
CAGCCTCCTCACCGCGACAACCCTCTCTCCTTAGCCCTTCGTCTCCGACGAGAGACAGCC
AACAAACGACCCTTTTCCACCGCCAGATCTCCGTTGTCTACCTCTCCTCTCCTCACTGCC
AAAACGCCAACAAAAACCCATCGCAGGCGACCCTTGCAGCCATGGAGTCATCGTCATCTT
CTCCATCACCCCACTGCTTCCATAAATTTTACATATTAATGGACTAAAAAATGAGGCATT
GGGGTCTTAACTCATGCA
>Contig495:46_SgrAI_305E40_NODE_1_L197;51_SgrAI_67/3_NODE_2_L165
TTACATATTTCACTTATTCTCCAAGTCATTTTCAAAGACCTAAAATTGATATGAATACTG
TAATAAAATATTCATATCAATTGCACAGGAAGATTTCAAAGTGGACAAGTAAAAGCCAAC
GGACGAGTAGTTAACAGTTAGCACAACAGCCCTCTGCAGCAATTGACCAAACATTAAGGA
TCTATCCAGATTATAACAAAAAAACTACAAAACTGAAGTTAAATCTCTACTACATAGTCA
AGGAGCAAGGAAATGTACTCAAT
>Contig496:47_SgrAI_305E40_NODE_1_L258;52_SgrAI_67/3_NODE_1_L224
TATAGAGCTAATAGAAAAAAAAAAATGAGGGGTTTATTAGTCATCCGGATCTAACTTTAT
CAACTACCAAATCAAGACTTCAACGGAGGCCCTGTGAAATAGGAGTTATAATGTTCTTGC
TATTACTATTACATCTTTATTCAGGGCAAAATAAATAATGTAGGGAAGGTAAACCTACCA
TCTTTAATATAAGATTGTTGAATAGTACTCGAAAAATTCTCATCAAATTCCTTTTGGTGA
TGTTTCTGTGTCAAATTAATTTCTTGATTTGTTAAATAACCGATTAAC
>Contig497:49_SgrAI_305E40_NODE_1_L321;53_SgrAI_67/3_NODE_2_L77;53_SgrAI_67/3_NODE_1_L85
CACCATTTGATGAATCCTACATACACATACCATATATTCTTGATTTGGTATTTAAAAATC
CGACACCATAAGTTTTTATGATAATAAAACTTATGAATATGATCCATGGGGCCCTCATCA
TGTCGGAAAAATCAAGAATGAGTTACCTCACATCTTTACTACAAGCTATCAACCACATAC
CTAGACACAGATGAACCATGTTTGCTTAAAAAAAAAATCTTATGTCCCCTATTTAATTCA
CTTTTTTATGTATTAGAATAAACACCCAACAAAAAATAGCACAATTATAATATGTCAACA
CAATAACATACCCAGTGAAATCCCACAAGTGGGGTCTGGAGAAGGTAGAATGTACGCAAA
CC
>Contig498:54_SgrAI_305E40_NODE_1_L206;58_SgrAI_67/3_NODE_1_L119
CATAGCAATAGTATGGAAACACAAGAGTGACTAAGATTGAGACAACTAGGAATGCATAAG
CACTCGCCAGACAAATTTGGACAAAGAGAAAAATCATGTTGTTGGACAGAAAGTTAACTT
TCAACGTGCAAGTACTCTGGATCCAGACATTGAATCTCAAAGTCAAAGTTTTATAGCCAA
ATATAGTTATTGGAGTAAACAAATAGAAGCTCAAAATAAAATTGACATAAAATA
>Contig499:57_SgrAI_305E40_NODE_1_L215;729_SgrAI_305E40_NODE_1_L210
ATCTTTTTATCAAAGGATAAAAAATTCAAACAACATTTATTTTTTGTGTACATGAACAAA
TTAAACTTGAATAAATTAAACGTAAAATACAATTGAACAAATTAAACGTAAAATAGTATT
CCCTTAATCACATTTTAGTTGTCATGATTTCTACTTTTGTACATAAATTTTAAATAACAT
TTTAAGATGTATATTCTCACCACATCAATATGAACAAAGTTGCAATCAGAATCAGGAGTA
ATACTTTTGTATAGTTTCTTAATATAATATAACTTTAAAAATTATCCAAATTAAATATTT
AAAATATATTTGAAAAAATTATGGAGAAAG
>Contig500:60_SgrAI_305E40_NODE_1_L243;61_SgrAI_67/3_NODE_1_L227
CACCAATTACCCACGCAACCTTTTCGTGGGCCCCGTTTGTATGTTGAGTCCACGTGTACT
AGTGCTGACGTGACCCACATTAATCAAAAAGGACAAAAAAGATAGCACAGGAGCCATGCC
AATATTTTCAATAAAGCTTGTAATTATTTGGATCTATCTTTTTCCATATTTAATGTCATA
ATGTTTTTCTTTTTCTTTTTCTTTTTTCCATGGGAAAAAAAAGTGGTCCCATATAATGTA
ACCTTTTGTACATTGCCACGTACATATCTCAAT
>Contig501:63_SgrAI_305E40_NODE_1_L243;65_SgrAI_67/3_NODE_1_L221
AACCTATCACGTCCAGCTCAGAGCTTCTTATCACTTGTGCAACATGGATCTCTCTGTTCT
CTTCTTCCTCCTCCTCCTTGCCACCACCATCAACGCCACCGACCACATCGTCGGAGCTAA
CAAAGGCTGGAACCCTGGCATGAACTACACTCTTTGGGCCAACAACCAAACCTTCTATGC
TGGTGATTATATCTGTACGTATCACACTGCAAACATTTACAAGTACTCTACATATTTCAC
TCTTTGGAGTATTTCTCTAACATTTCTATGATA
>Contig502:64_SgrAI_305E40_NODE_1_L239;63_SgrAI_67/3_NODE_1_L255
TGCTAAATAATTCCATCCATTCGCGATAACTAAGCTTAGTTCCAACAAGCTTTTACTACC
CAAATGGATCCACATTAGATCATTAATTTTAAGAAATCTACTCAAATCAACTATTTACAG
AAAAAGCCATAGATCCAGATAATGCATTAAGCAACAGATCTCAGAAACGCAATTAGATCA
AAGTGAAAAAAAATGAGTTCTCACCATAGCTTTAGTCTTCGAATAGAAAGATCCGGTGAA
ATTAGGAGTATCCTCTTCCTTGAATCCAATACCCGACCCTAATGGATGACCCGCATCGTA
CTCGAAAATACACCCAGTAGCATA
>Contig503:66_SgrAI_305E40_NODE_1_L205;1657_SgrAI_305E40_NODE_1_L114
AAATTGGTTCCTTGAATTTACCGGCAAATAGTACTTTACGGTTTTCTCACGGAACCATTA
TTGTATAATTGTGATCTGCATTTGACTTGTTAAAATTTTCGAGTTGGTTGAGCAGTAATC
GCTTGTTTCGAATGATAATTCTATTTTAAAAATTAAAATTCATAAAATTTAAATTGTGAT
TTCGATTTTGTAGGTGTGGAGGATGTGAAGGCTGATTGTGACGGT
>Contig504:69_SgrAI_305E40_NODE_1_L233;68_SgrAI_67/3_NODE_1_L232
ATACTCGCTCTGCTCCCAAAACTTCAACTTGCTTGTTCCTCCGGTAAGATTTATTCCTCA
ATCTCAATTTGTTCTTTGTTGATTTTTCGTATTTTTTGGTAGATTTTTTGTTTCATAGCT
AGTGTTAAAATTTGATAAATTTAGCTTCTTTTGAGTTGATGATAACTAATCGTAACCCTA
ATCCTGTTAGATTAGGCCATGGAGGATAATGAAGGTGGAGATGGAGTTGGTGGAGAACCA
ATCGAGCAGTTTCACAGGAACGAAGCGATCTCCGCTGTTGCAGA
>Contig505:70_SgrAI_305E40_NODE_1_L240;70_SgrAI_67/3_NODE_1_L189
TAACCCATTGATAAAGAAACCAGCATCCGCAACACACTTAACTTTGGCATTCTCCAGAAG
GAGGCACTTGAACTTGTCGCAGTTCAATATTGTTGCCAACCCACCTGCTGATATTCCTGT
TAGAATTGCCTGAAATATTTTGATACTCAAGATTTAGCTAAGTAGGAATTATTGGAACAA
TGAAGAAGATACAGTAGCATAAGATAGAGAGTGATCTCATTGAATAGGATATTACTCTTA
CATTTTCGGCATGTTTCATTCCTTTGCTCC
>Contig506:71_SgrAI_305E40_NODE_1_L214;71_SgrAI_67/3_NODE_3_L196
ATAAAAAAGGTCAAAATTTTTTAATACTCCCTCCCATCAAATTTAATTTTTGGCGCAGAA
ATTTAAAAAAAATATATTATAAATTAAGATTATGTTAAATATACCAAAATGTCTTATAAT
CTTAAGATTTTAAACATGCTCAAATCTCCAAAAACAAAATTCATCCATTTTTAAACAGAG
AGAAGGCAACTTAATTTAGTCACGTCAAAAGGAAATTTATTTTTTTTAAGAAGAAAAAGG
ATGAATAACCAACCTGGACGAAAATGCGATTGGGCTGAGAAACAGTTTTGAGAAGATAAT
CAGTGGACCAACGGATAGCGACTAAAGCA
>Contig507:73_SgrAI_305E40_NODE_1_L210;73_SgrAI_67/3_NODE_1_L217
ATAACTAAAAAAACATGAGGGGTGGGTAATGTTAAAGAATGCTAGGCTAGCAAAGGCCAA
ACATTCACGAGAGGAAGGAAGATAAATAAAAAGGCAGTTGGCTTATCGCATGTTTGCTTC
ACGCAAGCAGCTAAATGGGGTTTGCTTCATCGCGTGGCTTTAAAGACTTCATTTAGTGTT
TAAAACTCCCCTCCTCTTAGCTTCCTCCACTAAATACTACTTCTACTACAACTTAAATTT
TATTTATACTATTAAAAAAATATACTCAAAATTA
>Contig508:74_SgrAI_305E40_NODE_1_L237;74_SgrAI_67/3_NODE_1_L218
TCAAACAATATGGGAAATGGATATAATCAGCATCATCAACAGCAGCTTTATCACCACATT
CGCCATGGAAGCACCTCTTTCTTCTTACCAATGCTTTGTAAGCTTTCAATCAAAGATGTC
AAATTACAAAACTCCAAAACTGCAGTTTCTTCTTCCGCCAGCGGCACTCACAACGAACCT
TCTTCCCCAAAAGTCAGTTGTATGGGCCAAGTCAAAAGGAACAACAGAGTCATCGGATTC
CCCGCACCATACAGGCAAAATTCTTCC
>Contig509:75_SgrAI_305E40_NODE_1_L221;75_SgrAI_67/3_NODE_1_L195
TAAGAAAAAATTCAGTCAAATATTATCATTATGACGCAAGAAGTAACGACCTACGTTACA
ACTCTAAATTTTAAAGGCTTGTAAGAAATAAATAAATCAAGAAACATTTGAAATTTAAAT
TTAAAATAACAAGAAAAGAAAAAAAAAGAAAAGTTTGCAAAGTAAAAAAGAATCGCGCAT
TATGTTGTGTGGAATATGAAAAAGAAATCCACTTGTTTAATTAAACTAAACCAATATAGT
TGACCAAACGACGTCACCTCTTCCCCCACTTTGACTATCCTTTTATAAATCTCCACACA
>Contig510:77_SgrAI_305E40_NODE_1_L290;77_SgrAI_67/3_NODE_1_L241
TTATGTTTCAATAAATTTGATTTGAGGGTCCATTTTACTACCCCACCCCAACCACCAAAG
ATCTAACAACATTGCAGGCCGCATCAGATATTCAAAAGTTACATAAAAGTACACATTACT
CAAACTAACATATTGCTTTATGAACATATGAGAAACAGGAAATACACATTATGCTTCAGA
TGCATACCTTATGCAGAAAATAGTTCCAAATCTTTCAAAATCACTTGCACTCACTTCTTC
TCCAGGAGAAACAATCTGCATAAAGTTAGCTTCATTTAGGAAAAAAATTAACAAAACATA
GTCGGAAAATCTCATACACT
>Contig511:78_SgrAI_305E40_NODE_1_L225;78_SgrAI_67/3_NODE_1_L166
CATGCGCTCCATAGTAACACAAAAAGAATAAAACCCCTTCTTACAAAACAAAATGTATGT
TCTCAATATTCCTAGTTTAAATCTTCCTATTTCAAGTCTGTCACATAAAATCAACTAGAG
ACTAAATTAAAATTTAATTTATGGGCTTCAAATCGAGCTCTCCAAAAATATTATCATATT
CATGTCAGAGCCTTTACTTTATACTCTATTTTTAATAAATTCGACATGTAACCGTCAATA
TTTTTGAAGAGTTCG
>Contig512:79_SgrAI_305E40_NODE_2_L104;79_SgrAI_67/3_NODE_1_L146
GCGGTTACTAAAGTGGTTCAAAAAGATAATTTAACCTTAGGACAAAATAACCAAACCACT
AACCATAGTTAGTAAAAGAGGATTTAGTTGATAAACGTCGGTTACATTTAACGTTTTCTG
TTAACAGGGGCTATATAAACCACCTTAAGAGGCCGTTACGTTGGGCTC
>Contig513:80_SgrAI_305E40_NODE_1_L255;81_SgrAI_67/3_NODE_1_L152
CATAAGACCTTACTGTTGCGGACTGTAAAAGCAACCAAACGACCTGATTATACCACTGCC
AATCTATCCTTTGTTAAGTACATAAGTAATACTTTATAATGCAGCAAACCAAGTAGAGAA
ACAATTCATAATCAACAAGAAAAGTGCACAGCAACATCAACAACAATTTCTGTCCAAAAA
TTTCAGCATCAACATAACCAACATACTCTCTTGTTTTTCATAGGGAAACCATACCAAACA
CATGAGTAAACCTACTTACCTTTACCCTCACATGTTGGAATTTCCAA
>Contig514:81_SgrAI_305E40_NODE_1_L220;80_SgrAI_67/3_NODE_2_L180
GATATCACTTAAGCAGGAACAACTCAAAAAACCGAAATCCTTTATGTAAGATTTTGACCT
ATTAATTCTTCAAATAATAATGACTAACAACTTAGATATCAGCAAACTGGAGTTGATCAA
CGAGTTGATAACACAAACAACAAACCTTCTTGATCATCTACATTCACTGAAACTGATCCT
TCACCTTTTACTTCCACCTCCTCCTCCTCTTCCTCTTCTACTTCTTCTTCTTCTTCTTCT
TCTTCTTCTT
>Contig515:82_SgrAI_305E40_NODE_1_L294;82_SgrAI_67/3_NODE_1_L218
GCTCCGAACCCGAGCTTCCCATAGTCATATTTTCTTGCTCACGATTCAGAAACGTCACCG
GCATTGAAATTCCAGCTTGTAGGTCTCTACTGAAGCTCACTCCAGTAGCATGTGAACCTT
GATCTTGACTAGGCATGTTCGCAAACAGCTGGTCTGAAGTCGTCCCCGGCATTTGATTAA
ACCCACCATGCTGCACAAAACTCACCGGAGTAGGTGCAGAAGCAACTGGATAAAGATTAA
GAAAAAACCCCAATTCCTTATCATACATACTTTTCCTCAAAGGATCAGAAAGAACTGAAA
ACGCATCGACAACAAGTCCAAAAG
>Contig516:84_SgrAI_305E40_NODE_1_L218;83_SgrAI_67/3_NODE_1_L180
TTGGCCAAAAAAAAGCATAAAAAAATTGTAAAAAAATCTCTTTTCTTATTTATCGTAACT
GAATTCAATTAATGATTAATATTAATACATATCAATCACAATATTTTAGGTATCAAATAC
CTCAAAAAAATTAATATTTTTAATAATTTAAAAAAAAAAATTAAAAATTTTCATCTATCA
GTTTGATATTTATAAAATTTATACATACGAATAACCATCATATTGCCAAAAGTCACTAAA
CTTTAAAT
>Contig517:85_SgrAI_305E40_NODE_1_L248;84_SgrAI_67/3_NODE_1_L203
CAAGCTTGTTCGTATAATCAATTATTCTGGAATTAGACACACACAAATAGATAAATTAAA
AAATTAATAAAAAATATATTAGTCAAATTACCTCCTAATATTTTTTTTTAAAAAAGTTGT
ATAAAATCTTATCCAAACAACTAAAAAGAAAACAAAAAGAAATATTAACTATGCATTATG
ACTAGCTTAGGAAGGTTTTCAGGTATTGAGTATATTTTATTTTTTTTATTATAACTACTA
TAAAATTCACTATTGCAGTAATTAATGGAATTCATTAA
>Contig518:88_SgrAI_305E40_NODE_1_L230;86_SgrAI_67/3_NODE_1_L226
TTTTCCTGAGCAAATCAATGGTGGGTCTCAAATGAGTCACTAAACCTCTTTCAACAATTG
TTGTATCTCTAGTCATCACTCTCACCAGGTCCGACCTGGATAACCCGAGATCCATCAGAC
ACTGGAATTTGGGTTGTAGGGCTTTGGAAACATCATAAAATAGCAATTTGGGTGCTACAA
AAACCAGTTTTTTCACCTGGGTGTTGTCGAAACCAGACTGTTTCAAGAAATTGGTGACTG
AATCAGGGTTCTTTAAGTGTTTTCGTG
>Contig519:92_SgrAI_305E40_NODE_1_L235;94_SgrAI_67/3_NODE_1_L223
TCATTGTTCAAAGTTCAAAATAAATGATTGAAATTTTTTCTATATTTGTCCTTTTATTTA
TTAAAGTTTTATATTTTGTTTGAGAAAAATTATATTACTTACAAAGTTATATTCATAATT
TCATAAAAAATAATAATGGAAAGTATGAATTTAAATGATGATTTTAAATATTTTTTTTAA
TGCATATGTTATCTCACAAAAATGAGTGAAATTATGTTGAGAGGTGAAGATTTGAAGTTG
CTCCTAAAATTGAGAGCATGGAGCA
>Contig520:93_SgrAI_305E40_NODE_1_L292;95_SgrAI_67/3_NODE_1_L220
CACTTAGATACACATAACATCGCTGATGACATATTTTAACGTAAGCCACAACCTATATGA
CGCGTAACATATCGTAACTGCCGTTGACACCCCACCCCCCACCTACAACACTCAGCACAA
TATATATATTTCCTATCTAAACAACTCGAATCAAAAAATAAAAATAACACAACAATTGCT
CTCTATTTCTTAATTTTCATGATGCAACAAGCACTTCCTTACAAATCATCTTATCTCCCT
ATAGTTCATCCGAACGATCGGGATCAAATAAATCATCATGTAACTACCAGCAATTCATCA
TCGTACATGAAAGGTTCGAAAG
>Contig521:95_SgrAI_305E40_NODE_1_L251;98_SgrAI_67/3_NODE_1_L233
TGGGAAAATCAAAGAGGGAAGAAATTACTTTGATCAATCTAGACTTCTATTAATATTATA
TAGCATGTTTGATGAAATTTTTTTTAAAAAATCAAAGTGTTTATTATATTTTTCTTATAA
AAAGTAATATTTTAAAAAAATAATCTCAAAAAATAATTTTTTGATCGAACGGCCACATGT
ATAACTTCCCGAAAAACTAGCATCTTTGTAGGAGAATTCTCATATTGTTTGGACAATTGG
TCCAAAAAAGTAGGCAATAACGCCCTATTCAAACGGGCTTC
>Contig522:97_SgrAI_305E40_NODE_1_L291;99_SgrAI_67/3_NODE_1_L212;102_SgrAI_67/3_NODE_1_L212
AGATTATTTTTTTCCTGCAATTTAACATCATGCGATCAAAATTCCCATGAAAGATGATAC
TATTGAAAACCCACCCCCCCAAATGAGAAAACATAAACAGTGATTAAACTAGATCTCAAA
AAAAGGCCATAATTCAAAAAATAGGAAGCAAATGCCTATACTAACACACACATTTCCCAA
CAATGCAATCGAATAGCAACAATAACAGATCTAATTACGCCAAAAAAACAAACAAAAAAG
ACAGATCTAGGAATTGGGGTGATCAGCTTTAATTCACAAAATAGAAAACAAAACAAATGG
ATAACAGAAAGGACAATAACCTGTTTTCTTCCGTA
>Contig523:100_SgrAI_305E40_NODE_1_L267;106_SgrAI_67/3_NODE_1_L239
AAAAAAAACTAAAATTAACCCATGATGTGGGTATTTTGAAAAACAAAGGCGAAGACGTGG
ATATTTTGGCCAATCTATCGCTGCCACGTTATTAAAAATATTTCACATATTTATAATTAA
AAGAAGAAAAGTAAAAGAAACAAAAAGGCATGTTGTAATTGTTGACATCGAATTTTTCTG
TCCACATCACAAAAATACTCGATTTCTTTAATTTTGACAATTTTTAAAATCTTTGTCCAT
TTCTATCAAATTAATAATAATAATAATAAACGGGCGCGTGTTGCCATGCGCCCCTCT
>Contig524:101_SgrAI_305E40_NODE_1_L201;105_SgrAI_67/3_NODE_1_L187
TCAGAGCTCCTTCAGTTCCCCTTTCTCCTTCCAAGCAATTGATCAACTACTCTTCACTCT
CTGTTCGTTGTTCCAGTAATCAACAGAGTGATGGAAGCCGAGATTCTGATCAAGATGAAC
CGAAGAAGGAGAAAAAACTCTCTAAACAGTCTTCATGGGAAATCAAAGATGCTGATGGCA
ACGATTATCTATACAGGCTTGGCGCCGAAGCTGATAATATGAATATCGCTGTTGGTGCTA
GGGCTGGCTTC
>Contig525:103_SgrAI_305E40_NODE_1_L210;107_SgrAI_67/3_NODE_1_L224
ATCATAAAACTACAAAATTGCATTCCACTAATATTAAACATTTGATTTTTCCATAAAATA
ATAAAGTTTAGGAGAATAATTAAGATTTAAAATTCAGAACATAAGAAGGAATTAAAAAAA
GTAAATCAAAAATCGTAAAGATGAAAAGCTATTTTTTCCTCCAAAATTAAAAATTCTTCC
TTGCTGTCAAATACACATTAAATAAACAAATCTCATCGAAATTAACCGAATAACAAGCTA
ATGTTTGTTTAATAG
>Contig526:104_SgrAI_305E40_NODE_1_L213;111_SgrAI_67/3_NODE_1_L239;3200_SgrAI_305E40_NODE_1_L120;3055_SgrAI_67/3_NODE_1_L220
CTATTAAGATATTTTACCCATAAAAAAAAAAGCTTTTTAGCCATAAAGGATCATTTTTGA
TGATAGAATATAAAAAAGTTTGGATACATTAACTTCTTTGTTAAAACAAACTTATAAATC
CTGCTACTTTGAGTTCCTTGGTTGGTGGGTGAGGGAATGCATATCCTCAGCTCAAAATTG
CTAAGATATAACAGTTTCTACTGATTTTTGGGATTTCTAAACTCCAAAAAGAGCAAATTT
TTGTTAAAAAATCAGTCTGCTTATACGAATTTAT
>Contig527:105_SgrAI_305E40_NODE_1_L230;112_SgrAI_67/3_NODE_1_L220
TCAAAAATTTAATTAATTTAAGACGAAGGAATATGAATTTGAAATGTAATAACAACGTGG
CGTCAAACATCGTGAAACAAAAGGAATAAAATGATGGAGGAGGATCTATTTTCAATTTTT
ATTTTTTATTTTTCGGCATGTGTTTGTTGACATGACCATTTTAAGATACACATGTCAGTT
ATATATATACACAGAGAAATTTGATTTATAGTTCAAGTAGGAGTAATCCAGAAAAATAGC
ATGATTCAGTGAAAAATAAT
>Contig528:106_SgrAI_305E40_NODE_1_L243;113_SgrAI_67/3_NODE_1_L213
TAATTATTAAGATTTGACATAACAAAATCATTGAAGATCACTTACAGATAAAGTGACAAA
CTAAATAAACAATACATGTGAGCTGATAGTTTGTATCTTGTTCAAAAGTAAATATTCTTA
CATTGTAAAATAATCGAGAGTTTGAGATAATCGGACTCGATGCGGTGTTAATTTAATTAT
TTTTTTATAGTCTTTTTCATTGTACCAAAATGCAAAATGAAAAAAAATTACATAAAAACA
AAAATGAAAATGTTTTTTTTTAAAAAAAAAACC
>Contig529:107_SgrAI_305E40_NODE_1_L259;114_SgrAI_67/3_NODE_1_L204;6320_PStI_67/3_NODE_1_L336;453_SgrAI_67/3_NODE_1_L91
ATAAAAAATTACTAAATGGACGAAAATACCCTCAGAATTTTTTTATTTTTCAGGACAAAG
CAAGGTACAAAGAAAAACACAGAAAGCTGTGTCAGAGCAGAAAAAGGTGTAAGAGAAAGA
CAAATGAGTCAATGAAAGCACAGTTTTTTGAGTTTTCACTTTCACTTCGCAATTCTTCCC
ATTTCATCTCTCTAGCTGTAAATTAATCCCCCAAAAAAACTAAAAAAGAAGCTATTTTTA
TGATTAATTTATTCATATAATAAAGTTGTAGTCCTTTTTTTTGTTTTTTTTTTAGTTGGG
TGAGGCATAAGATTGGTTATGGTGCTTAATTGAAGGGATTCTTGATTTGGGTTATCATGG
GTTGTTGTCAATCTTCAATCTTGAAA
>Contig530:108_SgrAI_305E40_NODE_1_L211;116_SgrAI_67/3_NODE_1_L268
CTCATGTAACCTGAGATATGTAGGAAACCCACAACCAGGGTCCGGCCATAATTCCGTAAA
GCCCCCACCAAAGTTTTTCAAAAGATGCGATCGGCTAAAAATTCGATTAGTCAAGTTTCT
TTGTCTACGATCTCTTTCATTGCTCAAATCTAAAGAAAAGGACAACTGTTGACACCGAAT
TTTTTCGTCCACATCACAAATTACCCTATTTATTTAATTTTAACAACCTTGAAATATTTA
TCTATTTAAAAAAAATAAAAAAAATAAAAAATAATAAATAATAAATAAAATAAAAGTCCA
CGCGC
>Contig531:109_SgrAI_305E40_NODE_1_L222;115_SgrAI_67/3_NODE_1_L214
TAAGCAAATTATCAGCCATGTTAAACTCGCTTAGTGAAACACAAGAGCTTAAAGAATCCG
GTATTGAACCAGAAAACTTATTGTTCTGCAAATAAAGATTACCAAGCTTTTTAAGCTCCC
CAATTGTCCCCGGAATTTCACCGGAAAACTGATTGTTGCTGCAATCAATTTTCACCAAGG
AAGAAGCATTGGAAATTTCAGGAGGCAATTCACCAGAAAATTTGTTATTAGCAACATAAA
TTTCACCCAAAG
>Contig532:110_SgrAI_305E40_NODE_1_L128;117_SgrAI_67/3_NODE_1_L170
TATAATATAAATATATATCATATATTTATCTATTTATGTAATTCAAAAAAATATAAGGTA
AAAAGGACCAAAGTCCACCAAATCCGTTATGTATAATATACTGTCCGAACACCAAATAGT
AATTCAATGTTACACCAACCAAAAAAAAAAAAATCCCAGTAAGGAAAAATATTTAACAGG
ACACGTGTCAATTTTTTATTGGTTACACTACGTAAAT
>Contig533:111_SgrAI_305E40_NODE_1_L232;118_SgrAI_67/3_NODE_1_L235
AACAGCATCCCCAGCAAACAGAAGTTGTACTCATGGGATCTTTAACAGACCCAAGTTTTT
ATATGGGCCAAAATTGCTGAAAATTTGGAACATTAGAGACACATCTCACAGAACTAAATC
CACAAGCTCAAAGAGCGATTATGGAGAAATGCAAACAAAACTGCTGAAAATTTGGAAAAT
TAGACACACCCATATCTCACCGGCATAAATTCACAATCTCAAATCAAAGGAAAAGAAGCA
ATAAATGAAAACCACAGCTAAAAATACCTGGAAATTATAGCCG
>Contig534:112_SgrAI_305E40_NODE_1_L229;119_SgrAI_67/3_NODE_1_L130
AATGTTCAAGTCAAGTCACGGTGGCTGATTGTAGAACCCACGCCCTCCGACGACGTCACT
CCGACGCTAGCGCTAACGCTGCTATTAGCGTTTCCGTTTCCGTTACCGTTACCGCCGTCG
TAGTGACACCTTTTGTGTCCTCCCAAAGCTTGTCCAGTAGGAAAACACTTGTGACAAATC
GAACACTCATGAGTCCTTCCACTACCGTTACCGGAGCTAGTAGTTCCGGTAGCGTTAGTA
GTGGTAGAAGTCGTCGACT
>Contig535:115_SgrAI_305E40_NODE_1_L253;122_SgrAI_67/3_NODE_2_L106;122_SgrAI_67/3_NODE_1_L113
AGAGAAACTGCCTTGCTTGGATCCTTATCAATTAACTACCATTTGTGGATTAGTAACAAC
TTGTTCAATAAAACACAGAAATTAACACATTTCTGAAAGTCAAGAAGGTGAAACTACCCT
CAAAATATACATTTATTCTAGTTAAGCACTTAATTCCAGGCCATATATAACAGAAAAAAG
ACATCTGCACAATTGCCCATAAAATTTTCATAAATAAATAGCAAGAAATCGAAGATAAAT
TAAGACTCAGAACAAGAAATTTGTCACTGAAAACAGAATTGAA
>Contig536:116_SgrAI_305E40_NODE_1_L215;123_SgrAI_67/3_NODE_1_L151
TGTTTTAAAATCCTTCTAACATGGATTCAAAACCTATTTAAGTCACAAAGAGATAAAATT
ACAACAACAACAAATCCAATAAATATAAAGAGATAAAATTAATATAAATAAATGATGTTT
TTAGAATATGATTAAAATAGACTCATCCTTCCTTAAAAATTAAAGAGCGGAATTACATTC
TTTCAGACTTTCAGTTATATGTGGTCGAGTATTATTTCACCTATCAAATAGGACAAAAGC
GTAATTAC
>Contig537:120_SgrAI_305E40_NODE_1_L175;1238_SgrAI_67/3_NODE_1_L204;128_SgrAI_67/3_NODE_1_L132;1296_SgrAI_305E40_NODE_1_L128
GTGGACCTAAAGCTAAAACTAATTTCCCTTTACCTTCTTCTCATCATCTTCCTCCATATC
CTCACCATCACCAGTTCAATCAAAGCATCAACCCTAATGATCCCTTTGTTGATTCCCGAT
TATACCCTCAGGATCACCCGATAATTTCACAGAGACCTACTTCAAGCAGCATGAGTAGTA
CAGTGGAGTCCTTCAGTGGACCACGGCCACCGCCGCGGCAGCAGACGGCAGCTTCAGTCC
CTTCCA
>Contig538:121_SgrAI_305E40_NODE_1_L233;129_SgrAI_67/3_NODE_1_L217
CAGTCAACACTAGAATTAAATGCAACAAACACATTGTAGGCAAATAAGGAAAGCACCCGA
TTAGCAATTCCGGGTACTGAATTCTGTTCTTGAATTGCAAGTTTAATGCCTCTGAGTCCT
GCAGCTAAGCAAATTGGAAATGAAACAAACCCACCAGTTCCAATCACTAAATGGGGTTTG
AATTCTTTAAGTATTTGGGAACTTTTAATTAGGGATTTGACGAGAATAAAAGGGAGGACG
AATAAATTGTAGAGAGAGAGAAA
>Contig539:122_SgrAI_305E40_NODE_1_L239;130_SgrAI_67/3_NODE_1_L221;133_SgrAI_67/3_NODE_1_L221
ACTTTATGCGCCAGTGTACCTTTTTCTTTTAATTACATTATTATGCAAAAATGGTGTGAC
AAGAGCAGGTTGATTCAAACGGAAACGGAAACAACCACAAAATAATGACATTATAACCCA
CATCCTTATATCCATCTTACATAAATAGCAAAAAAAAACCCACTTTCATATAAAAAAAAC
CCTTAAACTTTAAAAAAGAAATCAGGAAAAATAAAAGGTACTCACCCTTAACTCCGATGG
AGTTTTTCGTTTCAATGTGGTGGTAGGAGGGACCTTAG
>Contig540:123_SgrAI_305E40_NODE_1_L250;7606_PStI_305E40_NODE_1_L339;7676_PStI_67/3_NODE_1_L303
TGGCGGTATCTAGTGGCACGAGCAGATGCGCCATTCGCAAAACGAAGAGTTATTTACGAA
CGAGCTCTACAAGCTCTTCCCGGAAGCTACAAATTATGGCACGCGTATCTCCGCGAACGT
CTGGAGTTAGTTCGGAATCTTCCAATCAGCCACTCCCTGTACCAAGGTCTAAACAACACT
TTCGAGAGAGCCCTTGTTACAATGCACAAAATGCCACGGATTTGGATCATGTACTTGGTG
AGTTTAACTCAGCAGAAACTTGTTACCCGAACCCGACGTGCTTTCGATAGAGCATTGTGT
GCATTACCTGTAACTCAGCATGATAGGATTTGGGAACCTTATTTAGTGTTTGTTAGTCAA
AGAGGAATTCCTATTGAAACGTCACTTAGGGTTTATAGGAGGTA
>Contig541:124_SgrAI_305E40_NODE_1_L246;136_SgrAI_67/3_NODE_1_L98
CCTCGTCCTCCCCAGCTTCCAATTTTTCCTGTAAGAGGTTTTTCAGGGCTTCAATGGCTT
CAGGACTGGATTCTAAGAACTGGGTCAGTGGTGAATCTTCTTCTTCTTGATGCTGCTCTT
CAATTACAGAAGCTGGTGGGGTGTCAGCTCTTACCCATGGGGTTCCGACCGAAAACTTCC
CCAAGGCCACGGCGGAGAAAATAACAGCGACACCGGCGGATTTGAGGGTAGAGATTAATG
GGTTTGGCTTAGAATTGCCATTGACGGAA
>Contig542:125_SgrAI_305E40_NODE_1_L218;134_SgrAI_67/3_NODE_1_L214
CTCTCTGTTTGTGATGTGCTCACTTCAAAAAGAGAAAAAGAAAAACTCTCTTTCTTGTGG
ACTAATCCCAAGTTAATTAGCACAAAATATCCAATTACATAGTGACACATCAACAAGAGT
GTGTGACCAATCCACACATTAATTTCAGTAATGGTGATGTGTCGTTCCTCCACAAACTTA
TTGTAATTTTGTAGTAATAGTGACGCGACGCACCACAAAGAAAAATGACCGTCCCTTCGC
TCCCTCTCTCTTTCGCTAGTC
>Contig543:126_SgrAI_305E40_NODE_1_L233;135_SgrAI_67/3_NODE_1_L233
GTCAAAAAGCTAATACAGCAATTTATTAAAAATTACATCAATAAATAATTCAAATCAGTA
CCTTATCAGCCTCTTCCTTTTCGTATTCACTTCCATCATCTGATTCATCTTGCTGTGAAC
TGTTTCCTTCCTTATCCACTAGACATGGATCACGATCCGACCCGGTACTACTTTCTTCAG
CAACTACAACATCAGTAGCACTCACAGATTTTCCGACATCAGAATCCTCGCCCAGGACTA
TCACCGGTAGTATCTTTCCACTCTCAGGCAGAGCAATTTTCTTTCCAAAT
>Contig544:131_SgrAI_305E40_NODE_1_L238;138_SgrAI_67/3_NODE_1_L90
ACATTAATTACAATAAATATTATGATAAAACATTTATATGAAATATTACTTTTTAAAAGG
GGTATAAAGTTTAAATTGAACAAATAAAAGTGAACACGGAAGATAGGATGTAAGGCAAAT
CTAGGGACAAAATTATAATGAAATATACATATTTTTAGATACATCAAAAATTGTTTCATA
GTAGTTTACATATGATCATCAATATACTCAAAAAAAATTTAAAAAAAGTTTAACAAAAAT
AGGTACATGAAAAAGAAAAATTTATAAT
>Contig545:133_SgrAI_305E40_NODE_1_L210;141_SgrAI_67/3_NODE_2_L130
AAAGAAGATTCTTATGAGAGAAAGCCTCCAATACGTTCGTGCATTTGCTTGCCTTGCCGT
TTTCATACGTTTTTCAGTGGGAGCCTGAAGCTGAGACCTGGGAGAGGAGACCAGACTGAA
GTAAGGCCTAACTTGAAACTATGTACCGTAGTTTGAGCAATCATAACTGATCACTATATA
TTGATCTTGCCAAAAATAACTAGTGGAATAACAAGTACAAGTAATGGTACACGCGCCTTC
GAAAGCTTCTTCTCGAGTTTGGAGCATGAAGCGGT
>Contig546:135_SgrAI_305E40_NODE_1_L245;142_SgrAI_67/3_NODE_1_L194
CTTAAACGGAAAGGAATGAAGGTCATGTATTAAACTACAAGGTTAGTACGGGTAGAATGT
TATCTTACTTTGTGATGATTTTTTTAATTTGTTATAAGATTAGTTATACTATCATGATTG
TGTTATTACTATTCTTTGATTATTTTGACACTTTTATTTTTTATTTTTATAGAATTGACA
TTATTTTTTGTTGTAATCATTATTCTATATCTTTTTTTTACTTTAACAGATATATTTGAG
TTCCATGCGATAATGATAAGGTTTGCGTCACTTTAACATCTCCAAATCTGAGTTTTTGA
>Contig547:140_SgrAI_305E40_NODE_1_L236;151_SgrAI_67/3_NODE_1_L258
AAATTTGCTTATCTGTATTTGTGAAGCATTCTCTCATGGATTCTCAACCTCCATCAGTTG
TTTCCTCAGAAACCCTAGATCAAAACTCATCACAAAACCTAGCTTCCTATGATCAAAATC
ATCCAGATTTCCTGAACCCCTCTCAAGCCCCAGCTTCCCATGATTCGAGGAATCAAAACT
CTCAGGATAACCATAACCATGATGCCCAACTTCAAGCGTCTGAAAATTCCGCTCCAAATC
AAGCATCAGACGAGCAAAATCTAGGTGAAACCACTCTGAAGCGTGAGTTTCAAAGGCCG
>Contig548:141_SgrAI_305E40_NODE_1_L302;152_SgrAI_67/3_NODE_1_L134
AAGAGGTTGTTTTTTTAAATCTTTTTTTTTTGTTTTTTTTGTTGATCACCTAGAAATTAT
CAAATTAATCTCAGCCGTTTGATCAAAAGGAAATTTGACTTTACCTGCTTGACCAGTCAC
CCGGTCATCATTTTTTCCCCTTTATATACCACACTCTTCTGCTTCTTCTTTTTCATGAAA
TAAAAAATGGCCTTAGTTTCGAAAATGAATGAAAACTTTGCTCTACAAGAAGCGGCTTCG
GCCGGTTTAAAATCCATGGAGCATTTAATCCGGTTGGTTTCTCATGAACCGGTTCAGGTT
GATTGCCGTGAAATAACTGATTTCACGGTTTC
>Contig549:142_SgrAI_305E40_NODE_1_L282;153_SgrAI_67/3_NODE_3_L96;153_SgrAI_67/3_NODE_1_L130
TTCGATCATTAATTACTGTACTCTAATTAACTAAACTTGAGTTGAGTCAAAAAAGACAAC
AAACTCACCATCTTCTTCGTCCATAACAGTAACAAACCAAATAAGATCACAAATTTACGA
AATGGCACGTGAGGAACACGCACAGATCATGAAATCCAATGCGAGTTTGGGTGGGAAATT
AAAATAAAAAAGATTTAATGACGAAGGAACTTACAGATCTGATGAGATCAAGATTCAACT
CAGCGGGCGTGAGCAACATATCGGCACTGGGATTTCTGTAAAACATGAACTCACGCTCCC
CGTCGGCGCGTAGAGTCACGAACG
>Contig550:144_SgrAI_305E40_NODE_1_L177;154_SgrAI_67/3_NODE_3_L88
TGGATTTCATATCCAGTACCAGTATCTAGAGTAGCAGTATCTAGTGAATAAATTGGTCTG
CTTAATCAAGTTGAGATTAAGCAGCATCTGATTGATTGATCAGCTTAGGATCCAAAGACA
ATCACGACACGAGAATCAAACAATGTATACTTAAAACAATCAGAATAAGCAGTAATTAAC
TCTCGAGGGAAGATATT
>Contig551:145_SgrAI_305E40_NODE_1_L216;155_SgrAI_67/3_NODE_1_L271
ATCCTACTCTGTGCCATGTATCTACATCTAGCTTCTAAAAGTACAGTGAACTATAACAAC
ATTCTTCCACAATTACTCTAATTCGAAAGATTCAACTTAAAAAGAAAAAAGAAGATATTA
ATCTCAATGAGAATTGAGAAACGACTCACTGGAATAGACAAATTATCCACGTCAGCAGGG
GTTGCATCTTCGTCACCGACATGAACATCATCGGCGTCGCTATGGTAGATTGAAGATACA
GCATCGAAGACGTGAGGAGGTAACGGAAGATTACGTGAGAGGAAATTGAGAGCACAAATC
AACGTCTTGG
>Contig552:148_SgrAI_305E40_NODE_1_L250;158_SgrAI_67/3_NODE_1_L167
CGTTTGTTGGTGATGATGTTTTGCCTCTGCTTCAACAGTACCAATGTGATATCGATCGTA
TGATTTCGCTTCATGTAAGTATTCTGATGAAAAATTCTATTTCAATGGCGTTTTCTGCTT
ATTGGTGTTTTTGGGGCTAATTTGAATTTTTGTATTGTGGTTTTACAGACTAAGAAAGTA
AGGATGGAATTGGAAGAAAGGCAGAAACAGCAAGCGAGGGTGTTGGCTTCAGCCATCGGT
GAAGGGGTAGCGAAAAAACTGAAGGAAAAAGACGAACAGA
>Contig553:150_SgrAI_305E40_NODE_1_L215;160_SgrAI_67/3_NODE_1_L204
CGAAAAATACATTGCAGTTTAATATACCTTGCATCAATTTCTTATCAAATAAATATAATA
TATTTTTAAACATTTATAATATATTTATATTGCATGTGTAATTCACTTTTATATATGAGT
TTATAACTAAAATTCGTAATTGTTTTTTAAAAAAGTAGTAATTTTTCTATTCATTTCAAA
ATACTCTCATTTTGATCCCAAATCTCATAGCAAAAAATTGCAACCAATTTACTAGCAAAA
TAAACGGCAAAGGTA
>Contig554:152_SgrAI_305E40_NODE_1_L226;161_SgrAI_67/3_NODE_1_L186
TAAAAAGGCCTTGGGTCCAAAATCCCGAGGAATCCTTCAATGGCTTTTAGTCGAGCCGTC
AACTTCAACACAGTTCACAAGTTTTCAAATCTAATCTCGTGGATTCCCGTAATCACCTCC
TTCTCTCTATCTTCTATTTATCTACGTTGTTAACTGACAAATAATTCCTTTTTCAGACTG
GTAAGGTTCAGCAAACAATAGCTAACTCTCTACGACTCAACGGAATCGGTCTTCACTCCG
GCGAGCTTTCTACCGTCAAAATCTTACCGGAGTTAGCCGGTAAGGGCAGGTACTTCGAA
>Contig555:153_SgrAI_305E40_NODE_1_L147;163_SgrAI_67/3_NODE_1_L113
TTATCATCAACACCCCCTTAGCCCCTCGCCACCCCCACCCCCCAACCCCCTCTTCTCTTC
TCTTTTTAAGCTTTGCTTCACTTCTAATCTTCTCAAACCTAACACCCTTTTCCCCCTTCT
AAGCAAAACTCTCTGTTTTTTCCTGTATGTTTTAGTTATTCCAGTGGTGGGTTTATC
>Contig556:156_SgrAI_305E40_NODE_1_L224;35713_PStI_305E40_NODE_1_L410;165_SgrAI_67/3_NODE_1_L208
CTACAACAACAAAATCTTAACTTTCACTATCCAAACTTAATCCATGAAACCAAAAACAAA
AACCTAAATATACAAGTGTGCCTTTATTTTCCATGCACAAAATAGAGTTCCAGTGAGGCA
TTGGATGCACGAATACTGGATCTACCTCTTCTCAAAGCACTGCATTTTCTACTCAATTAT
CCACATGCTTGTAATCAAACTCATCAAATTGTAATAATTGAAGAAAAAAAAAATAAACGC
AGTATTCGTGTTTATGCTTCGAAGAAACAGCTACATTTAACTAATAAGCATGATAATCCT
TAGTAAATATAATACAAACAATTTCGAAGATAGTAAAAACTATAGAATGAGAAAATTATA
ACTCCAAAAATCAAGAGAAATGGGAAAATTGTGAAGCGATAGAGATCCAGGCTTTTTGAG
GTATTGGATCAGTATTGGAGAAAGAGAAAAATGAAATGAAATCCAAAAAATACCAGATCG
GAGAAGTCGCCGG
>Contig557:157_SgrAI_305E40_NODE_1_L226;166_SgrAI_67/3_NODE_1_L191
TTACTAGTGCAAAGCTGATGAACAAGCTGAAGGATTCGAAGAGTGATTGTTGCTTTACGA
ACAGTAGACACATTGCCGAAGTTGCGAGCTGATGCTTTGTCTTTGAGAACAATCCGGTCG
AGCTCGGAGACATACAGTTGGTTAACAGCAGAACGGGAAGGAACGTTGAAAGAGAAACCT
TCACCGGAGAGTATAGATTTAGCTATAGAAAACGCTAACGATTCGATTTCGGACTGTACC
TCATCGATTGGGAGGTCGGCGACTTCACGGCAGGTGGAGGAGAGGC
>Contig558:159_SgrAI_305E40_NODE_1_L257;168_SgrAI_67/3_NODE_1_L193
TGAGAGGAGCTTAAAAAAGATCATTTTTCATACATAAATGTAATGTCTAGGCCGGTTTGC
ACACACCTAGACTAATTCCACCGTACCTGCTACTAGGGTAACTCTGTCCAACCAAAGTTT
GGACAAATAGAAAGAAACTAGATTTCGACTCCGATGAGATTTGAACCTGAGACCATCTGA
GACCTCATGCTTCTCAATCCGACTACAAGGTCACTGATAATAGTTTGGGCTCAGTGAGCA
AATTAAGCATACAAGCTGTTCGTATTGCCAAATTAAGGCTACTTATT
>Contig559:161_SgrAI_305E40_NODE_1_L234;170_SgrAI_67/3_NODE_1_L211
TATGACAACTAAAAAGCAAGAAAAGGTATTTTGTATTAAAAATCTGCATTGTTTGCATTC
TTATGAAATATCTTCTGTACATTTTTTTTCATACCTGAATTAGCCTTTGTTATCCAATTT
ATATTTGCTCGGGAAAATAGGGACGTGGCCAGTGTAAAACCCTCTACGTGGAATTTGTAT
TCAACGCAATCCCGATCAATTCACTGAGAAATAAAAGAGCATAGAACCCCAAAAATTCAA
ATATTGTAGAAAAAAAAACAAAAT
>Contig560:162_SgrAI_305E40_NODE_1_L246;171_SgrAI_67/3_NODE_1_L204
CATTCCCAGATTCTGTATAAATAATAATATAACATTTAGTAGCGAATAAGATATGCATAA
AAAGATGGTACCACATTATTGATACCCAACAAACAAACAATTATATCCTGTAATGTCGGT
AGAATGCACGATTTAACCCTATTTACGGTTCAGATTAAAGACTAGCAATGAGTATAGTTA
AAATTCAAATCAAAATCAACAACAGAAATAGTCTACCATCATCGTAGGCCGCAAAGCGGC
GCTGAATAGCACGCAAGGTTTCAAAATCGTCTACATCACCCTCTGTGTCAGATGGAAGGA
TAGAGCACAACGGTTTCAGACTTATAGGCTC
>Contig561:163_SgrAI_305E40_NODE_1_L179;391_SgrAI_67/3_NODE_1_L139
CAAATAAATATGGACGAAGATGATGGTATCAATTCCAATAAATTTTCCCAACTCTTTGTT
ATCTCAACCAAAATTTAGTACAATTTCCCGGAACTCAAAATTGAAAAATTAAACCAAAAT
GGGAGAATTCCCAAAAAAAATGGAGGAAAATGCTCTGTTTTTTTTTTTCTTTTTAAGCTT
TCTAGCTTCATCAATGGCCGGTTTGGGGTTC
>Contig562:165_SgrAI_305E40_NODE_1_L226;172_SgrAI_67/3_NODE_1_L196
ATTTTAGAAGATTTCACAAAACCTTTATTACTTAGTTTTTGACTTTTCGAAGGCTTAGAG
ATAATCAAGCTCGTACTGATAACTTTCACCTCGTCAAAGTGACATTGTAGCACTGAGTTA
TATCCCTTCTCCGCTCCTTCAAGCTTTGAAGCTCATTTTCTAGCATTTCTTTCAACTCTT
TTAATTGATTTAGCAATATCAATCTCATCAACAAGAAAAATGATAGACTTGTAATTCAAA
AACTTGTTCAAAATATCATAATAAA
>Contig563:167_SgrAI_305E40_NODE_1_L213;174_SgrAI_67/3_NODE_1_L215;420_SgrAI_67/3_NODE_1_L97;434_SgrAI_305E40_NODE_3_L113
ACCAACTAGCGACGGAGCTAAACCACCGTATAGCCTATCCCACCCTTCCTGCTTTACAAC
CTGCAGATCAAGCAAAACAAAAATAAAATAATAATGAGAAATTGAAAGTAAATACAGTTA
ATTTGACACAAAAGAAGCCCAAAAAAAAAAACGCAAACAAAATTTTAAAAAAATTGAAAA
ACCTGGCACATTTGTTCGATAGTTCCAAGCGTTTTCTTCATTTTCTTCGAATTTCTATCT

>Contig564:169_SgrAI_305E40_NODE_1_L248;178_SgrAI_67/3_NODE_1_L255
TAAAATAATACCACTAAACACTGTTCTTCATTTCTTCATACAAATCTGTTACTATTCAAT
GAAAACGATAGAGCACAAGTCATACTCCTAGAACAAACCCTAACAATGGAGAACTAGCAG
AAACGGCAAACGGAAAGGGAAAAAGAAGAGGGGTCAATTTGATATCACTAGAGAAATGTA
AAGGAAATTTACAGATTCAAACACCCAATTCAATTAATTTCTTCATTTCTTCACTTTCTT
AGCAGGAGTCTTGATGGTTTTTGGCTTCTTCGTCGGAGTTTTCTTCGCTTTAGCA
>Contig565:170_SgrAI_305E40_NODE_1_L237;179_SgrAI_67/3_NODE_1_L206;1718_SgrAI_305E40_NODE_1_L201
TACCTCCCACCAGTTCAAGACTCGAATAAACTTGCATAATTACACTTGTTATATGGTTAA
AATCATTATCTTTATGTATATATAACCAATGATAAACCATTGTCACGTCCTCGAATGTTT
GATTTTCATATTTTGAACTCCGTTAAGAGAAAATTCTGGCTACGCCACTGCTCCTGAGCT
GATCTCTCACTATTGTCATCTCACTTCATTTACAGGCTTAATATCCAAACATAAAAAGTA
ATTAACTCAACTAAGCAAACAGATCTATAGAACAAGACATTTAATTAATCAACTTGCGTG
TGAAAAAAGACTATAGAACTTTGAACTTCCACAAAGTTGTTATCTTTACCTGGAGACTCT
AAATCAACTTTAAGTTG
>Contig566:173_SgrAI_305E40_NODE_1_L256;182_SgrAI_67/3_NODE_1_L192
CGTATTTATATTTGCATCAAAAAGGAAGTACTACAAATTTTATATATAACAACAACAAAT
TTTATATACATAAGAATTTAAAATCACTTAATCATAAAATTTAAAATTTAATCAATATTA
TTACTATTTATTGGATATTAATTTTATACTTAATGAAAAATTTAATAGTATTTAATTATA
TTATTAAAAATTTTTTATAAATAACTATTGGATTCGTGTATTACACGAGATCTTCATACC
TAATGTGTATATGTATATATATATATATATTTAGACTTTATTTTGTGAAATTA
>Contig567:175_SgrAI_305E40_NODE_1_L198;185_SgrAI_67/3_NODE_1_L222
CTAATTTGTCCTAAAACTAACCCATGTAATTATTTTATGCTCCACTTGATATGATACTAC
GCTAACTTTCTTCTTCTTAATAATATATATATAGATCCTAAGTTAACTTCTTTATATAAA
TTGACAATCTTAACCACATTTTGCATAGACTCACTAGACCAAAAAGAAAGAAACCAAAAA
AATTCATATCAATGGCTTTTATTAATTTTTGTCAATCAAAAATTGTGAATTTTGAATTGT

>Contig568:178_SgrAI_305E40_NODE_1_L227;188_SgrAI_67/3_NODE_1_L159
TAAAATAATCCTCATCATACCAATCTTTGAATTACTCACAAGTTATGTTGGATTGGCAAA
CTTGCCTTATTCTCAAGTCACATGTCGATGCATTAATTTAATCATAATCTTTATTCAGCA
TATTTTTAAAGCATTCGTAAACTAGTTGAATTGAGAAGATTAGCCTAAGTTAATGTTTGA
CTGTCTATGAATTATGTTAGATTGTCAAAATGTGTGTTGTATTCATTCCACCTATTATAT
CAAAA
>Contig569:180_SgrAI_305E40_NODE_1_L263;189_SgrAI_67/3_NODE_1_L220
CGGTGAGCTTCAAACAATAGCAAGTATAAACTTGAATAAAGAATATGGATTTTGGTAATT
TGATCTTAGCTAATAACTTATGGTTCTCTAACACCAAAAATCCTCAACTTTGATACTGAG
GTATGAATCTCTGAAACGTTAGTCTAAAAGCTCCTAGAAGAAAAGAATAGGAGTACATTG
TGGAATTATTGAAGAAGAATAGAGACCTGACGACGCTTCCGGGCCTTATCAGAGATAGCA
GTTAAGACTCCCCAAACTTCGGGATCAGAATACTGCAAAGGCTGAGACGCAAT
>Contig570:186_SgrAI_305E40_NODE_1_L216;196_SgrAI_67/3_NODE_1_L213
TTAAAAAAACTAATTATCAAATCAAATTATATTACATAAAATGACACGAAGGAATCATCA
TATTTAGCTTGTATACACCCCATCTTTGTTAGATTATATCTATATGATTATACTCATGGT
AAGATACAGAAATGTAAAATTGAGTATCGATAATAGGCACTCAGTAGACATCGATGGACC
GAGTATTGCCGCCGTTAGTCAGACCAAAATTTTCACACCAAAATGCTCCATTTTTTCCAA
ATTTTC
>Contig571:188_SgrAI_305E40_NODE_2_L135;198_SgrAI_67/3_NODE_2_L83
TTCTTGCTTCGCCTTTTGCACCTTGACCGGTTTCAACTGTCGAAGTAGGACTGTCACAAA
TGTAACTTAATGGCAAACTTACAGTCGTTGTAAATATTAGCGCTTTTGTATTAGGTATGG
TTGGTAGAACATTGGCTGGCTATGAACACTGTCGGGGGT
>Contig572:189_SgrAI_305E40_NODE_3_L84;199_SgrAI_67/3_NODE_1_L225;189_SgrAI_305E40_NODE_2_L105
TCCGTAAGTACATTATCATTATAACAAAAAAATATATAATCAAATTGAGTTTATCATGAA
AATATATATTGTAAAAAGTAACCATAAGCATAAAAGGCTACTCAGAAGTGACGGTAAAAA
GAACAAAAATCTTTGCTCCGACCATTTTGTCTGAGAGACCCTTTCTTCAACGCTAGATGA
ATTTTTTTAAAATCTTTTTCCAACTGAGAATAATATTTGGCAAAATTTAATTGATTTCAT
ATAAGTGAAATAAAGAAA
>Contig573:193_SgrAI_305E40_NODE_1_L259;204_SgrAI_67/3_NODE_1_L160
TGTTTGTGCAACTGTTTATGTAGAGTCAATTTGGAAGCGTCTATATATACATGTATGTTT
GGACCTTCACCTTAAAACTCAATTTAAAGTATCTCAACAAAAATCACCTGTAGAGCTCAA
ACAAGTCATATCTATATTTAATTTGTAGAAATGGAGAAAGTAAGCAGAATGGTAAGTGAA
AAGGCAGTGGTAATTTTCAGCAAGAGTAGTTGCTGCATGAGCTACTCTATTAAGTCTTTC
TTCTCCGATCTCGGCGTTAACACTACCGTTTACGAGCTCGATGAGATGCACAGAGGCGCT
G
>Contig574:194_SgrAI_305E40_NODE_1_L228;208_SgrAI_67/3_NODE_1_L238
CCTTGAAATTTACCTATGCATTCTCCAAATTTGGCCCGAGGAAGCAAGCCATTAGTGGAA
ACGGTAAGCTCGTCGAACCGCTTCTCGACGGCGGCCCAACCAGCACCACCGTCGGGTTTG
CTGATGAACTTAAGACCTTTAAGAGCATGAGCAGCAGCTGATTTATTCCTATCGAACCTT
CCAGTAGGAATTGGGCGCTTATTTAACGAAGCCAATCGCTTGAGCTCTTGCGACACTTGC
CGGAATTTGGAAGAAGCATTTCGGACAAGTGAA
>Contig575:195_SgrAI_305E40_NODE_1_L193;206_SgrAI_67/3_NODE_1_L241
CACTTTGACTTTGACACAGATTTTAAGAAAGATATAATCGACTTCTGAAATATATAGTCT
AACATAAGTCACACATGTTTGTGTGGCTATCAATCATCTCATTAAAAATAAAATGACTTT
TAAAGCCAAACTAATCTCCAAGAAAATGTAAAGTAATCAAGAATCTTATTAAATATGAAA
AAACGTCTCATTTGTTTTCTTAAATTTGAAGTCAACTCAAATAAAAAGCTAAGTGAGTCC
TATAATAAAACTTTAGTTACTTTTCACAAATATATAGATCTATAGTTTGTATCGAAAAAT
ATTGGATTTAGTTAAATGCATATAATTATAAAAAAGAACTGACTTGATAAGCAGAA
>Contig576:196_SgrAI_305E40_NODE_1_L226;207_SgrAI_67/3_NODE_1_L208
TGACAACAACGAAACAATGCAAAATGGAAAGCATTACACAACAAACAGAAGAAAATGCAA
TAAACTACTAGAATAGTGCTAATACTACTTGTAAGAAGAAAGGTCCAACTATAACCACTA
AACCTATCAAGCGAAGGAATGCTCGATTACCAATTGCCTTTCTACCCTAATCCGCGACCA
CCAAACTCTCCTCAGTAATCTCAAGATGTGTTACGTCATATCTAATCACTTCCCCGAAAC
GCTCGTATGTAGGTTA
>Contig577:197_SgrAI_305E40_NODE_1_L253;209_SgrAI_67/3_NODE_1_L216
TACATAGTAAGTAATATATTAAAAAAATAAACCTCAAATAAAACAAAAAGAGAAATAATA
ATAACTATTTTTTCCCCATAAATTTTCTCAACCTTTAGATCTCTTCGTCTTCGTTCTTTC
TTCTTTCTTTCTTCCTTGTTCCTTCTTCTTACTCGATCTACTATGGAAAATTCCAGCTCA
TCTTCTGTAAATCCACAAAATCCCCTTTCTTCTTCAGCTGATCTAAACCCGAAAACCCCA
TCAAGAACTAATCAGCTAATTCCGGGTTTCAATTCTTACCATCC
>Contig578:198_SgrAI_305E40_NODE_1_L241;210_SgrAI_67/3_NODE_1_L226
TGGGCATTTGCCTTTAGAATTCTCAACCTGAATGTTACCGGTGTTGCCCCAAATTGTCTC
CTCTTGAATGCCCGAATAATTCTTACTCATTTCTTCATCCTTATCAACCTCATTAGTAGA
AGTATCATTATTAAGAGTTCCTAGGATTATCAGTTGAAGAAGACGTTGTTCCAACCAATG
GAACAGTAGCTACGGCCTTAAAATGATCAAAATCAGAAACTTGATTGTTAGAAACCCCAA
TTTTGGAGTGAAAATCACTCCCATATCTTCCCTACTCACATTATGCAGAAAATTTTGGGA
ATTAGAAGCAATTGCAAAATTTTCCCCCATTTCACTAACCTTA
>Contig579:204_SgrAI_305E40_NODE_1_L289;215_SgrAI_67/3_NODE_1_L186
TTTAAAAATTTTGTTGGAACTCTATTTCCAAAGAACAAAAAAACTACTACCAACTAAAGT
ACAAAACTACTACATGATTTCATCATTCTTTTTCTACTCCTACTTCATCTCATCAAGAGA
AGAGACGTTTTCAACAAAAACTCAGGTAACTTTATTGATTTAACGCAAATATTCGATACG
AATAAATATTTATCTCATCGTTATCAAGTTGCAGAAGAAGAAGCGATTACACCAATGCCA
GCACCAGATTTATTTTGTGATTGAGAAATCCAATCCAACCACCTTTTTACTGTTCCTTTC
CTTTCTCTTTCTCTTTCTTCTTCATTGCTTCTAAACCTACTCATCC
>Contig580:206_SgrAI_305E40_NODE_1_L262;216_SgrAI_67/3_NODE_1_L190;219_SgrAI_67/3_NODE_1_L190
CTGACTATTTATAAAATAATGCAAGTTTGGAACAGTGGGGCACGCGTGTATGAGTGTGCA
AATGCAATTTTTGCCACAGAATTGTGCCTACACCTTGAGTGTGATAGGTCACTGCATCTG
GCTGTAAAGAAGCATCTTTCATAAGTTTAAAGGTAGCAGCCATTTTTATGTTGTCATGCT
TGGCATGAAGGAAAATAAGAATATTGTATGTTCTTGTATCAGGATGGCAATAAAGTACTT
CCATCTTCCTCATCAAGGAAGCAACTTCTTCCATTCGGCAATACGTATCAAG
>Contig581:209_SgrAI_305E40_NODE_1_L249;217_SgrAI_67/3_NODE_1_L208
GAAATTGAGGTGTATTTATCGGTGTAATATCTACCATTCATAAAAATCTGAACTTTGGAA
GTACTTGTACTGCGGATGAATGTTCCATTTTCCTTACTTTTGGGGCAGAAAAAGAAAATT
CAGTAAAAAAAACCGCGTTGATGTCATTTGCCGTAATTTCACTCAATTCCATGCCCTTTT
TGCATTAGAGTCGCCCCAATATCCACCTCCTCAGTTTCCCTCCTCTCTTTCTCTCTCTTC
TTTGCCTTTTTCCCTTTTTACAATCAAGAAAAGAGAGTGTGAAGACTA
>Contig582:211_SgrAI_305E40_NODE_1_L211;220_SgrAI_67/3_NODE_1_L155;1148_SgrAI_67/3_NODE_1_L119;1201_SgrAI_305E40_NODE_1_L142
AGTTTATATTAGAAGTTTGCTTTGTTAAATATTTATTTGTATTGATATTTATTTTTAGTG
GAATAGACTCAGAAAAGTTTGCTAATGGCAGGTATATTGCTGGGATATGTATCTAACGTG
GTGTTCTCAAAACTTGCAACTCACCTGAGTTGGCGATTCATGCTTGGAATCGGAGCTGTT
CCATCAGTATTCTTGGCCGTGAGTGTTCTCGCCATGCCTGAGTCACCGCGTTGGCTCGTT
ATGCAGGGACGACTCGGCGATGC
>Contig583:213_SgrAI_305E40_NODE_1_L220;221_SgrAI_67/3_NODE_1_L229
TGTCTAAGCGTGATTTGATTTTCTAATAGTTGAAATATTAAGGAGTCTATAGGACTTTTC
AAAATTGAATTTAGATTAGTAAAACTCTCAATATCAAACTTGACATAAAAGGGATAATTT
GAAATATCAAAATTCGAGAGTGTGTTACGGGACCTTGAGAAAGATGGTCTCGGAAACAAA
TCCGGCCCAATATACCCAAGCCCACTAATGGAAACATACCCGGCCCAAGATTACCAAAGC
CCATCAATCGGCCCAAATTGCTTCCCTCC
>Contig584:214_SgrAI_305E40_NODE_1_L211;222_SgrAI_67/3_NODE_1_L231
CGCTGCTACTCCTATACTGCATCCAGTTGCCCGGAGTCTCAACGGGAAAATCTCCGAGCT
GTAAACCCACGTTATCGGACCCATACCGATTGAGAAGAACGCCACGTAAGCTAACACCAT
TGTTATGCAAAGTGCAACTGCCCAAACTAATTTTTGTTCTGAGTGGTCTATTATTGTAAG
GCCGGTAGCGATAAGCGCCAACGACATCACCATTCCGCCGACACTGGTCAATAGTAACGG
CCGGCGACCGGATCTGTCGAGCATGA
>Contig585:215_SgrAI_305E40_NODE_1_L185;223_SgrAI_67/3_NODE_1_L162
CTTTTGAAAAGTAGACCATTATAACCAAAAAGGGAGGGGCGGGGGGAGTGGGAGTAATTA
TGTATCATAAAAATCAAGTGCATAATTGCCTAATACCATAGGGACTAAAAATGCTATTAT
AGTATATTGTTTTTCTCCTAAAACAAAAATCAAACTTTGACCTGGTAAATTAAATAGGAA
AAAGAAAAAAAAAAGCAATAAAGAGAGAGAGAAAA
>Contig586:218_SgrAI_305E40_NODE_1_L185;226_SgrAI_67/3_NODE_1_L121
AAACACTATTTATAATACTTGAAATCAACGTTCAAAATTCTCACTTTAACTAATAGTCCG
CTTCATGTTTACTCCATTAGGAAGAAATAGTTCTAATAAAATGATTTAAATTTATATAAC
AAGACCTTACAAGTTAATACCTTTGCCTATCAGCGCACTTTCTCAGAATGAACTGGTGGT
GGTCAAGATCTATCAATAATACAGTGCGGGTAAGA
>Contig587:219_SgrAI_305E40_NODE_1_L230;225_SgrAI_67/3_NODE_1_L236
CACAATGGATCCAATATCAAATAAAAAAGACGAATCAAGATGATATTTTAACTTAAATGA
ACAAAAGCTAAGAAGAACAAATCCACGACTAATAGAAACTTATGAACCCACGATAAACCA
AATTTCGGGGCTCCATTTGTGTCATTCTCTTGGGTCGGAGTCAAAACTGTGTTCGGCCCA
GTATAGTTCGGGTTAGACCCGTATAACTCCTGCACTCCCAAAATATCGTCACTTCTAAGC
TCCACTCTTCGGGTACCCGCTCCTAAAGTCGGGTACATAATTGCA
>Contig588:220_SgrAI_305E40_NODE_1_L209;227_SgrAI_67/3_NODE_1_L228
TAGTTTTTATATTAAAATAGTTTCTCAAAAAAAAAATCTTTAAATCCATAAATTTTCTAA
TGTACTATTATTATTAGTGACTGAAACGTGTCAACTTCTCATTGGCTTTTCCAATATCCA
ACTGGTCCCACTGCGATTTCGCAAAATCCACGTGTCTGGCTCTAAACAAACCTCTAAACA
AAAACCAATTCGCCGTCTTTTCACTTCGTAATGCCCAAATCACCATGGCCACTTACGTCA
TCGCCGGCACCGGCACCACCGCCACCGGTCTTATCGGGAATTCTC
>Contig589:221_SgrAI_305E40_NODE_1_L239;228_SgrAI_67/3_NODE_1_L89
TCGTGGACATAAATTATTTAATTTTAATTTTTTTTAAATTATGAATTTCAAACAATTTAC
TATTTCAATTATTTTATTATTATTGAGTGTTTTGACCAAAAATAAGAACAATATACAATG
GTGTTCAAAGGGGCCTAATGCCATATGCTGTAACAAAACCAGAGTGGGAAAAACAAGGCA
AGGGTTTTTTCCTTTTTTAACGTTATAAGCTCCTTAATTCGTCTCACTGTAAAAAGAGGC
ATTCTTTCTCTCTCGTGGAGCTCACTCTC
>Contig590:222_SgrAI_305E40_NODE_1_L270;229_SgrAI_67/3_NODE_1_L226;30492_PStI_67/3_NODE_1_L399;30046_PStI_305E40_NODE_1_L308
TAATCACTACTATAAACGACATTCAAAGGGCTTGAAAGGCTAGGATCAGAAAGTGAAATA
ATCCCAATAGGCTGCATTCTCAAACTAGGAGAAGACAAGTTTACATTTGCAGAAGAATTC
AGCCCAGAATTATAATACCATATAGTATCATTCCACAAAAGTGACAAGTTCCCATTTCTC
CTAAGTCTAAAAGAATACAACCCAGACCTCAAAACATGCATAATAGTGAAATTCTGTCCA
GGAACAACAGTATCAGTTGGGTTATCAAAAGAAGACCAAATGTCTGAAACGGTACCGTTT
TTGAGACGAAAATTTCCATTATCATCAAGAGAAGCTGAGGAAACACCACGATTTGCAGTT
CTTGAACTCCAAACAACAGAATTAGAAGGTCCAGTAGTGAGCTGAAGGTCACCGTTGGAG
AGGAACCGGAGCTCACCTGAGGAATCAACTGCGCCGGTGTCTCCTCCGGCTTTCCATATG
GGTATATTGTTGTAAGAAATAGCAGCAAAATAGGCGCTCTGGTTCTTGGGGTCAAGCTGT
A
>Contig591:226_SgrAI_305E40_NODE_1_L227;233_SgrAI_67/3_NODE_1_L271
TGAGTTGAAGAAAGCTAATGAAGAGTTACCAGCTCATACAAACGGTGCTCAAAACAAATC
GAACCTCAACAAGTATTTGAGAAAATGCGTGACTCAACCTAGCATTACTGTATCTTCAAA
ACCAGAGTGTGAGGTGAAAGAGGAAACTGTTAGTGCATTGGAAATGTGTGAAAGGCCCAG
ACATTCTCGGTCTAATTCAGATGAGCTTGCTGATATATCAGTTGGGATTATGAGTTTAAG
ATCACGAGCTCCTCGAGTTCCTAAACCGCCACCGCGGCCATCGACGGCACTACTGCCATC
ATCG
>Contig592:228_SgrAI_305E40_NODE_1_L214;236_SgrAI_67/3_NODE_1_L218
CCATAGTTGTAGTTCCTTGTTTTGAAAAAGCAAACGAGACGGTAGAAATCAAAACATGAA
AGCAGATCAAGTGCCCTCTTTTAAAGATCTGAAATGAATATTGAATGAAAGAATATGTAG
GTACCAGTAGATGGGCAAGGCACCACGACCATAATATTGAGCTCCAGGAGTGCATGGGTA
GGTTAATTTGAAGTAGTCATCACAGTAATCTTGGCTGGGACTCATTTCCTTGTTATAGCA
GAGACCCCAAGCCAATGGTC
>Contig593:229_SgrAI_305E40_NODE_1_L203;237_SgrAI_67/3_NODE_1_L121
CGCTAATATCTTCTTTAACAAAGCTTGATTATGAATTCAACTCCGCTTTGCGTGATCCTT
TGTTTCAGGTTCGTCAAAACAAATAGTCTAAAGTTAAATAATTTTTAATTTTAAGATGTG
ACAAAACATTTAGGATAAATTAAAGAACTAATACTATTCCTCCGTCTTAATTTATTTGTC
TTATTTTGTCAGATGGAACTTGAAGTGGCATTAAGGGACTA
>Contig594:231_SgrAI_305E40_NODE_1_L251;238_SgrAI_67/3_NODE_1_L211
CACTCACCTTCTAATTTTACCCAAGTTTCATTCTTTTTTCCAACTAGAGTTGCATTTTCC
CTCTTCACCTTTAAATCCTCTTTCCAAAGCTTCCCAATTTTCATAATTTCCTTACTGGGT
TTTTAGCTGAATTCTCTACATGTTTTTGGGGTTCTTGGGTTTTACTTCAAAATTTTGCTT
CTGAAATTTACAGGAGAAAACTCTCTCAGTATTATCTTCCCTTAAATCGTAGCCTCGGCA
AATTAGAGAGCTGTCTGAAAATGGGAAGTGGTAAATTAGGT
>Contig595:233_SgrAI_305E40_NODE_1_L150;242_SgrAI_67/3_NODE_1_L140;2032_SgrAI_305E40_NODE_1_L142;1930_SgrAI_67/3_NODE_1_L131
TATATTTTTCTCCTATCTCTTTGGATTTCATCCCTCCACGTCACCACTCAAAAATAAAAA
TAAATAATTCCCATTTTTCTCAACTCTTCACTAGTACTTTTCCGTCGGAAAAAAATCTCC
GATCAAAATCGCCACCGCATTTCAGTGAATCTTCCGGTGAAATCATGGCGGCCGCAGC
>Contig596:234_SgrAI_305E40_NODE_1_L229;243_SgrAI_67/3_NODE_1_L217
TTCTCTTATGAAAAAGTTTTATATATTTTTTTTAGTGCTAGTGATAGTAGTGATCATCAT
ACTCAAACATATTATAAACTATTTAAACTGAAGAGCGTATTAATATTCAGTACCTAAAGT
AGCAAAGTCTTAGATAAAAATAACACTTGGATAAGTTATTTTACTTACAATTAAACTATT
TTTTAAAATACAAAATTACTATATTATTTTCTTGAAGAAAAATTAATGATACATATGAAT
AGTTTAGCGGGA
>Contig597:236_SgrAI_305E40_NODE_1_L197;245_SgrAI_67/3_NODE_1_L164
AAAAACAAAACATAAAATTCATAAGTCTCAAAAACCCTAAACCAAATAAAACGGCATAGA
AAGTAAACAAAACAGAGCAAAAACGTAACAGTAAAACTGCACATTGCAAAGAAACTCAAA
GCACCACAAAAACCAAAGCACAACAAGCATGCAAAAGTGTTTTACAACAATCTAGGGTTC
AATTTGAGTTCAAATAATTGCTCTAAAAGTAATAAAAAGAACAGAAA
>Contig598:237_SgrAI_305E40_NODE_1_L291;246_SgrAI_67/3_NODE_1_L165
TTAACACATGTCAAGCAGTCTTTGTATAAGGCCAAGACACCAGAACAGTACACACACTGC
AGATATTTTTAAATTAATTTTTTTTAAGTCCCAAAATTATAGCCTTTAAATTCTCAGCCG
TCTCTCTTTTTCACTTCCTCCTTTCTTCATCATTGAAGAAACAGGAGAGCTCCAATTTCT
TCTCGAAACCCTAGAAACTTCCAGAGTCTCACCGGATAAATGATCAATTTCAGGCCGCCG
GAGGCAAGAGCGAGGCCGTCTGTCGGATCGAATTCATCCGTGACGGCAGAGAAAGCGTTG
TCGTTTATATCGAAGGGATGG
>Contig599:238_SgrAI_305E40_NODE_1_L216;247_SgrAI_67/3_NODE_1_L207
ATATACTAGCAGCATATATACAATTATTTTGACAAATATACATGGTCAATTTGAATGATA
AACATATACAATTCGCCTTTCTCCATTCTCTGCTCGCTCCTCTTTCCCCTCTTTCTCAAT
TTTACTTGCCAGATATATAATTACATATATATTAGTTACACATATATAATTTATTTGATA
AATATATATATGTAATTTGATGAATATACCTACACAACTCATCTCTCTCCTCCCTCTCTC
GATGTA
>Contig600:239_SgrAI_305E40_NODE_1_L186;248_SgrAI_67/3_NODE_1_L162
CTCGGTATACAAAGTTACCTGATACCTGTTGCTGCGCAGTGGCACGTATCTCGTGAAATT
AATTCTCACAATTATCCAAAATACTACTATACTAATCAATTTCTCTAACATACTAATCTC
AACTCATAAGATTTCAAATGCCTAATTACTTGAAATTAATAGTTCAAATAAAACACAAAT
TATCCAAAAAAAAAAACCAACTATAGAACGGCAAATTAGTACAGATACA
>Contig601:241_SgrAI_305E40_NODE_1_L207;250_SgrAI_67/3_NODE_1_L196
TATCTCACTCCCCCATACCACCCCTCCCCAATACCCTCCTCCCCCACCCCAGCGTGCTTG
TCTTCTCTCTAACTCCTATAAAAGTACAGGCCAGCAAAATTTATCATATCTCTTCATAAT
CAAAGGACCATTTTGCTCTGCCATGGCGGGTTCTAATCAAACCCCATATTATACTCCAAC
TTCCAAACCTTCACCACCCACACGCCCTTTTTTCCCATGGAAAAAACTCAATCTTTA
>Contig602:242_SgrAI_305E40_NODE_1_L239;251_SgrAI_67/3_NODE_1_L217
CAATCGTAGCTCAAACAACAAGCTCTCTCCATGGTCCTCGTCAACATCGTAGGTGTAAAA
TCATTCTGCAATGACCTCACATCAAACATGCTACCAAAGTACAACAGATTAAGTAAATCC
TCAACCACCAAACCAGCCTCATGTGCAGGTTCTCCCTTGTTAGTAGAATCAATAGCCGTA
TCAAGGGCGGATTCTGATGGAGAAACTTGCCGTTGCTCAGTAGCGAGGTTGATTTCTTCA
ACCACAGCGGCAGCAAGTGGCTGGCGGAA
>Contig603:244_SgrAI_305E40_NODE_1_L189;878_SgrAI_67/3_NODE_1_L233;919_SgrAI_305E40_NODE_1_L220
TTTTATTAAACCCAAAAAAAATATAAAGAGAAGAAATAGGAACCACAGCCGCTGCCACGT
TTCAATCCCTCAAAAAAGGTTTCTGCCACGTCATCATTGTCAGTCTGCCACGTTTCACTT
ACCTGGCACAATCTCAGCCATCCATTTCATTCAACTCAATCCAACGGTTCAACACACACC
ACTAACGCGTGGCGGGAAGAAGTAACAACGTGGGAAACTTAGAACGTTCACAATTTAGCG
GGTGGACATGCCACATC
>Contig604:245_SgrAI_305E40_NODE_1_L245;1920_SgrAI_305E40_NODE_1_L153;253_SgrAI_67/3_NODE_1_L258;46_SgrAI_67/3_NODE_1_L101;46_SgrAI_67/3_NODE_2_L103;1823_SgrAI_67/3_NODE_1_L223
AAAGTCAGAAATTTGAAACATAAACTAAAGGATTTGCTATACTCACTTATTTCCTTTGAT
TTTGAACCATGCCTCAGCACAATTTCTATGTGCAGCAGCTAAATCATCTTTGCAAGAACA
TCCCAATTCAATGGCAAAACCAGATTCAGGACCAGAACTCACCAAACTCAGATGACAAAT
CCTACAATCTCTTTCAATTTTGTCCACATGCAGCTTTGTTTCACCAATTCCATTTTCCAA
GTCCACTGATCTATCAGACTCAGCCACAGATGAAACTCTCCTTGACTCCTCCATAACTTC
CCCTATT
>Contig605:247_SgrAI_305E40_NODE_1_L234;5388_PStI_305E40_NODE_1_L315;5430_PStI_67/3_NODE_1_L310
CTACCGGTTCGGGTACCACTACGAACTTCTTCGGATCAACTACATCTGCTAGCAGTTCGC
CATTGTTTGGGGCAAATTCAGCTAGCGCCGCTGCCAGTTCATCTCCTTTCGGTGGTTCTT
CACTGTTCGCGTCGTCAGGTACGCCGTCGTCGGGTTTGTTTGGGTCCAGTTCGGCTTCTG
GTTCAAGTTCGGGGTTGGGCTTGTTTGGTTCTTCTCCGTTTTTATCATCAACTACTGCTT
CTACTGGAAATGCAGCAACTAGTGCTAGTACAGCTCCATTTTCTTCACTCATGTTTGGGT
CTTCTTCTTCTTCATCATCTACTCCACCATTTGGATCATCTTCAACTCCTTCATTTGGTT
TTTCATCAGCAGCGGGCTCACTTTCATTCCCGTCGGCTTCAACTTCAGCTTCTTCTTCGT
CTGCATTTTCGTTTGCCAGCTCGGGAGCTGCCAGTTCCTCATCTTCTTCGTCTGTATTTT
CCTTCCCTGGTGCTTCACCCGC
>Contig606:250_SgrAI_305E40_NODE_1_L259;257_SgrAI_67/3_NODE_1_L207
CTCTCTTTACATCCTTCTAATCTCTTCAAAATGAAGCTCAATTCGACGGAATCGCCGAAA
CTCAGGCAACTGATTCGTTGTTTGAACTCACTGAGCCGGATTAACAACTCGTTCACCGTC
GATAGGTAATCGGAGTTCAGTAATCCGATGACTTCGTAGAGCAGTTTGTTGTCGTCGAGT
AAGAGTGAATCGGGCAATTTGACGGTTTCTTCGATCAATTCAACCAGCGAATCGACGTCT
CTGAGTAAATCGGAGTTTAAGAAGGTGGAGATCTTGTCGTCTGTGTTGA
>Contig607:251_SgrAI_305E40_NODE_1_L207;256_SgrAI_67/3_NODE_1_L184
AACCCTGCTGTAACACCACGTTCAAGTTAGACGAATATTTAAAGAATTTGATGAATTGCG
TCTAGCTTTTCATTTTTGGAAAAGCTATGAAATCTCCTTTTGAACAAAATTAAATCTTAT
TCTATGATATTTACTAAACTTTTCTCTTTTCCCAAAAGGGTTTTAGCTTGTCACATGTAA
TTGTTGTACGTGTCCAAAGATCCATTTGAGTTAGTGTGTTGTCCCTTTGGCGCATTTAAT
TAAATTGGAACGAT
>Contig608:252_SgrAI_305E40_NODE_1_L231;259_SgrAI_67/3_NODE_1_L241
CGAGCTCTACTATGATACAGAGTACTTCACTCAAATGGGCGCAATACATCGCAAATCTAA
ATTAGTCGAGCTCTACTATAGTACAGAGTACTTTCCTCAAATAGGCACTACACGTCATAA
ATTTAAATTAGTCAAGCTCTGCTATGATATTGGGATGGGAAATTAACTTACTAAGAAACT
TACAAAGAGCACTTGACTGACCCGTTTCTTCCAGACGGATCCGAATTGATACCCGGACCG
ATCCTTGGCGCTTAAACCCTCTGAAAAAACCTAGCT
>Contig609:253_SgrAI_305E40_NODE_1_L237;1168_SgrAI_67/3_NODE_1_L222;261_SgrAI_67/3_NODE_1_L193;1219_SgrAI_305E40_NODE_1_L211
CAGGCAGAATAAACTAAATATGAAAAAAGGAAACAGAAAGTATATGATAGTTTGTAAATG
CAATAAAATTAACATATATAAAAGGAATAATCACACCCATATGAAAGACACGAGTAATTG
GATTATTAACTGAGCTCATTTTCATCCATAAAATCAAACATTATCATTATCCTAATTAAG
TGAGAAAAAAAAGACCTGAAGGGCTTGTCGCCATTGATTTTTATCAATGCAATCAGAAAG
AGCTTCAGGAACAGTATTGACCCAAGGAATGGAGGTATTCTTTCTATCGATTTTTTTGTT

>Contig610:254_SgrAI_305E40_NODE_1_L197;260_SgrAI_67/3_NODE_1_L205
CTCCCATTCACTTTTTGCTCTTTTTGCCCTTTTTCATCTTTGTCTTTTCACTTTTCTTTT
CCACGTAATTACTTTCCACTATCTTACGCCGCGTGCCACCTACGCCTACTTCATCCAATC
ACTACCGTTCATTTTTCCTTATTCTGCCGTTCATATATTTTCATCTCCAAAAATACAGCG
CACTTTAGCTCTTACCATCGACCTAAAAAGTGCTATATTAAAATATTTTATTTTCCGTCG
GCCTGAAAA
>Contig611:256_SgrAI_305E40_NODE_1_L214;262_SgrAI_67/3_NODE_1_L130
TAAACATCACCACGAAAGCTATCACGTGTTTGATTATGATTCGATAAAGTATCACCGTAC
CTTAAACATCATACAAAAGCTACCACATGTTTGATTATGATTCGGTAAAATACCATCGCT
CGTTAAACATCACCACAAATACTACCACGTATTTAATTATGATTCGATAAAATATGATCG
TATATATTATTCCATCTTTGAATTTTGATGTATCAGCTTAGTTATTCTCGTGAAGCCACA
AAAT
>Contig612:261_SgrAI_305E40_NODE_1_L219;267_SgrAI_67/3_NODE_1_L207
ATCCCTAGTCTCATCAAACCTGAATACGTCTCATGCTACTAAAAATCAGACCATTCTAAG
ACAGTAATTCTAAGACAGTAATTCTGTTACAGAATTTGAACGACAATACTAGTAAAGATG
AATGAAAAAATCCATTTGAGTGCTTATATAAAGAAAGAACCTGTGTTTACGAGACCTGCT
CCTGCGGGGCTCTGGTGGTGTCGGCGTGCGCCTGTCTTTCTTCTGTTCGCTGGCTTCGGG
ATGAACCTT
>Contig613:262_SgrAI_305E40_NODE_1_L216;266_SgrAI_67/3_NODE_1_L167
TTAACTTAAAATTGGAAAATAATTTGTTCTGCTACTCCAAAACAGTTGTTTAATTTGGAC
ATTAAACTGTTTTTTATTCATATTGGGCAAAGATGTTTGGTTCAAAAAATGATAAAAGGA
CAAAAAAGGAAACGAAAAATGAGACCATAAAAAGCTTACCCCCCAAAAGCAGGGCGGTGA
GATAGGAATAGGAAGGTATTTTTGAACAGCCAATGGAGTTTGATACATCTCCGATTAATC
GGTGCT
>Contig614:263_SgrAI_305E40_NODE_1_L225;268_SgrAI_67/3_NODE_1_L226
CATGAAGAATCAACTGTGCATGTACCTGTTTACCCTTAACAACATCAGAATTATCTGCAC
AAGCTTTTAACAAATAGCTAAAATTGTATATTACCGGAGTTATATTATCATATCTCAAAC
GAGAGTAAAAAGCCAAAGAAGAATCCAAAGTAGAGTGATGGGAATGGCCTTTGAGCATCG
TATGATACATGGGGTCAACTTTGAGTTTAGCAAAGTCAAAGACTTTGGTGGCATCATTAA
GGCTACCATATTTGGTGAATAAGCCAACTAATTTTG
>Contig615:264_SgrAI_305E40_NODE_1_L214;269_SgrAI_67/3_NODE_1_L173
AAAACTTTTATTTTACAGTACTTAAAATAAATACTGTACTTTTACAATAAATAGAAATTT
GAAAATTAATTTCAAAAAATAGTACTTAAAGTACTGAACTTCTTCCTGATCATTCACCCC
TCACCGCACATTGAAAATAAAAATAACTGATACAAACAAAGTTGGACCCAAAAAAAGATA
AAAACAAAGACTCGTTATTTTATTTAAGGGAAAAAAAATAAGAGAGATACAACTGGAAAC
ACAC
>Contig616:271_SgrAI_305E40_NODE_1_L311;276_SgrAI_67/3_NODE_1_L192
AATAAAAAACTATTTTCAAAAGACTTTCGTCTCATTTCGCAAGACCATCGTGTCTTGGTG
AAATTGTCTTTTTTGGGGAGGTTTAAGGTGGTGGTAATTTAAGTGCCTCTTAGGGGCAAA
TGTGTAAGAACAAAACCACTTTTTGAAAGTCAACAAATTCCCTCGGCTCTCTGGCATTTT
CTCCTTTAGCGCCTTCTTAACTTACTGTATATTACTTTTCAACTTCTTATACTTCTTATA
TACACTGTATTCCGATTCCATTTCGCAGTTCTAACGCAAAAGTTTCGAATAAGAGATGGA
TTCGGCGGCGACTCGGAGAACGGCTTCAGCGAGATCATCGATTGTAGAGTCTGTAAAAGG
TTTTACTTTGGCCGGAGT
>Contig617:272_SgrAI_305E40_NODE_1_L199;277_SgrAI_67/3_NODE_2_L95
TAATAAGTCAAATCGATAAATTTTAAAATCGAACCTGGTAGGTACATTCACCAGCTAAGC
AAATCAATATGTAACCCTCGAGTAAACCTTATATTATATATAAGTACTAATTTTTGTAGA
AAAACATAGTATTAAAATACTAACATCTAGAAAATTAGTTAACTTAAATATTGTTAAGTC
AGCTGCTCATCAAATTAACATTAATGGAAATTTCATCTAATTTTGATAA
>Contig618:273_SgrAI_305E40_NODE_1_L144;1562_SgrAI_67/3_NODE_2_L124
ACTCAGTTTTCCCATCCAAATCTGAAACCCATTTACCCAATATACACAAATATGCTAAAA
CTATCGAATACAGAAACAAATCCATAAAATTATGGGCTAAAAAAGGACACTGCTTTAAGT
AATAAACCTACTTGTTCCATTCAAGACCAAGAACGGCGGGGGGAGGGGGGAA
>Contig619:274_SgrAI_305E40_NODE_1_L215;278_SgrAI_67/3_NODE_1_L211
GAAAACATAAAAAGCTAGTAAATCGAAAACATCTTCAGAAGTTGCGTCAATTAATTTTAA
ATCCTCGCTAATTAAATCGAATTGGTGAAAAGAGAAATTATGATAATAGAAAGTTCTTGC
CTAATTCACTTTACTTGCAGGAAACAGCGAGTTACCTGCTTCTGTAAGCAAAAGAGAAGA
CGATGATCATCAAGAACAAAAGGCGCATGAACACGCAAGAGATCGATAGCGGCATCAATG
TCACCAAACTCAACTGAACGCCTGA
>Contig620:275_SgrAI_305E40_NODE_1_L219;279_SgrAI_67/3_NODE_1_L226
TATTATATATTAGCGTATACTTTATATAATTTTTGACTATTTTTTATGTAAATAAAATTT
TACTATATTTATTATAAAGAAATTATGTTATTGTATATAGAAATGTGATAAGATCAGTGT
TGACACCTAATTTTTCCGCTCCACATCATAAATTACCTATTTTTATTTAATTTTGACCAT
TTTGATATTTCTGTCTATTTTTATCAAAAAATAAATAAAAAATAATAATTAAAAAAAAGA
GAATAAAAAAATTAATA
>Contig621:276_SgrAI_305E40_NODE_1_L225;281_SgrAI_67/3_NODE_1_L218
TTTATGTTTAAAAATATCCATTAGAGGTGATTTTGATATTTTGGTCATGCCGTATAAGAG
CTTAACTTAAAATGAAAAAAATAATATTTTGTAAGATCTTTCTCGCGGAGGACAAAAGAT
CAAAAGATTACATTTGGGGTGTATTTTATGTAATTTTCCAAACAAAAAGCACTTTGTGAG
CCCAAATACAACAATACAACGCCGGGTCGGATCAGCAGTGCAGTGTGATGGTATTATACG
ACGTCGCCTCTTACCCGTTTTTGAACTTTCACAAACTAGATCGC
>Contig622:278_SgrAI_305E40_NODE_1_L222;283_SgrAI_67/3_NODE_2_L197
TAAAAATATTTTGATATGACTTTAATTTACACTTACAAAATCAAAAATCTTCTTTATGCC
AAATTAAATTATGTCATTCTTTTCTAAATGAAGAGAGCAATTCATTTTTAAGTAATAAAA
GAGATCCGGATTTTAGAGCAACTTTAAACATTTTTCTGCCTTTAACTAGCTATAGTTCGC
GGATAATATTTGTTGACACCGAATCCATATCACAAATTACCCGATTTATTTAATTTTAGT
CATTTTTAAA
>Contig623:279_SgrAI_305E40_NODE_1_L219;284_SgrAI_67/3_NODE_1_L94
AAATTCACCCATCCTCCACACACTTTCCTTTTATAACACCCACGCACCCCACAAAACCAC
CTCACCTAACACCCCCTACCCCCACACATCTTTCTCACTATATATAAACCCCTTTCATTA
TATTTTTTCCTGCATTAGTTCAAAACTCATCTACGTGACCAAAGTTATCAAATGGCATTT
TCAGAGGCAATAGTTATATGCAAGAAACATCCACAACACAAACAACAACCAGGAGTATGT
TCATGTTGTTTAAGGGAAAAGCTCG
>Contig624:280_SgrAI_305E40_NODE_1_L211;286_SgrAI_67/3_NODE_1_L213
CAAACTTCTCATAAATTTAATTAATTTGAGACGGACAGAATAACAACTACTTTGTGTATT
ATTTCTCGGGGAGAATATAAAAGTTATTGTGGACCAGTAAAAGTGTATTTTTTTATTATT
AGAAAAAAAGGTGATATAGCTAATAATGGCAAAATCGATATATCACGAAAATTTAGTTGG
ATTTTCGTCCGAAGCTCAAAAAGGTCAAAAAGCAACCGACACGTCAACAGTATCACCGAA
CGTTTTAAATAGGAACACTTCCG
>Contig625:281_SgrAI_305E40_NODE_1_L217;285_SgrAI_67/3_NODE_1_L96
CAATAACAATATATCCAGTGGGATTCCACAAATGGGGTCTAGGGAGGGTAGAATGTACAC
AATCCTTATCACTACCTCATAAAGATAGAAAAACTGTTTCCTGAGAGCCCTCGTCTCAAA
ATGATCTATTTTAATAAATAAAATAAAAAAAATCAATATTACTAGCTAATGGAATTGTTA
ATAGTATATATTCAACAAAAATATCTAAATTAAAAGGTTGTGATAATGCGACTAGGCAGT
GTATACT
>Contig626:283_SgrAI_305E40_NODE_1_L231;288_SgrAI_67/3_NODE_1_L223
CTAATCCGTAAACCCTTTCAAATGTAAGCATATTATACAGAGCTAAGCATATGATAAAAG
CAACATGACTAATATGTCAAGCAACACCAGCAAAACACCATTAATTGCACTTAAACATAG
ATATAGATACTAATCAATATTGAACTGTTCAAATTTAGAAAGTAGACGACAAGAGCAATA
CTAACCTCATGGTCACAGTCCACAAGCTGCTGTTCACTAAGGCTCACCAGCTCTCCAGTC
GCCAAAAAGTGAGCTCCTTCC
>Contig627:284_SgrAI_305E40_NODE_1_L221;287_SgrAI_67/3_NODE_1_L209
CAAACAGAGTGATGCACACTACTATTTTCAGTAAAATAGTATTGAAGTCTAATCAACATC
AACTCGTACAATATGATCACATGCAGCATCCCGTAATCTGATTCATCAACAGATACGCGC
CACAAAAATAGATTACAAATAGGAAACTGAAAGTATATGAACTATAATACACCCAAAAAC
TACAACAAGTCTACAAATAAGCCTCAATTCCAAACTAGCAGGGATTTGACAGCACGAATC
ATC
>Contig628:285_SgrAI_305E40_NODE_1_L272;290_SgrAI_67/3_NODE_1_L202
TTCCTCGATTCGGATCCATCTCGTGTCAGATCCACCTCATCATTCTCGTGATTTCTCTCT
CCGTTCCTTCCTTCGTTGAAATTAAACTTCTCCGATAACATATGTAACTGTCCAGCACGG
AGAGACGAAAACGTACTCTCCGAAGCACGATTGACATCGTCCATCGTCTTTGCCGATTCC
GGCGTGATTCTAAACGCCGACGCTAGCTCCGGCGGGATTAAAACCTGAGATAACGGCGTC
AGATCGTCAAAACTAGGAAGTCCTTCTTCCCACTCGAGAACACGGTTATCATCTCCGGCG
AA
>Contig629:286_SgrAI_305E40_NODE_1_L206;291_SgrAI_67/3_NODE_1_L211
TTCTGCTAAACCCTAACTTAGTGCTACAACAAAAATTACTCCTAACATTTCCATGAAAGA
AACTAAATCAATTACCAGGATAACAAAATCAGACATATAGAAACAGGCCTCCCCACTCCC
CAGAGAGGGAAAATCCTTTCAAACAATTCATACCATCTGAGATTTGATTCACAGAAAAAC
ATTAAAGGATTTTAAGGATCGAACACAAACCAGGCATGCAGCATTTCCCAAGGCATTTAC
GGCCACAACCGACGGCGTTACCTTCGAGAACA
>Contig630:288_SgrAI_305E40_NODE_1_L283;292_SgrAI_67/3_NODE_1_L237
CACGTGTCAATTGTTCAATTTGGCATCCAACTTGCATTACACTTGATTTACTCTCAACTT
CAACGTCACATTTCCGAACGGCTTTTCTTCTCCGTTTAGGTGAACCGTTTTCCGACGAGC
TAGTAGCCAGTTCAGGCGATGCTCGTCTTTTCGCCGTAACTCGAACCGGTTCCGGTTCAT
TCAAACCAATCCGGTGTGGGAAATTCAGATGAGCCTTTGAACCTCTCATTCTAAAAGCCG
CTTTATCATAAGCAATTGCAGCTTCTTCAGCTGTTTCGTATGTTCCAAGCCAAACCCTAG
CTCCATTCTTCGCCGGATCTCGAATCTCCGCCGCGAATTTCCC
>Contig631:290_SgrAI_305E40_NODE_1_L248;295_SgrAI_67/3_NODE_1_L138
TCATCTTGTTTTTCCTTTCTTTTCACTTTTTGAAAGACCTTATGATTATTCTAGATTTAT
TTCTCCTAATTAAAGAATTTAAGCATTTGGGGACAACCAAGTATTTGGGAGAAATTTTGA
ATGCATTTAGGCATTAAGTATTGGCAAATTCAGAACTATTTGAATGAAGCAGAAGAAAGC
ATAATGTCTTCCTTACCACAATCTCTGGTAGAATTATTCGTGGTTGAGCAAATGCATTGC
ACCATCTCAGTCTCTACATCAAATCCACAAGTCCCACC
>Contig632:291_SgrAI_305E40_NODE_1_L259;293_SgrAI_67/3_NODE_1_L231
TTATATAAAATTAATAATTTATCAAAACACATCTTGAAGCTGAATAAGCCAAGTATTTAA
ATATAACAATAAAAAAAGTCATGCAATAATTTAATTTTACTTATAAATCTTTATTCACGT
AACAATTGACTCATTAATTTCAAAATTGATTTTTATAAATAATTTTTTAGCGACATAATA
ATTAATTTACTAATTTCAAGACGTGTTTTAATAAATAAATAATTCAGGTAAGAAGCCTAA
TGCTTCAAAAGAGACGATAAAAAAATTGTAATGGCAATTTTTTTTTTAA
>Contig633:294_SgrAI_305E40_NODE_1_L232;10650_PStI_67/3_NODE_1_L279;10509_PStI_305E40_NODE_1_L213
ATGCGTCTGGTCGCGCCGGTCGTCCGGATCAGCGGACTGGTCTGGTTCGTCTGTGATGCG
TCTCGTCGCCGGACACGTCTGGTTCCGTCGGACTTGGTTCACGACGACGGAAATGGCCAG
CAGTCGTCTGAACTGGTTCACGTCGGCTGGATCTGTTCGCCGGACTGGTCGCCGGAAAAG
TATACCGAGCAATTCGATGTCGGAGTTATTTCACGAACAAGATGTACCTCGAGCGGCTTG
CTCTGATACCATGCTAAAACCCACACAATGTGGTTAGAATGTCTTGTGTCTATGACAAAG
ATAAGAGATACATATATACAATAATGAGATGGGCTTAACATGGTGGGCTTAACAGTTATG
AAATGGACTAATGATGACAACGTTAATCAATTCTATCCTCAAGACAGTACTTTAATGTCC
AAAGAAGCGACGATGAGATACATTGCTGATGTTGTTGTGCCAC
>Contig634:296_SgrAI_305E40_NODE_1_L260;298_SgrAI_67/3_NODE_1_L250
TTTTTCTGATTTTTCCCGATCTCTTCCTCTGATCTATACCCCCGTCTCCGGCCACTCCCC
CGTCTCTGGCTCTCACTCCTCCCGTTGAACTGAAGAAGGAGTATTTATGGACCGAAAATT
AGGGTTTTGAAGAATGGGTGAAAAAATAGAGATGAAGGGGAAATCGGGGTCGGAATCGAC
CCCTTTTCCTTTAGATTCAAAAGTTGAAATCATTTTGTCTCCAAGTACCGTTAATCGACC
GACTCATGCAACTAATGGTCGTAGATTGACTAGTAGTTGGGTATGAAGTTGACTGGTGG
>Contig635:299_SgrAI_305E40_NODE_1_L186;303_SgrAI_67/3_NODE_1_L138
TCCATTTCATTCCACTAAATAAATTCAGAAACACACTACCTAATTTAAGTGAAACAGTAA
CAAGCTATTACTAACAACTACTAACTCTCAATTAAGAGAGTTTGCTCTAATTGTGTTTTG
ATATTTTGCAGTAAACTTATGAAGTTAGGCCCATTTCCACTGTAACAGAACATTTCAGAA
ACATGGCTAAGTTGTTTTGGAAACAATTTTTCAAGTTATGTTATATTATATATTCCAGCG
GCCAAAAAATATCAATGTAAGAACTAAAGGACTGAATTTCA
>Contig636:300_SgrAI_305E40_NODE_3_L71;1147_SgrAI_305E40_NODE_1_L238;1094_SgrAI_67/3_NODE_1_L240;1927_SgrAI_67/3_NODE_1_L203;2030_SgrAI_305E40_NODE_2_L122
GAAAACGGTAAAAGGGGTACAGTTTGATGGATTAAGTGCAATTCACTCTATCCTTCATTA
TCTCATACTTCTTCTATCTCTCAAATTAGTTGCAGAAAGTGTATTGCATATTCTATAAAA
ATGAAAAGAACTATACACACACACTAAAATTATCAAAGGTAAACTGCAAACTCAAACTTT
GGCCAAAAAAACATCCAAGTAAAAAATCCAGTCAGTTGTAAATCCGAAAACTGACACATA
AATTCGATCCGAGGGAACAATGCTCACCACATTTGAAAGAAAGAGGAGATTGTCTAAAGG
TGGTACCGTACCATCAGGTTCAACGGCCCAACCGGCTTGGCGAGCAAGAGCAGCAAGGAC
ATCATTCATA
>Contig637:301_SgrAI_305E40_NODE_1_L209;305_SgrAI_67/3_NODE_1_L207
AAAGAATGATACATTTATATTTTATGAATCATGTAACTTTAAACTTTTTATTTTACATTA
GTGATCCATTTAATTTATAGTTACGCAATTATGTTAAAATGTGTGACCATATCATCTAAA
AAATTTAAGTATTATCAGAGAGAACACACATTTTTATTATTGCAATTATATTCCCAGCAA
GATGTGTGTAACTTGCTCTAGGCATCAAACTTCAAACAATTCTACTTTATATTTAGTCAA
ACAACA
>Contig638:302_SgrAI_305E40_NODE_1_L241;306_SgrAI_67/3_NODE_1_L209
CCATGAACCAAAACAATAGTTAATATCTAGTTTTTTTGATCCATTCATTTAGGCACCGGT
TTTGTTTCTCTGAGAGGTAAGTTATCGAACAAGGTCTAGTTTGCACCAGGGATCTTCTAT
CAATTAGTATAAGTTCTTCTATCAATTAGTATAAATATGATGAGTATAGCTTGCATTTGT
TTCTAGTTCATGCAAATTGCACACAGCACTAGCTCTTTTCCACAAAAAATAGAAAAATCA
TATTTGCATAGCTTTCTCCGAATATTTCCAA
>Contig639:303_SgrAI_305E40_NODE_1_L231;307_SgrAI_67/3_NODE_1_L250
TAATAATTAAAAAATATGAAGAAAATAATAAATAAAGATATTATTTTTGGATAGTTAATA
ATATTATCATTTGGATAATTAGATATTGCTCTCCCTTTCTTTTATTTTTGGATAATTATT
ACGAAAATTATTATTATTATTATTTTTAAAATCCCAGTCCGTAATTAACTAGTTTTTTCT
CCTCCTTAGAACTCTTCAACCACCTTCTATATAAAGCTCCTATAATCTTCCATTCTCCTC
CTCCTCCTCTCTCTCTCTCTATCTGTTATATACACCAATAGATACGTATTTTCTCTCTAT
CA
>Contig640:304_SgrAI_305E40_NODE_1_L220;308_SgrAI_67/3_NODE_1_L224
TTATAATTATTAATTAGATGACAAACAATTCGATTTTATCCCAATTTGTTTAATTTATAG
CCTTTTCTGTCAAATTTATTTTAATGCTAGTTAATTTTCTTGAAAATTATTTTGATTATA
ATCAATTTCTTTACAATTTATTTCAATTCTAATCAATTCCTATCTAATTTCTTTCAATTT
TAATCTAAATTGAGTCAATTAGTGGCTCAATTTTAAATTCCCAACTCAATTTTATTAATC
AAATCATAACCAT
>Contig641:307_SgrAI_305E40_NODE_1_L279;310_SgrAI_67/3_NODE_1_L208
CTAAAACAATAAAGGCATATTATTCAATAGACAACACTAGTCAACTATGTTACAACAGTT
GGTAGCATATGAGAGGATATATGTATGAAGATATATGTAAGGATGTGCAAGCAAACTGTA
CTGACACGGGCTATCCAGCAATATACAATATTCAACAAACAATAATAACACAAATAACAA
GTTGAATACTTAGTCAATAATCAATAAAGGGCTGAGAAATATTCAATCAATATAAAGTAG
TAAACAGAGAAGAGTTTGAGAGATAGCACTTGAAATTAGAGGTGGTTCCGCCGGACCTGT
AGCCCAACT
>Contig642:308_SgrAI_305E40_NODE_1_L271;313_SgrAI_67/3_NODE_1_L144;313_SgrAI_67/3_NODE_3_L88
CAGCCCTGTGCACTAAGCTCACGCTATACGAGAAGTTTCTACAAGCATAATGCAAGTGGA
ATATACGTATTGTATACATAAATTGAAGTAAACGATAAATGGAAAAAAATCGCGAACAAA
CCTTTCGCTTGATCTCTTGAACCGTATTCTCCGGGTCTTCCACATCGGGTACGAAGGAGC
TAGGAACCCGACCCGGATCAGTGTAGATAGCAAGTGCGTAACTGAAAATACAGAAAAGAG
CAACGACGGAAAACAGGACGGCGTTAAGCATACCGGGAGACGACCAAAGTCCCAACCACT
GGTCAATGAACACAAATACAGT
>Contig643:309_SgrAI_305E40_NODE_1_L240;312_SgrAI_67/3_NODE_1_L249
CTCCACTTGGGTCTTTCCTTTGAAGGAAAAACAACAAAAATTCCTCAGCAAAAGCGAAGA
GACAAATCAAATTGAGGATCGGAGAAGGTAAATGAAAAGATTCTTTCAAGCGGGTCATGA
GCCCTAAAACCGAATAGAGAAAGAAAAGAAGAGAAATCGCAATAACCTGCAATTGAAGGA
CGGAACCAATGTTGTCTTTGGAACTGACTGCGTCGAAAAGGGATAACAAGGAATCGAGAA
CGAAAAGGGACGAAAGGATTAAGATTAATACAAAGGTGAC
>Contig644:313_SgrAI_305E40_NODE_1_L259;315_SgrAI_67/3_NODE_1_L216
TATTCTATACACTTTTACTCTCTGCACAAGCTTCTCAGAGTACCAAATAAGCAACTGTCA
CATAGCCAAACACTCACGCACTGCCACAAGATTAAAGTAAACCAGCTATTACACTCATTC
ACTTAGCTACAATTCATTAAGCGTTTCCAATCTCCTTCATAATCAATCAACAATTTTAAC
TCTAATTCGCAGTCAATGCTCATACAATTCTGCATCAATTTCTCAATCACTAAGCAAAAT
GTCAACATTTTCAATTCAACGCACATCTGTTCACTGAGACATTTACATAAATAAAACATT
GATGATCCAAC
>Contig645:314_SgrAI_305E40_NODE_1_L156;1492_SgrAI_305E40_NODE_1_L183;318_SgrAI_67/3_NODE_1_L206;1434_SgrAI_67/3_NODE_1_L84
CGGTGGTGGGGGAGTTTGTTCAGTCGCACGAGTCTCCAATCTCATAGATAGTGAGCCGTC
TTTCCGGAGATCGAGATCCGTCGGAATTCCGTTCCTCCGATCACGAGACAAAAATTCCGT
CGACCGAAAAAATCAGCCGATTTGTAAAAACAATAAGATGAGCAAAACACCGTCGTTTTG
GTCGGTTTTCAAATTGAGTAAGAGTAAGAGATACGGAGATTCAGAGAGTGATGAATTGAA
AT
>Contig646:316_SgrAI_305E40_NODE_1_L236;31042_PStI_305E40_NODE_1_L271;31512_PStI_67/3_NODE_1_L286
GCCCGGCTCGGCTAGGTTACATAGGAGGCAGAGGGGTGGTGGTGGGGAAGGAGGGGTTAT
GGCTAGTCCAGATTTGCTGGCAATACCGGGTGTTGGGCCAAGGAATTTAAGGAAGTTGGT
GCAGAAGGGTTTTATGGGTGTTGATCAGCTCAAGCAGCTATACAGAGATAAGGTATAATG
ATAAACATTCGAGAAGCCAAATAGCTTTTCCTTAAGTATATAGTCTGTTCCTTTGGAATG
TTCAAAACTGAATATGTTTAAATTGGGAAAAATGAAGGGGTTCTTTTCCGTCTGGCTACC
GACTTTAATAAATTTGTGGGTCGTAGGTATGCCACTTACTAGAAAGAACCCCAAGACAAG
TAACAAGTTTGTCAGTC
>Contig647:317_SgrAI_305E40_NODE_1_L233;321_SgrAI_67/3_NODE_1_L228
CTCTTCTTTGACATTTTTATGCGTACCAAATATTAAAAATTTGCTACTAATTAATTTCTC
TCCTCAATTTTTATCCTTTTAAAATATTGTAGATGCTAACAATTATCTGATTAGGTCGAC
ATTGACTGCCGGCATTTTCGGGATCAGAATTATATTTTCAGATCAAAACTGAACTTTCTT
CAAGTATTATTTTTAAGAAATTATCTATTTTTTCGCTATCAATATACTTTGTTGGCTATT
TTTTTCATTTTTAAAAAGCTCATTCTTGTGGCAC
>Contig648:319_SgrAI_305E40_NODE_1_L217;322_SgrAI_67/3_NODE_4_L206
TGCTAAAAGTAAAAAGAGGCACTAGTGAATATCAATAGCTTAGGTTGAGAGTTCAAGTCA
CATTAAAGGTTAAGTAAAGCTTCATTTTTCTTTAGCATTTAATGAATATTTTAATCTTAA
TCATTTAGATTTATTAAGTTGACATACATAAAACATGTTAACTAGTTTGAAAAATGAAAT
ACAAATATAAAAATAATAACAATAAGATAATGTCAACAAACACATACACACAAAATAAAA
TAAAATAGGAA
>Contig649:320_SgrAI_305E40_NODE_1_L235;323_SgrAI_67/3_NODE_1_L227
TTTCTGATACTTAAATTTTTGGGTTTCAGGAAAAAGATATCAAAGTTAAAGGTGCAGAGA
AGAAGAATGAAGGCGGAGAAAAAAAGAGCGATGCCTCCTTTGTTTTAAAGCTAGATTTGC
ATTGTGAAGGCTGTGCCCAGAAAGTCAGACGTTTCGTTCGTCATACCCATGGTAACTAAA
TAAATTTTAATTTATTACTGATTAACTTTGATGTTAGAATCATAGAATCTGTAATTTAGC
TTTGGGCTTAATGGATTTGTGTTAA
>Contig650:321_SgrAI_305E40_NODE_1_L185;325_SgrAI_67/3_NODE_1_L166
CACCACCCAAAGATAAAGATAACACATCAACCCCATCCAAAATAGCACGGTCCATACCAG
CTAGAATATCAGACCCAAAACACCCAGTAGGCCAACACACCTTGTAAGTAGCCACACGGG
CACGAGGAGCCATACCACGAGCGATTCCACTGGCATACCCAAGGAGGCTAGCGTTACCCA
CAGGGGCACCAGCAGCGGGGCTGGCTGGGTGGGTG
>Contig651:322_SgrAI_305E40_NODE_1_L230;324_SgrAI_67/3_NODE_1_L248
AATTTCCTACACATCACTCTCATCCACACCTCCCTGATCCAATTCCTTGAGCTTGTCAAG
TGATTGAATTACTGGATTTTCCTCCCCAGAACCTAAAATGCTAGTCACGATCCCTAAACA
AAAGAGAAGAGGGTGAATCTAATGTTTTCGCTAAAAGATGAAATGCTTACTAAACAAATA
CAATAGAAAGGAATAAATACAAAGCTAGCTGATAGGAAATACTAGAAATGCAAAGAATTT
AAGCAGAAAATACCGGAGAGATCAACGCCTTGGAGAGTTAGGGTTTGAACAGCATCT
>Contig652:323_SgrAI_305E40_NODE_1_L232;326_SgrAI_67/3_NODE_1_L201;37_SgrAI_67/3_NODE_1_L180;35_SgrAI_305E40_NODE_1_L202
TCTACCTTTATTTTCAGAATCCTACGTCACGTTTACAATACGTGTCGAATTCTGCCCATA
GACGGTGCCGGGCAAAAGGGCAGCATCTGCCCGAAATTAGCCCCACTATAATTCAGTCCC
TCACCAAAATAAAGTTCGTTGTCTGATAATTCATTTGAAATATTTTGTTGTGTTGTTTCT
TACTTTCATTAATCATAATCGTAATGGCTGGGTTATGTTGTGGTGTTAATATAGCTGAAA
CAGAAGCTACTGCTCCAGTTGAACCAAGCTCAGA
>Contig653:324_SgrAI_305E40_NODE_1_L216;327_SgrAI_67/3_NODE_3_L89
TATACACACACTCAATAAGTAAGACTTGTGTCACTTTTTCTTAATTTTGAAACTTTTTAT
AAATTCATTTGTTTACTTTTTGTTAATTAATTTGTAAAAAATATCTTTTTTTGGGCTAAT
TTTTTAATTTTAATTTTTTATGTGATACATTTAAAATTATAAAATTATTTTTTGAGACAT
TCTATCTATTTTTAATTTAAAATAATAAAATTCATTTTTTTTAAATTTCTTAAATTTGTG
TGAATC
>Contig654:328_SgrAI_305E40_NODE_1_L262;329_SgrAI_67/3_NODE_1_L88
AAAGAGGGAGAGTTGACAAGGAATCTTGAGGATTCCCTGTTGTTGGAAACCAAACTCATC
TTCAGCTTCTCGCAAGAGGAGCTGAAATGATTGGTGGGCCAAGTAGTCCATTGGGATGAC
GAATCTCTTCTCCTCCTCCTTGCCCACGCATAGTACTGCAAGGCACCCTTTGGGGACATT
ATTACTGTTCTCCTCCTTGTCTGAAAATGAAAGAGTCTTCTTCAGCAACTTATTGATGCC
GCCATTATTATTACTACGTTGAAGGTCCTCCTTGTCCCTGTCTGAAAAAGAA
>Contig655:331_SgrAI_305E40_NODE_1_L230;331_SgrAI_67/3_NODE_1_L170
TATTTTATGTGACACTTTTTGACTTGACATGGTGTTTAAGAAAAAAATAAGACTTTTAAA
ACTTATGGTCTAAAATCGATCTTAGATTTTTGTCTAGTTGAAAATTATTTCATTAAGAAT
AAAAAGAAAATTTTAAAAATAAAATATTTCTAATTAGAGTAAGATAATATTTTTTTTAAG
ACAGATAAAAATAGAAGTATCCAAAATTTTCTACAGATTGTCTAAATACGTGGCAGAAAG
AGGAGCGAGGAGGATATTAT
>Contig656:334_SgrAI_305E40_NODE_1_L208;334_SgrAI_67/3_NODE_1_L222
CATAAATAACTGAAATTATACCCAGAGAAACACAAGAAAACAATGAAATTATACCATACA
GTAGTACTTCGTTTTTTATGATAATTATATAAGCGTGCTAGATAAAGATAGAGAATTAGG
ATAATTAAAATTTAAAAAAAAAAAAAGAGGTATTTACATAATAATGCTTCCTCCTAATAA
ATTTTTTCTTTTCTTTTTCTTCATAGTCATAGGAAATTATCTCTCTCTCAAACGCTTGAA
AATAGAGAGAGTG
>Contig657:335_SgrAI_305E40_NODE_1_L236;335_SgrAI_67/3_NODE_1_L93
TCGAGAGAAAGGCCAAATCTCAAGTAAATTATTTATTTGCAATAATACTAACCTTTTTAA
GTAGGACCCACCCACTTTCTCCATTACAAATTACGATAATTTTGGTATTGAAAGCCTCCA
CAATTGTCATATGATATTTCGCTCTCTACTCTGTTCTGCTCTGCTCTCGGGGATTTCAAC
GATTTGTCCCTTCTTTGACAAACCCTTTTTACTGCATTTTTCTTGTTTGACATCGCGCGG
GACAAATCAGGGGTTTTCTGTTAGCA
>Contig658:336_SgrAI_305E40_NODE_1_L255;336_SgrAI_67/3_NODE_1_L176
TCGCTAAAGATGAACACCTGCATTTCCAGCAATCATCTTTTCAATTGCATCACTGTAGGC
TTTTTCACCTCAATACGTTTCTCACTGCTGGTGTAAGTAGAGCGTTAAGGTTGTAAAAGA
CTTGTTTTACGATTATATGAATAAGTTGATAATACAGTCTCAAAAACCTTATTTTCATTG
TTCATAGGAAAATCTTATCGATGGCACGGAGCTGAATCCAATAAAGTTTACATATACACA
CAGCGGAAAATGCTTTTGTGATCGAAATGGACGGGACTATAAAATTACATAAGCAATTTC
CTAGGCCACGTTAT
>Contig659:337_SgrAI_305E40_NODE_1_L240;337_SgrAI_67/3_NODE_1_L156
TATAACAATATTATATTAATAAAAGTTCTTAAAAAAATTTATAATGCTAACAACTTAATA
ATTTTAAAATATTTATTAATTTTAGTATTAAAATATATATATTTAATTAAATTAATTATG
ACCATGCTAGACCGGCTAATCACCTAGTATATATAATATTATATATATAATACGATAGTA
TCGGTCATCCAAACGAAGCAGAGTATTTTTTCCATTTGGACACCAAGTCCATATCGGAGC
CACGATCTGTTTATTTACGCGACCGCATGACGGCGTTTTCTCACGGTGACCTGTAAATTT
CACTACCGT
>Contig660:340_SgrAI_305E40_NODE_1_L228;339_SgrAI_67/3_NODE_1_L210
AACTCTGTGAATTGGAAATGTATTTATATATTCAATTATTTGCAGTGCTATCGGATGCCA
ACAAAAGGTTTCTGTACGATGTAGGAGTTTATGACTCTGGTGATGATGATGACGAAAATG
TAATAACTCTTCTCTTTTATAATGTTTTGTTTCATGCTTGGAGCTGTGGATCAGTTTCAT
TTTTTTTACATTTTGAGAGGACTAGCAATGGTGTTCTTTTTGAATCCCAAGAAATGGGCT
GACATGAGATTATTTCCAA
>Contig661:341_SgrAI_305E40_NODE_1_L168;2111_SgrAI_67/3_NODE_1_L139
AGTATGAAGGGTTTATAAAATGTAGAAAAGTGAAAAAAAGATTAGATTATAATGAATATG
TTATTGTTATTGTATTCGATAATTGATATGTATTATGTTACATATCTACTAAAAAACGTT
TGCTAATATATTCAGTTAGATATTCGATAACTAAAAATCTAGCTCTACCCGATAGATAAA
TC
>Contig662:342_SgrAI_305E40_NODE_1_L261;1501_SgrAI_67/3_NODE_1_L185
TACCGAACAAACATAATTCGTGTTATTAAACCCCGCGGCCCATTAAGCCCAATGGGCTAA
ACCTCAGTAAAGAAATGTAAACTGGTCATTGCGCCGGAGCAATAGTACCGGACTGCTCAT
TATCTGCGGTGGCGCCGCCTTCAAACACCTTCGCGATCCTCTCGACGGGAATAATCGGGA
AATAATGCGCCGCCGCGTAGCCTCTCTCCGACGCACAGGTCACCGCTTGATTGTATTTCT
CGCTCCAATAAGCAGCCGTCGGCACCAAAATCTGAGCTACTTGAGGGAACAAAGGAAGCT
TGTTAAGAGATCGCCATGCCGAGACTG
>Contig663:343_SgrAI_305E40_NODE_1_L225;341_SgrAI_67/3_NODE_1_L166
GAAAACTAAAAGATGGCGCATAATTGGGCCCTAAGAATTAGAACTAAATTAGTGGGACTT
TATTATTTGAAAAATTACTTAAGTAGATCTATTTTAATTAATAATTACTGATTTTGGCGA
TACCTTTTATTTATTATCATTTTATAGCAATATATAATGATAAATCTGCACTTATATTAA
AAGTACATCATGCATTTAATATAAATATATTATAACTATTTAATATAAATAATAAATATT
TTCTTAATC
>Contig664:344_SgrAI_305E40_NODE_1_L198;340_SgrAI_67/3_NODE_1_L132
CCAACTTTCCGCATGACATGTTTATATTTGGTACATTCTCCATATTTTTGGTTTGAGACT
ACATGATTCAAAAGTTTTTTACTTTCTTAAACTCCATGTCGAGTCAAAAACCACACAAAC
AAATTGAAATGGAGAGAGTACAATTTTTGCATATCGAAAATTCTGATTTCAAACTATCGA
ATTAATCTAATATTAATCAAATTGACTCCATCCCAAATTAAT
>Contig665:345_SgrAI_305E40_NODE_1_L216;342_SgrAI_67/3_NODE_1_L217
TAATATAAGCCCAAGTGAAAACAAACAACGTTTTCTTCCTCTCTTCTTTCATTTTTTCCA
CCTTTACAAGCACATGCAACGTTTAATTGAACTTAATATTTTGGTGCAAACATAAGTATA
TACGTATTAGTATTTGGTAGTAATTGTTATTATCGTTGAAGTATGTCACTAATTCTATAA
ATACAAAAACTTTTACTTTTTATCGATTTAGTTTAAATTTTGAATCTGTTTTCTGCGATT
TTATTGGAAGAGGAACATTTTGTTGAGTAA
>Contig666:346_SgrAI_305E40_NODE_1_L237;343_SgrAI_67/3_NODE_1_L219
ACAAGGTTGAATTGGAGTGCGAAAATATGAGGCCAAGTTTAAGGGGCTAAAGATGTGTTT
GGCCAATATTCAGAGCCTGTTTGGATTAGCTTATTTTAAGTGTTTTTATGTCAAAATGGC
TTTTAAGCATTTTTTGAGCGTTTGGATAAATTCAAAAAGTTCTTATTTTAAAGCCAAAAT
GACCAAAATAAGTCAAAATCTATAAACTAGAATTTCTAACTTATAACTTTTAGTTTATAA
ATTAAAAACAATTAGCTCATCCAAACAGACTCTCAATCTAT
>Contig667:348_SgrAI_305E40_NODE_1_L214;344_SgrAI_67/3_NODE_1_L209
AAAAGCACTAAATTTGCCCCTATATTTTTCAAAATAGTTATATTAATCTTTCCTTATACT
TCATTTTGATATATTTGTCCTTATGGTCCAACTTTGAACACACATTTATCCCTAAACCTT
AAACCCGACCCAATTTGCAAAATTTCCAAAACCTCAACACCACCTCTGATCTGCGTGGAA
AGGCTATTATCTATAGGTTTATATGAAAAATCTTAGCAGAATAGCCTAATCACCAGGCAA
TTCA
>Contig668:349_SgrAI_305E40_NODE_1_L230;345_SgrAI_67/3_NODE_1_L268
CCAAAACCGGCCGCTAATAATCTGACCTGTTTGTTTAAACCCAAACCGGCCCCTGAGCTA
ACGGTCAATTTCCGATTGCAAATCTGTCGGATGATCGCCATCACCATGGCTAGACCCTTG
TCGACAATCTTCAAATCTACGAAACCCCATATTCTGGAATCACCAAAAGCAACGAATTTT
GAATCGTTGAAGCCCACTAATCTCAAATTTTCCTCTTCTTCAAATCCAATACCATCTTCC
TCAAGTTGCAGTATATTGAAGAAATCAAGAAAGTCGGATGCAAATGAGCCGGAATTACCA
ACGAGCCCAGCTTCAAATTCAACG
>Contig669:351_SgrAI_305E40_NODE_1_L209;347_SgrAI_67/3_NODE_1_L83;347_SgrAI_67/3_NODE_2_L92
CTATTATCTAAACTCCTAAAACCAACATGCAATGAGGTCTATATAGTACTCCGTCGCCCC
AAATTTGATTGCTACTTTTTTATCTGACCAACTATAAAGCAAAAGTGGAGTAAAGTAATA
TATCTTTTAAACTGAAATTTAGTTATGTATTAAGAATCTAAAGGAAAGAGCACCTCGCGC
ATTTGTTGGAGGTCAAGAGGAGGATGCCAGGAACCATCATCCCAGACTCGATAAACCCG
>Contig670:352_SgrAI_305E40_NODE_1_L219;349_SgrAI_67/3_NODE_2_L164
AAATATTTATAAAAATATATTCATATAATATGAGACACAGGTATTATTCTATAATATTGT
ACGATGTTGAGAAAAGTTAAAGTAATTTACTTTGATTTATGTTTTATTACTAAAACACTC
TCTGACAAGACTCTGTATGAATTAGAGAATCTGATTAAAGGTAAAAAAAAATACTTGTCA
CTCCATCACAATCTTTGGTGGTATTACCTTATTGTTATTGATTACAAGTAACATGGTCTT
TAGTCCTCA
>Contig671:353_SgrAI_305E40_NODE_1_L215;350_SgrAI_67/3_NODE_1_L224
TTTAGATGTTTGTATGTAGAAAATGTAGAACCCAAATGCTTAAAATGTGATTAACTTCTC
TGAAACAACTTCTCTAGATTGAATTGATCCAAAATGAAACAACACAGATGATTTTGCAAT
CAAAACAGCAGTAAGTCCCAAAAGGGTTCTATGTAGGGTATTAAGGAATCTCTTACTCCA
AGTACAAAAACTAGAAAAAAATTCAAGGACAAAAGAAAATTTCCAAAAAACTTGGAACGT
ACTTGACTTTCATACGAG
>Contig672:355_SgrAI_305E40_NODE_1_L210;352_SgrAI_67/3_NODE_1_L160
TTTTTAACATCGAACAGGCATTCAACATTAAAGACACAATCCCAACACATTGATCATGTA
TCAAAATGTCACAAGCACCAACAAAATTTATATTGGTGATAAGTTAAAGAAATAATTTTG
ATCCAGAAAAAAAAACTCCCAGCTAAAGTAGATCCTATTCTACACTTTGATGGCATATTT
CCTTGGTGGGAAGTACATCTCCTTCTTCTTCTCTCTCTCTGTCTTCAAGGATGCCTGATG
CTTA
>Contig673:356_SgrAI_305E40_NODE_1_L176;353_SgrAI_67/3_NODE_1_L97
ACCATTGCAATAGATCCAAATACAATAATTTGCATAAGCACAGATTACGTCTCCCGAGAG
ACTGCGAGACTGCAACAAACAAAGTGCTTAAGGTGTTATCTCCAGCACTACACATCTAAC
AAGTTGATACACAAGTCTACACTAAAAATCTACAACCGTTACGAAAATCGGCTATCAAAT
GCATAAAACAACAACAAAAAAAGTTT
>Contig674:358_SgrAI_305E40_NODE_1_L200;738_SgrAI_67/3_NODE_1_L127;755_SgrAI_305E40_NODE_1_L186;354_SgrAI_67/3_NODE_1_L138
CCAGTCCACCTCCCTCGTCCCAACGACGAAACAACCACACCCATCGCCACCTCCTTCGCT
GGAAAACCTCGACGAAACACCTCTGTAAACGTCACCCGAAAAACCCTCCAAAAGCACAAC
AACAACCCGCACAAACAGTCACCAAACGACCCAGACTCAGTCACAAAATCACCTAGAAAC
AACCCTCTTTCTTCCTCGACCAAAACCTCACTGTTCAACTACATTATTTCAATTAAAGAC
ACCTC
>Contig675:360_SgrAI_305E40_NODE_1_L271;1730_SgrAI_67/3_NODE_1_L212
CTCTTCTGAACCGACCCGAACTCGGAGGTTCAGACCTGGACAAAATTCCCAATGAATGTG
GTGTTGTAACCTGTATATCATTGATTCCAGCAGCTAACAGAGCTCCATGAATAGCTCGCA
TGGCGGGGACTAGATGAGCGATGAGATTCTTGACGCCGGTAGCCATGACTTCATTTCCAA
CGCAAATGCGATCAATTCTTGTGTGTGGATAGTAGGGAACAACATTTTCTTCCACCCACC
ATTGTGCAGCGGTTGGTTTAGAAACTGATAGAACATCTCCGTTAGGTACTGTAACGGTAA
C
>Contig676:361_SgrAI_305E40_NODE_1_L280;357_SgrAI_67/3_NODE_1_L172
TGGAGAGGAAAAATATACTCAAACTTTACCATTACCTTATAGAGATAGAGATGTTTTCGA
AAGACTCTCATCTCAAAAAATTATCCCCAAAAGCAGAAGAAGATAAACTTGGTGTACTAA
AACTCTCGTTATGCACAAGGTCCAGAGAAGACCCGACCACAAGAGTCTATTTGCAGTAAA
TATTAAACCTTTTTTAAAAGTTTTTAAAGTTTGATCCCAAAATAGAAAAGAAATGGATCT
CCAAACGGAGTGCTATATATTTCGTTAAAGTTGGTCAAAGTATTCGCGTCTACTCAGCCA
ATCACCTGCC
>Contig677:366_SgrAI_305E40_NODE_1_L222;361_SgrAI_67/3_NODE_3_L74;361_SgrAI_67/3_NODE_2_L79
TTGTTGACCCATATTCGGTTGCATAGGTTTTCCGGTGGTTGAGGAGAGGAAAAGATGGAA
GAGAGTTATATTTTCAGCGAATTTAGGGTGGAAGAAAAAAAAAAGAGAAAAGGGGTTGTT
CGGTGGTCGTTTTCGACGAGGGTGAGGGGCTGAAGACACTGCATGGTGGGTTTTATGATG
GAGATGAGGAGGTGAGAGGAGAAGGGAGAGCAAAAAACAGAGGGCTTGTTGCCATTGGTG
CAAGCATGGTGG
>Contig678:369_SgrAI_305E40_NODE_1_L266;365_SgrAI_67/3_NODE_1_L249
CGTTGATATGAGAAGATTTGCAACTTTTATATATGTATTGAATATCCAAATTTCAATTTT
AACATGTTGAATTAACATAATCCAATTTAGCTATTAGTCAAACCGAATCTCAAAAAGCAA
AATGTTAAGACTATTTTGGGACAACAAAACTTAAACTACATAACAATGTGAAGAATCAGT
TAATGATAGATAAATCTATAATGTACCTTTACATCGAGGATTGCCGAATCGCGGTGGAGG
TACTCCGGACGGCAATTCTAGCAACCTTCACCATACTTTCGAGTACAAATTACTCGAAAT
AGCTAAGCCGAGAGCGGTGTCGCC
>Contig679:370_SgrAI_305E40_NODE_1_L234;367_SgrAI_67/3_NODE_1_L174
TGTGATGTCCTAATAAGGTCAAGGGTCACCATCAAATGTAATTGCTGACTATGTAACACT
CTCATAATCAACCTAACAAAAGTGTGACAGCCAAATTTCCACTGAAAATCGATTAGGACT
TCTTCATAAAGCAAGCACCAAAATCTCTTGATAGATAGTACCAAATAAATTCTCCCTTGT
AGATCCTTTTTTAATTTCTAAGTACTGTTTCAATGGTCCCTAACAGAGTAATTAATTAGA
TATTGTAATTTGTTAGCACCTTTA
>Contig680:371_SgrAI_305E40_NODE_1_L269;368_SgrAI_67/3_NODE_1_L188
TAACATAAAATAATAATTTTTTTTTGCATATGGCATCGCTACTCTCTTTGACAACACTCA
CTAATTCGGGACTTATTTAAAAATTATATTTCAACTTGCACGTTTTTGGAATGCCGTTAA
CAACCAACGAATAACAAGTGCTTTTCGTGTAGAGCCTATTTCAACGAGAACTTAATGAGT
TGATTGAATTCACAATTAATTATTTTATTATAAATTTCTTAATACAAATACATAATATAA
ATAAAAACGACTGAATTTACATAAACTAACACCTTAGGACTAGATCCATACCACCAAAAA
TACA
>Contig681:372_SgrAI_305E40_NODE_1_L210;369_SgrAI_67/3_NODE_1_L238
CCAGATAGACGTCCCATTTTCATTCCTCTCCCCAAAATCAAAGCCTCCATGAACATCTTC
AAACCCGCTAGTAGTTGCCCCGATATGCCCATTAAAGTCACCCCCAATGAAGATTTTTTC
TGTCTCCGATATGCCTCGCACAACCTCATCCAGATCCTCCCAAAAGAGCCTTTTGACTTC
CCCATCTAAGCCTACTTGGGGCGCATAAGCGCTAACTACGTTCACTACATGTCTACCAAC
CACGAGTTTGATAAAAATCATGCTATCATTGA
>Contig682:374_SgrAI_305E40_NODE_1_L248;370_SgrAI_67/3_NODE_1_L249
AATAATTGAATTTTAAATTTAATAATATTTATTTATATTTAATAAATTTCTTGATACAAA
TGAATTTCTAACTCTTTCCATAACTTTAAATATCTTTTTTATAGCGTAAAATACGTGCAA
TTAAAATAAAAATCATAAAAAGAACAAATAGAATAAACAGACAGAATAATAATGAAATTA
AAAAAAAAAGAATAATAAAAGAAATTCAACGTTTTCTTTTTATTTCTAATGAACCCCTTT
ATCTTCGCTATTATGTCCAAAATCCCCCAAAAAATTCTCT
>Contig683:377_SgrAI_305E40_NODE_1_L232;375_SgrAI_67/3_NODE_1_L107
ACTATATCGATATCATATAGGATTGAGTTTAATCATTTGTGATACCTTGTTGGTATATGT
ATACTCTATTGATATATTATTTAAGGTGGGTACTGACGTCAGTATGATGTTAGCACACAA
GTTTTAATATTAGAGAGATAAATTTTAATAGTATGAAAATATAAAATATAAAAAAATATA
CGGACGTAAGTAGTTTACTTTTAATGAAGCACAACAAAATGAGTTTTACAAAAAAAAAAA
AAAAATTTTTCCTTTTAACATT
>Contig684:378_SgrAI_305E40_NODE_1_L224;376_SgrAI_67/3_NODE_1_L237
TGAAGCGGGTTGATCAGTTTGATCCGATTCAGAGAACGGTACCTTTTCGTTTAACCCGTA
AACTGAACTGGAGCTTGCCCATACAATAGCGGGTTGAGGATTAGCATTTTTGCAAGCTTC
GAGAAGAGTAACAAGCCCAGCAATGTTACTATGAACGTAAGACTGGGGATTTTCCATGGC
GTATCTCACGCCGGCCTGCGCAGCTAGATGCATAACGTGCGTGAACGCCACGATTTCAAA
CATCTTCATTAGCATGTGATTGTCATTTATATCGCCCTCAACGACGAAG
>Contig685:380_SgrAI_305E40_NODE_1_L248;377_SgrAI_67/3_NODE_1_L168
AGCATATCCCTGCAACAATGAACAAAAATTCAAGAACATTAAAGTTAAACAAGAAAATTA
AGAGAATGACTAACTGTTAAAGTGAATACCTGTCAGGGATTGAGAAAGAGTGAATCTTTG
GAGCTGATTCAATGGCGAGAATCCGAGGAAGCAGAGGATGGCTTATCGGAAATGCCATCG
TGCTCCTCTTCTTCACCTTGGATTCGAGCAGGAATACGAAACCCAGAGAATCCGCCTACT
TCAGAGGCAAATCCATAACCAGGAATTGATGATGGATA
>Contig686:383_SgrAI_305E40_NODE_1_L218;378_SgrAI_67/3_NODE_1_L135
ATATATAGTTAGTTACCCAACAAAAATTAGAAGAATATATCTTTTGGGGGAAAAAAAGGT
TTTTTCTTTTTTAAATTTAAACAATACACCCTGGGTTCAGGCCATTAAAGAGCTTAAGCC
GACCCTGCGGGCATCTCCAAATGTCATTCAGTCACTCAATATTAGCAGGAAACTAATTTT
TCTTTCAGACAATTCGTCGAACAGGTTGTGTCCATAAGTTTAACCAAATAAGAATTAAAT
GATTCTTT
>Contig687:384_SgrAI_305E40_NODE_1_L199;379_SgrAI_67/3_NODE_1_L143
CAAGAAACATTTCTGCCGTAAACATGGTGAGAAAAAGTGGAAATGTGACAAGTGCTCCAA
GAAATATGCTGTTCAGTCTGATTTAAAAGCTCATTCAAAGATTTGTGGAACTAAAGAGTA
TAAATGTGATTGTGGCACTTTATTTTCAAGGTCAATTCCTTTCTACTATTTTAATTTGAT
ACTGTTATTAAATCAACAGATGCGTTTCGAGTTATATTTAAT
>Contig688:390_SgrAI_305E40_NODE_1_L231;386_SgrAI_67/3_NODE_1_L135;16667_PStI_305E40_NODE_1_L353
ATGTAATTCAGCCATAACCACAACCCATGTAGTAGCTATGCATGGTCAGGTAGTGGCTTC
ATCACCTAAAAAAACTCTCTTTTTTCCCCCTCATATCCACCTTAGAGTCTAATTAAATTT
CAATTCTCACGGTGAAAGTCTTACATTGAAGTAAAGCATTGTCTAGCAAAAATTATTCAA
TACTAAAAAGATTTAAACCCAAACCTCTATAAAGAACAGAAGTACACTCCATTTGGTCAT
CACCGGAAAGAACTTGAGCTGCCTGGAAGTCTCTGAGTACTAACATTTTCTTGTGGAATA
AAGCACCATTGAGAAAGTCTATTGCCAGCGAACAAGATAAATTATGGGTCAAATTGCCAA
TTTCCATAAAGCACAAACTTTATTATAATGCTTGAATTTTACATATCAGACCGTTCCCCG
GAAACCATGGCACACCGGCGAACTTTTCCTTATAAATATACCCAAATGCTCAAACTTCAC
TGAAGCAAACAAGGAAACC
>Contig689:391_SgrAI_305E40_NODE_1_L234;387_SgrAI_67/3_NODE_1_L254
ATCAGACGGGCTTAGTCAAATTCCACTGAGATAAATTCAAACGGATATAAAATAGTCTGT
CCGGATAAAGTTAAGACTTTCATTTTCTTGGTATATTCCCTTTCTCTCTCTAGACTCTTC
TTGCTTGCTCTTCCTGGTTGTATCTACGCACAATTTCTATCTTTCAGCGTTATACTATAG
AAAAACTCTCTAGGTTTCTCCATATGTATCAACAAAAGTGAAAGCGAAAGCTATGTCGAT
TGCGTTAGAGAGAAACAATACACCTGATCATCAGATCGAACGGCCAGGATTCGTGCACGG
AATGAATT
>Contig690:393_SgrAI_305E40_NODE_1_L232;388_SgrAI_67/3_NODE_1_L110
ATTTTTAAATATTATTTTATTTACTTTAAGTTATATGATATTATTTGAATTTTGAAAGTA
AAATATTTTTTTATATTTCAAATTAATTATGGCTCAAAAATTTTATATCTCAATTTAGAA
TCAAAATATAAAAGACATTGATTCTCAAAATCCAACATATTACTAGGGAGAAGAAGTTGT
GGGAATCCTTTTAATTTAAGGAAAGGCAAGCATAAATGCAACATCCAGTTTGAAATGGTT
GGTGATAAAATCGCATGCTAGA
>Contig691:397_SgrAI_305E40_NODE_1_L266;389_SgrAI_67/3_NODE_1_L217
CCAATTTAATTTAAAAATTATTTAATTTTAAAAAAACTAGTCAAATTGACTTAAAAGAAA
ATGTAATGCGAAATAAAAAGAAAGAGATGGAGTAGTTGTAACAAATTGCCTTAAAAAAGA
AGAGGAAATTGATGATACTATGATGTTCCGTTATAAAATTATAATTTATAATCCTCCTTT
GGAGGTAACGTCGTTTATAAAAACCGTTAAAAACCTCACATGGATGTGTTTCATTGGGCA
GTCCATTTTACAGAATATTCTTCCCATAAAATTCCTACTCCCCCTACTACCACTAT
>Contig692:398_SgrAI_305E40_NODE_1_L212;392_SgrAI_67/3_NODE_1_L210
CTAAGTCGTTTCTATTTTTTTCTATAATACACAAAATAAATATATTTGACGTTGAAAAAG
ATAACATATATATATTTTTTTTTAAAATATAGTGAAACTTTAATTTGTACTTCTTTTCCC
ATGTTTGATTATGGAAATATTAATAATTAATTTACTAATTATTAAATATATTTGAAACAT
AAGTCCTAAATGTATTTAATTTTTAAGAGAAAGGACAAATATATCCAAGAAAAGAACATT
TTA
>Contig693:400_SgrAI_305E40_NODE_1_L256;471_SgrAI_67/3_NODE_1_L200
ACTTTCCCATTCATTCTCGCAGTTTTCAACAATCAAAAACGCATTTCCTCCATAACTAGG
GCTCCTGTTCCTTTCCAGATCGATAGCTATGTATGGAGAATAACCTTTTCATTTTCTCTC
CTTGTTTTCATCTCCTATAGCTTCATTAACTGGTTTTTTCTGTTTCACATGCATGTAATC
TCTGTGTATGCAGTGTTCGTCTGTTTGTACAGACGTGCAGGGATGACAGTTAGGGTTTTC
TTTCTTTTCATGCTGGAATTCTTTTCCAAGAAATTAAAGTAAAACA
>Contig694:401_SgrAI_305E40_NODE_1_L229;394_SgrAI_67/3_NODE_1_L233
AGGACCGAGGGAGACGTAAATAAGAAGTAGTTGCAAGGAAACATTCAAATTCCTAAAGAA
ATTTATCACTTGACACGCTAAAGAAAAATATAACCAGCTGGGACTCCGTCACATTTCGTC
TTTTTCTTCCTCTGTTGTTAAGTTGTCAACTAATTATTAGTCGACAATCCTTATTAAATC
ACTTTTTCTTTTTTTCTCTAAACCGCCTCCCCTGTATTCCCCTCCTATAAATACACTCTT
CCCCTGTCCTGTTTTTCAAAAATCTAAAGCACTCA
>Contig695:404_SgrAI_305E40_NODE_1_L279;396_SgrAI_67/3_NODE_1_L142
TGCTTGAGATAACATAAAAACTTCAAAAAAGAAGAAAAAACATAACAATTCCCCTACCAG
CAATGAAAGGATCAGCAGTTCGCAGTGTGTCAGGGTCAAAAACAGGGAAACCATGACTGA
ACCTTCCAATTGCAGAGAACAACAACAGAACCGCAACATCTCCACCAGCTAACAATGCCA
CCCATCTGAAAAGAAATCCCAATTTAACAACACAATCACATAAATGGGCTCATTTCATCC
CAATACTCAAATAACACACTATCACATACAAAATCCAACAAAAATCCACAAAACAACTTA
CCCCCATTT
>Contig696:406_SgrAI_305E40_NODE_1_L219;397_SgrAI_67/3_NODE_1_L202
ATAATAAAAAAAAAAAATCTGCCATCCACATTTTATTATAACAAATTTCCCAGTTCAATG
TTATCTCACTAATCCGTTTTTCATGGAGAATGTTCAGTTTCTCCTTTTCTTAAGGGGTTT
TCACAACAAATTGATGAAAGACTTGTTCATCTAATACCAAAATATACAAAATGAATCACA
AAAAATGCAGAGAAGTGAACCAAAATTACCCACCTCATTGATACATACAAATTCCAATAA
ACTAAAAAATAAAAATAAAA
>Contig697:407_SgrAI_305E40_NODE_1_L254;398_SgrAI_67/3_NODE_1_L236
TCTAGATCTCACACTTCAAATTCCAAAAACTCACATCTTCAAAAACTCAATTTTTCAAGT
TTCAACTTCAAAATCTATGACCAAACGGAAGCTAATTCAAAAACACAGAAATGCCACTGT
GACTACAAAAAATACTGAAAAACAATGTTATCACAAGACCTAATTTCATGGTAACAAGAA
CAATGCAATCCTACTTTCTGCAATTGTACTTAGCAATCTGAATAGCCAACTTTTATAAAG
CAAAGCAAAGCATACAGTAAGTGGAACTAAAGAAGGTAGAGTGAGGTGTACACCTTAGCA
TCACGGTAATTGATTA
>Contig698:410_SgrAI_305E40_NODE_1_L206;400_SgrAI_67/3_NODE_1_L222
ATTCCCAATCCCCGGAGCTCTAAGATTAAAATCCTTTTAATTTCCGCCACTGTTCTTTTA
ATTGCTTCTGCAATTTCCGTTGCGGTTTTGGTCGGTGTTCGGCACAGAGCTGGAAATCGA
ATCGATAAACCAAGTGAAGCTATGGCGCGTACCTGTAGTCGTACTCTGTATCCAGCACTC
TGTCTCAGCTCGCTGATTAATTATCCTGGAGCTAGCTCTGCTTCTGACAGTGACCTCATT
CACATTTCC
>Contig699:412_SgrAI_305E40_NODE_1_L199;404_SgrAI_67/3_NODE_1_L231
TTATGTTCTTCCTTCATTCTTTTCATCCTCATTTGCTTCTCCATCAACAATGGTACGTAC
ACTATTTAATGAACAATCTCTCTAACTCTACGAGGTAGGAATATATTGTCAATTTGGATA
CACTTTATCATACCCAGATTATCAGACTTGTAAAATTGCACTGAATATAATATTGTTATG
ATATTATTATCGGTATGGTACTAATTTAGATTTTCTTTTTTACCTCAGGAATTTATGGTA
CTACTTTAAATTTAATAAATAGATGTGACTACAACGTATGGC
>Contig700:413_SgrAI_305E40_NODE_1_L217;403_SgrAI_67/3_NODE_1_L223
TCTTTGTTCAGCCAAAACCCCACCACAAACCATCATGAAATGAGCCCATTTCAACTCCTC
AAATCAGCCCCAAACAGCAACAAAATGACCCCCCAAAACCCCACGAAACTCCAAACAAAA
TCAGCCCCCAACACCACCCATTTTCAGCTCCATATCCACCATTATCGACACCAAAAATGG
AGCAAAATCTATAAGAAACAACCCCCAAATCAGTCAATGAAATCAGCCCAAAATCAGCCA
CTAAACTTCCCTTGAA
>Contig701:415_SgrAI_305E40_NODE_1_L219;405_SgrAI_67/3_NODE_1_L183
GCTCCAAATTGCCAACATTAGTATATGAACTATAATAAACAAAATAATCCAAGTAAACTT
AGGTGGAGCGTAAAAAATCTAAAATCACTTTGTTGGAGCTGTTTTCCGCCCATTTGAGAT
CAAACATGACCATTGGACGAGAAAAAACAACGAAAATATATCAGCCAAACACAAATTTAA
CAGAAAATTTCATCCAAACTCCACCTAATTCTCCTTGTATAGAATCATAAACATTTTAAG
GACAGGATAAACTTACAGAGCTCCTGCTTCTTCTCAAGGAAGACGCGGTCAAGGG
>Contig702:418_SgrAI_305E40_NODE_1_L247;408_SgrAI_67/3_NODE_2_L113;408_SgrAI_67/3_NODE_1_L103
CGATAGCTCAGCTTTTCGCCTCGTGTCATAATTCATAAATGACAAACCAAACAACTATTA
TTAGGAGAAAGGCAACTCTTCATAGTTGGCATTACAAAGAATACAGATAGCTTTTGGTGG
ATCTTTGTTAACTCTTCATAGTTAACAAAACAAAAATCTTCTCAAAAACAGAGAGAAATA
TGTATATATAGCTCACTAGCTAAACTAAAATATACTTGAATTATCACCAACGTTAAACAT
ATCCCTTTAACTTGTCAAGAATTTAATTAAGTAGATGGGTGG
>Contig703:420_SgrAI_305E40_NODE_1_L219;423_SgrAI_305E40_NODE_1_L219
AGAATCCACTTTACTCTTTATTTTTGGTTTTCTCATAATAAGCTGCTCAAAATTTTGAAA
AAGAAAAATGAAAATTGAGGAAGAAAGCTGAATCTTCCTCCGGAATCTTCTTTACTCTTC
ATTTTTACCCCCCACGTATCTTGTTAAATCCACTACTCAACACCTGTCTTCCACGTGTCC
CTCTCCTAGAAACCTCTCCCCAGTGAAAAAAGCTAAAATTCCACCTCTTCATATACCTTA
ACCCACTCC
>Contig704:421_SgrAI_305E40_NODE_1_L188;410_SgrAI_67/3_NODE_1_L202;520_SgrAI_305E40_NODE_3_L119;510_SgrAI_67/3_NODE_1_L161
TTCGATATTTATTTTTAGTGGAATAGACTCAGAAAAATTTGTTAATGGCAGGTATATTGC
TGGGATATGTATCTAACGTGGTGTTCTCAAAACTTGCACTTCATCTGAGTTGGCGATTCA
TGCTTGGAATCGGAGCTGTTCCATCAGTATTCTTGGCCGTGAGTGTTCTCGCCATGCCTG
AGTCACCGCGTTGGCTCGTTATGCAGGGACGACTCGGCGATGCAAGGCGAGTTCTC
>Contig705:422_SgrAI_305E40_NODE_1_L243;411_SgrAI_67/3_NODE_1_L119
TTTAGACCACAAATCTTTTTTTAAAAAAAATTTCTAAATACTATATCAAATTAAATGATA
CCAAATAAAATAGAACGGAGCGAGTAAGGATTTATCTCCTTTGTGCACGAATTTCTTTTT
GAGAAATTTGTCATTGATTAAATACTTTAAATATATTGGTAAACTCCATTTACACATTTG
AATTATAATTTGTTTTGATTAAGCTTTATATACCCAAATATTAAGATAACACTGTAATTA
TATAAAACGTGAAATGCCACGTCACCTCGCCGG
>Contig706:424_SgrAI_305E40_NODE_1_L220;1622_SgrAI_67/3_NODE_1_L186
ATTTATTTTTTTTAAAAATATAAAAATTTAATAAATATAAAAAAATTAAATATTCATCTT
GAATTTTAAAATTATTTAATTATTTAAAATATAAAAAAAATAAGTTAATTTGGACGGAGA
GAATATATTATAATGCGAGCTTAGACTTGTGTAACTAAGTATTTTAGCCACATAAAATTA
ATCATCAAAAGAGAGATGAACACCGGATTACGAGGGGCGTGTACCTACGCACTAATAATC
ACCACAAATTAAGTATGAAGACATA
>Contig707:426_SgrAI_305E40_NODE_1_L257;414_SgrAI_67/3_NODE_1_L200
AAAAGCTAAGGAACTTGATGAACCTTAACTCACTTTCCTTAATTTCTTTTTCTTGGCAAA
TTATACTGTTGTCTAGAATGCCGATTTTTCCGGCAAACAACTTTAAGTACCATATTCCTA
GGGAGGATACTACGGAACGCATTGAATTTGGACCAAAGTACTTTATGAGGCAGTAATAGG
AGCAAAGTAACCAACCAATGTGGCACAAGTGCATGAACAGAACACAGATGAACTAGAGTT
ATCAAAGTACAGTAAAGAAATATAAAAATAAAAACCTTAAGTTCAAA
>Contig708:428_SgrAI_305E40_NODE_1_L223;416_SgrAI_67/3_NODE_1_L151
TAGAAAGAATACATACAGAAAAAGGCTATTTGGTGCGAGAAAACCACAAAATCAAGACTG
AAAAAACAGAGAGAGTGACGAGTGTGAGATATAGAGAGAGAAAACTACTTTACAAAAAAG
AACCCCTCTTTACTTTACTTTTTCTCTCTCCAAAAACCACCAAACCCCCCCTTCCCCCCT
CCCCCCTTACCTACCTCACTGTTGATCAAAACCTTTTTCCATAGCTTCTTTCACACATAC
TTTCACAGACACA
>Contig709:429_SgrAI_305E40_NODE_1_L313;417_SgrAI_67/3_NODE_1_L309
ATCTTTTAACTTATTTAAGCATATACTACTTATTTCTTTCTTTAGCCAACGATTTCATTA
CATCGAATCTTCATTTTTAATTATTTACCCAATATCATTTTTCTCCCCTTCCTAGACCCT
ACTTCTGTCTACAGGAGTCTGATTTGATTAATTAGAAAATATCAATTCATTTGTACAAAC
GAATAAATACAGATAAGAACAAGGTCAATAAATGACAAAATTAAATAGACTCCAAGATAT
AGAAAGAAAAAAGTTCTTTTGTTTGATATGTAACAAACACAAATGCGACAAACTCAAAAA
AGGTACCTGGATTTTGACCAGAGGAAGCAAACGACATTATGGCAGGGGGTGGGGG
>Contig710:430_SgrAI_305E40_NODE_1_L211;418_SgrAI_67/3_NODE_1_L232
TAATTTGTATTGTACTACTTGTTATTATTATTTTTTTATTCTCATAAAACTTTGTTTGAA
ATTTCGAAAATTTTATCCTTATGTTTAAAGTGGCTTTACTTTATGGATAAATTAATCATT
CGTTAAACTTTGAACAGCTCCCGAATGTATTGGGTTTCTTCCTAGGAATGATTCAGATGT
TGCTGTATGGAGTGTACCGAAACACGAAGCCAGCAGCAGATTTAGAGAAAAAAGTGTCTG
AGCATGTGATAGACATGGTCGCCGTTGGGAA
>Contig711:432_SgrAI_305E40_NODE_1_L253;419_SgrAI_67/3_NODE_1_L130
TTTCATTAGGGTTCGTATCAACAAGGGTAAGGCTTTGATTACTTGATAAGCTGGTGCGAC
GGCGATTACTCTTGGATGAATCCTTCCAGAGAGACTTGGGCTTCCGTTGGTCTATAGAAG
AATGTTCACCGCCAATGTCACCCAACCTGACGCTGGGTCGACGGTGTCGCTTGGAGCCGA
CGTTGTCCATTTCTCCGCCGTCCTCCGGTGACGGAAGCTCCGACATTGGAAGCTCCGGTT
AGGGTTACACGGAGGGGTACATTGAGAAATAGGGTTGATTTTA
>Contig712:433_SgrAI_305E40_NODE_1_L215;421_SgrAI_67/3_NODE_1_L158
TCCTAAAATTAATAGATACTTGGGTGCTGTTTAGTTTTCCTTCTCTGTATTATTATTAGT
ATGCTCCTACTGTCTTATGTTTCGATTTTATTATTACATGTTGTTACCTTTGCTTCGATT
ATCGTGTTATTTGTAATTCCAAAGTTGTATATCACTGACTAAAGTGCCTATATATTCACT
ACTTCAGCGCCAACAACAACAAACCAGTGAGATCCCTCTGAGTGAAGTCTTTAGGAAACA
GTTTCTCCACGAAGTAGT
>Contig713:437_SgrAI_305E40_NODE_1_L239;423_SgrAI_67/3_NODE_1_L176
CCCTGCGCATCAACTCATAGAGGATAGTTGTTGGTTAGAAAAACTCCCAAATAGATCTTG
ATAATACTCAATATGATTGATTTGATTGCATACTGTTGAGTCGTTCCCAGAGTTCAAGTT
CATCTATAAATTTGAATTACTTTGCTGAGTTACTTCAAGTATACTTGTTATTTTTCTAGC
TATTTTACATACTACATATTATCATTTTATCAATTTAAATAAATCGTTTTCCTATGGCGA
TATTAAAATTATCAATTTTAGACCTCTCC
>Contig714:438_SgrAI_305E40_NODE_1_L227;425_SgrAI_67/3_NODE_2_L121;425_SgrAI_67/3_NODE_1_L78
TCCAGAGTCTCTTCAATGTTATTCGATTAAACGTATATGAATTTATGCATAACGTACTAA
ACAAGTTAAGCGTTGATTTCCTTTTCTAGCAAAAATACTCTAAAACAATCTATTATCAGT
AATGAAACGAGAAAAAAAAATCAACAGAACGAGATTTCCAAATCGAAAAAAAAAAATTAG
TAAATCTTCTTAACTTTTCTAGCAAATTCCTTTTCCAGCTTATTTTCCGGCATATTTTCA
CAGAAAAACAAAAAGAGATGAACAAATCTTCT
>Contig715:440_SgrAI_305E40_NODE_1_L306;427_SgrAI_67/3_NODE_1_L262
TATAGCTACTCAACGATCTCAAGCAATTGATAGACAAAACAATAAAGGCATAACTATAAA
TTAATCAAACTTAAAAACAAAAGAAATCCCAGTAATACTCATAGGAAAACCTACATACAG
TCTCAAAATAAAAGAGCAGAGGAAAAAGGTGAACCACTTACATTACTTCCCTTCCAGACC
TGATAAGTCCGTAGAAAGGCGGTCCGATTAGCTGCACCACCGCCGGAATCTGAACTTTTG
GGCGGAGCCACTCCATACATCTCTCTCCTTCTTTTTTTATCCCTTTCTTCTTTCTCAATC
AATTAGAATAAAGTAAAGGAGACAATATTTAGTAGTACAAGCTGAA
>Contig716:444_SgrAI_305E40_NODE_1_L227;433_SgrAI_67/3_NODE_1_L217
TGAAGAATCTATCTGACTGTCACAGAGTAGCAGCTCATAACCACTGGCCTAGATGGTCAT
TCATCAAAACCAAACACCTACTATATTTCTTCAAACTTAGCAATTAACACCTACTATCAA
AAGTTCCATACCAATTTTTACTTGACAAAATCTAAGATATTCCAACAGATGAAAAGGACC
ATCTATATACTCATCCAAGATTCATTTTTTTAAAAAAAAAAATAGCAAATCATTTTAACA
ATAATGGTAACCCGTAGCTTAA
>Contig717:445_SgrAI_305E40_NODE_1_L238;434_SgrAI_67/3_NODE_2_L113;434_SgrAI_67/3_NODE_1_L110
TCCGATGGAGTCCTTCTCCCTTTAGACCTTCTTCAAAATGACCCAAATGCTTCTTCTAAT
AAAACTGAGCCGGAACAGTCCGGGTCGGGCAGACCCGAAGCTGAATCTGGGGTTGAGCCT
TCTGCTGCGAAAGTAAACTCCTCGGCCGGAGGAGGTTCTTTCACGTCGTCTAAGCGTTGG
AGGGATATTTTCAAGAAAACAGAGAAGAAAGATTCAGGGGGGAGTAGTAATGAGGAGAAT
TGTAGAGAGAAGAAAAAGGAGAAGAGGAAAGAGAAGAAACTTGTTGGGGGAAGCAA
>Contig718:447_SgrAI_305E40_NODE_1_L288;436_SgrAI_67/3_NODE_1_L226
ACTCCCTCTAGAGTCAATGATGCTCATATTCTTTTTTCAGATTCCCTGTGAGAGATCCAC
AACTATAGCCAGTCCCAAGCCAAAATAAAGTAGTATCACTGTAGTGCGTCAATAGCTAGC
TTAAAAAAGTCAAATTATCATGAATCCTCTGAATTTACTCGGTGATTAAAAGCAAAAAGC
GATTTAAACATGGTACAAAAATATATACCAGTTGTAAAGCAGAAATCGAACTCAGCTCGC
TCAACAAGCTTAGCACTGAGAGCATCGAAACAAGCTGGTCCTTGATGGATTCCCGGCGAT
TCTAGAAGTTTCCGGAGTGCCTTCGCCG
>Contig719:449_SgrAI_305E40_NODE_1_L253;437_SgrAI_67/3_NODE_1_L194
GAAAAAGAAGAGCATCATAAATGCACGAGATAGGTACCAAAAATGCATAGCTAAAGTCGG
ATGACATCGTAAAAATTATGTTTTAAAATTTGACTTCATCTGATATTTATGACCTTCAAC
TTTGGGTGTATACAAATAGACACTTAAACTTGTGTAAAGTTAAACAAATTTACACACACA
TCCTATATAGAATAATACAACACAGAATATGGATTGTCATGTATGATGCAAATAAGAAGC
GCGTGTCTACTTGTTCAATCTTTTATATAAATTCAAGTCTTTTGGCAT
>Contig720:451_SgrAI_305E40_NODE_1_L307;439_SgrAI_67/3_NODE_1_L128
TCCCATTCATTCACCATTATAAAATAGGATGGAAGAAAAATAATGTGTGTGAGCAAATAT
ATACCATCAGAGCACTTATTATCAGGAGGAGGAGCAGAATTTCTGAGCTGGTCCTTGGAT
TTGGACAAGGCAAAGCGATGATCCTTGCCATTAGCACCCCTGACAGTAGTTGTGGAGGTA
GAAGGAGAAGAGCGCTCCAAGTGCTTATCCAACGCTTCATTTAACCTCTTCCTATCACCT
ACACGTCCCATCTCCGGCTTCGATCCACCGCCAACTCTTCTTTCTTTGTACATCTCTCTC
TCCTCAGCTTATTCAACAATTAAACAAACAGCACTCG
>Contig721:455_SgrAI_305E40_NODE_1_L215;442_SgrAI_67/3_NODE_1_L234
TAAAATTTCATGAATAAACATGCTTCATGTTCCCTAACATTACAAATTTGACCCAGTCCA
ATATTCGAGGTTGAAAACGTGCTAAAAATTGTCTATGAACGACACCATCAATCTCCTCAT
GAACTCCTCAAAATACATGATGAAGTACTTCTTGGCCTATTATGAGTTCTGCAATTAAAA
TGGAAATGGAATAATCATTTTGGACTACAATTTAAGATATAGACTAGATTCAAAAATAAA
ACTTGAAATTAAATAATAGTCATTTTAAATTG
>Contig722:456_SgrAI_305E40_NODE_1_L235;443_SgrAI_67/3_NODE_1_L126
TAATCCATACTGCCCCAATACGATGTGTGGCATCATCGTCGATATCGTAGTAGGTAATAT
AGTATTGTCTTGTATTATTGTAGTTCTTATTTTTTTGCTTTATCATTGTTAGTACTGCTT
TTTTAATTATTGTTTTGGATACTTGGGTTGTGTTCGTTGTTATCTATTATGTTTTTCTCA
TTATCTTCTTTCTTTATAACGAAATTTATTGCACTTTATCTAAGGACTTTTTGAAAATAG
CCTCTCAATCTCTACAAGATAATGATACGGCCTACATACA
>Contig723:459_SgrAI_305E40_NODE_1_L203;447_SgrAI_67/3_NODE_1_L151
TGGAGAGAGGCCAATAGTATATGTATATTTGTCAAATTGTATGCATATATCTGTCAAATA
ATTGTATATGCGTACCTAATATACATATATATATATATTTGTATATATGACAAGCGAGAT
TGGGAAAAGGAGGAAAGAGGCAAGCGAGATCGAGAGAGGAAGGAGAGAGAAAATAGTAAC
AAATCTTAACTATACCTATAAATTGTAATTTCTTCAAGTTATAGTAGTATAATGTAAATA

>Contig724:460_SgrAI_305E40_NODE_1_L226;448_SgrAI_67/3_NODE_1_L92
AATAAATTCATTATTCAAAAATAAAAAAGATTGTTGAGATTTATATTTCATTTGATGACA
TTTTAACTACTTTTACATTTTTCTAAAAATAATAATTCAAAAAATAATAATGAAAAATAG
TTATAGGGGTACTTGATTATGGTTGGGAAGTATATGTCTCTGGCATGCTTCCCATATGTC
TTTAAAATATTTTTTTAAATATATTATACCTCAATAATTCACTTAATATACGAAATAAAT
ATATTTTTTAAAATTT
>Contig725:463_SgrAI_305E40_NODE_1_L244;451_SgrAI_67/3_NODE_1_L248
AGCCCTGTCCTCCCTTTAAAAAACTGCACTTTTAAAGACAAAATTCTCTTAGTTATAATT
ACCAAAAAGTGAAAAAAGGCTACATATTGGACAAACGAACTATACATAAAGCTCAAATTA
GACCTCATCTCATTTGTGCTTAGCTCCACACCAAATCCAAACTCCACCTTTGAATCACAA
ACACACACATACACACACAATATATACATATATTGCTTCCTATGTATATACAATAAACAG
GAGAAAATGATCATAAAAATGGAAACCTGAGGTCCGAACAAGAGAGGTG
>Contig726:465_SgrAI_305E40_NODE_1_L231;452_SgrAI_67/3_NODE_1_L147
AAATTCAGTCAGAACTTTTTTTTTTAATAAAGTAAAAGATTTCATTGATAATAACAAGGC
GTACATGGCCGTATACAAGTGGTATACCAAAAAAAAGGAGAATCCTACAAAGTATGGTTC
TCCCCAAAAGTCACCCAATCCTCCATACAAACAGGAATTAAGACTGCATCTTTAAGAAGA
GAAGAAAATAAGACCACATCATTACCACTTTCGTGATTCCTCCACTTCATTCAAACAGCG
CTTTCATGGTCACCCTTTAAGT
>Contig727:466_SgrAI_305E40_NODE_1_L242;454_SgrAI_67/3_NODE_1_L223
AAATAGAAAAACTAAACGGATAGAGCACATAATTGCTGGCATGCACGAACTAAAACCAAC
CAATTCCGCTAATTACCTTAGTTCACATTGCTCGAGAAATAAGAATACAATCGGACAGAT
TTGCTAATACAAACCTGAAGTTAATCCCGAACTAGCAGAAGAAGTCCCTTCATAATCCCC
AGCCTTCCAAAACTGCTTGCAACTTCTCCCCGAAACACCTAAACTCCTATTACTTCCATT
AGGCGGAGCCGGTAACGGCAATGGAGGGTCACTAGGCGGGG
>Contig728:468_SgrAI_305E40_NODE_1_L211;458_SgrAI_67/3_NODE_1_L171
TCCACCGATGGGGACATCATGTATGTTTCCGGGGTAGAACCCTCCTATCTTGAAGTAGTC
AGCAAGCTTCAACGGGGTGTCATCCGTAGGCACAAATGACACACTGTTGACAGCATATCT
TTGTTCTCCGTTCACCTGACCAGCAGACGTTGCAAGTCTGATAGTTCTAGTTGTATTGAT
CATACCATAACGGTACGAGCCTTGTGGGTTAGGCCTTGGTCCATTAGCCGTCAAGTTAGT
C
>Contig729:472_SgrAI_305E40_NODE_1_L171;462_SgrAI_67/3_NODE_1_L149
TATATATATATATATATATATATATATATAAATATAAACAGAACTTTATCCCAGGCTTAA
CCTCGAGAAATCCGCACCTTATCCCGCATACCAAACAACCTCTACCAGTGTAAAGAACCC
TAATCAACCACTCATTCAAAATTAATCAATCAATCAACTGACCCAAAACCTAGTCTAGTC
AATTATACGCATCATTCCTCTCTATTT
>Contig730:476_SgrAI_305E40_NODE_2_L102;465_SgrAI_67/3_NODE_2_L73
TATTAGCTAAACAAATAATCTCATACCTTGAATGCAACCAAAGGCAATGAGCCGCGAGTG
GGTACCACGGGCCAAGTCGGAATCAAAACGGCCGCGATATCAAGGAGATGTTCCAAAGGC
CACGGCGGGTTGTACTT
>Contig731:477_SgrAI_305E40_NODE_1_L258;466_SgrAI_67/3_NODE_1_L194
CTAGAGTGGCTCAACCCTAAAGCCACTAAAGCAGTGGCTTTAGGCCCAAAATCCACAAAA
TTACAAATCCCCGAAAGAACCAAAAAGCCCCAAATTCAGTTCAAACACACACATGCAAAT
CCGAAGACATCAAATCACACAGAAAAGAAATAAATTTGATTAAACAAAGAAACAAAACTG
GAGATCAACCCAAAATCAGAGCAAGCAAGCACCGACAGAGACGATAAACCCAAAAGATGG
AGGAGATAAACACGAAACAAACCAAACAAATCTGATGAAGGCGTTGTAAAATGCTAATTA
AGCAATACCAGAATGTGT
>Contig732:481_SgrAI_305E40_NODE_1_L260;472_SgrAI_67/3_NODE_1_L222;475_SgrAI_67/3_NODE_1_L222
TTAAGTTTCAATTTTGTGATTATACCCCCTCAAAATCCACTTTGACCCATCCATTTTAGT
TAAGTAAAACTTGGGCTGATCATTAACTTGATAATTGAGTCTATTTTGGTCATTCAAATT
CAATCGAAGTCGTTGATTTGCCTACTACTAACTATACCTTTTCCTAATCTAAATATATAC
CATCTAAAATTAAAAAAAATTATACCTATTCTCAATTTGCTCATTGGAATAAAAGGTCTA
TTCACAAGTCATATTAGCTTGGACTAGTAGGGAAATATAGCAAGCATGTT
>Contig733:482_SgrAI_305E40_NODE_2_L84;485_SgrAI_305E40_NODE_2_L84
AAGAAACTTCAAAATATTATCGAGGTTCAATTGTATATAAGTTGAAATTTCAGTATATGC
CAAAAAATAATTCTATTTCTTTACATTATTTTGCTCTAACAGAGTTTCTGTTTC
>Contig734:482_SgrAI_305E40_NODE_4_L99;474_SgrAI_67/3_NODE_2_L90;485_SgrAI_305E40_NODE_4_L99;13864_PStI_67/3_NODE_1_L401;13678_PStI_305E40_NODE_1_L327
ATTTATTTGATATTTTTTTCTTTTTCTAGATGACTTCAATTTTTTCAGAGTTGGATCGAA
CTAATACACAAAAACTATATGAGTTTCATGCATTTTTACTTTTATAAAAATGACAAGATG
ATGCTTTAATTTGTTTCATGTTCATATTTAGGAGAAATAGAATGCTCTGTTTCCCATTTT
TGCATTTTAGCCTTGCTCATTTGCTTTTCACAGAGAATTCAATCATTCATAGATTTTATT
TTCTGTTTAATCAGTAGTTACTTTACAGATATAATTTGTATGCTTCATTCCAGATACGTG
CAACATGCCACCGGTGCGGGAGGAAAGGGAGAAAGAGAAGCTGGAGCTATAGATCTACAT
GCAACAAGTACAATTTACACGTGGCATGTGTAAAAGAGATGCTTGTGGATAGTTGGCATG
AAATCTACTTTGGTCATGGAGATAACAATTATAGAAAATT
>Contig735:484_SgrAI_305E40_NODE_1_L238;476_SgrAI_67/3_NODE_3_L92
TACTTAATGGTAATAAAAATAGCATAGAATAGTAGTAAATCTCCAGAGTACAGCAATATT
CAACAAAAAAGCATAAAGCAAAGGTTTTTCACACACCTTCTGCCTCAAATCAAAAAGGTC
CCATTCAGAAACTGATCCATCAATGCTGGAAGAAAACAACCGACCAGCAGGCGAACCACT
GCAACCCGACCTACACCAAACCAGCGAAGAAACCCTAGAATTTGGATTCCCGTGTATAGT
CTAACCACCAAAACAAATCCAAAACTTTAATTTCGATAACAACACGAAAAGACTACAATT
ATAAG
>Contig736:488_SgrAI_305E40_NODE_1_L231;478_SgrAI_67/3_NODE_1_L231
AGACTTAGCATATACTACACCTAATATAAGTTGCCATTGTCACTAGACCTTCATCCCAGC
TAATTTTAGCATCTTCTGGTTACCAAAGTTTTCTATTTTTCACTAAGCTAGCCTACCTGA
CGGAGGAAGTATAAAGCAGTATGAAATTCACAAATCCAATTGAAGGAAAAAGCAAACCTG
TGCTGAAGAAAACAGGGAAAGGACTGCCCATGATGGGCTTCCCATTACATTCTATATTCA
CCATATAGTTTCCTCTCTTCTGAACAATATAACTCACTGTGT
>Contig737:490_SgrAI_305E40_NODE_1_L234;480_SgrAI_67/3_NODE_1_L179
TTTTAAAAAAAAGATTGCTTCTAAAGAGAACATGCTTCATATTTAAATTATTTGTTTAAA
GATATTCATTGATTTGAAAAATTCAAAAAAATAATAGCTAGTAATTGTATTGATGTTGGC
ACCACTGTTCCTGATTTCGGAACTGTTTGTGCAAATTGTTAAACCAGATGAAATTGGTAT
TTTGTCAAATTTATTATTTGGCACACCAAAAAAAATACGGAAGATTAATTTTTTTAGGCA
AACTTTGGCTGCAGGGCCATTTTA
>Contig738:492_SgrAI_305E40_NODE_1_L242;482_SgrAI_67/3_NODE_1_L208
ACCTTCATCTCAAAAACTCACAAGCAGAATAAACTAGATATGGAAAAAGAAAAAGGAAAA
GAAAGGAAACATAAATGACGACTAACAACAAAGAGCACATGATAGTGTAGTAAATACGAT
AAAATCAACTATGGATAATGATAACATAAGTGTACTACTCTACTATACCATAAGGCCAGT
CATTCACCTAACACTACTGTCCTATTAACCTACTACTCTAATTTACGAGTTCACTCCTTT
CTATCTAATATATATAATATACAAATTGTGCTG
>Contig739:494_SgrAI_305E40_NODE_1_L230;484_SgrAI_67/3_NODE_1_L235
AAACATAAAAGGCAAAAGAATAGCTAAAATGGATCGAAATTCTGAATTAATATTCCTTCT
CTGAACAAACAAAAACCACAAGTAAACGTTCAAAATTCCCTTCGCTTATCATCTTCCTAA
TACTGAGTCAAATTCAGCATCTAAAATGGAAACAGAACCAGGAAACGAAAACTGAAATTA
AAAAAACAAACTAAATTTTCCTGTATGACGTGGGTTTCCATGATCCGAAATCAAAGATCC
GAGCCCGAAAATCAGGCTCCAGAGCCAGATCGGTAGC
>Contig740:495_SgrAI_305E40_NODE_1_L203;498_SgrAI_305E40_NODE_1_L203;485_SgrAI_67/3_NODE_1_L209
TGAATTAATTTAATATAATATTTTTCAAAATTAAACATTTTAATACTCCAGTATCCTAAT
GCCCAACCTATTTTCACACAAGAAGTAAGTCTAAGGGTCGGTGTTGAAATGCAGCCAAAA
TCTTAAAATAAAAAAACATCATTAATGCTTATATTACCTGGAGTAAAAGTAAAAAAGGAG
CCCAAGCTGCAACAGATCTCCAGAAAATTGGACGGTTCATATAATATCGTCGTTG
>Contig741:497_SgrAI_305E40_NODE_1_L216;487_SgrAI_67/3_NODE_1_L209
TGAAATCTTTAAACAAAGTTAATTGACAATTCTTTTCCTAATAAATAATACTTATGTTGA
CATTAAATAAATTATAAAACAATAAAAAAAAGAGTATTTCTTTTATTAAGAACAATTAAC
CTCGTCATTTATCAACTTTTATCCCTTTTTTTGTTGAGTTGTTTTAGATTTCTCTTGCTA
AAATAAAATTCATCTTGTTTTTCTCTTCACAAAATAGTTTAATTGAAATTATTTGGATGA
AAAAGAAAAAAAAAAAA
>Contig742:500_SgrAI_305E40_NODE_1_L229;490_SgrAI_67/3_NODE_1_L240
AACTTGAATAGAAAAAATTCGAGGGATTTTCCGGGCATTACATTACTCTTAAAGCAAAAC
TTTTGCCAGATTAAAGCTTATTACATTTCTGGCTCTTAATCCCAGCTTTCGGCAATTAAC
AGTGACTTTAAGGCGCTAGGGAACACTTCACTATCTATCTATATTTAAAGGTGACAGAAA
GTAAATATAAGCAAAATATTTGAAGCAATCAATCGAAATAACTCAAACCTAATTAACCCT
AAGTTCATAAAGCAAGAGTCGTCAAATCCCCAAACCATTCTCCATG
>Contig743:503_SgrAI_305E40_NODE_1_L209;494_SgrAI_67/3_NODE_1_L100
TCATTGTCCATCATGTTTTATGGGTGTACCTCAATCCCAAGAGAATCATTTCTCTAATAA
TTATTTTTGTATACTCTAATAATAGACATTCAATTCTCAATCACAAGGAGCCTCATCAGT
AAATAGAAAATTCAATTAAATTTAATTTGAAAAATAAACAATGGACCCCACTTGACTGTA
TATTAATCTCAGAGGAATATACATTCACTATACGTCCAAATCTTGTCTTTACTGTTGAGT
AGTAAGT
>Contig744:506_SgrAI_305E40_NODE_1_L104;496_SgrAI_67/3_NODE_1_L234;506_SgrAI_305E40_NODE_2_L123
ATGTAAATCAATTGTATATACTCTATTCAATTTAACTATAGCGTTTGAGCTAAAGCGATT
AATTAACCAACTACATCTCAAGTCCAAACTAGCTAGGATCGGCTATGTAAATCAATTGTA
TATACTCTATTCAAGTTTACTAAACAAAACTTCCAATAGTAAACATTTGGAGCTAAAGCT
AATCTTAGAATACAAACAATCAATTAACCAACTACATCTAAATCCCTAACTAGTTCCAAT
TTAACCTAAGCATTTTCCACTAAATCGAAGGTGATTAG
>Contig745:507_SgrAI_305E40_NODE_1_L222;497_SgrAI_67/3_NODE_1_L141
CAGGGTTTGCCAAGCTACAAGGCGAAGATTTCGAGTATTACATGCAGACATACTCCATAA
TCCTCGGCCGTAACTCCAAGAAGTCAACTGTCGACGTTGACTTATCCTCTCTTGGCGGCG
GAATGAACATCTCTCGTCACCACGCACGTATCTTCTACGACTTCCAACGACGTCGTTTTG
CCCTTGAAGTTTTGGGCAAAAACGGTTGTTTCGTTGAAGGTGTTCTTCATCTTCCCGGTA
ACCCTCCGGTCA
>Contig746:508_SgrAI_305E40_NODE_2_L103;499_SgrAI_67/3_NODE_1_L87
CTGTTGTTGCTGCTGTTGTGGGCGTACCATTTGCTGCACCTCTCGGAAACTAACAGTATT
GGGTGGATCCTGAGATGGATCAGGTCTCCGAGAGATGTGAATACGATTCAACTCAGCATT
GTCCATAGGGAAC
>Contig747:510_SgrAI_305E40_NODE_1_L217;500_SgrAI_67/3_NODE_1_L153
TAAATTGATGTGGTCAAATACGACGCTGGTACCTCAAATTGCAGATATTCACTTGTTGAC
AACACGGAATCAATTCCATTTCAATAAGGTCCGCACTTCAATGAATTAATGGAAGCACAT
ATCCCCCATTTTACATCGAAAGCAATTATCTCATCTCCCATCTACCTTATTATATATTGG
GCCAAACAACAAAAACACATGTAAAGCATACACACAATTTGCTTATGCAGGTAGCTGTTT
CAGCCAT
>Contig748:511_SgrAI_305E40_NODE_1_L227;502_SgrAI_67/3_NODE_1_L210
AAACTTTGGCATAACGTCTTTGAATCGCATTAAGACCAAGTTGACCATTAGTAATACCAT
CGTGGGCAGTGTTCCACAGTTAAGGAAATACCATAGTGCATTATCTTTGATCATTAAAAT
GCAGCAGTATGAATGTAAATAGGAAATTGGAACTTTACAAACAAGAGATCGCAAACTCCT
TAAACTTATCGGAATTTGCTCATTAGCAATCAACGGAGAAATCTCTCCAATAATAAGAAC
AGAAACGGAATAAATTT
>Contig749:512_SgrAI_305E40_NODE_1_L134;503_SgrAI_67/3_NODE_3_L102
AATCTTGACAAGCATAGACGTAAAGAAATCATACCCATCAATAATAATTGCATGTAAGTG
CTTAATATGAACTTCAGCCAAATTGGGTTGGGATAAAATGCCAAAGATTATGGCTTTATT
CAGGTTTGAGTATTCCTCTTGTGTTAGCACTTTTAAGGAAAATG
>Contig750:513_SgrAI_305E40_NODE_1_L228;504_SgrAI_67/3_NODE_1_L169
TTCAGTTAAGGAATTACACACCAAAGTTACCAAAAATAAATAAGTACTACAGTACTCCAT
TCTTGAAACGATAAAGCTAAAAGAATCAACAAAATCAAGCATGTGAATTTGTCTCATAAT
GTCAATTCAAAGGAATAAGCCACACGATCACTACGGGGGTCATATTCAGACAAATTAAGT
TACCGAGCATTTAATTAATCATAATAATACTTTAACAAATGTTAAAAAAATGAAAATTGA
CAAACAAGGTAAGCAATT
>Contig751:515_SgrAI_305E40_NODE_1_L186;1511_SgrAI_305E40_NODE_1_L259
CAAGCATTTTGAACTACAAGTGGCCTGAATTCTCATGTAACCTGAGATACGTAGGAAACC
CATAATCAGGGTCCGGCCATAACTCCTCAAAAGCTCTTCAAAAGATGTGGTCGGCTAAAA
ATTAGGCTAGTCAAGTTTCTTTGTCTACGATCTCTTTCATCGCTAGTATCCAAAGAAAGG
GACAGCTGTTGACACCGAATTTTTACCCGTCACATC
>Contig752:517_SgrAI_305E40_NODE_1_L252;506_SgrAI_67/3_NODE_1_L200
TTCCCTTATACTGAATTGGGTCAGAGAAAGATGAAAGCTTCAATCAAGTTTCGGGATGAA
CAGAAACCATTGATCAGAGCAAAAGTTCCTCTAAGTGTGTTGAACTTTCCGTTCCAATCT
GGAATCGTTGCTGGCGAATCGAAGGAGTTATCGTTGAGTTTAGGAACTTTGTTTGATTCT
GGGCCGTCTTTCAAGGTTGCTTATCGGCCGAATGATTCGAACAATCCGTTCAGTTTTGTG
TTCAAAACTGGGATTGGGCATTTTGGGTCTCCGGTGTCTAGT
>Contig753:521_SgrAI_305E40_NODE_1_L233;512_SgrAI_67/3_NODE_1_L188
TAGCCTTTTAATTCAATTTATTTCACTTCTAGTCAATCTCCTTGCAATTTATTTCAATTT
TAGTCAAATTTTCACACAATTTCTTTCAATTCTAGCCTAAATTGAGTCAATTCGTAACTC
AATTCCAAAATTCCTAACCCAATTTTATTCAATCAGATCTGGATATTCATTTTTAATTTG
GATCCAACCCATTTTTAAAAAAATTAACCTCATCCGTTCAATTTTAATCCGATAGTTGAA
AGTAATTCTTAACTTTTCTTTCC
>Contig754:522_SgrAI_305E40_NODE_1_L230;514_SgrAI_67/3_NODE_1_L214
ATTGTATCGACACACACATTAACTGTCAAGTTCTTTTTTCCTACTCGAATGATCGTAATA
TTTCAAATAGGCAAAGGACACAATAGACAATTGAGGTGTATTCTAATAAGTAGTTGATGA
ATAATCAGGTAGAAAACTCGCATACGTGATATTTTAGGTACAAAGGTAAAAAAAAATTGA
GATATTTCATAGGTGTTTTTGACAATATACTCTAAATAAAATAATAAATAATTGAGTTGT
AAAAATTCACAAAATATTTG
>Contig755:523_SgrAI_305E40_NODE_1_L253;516_SgrAI_67/3_NODE_1_L213
AACGAAATCAAGAGGGACTTCAAATCAACCTTTAAATATACAACAGCTTTTCCTTACAAA
CCTTGCAGCATTGACAAATTAAAGATAAAAACTTAATTACAACACACCGGACAATCACCC
CTAAGATAGAATTTTGAAAAACACACAAAGAAACACATTCAAATCAACCCCGATTATTCT
TTTTTAATTTTACATTTCTCTAACCTCAAATTCATTGCGATTCTTGACGACAATATCATA
CATGTGCATGGACTTGAACCTATTAAAATCCTTTGGTAGAGAA
>Contig756:524_SgrAI_305E40_NODE_1_L229;515_SgrAI_67/3_NODE_1_L199
CAATGTGGGATTTCAGTACAACTTACCATCAATTCATTTACACACAATTTAATCTGAATT
TCATAGGCGTAATAATACAATCAATGATTGATAATTAATATGCATATTTTATGAAACGAA
ACAAGACACAAACATCGATACGATTTGTTGGAAGAAGCTTAGGTAATATTCAACATCGGC
GAAATACATTCAGAGCTTGCCTTCAATCCTTGCATTAGTAAGTCCAATACAAGCGTCCAC
AAAATCTTCATCAATGAAA
>Contig757:525_SgrAI_305E40_NODE_1_L234;513_SgrAI_67/3_NODE_1_L217
TCTGTTTCAATTTCAAGTTATGGATATCCACATTCAAAATTTTATAAGGTAAAGGTAAAG
CCATAAAGGAAAAAAGAAGAAAACCAACCTTATCAGGCTTAAGGAATACGAGGTTTCCCA
AAACAATCACAATTCCGGATTGATCAAGCATCTTTGCGAATTCTAGGGCTTGATCGGGGT
TTGGCGAAGCGCCACTGCAGATCTGAATAAATTCTGGGAACGAAATCCAGTCCTTCTCCA
TCTGCCTTAACCTCGATTTCACCACCTCAAG
>Contig758:526_SgrAI_305E40_NODE_1_L220;517_SgrAI_67/3_NODE_1_L213
TTCCTTTCTTGTATAAATTGTGTATCAACCCTCACTTTTATCTCTGCCTCATGAGTTATA
TTATTTAATCTAATTTTTATCGATTATTTTAATAAAAAATTAATTATCATCAATTTTTAA
AAATTTAAAATCAAATCAACCAGAATATCTATTTACTTAATCATTTAGTTTAAAATTTTA
TATTAAATGATTTTTGACCAAATCATCAAGCACCCCTAGTTGTTTACCACTAACAATATG
TTTAATAAAT
>Contig759:527_SgrAI_305E40_NODE_1_L235;518_SgrAI_67/3_NODE_1_L229
ATGTTCAACCAGCTGGAATTCGAAGAAATTTGAAGCAAAACAGTAAAAAGGAGTAAGAAG
CCATGAAACGAAATTTTCTTCAAATTTTCCTAAAATGCAGATGAATTTTGTAGCAGAGAA
GCCAAAAAATACACTCTACTCTTACTAGAGTTTCTCTGTTAAAACTCCTACAAAACTTCA
GACACTGAAGAAAAAGTGAATGTAGATGCATTTTCCTGGAGTCAAAAACAGTGAGACGCC
TCGAAACACAAATTCTGTTTAAATTTCCCGAAAATGC
>Contig760:529_SgrAI_305E40_NODE_1_L229;3013_SgrAI_67/3_NODE_1_L236
TTGATCATTTTTTCAATTTGAAAAAAAAAAAACTGGAAAAATGGAGGAGGAGAAAAAACG
TACATTTCTGGGCGTTGAAGAAGAGCAGAGCCTTGTGAAGGGCAAAAGTGTAATTATCAG
GCGGAGAAGGTTGAGGTTTATGCTTCGGCCAAACCTTCGCAACGATCGTCGGAAGTGCGA
TCACGACAAACGCGACAACAATTCCGATGAACGAATACTTCAACGCTTTCCGGCTACAAA
CAACGCATCCTAAATCAACGTATTTCT
>Contig761:531_SgrAI_305E40_NODE_1_L230;520_SgrAI_67/3_NODE_1_L222
CTACATGTTATTTTTGTTACAACTGATGCTAAGGAGGATTCTAGATTCTTTGAAAAATGG
TTACTTGTTCGGATTTATGCGAACTAATTAGTGAGATCTTCCTGACCTCATAGCTTCAGG
ATGATCATACAAGCTAATCATAAGTTTGAATTTTTGAGAGATGAAAATAACTTCGTAAAA
TAAGCTCACGTGTTGAAATAGATATCGCTTTTACTGAGTCATATTTGATATATTTTCAAC
TCCATGTAACATTGCCTAATATGGAGCTATCGAATATG
>Contig762:538_SgrAI_305E40_NODE_1_L233;525_SgrAI_67/3_NODE_1_L152;2627_SgrAI_305E40_NODE_1_L145
CTAAGTTTCGAAAAATGCCACATGAATTAAAAAAATTTATCTTATCATTCTTCATCTATT
CAGATCTCATTCAAATTCATTTTATGACTGAATAGAAGAAGAATTAACTTTTTTCCACTT
GCATCGAGTCTGGAAGCGTAAAAAGACAGTGAAATAATTTTTGAAATAAAAAAATCAAAA
TTTTAATTTTTTTTCAAAAAGGATAAATACACATGATTTATTAGTAGATAAAGATATAGT
TGGAATCGTAAAGTCGAGAGGTA
>Contig763:539_SgrAI_305E40_NODE_1_L216;526_SgrAI_67/3_NODE_2_L94;526_SgrAI_67/3_NODE_1_L78
TTAAAATTTAAAATATCCAAAAATGACAAAGTACGATATAGCTATTTAACTAAAAAATAA
AAATACATTAATTAAAATTTATTTAATTTAACTCTCGAAAAATGAAACCGAGACGAAAGA
GGCAGGTGACCAAGGAAAGTTGGGTGGTTTAAATGGCGGCAATTTGGTGGAGTGACTGAC
AAGTGAGAACTGTGAGCCTCAAATGGCACCTAATCCTCAAATTTGTTATCGGTCAATTCT
ACCCTTGAATCTAT
>Contig764:540_SgrAI_305E40_NODE_1_L227;527_SgrAI_67/3_NODE_1_L309
TAGATGACGATCTATCCACCTCTATCCCAATTTGTTTAATTCGTAACCTTTTCAAATCTA
ACCAATATTTTTACAATTTATTTCAATTTTAATTAAATCCTTTTGCAAATCTTTCAATTC
TAACCTAATTGGATCAATTTGTGATTCAATTTTTAATTTTCAACCCATTCTTGTTAAGAT
TTAATCTTATCCATTCATTGCACTTCATCCAAATGACCAAAATAATTCTATTTTTTTTTA
TTTCCTTTTTCATCCTAAAGCCCCCAAAACCCTCACCACTCTCCATTTTCATCCCCTCCA
AATTCCGCGAGCGGAAACACGCCGCACCTCTCTC
>Contig765:541_SgrAI_305E40_NODE_1_L249;529_SgrAI_67/3_NODE_1_L234
GCAGCTTCTTTTTCTTGAAAAACTGCTTACCTAGAAGCTTAGGAAGCAAATGAACAATCC
TTCTATCAACCAAGAAAAGATCATATGAATCACAAAGCTTTCTCTTTGCTTCAAAGGGTT
TATAGTTAGTCTTAAGCTTCGAAAGCTTAATGACTTTGGTGATGGGTATGTTTTGGGATT
TAATAATCTTTTTCGCAGCGTCAGAAGTCAGCTTCGAATTGGGTCTGTCGTCAATGATAA
GACAGAGTTCGGAGGAAGCATCATGAAGAGGGTGCGGGAAAGGGATTCTGAA
>Contig766:544_SgrAI_305E40_NODE_1_L228;530_SgrAI_67/3_NODE_1_L247
AATATACCTCTAAATAATGATAAATGGGAAAACACGGATTTACATTCTAAATTTCTCATT
TTCAATATGAACACACAAAAAAAAAATATCAGACCACTAAAAGAAAACCCTGGAATCAAT
TCGCATAATCATGACGGTCTGAAATTTTACAAATAATTTGTCAACCTAAATTCTTAGAAT
ATAGTGCGACACAACTAAGCGGCAAACAGAAAAAGAAAACAAAAGTAGCAGGTGTACCAG
TTACAGAAACGTCAACGAACTCGGCACTCTGGTAAGAAGG
>Contig767:545_SgrAI_305E40_NODE_1_L267;531_SgrAI_67/3_NODE_1_L203
TCTACATAAAAATACCTCCTTTTTTGGGATATTTTCCATCTAAACTGTTTATGTGCAATA
AAAGGAAAAAGTCTTGAAATTGTTAAACATATCCTAGGTCAATTAACCCGAACAGAAGTA
TAATGTCAATATATTCCTTCGTCAGCATCCATAAACCTAAAGCAGTGCATTACAGGTTAC
ATTAGCTAACTGAGTGTTACGTTAAAATACTTCACTCTACATTCTCAATAAACAGGAAAA
AAATTAATTAAAGATACCAAAAAAATAAAAACTTCTCATCCTTCGTATTCACAAACAGCT
AC
>Contig768:546_SgrAI_305E40_NODE_1_L247;533_SgrAI_67/3_NODE_1_L210
AGATAAGCACCGCGCCATGAGCTCGACCCGGAAGACAGTAAAATTAATCTTTTTTTAATT
CGAAAAATAGCAAACAATCTATGGAAATCGAACAACAAAAGAAAAACTTAAATGTTCAAG
ACAACGAAAGAAACACCAAAATAGAAAATTTCAGTATTCATAATCTAACAGCCAAAAGAG
GTAAAAGTTCCCACCAAGAAGAAAAAAAGAACCAAATTATAACCAATGCGGATCCCTTCC
ATTTCAGTATAATATTAACCAAAAAGAAAAGATCCAAAA
>Contig769:547_SgrAI_305E40_NODE_1_L246;532_SgrAI_67/3_NODE_1_L228
CCCATTTATTTCTTGTTGAGAATATTGTCGTTAAATCAATTATTGGTTATGGTTCAACTT
CTATTTTAGTTAGAAAAACAAATCAAAAGATTTGATCTCTGTAGCTTTCCATTGATTGGA
AACAGCGTGCCCTGTTTTTCAGAGAACAGAAGGTTCCACTCTCTCTCTCTTTAATTTCCC
TCTTCGATTCCAGTGATTCTTTCTCTTTGAATTTTTTAATTTCAGTACTATTTTAAAAAT
TCCTCGATTTGGTTGCTAAATCTTGGAATCTATACCTAATTCCATTACACCAC
>Contig770:552_SgrAI_305E40_NODE_1_L243;538_SgrAI_67/3_NODE_1_L236
TGATTGTTTTAAAAGTGACAAAAACCAGCATCTACTCATAGTCACAAAGCGTGAATGCAG
AGATACTTCACCTACCACTCAAAATAATGGATCCATATCATTTTTTTAATTTTTTTTTAG
AAGATATGATAATCAAATAACCGAAATCGGAGCAAAATTAGGGTTATGTTTTGATAGGAA
CGTACAGAGAGCATGAGGGAAGTGTCGAGGACCGGACGATGAGAGCAAACGACGCAGACA
AATTTGCCGCTGGAGAGCTTCTTATAAGCAGAAGAATCGATGTTCTCAACCATCAATT
>Contig771:553_SgrAI_305E40_NODE_1_L218;539_SgrAI_67/3_NODE_3_L87;539_SgrAI_67/3_NODE_2_L125
CAATTTTTATAAATAAAAATATTTTAATTTTTAATTTTTAACTAGTATTAATAATTTGTT
TAATTTGATTATTTAGAACAAATTAAAATAATCCAATTTTCTTATTTCGGTTGCCATTGA
TGAACACTATCACCCGCAGTCTTCCGAAAACACTTCCATCTCTCTTCACCACCGCCGCCG
TCACCGCTACCGCTACCGCTAGTGTTGATCTCCGGCGTCCGATCACAGCCTCAAACGAAA
ACGTTTCATTCGCTCATCTCTCATGGCCGGAATTAT
>Contig772:556_SgrAI_305E40_NODE_1_L287;541_SgrAI_67/3_NODE_1_L242
TTTTTTTTTTCTGACTGAAACATTAGAAGAAGATGGAGATACAGGAACTGCCGGCGATGG
TGAAGTAGCCGGAATGTTCTGTTGTCCCGCCAGTGAAGCTGATGACACTTGCTGATGAAT
TTGGTCTCCGGTAACAACACCACTGTTACCACCACCACCACTACTCCCAGAAATCCAATC
ATGCGACCTCTTTGTAGATGCTGAAAAACACCAAAAGAAAGAAAAAGGATTAATCGAGAA
ATCTTCAAAAAAAACAACAAAGATGAAAAACAGTACAAGAACAAATTAAGAAAAGTACCA
GAACGAGCTTTTCTTGGAACGGGAACACCAATCATTTCATCACCAGTTT
>Contig773:558_SgrAI_305E40_NODE_1_L229;542_SgrAI_67/3_NODE_1_L324
TCCTAGATATCTTAAAATATGTCCTTCCGCCCTACTTGTTAGAAATCGGTCGGGTTTTAG
GGTTTCGAAATTATTCACCGCTGCCCCACATTGAAGAACAAAGGTTCAATTTATAGAGTC
TATTAGGGTTTGAAATGGGGGGAAAACGTGAGGAATAGGCTGGAAGATGGCTATGGATTC
GAAATCCAAATCCCAGCCCACAATACTAAATGCGTATCTTAACTTTTGCCCCATAAATCG
CGAAGCAAATCCTTGAACGGTCGGCAATGGGGACAAAGGAAGAGATTGGGTTTGACTAGT
TGAGATTTCGTGTTTGATTTGCGTCTGGGTTCATTTGGCTGATAGGTTTCGGGCTTCATG

>Contig774:560_SgrAI_305E40_NODE_1_L235;544_SgrAI_67/3_NODE_1_L138
AATAAATGAACCCAAAGAGTAGGGTCAGGGTGTGTATATATTGGGTGCATCTGATGTGTC
AGGTCATGTATGTGTGTATGTAAGCAGCTTACATATCACGCAAACTCAAAATCTCCATTT
CCCATAAGAACCTCTACTCTTAACTCATCACATACAAAGATTCACTCAAATTCTTGCCGC
TTTATCACTCAGGTAATTCATCTTCATCTTCGTCCTTTACGTACGAACCTTTACCTCAAT
CGATCAATGGTTATTTAGTGGAATT
>Contig775:563_SgrAI_305E40_NODE_1_L210;546_SgrAI_67/3_NODE_1_L207
GGTCCTCAAAAGTTATTAAATTTATTTAATTTGTTATTTAAATATAATTAATAATCATAA
TAACGAACTTTCAACAATTAAATTAGGTGGGATCCAAAAGAAACACAAAGGCTACCAGAG
TGTATACAGATCTGTTTCCAAGCATTGCATGATACAATAGAAGAGATGTCTGTTGAAATT
CAACAACAAAGAGGTGTCTCTTCACCGTTACCTCATCTGAAACAAGTGGTTAGCATTAAA

>Contig776:565_SgrAI_305E40_NODE_1_L212;549_SgrAI_67/3_NODE_1_L112
CAAACTTATTAAATAATTTATTTATAATATAAAATGATAAAATGCTTACGAATTCCCACT
AGTAATTTTTTATAACGATTGGCATTGTCTCCTTGGTTGTATCCGACTTAATTTTTAAAG
ATATGTAATTGCTTACATAACTTTTACTGAAAATCGTACTAGTTTTGGTTTAACTTTGGT
ATTTGTTAAAATATTTTAGTATGAAATGAAAGATGGAAGACAAGTGTTTTGTGATTGATG
AT
>Contig777:567_SgrAI_305E40_NODE_1_L240;551_SgrAI_67/3_NODE_1_L254
TTTAAGCTTTAAGTCCTTCAAGGCGACAAGTGTTTGCTGGGTTTTATCAAGGGCATCGAC
ATTGATGTCATCTTCAGAGAGAATGGCCTTAACTAGTCTCTGTAACTCTCTTTTCAACTC
CAACTCCGTCACCTTAGCAGTAGGTGGATCGGCTTCAACTACACCAGTCTTGGCCATTGA
GGGAGCAAAATCAAATGTGTGGGAGATCGATCTCTTAGAAACAAAACAACATTTCAGAAT
GGCCAATTTCTCTCTTCCATTTTCCTTTCTCTCACTACATACACAGAGTAAGAATG
>Contig778:570_SgrAI_305E40_NODE_1_L191;553_SgrAI_67/3_NODE_1_L227
TCTCATTGTAACCTAAGAAAACATAATTTAAGGCCAAACAACTACAATTCCACACATTCA
ACATACAAACAAAAACATTTATATAACAAGCATACATCAATACAAGAAGTGCAAAATGAA
GGCCTATGAAAATATACCTTCAAGAGTCCAACCATAACTCCGAGGAGTAGCAGAGAGCAT
TGAAGTCAGCAACGCAGAAGCAGTGGCAGTGTGATAAGGAAGCATAGTTTCCACTGCACA
ACTCATTTCAACAGGCGACCTTCATATAAATTGGCAA
>Contig779:573_SgrAI_305E40_NODE_1_L230;556_SgrAI_67/3_NODE_1_L158
TTAATATTAGAGGAGCAAAATTTTAATAGTATGAGAGTACAAAATATAAAGAAGTATATG
AATATAAATATTTTGATTTAAAGAAATACATTTTTTTAAGATAAAAATATAATATATTAA
AAATAACAAATAAAAATAAAAATCAAAACAGTGGACAAATAAGCTCGGAATATCATAAGG
TGACAAATGTGTTTGCGGGCCTTGTGTTGCGTCCGTGTGGGCCCTTTTTAAACATAGGAC
TATCTTCCAGTCCCACTATG
>Contig780:577_SgrAI_305E40_NODE_1_L251;560_SgrAI_67/3_NODE_1_L201
CTACCCTGCGCCATTTCACGACCGCTGGTGATTTTTCCGACGACTGCCATGGGAGTTGAT
TACTACAACATACTGAAAGTATCTCGGAATGCAACTGAAGAAGATTTAAAGAGATCGTAC
AAGCGATTAGCGATGAAATGGCATCCAGATAAGAACAGTCAGAACAACAAGGAAGCAGAA
GCAGAAGCAAAATTCAAGCAGATTTCTGAGGCTTATGATGTGCTTAGTGATCCTCAGAAG
CGTCAGATCTATGATTTGTACGGTGAGGATGCGTTGAAGTC
>Contig781:580_SgrAI_305E40_NODE_1_L222;561_SgrAI_67/3_NODE_2_L81;561_SgrAI_67/3_NODE_1_L122
CAGAAATTGTTTCCAGTTTCCGATAGATCCTCCGGGAAGCACCAGAAGTACAAAAAACAC
AATAGATAGTAGCAGCAGAGAAACTAATAATACTACAATACGATAATTGAGGTAAAAGGA
AAAAAAATCAACACCAATTTTAGGAAAGCATGTCCAATCCAAAATCCAGCTAAAAGAGGA
AGTATATGTAAATTTGAATTCACCTAATGAATATAGCAGAATAGTTGCATAGGATTCATA
AACTTTCCGAAA
>Contig782:583_SgrAI_305E40_NODE_1_L267;564_SgrAI_67/3_NODE_1_L184
CACAAAAATCACTATATTTTCATAATGAATCAAACAAAGGATGGATGAAAAACAAATCGC
AAAGAAGCTGGAAAAAAGAAAGTAAAGAAGCTTGATTTAAACCTTGTTTAAAATCTTTTT
TCTCCCATGGTTGCTTCTTCTTCTTCTCGGTTCAAATTAGTTGAATCAAAAGTAAAGATT
TGCTAGCATGCAGGCAAGGGCTTGCTGAGGCTGGTGACACCGAATTTTTTTCGTGCACAT
CACAAATTACGCGGTTTATTTAATTTTACTAATTTTTGAAATATTGGTCCATTTTAT
>Contig783:584_SgrAI_305E40_NODE_1_L234;1320_SgrAI_67/3_NODE_1_L226
ATAAGTTGATAAAACTGTCCTCTTATAAATTTTTAACATACATATAAAATATTAAATAAT
TAACCAATATAAAATAAATAAAATATTTATATAACTAATATTCACGTAAAATAATTATTA
ATTTACTCGTAATTAATTTTTAGTTTATTAATATCCGGATGGCGCATAACCAATACCCGT
CACTAAAAAACAAAAACAAAGCCAAACGAGAAAAGCATGTGGTCATGAAATGTAGTAGCT
TGCCAGGGATAAATTGCGCTCGCCAATAGCCAATTTCACCCTCTTTG
>Contig784:586_SgrAI_305E40_NODE_1_L230;567_SgrAI_67/3_NODE_2_L88;567_SgrAI_67/3_NODE_1_L139
TAAATTATCCTTCTAATTTTCTCATGAAATTTATTTCACTTTATTCGTGAAAATTCGATT
CTCCATGTAACCTCCGAAGCGGGCCCAAGGAAGAGAAGATAAGGGTCATATGGGATGTGT
GAAGGAAATTAAAAGTACAAAAAGTAAGATGACTTTTCCTTTAGCTCTTTTGCAAAATTG
AATGAGAGACAATGGCTTCTTCTACCTCCATTTCTCTCTCCTTCCTTGTAATTAACCCTA
AATCACCTCTTTTTCCTCCAC
>Contig785:590_SgrAI_305E40_NODE_1_L221;570_SgrAI_67/3_NODE_2_L109;570_SgrAI_67/3_NODE_1_L120
ATAAATAGACTATTCGTCCTACATGGTAATTTTGTATATTACCTGACATTCTATGTGTAT
TACGCTACTTAAGATATGCATATCAATTTATTCAATTTTATATCTATTTACGTATCTATT
TATATACATTTAAAATTGAAAGGCATAAATATTGAAATCAAATTTAAAAAAACATACTTA
TATATTATGCGTATCCGAAATTGTATCTTATAACTTTAGGACGAATAACTTACCTTTTTG
TTAATTCATCG
>Contig786:592_SgrAI_305E40_NODE_1_L226;575_SgrAI_67/3_NODE_1_L186
AATTTATAATCGGCTTTTATTTTAGGTTTTCGGTCATCTCTGACAATTTTCTGTATAATG
TTTGTACAGGTACCACTAATGAAAGCAATAGCGCACTGTCACCGTCTCGGTGTAGCCCAC
AGGGACATCAAGCCGGATAACATTTTATTCAACGATTCAAACGAGCTGAAATTGGCTGAT
TTTGGATCGGCGGAGTGTTTCCAGGAGGGCCAGCTGATGAGCGGCGTGGTAGGGACGCCG
TATTATGTGGCA
>Contig787:595_SgrAI_305E40_NODE_1_L187;577_SgrAI_67/3_NODE_1_L169
CAAACTGGAGTTGGATTTCTACCGTACCTTACCTTTTTGGAGGTTTAGCCTTTGTATTTC
TACTCATTTCTGTAGCACTGGTCATTCTTTCTTGTGCATATTGCAGAAAGAAATCGCGTA
ATTCATCCATTTCAGAGGGTGAAAACGATGGTCAGATTGACATGAGAGTGACAATGAAAC
CCAAGATTGTGGTTATCATGGCTGGGGATCACAAGCCT
>Contig788:596_SgrAI_305E40_NODE_1_L278;578_SgrAI_67/3_NODE_1_L114
CATTGATGGAAGACTTTCCAACTGTGAACCAACAATTAGTTATCATTTGAAAACGAGACT
CACAACCACATCAGCACAGCATAGAACGACCGAAAACCAAATCAAGTCACAATTGATGGA
TTTCTGATTAGAAATCATTTTTAGAAAAGAATGAGCCCTTAATATCTGAGTTAACCACAG
TTATAACAAGATTAACATATGGCCTATCAAATAACAGAAACGACTATAATTAGTAGACTC
TCAGCTTACAAATCAACTAGCAAAAATTGCAGGTATGCACAATATACTGATAAGACAAGA
CCGAAATC
>Contig789:598_SgrAI_305E40_NODE_1_L215;579_SgrAI_67/3_NODE_1_L208
CACCCACGACTCCACAACTCTTTTCTCCTGCATCTCCACCGTCCGATCTACCTGATCTGA
TCCTACGGCTAAAATACCACTATTCTCCGCTTTCTGAAACTTCATCCAGAAAGGCTGAGA
TCCAGTATTTTCTAGAGAGTTCTTAACGCCGCTACTGCTTTCCGGCATCAACTGAAGGGT
TAAAACACTTCCGTTATCTCCATACAGCGAAGATCCGTCTTTATTTGCTTCGTCTTCTTT
GTTAGACTTGCACTTGCTACTTTTCTTATTTCT
>Contig790:599_SgrAI_305E40_NODE_1_L189;580_SgrAI_67/3_NODE_1_L219
TTCACTAACATTTTTCAGTATATAAAAATACAACCATTTTTCTCAAAGCAAAAGAGAAAA
AAGTATTACATAATTTCTACATTGTTTTTAACAAAATAAAAACAAATTAAAGATGTGATT
AAAGTTTAAACCCTCTACCAAAGCCTCACACTATAATCACAATCTTTAGAAACCAATTTA
GACTTAACAGTCAAAGCATCCACCGTTACATCACAGTTAACTTTAACGGTGATTTCCCAC
GTCTTCACCGCCCCAATCTT
>Contig791:601_SgrAI_305E40_NODE_1_L212;582_SgrAI_67/3_NODE_1_L119
TTAATTTTTCCAATTTTATTTCTCTTTAACTACACTATCATATCATCTGAAAGATTCTTA
CCTACTAGGTACATAAATTAAAGTAATGTAATTTTGAGTTAAAAATATAACGCTTCCTTT
ATGCATATTTTGGAAGCTAACTAGCTATTGCCAATCCTTTGTTTGGATCGATATACATAT
TCAAATTAGCTGAGCCATGCCAATAACGTTTACGTTATTTGTTTTCTAGCTAAAAATA
>Contig792:606_SgrAI_305E40_NODE_1_L209;587_SgrAI_67/3_NODE_1_L211
AAATTCCCCTCGTTAATTCTTATATATTTTCAGCTAAACATATAAAAGGCAAATCTTTTT
TACTACTTTTCCAGTTCAAACATTCTTCTCTTTCTTTCCAATTCTTCATCAACTTTCCGG
ATTTTTTCTATCAGAATCTATCTAGGGTTAGGGTTTGCTCAATTTCCCTCACCATTTTCA
TCTACATTTGGTGTATACACAGACAAAAACACATGTAGATGTGTGTATAGGTTGTTCTTC
GGAGTGAATTTTT
>Contig793:608_SgrAI_305E40_NODE_1_L231;588_SgrAI_67/3_NODE_1_L236
AGGTTTAATTAAATAGCTAAAACGAAAGAAGAAGACAGCAAAAATTTGAGTTCATCATTG
CTTTAGCTTCTAAAATATTTCACACTTGAAAAAACCTATGAAATATTACAGATTACTCAT
ATGTATAAACCGGATATAATTATAATTAAAAACTAAAAAAGAAATTCATGATATCGGCTT
CGTGTTTTTTGCTTTTCTTTTTCAGATCAAACAGCAGAAACCGATATTGTTGAAGGAGAT
GAAGAAGGATTAGAGACTGAGCAAAACTCAAACCTATTAGCTT
>Contig794:610_SgrAI_305E40_NODE_1_L286;589_SgrAI_67/3_NODE_1_L226
TTTAAAGACGATGTTTGAAGCTTCATCTTCCTTAGAAAGGACTAAACAAATTACGTATAT
GAGCATCAAATGATAAATAGCGGATCTGAATTGATGGACAAGGTGAAAATTCCGATTCCT
TATTTTCTAATCCAAAAGAAAAAATTAAGCGTGAAATAAAAGCAGAAAACAGAGTAATTC
ACAAGCAATGAACAAAAATAAATTAGGAGCATATGGACATCAAGCTGTAAAATTGAATTA
AAAAGCTTACGCGTAAGATCAGCAAGAAGAGCTCTGCAAGGTCCTTGAGTCATATTATTA
GCAACATCGAGAAGCC
>Contig795:611_SgrAI_305E40_NODE_1_L298;591_SgrAI_67/3_NODE_1_L171
TTCTGAAAGAAAAAGACAGAGAACAAATTGTAGCAGACGGACCTGGACAATCCAATCCCA
TAGCTTTATACCCAGAAGCAATAAGAAACTACATTTTCAATCAAGTAATAATTGAACGGA
GGATAGCCAGCCCTAAATTACATTTCCCCAGAGATGAACTTCAGATTTCATTTCGCACCC
AAATAATTTATTGCAGAGAAAAGCGCAAAACATAGAAAAAGCGTAACCTGAAACGGCAAG
ACTGTGATAAGCACCAGCTGCAATAGCAACTATCTTGACCCTTTTCTCTGCATCAGAATC
AAAGCTGATTCGAACTGGGAATAAATGGTCAGCTTC
>Contig796:612_SgrAI_305E40_NODE_1_L217;592_SgrAI_67/3_NODE_1_L192
CCTTGGAGCTTTGAGGTTCCAACTCCACAACCATGGCGGGAGCTTGCATGACTCCCCCAT
GTTTCATTCGATCTTCCACACTTCCCACTCTACTTTCGAGGAAACCTCTTCTATTATCTT
CTGCCCTAACCACACAGCGCCCAAGAAAATTTGCAAAGAGGAAAAATTATCTCCGCCCCA
AAATACTCAAAACTCGTACTAAACCCTACACAAAAACCCAAAATGAACCAATAACTCCCC
TTGAAAC
>Contig797:614_SgrAI_305E40_NODE_1_L143;617_SgrAI_305E40_NODE_1_L143
TCCGGCGAAAATTTTCCGGCTTGACCCGACCCGTTATAGCCATGGTCCAATCTATGGTTG
CTACTGTGAAAAAGCCAGGGGGTGATACTGCCGTTTTGTCTACCCAGGTTTACCGTCTCT
CCGTATGTGACCCGGAAAACGGCTCCTGGTACTATTTGCCGCCTATACCGGAG
>Contig798:615_SgrAI_305E40_NODE_1_L222;594_SgrAI_67/3_NODE_1_L198
TGAGAAGGAAATTAGGACAAATGTGATTCACAGCCAAGTACACCCCAGTGAAAATACCAC
AAATTACAGTTGAATAGGAAAATGAATAAACAAATATTCAGCTGAGTCGCAAATATCTAG
CTCTCGTTAAGGAGATTTAAGCTTACTACACCGATCTAGCAGTATAATGAAATTCAAAAA
TCAAACATCCAAAATTACCTTATTGAGAAGGAAATTAGGATAAAGATGATTCGTCGTCAA
GTAATGAGAGCAACAAGG
>Contig799:618_SgrAI_305E40_NODE_1_L252;596_SgrAI_67/3_NODE_1_L293
AACGTCGACGTACGGAGCAACAATATTGTTCCTAAGGATGAAATGGTGACGGAGAAGAAG
ACCGGCAAAGTGACATGGGCTGATTTATTATTGTGGGAGAAGGCGGGGAAGGAATTATTT
GGGGGGCAAGTACACGCGAGAACGGTGATTCCGGTATTGGATAAGGTGGTGGGGAAGATA
GGATGGAGTTTGAAGTTTCCGGCGACGGAGATTGATTCTCAGATGGGGATAATGCCGTAC
ATGGTGGTTAGCAAATTGGGGATCGAAATAAACCGAAATTCACGGGGGAATGATGGTGGT
GACGTGGCTAAGGCGTGTTTGGCAC
>Contig800:619_SgrAI_305E40_NODE_1_L257;597_SgrAI_67/3_NODE_1_L223
TATTTTTTTTAACATGTATGTATTACTTTGTAAATTCAATGAAGAAGTAATATTCTTTGG
CATTCAGGTCATGCAGATTTCGCAAAACAGGGTATTTTTGGACATATATTAGAACAAATT
GAGCAACATTCATATATAAATCTCCTAAGAGCTCTACTCCCTTACTATGTCCCCTTACAT
GAAAATAATGTGCATAATTAAATTTAAACAAATCATCATTTTTGCCGATAAACAACAAAA
TCAACCCCCCACTCAATACGTGAAATTTTTCACTGTGGCCCCCGGCATGCAAGCTTTAGC
T
>Contig801:620_SgrAI_305E40_NODE_1_L220;600_SgrAI_67/3_NODE_1_L134
CTTTGGAAATCAAGAAATGGGTATGAAAAATCAAGTAAGTTCTGCTAATGTTTCGGATTT
CTTGATCACTGTCGCCGCCGTTCACTGTCTCTGTCTTCTGTATATCGTTCGTCCCCCTCT
GAATGGTGAACAAAGTTTCTATTTATAGCGGAGAACTAGGGTTCGAAATGGGAAGAAAAC
AGAGGGTAAATCGGGGTCGATCCCCTTTGAAATTCAAAATCAAATCTCAAATTTATTGCG
AATCTTGACTTTGTGAAGAAAGTAAATACGCGTGAGGA
>Contig802:621_SgrAI_305E40_NODE_1_L233;599_SgrAI_67/3_NODE_1_L270
AAAACTAAAGAAGACTTCCCATCTACATTATAGCTAGCTATGATCTTAGCAGAGATCTTA
TGGATTTAATCTGAATTATACAGCTTCTCTAGGAAAATTGGGTGATGGTGCACCCTCATA
AGATCAGAAATGAGTGAAAATTTAGCAGCAAATGCATACATATACCACACACCTTAGCTT
TGTTAATGATCTTCACAGCCACTGGCTGATTTTTGAGTTCGCCTTTTTTACCTTTAGCCC
AACAAGTATGGCCAAAATGCCCTCGACCCACCTCCTTTCCCAACTCATACTTCGATGCCA
AATTCTT
>Contig803:622_SgrAI_305E40_NODE_1_L281;601_SgrAI_67/3_NODE_1_L181
TACATTCCCATTTGCTCAAAAAAATAATAATTAAAAGACAACCCAAAAATCCCTTTTTAG
CCCTCCCAAAACTCTCCACAGAATATCCCAATTCCGAAATTCAAGATGTCAGAATAATAA
AGAAAAAAAAAATCCAATTTTTCTAGTTTACACAAAGCTTAAACAAAATCCTGCACAGAA
CAGTAACAGAGTAACACTAAACAATCCAATTTCCCTAATTTAACACACAAACAAATGAAA
AAAAAAAATTTCCAGATACAAAAGAAAAATCAAAATTACCAGAGCAAGTGTTGAGAGTAG
TCAATTTGTAA
>Contig804:624_SgrAI_305E40_NODE_1_L189;602_SgrAI_67/3_NODE_1_L210
GAAATAATACAAACAAATTTAAACAGAAATTACCATTTTTCAACTAAAGGAAAAAGATTG
ATTGTAAGTACCTTTCATGTAGCTCTTTTCAATAAAGCTAAGAAATCAATATCGAAATAA
ATACAAAAATACACTATTTTAAACCTTCCTAACAAAATATATTTACATTTTATCATTAAA
TACTCTCCAAAATGAAGAAAAACTTACTGGATTGTACACATTCGAGAACATAATCAGCAC
TAATTAC
>Contig805:626_SgrAI_305E40_NODE_1_L227;604_SgrAI_67/3_NODE_1_L226
AAGAGATGAAGGGGGTGCTGGATTAACACTTTTTGTACCAACAGATGAAGCATTCTCCGA
TATGTCATCGTCGATGAAATTTCAATCGTTGCCGGCGGAGAAGAAAGCCGTTGTATTAAG
GTTTCACGTTTTGCACTCGTATTACCCTTTAGGTTCTTTAGAATCTATTGTTAATCCAGT
TCAACCAACATTAGCTACAGAGCAAAATGGTGCAGGGAGTTTTACACTGAACATTTCTAG
AGTTAATGGGTCGGTAG
>Contig806:628_SgrAI_305E40_NODE_1_L208;609_SgrAI_67/3_NODE_1_L221
TTGTGGTGAGCTACAACATATCTAATTAGACATCCCGAATTTAAATCCTAATAATAAAAA
TTCTATTGGGAATGTTATCCAAAAAAACATGATTTGGATTCAGTCGGACTGAGCTTCAAT
ACCTATTGGGAAATCCCTAAAAAGAAAGTAACCAAACGACGTCACTCTAGGTCGACTACA
TAAATATTGCGACTTTGAAATTGCAGCATCGCGATAGCTATTAGCAACAGAGAAGAACTC
GCCATTAGCAAC
>Contig807:629_SgrAI_305E40_NODE_1_L277;32458_PStI_67/3_NODE_1_L366;31953_PStI_305E40_NODE_1_L267
AAAATCTATTTTTTCATTAGCTGATTTTTTTAAAAGAAATATTTTGTAATTTCAATTTGG
TTGTTTGAGTGGAGAGTTTGTAGGGGTAGGCAATTGATTGATTAGAAGAGGAAACTGTAG
TATTGTTGTTCCAGGGTTTTGTATTTTTTTGACACTGGTTTTGTTGGTTCAGGGAATTTT
GGAGAAGGCATAAGAGGAAGGTATATGTTACATTTGGGGTTCTTGGAAGTGGGTACCTTT
TGTATAAGCTGTATGAAGGACACAAGCGACGACTCTCTGATCTTGAGAGGGAACTTGCGG
ATGAGAGGAGAAATGAGGAACTCATTAGATCCCAGTTAAGATTTTCTCTTTTTGTTGTTT
ATTATCCTGAAAAGGAAGGTGTAATCTTTCCTTTTCATCGTGTTTGGTGCACAGTATAGT
GTTAAGAGTTATAGTATGCTCAGAGTTATTTGTCTCATCTGTAGGATCAAGGAACATTTT
GAGAAAATTCAGACAATAGCTGATACAACAACGTTGCCCCATGTAATGC
>Contig808:630_SgrAI_305E40_NODE_1_L229;613_SgrAI_67/3_NODE_1_L232
AAAGAATGAAATAGAAATACAATAATTAGAATTGATACAAAACCAAAAAGTAATCGAGAT
ATATGGATTGACATGCAGCAAAGACACAGATCAAATGGCAAAAATATTCTTAAATATCTA
TTTTTACTCATATTTAATTAAGACATAAGGCACTTGAATTGACACAATAACAAAAACATT
CTTTAAAAATAAAAAAATAATATCAAGTAACTATAATGATATCGAATATTATATCAGGCG
TGTTGATACCAAAAGTAATACGGACAC
>Contig809:631_SgrAI_305E40_NODE_1_L228;614_SgrAI_67/3_NODE_1_L216
TTGAACTACAACTGGCCTGAATTCTCATGCAACCTAAGATATGTAGGAAACCCCAGAACC
AGGGTCCGGCCATGAATCCTCAAAGCCCCCACCACAGTTTTTCAAAAGATGTGGTCGGCC
AAAAATTAGGTCAGTCAAGTTTCTTTGTCCACGATCTCTTTCATCGATCATATCCAAAGA
AAGGGACAGTTGTTGACACCGAATTTTTACCCTCCACATCACAAATTACCCTGTTTATTT
AATTTTAA
>Contig810:632_SgrAI_305E40_NODE_1_L251;618_SgrAI_67/3_NODE_1_L89
TGTTAAAATGAAACGAACAGAATAATATTTTTATTGAAAAAAAGTTTCCTCTTGTAGGTT
TTTTTTTTCCCTTTTCCCGACCGTAAATGCCACAACAGACGAGTAAAACATCACATCCAA
TTTTTCTTCCGGTTTACGGCAAACATAAATTGAATTATGAACCAAACTTAAAACAAATAA
TTTCTTTTTCTTTTTTTAGAAAAAAATGTAAAGAACAAGAGACTATTTGGTGGCGAAATT
GAACCCCTAGAAGTTTCTTTTTCCGGCACTTGATTTCTCCGATTATTCAATC
>Contig811:633_SgrAI_305E40_NODE_1_L269;619_SgrAI_67/3_NODE_1_L176
CTTTTTCATACCCGCTTATTTACTTGTCATTCACTTGTTACCTTCTCCTTCACCATTTGT
AACTTTTTTCTGTATAGAAAGATTATTCGCCCTGTTTAACCTTTACATTTTGTCTTACGC
TTTTTGATAAATTGCTGCCCCTATTAACATCCGGTAAGTTCTCACCTTAATTCATATATT
TCCCAACTACAATCCATTGACCATACTGGAAATAACAATCAACAGAGTCCTTCTACTTCC
CTATCTGTTGCAACCAAACAATTGAATAAATGGACTACTATTTTTTTGATATAGTACCC
>Contig812:634_SgrAI_305E40_NODE_1_L252;620_SgrAI_67/3_NODE_2_L76;620_SgrAI_67/3_NODE_1_L118
AAAAAACAGAGCACTCAATTTCTTCCCTCTATGGTAGTAAAATCATCTGGGGTTTCTCAT
TCTGCTTCCCTCCTGAATGAGAAGAAAATCTTGGATGAACTCAATGGGTGCCCAGAAATT
GTAAGATGCTTCGGTAACAGCTATTCATTCGAAAATTCCGAAAGTTTGTACAATTTATTT
CTCGAGTATGTCTCTGGTGGTTCGTTAGCGGAAAAGGTTAAGAAATCTGAGAATGGTAAG
TTGTCGGAATCGGAAGTTAGTGGATATATAAAGGGGATACTTAGA
>Contig813:636_SgrAI_305E40_NODE_1_L241;621_SgrAI_67/3_NODE_1_L77;13214_PStI_67/3_NODE_1_L429;13021_PStI_305E40_NODE_1_L305
TATGAATAGACATTAGTATTCAAAACTCATGGATGGCTTATTTTTATTTGATAAGATAAT
TCATAATTGCAAGTCTAAATTAGAAGGGAATAATAGAGGGAGAGGAAGGGGAAGGAGGAG
AGAAAGGGGAGGGAACACACCGACCCTCTCTTACCTGTCTGTCAGTTTTTTGCTATTCCT
AACATGCTTTTCCTTCTTCTTCTGTTCTCCCAATCTGCACCTATTTTTTCTCTCTCCCTC
TCCCACTGTTAATTCCGGACAGATCTGCTCAAAATCTCCGGCACCCGCAAGCTTTGCATT
TCACGTCCATGTGCTCTTCTCACCTATGATGCTCCCATATTTAATTTTATTGTTTTAGTA
CTCGTGAAAAATAATAATGAATCGGAGCTTCAGAGATTCTATGATCACCGGGAAGAATTT
CCCTATCTCGTCGCAGCACCGGCGAGGACTTAGTCTTAATGGAGCTTCTAGGGAGCCCGA
CGATAATTTGGATCTCTTCTCCAAAAGTCGCCGGAGTGTTTCTGTCGCCTCTTCCGACGA
GACAGATGGTACCACTTTATTCTTATTCTAATATGCCTTTGACATTCTTC
>Contig814:637_SgrAI_305E40_NODE_1_L223;623_SgrAI_67/3_NODE_1_L232
TAATTGGTCTTCCACCAAAAGAATTATGATGGCTTCCTGATTATACAGAACACAGAAAAC
AGAGATAACTTGAATACAGAGGATTTATACACTATTACAAAAAAGAAGTAAAGATACAAA
AAAATTTAGTGTAGAAGCAAATCATGCTGCCCAATTCATATATTTTTTGCTCATTTTCGT
CAAATGTCCGATACAAATATCAAATATGTAGTAATATGACAACATCTGGCTTCCATCTTG
ATTCCAGATCATATTCTATGTGAGTTATATAT
>Contig815:638_SgrAI_305E40_NODE_1_L185;624_SgrAI_67/3_NODE_2_L144
TGAAAACGTTAGATTCAATAAATAATGTTGGGAAGGGAAAAAAATTGGTTACTTTTAAGA
CGATTCAATTTTCCTTTAGTATTTTTTCGATAACTAATTGTATAAAGGGTAAATACATAA
CCTTCAAAATTATCTATAAACAAAACATAAAACTCACAAAAAGTAACAGCAACTACAATT
AGTCAAAAAAAAAAAAATCCGATCTAACGAACTAC
>Contig816:639_SgrAI_305E40_NODE_1_L224;625_SgrAI_67/3_NODE_1_L205
AGGGAAGCAAAGGTCAGTAGGATTATATGTCTACTCTTCAACAATGCTAAGGGCGTGTGT
CAGATCTTTCAAAAATATGACATGAGTGCGACAACATTTTTGGAGAAGAAAGTCAAATCT
AGATCCGTACAATAATGGAGCCATCACCCCACACTTTCACATTTTCATTTCTGATAACTA
AATGCGCTGAGACTATTGAACTAAATGACACCTACGAAGTCCAAAGTAAATGGAGGGAGT
AATTGGTAACAGCCACTTGCAGTTGAAAGA
>Contig817:640_SgrAI_305E40_NODE_1_L258;626_SgrAI_67/3_NODE_1_L230;613_SgrAI_305E40_NODE_1_L199;593_SgrAI_67/3_NODE_1_L142
AAAATATAACAAAATTAACAATACCAACATAATTTAACGAATTCTACTCAACATAATATT
TTCGACATGGTACAACGTATGCATAGATATTTTAACGAAAATCACTAAATATCTCACAAT
TATTAGATTTTTAAACTCATACTTTAAAAAATAATAATATAACAAGTTCAACGATAAAAA
CTTTATTGTTTTGTCAAATTTCTAAAATTTATTTTAACAAACCTTGTCCAAATCAGAAGA
AGTAGTTAGCTGTAATTCTGCCACGTGGAACAGCTCCTCCAAATTAGTGTACAAAAC
>Contig818:641_SgrAI_305E40_NODE_1_L213;627_SgrAI_67/3_NODE_1_L214
AGAAATAGAAGGCAAGTAAGAAAATATAACTAATTAGACTAAGAAATAATAAGAGATTGG
AAGACATCACCTGGGGTTCTGATAAAAAAAATTGTTGACTGTTGCTGGAGAATACTGAAA
AATACATGTCACCGAAAACTTCACCGGAATTTGCTTCTCGCCAGACTAACACGTCGAAAA
TTCACACCCGGATCTGAAAATTTTAAGCTTCGCTGGAAAGTACTGGAAAAGAAAATGTAA
CCTCGTAGGAATCTGGATCGCCA
>Contig819:642_SgrAI_305E40_NODE_1_L214;628_SgrAI_67/3_NODE_2_L110
TAATTTGACCTCAGCGATCGTCTATGCCATTCAAAATTGAATGTGCACAAATGAATACTT
AAACTTATCAGTATAACTTTGAACAAGCAGATATGCACATGGCATAGTACACATATGAAG
CCATGTAGGATACAACTCGGCCATGTAGGATGCCACATAGGACATAAGATTTATATTTTT
ACTTGTTAATTTTATACAAATTTAAGTGTCTACTTGTGCATATTCAAAGTTCGAGGACAT
AAAA
>Contig820:645_SgrAI_305E40_NODE_1_L172;1389_SgrAI_67/3_NODE_1_L228;1446_SgrAI_305E40_NODE_1_L198
ACAAGCACTTAGAGGCTATTATGCACTAACATTTTTTACAAGTGAATCAATAAATTGTGC
TTGCTTAACAACAGATAATATACCAAATTCTTATCAAATTTCAGATCCAACAGCATCATT
TCTCATGCCAAAACACTCTATCTGTGCAGCTCTTAAGCAATTTGGATACTATCTAAAGAA
TTAGCTAAACTATTGATAAATGTACTATTTAATGCTTGAAATTTACATGAATTAGCACAA
AATATGACAAATAAAGTGAAAATTGACCAATTTACCGCCATCGCTGCATTTTGATACTCC
TTGAAC
>Contig821:646_SgrAI_305E40_NODE_1_L223;630_SgrAI_67/3_NODE_1_L218;2152_SgrAI_305E40_NODE_1_L200
TTACCAGCAGCCAGTTCTGCATTTTCATCAAAGTTGAGCTATTCTTTTGTTAGTTTCCAT
CATTTCAGCAGCACCAAATTTGCATTTTCTTGAAAGTTAAGCTAAAGTTTCTCCCTTTTT
CAAAAAAATTTCAGGTGTCTTCTTCTTCTTTAGATGTTGGAATTGTTCCAGATGGAAGCT
CAATTTCAGAAATATCACATCCATTTATGAAAAGTATGAATAACAGCAGCAGTATTGATC
TTTCAAGTTCTGCAAATCATCAA
>Contig822:647_SgrAI_305E40_NODE_1_L226;631_SgrAI_67/3_NODE_1_L172
AATTAAATAGCTCGTAAATAATTTTTTTACATTTGTAATCAAATAAATAACTTGCAAGTA
GTTCAAACAAACACGTCACAAGTAATTTTTCAAAAGACTCACAATAACCGCACGAAAAAA
TTCGACATTAACTTTTCTTTTGATATAAATAAGAAGTTAAACAATTTATCTGTACATCAA
TTTCAAAAAAAATAAAATCTCTCTCCTCCGACTTCTTTCTACATTTAGTTAGGGTATACT
TTTAATATATTAAATTAATA
>Contig823:648_SgrAI_305E40_NODE_1_L254;632_SgrAI_67/3_NODE_1_L223
CTTGGATGACAACTAAAGAGGGATTATCAGATTGGCTAGGAAATATATGCCAGGGAAAAA
ATAAAAGGAGAAAAAAGGGTATATCTACTACTAACATTGATCAATTTCTAATAGGCAAGC
ACAAACAGAAGCCAAGCATACAAAATTGTATTTTTGTTTGCCCCATAATGCCAGATCCCC
TTAAAAAGCATGCATTTTGACTAAAACTAGTACATTATTTCTGCTCTTCGAAAATGGCAA
CGGGTGCATAGCAGATCCTTCAAAAAATTGGTAAAAGCCGCAATCTTTTTTCCA
>Contig824:649_SgrAI_305E40_NODE_1_L195;633_SgrAI_67/3_NODE_1_L204
ATCCAAACACTCTAAAAGTACTTAAAAATTATTTTCACTTAAAAGTACTTAAAATAAGTT
AATCCAAAAGCCTTTTAATCTTAATTCTAGTACGATAGAATTGAATTAGAATAACCTATC
ATACAATGTTGCGGAGAAAATTTATCCGAGTGAAATTTTTAAACAGAACTTCGATAAGCG
AAAGGTATAAGCTATAAATAAAATTCATAAATCCATCCCTTAAAAGTCAATAATCTTTTC
A
>Contig825:654_SgrAI_305E40_NODE_1_L202;1078_SgrAI_305E40_NODE_1_L195
TACCTTTTGGCGAGACAAGGCATGTGTGCGCTTAGAAAGATAATTTCATAAATGCTACTC
CTAGTAATAATACTAAATAAAAATACTTTACATTTTAGCTAAATTTGATTTAGCCAGACG
TTAATGAAATGTCTCAGATTCAAGTCATCTTCGTTAGGAAGCTTTTTATTTTTCAATCTG
ACGTTTTCATCCTTAATCAGAAATTTTATGTTGCTTTTATTTTATTGGTACTAAATAATC
ATA
>Contig826:655_SgrAI_305E40_NODE_1_L200;637_SgrAI_67/3_NODE_1_L109
CTACTTTTCCGCTGGCGTTTGACATTTTTGACCATTTATCCAACATCTCCTTCATGCTCT
TCCCCATCATGGGAATCATTAGCTAATATAGTAGGAAAATTCATACAGTTAACTTATGTT
GTTCGAATTTTTCAAAAATATTAATTGCTAAATTAATTCGTGTTGAAAAATTGAGTTTGA
AGTCACATTTTTCCTAATTTCGACTTTCTAAGATAATAACTTTTAATTGA
>Contig827:660_SgrAI_305E40_NODE_1_L144;642_SgrAI_67/3_NODE_1_L174
AACCCGAGATTTTAATTCCACCATTTAAGCTTTCAGATCCAGATCTGAGAGCTAGATGAT
GAACTATGTTACCTCCAGCGCTATCACCACCAATGAGTATCTTCTCAAAATCGCCATGGT
TAAATAACCAAGGTTCCTTTTCGAACCCGGGTTTTGATTCAGTATGGGACCCGACCCATT
GCAGAGCGGTCCATGAATCTTCATACACTACCGGAAGTGGATGGGTTGGGGG
>Contig828:662_SgrAI_305E40_NODE_1_L195;647_SgrAI_67/3_NODE_1_L110
TACCCAAAATGGCGGCCATCGCCACCGCCACTGCCACCTCCTACCTCTCTACCACCTCTT
TCAGCCGCCACCAATCTTCAACTTTTCGTTTCTCATCCCTCACTTCCCCAATCAATTTTT
CATCTTTTTCACTTAATGCTCAATTTCACCCTCCTCCTACTTCTTTCCCCATATTCTCCG
CCCTCAGTAATCACCACGGCGGCGGCAGTAACATCGGCGGGGGGG
>Contig829:663_SgrAI_305E40_NODE_1_L276;646_SgrAI_67/3_NODE_1_L176
CTTTTCTCCTTCGCCCTTCATCTCCGACGAGAGACAGCCAACAAACGACCCTTTTCCACC
ACTATGCGACAAGTTACAAGTCAGTAACAGTGGAAAACAGAGGAATCAAAGATGTGATGC
TCGTTCATGATTCTGCAACATCAACAAATAACATGGCACGTCCAATATTTAAACAGAAGA
AGATCTCAGCTTTAATTATTCAACCATATTGCAATTTGTGCTGCTCAACAATGAACGAAA
AACCAAAATAAAATGTTTTTTTCATTAAACTTCTATTAGTACTAATAGTTTCCATATTTC
TAAAAG
>Contig830:665_SgrAI_305E40_NODE_1_L210;645_SgrAI_67/3_NODE_1_L103
TGTATAATTCGCGCAACATTTATTTATATTTGTATAATTTGCTAGATCGCAAAATATTTG
TATAAATGGAGTGAATTATACAAACACAAACTGTAATTGCAGCTACATATTTGACGCGAG
CTGTAATTCATTCAAAATATAACTATGCTAGCTAATTAACTAGTATATATTTGTTTATCT
GCATAATTTTTCGAAATATAAATGCAACAACTTATTTAAGTACAAATCTAACTTGGGCGT

>Contig831:670_SgrAI_305E40_NODE_1_L230;655_SgrAI_67/3_NODE_1_L163;658_SgrAI_67/3_NODE_1_L163
AGCGACCAATTTCTGAATTAGATGCATAAACATGGACTTAGCACTGATTCATGCTCTAAT
ATAGCAAAGGAAAGTCAAAATCGACAGCATGTATCACAAGTTCAACCCAATAGATCATAG
AGGAATTCGAAAGAGGTAAAAGATTACGACTTAAACTAAAAAATCAGAACAAGAGAGGGT
GAAATCAAAACAAAACGACATGAGCAAAGAAGGAGCACTCAGTTTATATGATAACCAGAA
CAAAAGAAACAAAGTAAACC
>Contig832:675_SgrAI_305E40_NODE_1_L235;660_SgrAI_67/3_NODE_1_L274
TCAATCAATTAAACACTTCTCACTCCCAAATTAGTCAATTCATCTCGGGTTTACTACTTA
TCACAGTTAGTCTTCAATCCACTACAGTACTGTTTGATCATATATGTACATAAAAAATAG
TTAAAGGACCAAAGTTGAAAGCAATAATAAGTTTTAACGAAGGATGAGGAAGAAACAAAA
CCTTGCCAAGAGTGTGAGCAAGAGCGGCACCGGCAACGCCGGCACCAACAATAATGATGT
CAATGTCGTCGTTTCCATCCTTTGATCTGGACTCTCCATTATACACCGTAGTTGTGGTAG
TGCTGGTGG
>Contig833:679_SgrAI_305E40_NODE_1_L229;663_SgrAI_67/3_NODE_1_L201
TACACATTACTCAGGTGGTAGTGATTGATACCCACACAACTCACAAGACATTTCATCCAC
ATAGTCAAGGGTCTCAAAGCGCAATTTAACCATTTAAAAGGAACACAGAAATAACAAAGT
AAAGCAGCAAACAACAAGGCATCTATATGGTGAAATAAAGAGTCAAAGATATGCTTCAAA
TAAAAAAAGATTGTAACTGAACAACAATTTGCTCACCTCCATCCCAAGGAGTGTCATCAG
GACTGCACTCCAAAGAAAC
>Contig834:680_SgrAI_305E40_NODE_1_L225;666_SgrAI_67/3_NODE_1_L230
TTTTGTTCAATTGCTCCGCGCACCAGTGCAGGTCGTGAGATAATACGTCGCCTGCTGATA
CGTAAGTAGGAATGCTCTGAATTGCGTTGCCGAAGTATAACGGATTTAGCTTCGGCTGGA
GACGGTGACGGCAATTTACCGCCATGCGAAATGTCGTCATTTTCGAAGGTGGGAATCTCC
TTGCACGTGTCACTGCACGCCAGAGCAATGCGCAAAGTGATTGAAATGATGAAATCTCAG
CCGTTGGATTAATCGCCGCAG
>Contig835:683_SgrAI_305E40_NODE_1_L221;669_SgrAI_67/3_NODE_1_L207
TCTGAAGCCTATAACAAACTTTATCTCCTCAATTATTATAATCTCTTCTAAAAAAAAAAC
ACACACACAAAACACCATTATCATCATCATTATTTTTTTTTATATATATATATATATAAA
GCAGTGTGTATACACAAACAAGAAAACACACACAAGAAAAGAAAAGAAAGAAAAAAATTC
CCTCAGATTCTTGTAGGAGTATACACTTTAGAGCGTATTTCTCGTGAGTAGTCCCAAGAA
AATGCTTTATA
>Contig836:684_SgrAI_305E40_NODE_1_L127;672_SgrAI_67/3_NODE_1_L135
TTCATTTCTCGCTTTATCAGTAAAATCCTACTTAATTTTACTAGCACTAAAATAGATAGT
CAGCTGTTACCGGAAAACTTGAAATTTATGTTCATATTTGCTTAGTAATATGTATTTGTA
AGTGTTAACAGCTCAGCTGAAGAGTCGTGTAGCTGGTGTAATCTAAGTATTTA
>Contig837:686_SgrAI_305E40_NODE_1_L250;673_SgrAI_67/3_NODE_1_L161
TAACCAGTGGACCGCCGCAGTCCTGCCATAGCTCTTGGTTTATGCTTTTCTTCTCCACTG
CAAATTAAAATCTTTATGCAAAAAGTAGAATATTTTTTTTTCTGAGAAAAGATTGATTAT
CAACCGTAAGAAAGGTGCAAGTGTTTTTTCATTTTTGCTAAAAGGAAAAAACCAAATATT
TTCCAGGAAAATTTCATCGGGAAGGAAAACGAAGAAAAGTTTTGAGGAAATAGACAAAAA
AAGTGTGATTCTTACAATGCATCGAGAAAGTATATACGTA
>Contig838:688_SgrAI_305E40_NODE_1_L136;675_SgrAI_67/3_NODE_1_L123
AGCTTACATGCACCTCTAATTCAACAGAATACCTGCTATCTTCCACAATCCCATTCGATA
AATTTTTTCTAATACTAAAGGCTTTGTTCTACATTCTCCAAGGAGATACAGATGTCTAGC
AACTTCATTACACCGCAATACACATTTACGTAGTATGAACAGCCAGACCCA
>Contig839:690_SgrAI_305E40_NODE_1_L271;678_SgrAI_67/3_NODE_1_L227
TCACTCTGTTTAATGACGATTCAGTCCTTTCTTTCTAAGTCCGGAAAAAGTCAAGTTCAA
CCTCACTACTTGTCGCTATTCATACGCGCAACCGAGGGTATTACCGTCTTTCCACATCAC
ACTCAGAAATTTCGACTCGTTTTCCTATACCGTCTTTCCACTTCTTTTCGTGACCATAAA
ATACGACGCGTGAATCGAGCTTATCCCGTCTTTTATTTCTAATAATACCCTTAACATTAC
CATAATCTGACCATGTATTGAGGGTAATTCTGTCATTACACCTAACTCGACCGTCATCAG
AACCCCACAACT
>Contig840:693_SgrAI_305E40_NODE_1_L263;680_SgrAI_67/3_NODE_1_L249
TTTTTTATTTTTTTTTAAACCTATTTAGTGTCATTCTTTTGACCAGGGAACCCTTGCAGG
TACCCTGGCTCCGTCCCCCTATCAACACAAAAACGATCAACAAAATTACACAGAATTCAC
ATAATTGCGTTAAAAAAACATAAAATTGACGCATAATTCGTACGGGAATTCAGATGTTCG
TTATGAAGGTGAACATGTATAAGGAGGATTTGACCATTCTTCTTTACAGGGAGGTTCTCA
ACCGCCCAACGCACAGCATGTTGGCTGTTTCTGTCTCTGTCTATGGCCACAGCCACCGTA
CTACCAGTCTTTGTCATGATCCGGCAAATTTAGGATTTATAATCCTAGCTTGGTTCCGAA
TGAGTATA
>Contig841:695_SgrAI_305E40_NODE_1_L226;683_SgrAI_67/3_NODE_1_L235
CTTGTGGTTTGGTAGAGTAATAATATATCCATGAAACAAGATCGTGAAGATACTTTCCTA
TCCATCATTACAAAAATGTTCAGATGGAAACTGATTAAGCAATAACCTTTAATCTCATAA
TTTCATATCAAAAGGCCTCCAAGCCCTCTAATTTCCTCAAAGACCTAATCTTTTAGACAA
ACCACAGAAACCCTTTACCCTAAAGCACACATATTTGCTGCATCCACAAAAACTGTTCGG
TGATTCAATACTTATGAACATAAGAGAAT
>Contig842:696_SgrAI_305E40_NODE_1_L274;682_SgrAI_67/3_NODE_1_L171
CAAATACATGAATTCCCCATTTGACAAGTAAACTCACACTTCAGCTCCAGTATTTACGCT
ACAATATATTGAAGCAAGTGAAAACCCCGATTCCTCCTTCCTATATCACTCCCACGTAGG
GTTTTAATTGGACTAAGAGTCAGCCTAGACTGAATCCAGCAAAAAAAAATGAAAAAATAA
ATACATCATTCCCTCATTTGACAGGTAAACTCACACTTCAGCTCAATATACCGAACCAAG
TCAAAATCTATCTTCATCTCTACTATACCAACTCCAAACGTAGGGTATTCATTCGACTTA
CAGTGACAGGCGCGTCGACTCTCTGCACATTACTTTCTTCAACGAGGATTTCCATA
>Contig843:698_SgrAI_305E40_NODE_1_L202;685_SgrAI_67/3_NODE_1_L181
TCTAACATCTTAACCAAATCTCACCAATTCCACGTAAAGATCCAATCTTTCCCCCATTCC
TAAGCCTAATTTTATTTTCTTCTTTTCTAAAATCTTATTTGTCAAAGGGACAAAATCAAA
ACCAAATAAACAAAACTTACCGCTATCGCCAATGAGGAGAAGCTTAATGAGATAATCATA
ATCTGCTCGAGCCCTAGCTGGAGGAGCTGCCATCGTCTTTCCCGATAACAATTATT
>Contig844:699_SgrAI_305E40_NODE_1_L182;688_SgrAI_67/3_NODE_1_L238
CGGTTCTCAACTCCCTCCCGGCTTTTGTATATTCCGACAAGACTCACCCTGAACCGCTCG
AATGTGCCGTTTGTTTATCGGAATTCGAGGAGAATGAAAAGGGTCGGATTTTACCCAACT
GTAATCACTCCTTTCATTTGGAATGTATTGATATGTGGTTCCATTCTCATTCTACTTGCC
CTCTTTGTCGGTCTCCAGTGGAGGTAGTTACCGAACCGGATAATAACCGGGTTGAGGTAG
CTGTAACAGTGAATGAACCGGGTTCTAGCTCCAG
>Contig845:700_SgrAI_305E40_NODE_1_L200;687_SgrAI_67/3_NODE_1_L210
TGCAAATCACGTGCAAATTATGAATGGTCAAAATTTTTTATTAACTTAAGATAGAAGAAA
GGAAAAGATAAAGTTAAAGATGTTATTCACATATCAATCCTAAAACTTCTTTAACATATG
AAAAATCTCCCATCAAATTTCACTAAATTTTAGATAGTACTTTAAATAAAATTTATATAT
TTTGATGAGGAATTCGAAACATCAAAAACTCATATAAATTTGAAAAAAGAAAAGAACAAA
TTGAAGGAAAAAATTTGGATTTTA
>Contig846:702_SgrAI_305E40_NODE_1_L204;689_SgrAI_67/3_NODE_1_L195
TGGAGGGGGAGGCGGCGTTTGATTCTTCTGCGGTGGCGTACGAGGTGGAGAAGGGGGTGT
AGGCAATTCTTCATCCTCGATTCCCTGTCGATGAGATGCTGAACCTCTGCCCCCAATTCC
TCCGCCGCCGCCGCTACTTTTACTATTACGATGCCTTAAACTATGCGTGCTTTCAGTCTC
CATATCATCTTCGTTCTCCTCCTCGATAATCATATCGGATCGTTTCGG
>Contig847:706_SgrAI_305E40_NODE_1_L208;693_SgrAI_67/3_NODE_1_L209
TGATAGTGGTAATTACTTGCCACCCCAGCATTTTGTCCCTTTTCCTACTAAAGTCCATTT
CTCTCCCCCAAAAAGCCCCAGAGCTCAGTAACAGAACATATCTTCCCAAACATCGCCTTC
CCACCTACCCCGATACCCCGCATATCTTCAACCGGAGAGTGACACTATCCATACGTAGTT
ACCTATACATATATATACTTTTCACACTTTCCGATCGGTTGGTTTTTCCGATTCCGACGT
TGCTCTCATCGCCGGTAAGTTTTCTATT
>Contig848:708_SgrAI_305E40_NODE_1_L196;694_SgrAI_67/3_NODE_1_L165
CAGTACACCACCAGTAATATTATAGAAAAAAAATACTTCTAAGAAACTTGTAAGAAACCA
GTAATATTATTGAAAAGTCATTAGTAACTTAAAGGCACAAGGAGCATAGTTAAACTACAT
GCTTTAAGCTAAATCAACATTCCTCACTCCATAATTTACCACCACGAACAACATATAATT
GTAATACCATAAGTAAAATGTAAGCAGACCTTACCACTACCTCGAGG
>Contig849:710_SgrAI_305E40_NODE_1_L246;2484_SgrAI_305E40_NODE_1_L236
TTAATTACAATAGAGAATATAATTCAACAAATTAACAACCAAAAACTATCCTTACAAATT
ACATTGTTAAAAAAAGTCCCCAACCACCCTTTTTTTCTTGTACAATCAAATAAAATACAA
GATTCACAATCAGTCGCAAATTAAATTAAATTGACTCAATCTCAACCCTAACATGACCAA
AACAAATAACAATAAAAAAAAATTCGTAACACAATAAAATACAAAATAAAGCAAACTTTT
GGGTTTGCTTTTTTTTTTTTTTTTTTT
>Contig850:711_SgrAI_305E40_NODE_1_L270;698_SgrAI_67/3_NODE_1_L216
AAGGATTCCTTTTAGGGTAATAAAAGGGCAATCGTCAATCTCAAGGCCTTCTAAATTCAA
ACAATTCATAGAAAGCGCAACAAGAGACCTATCAGTAATCAGATGATTCCCGGCAACATT
GATCTTACGCAAACTACTCAAATTCACCGACAAAAACTCAACCCCAGAATCAGTCACAGC
CAAATTATTAGCCTCTGAAGCAATATATACAGAATCCAAAACATAATCCGTACTGGGATA
GCTAATATCTAACTCTTCCAAAAATGGAAACAATTCCGCTATAACATACAAATCCGAATC

>Contig851:712_SgrAI_305E40_NODE_1_L203;2783_SgrAI_305E40_NODE_1_L213;2749_SgrAI_67/3_NODE_1_L216;2650_SgrAI_67/3_NODE_2_L86;2650_SgrAI_67/3_NODE_1_L125
TAAAGATTTCATTTTCTTGTATGAAAGAATGGAGGTGAATTAGAATCACTTAACATAATT
AAATTAGGATGAAGAGAGCCTAAGTTTAGGCCAATCCACTTGGCAATTAGTCAAAGGAAG
TACTCTCCGTATTTCATATTATTTGACTGCATACATTATCTTATAATAATAATAATTTTA
TTAATGACATTTTAAAATCTTAATGTTACTATTTATTTTATATAATTAGTTAATATTAAG
CGCATAATAAAATA
>Contig852:714_SgrAI_305E40_NODE_1_L178;701_SgrAI_67/3_NODE_1_L176
GCTGTTGTGTTACTTTTTTGAATCCAATAGGCCGGGACTCTTTTTTTGGTTTTTTGATTA
AATTTGAATTCGTGTTTCACATTGAGTTCCAAATAAAAGTGACTTTATATTAAAGGAGAT
TCAAACTCGAGATTTTTATTAAGAACGAAAGAGTACTTATTTGTTGGAGGCTAAAAGACT
TGCCAATGTTTGGAAGCCTTATGTTACCTAATGC
>Contig853:715_SgrAI_305E40_NODE_1_L206;1991_SgrAI_305E40_NODE_1_L188
TATATAAATATTTATAAAAGATTTTAAATCATAAGTTAAAGATGTGACATAAAATAAGAC
GGAGGAAGTAAGAAAAAAATGAATTAAAAAAAAAGTAAAAAAGAAACCCCCAAAGTCATC
TCAACTGAAAAACTGACCCCCTTTTTTCACTTCACAGCCCTTTTAGTGTTCTGTTTCTAA
ATTTATTCTCTCACCCCTAACCCCACTCCATAGATTACAGAGGATTTGCAATAAATGCAG
GCCAAAAATCTAGCTATTTTCATCTCTCTCTT
>Contig854:718_SgrAI_305E40_NODE_1_L269;709_SgrAI_67/3_NODE_1_L222
AAAGAGTGATATAGACTTGATACCAAACAAAATATAAGTCCAAGGTATTAAACATGACAA
TCCTTCTTTGTGGAAAAAATTATACAATGATCTTATCAATAATAGTATTTTGATTTTTCA
CAAAATATTCATTATTAAAAAAATTTCAGAGAGTAATTTTTTTTAATTCGATATTCAATA
TTTGATGTCGCAAAAAAGTGAACTACTTCGAATTCACATCACACGGCTAATTTTGGATAC
ATACAAAATAACGTTGCACCTGCACCGCACGCAACCACTTCCCTGGACCCACACGTGTA
>Contig855:719_SgrAI_305E40_NODE_1_L255;708_SgrAI_67/3_NODE_1_L230;480_SgrAI_305E40_NODE_1_L212;470_SgrAI_67/3_NODE_1_L213
TTGTTATTATAAATATTATTTCAAAAATTAAAAATTCTAGCTCCAAATTCACATTAACGA
AATTGAGGACGTAGTAGTTACTTTTGGGATCATAGAGAAACCCAAATTTTCCTCAATTAG
TCGTTGAAGCAGTTGTTAACTACTAATTGAGCGGGGAAATTAAACAAAATTAAGGAAAAA
AGAGAAGATTATGAATGGAAGTTGTTCAAACAAGTAAATTTGAAAAAAAAATGAATAATC
AGATTTTATACTAAATCAGTAAATTGTATTAACCTCCGTGATTTACGATTACATGGCCGT
GGTTAATTAGTTACAATCAGATAAGA
>Contig856:720_SgrAI_305E40_NODE_1_L215;707_SgrAI_67/3_NODE_1_L247;2618_SgrAI_67/3_NODE_1_L222;2751_SgrAI_305E40_NODE_1_L191
TGAAATGCTAGCTGAATCGAGAAACTACAGTGATAGGAATAGCTGAGAAGCAGATCGAAG
AGAAGAGAGACTCACCGATCAGATGAAGAACAGTAAGCTGGCGAGGAGGACGTAACAACA
AATAGAACTGATCTCAAATGAATCCACGAGGATGATGGTGTCGCCGTCGACGACGATGGT
GAAGATGAAGACGGTGAAGGTGAATTTGAAGACGATGAAGTCTGACTTCGTTTGAGAGCT
TTCATTTACAATCAAATCAGTGTACTCTTTGAACAAATTTCTGGGGTTTTC
>Contig857:722_SgrAI_305E40_NODE_1_L252;710_SgrAI_67/3_NODE_1_L206
TAAATATTGATTTTATACATTATTTCAAAAGTATAAATAAGTTTAACAACCCAAACTAAC
ATAAATTTTTGTCCTTATTTTGTTTTCATTCAACTCCACTTAGTGATATCATGATATGAA
AACTTATGAAACAAGTAAAAATTATGACACATAATGAGTTGAAGTAGAACAAAAATCAAA
TATGTCACACTTGAGGTAAGATCAAGTTAGTACAATTACATTATACTACCTTATATTTAC
GAAATTTGAATTTTTCACCCCATAGTTTAGCAAAATACTCCT
>Contig858:726_SgrAI_305E40_NODE_1_L238;716_SgrAI_67/3_NODE_1_L269
AAAGAATTCACTGTGATTTTTCTGGATTGATGATGGATTCACTCTCTCAATCTCACTGTT
TTTTGAAGTTTTAGCAGCGGAGATAGCGCTGCACTCAGTGGTCACCCCTACATTTCTTCC
TGTTGGAGTCGTATGCTTTAATTTTGCGTTTTAATGCGAAATGATGGTTAATTATTTTTG
AAATGTTGATTTTGGCGATTTGTGAGTAATGCCACAAAAAATTCTGCTAAAAAAGGACAG
AATTATATTGCGGTGTATATGACGGCAGTATTTCATCAAGTGCCGAGTGCACTTCACTTT
TGTGGCATTGAAAATGACCTAGACAAG
>Contig859:732_SgrAI_305E40_NODE_1_L212;724_SgrAI_67/3_NODE_1_L173
TTTGCTTTAATTGCACTAAAAATTGATACATTATTGTTGTGTTTCTTCTATTTGGTAATG
CTCTGCTTCAATGTTTCTGCATTTTTGCTTTAATTGAACTAAAATCGGCATGCGTGTTAT
TGTTCTTCTTCTGCTGTTTAGTACTGCTGTGTTTACAATGTTTCTGTATTTTGCTTTAAT
TGAACAGTTGTGAATATTAATTGCTTGTTCTTCAGAGTGTACTCTCTGATTCAATTACTC
AC
>Contig860:733_SgrAI_305E40_NODE_1_L233;725_SgrAI_67/3_NODE_1_L235
AATTTAATTTTTATATTTACTTGTCATTTCTGACAAATCAAAGTAGAATAATCTTTTTTC
TAATATACCCTTACTATATTGATAATTATTTTTTTAATAAATATGTTAAGTCAAAATTTG
ACAACTAAAAAAAGATGAACCGAGGGAGAAAGCTATATGTGTCGTATATAAAATTAATTC
TTTTATTAATGTTGTGGAAAACAAACAAAAATTCTTTCAGTTTCCACGTCATCTAAAATT
GGTGCAACGGGGCCCACATGCTGACTTG
>Contig861:735_SgrAI_305E40_NODE_1_L213;726_SgrAI_67/3_NODE_1_L149
TGTACAATTTGAATGCGAAATTCACTGCTAATGCGTCGTCCGGGTCAATCCCCAATTTTT
CCCGGCTCAAATCGGTGACCTTGCAAGCCGCTATGTTGAAATATAAGCAGACTCCGACTT
GATTAGCGACGGCTTTAAGCTCCACGCCGATGGAATTGAGTCTCTCGTCGACTCCGCCTG
GTTGCTCTGTGAAAGCCGTGATTTTTAAAACGGCTGGCTTGTCTGATTTCTTGGCAGCCA
GTG
>Contig862:736_SgrAI_305E40_NODE_1_L284;727_SgrAI_67/3_NODE_1_L189
AATATTTGGAGGTATGAGCTTCTGTCATAATCCTCTCTTAAACATCATCAATATTGAGGA
CACACACCTATCTTGGTAACTCAAGACACTTTCTCCCGTTTTGAGAAAAGCATAACCTTC
TATCTGTGCACATCATCCTTTAACTGATGTAAAATCAGATCTTGATCTTGCTTTTCCTTC
ACCTCCACTGTTGACACCAAATTTTTCCCGTCCACATCACAAAATACCCGATATATTTTA
ATATTAATAATTTTTTGAAGTATTTGTCTATTCTATTAAAAAAAATAATAAAATAAAATA
AAAT
>Contig863:741_SgrAI_305E40_NODE_1_L257;730_SgrAI_67/3_NODE_1_L151
TTAGCTTAATAGAAATTATTTCATAAAGGACTTAACTGACAGGACGGATCCTCTACTGCA
TTAACACAGAAAATTCAGATCCATCAAAAGAAAGCAGAGGAGCATAAGTTAACCATGAAG
AACCGAATTAAAGATACAAAAAGAAACTCGATCTTCTACTAAACTCTAGATTTCCACATC
TCATCAACAATTTCCTTCGCATTCAAACTCATATACATTACAATTCAACATGAGAAATGC
AGGGGTACCTTTTGGCACGTTTTGGATCAATGGTCCATAGCTCAGCC
>Contig864:742_SgrAI_305E40_NODE_1_L240;729_SgrAI_67/3_NODE_1_L212
TCAATTGTTTCTCCTTGTTAAGCTTTTCCAAGTCAACTATAGCCTGGTCCTTTTCTGCTA
AATCTCGCCCCCTCTTTACGGAATCAAAATCCCTATTAAGATTTTGAATTTCTGTCCGCA
ACTGTTTTTCACGGTCCATTAGAATTCCTTCGACCAGAGAGAACTCCTTATCACGAAAAG
CCGATTTTAGATACGAAATCAGCTCGGGTATAGAGGAAGCTTGCGAAATAGAGGAGGAAA
CCGCTGCTTTCAACTCGTATGACTGTTCTG
>Contig865:743_SgrAI_305E40_NODE_1_L213;731_SgrAI_67/3_NODE_1_L196;865_SgrAI_67/3_NODE_1_L98;903_SgrAI_305E40_NODE_1_L193
TTAATAATACATGGAGTACAATTGTACAAATTAATGTACCAATAGATATATAAATTATTG
CTACCAGATTACAATTTGATCAATAACAGTCTAATCTCATCAACAACAAAATAAGGTAAC
ATCAAGCCAGCGTGGAAGTGGAGAACAGCTGTCATCTTTGGGATTTTCCGGCGTACCAAC
GAATCTCATCAGCAAAGCAAATCTAGCCGCCGATTATTCGTTAAAGAAAAGAATAACACG
ATA
>Contig866:747_SgrAI_305E40_NODE_1_L195;732_SgrAI_67/3_NODE_1_L191
TACAAACCATTTTCACTATCATTGACGAATATAAATATTTTATTTTAATCATCAGACATC
TTAATCTTAATAAAATCAAATACCACCTAATATAATTAAGCCAACTATTACAATAATCAA
AATTAGAATTAATCAATATTTGAGAAATTAGAGATTAAAAGTTCCAATTATCCACAACTC
AATGTTTTTGGGTTTAATTATAATAAAAGTAAATATTTATTATAC
>Contig867:751_SgrAI_305E40_NODE_1_L241;735_SgrAI_67/3_NODE_1_L185
CAAACTGAATGTTGATGAAAAGCCCTAAATTAGCAAAACCTAAAAATCATTTTGATGAAA
AATACCTGAAACCCTAACTTCTGACCGTGATTGATTTCCGATAGCTGCTGCTGTCTAAAC
AGTCCAGCAGCTAACTTCCTAACAGAAACCACAGTCCTAACGCTATTCCGGCTACATTTC
CGATCAAGCTCCAAGGGCGAGGTTTCCTCTTTTACAGCAGCATTGTCATGAATATCCTCG
TTGAACTTCCACCGGAGAAGAGGAGTTTCAG
>Contig868:753_SgrAI_305E40_NODE_1_L216;736_SgrAI_67/3_NODE_2_L118
CTTTACGGGTGGGTGATAACCATATATGCTACCCACGTTTTATATTTTGTAAATTTCTTA
ATTATATGAAAATAAATCAAGATATATGCACCTCTAAAAAGGTCCAAGGAAAAATGTAGT
CGAGTATAAAGCTATAGTTCCACTTTCACTTTTGGTTACATAGGATAGGATAAAATAGAC
GAAATACAGTAATTTAATTTATTTAAATAGTACTTAGTGAATGAAAAACACATAGTTAAT
TCCTTA
>Contig869:754_SgrAI_305E40_NODE_1_L252;737_SgrAI_67/3_NODE_1_L194
ATTGTACGTTAGCTTTGTGAGTCGTTCTGGGAGCCTTAATATAAGCCATTCCGAGACTTG
TACAAGTATTAACTTTTTCAGTTTAGGCATACTCACATCATCCCTGCACCTTACTTCAGA
CAAGTCGAATGGGTCCTTAATATGCAAAACTTCAAGTTGCGAAAAGCTATCACCATTTGC
CTCGCAAGAGAGATCCATCTTTTCTTCGTTATGAAAGCAACGAACCATTTTAAGTATTCT
TAATTTGGGCAATTTCTTAAGCATTGCCAGTAGATGATGGTC
>Contig870:758_SgrAI_305E40_NODE_1_L228;742_SgrAI_67/3_NODE_1_L190
TATGTATAATTAAATAAATCAGTGAGAACAAATAAGTCAACTATATACCAAAACTGATCC
AATATTATTACCAATGTAATTGAACTGTTAACAAATATTAAAGTAAGAACATCAATAATT
AAACCGACAATAAGTAATCGGAGAAATGAAACTACCAACGCAACAGAAACATGTAACCAA
AAATGAGAATAATGGAAACAATTATAGTAGAGCAATATCATAAACTAGATATAATAATAA
TTAATTTAAAATAACAAC
>Contig871:760_SgrAI_305E40_NODE_1_L261;743_SgrAI_67/3_NODE_1_L149;5011_PStI_305E40_NODE_1_L369;5045_PStI_67/3_NODE_1_L220
TTATTGAACGAGTGTTTTGTGTTTCTATGTCGAATTCTGCGGAAGGAAACGGAGCTATAA
TTGATCCTCAGAGGCAACAACAGCAGCAGCAGCAACAGCCTTCTGGGGTTGGTACAAATG
GTGCTTTAACAGTGAAAAAACCGCCGGTAAAAGACCGGCACAGCAAAGTTGATGGAAGAG
GTAGACGTATAAGGATGCCAATTGTATGCGCTGCTAGAGTTTTTCAGCTTACTCGTGAAT
TGGGTCACAAATCCGATGGACAAACTATCGAATGGCTGCTTCGTCAAGCTGAACCCTCCA
TTATAGCTGCTACTGGTACTGGTACTATTCCAGCTAGCTTCTCAACTGTATCTGTATCAG
TAAGGAACTCAACGTCGTCTCTTGGTTCATCACTTTC
>Contig872:763_SgrAI_305E40_NODE_1_L257;745_SgrAI_67/3_NODE_1_L239
TGCTCCTCTGAAGCTAATTGAATCGTTATTTCACAATGCTATAACATTTTCAACTTAGAG
TTTCTCTACATCAAATAGTACTAAAATGATGGAAGAGCAATAAGGTTAAGACTTTAGCTG
TGCCTAAAGGTTTTGGTTTCCATGAATTGTTCATACGTTTAAAAATATTTATACATTTTC
ATTTGCCAGAAGAAAAAGTATAACAGTCCCATTAAGTTCAAATAAATTAATGATCCCCAT
GTTCTAATGAACAAATTAATAATACTTCCAAAAGTCCAATCTTGTTCCTTTTTGGGGTTA
CC
>Contig873:764_SgrAI_305E40_NODE_1_L209;746_SgrAI_67/3_NODE_1_L137
CCATGGTCCCATTTCTCTTATCTAGTGGACACGGCATCTCATGTCTCCTCTTATCACTAT
GAATGTTAACCAAAAATTCTATGCACTGAATAGCCATAAATCTATAAAAGCAGTGGAAAA
GATATTTCTTCTTTTGAAATGTACTCAGAATTTATACCCTAAGCCTTTTTGTCACTGTAT
TTGTTCCATTATTAATGATTTGGCCCACCCTCATACAGAAATGAAAAAAGATAAAAGAGA
AGAAATT
>Contig874:767_SgrAI_305E40_NODE_1_L223;748_SgrAI_67/3_NODE_1_L222
TAGCCTTCTCTATTAAATTCACCTCAATTCTAGTCAATTTCCTTGAAATTTATTTCAATT
TTGGCCTAATTAAATCAATTTGTGGCTTAATTTTAAATTCCTCAATTCAATTTCATTCCA
ATTAAATCCGGGTACCCAATTTTAATTCGAATCCGCCCCATATTCTAAGATTTAACCTCA
TCCGTTTATCAACTTTAATCCAACGGCCTAAATCAATTTTCCTGTCATCTCCTATTTTCA
ATTAAACCAAACCCAAATTCCC
>Contig875:768_SgrAI_305E40_NODE_1_L185;747_SgrAI_67/3_NODE_1_L164
TTAAAATGTTATCAAAAAAGAAAAAATAATTCTTATCTAAGTGGAATAATAAGGAAAATA
CTTCGTAGATCATTATTTTTTTAAACAGACTAATAAAGAAAAAATATCATTCTTTTAAAA
ACTAAGAAAACAATCTTCTTGTGGAAATTTAATGTACTTTGCCTTTGCCCACTGATATTC
AATAGCTTTTCAAGAAATTTGTTTTGCCAAAATTATAA
>Contig876:769_SgrAI_305E40_NODE_1_L234;751_SgrAI_67/3_NODE_1_L222
TCCATAACTGGAAGATCCCTGGCCTTGACAACATTAATATACAAAAAATGCATCTGTTCC
ACCAAATCATAAGTACTAGCAGTCTTATCTCTACCCCAATAACCCATTCTTGCAGCCAAA
GGTGGCCTTGTTTCCACCAACCCAAATTCAGGCCTTGGACCACCACCCATTTGCATCTGC
ATTACATTGCTAGCCATAGGCCCTCCAGCCTTGGCAAAATCAGCCCTTTTCTCTACCACT
ACCGGAGGAGGTGGTGGCCCAGAA
>Contig877:770_SgrAI_305E40_NODE_1_L223;752_SgrAI_67/3_NODE_1_L70
TCTCCATCATTCAATCTCTAACCTCCAATATCTCAACATTTTCATGTAACTACAACAAAT
CTCACACAAAAACACACACATAGCACAAAACTTAGCATCGAGATCAACAAGTCAGCTCAT
TTTATCTTCATCATTCAATCTCAAACCACCAATATCTCAACATAATCATGTAACTACAAC
AAATCTCACACAAAATACACACATACCGCAAAACTTAGCATCTAGATCAACAAGTCAGCT
CATATTTTCTCCA
>Contig878:773_SgrAI_305E40_NODE_1_L198;754_SgrAI_67/3_NODE_3_L103;754_SgrAI_67/3_NODE_1_L100
TAATTATTTATATCATGATTTCATCTTGCATAGCACTCTTAAAAATATTTTTCTGAAAAT
TATTTTCTCATATTACATTTTATACTTCAAATTCTCATGGATAGGCTGATTGTTGAACCA
CGAAGTAGTTGGACAAAAAAAAAATCAAGACAACTTAACTTTCCCAATTTCCTAAAACGC
CGGCAGTCCTCGTCGGCAACTGATAAAAATGTCTGAAAATCGCCCTCATGTACTCATTTT
TCCTTATCCAGCAC
>Contig879:775_SgrAI_305E40_NODE_1_L229;755_SgrAI_67/3_NODE_1_L86;755_SgrAI_67/3_NODE_5_L94
AGGATGGGAAGAAGTACGTTCTTCAGCCGACGCGGATCTACAACTCATCAGAAACCGAGC
TAAGGAGCTCGAGAACTTCATAAATTCAGCTTCGAAATCACCGTTCATTGTTCCGAGAAT
TACGGCTACTGATACTGCGACTGCTCCGGGAGAGATTGACTTCGTTAAGAAGCTCCGTCC
GAAACTATCGGAAATACGTAGGGTTTATTCGTCGCCGGACTTTAACTGGGGTCCGAAAGG
GAAACTGAGAATTAATCTTT
>Contig880:778_SgrAI_305E40_NODE_1_L303;757_SgrAI_67/3_NODE_1_L218
ATTTTATTTCTAATTAAATGATCATTCTTTAGAAAGAAATTAAATTAAGGGATTGTAATA
AAACCTTGAGAAGAAAAGAAGCAGAGTTCAAAGTAATGTCACTACAGCTTTCTTTATTTT
GTTGGGAGAGATTGTGAGCTCCACAAACAGTACCAGATACAGATACAACTGCCACGTTGA
TTAGGAAGGAAATAAACAATGCAAACCCGCTCTCTATCAAGAAGAATCTACATGCGTCCT
GCAAAGTTCAATATTAATATATTTTTTCCATTTATGAAAAAGGATTGGATTTCAGACTCA
CATTAATGCCACGAATTGAATTAGGTATCTTCC
>Contig881:779_SgrAI_305E40_NODE_1_L214;759_SgrAI_67/3_NODE_1_L77
TGGAATATCTAATTGACCATTTTCATTATCTCCTTTGCAAATCACAAAACCTGTAGAGTT
CATCCCACAAGCATGTCTGCCGCCGGCAAATATATTCACCATTGTAATATTACCAAAACC
AGATTGTATAGCTGAAGCAATATCACTGTTGTTTCCCCAGCAAATAACCCTATTTGAACT
TTTCAAAATTCCGCAAGAAAATCCCGACCCAGATGAAATTGACATGAATTCTGATGACCC
ATGTGGTTGTTTCGA
>Contig882:783_SgrAI_305E40_NODE_1_L187;763_SgrAI_67/3_NODE_2_L96
TAGCTTGGTTCAAAGAAGTTCAAATCATAATTTACGTAACAAAACTCAATGAAGTTCGAC
CTATACGTAACAAATTCAAATCTTAATTTTCGTGAACAAACTCAAAGAATATGATTGATA
GGAAATAACTTCTGTACGAGTTCATTACTAATAAGGTAAGCATTTGTAGGAAGAGCGTGA
AATGACGCCCTAATAAAGGAACTTATTTGCTCTATGGGATT
>Contig883:784_SgrAI_305E40_NODE_1_L233;764_SgrAI_67/3_NODE_1_L193
TTCCACTAACTTTTTCTTTTTTCTTTGCCCTTTGATAACTCTAGTTGGAGGCATTAATTA
TTTTATATCAGTTTCACCATGTCAAATTTCCAATTATTTCATGTTTCATTCCAACAGTGA
ACACCCAGTGGAATTTATCAAGGACGAGTTAACGTCAATAAACAAGAGACGATAACTTAT
AATGTCAAATTTATTTTTTTTATTTTCTAAAAATAGCTGTTGATTTTACTCAAAAATATT
TATTTATTGTCAAAAACTTAATCAAACAAACTATAT
>Contig884:787_SgrAI_305E40_NODE_1_L256;766_SgrAI_67/3_NODE_1_L210
CACTTGTAATAAAATTGAAATCAAGACAAATTTCCTTGATGAGAGTGAATTATGTCAAAT
TCTTAAAAAATAAATATAATGTATTTTAAACACTTATAACTATTTATATTGCATACATAT
TTTATTCAGATTTATTACAATTATTATATATTGCTATAAATAATGATAAATAAAAATATC
GTCCCAATCATAATTTATTAATTTTTTTCTTAAGAAAAAAAGGGAATTCACATAAGCTAT
AAACCTCGTTCATTCGAAACCCTAGTCGTCTTTTTTGGCGTCGCCT
>Contig885:789_SgrAI_305E40_NODE_1_L248;1980_SgrAI_305E40_NODE_1_L189;767_SgrAI_67/3_NODE_1_L231;1880_SgrAI_67/3_NODE_1_L199
CAAATAAAATTATTTTTGAATTTTTAATAATATAAAAAAAAGAAAAATATTTTCTTCATC
TCAAATTAATTAAATTTTTAAAATTTTTTTCAATATTTAAAATAATTAAATTATTCAAAA
TTTAAAAAGAATATTTGATTTTTTCATATTTGCTCCTTCATTTATAAAACTTTATATTTT
CTCGGACAAAATAATTGTTTTTTAAAACTTTTCTGTTCATTATTTCAACAACTCCTACTC
TTATCCTTCTTTACATAGCCAAATCCATCTTCTTTCTTCTTCC
>Contig886:790_SgrAI_305E40_NODE_1_L264;770_SgrAI_67/3_NODE_1_L190
TTAAAACATTATGTATCTGTATTTGGTCCACTTGGTCTGTTAATTATTTTGATTTGGCAG
GGTATGAGTTACGTTATAAAAATCATTCCAAAACACCATTTAAAGTTTGGATCATCATAC
AATTCTCACTTGTCAATGATATTAAGTTTTCTATTGGTGATGATGGCGTAGATAAGTTTC
GCCAAACTATTTTTGACCATTTTCTAGATATTTCGATGTGCAATTTTCAAGGACAAACTA
TAAAAAGTCTAATGTTGTTTGAGTTGAAACACAAAGACATGGACATTTTGCACA
>Contig887:792_SgrAI_305E40_NODE_1_L247;772_SgrAI_67/3_NODE_1_L82;772_SgrAI_67/3_NODE_2_L148
ATTTTTCAAATCTTTTTCCAGCATAAATGAAATATTTTTATATGTAAATAAAAAATTATA
TACATATATTATTAATACACTATATTCCACACTCGAAATAAAATCCACTCCATCATATTT
CACTCCCCTGTTATTCTAGCTTTGAACCCCTGTTATTCTAGCTTCTTCAAAGCTCCCATG
GCTTCTCTAAATTCTTCCATTTTTCTATAACACTACAAAAATCCCCCCAAAAAAATTCTC
AAGAACTAAAAATAGCTGATCAATCCATGGAAAACTACGCTTATTCTTCCTACCCAGATT
CTGTAAATTCATCCC
>Contig888:793_SgrAI_305E40_NODE_1_L250;773_SgrAI_67/3_NODE_1_L189
TTTGCAATGTTAGTCATCTTATCCAGGTACTTCTTCTGATGCATAGATTATTATTCCACA
TCCTATCTAGAATAACTCTTATTTTTTCTCAAAAGCCATTCTGTTATACCTATGTGGATT
TTTATAAAGGAAATCAGACATTGTATTAGCAAAGTAGAGTTATATTATTAATTTCTAGTT
GTACGTTAGAAAACTAGACTTTGCATTAGTAATACAGCATCTGCTGCACTGTGAATATAT
TTCATACAGCATTTGCTCAAGGAATATACACTTGGTTTAT
>Contig889:794_SgrAI_305E40_NODE_1_L279;774_SgrAI_67/3_NODE_1_L228
AATGTCTTTTAAGTTTTCGATTAACTAAAAGAGAGAAGAGCTTAAAAAATTTTTAAAATT
TTCAATTTAGTAACAATGACAAATGAATTATTAAACAATTTTTTAAATTTTCTAACTATT
TCTTCCGACAATTATAAAATTTATTAAATAATTATATTAGTTATTCCAACAACTTAAGTA
AAATTATCGAGCTACTTCTATATTTATCAGTCAAATAGACTAATTTTCAAACAACTTTTA
TAATTGTTCTAATTTACGCGGATTATTGATCAAATTTATTCATATTTTGGTATTAATTAT
TTATTTGTC
>Contig890:797_SgrAI_305E40_NODE_1_L247;775_SgrAI_67/3_NODE_1_L204
TTTAGAGAGTAAACAAGTGGTAACTAACCAATACACACACGAATCTGATAAGAACGCTGA
ACAATTACACACCATTGATAATTCTCGAGGAATGGTCCTTCAACTAATAATTACTTTGTC
CGTCGACTGATGTACTGACAAATCAACCCAACAATTCTCATATTCTTGAAGCAAAAGTGT
AAATCCTAATACGAAAGAATTAAGACCTTCACATCAGAGCTTGCCTTCAATCCTTGCATT
TGTAAGTCCAATACAAGCATCCACAAAATCTTCATCAATGA
>Contig891:801_SgrAI_305E40_NODE_1_L210;778_SgrAI_67/3_NODE_1_L142
AGTTTTGAGATTTAAAAAAAAATCTGATAATTTTTCATATATATTTACTTTCCCCATTCA
TCTTTATTAATTTTTCTATTATATTTATATTTATTATATAAAAAGGGTTATTTGGTAAAA
TCCACTCGACAATATAGAGTAACTATCAAAAGTCGAAATGTGTATAACATATTGAGATTC
AGCTATTTGTTCCTTGATATAAAGAATATTTTATAAAATTGGCATATTAATTCGATGCTA

>Contig892:802_SgrAI_305E40_NODE_1_L244;777_SgrAI_67/3_NODE_1_L132
TAAGCCAAACTATTAGGGGTGTTTGGTGTGAGCAATAAAAATAGATAATCATGGGATAAA
AAAATAGTGAAGAGATAAAATTTTGATATCTTGTTTCGTTGTCAAGTTTGGGATAAAATG
GCGGGATAACTTATTCATGATAATTAATCTCAGTATAATTAATCTTGGATAAGTTGTTTC
CCAACCAAACAACCCCTTATATAAGGTTATTTTTCTTCAATTTCAATTTCATATAGTTCA
AGGACATTTTTAACCTCGAAACAAAAAAAACAAT
>Contig893:803_SgrAI_305E40_NODE_1_L252;779_SgrAI_67/3_NODE_3_L108;779_SgrAI_67/3_NODE_2_L126
GTGTTTATTGAAAATAATTTTTTTTAAAAATATGATAAAGTCAATAAAGAGGGAGAAAAG
AAGTTATCAAACGCGATAAAAGGAACGTGAATATCACGTGTTTATTTTGGTCAATGAAGA
ACGAACCTCTTTTTGCAGTGACACTTGCCGGAGCAGGTGGATTTGCTACCGGAGATAGAA
TCAGATTGTTCATGCTCACGGCATCGTTTTCCAGTGACAGGAACTTTCCCAGCCTGTACC
GGAAACAGCAACAAAGAAGAAGTACCTTGCTTACCATTCGATACACTTCCTTCGCCGGTA
ATCGACGAAACAAA
>Contig894:804_SgrAI_305E40_NODE_1_L227;780_SgrAI_67/3_NODE_1_L250
CAAAAAGAGAGAGAAATCAGCCATTGTAATAAATTCATCAGTAATTAACCTTTAAAGTGA
AAATGGTGTAGGATTCACGTGAAGAGTAGAAAACAGAGTACTGGAAAGAAAAACACCACA
GTAACCAAATTCAAAATTCATTTTGGATTTCAAAAATCCTAATTTATCTTCGAAATATTT
TGAAGTTTCAAGTAAAATGTATCTCAAAATAAAACTTAAATTTTCAAATTTCAACTTCAA
AATCTATCACGGAGCTTAAACTTCATGAGTACCAAAGTGTCCATGGAATG
>Contig895:805_SgrAI_305E40_NODE_1_L285;781_SgrAI_67/3_NODE_1_L237
TGACAAGTAAAATAGATTGACTAGTTACTACGCAATTATTTAGAATTTTAAATCCGGTCT
TAACTTGGATTAACGTAAGCAGCTGTGCCGTCATTTCGTCCCAAAGAAATGGACCTATAA
ATATGTCCAGCCTAGGACTCCTTTCTTCATCGTTGAAAAAACTTGAACAATTCAAATCCC
TAGCTGAAATCTCCCATTATTCTCAAATCAATTTTTTCTCTCTTTCTGTAGCCTTCTTAT
TTTTTCTTTCAATGGCGTTCAAGAAATCGCTAATTCAGCGCCTTTCCAATGTATACAAAA
CCACCGGTTTTTCCATTTCCGCTTGTCGTATATCTTCA
>Contig896:809_SgrAI_305E40_NODE_1_L278;786_SgrAI_67/3_NODE_1_L231
CTATTCTAAATCAAAAAGAAACACTCAATCATGTTAACGACCCCAATTCCAATTTTGATA
ACAGAAAATAACCCTACTATCTCAATTCCCAGCTAGTTTAGATCGACTATATAAACAATC
ACTATCTATTTTGCTCCATTTAAACCCATTTGGATCCAAATACACCCAGTCCTTCAGCAC
ATTCAGTTATTCTAATAACAACGATCCTAATATCTCAATCTCAATTAGTTGAGATCGATT
ATATAAATAATCACTATCCATTATGCTCCATTTAATTCCAAATACACTCAGAACGTAAGT
GAGCACAC
>Contig897:811_SgrAI_305E40_NODE_1_L231;788_SgrAI_67/3_NODE_1_L204
TGGGAATCGAAACACTTGAAGGGTACAAAAGATAAAGATAAAGATAAACAAATATTTTAT
CACCTTTTTTGGGTCCCATAAAAGAGTAAAGACAACTAAAAATTAGCTAATGTGTAGGTG
GCGTCACATTTCTTTTCAAATATATTAAAGGCCCCACAACCTCACGTCTTCCTCGCTTTC
CCAGAACCTTCTAATATTACCCATTACAAATTTACATTTCTAGATCCAACTTTTCTTCTT
CACATGCTGCTGCTACTACTA
>Contig898:812_SgrAI_305E40_NODE_1_L250;789_SgrAI_67/3_NODE_1_L215
TTTGCTTCTCCAACTCCACCATTTGTCTCTGTTTTGCCTTTTCTACTCTTTCATATATCT
CCGAAAACTTTCCTATTGACTCAGCTAGCATCTTATAACCCTATACCAACCCCCCACTCC
TCTTCCTCTTGCTTCTACAAGCAGCAATGGCCATAGCTGATGCTGCCACACTCGACGTCT
CCGACTCCTTCTCTTCGTCTGAATCATCAGACGCAGCCGCTGCTGCTGCTGCCATGGCCG
AGAAATTTCTCCGGGACACCGTGTAGTCCATGGCTGCAGCTGGGCGCTTCGATCGGGGAC
CAACTGGTATGCTCAAC
>Contig899:814_SgrAI_305E40_NODE_1_L214;791_SgrAI_67/3_NODE_1_L237
ATAAGCATTTAACACATGATAAAAGTGTTTTTATTAATCTTTTTTATATACATTGGAAAT
AGTATTTGTGCAAGTTAATAAATATTCATTACATAAATAAGTTAATCAGATAAACTTATA
TATATTCTCTTTTAATTGTACACAACATATTTAAAACATAATATAAATATTTTATCATCT
CCTCAAGTGGTTAACGTAATTCAAATACCGAAATAAAATTTATTGAAAAATGTAGAAAAA
TAACAAATATATTTATTTTAGT
>Contig900:815_SgrAI_305E40_NODE_1_L247;790_SgrAI_67/3_NODE_1_L208
TAGAAGAAATTCATATAGCCAATCCTGACTGTTTAAAATTACAAGCTTGCAGCAGAGTTA
ATTGAATCTTAAAACTAATGCTTTGAACTAAGTAAGATGACAGCTAAACCAGATCTTCCA
TTTGAGACTAATCAACTTACAAATCATTGAACAGAAAATTAAAAATCAAGTCACAAATCA
CAACCACAGAAATGAAGATAGTCAAATGATTAAGCAAAAACTGAAGATCGGATATAGGCT
TAGCCAAATTCAACACGTTCCACTAAATCAACAAACA
>Contig901:817_SgrAI_305E40_NODE_1_L274;792_SgrAI_67/3_NODE_1_L176
CAATTTACCATCACTCTCCATATCCAAAGCACACACACTACATACTTCATCGAATTGACC
ATTTCCCACCAATACCAACTTCCCTTGACACGCTGTCAAATATGCCACGCGGGTAATCCC
TGCTGGCAATCCCGCCAACTTCCGCCATGTAGCATCTTCCTTCACTGCCACATCACCATC
TTGCCGCATGTATAATCTCCCATCATCACCTTCAGTGCAAGTATGAGGCGAAGTGTTGAC
GGCAGTCAAGAAGTCATCTTCCAGGGGCCATTGCCACGTGGCAAAGTCGAACACCTCAGC
AGTT
>Contig902:819_SgrAI_305E40_NODE_1_L214;796_SgrAI_67/3_NODE_1_L192
AAAACTCAGCTAATCAAATGAATTATAGCATAATCCCGAACACAAACTCCACCGAAATCA
ACCTATATACATATATTCGTAGCTCTCATTGCGCTAAAATCTAATGGAATTAGACATTTG
AATCTCAGCAAAATACCTGTAACAATATCCTTGAAGAATTCCACCGAATCTGTCAGCTCC
TCGGAGCTCTTTCCCTTCCATTTCGCAGCTAGAAACGGAATTGCACTCTCCTCCAAATAC
ACTG
>Contig903:824_SgrAI_305E40_NODE_1_L215;799_SgrAI_67/3_NODE_1_L221;802_SgrAI_67/3_NODE_1_L221
TGTATATATTATAATTTAATTAAATGACAATTTATTCAATTTCTCTCCAATATATTTAAG
TCGTAGCCCTTTCTGTCAAGTTCATTTCAATTCTAGTCGATTTCCTTGAAAATTATTTCA
ATTCTTGCCAATTCTTTAAAATTTCTTTCATTTCTAGCCTAAATTAGATCAATTTATGGC
TCAATTTTAAACTCCAATTCAATTTCAAATTCGAATTGCCCATTTTTAACCCATGAAGTT
TTAAT
>Contig904:825_SgrAI_305E40_NODE_1_L154;801_SgrAI_67/3_NODE_1_L180;825_SgrAI_305E40_NODE_3_L70
AAATTGATAACCAATAAATCGAACCAATAAACATTAAAATCGAATCGAATCAAATCAATC
GATATGCAGCTCTATTATAAGGTTCATTCAATAATGACTCCCCACCGAATTTTTCTAATT
AATTTTAAAATTTTAAATTAAAATTATATCAAATATATTAAAATATTTATTGGGTATTTT
TGCCACTTGTGGGGGAAGAAACGAAGAAGAGGAGATAAACTAAGAAATTCTTTGATGCAC
AAAATTAGTGCTTTTTTCAGTGACCATGAAATTGACTACTAGGAG
>Contig905:826_SgrAI_305E40_NODE_1_L209;800_SgrAI_67/3_NODE_1_L212
ATTACCATAATCAAAATAACCTTATCCAGAAAAAAAGGTACAAATATTTAACTGCTATTA
ATTACCATAATCAAGCTGATTTCCGATAGGATGATGTTAATTTTAGAAAGAACAAGAACA
CTAGATTCTATAAAGGAAGCTCATTAAAGAAGATCAAATCCCAATTCAGAGAACAAGCTG
CATAATACAAACTCAAGATCCAAATAAAATGAAGAAGAGAACATAATGTAAACAAATAAA
ATCTATAGTAGATCTAAAG
>Contig906:828_SgrAI_305E40_NODE_1_L289;806_SgrAI_67/3_NODE_1_L169
CAGGCCCAATTTCAACCACCAAATCTCCTTCTTGTACGTCAGCAGCAGCAATAAGTTGAT
CATTTACCTCCGAATTCAGCATGTAATGCTAACAATTCACAATACAATTAGAAAACATAA
GACACCAAACTCACTCAATCATACCCATTTCTCTGTCCAATTCACTACAAAAACATCAAA
ACACCAGCTCGCTCAATCATACCCAATTCTCTGTTCGATGAAATGCCCCAATGAACAATA
CCCATCTACTGAAAAACTGAAATAGAATGAAATTACCGTTCGGAACCAGTAAATACCTGC
CCAAGTGACTTCCTTGGAA
>Contig907:829_SgrAI_305E40_NODE_1_L239;804_SgrAI_67/3_NODE_1_L272
TAATACATCAAAAAATATATTCTGTTTTCCCTGCAATATCTCTGGTTTCTTTCTAGTCAA
AATGTCCATGATTGACATAATTCAAAAGGGAATAGTTCTTCATATTGGACTCTAATCTTT
CCTTAATTTCTGCCCCTGCCAACTGGTCATTGTTTGTCCCTGCCATAGCGGAAAATTCAA
TAAGTTTATTGTAATAGAGTAAAAAAACAAGCCCTAGCTTTTTCTAATTGCGATGAGGAT
CGAAACTGTAAACACTTTTAGAAGAGAATGGGAGTAGATGTAGATCCCATATTTGGTCGT
CTTACAGCGTTATGA
>Contig908:830_SgrAI_305E40_NODE_1_L255;805_SgrAI_67/3_NODE_1_L228
CCCACATGTCACGTGTTGCGCTCTTACCACTAGACCAGTGTTGGGGAATACTAAACATAA
TTAGCAAACAGATACAAATTATTAGAACCACAAATAGACTAGTCAATCCAATAATGTTAC
TGCATATATCAGGAAAGAGATAACTCTGGAATCAAGTATAACCAAGGAAAATAGAGAACC
TTTCCCAAATTGAGCTTTGAAGGAAACACTTCCCATGGATATTCCTTCAGCATCAGCTAT
AGTATCAATCATCTCAAAACCCACCTGCCAAATCAAATATTTGATTCATT
>Contig909:831_SgrAI_305E40_NODE_1_L242;807_SgrAI_67/3_NODE_1_L199
ATGGACGAGTAAAATGAAATGAACAGGCTGTTAATTCCACAAACACTAATTTCAACCGAA
CGTCAAGCCAATCAATGAGATTGCAGATAATTTTTAAAAGGAGGAGAGAGAAAATAGTCT
TACAAGGAAAATAGAGCTTATTGGAAGGATCAAGCTTCAACCGACGGCGTACAGGAAGCA
AAGACCTGGCTACTGAAGAAACGGAGCTGGAACTGTTGCTACGAGGAACCGATCCATCAT
CCAGAGAAGTATTTCCGAGAGATTGATGCTGT
>Contig910:836_SgrAI_305E40_NODE_1_L249;809_SgrAI_67/3_NODE_1_L227
AGAAAAGCAGAAAAGAAAAGAAAATTTAACTTTCCATTTTTTGTTTCCAAAGGAAGTACA
CAAGCTCCGCCACCTCTTCGATCGTGTGAATCAGAAATAAGCACGAAACACCAAGGACTA
AAGCTGAACTCAAACACACAATTGATACAGCAAGATCCAAATAAATCTAATCTGTTACAC
AATACAGATAACCATGTATTCATATATTTGCAATAAAAATGATCGAAATGCAAACCTCAT
GTAGCAGATATTAGATCGATCCGAAGATATTCAACTTCAAATTCACCGCGGTC
>Contig911:838_SgrAI_305E40_NODE_1_L250;811_SgrAI_67/3_NODE_1_L221
CGCTCATCAGCCACATTGACAGATGAGCAGTCCTTACAAGCACACTACAATACGAGAAGA
CAAACTTACGGAGGCGTCCGAAAGACAACACCGAAGACCTTATTCTCGTCGTCATTGGAG
ACTGACATTACTTCAGCGCCAGTTTTCTTGTGTTTATACAAAACAGCTTTAGATTTACAC
TCATCAATGAACTGTTCGGATACTTTCTCAAACCCGTATTTCTCAGCAACTTCATCATCA
GCACCAAGAAACTCTAACATGTATGACAAGAAAATGTCAA
>Contig912:840_SgrAI_305E40_NODE_1_L217;813_SgrAI_67/3_NODE_1_L199
CATATAATGGATGATGAATTAAAACAATGAACACATCAAAATAGATCATTTTTGCTCAAT
ACAATTTTAAAAAAAATCTGTCTAGACACAACCCAGAGAACATATCAAAATTGTACGCAC
AACAATCTAAATTTATGAGAATGGATCACAATTATGAGAAATCAGTCAACTCCTTCCAAA
ATATTCTCTGACAGGCGAATCCCTAACGGTGCAAAGGGGAATCAACTTTAGCTTCACAGT
ACA
>Contig913:841_SgrAI_305E40_NODE_1_L294;814_SgrAI_67/3_NODE_1_L203
TAGTTCATTATGATGCTTGCTTAGTAACTACAGCCAAATTTGGATATGATCAAGGATTTA
TTCAGTATCATACAAGATTGCATTAAAACCTCTGCTAAACAATGGGGGAATTAATGCATC
TGTCATTACCTCTTGACTCCAAATTGACTTGAGGTGAACCAAATCAATTTAGATCAGGGT
ATATTGGTGCCTACACAAGCTAAAATGGCGAACCTGTTCTGATTTCTCCATTGCTAGTCA
TCCATGGATGCCCTGTTTATTAACACAATTTAATCACAAACTATAAGTAATCAATCAATT
TCACTCTTTCAAATGAATATTAAA
>Contig914:842_SgrAI_305E40_NODE_1_L151;815_SgrAI_67/3_NODE_1_L89
CCAAAAATAGAATTAATCTTAAAAGCAATTGATACTTCCATTTTTTTAAGGACTTCCATA
TTAAGTAGATTTCAACTCATTAAAGGTTGAATGAAGAAGAGAAATCATAAATCAACCTGA
GCTCTAGAGAACAAACACTCACAGTTCGACTAGAGCAAAATACTGATACTGGCTGGGGGA
G
>Contig915:842_SgrAI_305E40_NODE_2_L93;815_SgrAI_67/3_NODE_2_L94
TGGCTGTCCAACAAACTTCCGGAAGGCTTCCTGCAAAATCAAAAAAGAAGAGGAAAATTT
AATATCTAATTGCCATTTTCACAGTAAACACTGATGCACCTTAAGTCTAAATGCCTTATG
TAGCCGGTAGAT
>Contig916:843_SgrAI_305E40_NODE_1_L180;817_SgrAI_67/3_NODE_1_L100
TTATTTTAAACATAGAAAAAATCTTAAAAATTTAATTAATTTGAAACGAACGGAATGTTA
CCCGAGAAAAAGTCGCACCGGCACCCCCAAACATTCTCCTTTTTTTTTTGAAAGTTTATA
TTTAAATCAAATATAAACTTAATTTAAATTTGATTTATAGTTAAATCAAATCAAAGAGAA
ATGAATATACCAAAAA
>Contig917:845_SgrAI_305E40_NODE_1_L189;816_SgrAI_67/3_NODE_1_L196
TTCGCATACTCTATTTTAACAACTTTTATACTTGCTTTCATTGTTACTATTTTTTTAAGC
TTTTGCTTTCTGCGGAATAATTCTACCATAAATTTCGGGAAAAATGAGATCTATGAATCT
TGTTGATTCATGGGCACAAGCTTGTTTACCCTATAAATCCTTCAATGGATTCATGAAAAT
TCCTCGGAACAATCCAAGATTTTTGAAACAAACTAGACCCTTTTCT
>Contig918:848_SgrAI_305E40_NODE_1_L278;819_SgrAI_67/3_NODE_1_L188
TAATATATGTCGAACCCCCTTTCGATTAGTTCGTGCGTCTGTTTCTTAAAATTTTGAACT
CCCTTCAAGAAAATTTTGACTCCGCCACTAATCTCACTTATTTTAGTTTTGAGTGAACAA
GATTATCTAACAAACATTTTTGATGAAAATTAACAAATATTTTGTGAAACTAATCAAGAT
GTGTACGAATTGATTTCGACATTACGATTTTCAAAAATTTTAAAAATGTTGATATATTTT
GAGTCGTTACAAAGACGAGTGACCTTTAATCCACTCACCATGATATGTTGATGATATTTA
AATT
>Contig919:850_SgrAI_305E40_NODE_1_L235;820_SgrAI_67/3_NODE_1_L218
ACAGACAAAACAGGGATAAAGTTCAATCTTTCTTGTCTGAATTTCAGCTAGAAATGCTTG
AATTTCAACCAGACTAACTTTAGATACCGCATAACTAAAGTTGTTTAGAAGTAATTAAAG
GTGCAGCTTTTGTTTTTTCAATATATAACCGAAGGCATTATTCCAATGGGTATGTATTCA
CTTCCCCCATTGTTTTCCTTAGTAAATTGGCCCTACACCAACTCTTGACGTAATCCTAAT
TTTAAAAGATATACTTTATTCCAGAG
>Contig920:852_SgrAI_305E40_NODE_1_L201;821_SgrAI_67/3_NODE_1_L226
CGAAAACATAATGATATTTATACTATTTTTGATAGTATAAGTATATATTTGACCTTTTAT
CCTAATTAACTTTAATTAAGGATATTTCAAATATATTTAACATAATTGCTAGCTCAAAAG
TAGCTCTTATACTCAATTTTCGAGTTAATGATCAAAAAGTGAATATTATTAACAATATTT
CTAAATTTAACGTGAATTATTAATTTTATTTTTAAATTATTAACAATATTACTTGATAAA
TTGAATTTAAATATA
>Contig921:853_SgrAI_305E40_NODE_1_L210;822_SgrAI_67/3_NODE_1_L134
CTTTGCTGAATTTTGGTAATTGGGTTTATCAATAATTGTCATGAAACACAAATTACCTGG
CATCCCGGGAAGGTTCCGTTTCTTCTTGCCAGATTCTTTCTGAGGAACTGCTTGATTACC
TGAAGACGAAACACTTGCTTCACCTGAGCCTGTGGAATCATTCATGGCGGATGAGCTATC
TGGGTCGGCCGGCATGATTACTTCTAAGTGGGTTCTTTTTTGGGTAGCTAAA
>Contig922:856_SgrAI_305E40_NODE_2_L83;824_SgrAI_67/3_NODE_3_L74
AGGAACAGTAAGAGAACAAAATCACAACAGCATTCTTGAAAACCCCCTTTTTTTCTTGCA
TCACCAGAAGAATAATTCTCTGTTTTCATGGATTCTCAAGAATCCCAAGCGGG
>Contig923:857_SgrAI_305E40_NODE_1_L241;825_SgrAI_67/3_NODE_1_L267
AAAATAACGAAAAAGAAAAGCAGCACCAAAAAAAAAGAAAAAAAGATAACTGATACAAAT
GAAATTAAGAAATACTAAAATTCAATAATAAGATAAGAAACAATAATTATTTAAGGGAAT
AGCAGCAATAACTTCTTCTGTTTCTTTTTTTAAAAAAATTGCAATATTAAGAATGATATA
CTTATGCTCTAATTTTCTTCTTTACAAACGGAAACGGAAGATTGAAGAAGATTATAATCT
CAATCGCCATTGGAGATAAAATTTCTGATATCTTGAAGAAAATCATGATCCTGAGGCCTC
TCT
>Contig924:858_SgrAI_305E40_NODE_1_L171;826_SgrAI_67/3_NODE_1_L190
AGAGAGAGAGAGAGAGGAAAATCAATTATGAAATGACCAAAATGTTGCTTGAAATGTGAA
GAATGTTGCACAATTGGCTTACAGAGAAGGAAAATTTATACTCAGTACTCTTGCGAAAGC
ATAAAACCAGTAAAAAGATGAAAACATAAAAATACATGGTGGAAATCAATTAATATTCTG
GCTTAGGAGGGCAGTAAGCTGGTCGG
>Contig925:861_SgrAI_305E40_NODE_1_L224;829_SgrAI_67/3_NODE_1_L239
TCCCTATGAAGGCGATCAGGGAACCAAAGCTTCTTATAAGCAGCTACTTTTAAAAGTGCT
TTGAGACCTTTCACAGAAGTAGGCAGCAGCAGCTCTGAAGAAGATGAAAATCCCAAACTG
TTAAGTGTCGTAGTGCTAATCGAATCAGTCATCGCCAATATCGAACCAGACACCACTAAC
GCCTCAACTAAATAGGGAAACATTTCCGCCATCTTAAACGCCACCATTCCTCCATAACTA
AACCCAACCACTACGCAATTCTCCACTCCCAATTTC
>Contig926:862_SgrAI_305E40_NODE_1_L230;830_SgrAI_67/3_NODE_1_L208
TCCCTCCATAGACACTCTCTCCTACACTACCCCGCCAATCTCGCAACCCCATCCTCCACA
CCATACCCCACCCCTACTCTCACCACCATGCAATCACCATAGCTTTTCTTATGTACAAAG
AACCAACAATTTCTCTCTCTTCCCTATTACACCATGTCTTCTTTGCCCTCCTCCTTCTTC
ATCATCATCTTCTTTTGTCTCTCCCCTTTTCTCCCTTCTTCCACCTCTCTTCACTATCCT
TACAGTAAGTAAACTATAAACTTTTCTAT
>Contig927:864_SgrAI_305E40_NODE_1_L241;831_SgrAI_67/3_NODE_1_L154
AGCTTTGTAAGATACACCAATCACTCGCCATCAACCCATGTTCTGTTCATTCAAATTCAG
ATACTCAATTGCTTAAAATCAGCAAAAAAACTGATCCAGAAAATCATACAAGTCAATGAA
AACACAAAACACAGTATCTTACACTGAAAACAATGGATCGGTCACTACCCACTGAAGACC
AAACAAAATCAATACAAAAACCATCTTCCTAACCCTAAACCAACCCCAAAAAAACTAAAT
CTAGCACCCCCAAAACCCTAATTACTCTCCA
>Contig928:865_SgrAI_305E40_NODE_1_L247;832_SgrAI_67/3_NODE_1_L228
TTATATTAATATTTTTAAATTATGATTTAATTTTAAAAAATTCAAAAATATACTTTAAAA
AAAGGGATCAACACAAGGCCCATAGTCCAGACGCTGATGGGTTGGGCTTGCTATTTTTTA
ACCCACTAAAAAGCAGATCAATTTAATTTAATCGGTCAAATTTTAAAACCTGCATAAATT
AGCTCAAATGGAATGGATAAGTCCGAATTGACAGCTCTACTTTTCCCATCTTAAAAATTG
ATCCAACTCAATATGAACCATACCACCCTCCTACCTCACG
>Contig929:866_SgrAI_305E40_NODE_1_L228;833_SgrAI_67/3_NODE_1_L180
CAAATATTTATCGATACACATATTAACAGTTAGTTATTTGCTTTTCCTGAATAACAGTCT
AGTCGAATCGAATGGAGAAGTATACTTCTCCTGTGTGGGCTGGACCATTGAATCGCTTGT
TCTAGTCCAACCGAGACCAGAATTTTTGGGCCTCGTTGTATAGCCCAAATATTTACAGCC
CAATATCGTGACCCGAAATAAGAAAGAAGCGAGTACACTCTCAGCACAGCTCCAAGCATC
AATGGAGAAAAATTCTTC
>Contig930:867_SgrAI_305E40_NODE_1_L249;834_SgrAI_67/3_NODE_1_L137
CAGAGCAGATGCAACTTTATAGCACAGTGTTAGTCTGAATTCGTGTGTAAAAATTCACCA
AATTGCAAACAATTAATAGATTCAAATGCTAATAACCTTAAAATTGAACTCATAGAATTT
AAATAATGAACCTCTGTTATATAGGGTACATTATACATACATACCAATGGGGTGGATGGT
GAGAGCAGGTCGGTTAGATACAGCGGTGTGTTTACTAAGGAAGATAACCTCATCTACCGG
CTGACCAGTAGCATTCTCCCAGCGTTGATCCAAATCATC
>Contig931:868_SgrAI_305E40_NODE_1_L238;1899_SgrAI_67/3_NODE_1_L231;2002_SgrAI_305E40_NODE_1_L209
CGAACTCCCCAACCTTTTAACGTTATTCAGACAAAAAAGATGTACAAGCGTTAAAAACGA
ATATTGACAAACGGAATTGGTATCTGACGTTAAAATAACTAGTTGACAGCTTGACATTGC
CCCCCAGTGGTCAGTCTTCCCGGCATCACCTTTTCCTCTTCATTTCCTTTTAGCTCCTTT
CCTTTTTTGCACTTTCATCCCCCAGTCCTCCTCTTCCCCGCCCTAATTTCCATGCCCCAA
TAGTCAAACCTCCTCATCGATTTCCGATCAATGGCCAAGCGAACCCTACCCATTCTCAAG
CACCTCCTCACCTCCCCATCTCCTTCTCCATCCCATGCCTTAACATCCGCCCGATCCGTC
ACCTACATGCCCCGACCCGGTGACGGAACACCACGCGCCGTCACACTCATCCCCGGTGAC
GGGA
>Contig932:869_SgrAI_305E40_NODE_1_L219;835_SgrAI_67/3_NODE_1_L148
TATTAAGAATAAAAAATTTAAAATTAGATATATTTCGTGTACTTTTTCCTAAAATATCCC
ATCCCCAACATCATAATGTAACAACAATAATGCTAATCTACTTTCCAAAATGGAAAACAA
CATGGGAATGTCAACTCTATAATAAAAATAAATCACAAAAAATAAAATATAGAGGCAAGT
GCATAGTCGAGATTGATGAAATGTTGGGTGTACTTTCACTAGTACTGTTTTTGGTCAATT
TGATTTGAT
>Contig933:871_SgrAI_305E40_NODE_1_L212;837_SgrAI_67/3_NODE_1_L190
AATTGGATGCATAATTTTTTTTCATTATATTCAAATTTCAAACTAACAACGCGTGAAGAA
TTGCTAAATAAATGAAAAAAAAACTCCAGATCTACTACCATACATTGAACAATCTGAATA
AACATTAAATCCTCAAACAAGCTAAAGTTCGCAAATCATGTAATTAATTAATTCATAGCT
TAAATTAAAACAGGTATAATTTGTACATACTTTCTCTTCTTCCTCCAAGCCTTCTTCTTT
CC
>Contig934:872_SgrAI_305E40_NODE_1_L239;838_SgrAI_67/3_NODE_1_L144
CACAAAGCAAAAGCTGTACGTTTACAGAGTCACCATGAAAAGTACTTAACAGCTGAAGAA
GATGAAGAATCAGTAACTCAAGATCGTAATGGAGCTTCAAAAAACGCAAAATGGACAGTT
GAATTCGTTGAAAAAGCTGAAAACGTTATTCGATTGAAGAGTTGTTATGGCAAATACTTA
ACAGCTTCAAATCAGCCGTTTCTTCTGGGTATGACTGGTCGGAAAGTTCTTCAAACTTTG
CCTAATCGTCTTGATTCTTCAGTTGAATGGGAAC
>Contig935:873_SgrAI_305E40_NODE_1_L195;840_SgrAI_67/3_NODE_1_L184
CTGACAAAAAATTTAACATAAAATTATTAGTTAGTGCGATAATATATAATTATTTCAACC
TATGAATTAAAAATTTGTGTAATTCGATAATTCTTTTCTACTATTTTCGACAGATTGTTA
TTTTCTATCACAATGACAAAGAACTTTTAGGGTTCATTGTACATGTTGACACCGAATTTT
CACCCTCCACATCACAAATTATCCATTTTATTTAATTTTAATAAT
>Contig936:874_SgrAI_305E40_NODE_1_L232;841_SgrAI_67/3_NODE_1_L225
TGGCTCCGCCCCTGAATTCCAGTGAAATTCCATAAAAACAACATATTGAGTGTAATTTAA
TAAACAAACTCCGGAGAGGATAGAGTGTATGCAAACCTTACCGTCAGAAGACACTCACAA
ATATTTAACAAAAAAAATTGTCTCTTCAAATATGAAACTCAACAAAAAATGATGAAAAAG
AAGAAAGTAAAACAAAATTTCATCGTTTTGAATTATTATTTTTTCCGGGAAAATTGGAAC
AAAATTTCTTCGTTTCCAGTTA
>Contig937:875_SgrAI_305E40_NODE_1_L303;839_SgrAI_67/3_NODE_2_L96
AAATTGTATAGCGAACAAACATGGCATTCACCCAGGGAGTAAACATCGGCGAGATAGAAA
GGACGAAGTGAGAAAGAAAGAAAGAGGCGGAAATAGGAAACCCTACAGCCTAGCTGTGTG
TTTATATAGCATATGTGTCTTGGGATTGATCCGGATTTGGGCCAAGCCATTTGTTCTGTC
GGGCAATGAATTGGGGTGACCCAATTCGTTTGTAATATTTTGATATAAATAAAATGATTT
TAAAAAAATATTTTTGGATGATTTTATGCGAAAATTTCTCTTAAAGAAATGTAGTAAATT
CAAATCGAATCCAAGTATTTATCCCTGACATTG
>Contig938:876_SgrAI_305E40_NODE_1_L232;844_SgrAI_67/3_NODE_1_L249
TGAACACAAAATTAAAGGGAGCACAAATCAATCTCAGGAGAGTAAAATAATTTGAAATTA
CCAACCAAAATTAAAGGAAGAAGACAAACATTATGACCACATTTCATACAGCAAATTCAG
CCGAGTTAAAGGATTAACTTGGCACTGCACATGCACACAAGGATGATGAATCAATAATAA
CCGACCCATATAACAATTTAATCACATTACTTAAATTCGGAGAGCAAAACCAGTAATGAA
ATCAAACCGAATTCAGTCCAATTTTCCAGCTGTTTTGTGTTTGTT
>Contig939:877_SgrAI_305E40_NODE_1_L228;843_SgrAI_67/3_NODE_1_L79;843_SgrAI_67/3_NODE_2_L106
TACAAACGTGGACTCCAGAAAAGAAAAAAAAGGTCAATGAATAAAATTCAACGCAGACCA
AGTAAGAGACACCTGACCAACGAGGGAGAGCCAAGGACGGCTCCTCTTTTTAATTTGACT
TATAAATTGGTCCAAATTAAAAGCCACATGGAAAAAGAAAGCCAATAAATTGATTTAACA
GGCAGCCTTCACATAACATAGCCATCTTCAATCTTGGAGATTTTCCTCTGCCCTTTCAAA
CAATTTAACTGCAAAAAAATGGCATTT
>Contig940:878_SgrAI_305E40_NODE_1_L243;846_SgrAI_67/3_NODE_1_L209
CTAGTGAAAGCTTCTTAGAATTGAAACATGAACAAAAGATATGTGGATTATCAAGAAAGG
TGACAACTTTTTAGTGAAAGCTTCTTAGAAACACAATAGATCAAGTTGCACAAAAAAGGA
GATAACTTTACAAGAAAAAGAAACAGAATATCACAAAAAACTAAAAAAGCAAGAAAAGAT
ATAGCAATAGTTACAGGTTTGACAGAAGAAGAAGCTCTGCTATCAACAACATCATCTCTA
AATCTCCTTCCAGGTGCTGAACCATCATCCATC
>Contig941:879_SgrAI_305E40_NODE_1_L210;845_SgrAI_67/3_NODE_2_L134
TTCTTCAACCTTCCTCCGTTTTTCACTCTCCTCTAATGGCTGATTGACTCCCACTTATCA
AAAACAGTAGAAAAAATTCTCCTAAACCCTAAAAATGGAGAACTACTCATACACCTCTTA
CCCTGAATCCGGCGATTCATCTCCCCGTTCCCGCGAAATCGATTTCGAGAACAACGCCGC
ATGGGAAGATCCGAATCAAATTCCTAATTACAAGGTCAAATTCATGTGTAGTTATGGTGG
TAAGATTCATCCTAGACCTCATGATAACCAGCTTGCTTATATTGGCG
>Contig942:880_SgrAI_305E40_NODE_1_L205;847_SgrAI_67/3_NODE_1_L183
CGATTTATGTAACATGAATAGATTTTTTTATCTATATTTTAAAAATTATTGTAAAATTAT
AATTGAAGCAGTGAAAAAAATATTATGAAGTAATTGAAGCAGACACGTCAATATGCAACT
GCCTTGAAAAAATTAAATTAAAAAGTTTACGAAATATTTTTTATTAGCCCCATATAAAAG
CAGGTAGCTGAAACAAATCGAACAACAAGAAGCTGTTCAAGCAGGCAGCTATGATCGAAG
TTGCT
>Contig943:881_SgrAI_305E40_NODE_1_L265;849_SgrAI_67/3_NODE_1_L179
TATAAAACAGATAATGTCAACACATGATATAGAGACACGACTATCCCTATTTATAGTATC
CTTTTTGTCCAAAATAGCTATCTATTATTAACTTGACACAAAGATCAATAAATGATAAAG
GATAATTTTATCAAATCACCTTTTCAAAATAATATTTTTAAAAATATCGTAATAAAAAAT
GATGATAATTGATAATAAAAATAAATTAATAATTAAGTATAAAAATATTTATTAATTACA
TAAGTATTCTTTTCCAAAATAATATAGTAGTAAGATGGACATGTGTTCATATAAAAAGAA

>Contig944:882_SgrAI_305E40_NODE_1_L231;848_SgrAI_67/3_NODE_1_L236
ATCAATGCTATTGAAAACCAACTCCTCAACAACCCTTGTGAAATCATACAAGATGATCCC
TGACCGAATTGAGCCCCAAATAGCCTCAGGCATTCGCTTAATGCTTCCCATCTCCCTAGA
GAAGTAAAAACAAATTACTGAACATCCTTAACACACGTTATGCATTTAAGAATACCAATA
TAACTTCAAAAAGCTAAAAAGTTCTTAAGTTCTTCATAAAGAGGATGCATGCAAGAATTC
CAAGAAAATGTGAAAATAGCGAGTTCTC
>Contig945:885_SgrAI_305E40_NODE_1_L219;850_SgrAI_67/3_NODE_1_L219
CTCCCTCTCCAAATCTCGCTTATCAGATATACAAATACATATATATATTAGTTACACATA
CAAATATTTGATAAATATACATACATAATTTGACACTATACATATATAATTCGCCTTGCT
CCTCCCTCTCTCGATCTCGCTCGCCTCTCCCCTCCTTTTCGGGTCACATAGCTAAGATTA
TACTATATAATTATGTAAAATATAGTTATTTGACTATATTAAATTTTAAGTTTAGATTCT
TTATGAAAA
>Contig946:886_SgrAI_305E40_NODE_1_L229;852_SgrAI_67/3_NODE_1_L155;26859_PStI_67/3_NODE_1_L377;26480_PStI_305E40_NODE_1_L372
ATTTTTTATTTTCCCATAGATAATAATAACCTCAATTCTTGAAAGATCTCTGCTTGAACT
TGCAAAGTCTAGTATTTTTGTCATACCAGATTTATGATCTTGTTTATTTTACAAAGTTCT
GATATATTTGGATTCAATAGTTACCTCATCTCGAGTTGAATAAGATGTTATTTATTCAAG
AAATAACCACAATATTATCATGATATTCTTCGAATAGAGATTTAGAGGAAAAAACAAATC
TCTAAAGCAATTATCAAATTAATCTTTTGTAGTCAACAGAAAAGGAGTTAATAGGCGAAA
AGAGCTACAGAGTATTAACTCACCTTTGAGAGTTAAGCAACAAGCATGCTATGGAGACAC
TAAGAAAATAGTTGTTGACTGAGAAATGACGAAGAAAGAAGCGATCGATGGGAATCCACA
GTAACAACATCGCCGGTGAGGGAGATTTGAAGTGGTAGAGTCCCATATGAGGAAACCCTA
GCTTCCATCATACGCTTTATGTCATCTGA
>Contig947:887_SgrAI_305E40_NODE_1_L290;853_SgrAI_67/3_NODE_1_L219
ATTCCACCTTCAAATCTGTTCACAAACAACTCCATCACCTCCGGAATCACCGTTTGTGCA
CTATAATCCCTTGTCCCTATCCAAGCACTCTCCATCGCCAATCCGTTTCCATACTCAACT
GATACCACTGGATGATGCAAATCAAGCACCTTATCTGATCTCTTACAGTGCAAAAACGCC
GCGGAAGGTGGAGTGAAGAACCATTTATGCAAATTACTCGTGTAGAAATCAGCTCCAATG
TCCGACACATCTATCTCAACGTTTCCAATAGCATGAGCGCCATCAACGAAAATAACATCA
ACGCCTTCATCTCTACACATCTGAACA
>Contig948:889_SgrAI_305E40_NODE_1_L227;855_SgrAI_67/3_NODE_1_L215
CTGAATTGCATTTTAGTAACATTAAGATTAATAATTTGAAGACTAACTAAAAGGAATAGC
ACGTAAGGGTGTGGCCTACCTATCAATAAAGAGGGATGAAACCCACTGGAGACCATGGTT
CAAATTCCAACATAGGCAAAGAAGAATAGGTTCTATTCAAAAAATAAATAAAAATAAGAA
GAAACCAAATGGTACATTACATCAAGAAGTTTCTTTGGCACTTCCCCTAATACACTTGTA
AATGTTTGACCATCAAC
>Contig949:891_SgrAI_305E40_NODE_1_L203;856_SgrAI_67/3_NODE_1_L133
ATAGTAATTATTGTTATTTTCATAAATATGTTAAATTAAACTTTAGAAGTAAATTATAGA
GAAGAATATAGAAATAACGTCCAAGCTTGTGATCGCCAATACCGCCTTCATGATACCAAT
GAAATATGTGATTTTGAATGTCATAAAATGCCACGTTGAATAAAAGAGCATGCACCAGTT
GGTTGAGTGACACAATTCTAGAACATCTCCTCCCTGTTTAAGTCGGTTTCAGAGCTTCAT
ATTTCTCGTGTTCTT
>Contig950:893_SgrAI_305E40_NODE_1_L210;858_SgrAI_67/3_NODE_1_L232
TACAAATCGGATCCAACTTTATTTTAAAGAAAATTCATAGGGTATTGTAACATAAATTAA
TGATGCCTTAACGAAGCCGGAGTTGTGCATTCTTAAGAAGCAATAAATAAATGATACGTA
ATACAATAAGTGATCATCTATTTTTAATATAATGAATAAATAAAATCAAATGGAACAATT
ATTATACAGTAAAGTGGAAAATATTTGCTGTTTTAGCAAATTTACTGGCTACCAAAAGCA
AGTCATCACTTCTATTTTCCAACTC
>Contig951:894_SgrAI_305E40_NODE_1_L241;857_SgrAI_67/3_NODE_1_L201
TCATCAAACAATTGATATGCTTTACGTTCTTAAATTTTTTTTTTTCCCAAACAAACGCCA
CCAAACCATGAAGAGAACATATACATTTACAATAAACGAATATCAAGATTCCTCAGACAT
GGATATTTTGATCAAGAAAGAGAACTAACCGGAGGAGAAGAGGCGGAACTGGGAGGAGAT
GAAGGTACGATATTTGGGACACGAAAAACGATACTTGATATATGGAGAGTGAAGAGGTGG
GGAACTGAGAAAGTGGTTGAGAAATTTCAAT
>Contig952:895_SgrAI_305E40_NODE_1_L148;859_SgrAI_67/3_NODE_1_L189
AAATAGTATCAATATAAATGAAAAAAAAAATTAAAAAAAATACATGTCTTCAAATTCAGT
CGTAATTGGCATCAAGTCTAAATTATGTGCTCCACGTGATCTTTGTTTACCTGCACAAGA
ACATTGAAGAAAGAATCAATAATAACTTATACAAATTCTATATATTGATTGAAGAACGTC
TAAAATCTTTACAGCGACAACAAATATATTTATGAGTTTGAA
>Contig953:897_SgrAI_305E40_NODE_1_L230;861_SgrAI_67/3_NODE_1_L171
CGAAATCAAGGGAGACCTGCTTGGGATTTCCCTTGTAAGCAAAGTAAGGATAAGCATTGA
TCAGAAAAGGTGAGCCAGTTTTGCAATGGAAGTCCACGATCTGGGTAACACAGTTGACAA
GATCTCGACGGAAAGCTCCAGCAGAAGGGGGATAGGAAGTTTGCAGAATAGCAAGAGAAT
GTGCGGTGGTGACAGTGACTTGCTTGTCCAATTTGAGATTAACAAGAGCAGTGTGGACAC
TTTGCATAGCAGGGAGGAGG
>Contig954:899_SgrAI_305E40_NODE_1_L214;862_SgrAI_67/3_NODE_1_L219
ATTGGCACAATATTCATTTTCTTTATATAAAATCTTATTAGTAAAATTTGAAAATCATAA
AATAAACGAAAAAAATATTATTTTTGTAAGAATAAGAGAGATTATTTTCGATATATCTTT
GATTCAAAAATATTTCAACCCTATGCATGCACATCCAACTATCGTTTAACTATCGTCGTC
TTACATAACTTTAGGTAATGCACAACTATCATTGAATAATCGTCGTCTTATATGATTTTA
GACA
>Contig955:906_SgrAI_305E40_NODE_1_L267;2915_SgrAI_67/3_NODE_1_L236;867_SgrAI_67/3_NODE_3_L141
TGAGACATAGAAGTAACAGTCTTAGAGATTCCCCTGGTAAAACTCATAGATCTATAATAT
TTTTCCGATTCATGAAGAAAAATCAAAACTTGATTTTTATTTTGTTGATTTTGTTTATGC
AGATGAAGAAGGGGGTGTAGAGATTCAAGAATCTGTAAGGTTAAGGGAGAGAGTTAAGAA
AGATCGAGATCGGGAAAGGGAGAGAGACAGAGAACGAGATAGAGAAAGGGATATTATTAG
AGAGAGGGATATTAGAGATAGAGATAGGTCAAGTCGGAGTAAAAGAAGAAGAGGTGATAG
ATTGATG
>Contig956:907_SgrAI_305E40_NODE_1_L268;990_SgrAI_67/3_NODE_1_L296
CTTCCTCAGTATTCTTCAACGCGTTCACGCGTTAATCTGTAGTTTCTGGGCTCTCTATAT
ATTCTTCCCACTTTCTTCCTCCTTTCCTCAGATGCAGGACAAAACAAATCAATTTTTATC
TGCATCTTCAATAATTTTCTCTTTTGATTTCTAACAATTTGCAAAAATGAGGGGTTTAGA
AGAGCAATTCATCCCATCAACACCCGGGAAATTCAAGGACAAAGCGTATAATTACTCCGT
AAATCGTCAATTCCACAGATGTTTCGCTTCAACAAGTACAATGTTCTTATGGGCGTTGTT
TCTGATTGCTTTAACGGCGTCGTATTTGAGCTTCCAGTCGTTCATGGATTCCGGTACCCG
G
>Contig957:911_SgrAI_305E40_NODE_1_L212;871_SgrAI_67/3_NODE_1_L216
ATCCTTAGTTAAACTTTTACTCGAATAGGGAAATTGAATTTTCTTATTAAATCTTTGATA
TTTTCTCCACCTAGGATAAACTTTAGCCACAAAAGCACCATCACATACTCTTCGAAATAT
CCACTTCATCTTCCACGTGGACCAATAACAAAATAGAAATAATTCTCCTTAACTAATAAT
AATCCACATTTAGATTTGCCTATATCTCAAATTCCTTCCTTATTTTGCACCCTTTTTTTC
CC
>Contig958:915_SgrAI_305E40_NODE_1_L242;875_SgrAI_67/3_NODE_1_L243
AGATTTGTGAATTGGCCGGCCATGTGAACACTTGAAAAGTGAAATTATATTCAAAAATCA
GTTACAATTGGATTAGAGTTACAAATGAGAAATTAGAATAGAGAAAACACGAATTTTCTC
ATTAATCAAAAGGATTAGAGTTACAAATGATAGAAACAGCAAGAGAAACATCATAACAAC
CCCTCAGCTGCAAAAAAAAGCAACAGATTCTTTAAAACTTATATACAAAAATCAGCCATT
AGTTATCTCATATTTCGCAAAATTAAATCTAGTTA
>Contig959:916_SgrAI_305E40_NODE_1_L227;873_SgrAI_67/3_NODE_1_L100
AAATAGTAAATTATTATAATCTTATTCAGTTATAGGTTTACCCAATAATAAAAAACGATA
TCGAACTGATAACCCAGTAATTTATTTTCGAAACCATTAAAAATCTGATAACCTAATAAC
AATAAAATAATAACATTTTTATCGATTTGATTTATTGATCAGTTCGATTTTTGTACACTC
CTAAAAATGCTCATATTTCACGTACATGAAGGACCTTTTTAGCAATATATTATACAAGGA
CGACAGAAATAGAGCAGTCT
>Contig960:922_SgrAI_305E40_NODE_1_L264;881_SgrAI_67/3_NODE_1_L230
TTACATGTTAATTTTATGAACAAATATATTTAAACAAGTATTTACATGATTTGACTCCCA
CTATCTACTATAATTATGTTTATTTACTCACTAACATGAATAACAAAAGTTATTAGTACT
GAAGAATGAACGTACTTGTTCTTTTTGCCAACATAAGCAGGATTGATGACTCCAAAATCA
AGATTCCTAGTAGAAATTGGATGTCTGCTCACCATCCCTGTCTTCAAGTCTATCTTCACT
TTCTCAACACATGCATGAATCATGTCCATCCTCTCCATTGTATGCTCCACAGATAATATA

>Contig961:923_SgrAI_305E40_NODE_1_L232;880_SgrAI_67/3_NODE_1_L160
AAAAACTTGTAAGAAAACACGACTTGTTGACGATGATTTATTGTGACCTTTTCTTCTTCT
TACCAGAAACTCCATATTCAAAATCCATATATACTCTATACATACAGAGAAATTGTAAGC
AAATTCGAAATGAGGATTCCTTTGTTCATTTCCATTCTTTTTGTTTTAACTGTACCATTT
CCAGCTTCAGCTCATTTCTTTCCAAATATTTCTTCAATCCCTCCTTCTTTACTCAAACCT
AATGCTACTGCTTGGGATGCTTTTCAGAAGTTATTAGGATGTC
>Contig962:926_SgrAI_305E40_NODE_1_L253;885_SgrAI_67/3_NODE_1_L192
ACACAATGCGCACACTCTTCCTTAAATGCGCATCCCTGGCGTCAGTTTTTCCATCAATAG
CCAAACCTATCTATCTTGCGCCGCTTACAGAAATGGCACCTCATTAAATTCAACGACAAC
CAGAGGACATTTCCGTCATTTCATCTCTTCACTAATAATTCCAACATTATCCACACCCAC
CTCCCCCATCTTATGCTTAATATAATACTACCACATATGTTTGCTTTAATGTTATTTGTG
ACCCCACTTTCCCTACATAATTACAAAATAACAGCTAGAGAGAG
>Contig963:927_SgrAI_305E40_NODE_1_L254;886_SgrAI_67/3_NODE_1_L141;889_SgrAI_67/3_NODE_1_L141
ACTATTGTCTCATATTGTACATTTATTTTTATCACAAAATATTATGACAAAACGATTCTA
GATGGTTGTAAGTTTTTAAAATTAATATTAAAAAAATTAATATTAAATCATTTAAATATA
TTTTTGGGGGTTGAAATATATAATTTTATTTTGTTTAAAATCTTTTCTAAAACCAAACAT
TGCAACGTTTCGTATTTGATTTTTTTTACCTGCAAAATTGCAACGTTTAGTTTTCACATT
GCTATATTAATTATCAGAAATCAAATTAATTAACATAATCAGCT
>Contig964:932_SgrAI_305E40_NODE_1_L302;888_SgrAI_67/3_NODE_1_L239
GAACAAATAACTAACCGGATGTCCAACGTTCTTTTACAAATAACAATAAGTATGAGTCTA
GCTTTGATATCACGTAAAAAAAAATTAATTTTGGGTTCACCTCATCTCAAAAGCCGCTCA
TGAGGTGAGAAACATTCAATACCATATAAGAGCTCCCTAGATTTTTTACAAGTTTAATAC
TTCCCCGTCTCATTTTAATTGAGTTTATGAGACAATGTACACATATTAAGGTAATCACTC
AAAGGCAAAATTTAAACAATACTTTTCACTATTACCCTTTGTGAAGTCATAAATATACAG
TGTAATTTATCTCCTATAAAATATAAAACTTCAATAAATGAAAGGACAAATA
>Contig965:934_SgrAI_305E40_NODE_1_L220;892_SgrAI_67/3_NODE_1_L222
TGCCGTGTTTCCCAAAACGCCTCAACCATAGCATCAGCCCAGTTCTCCCAAAAAGACCTA
GTTAATCAAGAGTCAGAACTTATCTTTCCACCATTTTTCAACTGAAGCCAAACAAATTAA
AGTTATTTGTCAAAAAGGGTCTCTACTACTACAAATTAAACTCACCTATAACTGATAAAG
AAATGATCTTTCCACTTGAAAGAGCCTAACTCATAGAGTTTTCATTCATTCTTTGCCTCT
AAAAGAAAAGGGTATGTGTCTAA
>Contig966:935_SgrAI_305E40_NODE_1_L231;893_SgrAI_67/3_NODE_1_L199
ATACTGTTTCGGGGCAGTTAAAGATGCCATCTTCCTAGCAACCTCATTCTCCATATCAAA
AGTATCATCATCATCATTTACCGGAATAGATTTCTCATAACCCTCAAACTTATTCGAGCT
ATAGAATTCAGTATCAAAAGTCACCGTATTCATAGAAGCGAGCTGCTGCTCCATCTTCTT
CCTCTCCTCTTGCGTTTTCTGAATCTCATCATCCATTTTTACAATATGCTTCAAATCAAC
TATTCCTCGCAACACCCAAAACTTCAAAATCCCTA
>Contig967:936_SgrAI_305E40_NODE_1_L266;894_SgrAI_67/3_NODE_1_L219
CCTTAACAACACAAAATGAACACATTACCCTGAAAGCAGCTTCATTTTCGCGAATTCGCA
TACAATGAACAGCAATATAAGTCCCATCTTCTTGCCTAAACCACTTCCTCTGTGCATTAA
GAATCCTAACCACAGTAGGTGTCTTATGTGCAGGAAGTTCTTTACAAAGCCAAGCTAATC
TTGCCCTACGCCATTGGTCAGGAATATCCTCTAGTTCACTGACCTCAACAGTTGGGGTTT
CAAACTTCTTCAACTCCACAGAATCAAAAGAATCATCAAAATTGAAACTTTCAACAACCC
CAGAAGC
>Contig968:938_SgrAI_305E40_NODE_1_L220;18478_PStI_67/3_NODE_1_L362;895_SgrAI_67/3_NODE_1_L182;18197_PStI_305E40_NODE_1_L353
AAACACCACTCTCTCCGATCTATTTCTGTCGCCGACACCCTCATTTTTCAGGCTCCACCA
CCTTAATCCGTCGTCATTTTTGAACTCACAACCCACTATCTCCTCCGCTATCTCCGACGA
CTTGCTCATGTACGCATAATTTCCAGCTAAACAAACACTAATAGAAGAAAGTCCATATGT
TTCACTCTTTACCTTTTGAATCAACGCCGCCGGCATTTCCCCCAATTCCTCACACTCAAA
ATTCTCGGTGTTCACTTTCCAGATTTTAACTCCGGCGACATTCTCAGAGTCTCCGATCAT
TCCAATTAGGATCAGACGGCCGTTTGCAAACCCGATAATCGAGTGAAAAATACGTGGATC
TGGCCTGAGCTCGTACGGACCTGACCAATTCTTAGTTTTCGGATCGAAACAGTA
>Contig969:940_SgrAI_305E40_NODE_1_L169;898_SgrAI_67/3_NODE_2_L99
TAAATATATTTATTGTAATTAATTTGGTTATTTTTATTGTATATCAAGATCGAAATAGTG
ATTTTTTTCAACAAATAGTAAATAATTTTTCTTCTTACTAATAAAATAAATAAATAAATA
TATCAACCCCTTGAAAAATAGTGTAACAAAGAACAAGTTTTGATTTATTAAAAAAAAAAA
AAGTTTCTTGACAAGTGAA
>Contig970:941_SgrAI_305E40_NODE_1_L226;899_SgrAI_67/3_NODE_1_L94
TTAATTCCAAATTACTCCTTATTGTCAGTTCAGATAAAACGCCCTTCTTCTTCTCATTGG
AAAAACCCTCACTGTCCCCTGCTACCCTCCTCCGGCGGTGAATTTTGAACAAAAAATAGG
ATACAAGCGCTGCCGGAGCTCCGGTAACAATGTCGACAGGCTTTTCATTCTCCTCTTCTT
CATCACCCTCCTCTTTCTCTTCAACCCCTGCTTTTTCCACCAGTCCGTCAGCCACCGCTA
CCACATCGTCTGCTTC
>Contig971:943_SgrAI_305E40_NODE_1_L101;901_SgrAI_67/3_NODE_6_L88
TAAAAAATTAATACTTTTAGTAATTTATCAAAAAATCAAGATTTATGAAAATTTAACAAT
ATGTCATTTGTATAGTATTTACCATTTGTAAGTGAGCCAAAACATAAAGCCCAAGGTAAG
AGGCGAAAATA
>Contig972:943_SgrAI_305E40_NODE_2_L117;901_SgrAI_67/3_NODE_5_L84
TATGGATTATGGTACATACATATGCATGCAAGTATAATAAAATAGTTATTTAAAAAGTAC
TTACCAAATAATTTTTCCAAGTTAAAAATATCACCGGGCATTTGTAAGTGAGCCAACACA
TAAAGCCCAAGGTAAGAGGCGAAAATA
>Contig973:944_SgrAI_305E40_NODE_1_L239;902_SgrAI_67/3_NODE_1_L235
ACTCCGGTACCGGAAAACCTCGTTTGTCCATCTCTTCCGGTCACCGGAAAAATACCTAAA
TGTGTTCAAGGGGTTTACGTTCGTGACGGAGCTGTCCCGCTTTTCGAACCAACCGTTGGA
CACCACTTCTTCGACGGCGATGGGATGGTTCACGCCGTTCAGTTCAAAAATGGGTCTGCT
AGTTACGTCTACCGGTTCCCTGAAACAGAGAGGTTCGTTCAAGAAAAGCTTCGGGTCATC
CTATTTTCCCTAAAGACATTGGCGAATTACATAGTCA
>Contig974:950_SgrAI_305E40_NODE_1_L220;907_SgrAI_67/3_NODE_1_L204;36176_PStI_305E40_NODE_1_L292;36720_PStI_67/3_NODE_1_L300
ATCCCCTAATTCAGCATTTTGGCCTGAAACAACGACCAACAGTAATATGTTTGCATTTAA
CCTTAACAGCAACATGAGCAGCAGTACTATTAACGAAGATGATGAGGAACAAATAGGACA
AGCTGAAGACAACTTGGAAGAAATTCCAAGAGAGCATTTGTTCGAGAAACCACTAACCCC
GAGTGATGTGGGGAAGCTCAACAGGTTAGTCATCCCCAAACAGCACGCTGAGAAGTATTT
TCCTCTCAGCGGCAGTAACAATAATAATAATAATGAGGCGAATACTGAAAAGGGATTGTT
ACTGAGTTTCGAGGACGAGTCAGGAAAATCATGGCGATTTCGATATTCTTACTGGAACAG
CAGCCAGAGCTATGTATTGACCAAAGGTTGGAGCCGTTTCGTCAAGGAAAAACGCCTCGA
CGCCGGTGATA
>Contig975:953_SgrAI_305E40_NODE_1_L225;910_SgrAI_67/3_NODE_1_L214
CAAACAGAGTACTTACAGCTTCAAATTCCAGAAATTATATACTCAATTCACACTAGACAC
AGACAAGACATAGAGAAAATAGTAAATTTCCCAAAAAGATACACGTACCATAATTAGGTT
AGGCAAATATTTATTTCCGGCTATCATAATCGAGAATTTCATCACGAGTAACAGATCTCG
AATGCTGCACTATAGACCGTCCGATCGAATTGATCCAATCCTCCTTCTCCTTCTCAGAAT
CAGCGATGAAGTACATAGTA
>Contig976:957_SgrAI_305E40_NODE_1_L252;2459_SgrAI_67/3_NODE_1_L130;912_SgrAI_67/3_NODE_1_L204;2580_SgrAI_305E40_NODE_1_L116
TCCCATTTCTCTTATTTTTTCCTTCCCATTCCTCAGTTAATTCTGCTTATGCTTGAACCA
TTTTGCCACTTTATTGTATAATACTATCAAATGTAATTGTCTTTTCAAACAATACCCTGT
AAATTCTCAAGAAAATTTCTTGTATTCTTAAAAATGTCCTCTACACCAGCAGCTGAATAT
CCTCTCCAGCAACAGCTACCACCGCCCATGTTTATGAGCCAACAAGCTTATTCGGATCGT
CCGGGTCACGGGTCGGTTGGACCCGTAATCGCTGTTCTTGCT
>Contig977:958_SgrAI_305E40_NODE_1_L222;913_SgrAI_67/3_NODE_1_L241
TTTTTTTTAGTTGGAAAATGCATATTTGTAGTTGAAGTTAAAAGATGATAAAGACATAAT
TTTTCACATGATAGGAATAATATGACTTTTTTATTTGTAAGAAAGTTCGAAAGAAAGTAT
TCTTTTTGATTTATAATTTAAAAAAAAATATTAAAATTGAAAAATAAAAAAAGTTATTCT
AAACATTTCTTGCACCTGAAATATTCGTGATATAAAATTTCATTTTTTTTTCAATTCTCC
ATTTTAAATTAAAATTGAAATAATGAATAAAATTGTACGATGAGCATTTATTTTACAAAG
AATTTAAGATATTTATGTTG
>Contig978:959_SgrAI_305E40_NODE_1_L241;914_SgrAI_67/3_NODE_1_L149
AACAACAATTTGTGCTCTTACAATTAAACCAAGGCACGCCTCGTAAGCTCAGCTATCTCT
ACACGTGGCGCTATCTCATTGGTTAAACCACCTAGGTTCAAAAAAACAAAAAAATTATAC
ACACAGAAAGATTGTGCGCCCCACAAATCTCATCTGCTGAGAACTGTATTCCTTTCTTCA
ACTTCTACAACAAATTTCTGCGGAACTATACATACAGCTTTCTGTATATATAGAATTCCT
GAGTTCAACAACCCTAAAAATGGTGAAGTTG
>Contig979:961_SgrAI_305E40_NODE_1_L252;916_SgrAI_67/3_NODE_1_L227
TCCCAATTCTCATCAAGCAGCAGATTCTCCAGCTTCAGATCCCGATGATAGACGCCCCGA
GAATGGCAATAATCAACGGCGGAGATCAGTTGCTGAAAATATCTCCGGCTGAGATCCTCA
CTGAATCTCCCTTTGCTAATCTTACTAAACAGCTCTCCACCTTTAGCAAATTCCATAACG
TAATAGATCTTCGTCTTCGTCGCAAGCACCTCATGAAGGCGCACGATATGAGGATGTCGC
AACCTGCGCATGATAGAAATCTCCCTCTTAACATGCTCCGTG
>Contig980:963_SgrAI_305E40_NODE_1_L190;917_SgrAI_67/3_NODE_2_L87;917_SgrAI_67/3_NODE_1_L94
CAACTTCTTTTAGCACGTCTAGCATCTAATATGATTGATTTTTTTAATTTTTTTAAAAAT
TGAAATTATCATGAAACTTGGATAAAAGTGGTCATAGTGGCCCCACTTTTTATTTTTTTT
GCAGAGTTCTAGATAGCCTTTATACTTTTTACTCTTGTTTTTTATTTTGACAAAGCCGAC
TCTCTTGATGTTCCACCAAAAAGTTGATCCGAGAGTAGCCATCTCTTTAAGC
>Contig981:964_SgrAI_305E40_NODE_1_L213;918_SgrAI_67/3_NODE_1_L202
TTAGTTAGGCCTAGATCAAATAGCAAAATTAACTTAGTAGTAGTCAATACCTAATCGAAA
AATAACTTAAATATTTAGATATTTGTCATTTTGCAATAATTTTTCCTTTAAATTACTAAA
ATTTGATTTGTCGGCACAAATTACTTAATAATTTTTGTTATATCGTTTTAAATTTCATTT
ATTATGTCATGGGTAAGTAATTTTCACCTAAGAAAATATTCACCAGCTCAATAATCAAAT
CAATAATGATATATAAT
>Contig982:965_SgrAI_305E40_NODE_1_L233;919_SgrAI_67/3_NODE_1_L207
CCAAATGCATACTCAACTCCATGAACTAGCTACCATAACCCACCACCATTAACAAATAAT
TATAAACTTTTGTTGAAAAGAAAAACCCAGATCTGATAAATAATACTGACCTTCAACGCC
GGAATGGTAAACTCCGAGACCAACCCAATAAGCATACCCATTCATGGGTGTTAGATCGTA
TACGTTTAGGTACACCGGAACCGATCCACGGCCATTTTTAACTGAACTTTTGCAGCAGAG
CATCTTGAAAAGCAGAGGTTCCGTCTTTTACACTGTA
>Contig983:966_SgrAI_305E40_NODE_1_L219;920_SgrAI_67/3_NODE_1_L204
TTGCAAGCCCGAATTTAGTGGGGCTTGTTTAACTATAAGACAAGCAAAAGTGTCCGCAGC
CCAACTATGTGTATGTTGGACTCGGTGCTCTCCCTCTTCTTAAACCCTACACAAGTACTT
GCACAAAAACCCCTTTGTTGCTCCCAAAACCTCTTAGCTCCCCTCCACAAAATATTTCCA
ACCCCCCTCTGGCCAAAGTATCGGACCCCAACCAACCGCCTTCATACTTTGCTGGGTTAA
ATCAGTTGCTTC
>Contig984:975_SgrAI_305E40_NODE_1_L216;929_SgrAI_67/3_NODE_1_L205
AGATCATATAGGAATAAAGTTCAAATCTATAAATATATTAAGATACGTAACCTAACACTT
CATTGTTCGATAACATCCTTCCCTTCAATTGTATTTTTTTTCATAAAAAGCAACACCAAT
ATAAGAAATTTAATTTCATAGTATTATTTAATTTAAATTTACATGATTTAACACAACTAA
AATCTTAGATTGAAATTAGTTTTGCTTAATTTTAGCGTATTTGGATTTCTATTCCAACTA
TACCT
>Contig985:976_SgrAI_305E40_NODE_1_L195;931_SgrAI_67/3_NODE_1_L202
TCATCTCTCATCTATAATTAAAATTCAAAAAAGAATTACAAAATCACAAATCTATAATTA
AAAATAATTTGAGGCTATAAAAAATTGTTTGATCATCGTGTCATAAAAATGGAAATATTT
AACAAACAAAAATTACAAAAATAAAGAAAATAAAAAAAATCTAAAACCCTTTTGTCAGTT
TCTTACAAAAACTTAATTGGATCCGAAACAAAGCCGGCAAATGATGAAAT
>Contig986:977_SgrAI_305E40_NODE_1_L204;930_SgrAI_67/3_NODE_1_L256
AACATAACGGCACCTGTCTACGTAACAGTTTTCTCTACAGCCATGCTATTTTTTATTCAA
AATTAATTCCTCATCTAAAGTGTTTTTGGTGTTATTCTTTCGTCAGTCTAAAGCAACAAA
TCCTAAACTCAAATAAATACTAGTAAGATGCTCACACAAGTTGTTTTCCGTATTTTATTT
ACTAATAAATAAAGAGAAGACGATAAAAGCAGGCAGGCGCTGTCAATAGTCCGCAAGCAC
TTTCACCTTTAGCTCATGGAACACTCTTCTCCAGCATTGCTTCTCCTCTTTCTCCTGGTT
TTTACTCCAACTTTGGTGGCTTCTCTCGG
>Contig987:982_SgrAI_305E40_NODE_1_L224;937_SgrAI_67/3_NODE_1_L213
TAATAAAAAATAAAAAAAGTAATTTTTAAATGTTTGGCTGATTTGAATTATTATGAATAT
ATATGTCCAATGAGAAAATGCCACATAAATTTTTAAAGAATTAAAATTGATCTAAATATT
TATATTAAGTTGAGGGGTATGTTTGAATCAAAAAATAAACCTTAAGAGTACTTTTAAATC
CAAAAATGAAAGAAGAATATTTATGAGCCCTTTTTTTAACGTAAATGATATTTACGAGCA
TTTTTCCCTTTTTTTTTTTCG
>Contig988:985_SgrAI_305E40_NODE_1_L221;942_SgrAI_67/3_NODE_1_L195
TGTAGCCATTCATCAAAGATTTTAAAGCAAGTAATTTATTGTACTATTTTTCAAGGTGAC
AAAATAAATATATTTAAAAATTTGGACTTAAAGTTGCGTTTGATTGGTTGTATACTCGTT
GCGTTGTTTTGAATTAGTTTTGGGTTTTGAGGCTGGGAAGGAACCACGTAATGATGGATC
TGGCAAAGTAGTGAATGTGAAGAGCAAAGGACATTGTACAAGCCGTCATGACTCTACTTC
AGCTTTCCCGTCCGTCGTCCTCCACTTTCTTTGG
>Contig989:988_SgrAI_305E40_NODE_1_L283;944_SgrAI_67/3_NODE_1_L263
TAAACCGAATATCCCTAATTTCCTTCAGTTTACTCTCTTCCTCAGCTAACCTCAATGCCT
CCTCTAACCTCTGAATCACCTTCACCCCTTCACCACATCTATCCATCAACAATGCATTCT
CAAACAACGCCTCGAATGAAAGAGGGGTTTTCGATAATATCTCTTCGAAAACTTCCCTTG
CATCTTGAACCTTCCCCATTTCATTCAACAACCTCGCCGTCAAGAATTTCCATTCGGTGT
TCTCCGGTTGAGCAGACGACAACTTCTTCAGTATTTTCAAGCTATCCTCGTCCTCCCCAG
CTTCCAATTTTTCCTGTAAGAGGTTTTTCAGG
>Contig990:989_SgrAI_305E40_NODE_1_L221;945_SgrAI_67/3_NODE_1_L220
TTTCCAGTCCAAGCAAAAGTTAATTTACTTTTGAAATTCGAACTGTGCTACATAAATTGA
AACTGAGAAAGTAAAATACAATTCAAAAAAGCAGTTCTTTAACAAGCCCATTACCTCATT
TTTAGACAGAAAGTAGAAGGATACGAAACGGCGTCAGGGAATACATCAGTCATATGAGGA
ATATTGAACCGAGCCTCAAATTCTGTCTGATACTTCAACTTCCAATCAGGATCACTAAAA
TCGATGCGGGCATCGACGC
>Contig991:992_SgrAI_305E40_NODE_1_L273;947_SgrAI_67/3_NODE_1_L196
CGAAAGTCATCAACAACTCAACGAGCCACTATATTATACATTCATCTAAAGTTTCGTAAG
TAAACAACAACTCAACGAGATACTACTGAAGTGCTACATCTAACTTCGAAATTAAGTTCT
AAACTCAGTTTAAATCACTGAAACACTTACTGCCAACTCGCTAACAGTCGATGAATCTCA
AGTCACCTAAACCAAAAAGTAAAAGAGAAGAAATCGCAGAAGTTCAATATACACAAAACC
ATTGAATAAAAAAGAGCAAGGAAAGAGAAGCATACGCAGGATCGTGATTGCAAATATCGC
AGA
>Contig992:993_SgrAI_305E40_NODE_1_L245;948_SgrAI_67/3_NODE_1_L175
TTCTTGTTTGCCAGGCCTAATGAATCAATAAAAGCATAAAATGGGTTGCCTTCACCTTAA
TTTAACTAATGCCAAATTGAAGTTTCACAAACAACAAAACCAAATCAGCGATCTCCGCTA
GGAGAAACTTCTACAATTCCATGCACCACATCATCAAACATAACAAAACTCAACTTCATC
AATAGAAAAAAAAAGCATATGTATACACTTCCAAAATCTCATACAACATTAAAATTCTAT
CTGAAAATTGCATGTATGCAATAAGAATTAAACAA
>Contig993:994_SgrAI_305E40_NODE_1_L219;949_SgrAI_67/3_NODE_1_L220
TGCCGGAGGCTTTTATTGCTGGTAGCATCGTCTCTCTCCGCTGTTGTTTCCTTTGCCCTT
TCTTCCCAACTCTTGAGTGCTAATATGAAATTCTCCGCTAATGCCTTTATATCCTCGAGA
TCTTTTTGAGTGGGCTTTATACTGTTCACTTGCTGAATTAAATAAAACTTTCAGCCCTTC
AGAATTATATTGGGGACATTTGGGCCTTGGCCAACTATTGGGTTAGGGTCCAATAAAATG
GGCCCAACATCTTTTGTCCA
>Contig994:996_SgrAI_305E40_NODE_1_L211;950_SgrAI_67/3_NODE_1_L114
AACTTTTTTAAAAACATTGTTCCTCAAATTTCAAAAGAAAGCAGCCACATCTTTCCGATA
TAAATTAGCATATTTCGTTGTCACTTCAATCAAACAACTAATCATGAATATTTAAAAACA
AAAAAAACAGGTAAATGCTAGAAAGCGTAATGAGTAAAAATTACCATGATGTCCATGTGG
AGCCAATCGGCACCGCAATTGAGCATGCGTTCTGCTTCAGAAGCCAAATTAGCGAAGTCC
GATG
>Contig995:998_SgrAI_305E40_NODE_1_L217;951_SgrAI_67/3_NODE_1_L107
CTAAAATATCAGTTATTGATTGTTCTCGATTCAATTTGCTAATTTAACTGTTAAAATTTC
ACTATTGATAATTTTTATTTCGTTAGAGTATAACATGTGAATTTTTATAATTGAACAAAG
TTTCAATGAACAAGAGAGGAATATAATATCTAAAATACAATTCTAAAAGTATATTTATTT
TAAAATTATATTGATAAATATAACTTATTTTCGATAATAAACAAGCAAATACAACCTTCA
ACGTGTC
>Contig996:1000_SgrAI_305E40_NODE_1_L246;953_SgrAI_67/3_NODE_1_L204
TCCTATTTATCCTCTCTCCTGTTTTAGCTTCTGGACAAAATCCTTTGAACCTGACAAAAA
CCCATAACCGTTTCAAAATATTCCTCTTCCTATTACTCCACAATACTACAAAAATATTAA
CAAATTTTTATATGATATTTTTTATTTTTTATATTTGATAAAAAAATTTACTCATAAAAT
CTTTAAATTTTTTAAAAATTTATAAAATATTATAAATTATAATAATTAATAATTCAAAAT
ATTTAAAAAATATACTTACTTTAACTTTGAAATTCGAA
>Contig997:1004_SgrAI_305E40_NODE_1_L231;954_SgrAI_67/3_NODE_2_L124
GTTCGCACACCTCACTCCTGCCTCGGAGATAGGAAGAGTATTTTGGATGAAAAATATATA
AGATCTATTTTTTTATTGTATAAAAGAATAGCAACTCATAGTTTTTTTTATATAATTTTT
GACCGATTAAATTTTAAATTTTAAATATTAAATTTAGCTAAATTACCTAAAAAAAACAAA
AAGTGAACAGAGGGAGTATCGCAAAAATGACTCCGGAAAGTGAAATATAACCTCGTAAAA
ATGAAGCATGCTCTTTTTTGA
>Contig998:1006_SgrAI_305E40_NODE_1_L220;958_SgrAI_67/3_NODE_2_L107
TTGGCAAGTCTATCATGTTCATCAAATTTATTCATTTAAAATTTATTATTTATATATATT
TAATGATTTTTTTAAAACACAATCTCAAAAACGCTTACATGTTCAAAAAAATTAGTGCCC
TTCATTTTTACATTTATACATGTTCAAAAATGTTATACACATTGCTATGCTAAATTATAG
ATAATAATTCCAATATTTGACCCAACCTTGAAAGTCTAATATGATTTGGTTTAACATAAC
TATATATATA
>Contig999:1008_SgrAI_305E40_NODE_1_L225;960_SgrAI_67/3_NODE_2_L77;960_SgrAI_67/3_NODE_1_L119
TCTAGCCATCCAAACATCAATAAAGAGAAGAAAACTACTAACAATGATCTCCAATTTCCC
AACTTTTGCAGTTGTAACATTCAATGCCGGAGGTAACCCCGCGCTCGCATGTAAAGCGTC
TCCATTTATATCTACCAAATAAAAAACCACCAATTTTTCAGCTCTATAATTAAGCAAGGA
GCTTGAATAACATACCCTCTGTCCTAATCAATGTGGCCAGTTCAAATATAAGTTACAATT
GACGATTCAAAATATT
>Contig1000:1010_SgrAI_305E40_NODE_1_L290;962_SgrAI_67/3_NODE_1_L186
TTATAAAGATAATATTATTCGATAAAATTTGGGATTAACTTTATCCTATACGTTTGATTC
AACGTATTAGCTAATTTCAGGATTACTGTTCATTATTCTATGTAGATATCCCAAATTATT
GGAATATCTTTACTTATCTGTGTATCAAATATAGAAAAACATAAATTGTAAAGAGATTAA
CAACTTACCAACTGTAGCGGAGTGGAAGGTAGTGCTACCATCTTTAACATTCCTACTTCC
GGTAATAATAGTATTGCTTCTGCCATCTCCCATAAACATAATATTCGTCTTCTTCTTCGG
TACCTCCACATTTTCCCTGT
>Contig1001:1013_SgrAI_305E40_NODE_1_L246;964_SgrAI_67/3_NODE_1_L147
TATTTATTTTAATGATAACTAATATTTATATATATTTTTAAATTGGCACGACACATACGT
GTAAAACACGTATACTAAACTAGTATTAATTAAATGACAATTCAATCAATTCTCCTCCAA
TTCGTAACCTTTTTAATCCAATTCATTTTAATTCTAGTCAATTCTTACACATATTTTTCT
ACTATAGCCTAAATGAGATCTATTTTGTGACTTAATTTTAAATAATCAATTCAATTTCAT
TTTAATTGAGTCTGTATAACTCAATTTGGATCTAAA
>Contig1002:1015_SgrAI_305E40_NODE_1_L173;967_SgrAI_67/3_NODE_1_L155
TTGAGTACCTCTAATTTGTTTATTAATACTATACGAGTCCAAAACTTTGAGGTTTCTATA
GATTGACACCTCCACTTTTTTCTATTTCTGTTCGGCCTTTCCCTCTACCTGACGCCACCA
AATTTAGGGTTGGCGTATTTTGTAGCTAAAGTTACATGGCTGACCGGAACAATTCATCGG
CGATTAAAGTGACGGCAGCGGTG
>Contig1003:1016_SgrAI_305E40_NODE_1_L219;969_SgrAI_67/3_NODE_1_L216
GGCCAATTTGGTAACTTAACTTCGTAGCCTTGTGGTATAAATATAACCCCAAATCCCAAT
CAAAGTACACACAAATACAAAATTACATTTCCTCCCCAGTTATTCGCATTCAATTGCTCT
GCGAAAACGTAAATCATGTCTCAGCAACTTATTGAAAGCCACCGGGAAAATGCTGAAATT
TATACAGATCCGGTGTTGTGCAAGCAGAAATCGCTTGAACTTCTCAAGGAAATCAACATG
CCCAATGGTCTTCTCCCACTCGAAGACATCTTAGAAGTGGGCCGCCACGC
>Contig1004:1017_SgrAI_305E40_NODE_1_L260;968_SgrAI_67/3_NODE_1_L225
TGGCACTAGAGAGATGATGACAAACAAAATTTCAACAAATATCGTCTCCTCAGAGCTTGG
ACTTGATGGGCTGCCCAATTACCCAATGCCAATGCTATTTACAATCATGGCCCAACTTTT
ATACAACACCAATGAGGGTTGATTCATTATCCACCGTCCATTTTTACAATCGTAACACGT
GTCGTCCATCGGCTCAAAAAGTGAAAGATTTCATTTTTTATTCTTTTATTCCGGCAAGAT
TTGATATTCTTCAAAGCCCAAAAAGATAATCTTTTTTTAATTATTCTCATTTT
>Contig1005:1019_SgrAI_305E40_NODE_1_L182;970_SgrAI_67/3_NODE_1_L208
TTAAGATAATATTCGATAGTTGATTTAAAAAAATAATCAACGATACTGAAATCAAGATAC
AATCTAAACTTTTATATGAGATAAAAACAAAAATTTTCTTATAAAAAGATACGAATATAA
CTTTATCGTTACTTCGAGAGTCGTCTGATTATGGATAATTTAAGAGTGATACTTCCCCTT
TAATTAGTTTCAATTGTGTTAATTTCTTGTTTTGTGCTTTACAACTGTA
>Contig1006:1022_SgrAI_305E40_NODE_1_L184;974_SgrAI_67/3_NODE_1_L103
TTTACTAATAGATAAATTGAAAAAATATAATAATTGTCCAATTTTTGACAAGTGATCATA
ATTCACAAGTTAGTATATGGAACAATCAATTCAATTTTCAGGAAATTAGAAAATTGCAGT
CCAATTTCGAGATATACAAAAGTATATAATAACATAACTAACATCAAAGACTCAGGCCAC
GCATAAAACTTAATCTTCTACGAGAAGCTATATTTTGAATTCTATT
>Contig1007:1024_SgrAI_305E40_NODE_1_L220;976_SgrAI_67/3_NODE_1_L219
TCCATTATAACAAGTGCTCCTCCATTTATTTTGATTTTCCCTTTCTTCCCTCTATGTTTT
AATCAATCACACATTTTCCCCCTTTAAAAAATCTATTCTTTTTCTACTTAAGATTTATGT
TTGCACAGCTTCTTTTGAAAATTCTTTGAAGTTTTCAAAGTGATAGAGGCCAGAAAACAT
ATTTTATATAAAATCATGAAACTCTACATTATTCTAACAACAATACCTTCCGTCATATAT
TTAACTTATA
>Contig1008:1025_SgrAI_305E40_NODE_1_L237;977_SgrAI_67/3_NODE_1_L228
CAATACAAATTACTCACACAGTGCTGGATCTACCAGCATTCATCCAAGCATCTTTAAATT
TCCTAGAGATCTCAACGCGATGTGACTATCAACATTCAACACATAAAAAGTTCACATGTT
AACAACAAAAATCGCAGTCATTTCAGCAGAGTTCCGTAAGATCTCAACGTATTGTGTCTA
CACACAACATAATTGCTTCACAATAAAAATAAATCGTCGACTCTGAAGAAAGATCTGACT
AATCGGAAAAGTCCTAAATCTTCCGAAATGATGCTC
>Contig1009:1026_SgrAI_305E40_NODE_1_L230;979_SgrAI_67/3_NODE_1_L233
ATCATATAAATTGGGGCCGGAGAAATGAGGAAAGGAATTATGAGGCAGTCGATCAACTGA
GTTACTACCGGCAGAGGATAATAACTCAATATACTACGCCAAAATATCTACAGTAACATT
TATTCATATCGTTCGATTAATATACACAAACTAATTTACATTTTTTTTTTCAAACTTGTC
CTTTTTGGTAAAATACACATATGTATTCAATTTCTGGATTTAAACTTGCGATGTTTATTC
TTAAGGATCAAAGGTTTTGTAACCTGATAAAGTGCCGCGACGGATCGGAACTTCCTT
>Contig1010:1028_SgrAI_305E40_NODE_1_L238;982_SgrAI_67/3_NODE_1_L182
TTATACTCAGTTTTATTGAGTTTTTCAACAATCAATTCCGATTGGAATTCCGAGTTAATG
GAAGTCTCTGTTTCCTGCTTAATTTCTCTCGCAATGCTTCGTAGAAACCGCGTTAAGCTT
GCAAAAGCCGGGGCAGTTAAAACAGTCGGAAAAGCATTGTCCACGGCGGAGATGGGAACC
GGATTAACGGATAAAGTATTGAGATTGTTAGAACTTATATCTACTTGTAAAGAAGGAAGA
TTAGAACTGTGTAACGACGGAGATTGTGTACAAGCG
>Contig1011:1033_SgrAI_305E40_NODE_1_L215;984_SgrAI_67/3_NODE_1_L200
TTACTCTTTTTAGACTTATTAATAAAAATTATTTATTTTTATATATCTTATTGATTTAGA
TTGAATATTTTCTTATCTCTATATGATAATAATAAAATATGCACCTCTACAAGATAATAA
TAAAATTTGTATACGAAATTCCTGTACGTTGTTGTCGAGGCCGAACACGCGCAAAACACA
AAAAGTGTTAAAAAATTGACGTTATAAAAGCAGAAAGAGAGTTTAGAATCCAAAAGTTCG
ACTAAACAG
>Contig1012:1036_SgrAI_305E40_NODE_1_L254;987_SgrAI_67/3_NODE_1_L175
GCTTTTTTGTTGTGCATCCGGGCTCTCTCCACCTGATACTCATTTATGGTGATTCCAACG
ACATTAGCTTTGGAATGGGCCGCAATAGCCCGCATCGGCCCACCCACACCACAACCCGCA
TCGAGAATACGGGCCCCGGGCTTCACACCCAATAGATCGACCGCCATCTCCTCGTGAATA
CGAGTAGCCTCGCGGTTAGATTTCCCTGGGAGGGAAGGGGAAAAGTGAAACGACTGACCC
CATCCCCATTCGTAGATATCAGTTACGAGATTATAGAAAGTATCGACGAATGCGGGGACT
TTATCGGCGGGGG
>Contig1013:1037_SgrAI_305E40_NODE_1_L236;1093_SgrAI_67/3_NODE_1_L93;1146_SgrAI_305E40_NODE_1_L175;19742_PStI_67/3_NODE_1_L273
TATATATATACACACACACTTGTCTACCTGTTCACCTGTTCTTTCACCATTCTTCTCTTT
TCAAAACCATTGATTTCTTCAATAAAAAGAGAAAAATTACAAAAATGGCAGCAGCTGCAA
TTTCTACCATGGAAGTTGACAAATTAACATGCGAAATCTTTTCCATTCTCGAAAACAAGT
TCCTCTTTGGCTACGACAATGATCCAACACTTTCCCCTGCATGCACAGAAAATCTTAATT
TCTCCACCCCCTTCACCGGAAACAAAAATGTCGCCGCCGGAAAAATCAGAATTCTCTCTA
TTGACGGCGGTGGGTCCACTAATAGCATACTCGCCGCTAAATCCTTAGCCCATTTGGAAG
CAACCCTTCGTCGGAAAACCGGAAAGAACAACACCC
>Contig1014:1039_SgrAI_305E40_NODE_1_L226;989_SgrAI_67/3_NODE_1_L88
CAAGGAAAAGAGATCTGCTCAAATGACCTAAAAAGATAAGCTCAAATCCTGATTTTTATT
TAGTTTTTGTCTTTTCGGTAGTTAATTTCTAGATTATATCAATTATAGATGTATTTTACA
TGTACATTCACCAAATAGCTAGCAGAATTAGTACTTGCAGATCAGAAAATAGAGAGAAAA
AAACAAATGGAAATACAGAATCCAATTTCGTACTGAAAATAAAATTTTATATAATCAGAA
ATATATACTGCCAAAA
>Contig1015:1042_SgrAI_305E40_NODE_1_L215;994_SgrAI_67/3_NODE_1_L193
TTTCTCTCTCTCTCCGCATGTATAAAAGTCATAGAACCCTCCTTGTCGTCCTCCTTTACT
CCTGTCTTGAACTGACCGTTTCTTCTCTCTTAATATATTTTCCCCCTTTATTTCTTCTCT
TTCCTTCATTTGAATCTTCTTTTCAAACTAACCAAGGTAAATCCCTCTCTTAACTTTCTC
TTATAATTTTGTGAAATTATGATGGAAGTATATCAAAGTAACTACTGTTAGACCTGC
>Contig1016:1043_SgrAI_305E40_NODE_1_L227;996_SgrAI_67/3_NODE_1_L188
GGGTTTACCCACTGCGCACCCAAATGGTAGGGGCTTTGGTTCCCTTGTCATAAAATATAT
AAGAGCACAATTATTTCCTGAACATGACTGTGGTTGCCCTTTTAGTTGTGATAACTTATA
TTCAGCTGTAGGAAAAAAAATTGATTTCTTGTAGCACTCCTGCCATATCAATACTCAAGC
CAGCAGTCCTTGTAGTAAGTACGTTGAGTATGGCTTTTTTTAAAAGTAAGGTTTGCCTTC
ACGATACTACAGAGCAGTTTGATGATGATTTGGCTGAAGGTAGTTCTCGAGGTTGCAGAA
TCTGT
>Contig1017:1044_SgrAI_305E40_NODE_1_L243;997_SgrAI_67/3_NODE_1_L126
TAAGTATTACTGCTTAATAACTTAATACCCAACGTAAAAAACATATAATTACAAAGAAAG
ATCGGAAGTCCAGTAATCCATGCTTTCACTCAGCAGAGAAAAAAACACTATCTACACCAT
GGTTTCAACTGCTTTTGCCAACCAAAAACTCTTACAACTTCTCGTGATGCTTAGATCTGG
TGTTCCCACTGTAGAGCCTGCCATTAAAAATAGAAGACTATAAATACTCTGAACAAAAAC
TGAAAAAGTTAATTTATGTGACGACGATCTGTA
>Contig1018:1045_SgrAI_305E40_NODE_1_L230;998_SgrAI_67/3_NODE_1_L258
TACCATGCCCCATAATAAATGCAAGATAGCTAGGTAGTTCCTGCAAAGGATCGGACTGCA
AGTAATTAAGTAGCAAGTCCATCCCAAGATCGTTGCTCTTTTATTTTGAGTTTTTCAAAC
CTTTTGATAGCACAATCGAGACAGTAATAAAATTTTGCGTGAAGCAACAAAAGCTTTTTT
ATAATTTAAAAAAAAGTTAAGGTGAAATATTTATCACTCAATTTATAATACATATCAAAC
AAACGTATAATAATATATGTGATTGATATCCATTTAAATTAAAATTCGAC
>Contig1019:1046_SgrAI_305E40_NODE_1_L227;1001_SgrAI_67/3_NODE_1_L241
TCTAAGTTAAACCAAATCATTCTTTTTTAAAGGAGTACTATTAATAGCGAGAAAAAGCAA
AGAAGAAACATAATTATACTCGTATATACTCATATATTTATCAATAAAATTATTATATCA
TCATATTTTATTTGTAATTATTACGATTAATTTTTATCACTTTAAAATTTAGAGCAACCA
GATTGACTTGCTATAAATAGCCTCTAATTAAAATAATTTACAAGCATATTTACTATGGAA
TTACTCATTCTTGTGCCCATTCTCTGCGTTGTTC
>Contig1020:1047_SgrAI_305E40_NODE_1_L235;999_SgrAI_67/3_NODE_1_L202
TACATATCTTATTATATTTCAAATCACAAATTTTAAAAAATTTATAAGTCAAATTTAGCC
AATAAAATATGATCCATTTGACTCAATCTATTTTGGTTCGTTCAATTTAGTTCATCTAAA
AAAGTAGCTAATATGTAGCCCAACTGTATAATTAGGATTCAAGTTATCTTTAATATTTTT
CTAAATTATATTTTTTATAGTATAAATATTATTTAAAAATTATGATAATTATCTTTAAAG
TTACCTGATGAATAGAAAATCCTAT
>Contig1021:1048_SgrAI_305E40_NODE_1_L121;1000_SgrAI_67/3_NODE_1_L187
CCGGTGGCTGGCCGGTGATCGGTCATCTTCTCCAGTTTTCCGGCGACGACGACATCCCTT
TATCTCGAAAATTAGCAACTTTAGCTGACAAATATGGTCCTGTCTTCACTTTCCGACTAG
GGCTACCTCGTATACTAGTCGTCAGCAGTTACGACGCCGTTAAGGATTGCCTGAACGCTA
ACGATAAAGCCTTCGCCGCCCGGCCGGCTTCTTTGTCCGGCGAATACATCGGG
>Contig1022:1049_SgrAI_305E40_NODE_1_L234;1002_SgrAI_67/3_NODE_1_L113
TATACGAATTGTATAAGTAAAATATACAAATATTATACAAAAATTATAAATTATATAGCA
AATTATATAAACATATATAAATGCTGCAAAAATTATAAAAACGTTACTATATAATGCCTT
CTTGTCCCGTGCAATTATTCAATCTTTTAGCGGGAAACGATCGCCTTCTTATCTTTCAGC
AAAATCAAGTGACTTCACCTTATACTTATGGCGGGTAACTTAGACCAAAACGTCATCGTT
TTAGAGATGCATAGACCGGCTAAC
>Contig1023:1052_SgrAI_305E40_NODE_1_L276;1004_SgrAI_67/3_NODE_1_L144
ACACTAACTTCTATCTACAACTATTATAGTAAGAAGTGTAGATATTAAACGCGTATTTAC
ACGAGCGCTAACATCTAATCACAAAAGAAAGTATAGTTAGTTACAATAAAAATTAGTTGC
ACTTGATTTGTCTATTATAACTTATACGACATACATATATAATTTATTGTTAGATTTATA
ATTTTTTTTTATTTTACGTAAACAATCCGTTGGAAACGACAGTTATTAATACTTGTTTTT
ATTTATCCGCAATTTATAAGCGACATTAAAAGAGATAATAAAAGCGGCATAAAAGGCTCT
TCTTTT
>Contig1024:1053_SgrAI_305E40_NODE_1_L218;1007_SgrAI_67/3_NODE_1_L87
CCCGCACAAGCGGTGGAGCATGTGGTTTAATTCGATGCAAAGCGAAGAACCTTACCAGGG
CTTGACATGCCGCGAATCCTCTTGAAAGAGAGGGGTGCCTTCGGGAACGCGGACACAGGT
GGTGCATGGCTGTCGTCAGCTCGTGCCGTAAGGTGTTGGGTTAAGTCCCGCAACGAGCGC
AACCCTCGTGTTTAGTTGCCATCGTTGAGTTTGGAACCCTGAACAGACTGCCGGTGATAA
GCCGGAGGAAGGTG
>Contig1025:1054_SgrAI_305E40_NODE_1_L210;1008_SgrAI_67/3_NODE_1_L121
TATTGATTGCTTCTCTTCTTCATCTACCATTTTCTCTTCTTCATCATCTTCTTCATCATT
CACTCATCAGCATCCAATTTATTTGTTTAATCTCTATATATAATGTGTCTGTAAACACTT
TAATTGGAATATCTCTACGCAAAAGCACTTCAATTCTTCTCAATTCTCCATTTTTTTCTG
TCTTCTTACCCTTTATTAGGGCTTAAATTACTTCTTTTCCTGTGAAGGGGTGGAGCTTTA
GGGAAAACCCCATCTG
>Contig1026:1055_SgrAI_305E40_NODE_1_L241;1009_SgrAI_67/3_NODE_1_L244
TCTTCACATTCAGCTCGTAATCCTCCAGCAACTTCTCCACATCGCTCTCAATTCCAACTC
CGACGAAATCGTAATCACGATTACCGAGGAAATTATCGAGGGATTCAGGGATAGATCTGC
AGTAGAGGAGCTGGATGATGAGGCAACGGTGATCGACGCAGATCTGGAGAACGGCGACCG
GGTTTTGCTGGTTACGGTGGAAATTAGGACGCCATTCCACATCCAATCCAACGATGAGAC
GGCGATCTCCGGAATGAGAGGATTCGGTTTCGAAGATCCAGTGAGTGACTAT
>Contig1027:1056_SgrAI_305E40_NODE_1_L221;1010_SgrAI_67/3_NODE_1_L250
TATTACTCCTTCTATCTCAATTTATATGGCATTTTCTCATTTTTCAAAGTCAAATATTTT
AAGTTTAATCAGATTTTTATACGTGAAATCTTTAATCTTTTTAAAATAAAATTAATATAT
TTGTAAACTATATAAAAAATACTAGAAGTTATGGTAATTAATAAATTAAAATTTGTAAAG
ATATATGAAAAAATTTATGTTAAAAAATAAACTTATTTAGATCTCAAAATTTGAAAAGTG
TCACGAGAATTTATAAATATTATTTCCATTTTCATTTT
>Contig1028:1059_SgrAI_305E40_NODE_1_L231;1013_SgrAI_67/3_NODE_1_L201
ATGACTCTGTTTAGCTTCCCGGAAATTGTGTCGAAAAACAGCAAGAAGTCGCCGGAAAAA
GTGTTTCGTCTGCTGGATATGTACACTTCCATTGTCGAGCACCGGCCGGAAATTGAAACT
ACATTTTCCTTCGATTCAGAAACCGTCATTCGATCTCAAGCATTGACGTCACTCGTCAAG
CTGGGAAAGTCTATTAGGACGGCATTGGCTGAGTTTGAAACTGCTCTTCAAAAGGAATCC
TCAAAGACGACGATTGCCGGC
>Contig1029:1064_SgrAI_305E40_NODE_1_L205;1017_SgrAI_67/3_NODE_1_L177
CAAAATATGAACCATAAATACTATTGAAGAAATAATAATATCAAAACAAAATGAAAAAAT
GAAATATCGATCCAACTAAATTTGCAATGCCCTTAGAATTTGAAGTTATGAAATATATTT
TTTCAGAATAAAGTGATTTACTTCACCAAAATAGCGGTATCTCAAATTTTATTTTAACTT
TGAAATTCATTCAACAGCTAAATCCCATTTCAATTTTTAAGAAAATTAGAAAATT
>Contig1030:1065_SgrAI_305E40_NODE_1_L196;1019_SgrAI_67/3_NODE_1_L129
TTAATTGGACCCGCGGTACTTAGATCCTCGTGGACCAATTGAACAACGGGATTGGACCGT
TTTTCTCCCAAACGCAGAGCATTAGCATTGAAATCCGATCATTAAAAAAATGCTGCTCTC
TGCATTTCCTCCGCAGAATCCATTATCCAATCCCACTCCACCCCCTCACCACCCCCCTAC
CCTCCTCTTCTCCCCCGCTACCTTCTACAAAGCAGCAGCACCTACA
>Contig1031:1066_SgrAI_305E40_NODE_1_L197;1018_SgrAI_67/3_NODE_1_L199;2463_SgrAI_67/3_NODE_1_L206
TTTTTAATACTACAATATTTATTTTAAAAATCTTAAAGGAATCAAGATGGAATATTAGAA
ACAAAAAGAATAATTTTAATTTATTTTTTATTAGGAATGAGAGAAATTACCTTATTGGCA
TTGGGTACCAGCTCCTGCAAAGACTTCATTCTCTCTGCAATTCTCTCTCTTCGTAACTGC
TCACATCCAAAATTTCAGAGCCACAACAAAACAAACACAAAATTCGCCATCAAAGTCTAA
CAGACTCATC
>Contig1032:1070_SgrAI_305E40_NODE_1_L230;1023_SgrAI_67/3_NODE_1_L216
TTCAACAACTTTAATATATATAAATTATTTTTTCAAATTACATAATAGTGTGATTTTTCA
ATGATACAACAACTAGAGGAGGATCTAAATTATAGAATTTTCAGAAATTCAGTAATTTTT
GTGCAAATTCTATAGTATATATAAAAAGTATTTATTGAAAATCTAGTAATAACAAGTAAT
CTCTTGATATATTGATAAAAATGAAACTTGCTTAACGATGATTTGATTCTAACACTCATA
AAAATTTAATATCACGAAAAATA
>Contig1033:1072_SgrAI_305E40_NODE_1_L219;1021_SgrAI_67/3_NODE_1_L132
TCCTTCTAGGATTATAGAGAAGGATTGGTGAGTTTGATGAAATCCTTGCTCGACTGAGGA
TTTGAAGAGTGTAAGAGCTTTGAGTGGTGGGATTTTCAGCAATTTTGAAACAAGTGGAGC
TGCTTCTTGTTGGGTTTGTAACATTTTCGATTCTATAGAAAATTCCAACTCACTTTACCC
AGAAAAAAGCAGAAATTAAGCATACCCAGATGAGAAAAAGGACAAAAACATGTAGTATTC
AGAGCTCAG
>Contig1034:1073_SgrAI_305E40_NODE_1_L207;947_SgrAI_305E40_NODE_1_L229;1026_SgrAI_67/3_NODE_1_L265;905_SgrAI_67/3_NODE_1_L221
TCACTAATTACTCCGCATACTTGATACCTCCCACCAACACAAATACTCCACTAAGATCTC
ATAGTTCTCAACAGTCCTCATTGACCCCTAAGCTACACGAATGGTGCAGTTCAGCTCAAA
TAAAATTCAAGAACAAAGCGAAATCGAGATAATGAAAAGAAGCATAAAAAAAGAAAGAAA
ACCCCTTACCAGGAACATGCTGAGCTAATTTAACCAAAGCAGAATGGGAATTTTCTGGTT
CTGAAGAAGACCCACTAAATTTAAGCGGAATATGTTGAGGAAGGGCAATAAGATCAGACC
CCTTTGG
>Contig1035:1074_SgrAI_305E40_NODE_1_L224;1027_SgrAI_67/3_NODE_1_L230
CCAATTATAGCCTTTGATTATAGCCCTAGTAAACAAGTTGTGGACGGTGAAAACAACCTC
CCTTTGCCCCACTCCTACTGCACAAAGTAAACTAACGCTTTGTCTCCCCCTATTATTTAT
CCATGCGCAAACGGTATAAAAAAAACACCAGGCACGCTTACGGTTTTGTCAAACCATTTT
TGTCCTTCCATCTCCTCATATATTCATTCACATTTACCTCTCTGAAACAAGCAAAAATCC
AACTTAAAACACAAATTTATAAGCA
>Contig1036:1076_SgrAI_305E40_NODE_1_L175;1029_SgrAI_67/3_NODE_1_L214
TTACTTTTTAACAAAATTTATTCATACTCAACTTAAATTGATATCAGTATATTTTTGAAA
AGTCAAGTAATTTAGGTCGGTGCTAGCACTTCATGAGATCTACTTTATCCCTAAAGTACC
CATCCTCCTTTATTTTACTACACACTGTCCACTCCTCTTCACAGACACACACAGTATTCT
CTCTCTCCTTCTCTTTCTTCTCCCTCTCACAAAAATGCAGCTCCGGTCAGTGGCCGCCGT
G
>Contig1037:1077_SgrAI_305E40_NODE_1_L223;1030_SgrAI_67/3_NODE_1_L137
GTTTAATTTTATATAAGTTTAACTATTTATTTGTGACATTCAAAATCGAATAACATATAT
ATCATTTGAATTCAAATTAAAAAATATATTTATAACTTATTTTAAATTATTAAGTTAAAT
TAATCGAACGTCAATTCAAATTTCACGATTATTTTCGAGGGCCGGCTGGCATTTGGTTGA
ACCAACTTATCAACCACTTTCCTTCACACTTCTTGTTTTCTACAACTAAAACAATTAATA
TCGAATTATTTAT
>Contig1038:1079_SgrAI_305E40_NODE_1_L204;1031_SgrAI_67/3_NODE_1_L204
AAAAAAAATTAAAATCTCCGTAGTAGAAGAAGGGAAACTCTTTTTAACTTTCAGCAACAT
ATTTTAGTATGTTTCCAACCTACAATACACATAGAACTCCAAGAGCACTTACCAACCTAA
AATTCCATCCTAAAGTGGAAAAACTACAACAGAAACAGAAAAAAAAATTACTAAAACGAG
AAGGTGCATACATGAACTCAAGAGGATGCTCACTAAGTAGAGAACAACTAAAAAGAGGAG
C
>Contig1039:1080_SgrAI_305E40_NODE_1_L225;1033_SgrAI_67/3_NODE_1_L229
AATATGAGTTAATCTACCCATCCACAGACATAAAATTTTGAATCTGCAACAGTTATCTAA
CTAATAAGCTCAAATAAATAAATATATACATTCGACAAAGATCACCTGTTTTTGGGCTTC
AGCTACCATGGAAGCTGAAATATCACTAGCTGATACAATAGCACCTCCTTTAGCTAACGG
AATCGATAAACAACCAGTACCACAACCGGCGTCGCACACAGTAACTCCTCGGAGAGATCC
CTCATCAGTCAACATTTTCATCACATTCTCAA
>Contig1040:1082_SgrAI_305E40_NODE_1_L258;1034_SgrAI_67/3_NODE_1_L224
TATAGATTGTGTATATTGAAACCCGCCACCTCCCACAATGAAAATCCTACTCGGACACTG
GTTCAAACCTATTGAGTATACACATATTTATTAGTTTTAGAACGCAATAAGCTTCAGGCT
CCGCCTCTGTTTATAAAAAGCACAGTGATAAAGGTGTACCTTATCAATCTCTAGTGATCA
TCGGGAACTTTGTATAAGTCCGCTGTAATCTCCGTCAACCACAGCCCGGGAAACAATGTC
TGCAAAAAAAGATCAATGGAACAGTAAATTTCATGTCACGATTCATCA
>Contig1041:1084_SgrAI_305E40_NODE_1_L214;1036_SgrAI_67/3_NODE_1_L118
ATCATTATCATGCGCCACCACCGGACTGTACTTTCGTCCCCTAACAGCTGATGGGAACTC
ATTTTCATCCCCGCCATCTCCCCCACCATCCATGTCCTCCTTATCACGATTAGAATGCAT
TGAATTCGAACAATCCAATGGTCTAAATCTATATATTATGATTCAGATCTGATTGAACGT
AGAAACTCAGAAAGAGAGAAAGAGATCTGAAAATTCAAACAACAGAGGTTGAATGTTATT
TGTC
>Contig1042:1086_SgrAI_305E40_NODE_1_L198;1038_SgrAI_67/3_NODE_1_L209
AATATTATTCTTATTTATTCTTCTCAAAGAATATTATTTTGTTTTAATTAAAAAGTTTAT
TGTTAAATTTCTCTTTTTATTCTTAATAAAGTAATTCTCAACCATATAAATATCTAAGAA
TAATTTTTAAATCATAAATTTTAAAAGTTTTTTTTTCTTAAATATCGTATCAAGTCAAAG
AATGACACATAAAATGATACGGAGGAAATAGTATTTTTTATTTTCCTTTTAATGCTATA
>Contig1043:1087_SgrAI_305E40_NODE_1_L242;1039_SgrAI_67/3_NODE_1_L234
CAATTTTAGTCAATTCCTTCACAAATTCTTTCAATTCTATCCTAAATTGAGTCAATTTGT
GGCTTAATTTTAAATTCCAATCCAATTTATTTAATCTTAAATTCGGATGGACCCATTTTT
TATCCAGATCCGACCCATGTCTCAAATTTAATCATGACCATTCATCATTTCCATCCAATG
GTTGAGATTAAATCTCTATTATTTTCTCTTTTCTAACAAAAGCTTAATGTCATTCCATTT
TTTGCCATCTCCTCACGCCACTTCTCCTCCACA
>Contig1044:1089_SgrAI_305E40_NODE_1_L228;1041_SgrAI_67/3_NODE_1_L246
ACAAATTAGCATAGAAATGTGCAAACTCAATTGAGTGAGGAGACAGTGACACCGCTTTCC
TAGCACTCTCAATAGCATTCCTCAAATGCCTCTGCTTTGTATTAGGATCATCAATAATAG
ACGCCACCTTCCCACAAACTGTGCCCTGGACACGGTGAACCAGGGCAGAATGAGGCGAAT
TCTCATGCTTAGTAGACAAGTCCTTCATCAACCTTAGGGCTTTGGTATGGCTCCCACGCC
GCAATGATGTTAGGGCACGCTCACATTCAAGCTTAATTGAAGCATAA
>Contig1045:1090_SgrAI_305E40_NODE_1_L204;1044_SgrAI_67/3_NODE_1_L219
AGCAAGGCCACCTACTGTAGTTACAATAGACAATAGTGACTTTGGATAGGTCAGGGAAGA
AGGATCTTTAGATGAAAAAGAAGACATAGCTTCTCAAATGTCTAGCAACTTCTAGAACAA
CATGGGGTTTCTAGAACAACTGATGTCACTAGGATATGGCTTCAGAACCACAATCCCTAA
ACTAAAGGAAACTACCAAAAAATTGAATCTTTGACCAATTCTGAGAATGTTGAAGCTCAA
TTG
>Contig1046:1092_SgrAI_305E40_NODE_1_L254;1045_SgrAI_67/3_NODE_1_L216
AGGGAAGTCTGTCCTTATCGTAGAGTTTATATTACATTTGTTTGATCCTATAATGTTGTG
TAATTGTGTTAGGTGGTTCGAATTTTCTCATAATAATTGCTTTTTTAAAAAAAAGGAGCA
AAAGGAAAGGTGCTTTGCCACTTGAGGGAGGCATTCGTCATTTTGCGAAGTACAGGGGCT
GGACATAGCAATTAATCTTCCTAACGTACTTGCTTTGAAATTCCTCATTTAGATAACACA
GGGTTTTAGGGTTTAAGACTTGTTCAACTTATTTTTCTTCCTCTCCTGCA
>Contig1047:1093_SgrAI_305E40_NODE_1_L206;1362_SgrAI_67/3_NODE_1_L225;1046_SgrAI_67/3_NODE_1_L127;1421_SgrAI_305E40_NODE_1_L199
AATAAACATTGTGACCACAGTTCATATGGTAATTCAGCGGAGTTAAGAAAAATTAACTTG
TTATTGTACATGCACATGAGAATGATGAATCAACAATTAACCACCCATAATAATCACATA
ATCATACTATTTAAATTTAGTACTTAAAATTCAAAGAGCAAGAACAGTAATGGAATCAAA
TCAAATCTCGTCAATTTTCGAATGTTCTGACTCATCCTCATTATTTCTGGTTCTTTGTCG
GCAGGGGGCTGATTTGATCGCTGTTTTGGGGGTTTGGTTGGAGTGTTTTCTGGCGAAAAG
GG
>Contig1048:1094_SgrAI_305E40_NODE_1_L273;1047_SgrAI_67/3_NODE_1_L148
CCCTCAATCACAAAATTAGCAGGGGTTAACTAAATGAACCCATACCCATTGAAGCCTATT
TAATTATGGGACATTCGTCGAAAACATGGCGTGCCTATATAACAACGAGTGAGAGAAAAA
GGCATACTTGTCAGAGAGGAGCTGAGAGAAGCCCTGGGCAAGAAAAGAAGCGGAGTGAGT
GATGAGGAGAGAGTTTGGAGGGTAAAGAATGGCGCGTTGTAGAGAAGTAATAGCGGCAAC
ACGAGAAGACTCGTCATCTTCAGTAGCAGAAGTTGAAGTGGATTTCGAAGGATCGTCTTT
GGG
>Contig1049:1095_SgrAI_305E40_NODE_1_L210;1048_SgrAI_67/3_NODE_3_L99
AAAAAAAAAAGAGAGAGAGAGAGAAATTAAAATTTAATATAAAACATACTTCCATGGTAC
ATCTCCAACAAGCATCCAGTCTCCATCTTTATCTTCATAAGTAGGTACATATTCTACACC
ATTTGCAAGGTCCATAAGCTTGCACTCACTTTCAGAATTACCTGAATTGCAGATCGATTC
ACATAAATCGACGAAATTCATTATATGATGAAATTAATTAAATGACCATAAAATTTTTGA

>Contig1050:1096_SgrAI_305E40_NODE_1_L160;1049_SgrAI_67/3_NODE_1_L150
TTTACGACAAGTAAGCTCGCGTCATGTAGAATTAAACTTGTATACGCTATTGGTATACAT
GTCAAACATTTTTTATTAGTTACCTTATAAGTGATCTGATAGTTTTCACATATGTTGACA
GGTTCAATTTGAAGCTACACACCGCGGGAATGATAGCTGCAACATTTGGGATGGCGAATT
TTGTGGCTCCCCCCCTCCCGGGG
>Contig1051:1097_SgrAI_305E40_NODE_1_L255;1050_SgrAI_67/3_NODE_1_L217;608_SgrAI_67/3_NODE_1_L215
GAAACCTACAAAGTAGTTGATTTTTTTGGTGTTTCGCCCAGTGTTCAGAGTTCGTAGAGC
CTCGATTAAATTTAGATCGCTTACTTCAAGGCTCATTTAAGGGTGACATTTACAGTAAGA
TTTTTTTATTCTCAGGGCTCGAACCCGAAATCTATAATACAAAATAATTGATTTAATTAT
GATTTTGACTAACAACAATCAATTATGAAAAATCCTACAAACCAACAAATAATAATTTTT
TTTTAGTTTTCTAGGATTTTTTAATTATTATTTTTAAAAAAAAAT
>Contig1052:1098_SgrAI_305E40_NODE_1_L120;1051_SgrAI_67/3_NODE_1_L94
CCCACTTCCTCCAGCGAAAATCACCGGCGTCGTTTGTGTCGTCCACGGATTCACCGGCGA
GTCGAGCTGGTTCGTTCAACTCACAGCTGTTCACATCGCGAAAAATGGATTTATAGTTTG
TGCGATTGATCATCAAGGACATGGATACTC
>Contig1053:1099_SgrAI_305E40_NODE_1_L251;1052_SgrAI_67/3_NODE_1_L156
ATTTTAATCCATTCAAGGACTACACAAATCCTTTGATTAGCTTATCATCCCCAAAGGAAA
AGGAACAACATTGAGCCCTAAAAATAAAGAAGAAAACTACACAGAAAAAGCAAACATCCA
ATAATTTCCCTTTCGACTGAGCTAAAAGAAACTACAAAGACTCAAGTAAGCAACAACTTA
GTCCAGATCACAATCACGCAAGTATTTGCTTATTCAAACACGCTAATCGCATCGCATTGC
ATTGCTTTGTAGCACTCATTCGATATACTCAAATTTTCCGC
>Contig1054:1100_SgrAI_305E40_NODE_1_L226;1054_SgrAI_67/3_NODE_1_L160
AGTATTGGAAGTTTGAGAAACACACCTAAACTATCACTTATTAGTTTGAGAAAACTATCA
AAAAAGTGGTATAGTTTAGGTGTATTTTGTATACTTATCTCTATTATAATTAGAAACATT
TTAACTTTTGAATTTTTCTTTTATCCTTAGTAAAAATATCTCAAAATTATTTTTGACATC
AAATTTTAAAAATTCTTATTTTTTATTTAAACACTCATCATGCCAAATCAAATAATATCA
CATGAAATAATACGAAAAAAATCGTGTT
>Contig1055:1104_SgrAI_305E40_NODE_1_L274;1057_SgrAI_67/3_NODE_1_L224
TCCTCTGAGACTTTGTTAGATTTCGTCTTTTCCTTTAACCATGAAACAAGGCTTTCCAAC
AAACAAATGAACACACTCTTTTGGAGGAATCGTATGGATTCTATTTAACTTAAACTTTCA
GAAGCAGAAAGATTATGATTTATGTTTGCAGTGCTTCAAGAACTGTAAGTTTTTTCTCTG
CGACATTGTTGAATTCCATCTTTTCTTTTTTAAAATAAAGAATATTTGAGTCGATTTCTT
TCGAAGCGTATACAACATGAAAACATAGTTATGTATTGGCTAACTGTGGAGGTCAACGAC
CAAGAGAGATCCCCCCTC
>Contig1056:1106_SgrAI_305E40_NODE_1_L257;3185_SgrAI_305E40_NODE_2_L136
ACAACGCGGTAAGGTTCTTCAACTCACATATCTCAATCCCCAAAGTTTCAGCAGAAACTT
CTGGAGGAAGTTTTACAAAATGGATTCTCCGATCAAATACGCGATCGACGACAAGGACCT
AGACGACGCCGCATTATGGGCGGTGATTGATTCCGCCGCCGCTGCGGCGGCCTCCTCTTC
CTCCTCCACCGTCACTAAGTACAGCAAACCTCTACCTTACAATCACTCTCCAATTAGGCC
TTTTTCGATCACAAATCCTTCTCCACAATCTAAGCTTCCAAAAACCCCTAGAAACTTCAA
CAATC
>Contig1057:1107_SgrAI_305E40_NODE_1_L292;1059_SgrAI_67/3_NODE_1_L238
AGTTTTCTTCTACCTTGCCGAAAACAATGTCATGTTTGAAGGTATCCTGTTGAAGCCTAG
CATGGTCACCCCAGGAGCAGAGTGCAAGGAGAGGGCCAGCCCAGAACAAGTTGCTGATTA
TACCCTCAAGCTCCTCCACCGAAGAATTCCCCCTGCTGTCCCTGGAATCATGGCAAGTAC
CTAATAAGTCGTATTACATAACGAGCTTAACTTCTATATACACTGACAACTATCTAATTA
TTCATGGTTTGCTATGTACAGTTCTTGTCTGGTGGACAATCTGAAGTGGAGGCCACTCTT
AACTTGAACGCCATGAACCAATCTCCCAACCCATGG
>Contig1058:1112_SgrAI_305E40_NODE_1_L219;182_SgrAI_305E40_NODE_1_L202
CTGCAATTGTTCACGTTCTCAACTCTGCTTTTATATCTTTTCTCTTATCATCTGTCAACA
TTAATGTACATTTTTTGCAGGCTAAAAACCAGTCCTGTGTACTTGTCAATTTTAACACGT
AATTTATTTTATTCAGAGATTTTGAGTTCGAACCTAGGTTTTTAATTTAAATTTTATAAG
CTTTTTATATTGAATGAAGTATCCCATTCCATACAATTATTGTGTCATCCTTTAATTTTC
TCTCTCTT
>Contig1059:1114_SgrAI_305E40_NODE_1_L210;1066_SgrAI_67/3_NODE_1_L182
TACTTGGTTCATGTGAAGAGTTTGATTGCTTAAACATTGAGGTACTCTTTAAAGTGAAAA
GATGTTTACCATGGAGTGAATGGGGAACTTAACATCAATACTTTTCATCAGCTCCGGCAC
CGAAAAATCCCAGTATTTAATAGTACCATCATCAGATGATGTCCAACAGTAGCACAAAAT
TTTTCCTGCCGGAGTAGTAGATGGTACTACCACCACCGATGTCACCAGTCCTTTATGACC
TTCCAATTCAGCAATCTG
>Contig1060:1115_SgrAI_305E40_NODE_1_L333;1068_SgrAI_67/3_NODE_1_L146
CCAGGCAGTAAACCTAAAAGACGAAGGAGATACATTTCAGATAAATTAGAGAGCAAAGCT
AAACAAATCCGATGAGAATCCAATTGTTGATGGCGTTCTCATCTAAGAAGTAGCAGCAGC
ATAGAAAGACCAAAATATCCTGTCTGAAGGAGGCGTGTTGATGATGACCTGTCGCGTTCG
TCTGTAATCAAACACATGGAAACTGAATTCCAGATAACTGAACAAATATCCAAAAAAATT
CTACAGACAAACCTACACAAGCAAATATTTTAACCAATCCATACCAAATTTTCAATAAAA
TTGACAATAAGAAGAGAAAAAGTATACCTAATTGTATTATAAGTTATGAACGGGTACTTT
GAT
>Contig1061:1116_SgrAI_305E40_NODE_1_L73;1067_SgrAI_67/3_NODE_1_L93
CAGATCGGCTATTTTCTGCAAACTTAACACTTGCATGATGTAGCCCTTTTTGTTTTTCAT
TTTCTGACCATTCTGATCCATAATAATACTCTTCATTGTATTTTTCATCATTCGATGCTG
GAAAAAAC
>Contig1062:1117_SgrAI_305E40_NODE_1_L227;1069_SgrAI_67/3_NODE_1_L224
TTTATTCCTTTATGTATTCATAAACTCTTAACATATCTCTATATTATAAGTAATTAAATT
AATTTTCTCATCTTTATCCGTTCATAATAGATTAAACCATTACATCAAATTAGTATTATA
TTTAATTTTTGTATATGAATATTATAATTATTTTAATAATATATTATTTATATATAATTT
TTAAATTAACACGACATATGCGTACAAAGCGTAACTAGTATAAATATCCATAGCTTTGGT
AGGCACAGCAGCACAAGCGAAGCATAGCTAGAACATGAGAGAAAT
>Contig1063:1125_SgrAI_305E40_NODE_1_L224;1076_SgrAI_67/3_NODE_3_L141
TGGCAATCCCTATAAACACAGCATAACTTACGTAGTATGTTACTTTGTGATGTAACATTA
TTTGCCACCTTCCCATTTATATAATCTCTCTTACCCCCTTTTCTCCCTAAATCAATATCA
ATTCCGTCCCCTCTTCTTCTTCTTCATTAATTATGAGAGGCAACAACTTCTACGGCGAAG
GTGGTGTGCGGCTAGAATTGACCCCGACCACCAATTCCCCGCTCGCCATCGACGTTACTG
AGTCCACGGAGATG
>Contig1064:1126_SgrAI_305E40_NODE_1_L250;1077_SgrAI_67/3_NODE_1_L202
TGAATAAAAAAAGTGTTTGTAGAATTGTGTGAATTATCTAACTTGTTTTCGAGAATATGT
TGAGATGCGAAGAAGTGTTAAATGAATCTATCGTGTATAGTATTCTGTGAAGTGAGAGTA
TGTCCCGAATTGTTTGAAACATATATAGCAGTTGCATACACACATTATTCATGAATTAAA
GGATTTGTCAATCACCTACGAAAATTTGAAAAATACAGTACCACATCAACACAAAAATGG
GCAATAGAACAACTTATGAAACTGATCGGCTGGGGGCGTC
>Contig1065:1131_SgrAI_305E40_NODE_1_L234;1081_SgrAI_67/3_NODE_1_L242;1084_SgrAI_67/3_NODE_1_L242
AACAGCAGATCACGGCAAAATTACACTGTTTAGCTAAAATTATGACCTTAAGTAAAATCC
CTAACTCCGCCGTACTAAAGTTGGCAAAAGAGGTTTCACAAATTCGATCACTTGCTAGAG
AATTAAACATCAATTTTATCATAATAATTCATTAACAATAATTAAAAAAATATAGAACAA
ATTAAAAATCTTATAAGTAAACGAAGCTTCAAAAATACCATTAAAAAATGAGAAAGGAGA
GGAGAAATGTTATACACAGTCTCTTGGAGAACGCCTTGGAAAATATAAG
>Contig1066:1132_SgrAI_305E40_NODE_1_L221;1079_SgrAI_67/3_NODE_1_L192
ATTTGCTTATTATTTAGTAAAAGATAATATGCAAGTAACTATAGATTCAAAAGATAAAAT
ATTGAAACTAACGCTAAATATAATATGGATTAAAAGGGAAGGAATTTGTTCTCAATTTTT
AGATATATTTCTTCTTGACAAATTCTTCAGATCAATCCTAGCCATTAGATTGATCTAATC
AAGGGTCCTAATTAATCTCACAGCCCATTTTCCCAACTAACACAATAAAAAAATTAAATT
AAAAACGATTT
>Contig1067:1134_SgrAI_305E40_NODE_1_L240;1083_SgrAI_67/3_NODE_1_L247
AGTCCTTTAATTTATTTTGAAAAATATAATTAATGTAATAATTATTTTTAACAGTAATAT
TTTTTAATTAATTATTTTTCTTAAAGGTCAAACTCGAGATAATGTCCGAGCGCGTAATAC
AACGACACAACAAAGTAGTAAGACAGCTCACGTTGTACCGAAAATTTATAGACAAGGGAC
ACAGACGTCATTATCATTAATCCTCATGTCCTTCTTCGTCTTTTCACACTTCCATCACCT
CCATTTCCGTCACCATTTTCACTCTCACTCAAAACACACTGCTTC
>Contig1068:1135_SgrAI_305E40_NODE_1_L241;195_SgrAI_67/3_NODE_1_L228
AATGCTGAGTTCACAACAACAGCATCAGATTCACAATTTAGCCAAAAGTAGGATAACATG
TGATTAGACTTCAGCTCAAAACATGGAGATAGGAGTACTGAGTAGGGAGCTCAAAACCCC
ATAATGCTTCCTCTTTCTCCTTCTATTTACCATTTTATGGGGAAAATGAAAAACCCTAGA
AAACAAAACAAAAATCCAACTTCCCCAGTTTCTCCAGTAGATCCAAACAAGGTATTAAAC
AAAGTACAATCACGAATTTCTTCTCTAGAAACAAATCCGCAATGCTAA
>Contig1069:1137_SgrAI_305E40_NODE_1_L200;1087_SgrAI_67/3_NODE_1_L142
TTATGCAAATTATGGTATAACTGAAACGTTATCCTTTTTATTTTTTAAGTCAAGGAGAAT
GGCCGGTGTGGAGATAATTCCATATTTGACAAAATCATGAAACTATATAAGTATCCACTA
TATTCCCGTAACAAACAAAATTAAAAACCCAAATTTGTATAACAGCGCCAGCAACCAGAA
AGCCCTATTACTCAAGATTGTTCAGCAGTTTCACCATTCTTCTTGTTGTG
>Contig1070:1138_SgrAI_305E40_NODE_1_L269;1086_SgrAI_67/3_NODE_1_L218
TAAAAAAAAAAAGTGCTAACGGCAAAATTGACGTTTGGGTCAAAGCAAAAGCATGTGAGT
CGCAGTTAGGCTCCATGCTGTCTGCTGACAATTTTCACAGGAAAAAAGTAGTTACGTGCC
ATCTTTTGCATAGAAAAATGCCCTTTTACTTAGAGATTAAAGGGGTCATCAACTTTCTAA
TTAACATTAGGATAATGAGAGTAATTAGCAGTAACACTTGAAATTAAATAAATACTGCTC
TGTTCACGTGACCAAATATATTGGCATAGCTGACGCTGTAGACATCCTATGCTGCTCCA
>Contig1071:1139_SgrAI_305E40_NODE_1_L219;1085_SgrAI_67/3_NODE_2_L85
TAAAGATGTACAAGTATAAATTTCATTCACGCACTCTCACTTTGTTTCAATTGCAATTTT
TAAGGCGGAATATATACAACTGTTGAATTTGAGAATATAAATTATTGGCTTGTTTTGATT
TATTCTTCTTATACTAACAGAGATGAGCCGATCAAGTGAAGCAGCCGCCATGAAGCGGAA
AAGACCTGATTCATCTACTCAGGGACTTGTAGATGCTGAACTTACAGTGCTCAATGTGGT
CAGAAGTAA
>Contig1072:1143_SgrAI_305E40_NODE_1_L231;1089_SgrAI_67/3_NODE_1_L222
AAAAAGAGAGAGAGAGAAAGAAAAAACTGGCGACAAAATAAGAAAAAAAGAAAAAGAAAA
GGGAAGAAGGAACTGACGTTGAGAAGGTTAGGATTGTGCAAAATTCGGGTCAAATCGATA
ACTCGAACTAATTTTTCGAGTTATTGAACTATTGGGTCGGATTATTGGCTTATTGGGTTA
GTTAACAATTTTAAATCTTTTTTAATAGGCTGAATCGGGGTGTATAATTTTTAAATTGGG
TGACCCGATAATCCGATAGTCACCCGATA
>Contig1073:1144_SgrAI_305E40_NODE_1_L248;1090_SgrAI_67/3_NODE_1_L135;2241_SgrAI_305E40_NODE_1_L197;2130_SgrAI_67/3_NODE_2_L86
CAGCCATATCTATATGTACAGCTGATGGGTAATCATAACCCGTCACCATTGTTATCGGTT
CACCCTTTTTATACTTTTGCCTCAACGTCGTTAGGGTTACTCTTTGATTTGGGCTTTGGG
GTTTTGGTCCACCGTACACTGTGTTCTCTGGAATATTGCTCAAGAACCGCAATTTCCTCA
AATGGGTATGCGTAGTTTTGCTCAAGGAAGATGAAATCGCTCTTGAAATTGAACCAAAAA
ACACCATTTTGAGTAATGGGTATGTTTCAGATAAG
>Contig1074:1145_SgrAI_305E40_NODE_1_L266;1091_SgrAI_67/3_NODE_1_L262
TACAGGAGAGGTGCATTAGGCGAGAAGCTCTGCTTTTGCTGGCAAGGAGTTTTGAACATG
AGACTCCAACATGAAAGTCTCAAGCTCAAACTAGTGGGCTACCGAAGGATACCCCTTCAA
CTAATTCATGTGTTCACTTCTTCAAATTTTGAACTCTTTGCTAAAAATCTTGGCTCCACC
ACAGACGACAGCATCATACTAGTTCCACAAGTGGAGTCTGAGAATGTAGTGTGTACATAG
TCTTACCCCTACCAAGATAGAGAGGCAATTTCCGAGCAATGAGAGCATTACACAACATAA
ATACGAAAGAACACTAACGACAATGAAACAATGCAA
>Contig1075:1148_SgrAI_305E40_NODE_1_L203;1092_SgrAI_67/3_NODE_1_L201
TACTCCCTCTACTTCAATTTACTTGTTTTACTTTCCTTTCTAGTCTGTTTGAAAAAGAAT
GTCTCTTTCCTTTTTTGACAACTGTTTATTTCAAACTTCACACATGACATATTTAAGATT
ACAAAGGGAATTTTGGTACATTTGACATGTCTTTAGTTTCGAAGCTTCTACCATATCCTC
TCTACCTTTGAGGTGGTAGGTTTGCGTACACTCTACCCTCACCAAACCCCACTTTATGAG
ACTACACTGGATAAGCCATC
>Contig1076:1149_SgrAI_305E40_NODE_1_L276;1096_SgrAI_67/3_NODE_1_L237
TTGAAGCTCAAGACATCATACCGAATGACCAGAGCCGCCTCCCTGAAGTTTTTGTGAAAG
CCCAGGTGGGAAATCAGGTGCTCAAGACCGGTATATGCCCTGTTCGAACAGCAAATCCAA
TGTGGAACGAGGATTTGGTTTTTGTAGCTGCTGAGCCTTTTGAGGAGCAGCTAGTCCTCA
GCATTGAGGACCGTGTTCATCCTATGAAAGATGAGATTCTTGGAAGGATAAGTTTCCCAC
TCAACACGTTCGAGAAGAGGCTTGACCACCGGCCTGTCCAATCTCGCTGGTTCAACCTTG
AAAAGTCTGGTTT
>Contig1077:1150_SgrAI_305E40_NODE_1_L253;1097_SgrAI_67/3_NODE_1_L236
TCTCACACAAAAAAGGAAAAAAAATATCCCTATATATACCCCCAATACAAACAAATCTCT
CAATAGAAAAACACTCTTTTTTTCTCTCTACACAAAAAAATAATAATAATGGCTTCTTCA
CAAGCCGCTCTCCTCCTCCAGAAACAACTCAAAGGCCTAAACCGTCATCCCCTCGACGGC
TTCTCCGCCGGATTAATCGACGAGAACAACGTTTTCGAGTGGAATATCTCAATTATCGGT
CCACCGGAAACTTTATTCGACGGTGGATTTTTCAACGCTACGATGAGTTT
>Contig1078:1151_SgrAI_305E40_NODE_1_L244;1098_SgrAI_67/3_NODE_1_L211
TGGGATAAATAGTCCAAAAATTATTATAACTTATACCTTGCATCAAACAATATCAAAGAA
AGAAAACAAGCACAAACCTGAAGGAACCAACAACTGAAACAAAAGATAAAAGGCTGATAT
TTTCTGATATAAAGAACAGGATAAATTTAAGCTTACCAATAAAGAAGATTGCTGATGATG
GAAAATCCAAAAAAGATTGAATCTTTGCCTTTCTTTTTGGTAATTCTCAAAAACCCTACT
CTTCTTTTAGCTCTTATTAGGGCAATATTTTTGTTTTTTTTTCTG
>Contig1079:1154_SgrAI_305E40_NODE_1_L136;1157_SgrAI_305E40_NODE_1_L136
GACAGATGGATACTTATTCATCTTTTTTCTTGGTTTGGATCATATTAATCATTCATAATT
ATCTACTACATCATCACAACTCATTATTACGTATAATATATATAACACCATTCCAAGCAA
AAGTACTTAGGACAACTACTTAATTAAAATAAAACAGAAAAAAAAA
>Contig1080:1156_SgrAI_305E40_NODE_1_L246;1105_SgrAI_67/3_NODE_1_L137
CAGGCATCAAATGTGACAAGAAGACAAGACAAATTACCTCACTTAACCTCTCAAGAAGGA
ATCTTTCTGGTAAAATACCACAAGATATTAGATTCTTGGTACACTTACATCACTTGAATT
TAAGTGGAAATTCATTTGATGGACCTTTACAATCCATCATATTTGAATTTCCATTTCTTA
GAACACTTGACATTAGTCACAACCTTTTCAATTCATCTTTCCCTCCCGGGATAACGAATC
TCAAGAATTTAGTAAACTTGAATGCCTATAGCAACA
>Contig1081:1159_SgrAI_305E40_NODE_1_L203;1109_SgrAI_67/3_NODE_3_L117
ATTCTTTTGGCGCTAACTATTAGTTATCAATTAAATAAATTTATAGGTAGAAACATGTCT
GTTGGGAGTGTTAGCATTGTGAAATTTTTAGGATGGTAGCATTGCGCCAGTTGAGATGGT
GAATGGAATGGTTTCTGAAATGGTTTTGAGGAGGGAATGCCTTATCTTTTTTATTCATTT
TAAGTTAGGTGTCCATCATGAATAAAAAGGTGAATTTTTTTGGTAGA
>Contig1082:1160_SgrAI_305E40_NODE_1_L288;1110_SgrAI_67/3_NODE_2_L89;1110_SgrAI_67/3_NODE_1_L148
TATTCCTACATAATTCTTTTAATAAGCAAGTGTAACTATAGACAAATTTTACTATAATCA
CGGAATTATTCTAATTAAAAACAGTATCATAAAATCAACCAAATGGGCGGAGCATGATAT
AATTAATCATATCCCAAAATGACTAAGAGTTTTGAGTATTTGAGAATCAACGAGAGTTTC
TAATTTACAATGCTAACCATGTAAAGTAGTCGACTGGAATTCGAGAAGAGGAGCAAACAA
CAAGCTAAATAAATATTTAAAGGATTGTTTGAATAGATCAACACATCAACTAACATAGAT
CACACAAGCACTCAAGATGCAAAATTCTTGCACATAAACAC
>Contig1083:1164_SgrAI_305E40_NODE_1_L253;1111_SgrAI_67/3_NODE_1_L304
AATCTTATAGGACATCTAAAGGATATCAATATACTAATGAAATATCACAAAATATTAAGC
TCAGTCATATATAACATGACAACAAAAATAAATAAATAAATAAAAAAAGATATCTAGATA
AATAATTTGAATTAAATTTATTTTTTATAAATAATTTCACAATGAAGTACATTTTCAGGT
GATCTTCCCGGCACTCTCTCCTGATCCGCTCGTAACTCAAAACTGAAATTCTTCTTCATA
TGCTTAAACCCTAAATCCTTCAGCATAAAATGTACGCTATAGCTCGATCACGATTACGAA
TTCCGAGAAGCTACCGGCGTTGTTTATCGACCGCTCTCCTCCAAGACCGGCCTCCTA
>Contig1084:1165_SgrAI_305E40_NODE_1_L227;1114_SgrAI_67/3_NODE_1_L138;1114_SgrAI_67/3_NODE_2_L99
TGATTAGGTGATGTGCTAAGGCAAAGTCTATGCTTTCTTTCTCACCTCCAATTCTTCTAT
GACTTCTCATCCCTAATTAATTTATTTTGATGACTGTGGTGCCCACGCACCAGCTTTTGC
ACACCACGACTAATTTCACAGGATGCCCCCCACCCAGAACAGGCACCAGGCAACTTTGTA
AGAACCGCCTAGTTTTTTTTGTCTCTGGTGGAATTTAAACAACCGCCGGGCTCTGAACCA
CTAGATTGATCACTAGGCCAAACAAGTGCGAAATTCCCTATTTCA
>Contig1085:1166_SgrAI_305E40_NODE_1_L222;1115_SgrAI_67/3_NODE_1_L188
TATTACAAATGTGGATTTCACACATTTATAGAGGCGCGATGAGCGAGTCCGAATGAAAAA
CTAAACATTGAATTCCGAACAATATTCAAGAATAAAAGATAAGATCAATTACGTACAAAT
ATTAAAAGATCATACTAGCGATGAATTCATTGAAATCCATCATATATCGAGCTCCAAAAC
ACAAACTGACCTTCGTATTTATTACTGGAACATCCTTGAATTTGTTAAAGTTGAGAAATT
GAGGCAGAGGCG
>Contig1086:1168_SgrAI_305E40_NODE_1_L231;1118_SgrAI_67/3_NODE_1_L188
TATTTTGTTGAGTTCAGTAATGCCGGGTGTAATTAGCCAGATAATATGACGAGGTACAAA
CTTAATTCATAGAAATCTGTGTGGATTGTCACTTGTAACTCTTTGGAAGAACTTTTGGAG
CTTGAATCAATAGAAAACATTTTTTTGTATGAGTTGATATTATTTCATTCCAAATCCTTT
TTCGATATCTCCCAAGAAAAATTTCAAATTTGGATCTAAATTGACGGGTGAAAGATCTTG
ACCTTCGAGAACCTTTCGGT
>Contig1087:1170_SgrAI_305E40_NODE_1_L262;1121_SgrAI_67/3_NODE_1_L204
ACAGTAACTATGCATGAGTAACTTCAACATGGCATATGAGCAAACTTGCAAGCCATAAAA
TCGAGAAATTAGGCTGTTAACGTACATGAGAGCAGCCATGACCATCGTAAACAGCAAAGT
AATGTAATTCTCCACTGTTTTGTTGTTCCATTTGGCAAAAGTTGGGATGAACTGCCACTG
CATCTTCCATATCTCTCCTCCTTCCACAAACAGAGGCGAAGCCAAACTTTGGGCAAGCCA
CTGATTGAACAAGGAGAGTAGAATTAGAATTCAAATTACCCAAAAATGGAGC
>Contig1088:1171_SgrAI_305E40_NODE_1_L114;1123_SgrAI_67/3_NODE_2_L81
TGCAGCTGGATTATCTACTTGGATGTTAGTTATTTACTTGCGTAACTAAATTTCTTTTTA
TTAATTTTCATATTAAACAGAACTAATTAATCATGGTGACTCTGGAAAAATAATTTATAT
TTATAGGGAGGCGGGTGGTGCAGC
>Contig1089:1172_SgrAI_305E40_NODE_1_L230;1122_SgrAI_67/3_NODE_1_L213
TAGAGAGAGACGAATTGCATATGTATATTTGTTAAATTGATTATGTATATCTATCAAAAT
AATTATATATATGCAATTGGTATACATTTGTAATTGTATATCAGCAAGAAATTGCAAAAT
AAAGAAAGAGAGAAGAGAGAAAATAGCAACAAAACCCTAACTATAGCAACAAAAACCTAG
TTATAGCTATAAATTCTAATTTTTTCAAACTATAATTATATAATGTAAATACATATAATA
TGTCTTGTCTAATTATAATATTTTC
>Contig1090:1174_SgrAI_305E40_NODE_1_L232;1110_SgrAI_305E40_NODE_1_L235
AAGAAAATAATTTTTTTTTGGGAACTCCATGAGAAATCCACATCCATTCTTCTCCATATG
CCTATTGGGTAAACCTGCTCTCGTGCAACTACTTATAAATTACACAAAAAATTGTTTGAT
GCGTCGATTAAAAAAGAATTAGAATAGGATAAACTAATTTATATTCACACATGTACAACA
TTTATTTTAAAACTTAAGTTTCAAAATTCTATCAAATAAAAAAATATCAAATAAATTATT
TAAAAAAAATAGAAATA
>Contig1091:1176_SgrAI_305E40_NODE_1_L303;1127_SgrAI_67/3_NODE_1_L227
AAAGGTAGCTAACAGCGATCCACTCACAGAAGAATGCAGAATCAAAGAATCTAATAAGCC
AACCACTCTCTCCAATATCCTCACTTGTTGGGATTGTCCGAGTTACCTCCCGAGGTGACT
CAGCCGGCTCTCCTCTCGTCAATCCCAATAACCTCACCATTGTCAAATCATCATCACAAC
CATAAAACCCTAAAACTCAAACCCTAACCCTAGATATTTCTTTCCAATTAACAGCTCCTT
TAAATCATATCCACTAACTATACACACAGTAACCAATTCAAAATTCGAAATCGCAGCAAC
TTCAATCAGTGAATATTCAAAGACCTTCAAGCTACTGAAT
>Contig1092:1177_SgrAI_305E40_NODE_1_L226;1128_SgrAI_67/3_NODE_1_L231
AAAATAGTAAATATCTTATAAAAGTAACCTCTCAAGATATTAGGAACGACAGAATCTACT
AAGGTGCTTTGCTGGAGACGGTTTGACTTCTTACATGGACCCATTTTAAAATAGCCACGT
CATTGTTAATCAGATTTTCTCATTACGTGAGGCCATATGTGTCAACCTCGTGTGCAGCCA
GTGTTCCAGCTCAACAGTCACCTCAGCTACATACCCAAAGCAGAATCTTTAAACAGGCTT
ACAACTCATCCAAGTCAAACCATTAACAAACAA
>Contig1093:1178_SgrAI_305E40_NODE_1_L198;1129_SgrAI_67/3_NODE_1_L250
AACGTCAACCTCATATCAAATATCTTCTTTGGTGGGTTTATCTTATCTAATCTCCTTGAT
ATGATAATTTATAATAATACATTTGGCCCATTACACTTCACCATCATAGTGATTAATAAT
AAAAATATAATGACCATTGGATCAAATCTAATTTGATCATCTAACGGTTTTACATTCGTG
AGTGTTAGCACGTGAATCTTTTGCTTATAATATAGAAAAAGAATAAACAAAAGCACACAA
TGAGTATTTGCCGCGTTACAATTGGATAATCATTTTATCCTCTT
>Contig1094:1181_SgrAI_305E40_NODE_1_L218;1130_SgrAI_67/3_NODE_1_L105;1130_SgrAI_67/3_NODE_2_L113
ATTTTCTAGTTGAATTATGATTATTTTGTATAATCTTATCATGTTATGCCATATTCGATT
CTATTTCGAGTTTATTAAATTTGTGCCCTCATATTATATTATACGAGTTTTAAATATCTA
TCTCAACTATGACGAATAAAATTTTTGATAATTTTTACTTTATAAATTCTTTTTGAGATT
AAATTAAACACATATTTTATTTGTTAAATTTATGAATTTAGGATAATTTTTTAATATAAT
TAAACTTTATACATATTA
>Contig1095:1182_SgrAI_305E40_NODE_1_L267;1132_SgrAI_67/3_NODE_1_L231
CAAACCAAATTCAAGAAATTCTGGAGCTTAAAAGCATCAAAATTCAAAAGAAAAAAATCC
AACGAAAACAACTAAAACCCCATCATAAAGAACTGCAAATGAAACACATTCCCAATTCAG
AATCCAATCAAACAAAAACAGAACACAAAAGATCCAAAAATCATAACAACAAACTCAGAT
CACTCTCAAAGACATCAGTAAAACTCAGTAAAATCAGCTTCGTACACTCCGAAAAACCGA
TAAAACAGCACAGAACTTGATGAATTCCCAACCCCCACTTCAGAAAACTGAAAAAAAAAT

>Contig1096:1183_SgrAI_305E40_NODE_1_L144;1131_SgrAI_67/3_NODE_1_L153
TGGTTGTTGTTGTTGTTGTTGATTGTTTGGGGTTAAGATAGAACCCCGGGATGGTCTATT
TTAAGAGGAGGCTATTGTTGACACCGAATTTTTCCCGTCCACATCACAAATTACCCAATT
TCCTTAATTTGGATATTTTTCAAAATATTTATCTATAAATAAATAATAAAAAAAAAGAAA
TAAATAAAA
>Contig1097:1184_SgrAI_305E40_NODE_1_L208;1134_SgrAI_67/3_NODE_1_L155
ACAATTCACAGTGTTTGTATATTTCACTATACAATTTGATTCGTGCACGATTTTTGTAAA
ATTGCGCACAACTTTTGTATAAATCTAGTTATAGCTAGATGTTTGTCGCAAGCCATAATT
ATTTCAAACTATAGTTATATTAGCTAATTAACTAATATGTGTTTACTTATACATTATGAT
ATTTTCAAATGAGACGGGCCTATCCATTATCCAGCCATAAGATCCAGTTCCCAAGCCCAA
CAAAA
>Contig1098:1185_SgrAI_305E40_NODE_1_L214;1135_SgrAI_67/3_NODE_1_L130;1120_SgrAI_305E40_NODE_1_L229
TATAGTTATGCCTATAATCTGCATTGTCAATTCCCTTGTAATTCCTTTTTTCTTTTGATT
AGTGACAAGACCATACTACCATCCAATCATACTATAACCAATAACACTTAATATTCTGCA
TTCTAATCCAAATTAACTTATTAGCACACAAAAGCTATACCTCAATCGATCATACAAATT
CATGCTATATATACTTGATATAGCCTCTCTACTTCCCAAGGCTCTACAACCCCCCCCCCC
CAGATTGCACTAGGTATGTTGTTATTTTAAAAAGACGATGAAAAGTTGAATTAAAATTCC
CAAGTTTAACAAACAGAATTTATCAACAAGCATAAAAGCAAAAAGATCA
>Contig1099:1186_SgrAI_305E40_NODE_1_L250;1136_SgrAI_67/3_NODE_1_L213
AGATGTGAATAAAAAAAGTGTTTGTAGAATTGTGTGAATTATCTAACTTGTTTTCGAGAA
TATGTTGAGATGCGAAGAAGTGTAAAATGAATCTATCGTCTATAGTATTCTGTGAAGTGA
GAGTATGTCCCGAATTGTTTCAAAGATATACAACAGTTGCATACACACATTATTCATGAA
TTAAAGGATTTGTCAATCACCTACGAAAATTTAAAAAATACAGTACCACATCAACACAAA
AATGGCCAATAGAACAACTTACGAAACTGATCGGCTGGGGG
>Contig1100:1188_SgrAI_305E40_NODE_1_L212;2013_SgrAI_305E40_NODE_1_L175;1137_SgrAI_67/3_NODE_1_L191;1911_SgrAI_67/3_NODE_1_L191
TAGCACTTTCTACTTATTCTTTAATCAATTAAAAAATCATCAATTGGGAGAAGGTATATC
CATGAAAAAACTAAAAACAAATTAAGTAGGCCCATACATACACTACTTATGGGGTACACA
CAGCAGTATAACACCAATAAGGAAATTCTTACCTAAATTCAACGACAACAACATAACCAG
TATAATTCCACGATTGATAGCCGAGCTCAATTCCAAGTAAACGCACAAATAGGACACAA
>Contig1101:1189_SgrAI_305E40_NODE_1_L233;1138_SgrAI_67/3_NODE_1_L213
TAGGACTACAACTTTTTTTTATTTTCAAGATTTCCAAAATGACCAAAAAGGGAAAAAAAT
AAGAAAAAAAAAAACTCCCATGAAAGCAGAAATTTATACATGCAATAAAAGCATATACAA
TCTTCATAGCTCCCAATCTTCTTCCCAATTTACAACGTTACTGTGACGTTGTGTTTTATT
GCATTGGTACATGCATCAAATTCCCAATAGAAATATATATACTACAAGAGAGGTCGTGCT
TAATATAATCATTTCAATTATACT
>Contig1102:1191_SgrAI_305E40_NODE_1_L236;1141_SgrAI_67/3_NODE_1_L249
TCCCAGACCTTCATAGTGTGGCTTAACAATTTGATACCCCTATAATTGTTACAGTTTTGA
ATATCTCCCTTGTTCTTGTACAGTGGAACCATTGTACTCCTTCTCCATTCATTAGGCATC
TTGGCCGTCTTCATAATAGCATTGAATATTTTAGTCAACCATTCTATGTCTTCCTTGACC
ATGTTTTTCCAAAAGTCTACCGGAATCTCATGCCGATCGCGCTCCCCCTCTTCATCCTAC
TAATAGCCCGTCGTACCTCCTCTACTCTGAATCGCCTGTATATAATATTTTTATCTCGAA
AAT
>Contig1103:1192_SgrAI_305E40_NODE_1_L196;839_SgrAI_305E40_NODE_1_L190;812_SgrAI_67/3_NODE_1_L157;1235_SgrAI_305E40_NODE_1_L203;1184_SgrAI_67/3_NODE_1_L216
CAATTTGCAGGTTCATCTATACGTACAACTTTTTTCTGTATCTATTAATTTGTATCTGTG
TATATATATATCTGTATGTATGTATGCTCTGTGAGCTGTGATTGTGAAGGACACTTACAT
AAAGTGTGATTTGATTGATATGTAGAGAAAAAAGTATTTCACTTTTAGAGAGAGAAAGTA
AAGAGAGAGAAACAGAGTCATCTTCTTTATGCAATGCGGTGAGTGCGCAGTTGAACTAGC
AAAAGGTACTGTCTGTGTTTATTACTCTATTTATTATGTCTCTGTATATATACAGCAACG
CACATATTTATGTTTTGAGAAATTT
>Contig1104:1193_SgrAI_305E40_NODE_1_L187;1142_SgrAI_67/3_NODE_2_L173
TATGGATCAATTATTCTATACATATGCTAATCTCAGCAGGTTGCAATATCAATTAAGGGA
GGGAAATATGCCAGAATAGTGAATGGTCAATAACAAAATTATCCATGCCTCTTTATGCAT
TTACAAAGAAAATCAATTATACCATCCCAAAACATTCAAATTTGAACAAGTTAACCCGAA
TTCAAGAATCAACTCAAAAATCACTAGAAAT
>Contig1105:1196_SgrAI_305E40_NODE_1_L233;1143_SgrAI_67/3_NODE_2_L208
CCTGATTCACCAGAAATTGAGATCGAACCTTTAACAGTGGGGGATTTGATTATGAGTTCG
CCACATGTTTGTCGTTCAAAATTTGTGCTAAAATATAATAAAGAGGATACTCATATTTGA
ACCAAAAATGTAACAGCAAGAGTATATTCAATCTATTTCTAATATTATGAACATATTAGA
TACTTTTCCCCAAAACAATTTAAGATTTGATCCACAGATCTCTAAGAAATTTTTCTGCCA
ATATTAATTTACATTCCATAACCATCTTTAA
>Contig1106:1199_SgrAI_305E40_NODE_1_L222;1146_SgrAI_67/3_NODE_1_L231
AAGAATAATCAATTTTTATATCACAGGTTATACAGGATCACAAGTTCTAACAAGTATTAC
TATATAAAAGAATAAAATGAAGCAAAGAGACCATTATATTCAACTATTACTATAAATTCA
CGAACCCAATCAAATAATTTTCACACACCTAGTAGTATAGTAGTAAGAAGAGAAAAAGCT
AAGGAAAAAAAATGAAGAATAAAATTGTTTCTTCGAAATTAATGCTGCTTCTTCTCCTTC
TTCTTCCATTAATGACCTGCCATGGAAG
>Contig1107:1202_SgrAI_305E40_NODE_1_L212;1149_SgrAI_67/3_NODE_1_L157
CTTGCTTTTTGCTTTTGTATTGAGAAAAAAATTAATAAAAATAAAAATAATAATAAATTA
TATTTTAACTAAAATAACTACCATTATTTCTTGAAGCCAACACAATCAAACTCCAAAAAG
AAATAAAAATTATTATTCCACTTGCTATACACACCATATCTAATCTTTTTTCCCTTTTTT
GTTTATTTTCCTTCCATTTTTTCTTTAATTCCAAAAAATTCTCATAATTTTTTTTAAATT
CA
>Contig1108:1210_SgrAI_305E40_NODE_1_L240;1156_SgrAI_67/3_NODE_1_L212
AAATAATGCTCTTAGAGTCGAAGCCCATAATGTAATGAATCAGAATTTAATTAAGTATTT
ACTAATGTTTATTTTGCATTAGAGAATTATCTTACCAATATTATTCCTTTCTTCCCCTAA
TCAACAAAGTATAGCACCGGCATGCAACAATTATTAATTAGGCAAATCCTTAATTAGTAC
GTACTTGCTTTATGCAGAAATTATAATATGTAGCTAACAATTTCTATTAAGAAAAAACAC
CACCCTAATAGTAGTACTAGTATATAAATAACACATTCCCA
>Contig1109:1212_SgrAI_305E40_NODE_1_L255;1159_SgrAI_67/3_NODE_3_L183
CATGTCTGATCCGCCAAATATTATGTGACCCTCATACATCAGTATTTTTTAAGAATCCAA
GCAATATAACTATACGGGACAATAGTTTTGTTCAACTCCTTCCTCTTTGTTATGATTTCC
ACATAATTGTAATGATAATCAATTATATATAGTTGGTTCGATTAAAAAAAAGTGATACAG
ATATGTGTAAAAGTGCACAGTTAAGAAAAAGAGCACTAAAGTGACAAAAGAAAGAGCAGA
GAAGCAACTTAATATATTACAGAACAAGCTAATACTATGCAATAC
>Contig1110:1213_SgrAI_305E40_NODE_1_L256;1161_SgrAI_67/3_NODE_1_L240
CTGTCAGTCAAATCCACCACAATATCTGTACATATTGAAGAAAGTAGCTTAATAAAATGT
TTGTTAGTAGTACCAACAAGCAACTAGTGACCGACGAAATCTAAAACTCATCGCCACCAT
TTACCACTCACAAAAAGAAAAACAGTAAAAGGAATGAAAAAACAGTTTAAAAAAGGTAAA
AGAATCTCAGGAGAGTAAATCCTGAGGAGGACACAATTCTTTCCTAAGCTTTTGAGAGAA
AAGCCTGCAAGCATCAATGCTGAGATCAATGGCAGCTGACAGAGCCACGAAAGCCGCTGC
GTCCTCCGTG
>Contig1111:1214_SgrAI_305E40_NODE_1_L233;1163_SgrAI_67/3_NODE_1_L214
TTTTCGTAAATAACCATGGTGCCTGCCAGCTTGCATGCAGCTCGACTAATCTCATAGGTA
CATGCTACCTCCCACCAACACATGAACCAGATAACTCTATCCAGAAAGCTTGACCTCACA
GTATTTAAATCACTTCATTGGCCACTAAATGCAACAATAAGTAGTAACTTATAGAGAAAA
AACAGACTCTTGCATAACTAATATGTGAACCAAACAAGAGATCTACTGATTTTCTTCCAC
TGTGAATCTCCAAATCAAAGAAAT
>Contig1112:1215_SgrAI_305E40_NODE_1_L288;1164_SgrAI_67/3_NODE_1_L210
ATAAGTGCAGTGTGCTAATCCTAGTGCACACAGTATGTAATTAGACAAACCAAAGTGTTC
CTTAATCTTCGTTAAGGTACTTAAAGTAGTGAAGTTACTTTACTTGTGTTATATCATTAA
TCACAAGTGTAGTTAGGCCCCTGTTTATTCAAGTCTTGATAAACAGATTTACACGATATA
TGTATTGGTAGAAAGTAACAAGATCTCATGATATTGAGCTGAGTACAAAATCACTCGAAC
ATGCAATTATCAAAACAAAAAGATCATTAGCATATTATTCGAGATACTCTAATTTAATAG
TTTGAATTAAATAAAATTATATTATA
>Contig1113:1216_SgrAI_305E40_NODE_1_L207;1166_SgrAI_67/3_NODE_1_L222
TTATTATTTTCATTCATTTTGTTATTTTTATTGTTCTTTAATTTATCATTTGCTTTTCTT
TGTAGTCGTTTGATTTCATATTTAGTATTTTTTTATCTTTGGGGATATGTTTTTGAACCG
AGAATCTTTCAAAAACAGTCCCTAAGGTTTACATGTATTAATACTTCATATTTTTTTTCT
AAATAAATATTTATATTTAAAAAAAAACAAATTAGAACTATGGGTCTATATTATCATAGT
AGAAAAAATATAAATTAATAAATA
>Contig1114:1217_SgrAI_305E40_NODE_1_L215;1165_SgrAI_67/3_NODE_1_L171
CATTAGGATTGCTTTTGAATTCTTTCAAAATCATGCATAAAATTAAGCGTTTTGAACTAC
GAGTGGCCTGAATTCTCATGTAACTTGAGATATGTAAGAAACCCATAACCAGGGTCCGGC
CATAACTCCTCAAAAGATCTTCAAAAGATGTAGTCGGCTAAAATTAGGCTAGTCAAATTT
CTTTGTCCAGGATCTCTTTCATAGCTCGTATCCAAAGAAAGGGATAGCTGTTGACACCGA
ATTTTTACCCTTCATATCACGAATTAT
>Contig1115:1218_SgrAI_305E40_NODE_1_L243;1167_SgrAI_67/3_NODE_1_L189
CTCAATATAGTAGGCTATCATTTTATAGCAGATTTTATCTGATCAGATTATTAATTACCA
AATAATCATCTTGTAACCGATATGATTTAGCTTAAATGATACTCATTATTGGTTTATTAC
AACAGGGAGGAAGAGGGGAAGGAAATGTAGGGAGGGTAGGTAACGGAACGACGTCGTCCT
CCAACAACGACACAATGACTGTTACGGAGCAGCAGGTAGCTAAATTAATGGAGGAAGATA
TGGGATCCGCCATGCAATATCTCCAAGGAAAAG
>Contig1116:1222_SgrAI_305E40_NODE_1_L104;1170_SgrAI_67/3_NODE_1_L150;1173_SgrAI_67/3_NODE_1_L150
CTACCGTAACGGAACTTCCTTTCCGGTAGTAAATACCGATTTTGTTGTTCGGATTTTCAG
CTCTGACGGAAATGTCAAACTCCGGCGAGATCTTAGAAGATGCTGCCGTGACGTTGAAAT
TCTTAATGGCAATGCTGGAGATGGTGTACTTCGGTGCTTCAGGGCGGTACACAAGGTAGA
GAACTCCGGCGGGTTTTTC
>Contig1117:1223_SgrAI_305E40_NODE_1_L209;1172_SgrAI_67/3_NODE_1_L201
TGATAATTAGCATAATAATTGATAATTAGCGATCGAGGTACCCATATTTCTTATAATTTC
CTTTTGAATGAATGCTTCTATATGATTTTCTTACTGTCTCAAATAACAATAAATCAGCAA
TATTTCAAATATCATATTAAAAAATGTATATCTAAAACTTTAGTCAAAGATAAATTAGAT
ATTACTATGGAAACATTCTCTGTAACAGGAGATCTATAGCTGCTAATTTTTCTTTTTTGA
TAATCCTGAAACTAAT
>Contig1118:1224_SgrAI_305E40_NODE_1_L232;1174_SgrAI_67/3_NODE_2_L126
AGATAATCATGCGAGACATTTTATCATTATCAAATTTAAGCGTACAACAAAATTTAAGTA
ACAATAATCATATTTAAACTGAGAATACATCATGACCAGTAACAACCATCCAAAATTTTC
AAAATGCAATATTCTTTTAAATTCCCACATGCTTATTTGCACCTATAATCTTATAGTACG
TTTCTGATTAATGCTTGTTGATGAACTCTGCAATAGCTTCAAAAAGCTTTTCAGTTGCAG
AACCAGTGACAGGGTCCATATC
>Contig1119:1231_SgrAI_305E40_NODE_1_L235;1181_SgrAI_67/3_NODE_1_L238;30250_PStI_67/3_NODE_1_L253;29807_PStI_305E40_NODE_1_L217
CTCCATTTTTCACCTATATATATATATACCCACCACTTCATATATCTTAACCATCACTCT
TCATTTGTTTTCTTTTCTCTCCCTTCACACACAAAAAAAAGCATGTAAAAATCATCTTCA
TTGCTCTGTTTATCGTCAGTTTCTCGAATTTTTTTCATGATCCGGTTTCTTCCCCATTGT
AGAGTTGGAGAACAAAAAGTTATATATCTCTCTATATAAATAAAGAAAAAATCTATATAA
GTTGGAAGATTTGTGGGTATAGTGAGAATTTTGTGAAATTTCTTAAAGAATGATGTTGGA
TCTTAATCTAAGTGCAATTTATGATGAGAAAGTTCAGGAAGGTTCCGTAGTCGATGAATC
GGGAAGTTCCAATTCATCGGCGAGGAAT
>Contig1120:1232_SgrAI_305E40_NODE_1_L203;1180_SgrAI_67/3_NODE_1_L159
AAAAATTTATCTTAAAAATTTCCACCTTTAGTCATAATAGCCAATAGTTAGTAAATTAAG
ATGAACAGATATTATACGAGTACTGTCAGACTTCATTATATTTATATATTAAAATATTTC
ACTATAATAATTATAAAATTTTCACACAAACACTATTATTATTACGACGTTCGTCTTATA
GGTCAGTGAAAATCTCCGGTCCACCACTTTCCGCCATTCAAAGCCTACCCTTGAAGCAAA

>Contig1121:1233_SgrAI_305E40_NODE_1_L269;1182_SgrAI_67/3_NODE_1_L236
AAAAAACGAATACAAAAAAAATATTACTCCCTCAATCCCATTTAGTCCCATTTATGTGGC
ATTTGTTTGACTTGGCACGATATTTAACGAAAAAAATCAACTTTTGACATTTGTGGTCAA
AAATAATATTTTAGACAGTTACGTGAAGTAAAAAGAGAATCTTTAACATTAAATTTTGGA
CAGATCAAAAAGTAAAGGCAACACATACATGGACAAAGGGAGTAAAAGATCAATTTTTTT
TGATATTTAAGATTAAAAAATTTGCATCACTGATATAGCTCTAGTAGGAACTCCAGTTCC
ATGTATGC
>Contig1122:1236_SgrAI_305E40_NODE_1_L221;1185_SgrAI_67/3_NODE_1_L232
TATATGACAATCTATGCAATTTCATCCGAATTTGTTTAATTCGCGATCTTTTCTATCAAA
TTCATTTTAATTCTAGTCGATTCCTTTAAAAAAAATTTCAATTCTATCTAATTCATTTAC
AATTTCTTTCAATTTTAACATAAATTGGACAATTTGTGGCTCAATATTAAACCCCCACCC
TATTTTATTTATTTGAGTTCGAATTGCCCATTTTGACCCATAATCCGCCTTAATTGATCA
AGATTTAATCCTGACCATTCATTC
>Contig1123:1239_SgrAI_305E40_NODE_1_L250;1188_SgrAI_67/3_NODE_1_L220
TGATCGCTGCAGCGATTTAATTTGGCATAAATTATAATTCTTATTGTATCAATATAATTT
TAAAATATTAATTAAATTTTTTATTTAAAATTCATGTAATTTAAGTTTTTTCTTTTTTTT
AAAAAAAAGGAAATTGACGAGTAATTTGAAAATAGTAAACCCTTGCCGATTCCCTAGACC
CGATTTGAGAAGGAACAAAAAATCCGGTAAATGCACCCATTAACAGTACCAAGATAAGAT
TATAAGAAGATAATTATCGTGTTTAATTCCAGAAATACCC
>Contig1124:1241_SgrAI_305E40_NODE_1_L235;1189_SgrAI_67/3_NODE_1_L216
TATATATATCTAAAAGAAGTAGTTTTTGACCTAAATGTATACTTACAAACGAAGCCAAAA
TTTTAATCCTATGAGTTCTGAATTTTATAACGACGATTTTCAAGTGTTAATTATTGTACA
TTTTCTAAACTTGATATTTGTATATACTACTTAATAAACTTCTTAATACAAACACATTAT
TTGAGCAAAAGTTACTAAGTTTCTAGCTCCGCCTCGATATATAATACATTTTTTTCGATA
AAGTCCACGTAGCTACGCAACTAATAAC
>Contig1125:1244_SgrAI_305E40_NODE_1_L216;1192_SgrAI_67/3_NODE_1_L190
CCGTTCATCCCGACGTAATACAAACGTTAATTTTAACAAAACTCGACGGCCCAACTCTTA
TCTCCGCTAGTTTGGCTTCTTCACAGCTGAAAAGTCTTTGCTCCGACGATAATCTATGGC
GGAAAATATGTAATTCTTCTTGGCCTTCTACTTCCGACCCACTAATCCGAAACGCCGTTG
CAAATTTCCCCTCCGGTCACCGGTCACTTTTTTCCGATTCGTTCCCTTCAATAACCCAAA
ACGAGC
>Contig1126:1248_SgrAI_305E40_NODE_1_L222;1196_SgrAI_67/3_NODE_1_L230
TTAGGTGGAAGATCATCTGGAGAGAATGATCGAAATCAACAGCAAAGGAGAATGAAGATG
CCGGAAAACATGACATCAGCACCGCCGCAGCCACCACCGCAGAAATGCCCTCGTTGTGAT
TCAAACAACACAAAGTTTTGCTACTACAACAACTACAGTTTGACTCAGCCTCGCTATTTC
TGCAAGACATGTAGGAGGTACTGGACTCAAGGCGGAACCCTAAGGAACGTCCCCGTCGGC
GGAGGTTGCCGTAAGGGTAAAC
>Contig1127:1249_SgrAI_305E40_NODE_1_L222;1197_SgrAI_67/3_NODE_1_L206
TGTTAGTCGACATATAAAAAGGGAAAATGTATAGTCAAAGTCCGCGGAGATTTTATTATA
AGAAGCAGCAGCAGAAGTTACGCGTAAATTAATTTAGTTGTTATGACTTATAACGTGTTG
AGACACTAAAATCCAATGAGAAGAGTTAGCAACAAATGGCTGCAGAGTAGACATTTTTAA
TATGGCCCCAAACTTGTTCACCTAATGCCCCCATCTGCCGCCCTTCCCATCCACACTCTC
CCCCCACCTATGCCCTA
>Contig1128:1250_SgrAI_305E40_NODE_1_L228;1198_SgrAI_67/3_NODE_1_L195
CATCTCAGATACTATTTGAGGTGAAGAATTATTCTATTAATTTTTCTATATTTTAAGCTT
AGTTCGCTAAGTTGAAAGTATTTTTAAGTTACGCGTAAAATGACAGATCTTTTTGTATAA
AATATAAGGAGTGTATTTAACCTTAATTTGCTAAGTTGAGAGAATATTTTTAAGTTTATT
AGTTATTTAGAGACGAAATTAATAATACGATATTTTTAAGTAGTTTTCTCCATTTAAAAT
CGAGGGAGTAAAATTTTTCCAGCTGACATCA
>Contig1129:1251_SgrAI_305E40_NODE_1_L212;1200_SgrAI_67/3_NODE_1_L225
AACTCCTATATAGGTACTGAACATTGGGCAGGATACATGAAAATATTCTTAATAAGGAAT
ACTTCTCTTAAATGAAGCCCTATGCGACACTTCAGATATAATCGAATTCTTATATGGATA
TTGGACAGCGGGCGGGATACAAAGAAATAAAATTTCTCACTTTCACACTTGGTGTATTTT
TAAAAAGCCAAGGACCTAGAGGAAATTGAAACGTGTTGTAATATTCAAAGCCAAGGACCT
ATAGGAAATTAACACGTGTTGTAA
>Contig1130:1252_SgrAI_305E40_NODE_1_L245;1199_SgrAI_67/3_NODE_1_L115
TGGTCAGAAAATATCAATTGTTTAATAGTATTGAGGGTTTTGGCGTTGATTGGAGCATTG
ATGAAACAGCTCAGAGAGAGAGAGGGAGTATTTATATGATTGGGAAGAATGAAGAAGAAG
AAGATTTGGCGGAGGTATCGAAAGTATATAAAATTTGAAATGGAACAGTTTAATGACTTA
TTAGTCCACATTTAATTAAAATACAGTATGAAATTTGTCATAGTGTATTCACAGTAACGC
GACCAATAATTAACAACAGTATTCCATTTTATTTTTTGGAAAGAGAAACCT
>Contig1131:1253_SgrAI_305E40_NODE_1_L91;1201_SgrAI_67/3_NODE_1_L197;1253_SgrAI_305E40_NODE_3_L99
TCAATTCTCTCTCTTAATTCAAACATGATTCATGATATAAAATTAACATTTCTGAAACTC
TATAGCAAGTAACATCACAATTCACAACGTTATAGTTACAGAAATTTATAGAAAAAAAAA
AACAGTCAGCCACCAAATATAAATAGTATGATTGACAGAGAGTGTACTTGTTTGAGAGCA
AGCATGGCGAGAGCGGACAAACCACAACCTCCGACGCCGACAAAGTGAATCCATTCCTTC
C
>Contig1132:1254_SgrAI_305E40_NODE_1_L230;1202_SgrAI_67/3_NODE_1_L228
GAAATATAACTAAAGGGTATTTTCGAGCCAAAGTTTAACAAAGGAATATTTTTGAGCCAA
AAACTAATAGAAAAATATTTTTGCTCCATTTCAAATAGTACGAGGACATTTTTTTTATCA
TCTTTTCTTAAATTAATTGCAGAAGGAAAGTAAATAATTTTCATTTAAATATTCTCGTAA
TATTCTGCGTATTCCGCCAATTTAGGACCCTATATAAACCCCCTCCTTTACTTCCAACTC
AGCCATCACAAGTTTTCCGTTTTTACTCCG
>Contig1133:1256_SgrAI_305E40_NODE_1_L238;37319_PStI_305E40_NODE_1_L297
AGGATCGACATCAAGCTTTTTCAACGTGCAACATTAATATACACGTTCTTCATCTTCACT
TGCAGCATTAATTTCAAAGGTTTAATTTCTTCACCCATGGCGGAATCAAACGAAAACGTA
CCTGGACAAAAATTGCCACTCGAAAATCGGGTAGCGATCGTCACCGGATCTTCTCGCGGC
ATCGGAAAAGCGATTGCACTTCATTTAGCTTCTCTCGGTGCTAAACTCATCATCAATTAT
GCATCCTCAAACTCCACTACTCTAGCCGACGACGTCGTATCTCAAATCAATTCTAATAAA
TCGATGAATAATTCCTCCTCCTCGTCCGCCGTCGCCGTTGCAGCTGATATCTCAGATCCG
GACGAAGTGAAGTCCCTATTCGACGCAGCTGAATCAGCTTTTCAATCTCCGGTCGACATC
TTAGTGAACTCCGCCGGTGTGTGTGACGGGAAGCATCCAACGATCATGAACACAGCTCTC
GAGGATTTCGATT
>Contig1134:1258_SgrAI_305E40_NODE_1_L235;1205_SgrAI_67/3_NODE_1_L140
AAAAATATTTTTAACATGATATGATATTATTTACCTAAAGATCAAATCCATGACTTTTGC
TAAAAAAGTCCCATACCATTACGAAATCTTTTTCAATCTTTTCAGCTAATGTAAACTTTT
ATTGGTACAGCCAACAATTTCTATTTAAAATAAAAAATGACACACAATATTAGTTCTTTA
TTAATTGGAGTTTTTTCCCTATTACAAAAGTTAGTGGGATGCAAGTAACATTTTTTCAAA
AGTTGTTGGTCACTTGCATAATTTA
>Contig1135:1263_SgrAI_305E40_NODE_1_L257;1208_SgrAI_67/3_NODE_1_L233
AGATGTCTTCGTACTGGTGTTACCGGTGTACAAGGTTTGTTAGAATTTCAGCTGGGAACG
ACGTTGTTTGTCCTCACTGTGATAGTGGATTTATTGAAGTTGCTGAAGGGAATATTGGGT
CGCCGGAATCTCGCCGGAGGTTTCCTATGTGGAACGACATGACCGAGTCAGATCGTAGTG
TGAACATGGGTTCTCGACGGAGCAGGCGGAATAGAGGAGATAGATCTCCGTTTAACCCAG
TTATTGTTCTTCGTAGTCCATCTGAACCTCACGGGGTGGATGAAGCTGCTGCTG
>Contig1136:1264_SgrAI_305E40_NODE_1_L233;1209_SgrAI_67/3_NODE_1_L233
TCTCATCTTATCAGCCACCGAAGCCACCTCTAGCTTCTCCCAAATGGTCTCATTCCTAAC
CTTATCACTCCTGGTGTGACCACACATCCATCTCAATATCCTCATCTCTACAACATGCAT
TTTCTGGACATGTGCATTTTTGATTGGCCAACACTCCACCCCATACAACAAAGATGGTCT
AACCACCAATCTGTAAAACTTACCTTTGAGTTTAGGTAGTATCTTAAAAGAGAAAAAAAT
ATGTCATTTCAACTTTTCCTGCTAGT
>Contig1137:1267_SgrAI_305E40_NODE_1_L253;1270_SgrAI_305E40_NODE_1_L253;1211_SgrAI_67/3_NODE_1_L259
AAAAAAAAACTTTTAAATGTTGAAAAAATTAGACACAGCCAGTCATTGTTAAAGTACTCG
AAAAGACTTTTTTGAGTGGAGAAGGAAAGTGATGAGTAAAGTGAATTATCTCTAGTCACT
CACTGTGTGTAAAACACTTTCATGGCATTTCTCCTTCTTCTTCACGGTCTCCGCCCATCT
CCGTCGTGTCTTCATTAACTCCGTTGCAGCACCACTCTTTGTGCCGCCGAATAACCACCA
TCAGAGGCGGAGACCCACCTAATTTTTTTTGTTGATTTACAGATGGGTTGTGCGGCTTCG
AAGCTAGACAACGA
>Contig1138:1268_SgrAI_305E40_NODE_1_L197;1213_SgrAI_67/3_NODE_1_L214
AATATTTTGACCCATTTTCAAAAAAAAAAAAATAGAAAAAAGAATAAAATAAAATTTATG
CTGAGGTGGCATGCCACCTTATTTCAAGTCGCAAGTCATCTGAAATTTTTAATTGCCATG
TGAAAATCTGGTAATATAAAAGAAATCCCTTTACTAAAACTACTAGAAAGCGTAAAGACC
CAGCTGAGTTCCAAGTTCCAACGGGGGACTTCACTCCGGCTGCCAGGGATCGCCGAGCTA
CTGTG
>Contig1139:1272_SgrAI_305E40_NODE_1_L243;1215_SgrAI_67/3_NODE_1_L245
CAATATCTAGAAGAGTGAACAAATTCTTAACACACACTCTATGCATGACAATATAATTTT
CTTTAAAAGATATAATCCTAAACGCTACAATTTCTTTGATTTCCTTAAGATATACATTTA
AGAGTTCTTCAAAAAGCCAACTAGTTCTTGAATGTTACGAAAATGCGAATTCCAACAGAA
ATGAACGGACGGAAAATCGATACAAGATAACACCTGACCAGAATTGAACCCCAAATCCAT
TTTTTTCATGCAAATTCAGAAAATTGGAAGATCAGTAGAATACCAAGATCTAGCGTTTTG
ATCACTGGGGATTCGCTT
>Contig1140:1275_SgrAI_305E40_NODE_1_L291;1241_SgrAI_67/3_NODE_3_L92;1300_SgrAI_305E40_NODE_1_L214
TGGTGTAATTATTGGCGCAGGCTTCTCCGTTTGGGATAAAGCTACCTTAGCAGGTTGCTG
GGGAACCATTGGGGCAATTTGTCGAACAGGTGGTGGAGGGACAACGCAGCCAAGAGTTGT
AGCTCCAGCACATGGTCCACGGCGGCTATCTTCCTCAATAATAAGCTGCTCAGCGTTCTC
ATCCTCAATATCCCAAGAATCACTATTGGACCTCGACACAGACGATTGAACAAACCCAAT
CCCAAAGAAACCGAGAAGATATATAACGGAAGCTATCAAGGAAACCATAGCTACCAATTC
AGAAAGGGTAACGACATGAAGAGGAATGGAATTACGGATCTTCTC
>Contig1141:1276_SgrAI_305E40_NODE_1_L246;10368_PStI_67/3_NODE_1_L431;1219_SgrAI_67/3_NODE_1_L190;10231_PStI_305E40_NODE_2_L292
AAGGCTTTAGAAATGAGAGGAAATCCCTTTTTTTGTTTAGGTACGATTTTTTCATAGTGC
CAAAGAATAGCAAAGCATTAAGAAACGGGGTTGATGACATATGAATTTACATTTCAGAAA
TAACTCTAGTAGCTAGATAAGAAACAAGTAATGATTTTTATATAACATAAGCATAGAATG
AATTAGTTAGGTAAAAAGCTAATGCAACATTAGTTTGACAACTTAGAAAATCTATATAAA
TAATTAATTCTTGCATAAAATAACATATAGGTTCACTTATAACTAATTACTACGTTACAT
GATCATATAAAATCATGATAATGTGGCAATGAAATGAAGAATGAGGTTGACCATGTCTGC
ATCAAAAGCAGGGCCCTCCATCTGAAAATGGGTGGCTCCTTGAATAAGATGGGTTGTGTT
GTGTCCAGCAGCATCCTTCAACTTGTTTTCCAACTGTTTGACACCGGTGAAACCATCGTT
AGTACCCATGACAAATAGTTTTGGCTTGGGGGATTGTAATATGTATTTTTGGTGCC
>Contig1142:1278_SgrAI_305E40_NODE_1_L196;1220_SgrAI_67/3_NODE_1_L165
CTTAATCGAATGCCACAAATCTGAAAATAATAGAATATAGGCAGACTTTAACACTATCGC
ATAAGAGGAAAAATGTTGTTTTCTGATAACCTGGTAGTATATAAAGAAAGAAAAATAAAG
GAGAATGTGAGAAATCAGCTACATATTTTGGTAAACCAAAAACCAACCAAGCCAAAGACC
AGACCCAAAGTCCCATTACAGAGAAAGTACAAGTGGCTGGGGGGGG
>Contig1143:1279_SgrAI_305E40_NODE_1_L215;1221_SgrAI_67/3_NODE_2_L163
CATAGTAATGAATCAAAAAGTTGTGATGCACGCATGTCATTTGCCACAATTCACCGGTCT
TCCATAAAAGATAAGAAGATTCTAGAGTCAATAAGGTTAAAGGAAAACTCTAGAATAAAA
TCTAAAATAACGTAATCGAGTTTTGAAAACTCTTAGAATCATCTAGATGTGTAGAGTTTT
TTAGAGATAGAGACTAAATTGTAAATATTGAGGGATTTGTAGAATAATTATTATTTACAT
TTTGACTCCTGTTAAATAGCATAAATAGAAGGATCACTTAT
>Contig1144:1282_SgrAI_305E40_NODE_1_L210;1224_SgrAI_67/3_NODE_1_L210
TAGTATAGTATTATGCCCCACAATTAAAAGATTAACCTATGCCATACACGTGGTATTTAA
AAATTGAAAGTAACCAAACATGAATTACTCTCCTATATGCTATGATGAATAACTCTCTAT
GAAAAATTGACTCTTTTATTAACCCAAAACAGTGCAGAGAGATTTGAGATATTGTAATGT
GAGGACGGAAGAGTGGGCGCCAATGGAGCAGCACCAGGACCCAATTCTTACCTGTCAAAA
GTCGTCCTCTTTA
>Contig1145:1287_SgrAI_305E40_NODE_1_L208;1228_SgrAI_67/3_NODE_1_L308;294_SgrAI_67/3_NODE_1_L130;289_SgrAI_305E40_NODE_1_L147
CAATGGCTTGTCGACTCTTTGCCGACATGTGCTCTTATTACACTCGTAATCTCTGAAGGA
CAAGAGCCAACTATGTAGCATCTAAATCGAGAATTTAGGTACTGTATATGTCATTAGTCC
TATCCTTTATATGAACTTCTGGTAATAACTAACTTGTAAATTTTTTATTTAATAAGTCAT
CATGATATACTTGATCCATTCATAATATCCGGGAAAAAAAAATTCATATGACATTAATGT
AATTTTTATACAAATATATGTATCTAGTACAGTTTTGTCCATACATACACTCTTAAACCA
CTATCAATAACCAATCCTCGCATAAATCCAACATTTTATAGTAAATGAGCCGGTGATGAG

>Contig1146:1289_SgrAI_305E40_NODE_1_L219;1230_SgrAI_67/3_NODE_1_L169
GCATATCATGCGTTATCAACAAGGTTATCAAAATTTCACAAGCAGAGGCACGAACAGAAA
TAACAATAATCTATTCCTTTTATCTTTAGGAAGAAACCTCATAACTCTCAGAAAAGATAC
AGACACATAAAACACAGCAGACAACGACGGCAAGGGAAAAGCAAAATAACATTTTTCAAT
CAATCAATCAACGATTTCATCTCAATCCTGAACTAGTTGAACCTCTGTATTCATTCTCAA
TTCTGATCC
>Contig1147:1290_SgrAI_305E40_NODE_1_L237;1232_SgrAI_67/3_NODE_2_L133;1232_SgrAI_67/3_NODE_1_L124
CAATCTTGTGGACGAGTCGAGTTGCCAAAAGTGGAAAGATCATTCGTTTTTAAAGAGACT
AAAGTGGAAAGTAACACAAACAAATTGAAACAAACGGAGTAACAGTTATTTACTTATACA
ACCTTTGAAATGGCATGGTGAAGATCCTCAAGCTTTACAGGCTGCTCAGAAATGATCCAA
TCACCGGAGGGAAATCGCGCGAGGGGCTTCCTACCTAAATCCATAACCACCTCAATCAAC
TTCCCAATCTCCTGATGCATACAGAGCTCATTTCTCATCCTCAGTGGCACTAACTCCAAG
AACAAGTCCAAATCCGACACAA
>Contig1148:1291_SgrAI_305E40_NODE_1_L220;1234_SgrAI_67/3_NODE_1_L146
ATTTTGAGTAGATTGGGACTTTTTCGACAATATAAGGGGGACGGGTGACAAACTTGCAAA
CTGCAAGGGTATAAAATAACCGCATAGGGGTAATAGGAGAACATCACCAAGCACGAAAGA
GCAAAGATAGGTGGAGGAAAATAACCTTGAATTAAATGCTTAGTCGATTCTCTTTTTCAG
CTTTGAAGTGTATTTGACAGCGACAGAGATGGAGCTAAGAAACAGAAGGATTATGCAGTA
TTGCAGTGTTTAGGCTTTAAG
>Contig1149:1295_SgrAI_305E40_NODE_1_L258;1236_SgrAI_67/3_NODE_1_L256;1853_SgrAI_67/3_NODE_1_L107
AAATCTACTTATAGTTTAACCACCTTCAACTGAAGAGTGTACTTGTCAGTCAAGTATTTC
AGCTAAGGAAGTACCTCAATATTAGGCTGCCGAATTTCCGAACCATAAAACAACCGCAAT
[truncated: 14,582,688 more chars]
