# Supplementary material for: Identification of SNP and SSR markers in eggplant using RAD tag sequencing
Source: BMC Genomics. 2011 Jun 10;12:304. doi: 10.1186/1471-2164-12-304 (PMC3128069; doi:10.1186/1471-2164-12-304)
Supplement: Additional file 1 — SM-I dataset. The zip file contains 5 files (1a-1e): 1a: "add_file_1a_SM-I.fas" (file format: .txt - fasta file); 1b: "add_file_1b_contigs_parents_SM-I.txt" (file format: .txt - fasta file); 1c: "add_file_1c_singlets parent 67_3.txt" (file format: .txt - fasta file); 1d: "add_file_1d_singlets parent 305E40.txt" (file format: .txt - fasta file); 1e: "add_file_1e_contigs_parents_SM-I.ace" (file format: .ace; the ACE viewer "Tablet" is available at http://bioinf.scri.ac.uk/tablet). [file 1471-2164-12-304-S1.ZIP › add_file_1c_singlets parent 67_3.txt]

>6_SgrAI_67/3_NODE_2_L129
TCACTTTTACTCGTTGCCGTTTTACTTATTAAATTCAACCTATATGAACTTTAGCAAAGA
TGTATTTTTAATCAAAGGATTGCAACATATAGCATTTTCCTTATAATTTTCAACCATCTA
AATTTTAAATTTCAAATATTAAGCTATCAAAAACG
>7_SgrAI_67/3_NODE_1_L106
CCGGTGTTGGTGGTCAAGCTCCTGCCACGTCACCCACTTCTACTCCCGCACCACCAACAT
CCACTACCCCGCCACCTACCGCTTCTCCACCGCCGACGGCAGCTACTCCGCCGCCTACAG
CAAGTTCACCTCCTCC
>9_SgrAI_67/3_NODE_1_L76
CAAAGTGGACAAGTAAAAACGGTTTACCAGACGGTAAAAATGGTAAAGTTAACAATAATG
GAGGTAAAAATAATGATAATTGGGGAGCAGCAGCTCAGAAAGGAGG
>9_SgrAI_67/3_NODE_2_L115
TAAGATGATGCCTGGTATGGGGGGTGGGGATGGTCATGGACCTCGTGGGCTGGGTAATAA
TGGTGGAAATGGCAAGAAAGGTGAAATTCCAGTACAAATGAAGGGTATGGCTGGGAATCA
TCATGATGGTAAAAACAATAATGGA
>12_SgrAI_67/3_NODE_1_L233
TCTCCCTAATACTTCTTCGCGCCACGGGCTACCTCTACCTCTTCTCAGAACTACTACAGC
CATGTTCTCACACCTTAAGCCTCCCAGACAGTTCAAATGATAAAGCATAAGAATTTAGTC
TCCATTTTTCCTCTTAAAACATTACACTAAATGATTCACATGCAGAAGTACAAACAGGGT
AAAATGCATAAATTGAAAGAGAGGGAAAACCTGAACACATGATCGACTGAAGACGCGAAT
CGTTGGCCGATTCCATGGTATAT
>14_SgrAI_67/3_NODE_1_L111
GCTTTTTCCATCATCCCCCCTTTGAATCGAAGAAGAAGGGGAAATTTATAGGGTTCGATT
TAGGGTTTGAAGTGGGAAAATCAGAGATCAAATGGGAGGAACAAGGCTCAATGCTATGTG
TAGGTGACGCTTTTGATGAAG
>18_SgrAI_67/3_NODE_1_L137
TAATTCGCATAAATCAACATAATAATCTCAAATACACGTATATACGAACACATAACATGG
CATCTACTTATTGATTTAACGTGAACTCCCGATCACCGGAAAAATTACAGAGTACTTACA
GTGCTTCCAAAGGTGACAGATCGTTTACTGAGAGCAGATGC
>20_SgrAI_67/3_NODE_1_L92
GAATTACGAATCGAAGCATTTTCTCCGGAGCATTTATCAGCTGACAGGGCAAATCTCCGA
CCCGTTCTTGTGGAATCGCCGGAAAAGGTCAAGTACGGTGAGGATTTTGAGGTGGCGGGG
AC
>34_SgrAI_67/3_NODE_1_L177
ACGTGATGACATAATTAGTAACTCCGGTGCAAGTAAAGGTACTCGTTTTATCATCGTAAG
CAAAGCTGTAAGCACTCGGACAAGCTTTCTTAAACAACATCGAATACGACGACGGTTTAC
ACGTCGTCGGATTATTAAACGCGCCGGCACAACAATATTCATCTTTCCCAAAAGCTTCAC
ACGCGCTTTTACACGCGACATTTTCAC
>38_SgrAI_67/3_NODE_1_L168
TCTTGTAATATAATATATTTTGTATCTAGATCAAGAGCTTTTAGACCTTGTGTTGTTTCT
AGTTTAATTTGCTAGTTTGTATCATACAGAGTTGGAATAAATTAATAGAGATGATTGTAG
ATATTGATCATCAAGAAGGTGTGATATTTGTACTCTTAATTTCAGCTTGTCAAGTGATGT
AA
>54_SgrAI_67/3_NODE_1_L188
TAATTTTAAAATTTAATCAAATTAATTTGAAAAGCAAAACAATGATAAGTAAAAATGAAT
AGAGGTGTCTCATTTAGATTGATTTCCATGGTTGGTATCACCAAATTTCTTAATCCAACC
TTCTAATTTTCCATTTACTTTTAATATTTTCCATATTTTTTTTACTGATAAATGTAATTA
ATTTTGATTTTTTTTTCTGTCAAT
>59_SgrAI_67/3_NODE_1_L73
TCAACAAAATACAATAACTGAAGAAAAGTAAGCAACTACTACTACTAAAATAAGAGAATA
AGAAAGTAATAATACTTTAGTCTCCATTTTGCCTCTTAAAACA
>59_SgrAI_67/3_NODE_2_L85
TTAGTCTCCATTTTGCCTCTTAAAACATTAGACTAAACGATTGACATGCAGAAATACAAA
CAGGGTAAAATGCATAAATTGAAAAAGAGGGAAAACCTGAACACATGATCGACCG
>59_SgrAI_67/3_NODE_5_L81
TTAGTCTCCATTTTGCCTCTTAAAACATTACACTAATTCACATGCAGAAATACAAAGAGG
GTAAAATGCATAAATTGAAAGAGAGGGAAAACCTGAACACATGATCGACCG
>60_SgrAI_67/3_NODE_1_L192
CGTAATTATGCCTCAATCCAGTGCCCTATTTTCTCACAAAATTCCAAATTCTGTTAAATA
TTTTTTCCCATTTATTGAAAACAGTCAAAATAAAAATCTCATCTTTTACAAAAGTGAAAC
TGTACAAATCCGTCATTCAGAAATTCATCAAGGGCAAAATGGTCTTTTAAGTTTCGCCTA
TAAATACAAGACGTTCGCTTTCACAAAATACACACTCCCAGT
>66_SgrAI_67/3_NODE_1_L240
TATCACGTGATCCTTTTAAACTAACTCTGGTAAAAAATGTTTTAACTTCACCACGGTCAA
TTTCAACCGCCAAGATGCTGACACCTGTTATAATTTAACGGTTGAGATCATCTCTGCACA
AATTATCCGTTTTGCATTTTCCTATATAAACTCCTCCTAGCAGCACAGATTGAGAGCATA
TTGTGAAAATCAAAATGGCAAATCCTAAGGTTTTCTTCGACCTTACCATAGGAGGTCAAC
CGGCCGGCCGTGTGGTAATGGAGTTGTTCA
>76_SgrAI_67/3_NODE_1_L151
ATAAATTTAAAGAGTAGTGGTTGTCTTTTTCTTTTTGTTATTTTTCACCAAAGAGATGTG
CTTGTCAGAAAAAGAAAAAGAAAAGAAAAGAAAAGAAAAGTAAAATCTGGAATAGCGATG
TGACTTTTCTCCTCAATCAACAGTGAACACTCCCCCATTAGTTCCCAGTTTTGTTTACAC
T
>85_SgrAI_67/3_NODE_1_L96
TAATTAATTTAATACGGAGATATATTTCCTAGAACTTTCTAGTTCAATCATTTCTGATTC
CTCCTCATGTTCCATGTGATTGCCAATTAATTTGTCTTTGTTAGATCGGCAGGGGGGGCG
GCCC
>85_SgrAI_67/3_NODE_2_L122
AGTCGGCTCGACATCCCTCTTGTAATTTTTTTTTTAAAGAGGGTAACGTGGTTAAATTGA
TCACTATTGTCCATGCTTTTCCAACCTCTACTTTTTTCACAAAAAAGTACACGTTGACCC
ATCAAAAAATCACAGCAAACGTACCTTCCA
>88_SgrAI_67/3_NODE_1_L237
TCTTCATGGTGATCCCCTCCTTTGTACTATAAGGCAACAATTCCTTAACAACATCAATGT
ATCCCCTTTCACAAGCAGTAAATAACGCCGTTTCGCCTAATTCATTTACCTCATTCACCA
TTGCTTCCCTTATCTCAGCAACCTCAGCATCAAACTCCGCCCCGCTCATGGTTTTCAGCA
TCTGTGCATCAATTTCCCCTAATATATCCCTCACCGCATCCACATCCCCGCGTTGAGCCG
CCAGATGCAGCTCCGTGTCATTGTGTC
>93_SgrAI_67/3_NODE_1_L198
ACAAATAAATATATGTATGCTACCTAACGATTCGCGTGAGATATACTCAAAATAATTCAC
AAAACATTATATATGTACGTACAACGCATATTATGACATATAGGACACGCGTGTCAAACG
TCACATTTACCTATTATGCCCTTTTATAAAATAGTACCACATATAGTCCATTCGGGTTTC
CCCCAATTCCCCCAACCAAAAAAAAAAAACCCTAGCTAGAAAAATTGA
>97_SgrAI_67/3_NODE_1_L160
AAGTAGGGTACCATGAGTCCGTAGAAAACCCCTTGTATTCAGTAGTTCCAGGTGTAACTT
TTGTTTCCTACAAGGGGCAAAACAGTATCAACTCAGCATAGGAAACCAAACAAACGAAGA
AAAGAAAGGCTGAAACCAAAAAACGCAGCATTCTTGGATAGTCGATTTTAGTTAATGCTT
TT
>108_SgrAI_67/3_NODE_1_L90
CAGGTTCTTGGTTTTTTGTTTGTAAGCTGTGATTTGTATGTTTATTTTCTGGGAATTTAG
GATGATGGGAGTTTGAGGAGATGGAAGGAACAGGTTCTTGGT
>121_SgrAI_67/3_NODE_1_L103
ATTAATAAATTGAGAGTTTAATAATAAAATTTTTTATTCCATTTTAATTTATTAAAAATA
ATAAATAAATTTTAAAAATATTTGATAAGTAAATTGAAACGGAGGTAATAATAGCAG
>124_SgrAI_67/3_NODE_1_L179
TTGTAGAATTTCAGTGAGTATGTTGTGATTTTATTTTTTTTGAGCTTAGAGTCTTATCAA
AAATAACTTTATTACGAACTCCATTTATAAAATTACACCGATTATGTTATCGTAAAATGC
AGGAGTTCGTCAATTCAAATTGACAGATGATGGAAAAGTGATGGTATCAGGGATCGTAGA
TCCAACTCTTCTGATGAAAAATTTAGCGA
>131_SgrAI_67/3_NODE_1_L156
AAATATTAAACTTTAATAAAAGAACAAACAGAAAAAAAAAATCACAAATTGTTAGTACTA
AAGACACTTGAGCACAACAATGTATTAACATTATTGTGATTGTTAGCACTGATTTCTATA
TTCTTTTTTTAAGTTGTAGACTCCTAATCATTCTCAAATTAAAAATGGAA
>132_SgrAI_67/3_NODE_1_L123
TGGTGATTTTTTTAAAAAATTTATTTTTCCTTGTCTTATGCTATATAATTAATAATTTAA
TATATTTAAAAAAGCATACAAACCAACAATTGGAACGCTCTAACCATTTGAGTGTTATGT
ACATTAAGACCAAAATC
>143_SgrAI_67/3_NODE_2_L85
TGGCGGTAAGAGTTGGGCCGTCCGCGGCGGAGTCCGTGGTGATTACGGTAGAGAAATTGG
ACGTGAGGTCATCGAAGAAAGAGATGGTGGTGGAGAATGAAACCTGGCCGAAGAG
>144_SgrAI_67/3_NODE_1_L200
TCTCCCAACTTAAGCCACTGCACTCTAGATTTCTGCTTATATATCTTCCTCAATTTGACT
CCACTTCATTAGCTCTTTCCTGGCGTCTCTTTCTTCATCAATAATCTGTTGTGATACAGG
AAGTGCAGCCATTTGCTTTTGCCTTTCCTCCAGCTGTGCTCTTAGCTTGTTGACTTTGTT
TGACACTCCCGTATATTCGCTCTTGTTCAACATTTGCATCTGCCTTCTCA
>148_SgrAI_67/3_NODE_2_L86
TATTTTGTTGGGTCTTTTATTTCTTTGGCTATTTTATGGGAAAATTCTCTGATTTTTCCC
AAAAGGAGGATGAGTAGTCATTAAAGGCCTTTTTCCCTATTTTGAATA
>149_SgrAI_67/3_NODE_1_L194
CAATAAGTAGTAACTTATAGAGAAAAAACAGACTCTTGCATAACTAATATGTGAACCAAA
CAAGAGATCTACTGATTTTCTTCCACTGTGAATCTCCAAATCAAAGAAATTCGAAAAGAG
AACATAATGTACCATCCAATAAGATAACCAAAAGCAGCGATGTAAGTGATGATCCCACAG
TAACGGCGACAGAGAACCATAGAAGCATAACC
>150_SgrAI_67/3_NODE_1_L224
ATCTCTTGACTCATACAATATCATGGAACAAAAAATTAGATAATAAATATCAAGTGTTAA
AAGGGACACAAACACAAAAAAAAAGAGTTCATTTGAAATAAAAAATATACAATATTGAGC
GAGGAACTGGGCTGGTTAACTACCTTAACCGGCCCAATCTCTCATGGGCCTCAACCAAAT
CAGGCTCAATCCTTAAAGCCTCTTCAAAGGAACTATGGGCCTCATCTTTCAAGCCCTTTA
TCTCATAACACTGG
>153_SgrAI_67/3_NODE_5_L79
TCCCCGTCGGCGCGTAGAGTCACGAACGCCAAAGCAGTCCTAGCGCCCTTGTCAAAATTG
ATCCCTTCAGCTTGTACGCCGTTCTGTTTGAGAATCCCGGCGAGCATGT
>162_SgrAI_67/3_NODE_1_L74
AAAAAAAAAAAAACTGAATATTCATTCACAGATGCAAAGAAAAACAAAATTAAACTGTAC
CAACAAGATCCTTTCTAGTTCAATTTTTTTTATTCAACAAAGAG
>186_SgrAI_67/3_NODE_1_L275
CTTGAAAATTATTTCAATTGTAGTCAATTCTTTATAATTTCTTTCAAATCTAATCTAAAT
TGGATCAATTTGTGGCCTAATTTTAAACGCCCAAATCAATTTCATCAAATTAAACTCGGA
TAGCCATGTCTTGACCCAAAATCCGACCCATTTGATCAAGAACTAATCTTGAACATCCAT
CCAAATTAATCCAACGTCCCCAATATTTTTCATCTTAACCTACCAATACCCTAAAACTCT
TGATCATTTCCATTTTTCCCTTTCTCATCTTCACCAGTCGCCTCCCATCTCTCCTCCCTC
ATCCC
>187_SgrAI_67/3_NODE_1_L167
ATGGAGAAGAGGTTGTAGTACTACTGTACTATAATATTGGATTTCGGAAACCATGTCCAA
GATTAATAAAATGCAAAGAGAACGATAGCTAATTTTGAAGTTAATTCCCAAATTTTTTTC
CTTTTTTATCAATAGGGAGGACGACCTCCTGTTCCCCAATAAGGATCAGCTGGTAATTGA
CATGA
>193_SgrAI_67/3_NODE_1_L149
TAAACTTTCATCCTTAATTTTTTTTTTACAAAAAGAAAGATCTTATATATATACATTTTT
TTTTAAAGTTTATTTAAAGTTATAAAGAAAGATATTATTTTGATTTGGACAAAATATGTA
AAAATGTGATTAAAAAAACAAACTAATAATTTTACTATAATTA
>198_SgrAI_67/3_NODE_1_L90
CTGTCGGTTGTACGGGTACTGTAAATGGTCCGAACAGCGCATTGCTTTCACTGTATTTGG
ACTTTAAATTTCCACCGCAAAGGCTCTGTCTGAATTTGCTCTTGCATTTTCCACAACTGT

>201_SgrAI_67/3_NODE_1_L233
CCAATTTCATTATCAATTTTGGTATTTGATAGTATAGCAAAGGTGAAATGCAATTAACTC
TTATACCGTGTAACCCTAATTCAACAGCCTAATTCTTGCACATTCCTACAATCAACATAT
TTTGATTAAATTCACAGCGATTTTACGCTCTAGGTCATCGGTTTCCGTGTCCATAATGTT
TTTTATCGTAGTGTCGTAGATGCCAGCGTTGTTGTACATTATGTCGAGATGACCGAATTT
GGAAATTGTAGAGTCGATCAAAT
>205_SgrAI_67/3_NODE_1_L218
TAAAATACTTCAATTGTTTCAAAACTATATTACAACTTGAAATTTAGAGACTCTAACATA
CATCTGTAAACATCGCGACGCTAGTTGATGCATGAAGAAGTGCAACCACAAATGGTTCGG
AGAATAATGGACATGCTAGATGAGCATAATCTTTGGAATTTGTATGGCAAGGGATACATA
TACAGAACAAAACCACCAGCACTACATGTACCTCCAGACCCAAAACCAAACCCCTA
>211_SgrAI_67/3_NODE_1_L91
TCTACTGATTCGAAAACTGAGAGTCAGTGGTTTGTTGATGCTTTGAATTCTGTACAGTTG
CAGAATTTGGACGTGAATTCACCGACGGCTGTTTCGTCGGCCCCTGCGACGGCGAATAAT
C
>223_SgrAI_67/3_NODE_3_L80
AAAAAAAAAGCAATAAAGAGAGAGAGAAAAAGGAAAAAAAGGAGACAAACTGATCAACAA
AAGCGGAAACAAAAAAACAGAAGGACTGCTTTTTTCCAGCTTTGTGCCAT
>224_SgrAI_67/3_NODE_1_L204
TGAAAAGTAAAGGATCCACTACGCGAGCCCGCCACGCTACTCCGAAATTATCTAACGGTT
ACCAATCCGCCACGTCATCAATATTCCACACACATCCCGAGTCGTTCACGGCAAACCTTA
TTAGTCGACGAAACCATAAATATAACCTCAAATATTTTCCAAATGTCCCAAAACTACCCT
TCCACATCGACCCATTCTCAAACACGAAACCACTCAACGTCGGTCTTTTACATG
>228_SgrAI_67/3_NODE_2_L131
TATTTAATTTTAATTTTTTTTAAATTATGAATTTCAAATAATTTACTATTTCAATTATTT
TATTATTATTGAGTGTTTTGACCAAAAATAAGAACAATATACAATGGTGTTCAAAGGGGC
CTAATGCCATATGCTGTAACAAAACCA
>230_SgrAI_67/3_NODE_1_L196
ATTCCTAGTAAACATATCTGTCTGGGGGTGCTTCTTCTGGAATCTGCAAATAAAAGCACG
AAAAATACGCAACTTTAATATGTTATAAAAATTGTTAATTGAATGTTTTACGTTAGCGAC
AAATGAAATACATGCTTGCGGATGCACCATATGTCAACGGCCAAAGTTGTCTAAACACAT
AACAGAATGATATAAATGTCACGGTCCACCACTTGATCTTATAAAA
>234_SgrAI_67/3_NODE_1_L252
TGAAGGAATCAATTGGGATATTGAAGTGCTGAATAAGAGATAGGAAAATTGACCCACCCA
TTGAACCTAGAACGAAGAAAGCAGAAAAACGGATGTAATATTTCAGAAAATTAGTGAAAC
GATAGTAATAGAGAATTACAAGAAGGAATGTTACAAGGGTTATGAGGACCACAAAAACGA
CGGCGTTTAGAACAGCTCCTTCGAGCTTTTGGGTAGTAGTATCGGAAGGTGATTCGAGAT
ATACGAGGTTAGCAGCTGTACGGATGACTTGCTGGTTGTCGG
>235_SgrAI_67/3_NODE_1_L122
ACAAGAACAAATTTTGATTATTTATTATATACTCTCATGAAATCAATTTCATGCCAACCA
TAAAAACAACAAAAGATTTAAAAAAGAAAAACACTGCCTTTTTTCTACATCTAATAAACC
TCTCAGTTATTTCA
>239_SgrAI_67/3_NODE_1_L223
CTGTGGTTGGCGGTGGTCCTGCTGGTGGCGCCGCCGCTGAGACACTCACTAAGGGTGGCA
TTGAAACCTTCTTAATCGAACGAAAGATGGACAACTGCAAACCCTGCGGTGGTGCAATTC
CACTCTGTATGGTGGGCGAATTCGATCTCCCTCTCGATATCATTGACCGGAAAGTTACAA
AGATGAAAATGATTTCCCCATCCAACGTCGCCGTCGATATCGGACAGACTCTGAAGCCTC
ACGAGTACATCGG
>240_SgrAI_67/3_NODE_1_L186
CTTTCTGGCGCTCCGGAAGGCTCTCATTGGCGCACTCGTAATGTGGCTCAGTTTTCTATT
CCAGCTCCTATGGGAGCAGAGTGCTACTCTGGGGATGACCCAAGGAGAAAGTTGGGGTTC
TTCCGATAAACTGCCTTCAAAGGTGGGGGGGCAAAAACCGCTTCTAATGGAAGCGGGGGA
GGGATCCACCCAAGAGGGGCGCAAAG
>242_SgrAI_67/3_NODE_2_L85
TGGCGGCCGCAGCGGCCGCAGCAGTAGCTTCTTCATTCTCCACTCTTCATTCCATACGTT
CTAAGTTAAATTGGATCAATTCCGATCATCTCCTCAAAATTTCATCCACTAGAAC
>252_SgrAI_67/3_NODE_1_L86
GTCAGTCTGCCACGTTTCCCTTACCTGGCACAATCTCAGCCATCCATTTCATTCAACTCA
ATCCAACGGTTCAACACACACCACTAACGCGTGGCGGGAAGAAG
>255_SgrAI_67/3_NODE_1_L90
CCGCTCTCTGCTTGAACTCGGCACCGGATGTGACTGTGGTTGACTCTGAAAAATCATAGA
ACTCTGTTGCATGAAACCACCAACCGGGTTATTAGGAGGAGGAGGAGGAGGAGGAGAAGA

>265_SgrAI_67/3_NODE_1_L134
TGATTTCTTTTTCCTCCCAAATTTGAAGGAGAAAAGGGAGCAGCTGTTGAAAACATTTCC
CAAATTAGTCAATTAGTATATTTTATTTAGTGGATTAAGGTGTAAAAAATAAAAAACTTG
GTGACTTATATGAAAGTGGTCAAATA
>271_SgrAI_67/3_NODE_1_L257
AAAAATTAAAAATTACCACGTTGAATAGTTGCATGGCCCATCACATCGATTGGGCCGCTT
TTGGCGCTACCCCACGCCCCCCACCCCACCACCTACACGTTTTCTCCCTTTTTAGTGTAT
TCCCCTTTCTCTTCTCTCAAAATCTCTTTCGCCATTGCCACCCTGCTCTCACGAGCAAAA
TCCGGTGAAAAAAGAGGTGGTGTGCTTTAACTATCTCAATGGCTACCGGAGCTTCCGGCG
ACGGTATATTCCGGGGAATATTCGAGGGATCTATTTCCGGTCACGAT
>273_SgrAI_67/3_NODE_1_L297
ATTCCTACATCTCCCTCGAATGAACTCTAGACAACGCGGATCTACATTAGTAGGGTTTCA
ATATGGGCATCCGAAATCATGGGCAATAAAAAAAAAATGTCATGAATCTTAATTGGAAAA
GAAAAAAGAAGCTACCCTAAAACCCTCAGTCACTCAAAAGTCCAAACGCAGAAAATCACC
GCAACTATTTGCACAGTTTCTGCTTTGTTCAGAAATGGCCGACGGCGAATCACTCTGTGA
AGCAGCTCGGAATGGTGAAATCAACAGTATTAAATCTCTGATTGATTCCGGCGCCGACGT
CACCTACTTTGACAAAGAAGGACTTAC
>282_SgrAI_67/3_NODE_1_L136
TGCTCTGTTGAAGACTATAAACATTTTAATAGAATAAATATTTTTGAAGAAAGATTATAT
TATATCTTCTAATTAATATCTTTCTTTAATAATATGTAAAAGAGAAACACTTAATGACAT
GAGTCTAACGAGTACCATTGAAAATTCAAA
>302_SgrAI_67/3_NODE_1_L224
CCAGTGAGCAAATCTAGCAGAAGCGGGGGGTTTCTCGGCCGACTTGCCTGTAACGGAATA
ATCTATAGAGTCCTGTCTCATTACTGGTACCCGAGAGGAATTCGAGATTACAACTTCCTT
TTCAGCAACAACTTCGCTAGGCTCAGGATAGGTGAAACCATTCAGATTGAACGATGTCTC
TTTGTCCGATGTGCGTGCATCTACATGACCGTACGGATTATCTACCGTAACTTTCTCAAC
CTTTGCTTCATA
>304_SgrAI_67/3_NODE_1_L84
TTCTATCTCTCAAATTAGTTGCAGAAAGTGCATTGTATATTCTATAAAAATGAAAAGAAC
TACACACTAAAATTATCAAAGGTAAACTGCAAACTCAAACTTTGGCCAAAAAAT
>317_SgrAI_67/3_NODE_1_L235
CCATAAATCTATCTTGTTTTCAATCCAACATAACATGCACCGGTAGTAGAAAAAACTACC
AATTACAGTATAGAAAGAAGTAAGCCTACAGAAGGGGAAAACAAAAATAGTGCTAATTCA
TCTTCTTCAGATCTAGGAGAGTTGACCACAGTCAGCCACCACAACTGGTTTCGAGCACTT
ACCAGAGCTCGATCCCACGGCCTCAACTTTCTTAATCACATCCATTCCTTCAACTACTTG
CCCAAACACCACGTGCTTTCCATCA
>320_SgrAI_67/3_NODE_2_L137
TCTCTCTCTCTCTCTCCCCTTTTCTCTCCTAAAAGGAGTAAAATTCTTCAGAGAAAAGCA
AAAGTTATATGAAATTCTTGCAAAAAATCACAATTTTCCTAACAAAGTTTGATTTTTAAC
CATTTTTGATTGTATTTTTGATTTCATTTCTGGGGTTTTTTTCTTTT
>327_SgrAI_67/3_NODE_2_L90
TATAGTGCCTTAAACTCCTTTTTACTCAATTTACATGATTTAAAATTATTTTTTGAGACA
TTCTATCTATTTTTAATTTAAAATAATAAAATTCATTTTTTT
>328_SgrAI_67/3_NODE_1_L233
CCCTTGCATGAAAAAACACTTAGCTAAATGACGAACTTATTCGTACATTATGTCCACATT
CATAGTGTTATTCATATAACCCAAAATTCTGTGTAAAATTCGAATCTATTTGAATATTAC
ACAGAAACTAAAAAAAAAATACTTATATAAATATGTACAACTTTATTAACATAATGTATT
CATCTTTACTCTATTAAAAAAAAATCCATTAATGGTAAGTGACTCCTCTGTGAACATTTT
TTCTTCATGATTGCAACATAACT
>330_SgrAI_67/3_NODE_1_L210
CACGAAATATATTACTATTATATCTACTAAGTACTATTTATTTATACAAATTATTTTTAT
ATATTTTTGAGCACTTGCTCCTTACAAGTTTATTCCAATCTACCCATGCATGTAGCAATT
ATCACATGTCAAATTGAGAATAGCGTGATCAATATATGCCAAGTTGTTGAGCACTCAAAA
TTATTTTTTATTTTAGAAATGATATTAGTATTTTTTTTTTTTTT
>338_SgrAI_67/3_NODE_1_L240
TTATCAAAAGTGGTAAAAACACCCTTAACATAGTATGAAGTTAGGGGTGTATGTCACTCT
TGTTACAAGATTAAAATTAGAGATATATTTAAGTTCAGTTAGTCAAGTAGAAGAATACTT
TTAATACTATTAATAGTTCAAAAATAAAACTAATAAATTTGTACTAAGTTTAAAAATATT
TTAAATATTTTTTCTATTTAAAATTAACTTATATATCGAGATTCGCTTCGAACTTTGCCT
CGTGAGTTACGTCACCAAACTTTGAGATCC
>348_SgrAI_67/3_NODE_1_L79
TTTTTATTTCCTTTTTCATCCTAAGGACCCCAAGATCCCTAGTTCTTCTCCATTTCCACC
CCTCACCCAAACGTCACTGCCGCTTCCCCTCCAAATTCCGG
>351_SgrAI_67/3_NODE_1_L117
CTCATTTTCCCTTCCGAGCAAAAAGTAATAAAGATTAGTAGCTCAGTTAATTAACTACCT
GAACTACCATCTTATTCAATTCCCGCATTATAATCTTTTCTTCATTTCCCCTCCCGAGCG
GTTATTTTTTTTTTAATCTTTTCTACA
>359_SgrAI_67/3_NODE_1_L187
ATTTCATCTCTAATCTCAACACACAGAATTGGTTAAACAATTTTTCAAAACAAAATATTA
TAAAAAGAAGGAAGTAGAATTTTACATCAACAACATTCCATGAGCTCAATTTCAGCTAAA
CATGAACAATGAGTGGATTACTCAAACATTCACTCAACTAATAATTATTATCTCAAAAAC
TCACATTTTTACTTAATTTCAAT
>363_SgrAI_67/3_NODE_1_L119
CATCGCGCCACCTTCTCTCCCTTTCCCGTCACCACCTTCTCCCTCTTCCTGCACTCGTCG
GAAACAACCAGACGGCCTCCTTGCTGGCGGAAACCCCATGATCGACGCCCCATCTCCTCT
CTTTCCCTTATCCCAGTTCACAACCCTCC
>372_SgrAI_67/3_NODE_1_L206
TGGCCTGAATTCTCATGTAACCTGAGATATGTAGGAAATCCAAAACCAGGGCCCGGCCAT
AATTTTGCTCAAATCCTCGTGTTAGATTTTCAGAAAATATGGTCGGCTAAAAATTCGATT
AGTCAAAGTTTCTTTGTCCGCGATCTCTTTCATCGATCATATCCAAAGAAAGGGACAGCT
GTTGACACCGAATTTTTCCCCTCCGTACAACAAAAATACCCGTTTTGTCTAATTTT
>372_SgrAI_67/3_NODE_2_L231
TATAAAGAAGTTGTGTGTTATACCAGTAATTATCATCATTTTATAGTTTTTGAATAAAAT
ATTTTCTCTTTCTTATTATTGCTAGAGATAAGGATAAGACATTTAGTGGTGGAGATGTTT
GTAGTTATTATAGACAATGTTTATATAGTTGATATTGACATCTAATTTTTTCCCTCCGTA
CAATAAAAATATCAATTTTGTCTAATTTTAACAATTTTCAAAATTTTGTCTATTTTTCAT
AAATGAGTAATAAAAATAAAA
>375_SgrAI_67/3_NODE_2_L75
AATTTTAATAGTATGAAAATATAAAATGTAAAATAATATATGGACGTAAATAGTTTACTT
TTAACGAAGCACAAACTGAGTTTTTCAAAAAAAAAAAAAAAGTTT
>380_SgrAI_67/3_NODE_2_L102
AACCCATTAAGAATCAAAACCCCCAAATTGAAGAAATCGAAAAGTCACAAACTACCAAAA
TCTACTGTCCGACCCCAATACAGAGATTGCCTCCGTTGCCACATAACCATCTTCAGAT
>384_SgrAI_67/3_NODE_1_L228
CAAAAGTTGTTCAAAAAAAAAAAATGAAAGAAGTGTAGAAAGCATGACAAAATATCATAG
AGAGCATGGCAAAACAATCTAAAACAATGAGCAATAACTACAACACAATACGACAATAGT
CGAAGTACAAGAAACAACATATAGTAATAGAAACTGAAAGTCAAGATATTATTGTTGACA
TCGAATTTTTTCGTCCACATCACAAAAATACCAATTTCATCTATTTTTAACAATTTTGAG
ATTTTTGTTTATTTTTAT
>401_SgrAI_67/3_NODE_1_L81
AATTACTTAAAATTTCATGCTTTTTTTTTTTCTTTTTTTTTTCTCTTTTTTAATTATCTC
GCTTAACAATCCAAGCGAAATAGATTTCTATGAGAAGTCCTCTCTCTCTCT
>409_SgrAI_67/3_NODE_1_L224
CACTCTAAACTTAGTTGCAGACTTTAACAGTGACGAAGAAAATTTAGAGTTTGCTTCCGA
GGCAGTTAGCAACAGCGATGAAGGCTCGATTGGAACCAAACTACCTTTGAAGAAAAGATC
ATCAGAAGGTGAGAGCGATACATTGGGATCCGTACCATCAACACTCGAACTAGACGGAGA
AAGTGTGAATTTCAGCTCTCCTTCATTCTCCGACTCACTTCCATCTCCTTCCTCGTCCTC
CTTCTTCGAACTAA
>422_SgrAI_67/3_NODE_1_L230
CTCTGATGAACGAGAAGCTAATTTTGGATGAGATCAAGGGTTGCCCACAAATCATCAATT
GCCTTGGTGACAACTATACCTACGAAAATGGCGAAAAATTGTACAATGTCTTATTGGAGT
ATGCCCCTGGAGGTGCTCTGTCGGAGAAGCTCAAGAATTCCGGGGATCGTAAGTTGCCGG
AGATCGAAATCAAGAAATACACCAAGGCCTTATTGAAAGGGCTACACTATATCCACAAGT
GTGGGTATGTTCACTG
>423_SgrAI_67/3_NODE_2_L80
AATTTTAGACCTCTCCGAACCCATGGAGTCCATATTCGTGGTCTCATCCACCGACTCGCT
CGAGTTCGTCCATCTGACTCGGGCATTGACTCGTTCTTCAGTCATCGGAC
>424_SgrAI_67/3_NODE_1_L110
CTTCTGAAATTGCATAACATATATCTTCCCAACATTTATTGTGTTCAAAATCTGTACCAT
TTTCCAACTTAATTTCTGGGAACTTCACATTATTACTTACATGAGCATCTTGGTACAGTT
TCAC
>426_SgrAI_67/3_NODE_1_L217
TATTGATCTTATGAAATTTTAAAACTTCAATTATATATTCACTTTGGTATTTTGAGAATT
AAAAATAGAAGGCACAATATGCAATTTGACACTTTAACTTGGCTCCAACTTATAAGTTGG
AACCTAAACTTTAACAGTTCACAAATAGGCACTCCAACTTGCCAAATCTTTAACAATTAA
ACACACCCCCCACGCAGGCATAGCGCGTGTGTACAATCGCACTGACATGTATTTTCTATC
CAATGTT
>429_SgrAI_67/3_NODE_1_L230
AAAAAGCTTTTATATTTGTTAAACCAACCAAGGTCCCAATAGAAAACTACAATGTGAACA
TAAAAAAGGAAATTCAACTATGATACAATTGCCATTGAATCCCACTAATTGTGGCATTAA
TACATTATTGTACAAACAAAAATGTTTAATGAGAAAATTAAAAGTTAATCTCTTCATAAT
ACATTGATTTTACTTAAACCTAGTAAAAAGGTAAAAACAAAAAATATAAGTAAAAATTGA
AAAATAAAATTATAAAAAAA
>441_SgrAI_67/3_NODE_1_L141
AAATTCATTCTTAAATATTTATGTTGCTAAAAATTATTTCATTAAGGATAAAAGAAAAAT
TTTATAATTAAATTATTTCCACTTAAACAAAGGTTACATTTTTTTTTAAAGGGACCAAAA
AGGAAAGAGAAAATATATTTATTAAAATTATGTAAATATTGTTCTTGAAAA
>441_SgrAI_67/3_NODE_2_L70
CTGAAGAAAAAGAAAGGGAACACCATAACCAATGGTGAAGGCTTATCTCCGGTATGAGCC
GGCGGCTTCTTTTGGGGTTATAGTATCCGGGGAATCAAAC
>444_SgrAI_67/3_NODE_1_L198
TGATAGTGATTATAGTTATGTAGGTATTAATAATGCGTGAATTAATTATGTAAAAATATG
TAATATTATTTTATGCAAAATTTAATTATTCATATATTATGTATTCTATCTTTTAATAGC
ATAAATTGTAAATAGATTTTCTCATAATTTATACTTTCATTATTACCTTGATTTTAAATT
ACAAATCAAATATATATAAATTTGATACATAAATAATTAGTATAAGTT
>450_SgrAI_67/3_NODE_1_L235
ATAAGGAAAGAAATTAATAAGAGAATCAATACTAAAAGGAAAGAAATTAATTGGAGAATA
TCCCTATTCTAATATAACCTCTAGGTAAAGGAAAGAAGTTAATAAGGAAATATTTGTATT
AAAAATATTAGTCTTAACATATAATCATAGTATATACACTCTTGTTACATCAAGCGTACA
AAAATAATTAAAAATAAAATATGAAAATAAAAAAATAACCATTTCTAAATAATTTTTCTT
ATTAGGAGTGTTATTTTCCCCGAAA
>457_SgrAI_67/3_NODE_30_L200
TAACAAGCGAGCTCTTTACCCTCAAATTCAAACATGTGGGCGCAAAATGCTATCCTGCTT
TATTGTTACGTAGCAATAGAAGCCTGCTTATGCTGCTTCGGCGGCGCTTTTTCGCCCTCT
CTTCGCTCTGGACAGGAGCGCTAGTGGACACGGGGAGGGAGCAGGCGAAGCGTGTCGTTC
GTAATGGAAAGAAAGATACCACTACTTCGCCTCTTTGTTGGACCGCCGGA
>461_SgrAI_67/3_NODE_1_L117
AAAATATATAATAAAATATTAATCAAAATTTATATAATTTTATTCTAAAAGTAAAAATTA
TAACACCTAAAATATGACAGGTTGTATTTTCTTCTTACCAAATTTGTTTGAGGATTATAC
AAATATTTGTT
>464_SgrAI_67/3_NODE_1_L117
AAAATATATAATAAAATATTAATCAAAATTTATATAATTTTATTCTAAAAGTAAAAATTA
TAACACCTAAAATATGACAGGTTGTATTTTCTTCTTACCAAATTTGTTTGAGGATTATAC
AAATATTTGTT
>467_SgrAI_67/3_NODE_1_L240
TTATTAAGAGTCCTTTAAGAAGCTAAGCTCCTTCAGATAGTAAGATTCGCTTAACTTCAT
ACCTCTAAGCGCTCGTGACTATCCGATGATAGTCACTTCGCTTTCCTTTTAGACTGAAAA
AGGAAAACGGAAAGATTGAGCATATAAAAAATATAGAGAATGAGCTATTACGTGCAAACA
ATGGAAATTCTATAATAAGAGTCTGATCTTCTCGCTTAAGAATATGCGATTCCTCCGGAG
TGAAGTTGTTGGGGGGAAGAGAAGATGAGG
>468_SgrAI_67/3_NODE_1_L227
TACTGCAACCAAACAAGAGGAAATAGGAAACATTTTCCACAGAATATTTTTCCTGTACCA
AACACACCCATAATATGAAATTCCGACCAAAAGAGATTCTAATCTTCACCAAATATCTCA
AAATTACATACTATAGTATAACATATAATCAATCATTTGCAACCCCCAATTCAAATAAAT
AATTTCGAAAAATTAGGTCTTACAAATACTATTCAACAAATGGATTCAATTCGACGTAAT
TCTTCTC
>469_SgrAI_67/3_NODE_1_L169
TTATTTTGAAAAATAAAAATATTATATAAATGAAATTCAAAAAATTCTTTATTTTACATT
AAATTAAAATTTCAAATATAACAATCTAGAGATTATCAAAATAAGTTTCTTTCCTGATGG
TCCAAGTCAATTTTTTTCCTCAAAATTTCAAAAAAATGTACTATAATTAACCTTTGGTTT
TTTTG
>473_SgrAI_67/3_NODE_1_L220
TCAAAAATATATTATTTTTAAAAGTTGAACACATATTTATTGACTTTTTTAAAGAATTCG
AATAACATAAAAAGATATATTTGAGACAATATATAAGGAAATCACAAATATTAAAGAGTA
TTTTTATCTTTTTTTTTGTTACTTATTTTCACTTGTATGTATTAAATATATGGTAAGACT
AGTTGGAGAGCTTAGTGCATCGTGCTAAATTCGACATAAATTTATTTTTAAATAAGTAAA
TAAAAT
>479_SgrAI_67/3_NODE_2_L101
TATCAAGTTAATCCACAACCACATCTACCTCATAAGCATTCCTAAAAAAATTAATATTTT
TACCTAAAAATACATTAGCAATGTAAAAACTCTTCCTTTTTCTTTCTTCATTTTTTTTAA
GGAAAAAAAAA
>481_SgrAI_67/3_NODE_2_L99
TAAAATAAATTAAAAATAAAAATAGACACAAACAGAAGGAGTAGTGATCACTGAAACCCT
AAAAATTTACAGCCTTTCTCTCTCACCTGATGCTTTCCAAAAACCTTCATTTTTCTT
>486_SgrAI_67/3_NODE_2_L164
ATTGATAATTATGTAAACTTATGAATATTTACCAGCTAATAGAATCAAATGTACTAGATT
AAATTAATTAAAAACTTAATGTTCTTATTATAATATTATTATCAATATCAAAATAAAAAA
AGAAAAACTTATAAATCCCTTCCTCATCAGTTAAGGAATAAAAATCTTCGCCCATGGCAA
TTGCTATG
>498_SgrAI_67/3_NODE_1_L144
TTTTTTCTCCATTAACATAGTAAAAAAGATTGTATAACTAAATTGTCAAAAAGTTAAAAT
AAAAATAAAAATAAAATAAAAAAGAGCATTAATTACAGCCCTACCCTTGTGACTTTCCTT
CTACTCTCTTCCGACTCAATAAGTACCCCCTTCATCTTCCTCCCCTCTTCATTC
>505_SgrAI_67/3_NODE_1_L215
TAGGGATATTTATGACTCTTTTTCCCAAGGAAAAATACAAAGGATAAAGGCACAGGGCTG
CGCAACAATCAATACAAATATTATATCCAATCTAACAATATAACTCAATACAATCTATAA
CAACCATTCAAACAAGTGTAATGAGGAAATGGAACAAAAGCTATACATTAAGGACTATTT
TGATCATTTTCTCAAATAGAAGGACTATAATCACTAATTTAAAACTTGATGGGACAGGTA
GAGAA
>507_SgrAI_67/3_NODE_1_L85
CCGGCGCCGGTGCCGGTGCCGGTGCTGTAGCCGGAGCACTGACTGTAATGAAGAAGAAGA
GAGGTAGACCGAGAAAATATGGACCAGATGGGATTGCTGTACCATCT
>509_SgrAI_67/3_NODE_1_L198
AAATAAATCATATATTTATTAACTTATGTCATTTCAACTTTATCAATTCAACCAAATGTA
CCAACTTACCACCTATAAACTAAGAATTACTTTATTCCATTAGTTCTTTTGACTTAGGGT
AACCAAAGGGATGAAATTTGCCGACTTTGAAACCCAATAAGGACCTTGTTTTGTTCATAA
TGATACTTCAAGACTTAATCTGCAATAGGTGTAAACTTTGACGGTG
>511_SgrAI_67/3_NODE_1_L184
TAATGATACGGCTACACCCCCTAGTACTATTAGTATATATAAAGGTCCAAACGTAAACCA
TACGATAAGTGAACTATTTAAGCTCAGAAGTCCAACATCATTGCTAACATCTTTCACAAC
TACAAAGAAAGTGTTGCGCCAAAATAGCCTCAAGATGCTCTTATATTATGTGATATAAGC
TGCTTTAAATCAAATTTGTACGAT
>528_SgrAI_67/3_NODE_1_L167
TATGTCGAGGTAAGGAACTGTCTTTTCGTTGTTTGGAGAGAGATGTTCTATGCCTTCGTC
CTCCTGTTTTATCCTGGTTATGCCTTCATTATTTTGAACTTCTTATTTCACTGTTCCTTC
TTTCCGAGGAACAAGACATAAACGCTAATCACTTACCAGAGCTCAAATCACAACTCATCG
CCATATACATATG
>534_SgrAI_67/3_NODE_1_L187
CGAACCTGAGAGATCCTTCCCTTCCTCCTCCTCCTTCTCTTCAGCCTCGGATTTCTCCGT
ACTACTCTCACTGCTTGTAGTACAACCGTTACTGCTACCAAAAGATGAAGCCCTACTAGA
CAAACTAGGTGTAGCAAGATAAGTTGGCTTCAATTGTCCAGCCATAATCACCAAAAATTT
CTCTTCAAGAATTGGTGGTTCCACCAT
>535_SgrAI_67/3_NODE_1_L220
TTACATATTTGCATGGGTTTAGGCACAAAGTCGTATCGTATAGCAAGAATAACCGTCTCG
ACCTGATAATCAACTGAATGATTAAAAGGCCTAGAAAATTAGACAGAGATTATGGTTTAA
CGAAATCACAAGCAAAGTAGTTAATAATTGCATAATCCAAAAAGTCAAGAAGAATGTAGC
AACTTAAGAAACATACCAATCCATCTTTAACATAATGGGATCTTGACTTCTTACCAAAAT
GGAACAACAT
>537_SgrAI_67/3_NODE_6_L90
TAACATATACACAAATTTAATTTTTACCTTAAATGATAAATAAATCATTTTTGATAGAAG
ATAAATCAATTTTGACCTTCTAACATTATAATATAATACAAATATT
>543_SgrAI_67/3_NODE_1_L108
AACGTTTTCGAGTGGAATATCTCAATTATCGGTCCACCGGAAACTTTATTCGACGGTGGA
TTTTTCAACGCTACGATGAGTTTCCCATCCGATTACCCTATCAATCCACCGACGGTGAAA
TTCACGACGGAGATCTGG
>545_SgrAI_67/3_NODE_1_L138
TTCATATTTGCCCTTGTATTAATTGAACTTTTATATTTTCTAGGAAATAAATTACACTAT
ATATTTATGATTTTACAAAGGACAATAGTAAAAAGTATAGTATAAAATTTATTTTTGAAT
ATTTTTTTAATATATGTTCACAAATTCAGT
>547_SgrAI_67/3_NODE_1_L210
TACAAAACTCAAATTATAATTACATCTAGATTTTTGCCGCGAGTCGTAATAAATTCACAT
TATAACTATGTTAGCTCATTAACTAATATATATTTATTTATCCGCATATTTTTTTTCTAC
AAATAATTCTATTAAGAAGTTAGTTATTAGTCAGGAAAAAAAATGGTGGGTTTTGGTTAA
CTGGGCTAAGTACCTATCAGCCCATGAAATTGGGCTTTAGTTGAATTGATACCCGAGTTT

>567_SgrAI_67/3_NODE_3_L87
TTTTCCTCCACAAAATCAATCAATTTCACAAATTCCATCCACTAGAAACTTCCATCCTCA
CAAAATTCACCGCCCAAATCTACCAATTTCATCTAAAATCACCCGAAATCGGA
>572_SgrAI_67/3_NODE_1_L148
TGATACGGCGACCACAACTCAGCAAACTCAATCCACCAGAACCATTTAAAAAAAAAGAAA
CACCCAAGTTGTAGTTCCTCAAACTAACCCCAAAAAACTTCCCACCGTTCACATTACTCC
GCGGAAGCGAAATTCAAAAACATAACCACTCTCAAACCAAGATAAAGCCACATATT
>573_SgrAI_67/3_NODE_3_L89
GGTCATCTTTGGGTAATTTCAAAATAAAATTAAAGTAACTAAATTTAATATTTTCATATT
AATATGATAAAAGAATACCTTTTGAAATATTAATTAAAATTTA
>581_SgrAI_67/3_NODE_1_L103
TAAAGGAAAGGGAAAAAAATAGAGCTTGCTTCCATGAATTTTCTCATAATTTCCTCCTAA
AAAAATAAAGAAATTAAATCTTCCTTTCTTATGGCTCATAATATATCTTCTTCCTTCCT
>595_SgrAI_67/3_NODE_1_L133
CTTCAGTCCGGCGAAAATTTTCCGGCTTGACCCGACCCGTTATAGCCATGGTCCAATCTA
TGGTTGCTACTGTGAAAAAGCCAGGGGGTGATACTGCCCTTTTGTCTACCCAGGTATACC
GTCTCTCCGTATGTGACCCGGAAAACGGCTCCTGGTACTATTT
>607_SgrAI_67/3_NODE_1_L230
AACTAATTCAAAAACACAAAAATTGAAAGTATAACCTAAAAATTTTCATTCACAAATTTA
CACATTAATATAAAAACTAAATTAACAAATAACATTCTAACTTCTATTCCAACACCATTC
TAACTTCTATTCATATTCTAACTTCTATTCAATTTCAAAAAAATTCAATTCACAAAAACG
TCCTAATTAAAGTCCCAACTCCAAATATATTCACATAGTCACAATCAAAATATAAATTAA
TTATTTCAATACCATAAGTT
>610_SgrAI_67/3_NODE_1_L173
ACAAAAGGTACCCACTTCCAAGAACCCCAAATGTAACATATACCTTCCTCTTATGCCTTC
TCCAAAATTCCCTGAACCAACAAAACCAGTGTCAAAAAAATACAAAACCCTGGAACAACA
ATACTACAGTTTCCTCTTCTAATCAATCAATTGCCTACCACTACAAACTCTCCACTCAAA
CAACCAAATTGAAATTA
>611_SgrAI_67/3_NODE_1_L211
TAAAATTTCTCTTTTACCTTTAATGGAATGAATCTCAACTACACAAATTTCTTAGAATGA
TTTCAGACCACAAGTTTCAAAAATCTTATTTTTTTTCTCAAATACCGTATCAAATCAAAG
AATATCAGATAAAATGGAACGGAAGGAGTACTTTATTATTAAAAAAAAATAATAACGAAA
ACAGAGTATTTTATTACGGACTCTGCCATTCCAAGTCCTCAATAAAT
>612_SgrAI_67/3_NODE_1_L234
TGTCAATGCATAAATCGAAATTATTCAACCAAAACAAGAAATCAAAAAATTCTAGAACCC
TAGCTGCTCAAAATAAACTCAAATAAAGTAAAAAACGAAAGCATGAGATTAGCTTGAACA
TTCTCCCTCACATTCCGCGGTAATTGGTATTAAACAACTCCAAACCCTAACCACTCTAAA
TTGACGAAAGTAAAACAAGAAAATGATATATATCACTCACATTCAGTGTAATGAACATAG
TATTCGTAGTCATTAACACCGCCG
>617_SgrAI_67/3_NODE_1_L164
TTTTTCCATTGGGGTGAAGCTAATTTTGTGTTTTAATGGTGGAATTTATGTTCAGGTGGG
GCATGTGGGTACGGGTCAATGGTGGATGTGAGGCCATTCAGGGCGAGAGTCGGGGCAGTG
AGTCCGATTTTGTTCAAAAATGGTGAAGGTTGTGGGGCCTGTTATAAAGTGAAGTGTTTG
GACCGTTCCGTTTG
>624_SgrAI_67/3_NODE_1_L110
AAAAAAAAAAAAATCCGATCTAACGAACTACCCAGAGTTTATTCCATCTCAAAAGATTAA
AAAAACAAAAAAATTTACAAATTTAGAGAACTAAACTAAAAATCAAAGTCACCACCCATA
TCGTCCATAGCATCTCCGTA
>636_SgrAI_67/3_NODE_1_L243
TGTCAAGTGATGTTAAATTATTAATATTTAACATTTTTGAAGGGATAAAATAGTAAATTA
TTATAGTTTTAATAAGTTATCGATTTACCCAATAATCCAATAGTAAAATCGAAATCGAAT
TAATAACTCGATAATTTTTTTGTACAACCATTCAAAATCCGTTAAATCAGTAACTCGATA
ATAATAAAGCAGTAATATTTTTTTTGATTTTCACACAGAAATAATTTGTTAAATTTTTTT
AAAAGTGCTCACTTTTGACAAAGTTGATC
>643_SgrAI_67/3_NODE_1_L245
AGCCGCTAGTAAGCTCTAGCTTAACCACACTTAAATTGAAACAAGCACCTTAGTTCTTTG
CAGTGCAACAGAGTTTGAGCTAGGTACATAACTAGGCATCTCCGACCCTCCTAATAATAG
CATCACCGCTTGCACCTGCGCGTTTTACATTAACAAAAACAAAATATCATTTCCTGAATC
CAACTGTAGCCACATTGAGTAAATAACTTCTATGAACAAATTGACTTGAAAACACTTAAA
TTACACAGCTTCAACGGAAATTGAACCTTTTCAGG
>644_SgrAI_67/3_NODE_1_L201
AACTGATATATATATAATTATATATCTGACAAGAAATTGCAGATAAAGAGAAGACAGGTG
AGAGATAAGTAACAATGAAACTCTAACTATGTAATTTTTTTCAAACTATAGTGATATATA
TTATATGTTTGTTTAGTTACTCCATTTTTCCATCTAGAAGGATTAAGTTATATTATAGAA
TATTTAATGTAAATTTGACCGAAATAAAAATATAGAA
>648_SgrAI_67/3_NODE_1_L83
AAATTAGGAAAGTTTGGGGGTTAAAATATAGTTTGTACAAAATAAGCAATAAAAAATTAA
CAAGACAAAATGGATGTAATAACAAATTAGGAAAGTTTGGGGGTTAAAA
>650_SgrAI_67/3_NODE_1_L112
CCGGGAAAAGGAGAAAAAGGGAGGAGATGAGGCTGAGGAAGAGAGACGCAGAGAAGGTGG
CGCCACTGGTGTTCGTTCTCTGATGGTTTTCGACTGTGAGGGAGAGAGAGAAAGAGACGA
AGGGGGAGATGGGTTT
>651_SgrAI_67/3_NODE_1_L227
CCCTTTCCTTAACCTTTGAGGAGCTCTTAAACACCAAACACTTACATATATTGATGAAAA
ACACAAACTTTCTACAAAGTACAAACAACAACAACAATTATGCCTCAATCACATCAGCTA
TATGAATCCCAAATTTTCCACATATTTAAAAATTGTCTTCATGTTATCCTCAACATACAA
AGACATAGACTGATTCCAACAAACACTCAACATACAAAGACTAATTTCAAAATTTGTACT
TACTAGTACCAAAAAAA
>653_SgrAI_67/3_NODE_1_L190
CTCCTCCAAAAATCACTGCAAAACCGCCGCAACAGCCTCCAAAAAATGCACCCAAAATGC
CTCCAAAACCTAGCCACAAGCAGCAATCAAAATCAGTCCAAGACTCACCAAAAATAACCC
CAAAACGCAGCACAAATCAACCCCATTTAGACCCCTGTTTCAGTCTCAAAAACCAGCCCC
AAATCAGCTCCCAAAATCCCATCCCAAACGCCATCAACAC
>654_SgrAI_67/3_NODE_1_L192
ATCATAACGACGCTTTCCCTGAGCAGCTAAGCTATCTTTGCCCTTCTTGTATTGTGTAAC
CTTATGCAAGGTGTGCTTCTTGCACTCCTTGGACTTGCAGTAGGTCTTCTTCGTCTTAGG
AACGTTCACCTTCAAAATTTAACATCCGCAACTGAGTTAATCCAACAATAACATATCAAA
ACATTACTAGATGCAATGAAACATATAC
>657_SgrAI_67/3_NODE_1_L254
TGCAACAAGAACATTCTTAAATACTATTTAAATTATTTTCTAAAATTTACATACTAATTG
ATTTAAAATCCATGTGCAACGCACGTATAGAAGAACTAGTATATATATATAAACACATAC
ATAATTCACTTTTAATATATAATATAATTATTATGGTGATAAATATTTTTTTAATATGAT
ATATCTAAATAATAAATTAAAAATATATTTAAAAGCAATAAATATTTTATTGAAAAAAAC
TAAAAAAAAAAGACAATTATTCCAATTAAATA
>659_SgrAI_67/3_NODE_1_L171
TTAACAAAGATATAACAACAAATATAGCAAAAAATTAAAATTTTTGCTACTACTCTTTTC
TCTAACCGAAAAAGGAAAAAGAAAAGAAAAAAAAATCAATTTCCTCTTTTTTTTAAAAAA
AATGTTTATTTTGTGCAAAAATTCATATAATTAATTTTTAAATTTCATTAATTAAAATTT
TTTTTTCTTACTC
>660_SgrAI_67/3_NODE_2_L79
TGCTGCGGCAACCGCTTCTCGGAATGTAAAACCAGATAACTGCAATGAATCCTAGCACCA
CTGCAAGAGCAGATCCGGGGAAACCCAAATCCACCATTGTCGCCGGACT
>661_SgrAI_67/3_NODE_1_L210
ATAAGTGGAGTGTGGAGAGGATAGAATATATGCAGATCTTATCACTATCTCATAGAAGTA
GAGAGACTGTTTTCTGAAAATTTTCATTTTAAAATTCATAAACAGAAAAAATTAAATATG
ACAAAAAAAAGAAAAGGTAACAAAAAGAGCGACGACAAGTATGTAAATATCCTCAGTTTG
TCTGTCTTAGAAAAAATCTCCGAAATTTCGGTGTAAAAAACTTCTA
>670_SgrAI_67/3_NODE_1_L236
ACGAGAAAATAATTAAAAAAGAAAAAGTCAAATAATAGAATATTAGTAGTATTATCATAA
TTTACATGGAGAATAAAGTTCCCCGAGATAACCATAATTTACAACAATTATTATTATTAG
TACTTTAGTATTTTTGGGAGAATAAAGAAATTCTGATTTTAGAATATTAATCATTCTTTT
TCTTTTTTATTTTCTGGTTACTGTACAAGAACAAGCCGGCCACCGCCACCCCAAACATCC
CCACCGTAGGCGAACTCTCCACCGCC
>677_SgrAI_67/3_NODE_1_L106
GTATATGGTATACAATGAGATGGATAATGAGCCTATTCAATCGATATTATTATCGTCGCA
AGACACATTATACTTAATGTTGACACCAAATTTTTACCCTCCACATCATAAAATACCT
>686_SgrAI_67/3_NODE_1_L160
ATGATCCAATTTGCCTAATGGACCGGTTAAACCCAGAACATTTATCGCTAAAACCCTAAA
ATTGATACACTATAAATTAACAAGTTGAGAGTTTAGGGTTTCTCTTCATTGCTTCATCGT
CGTCTCATTTGCCTCCAGAGGAAAACCGGAGCGGCCACCACCTGCTTGACAAAA
>690_SgrAI_67/3_NODE_1_L219
TTCAAACTTGATATCTCCAACATAGAAGTCTCAAGCTCAAACCACTAAGCCATCCTGAAG
AGTCACTAATTAAATACTCTAGCTTACAAAAAAAAAAATCATCTAGATATTTTCACAACT
TATGGATCACGTGTTGGATGTCCACAAGACACAGTAAAAACGAGTTTATGTTTCGATATA
TGCACACTCAAAGTTAAAGTGTTTATTTACGAGTTGCATCAAATTTAAGTTTTAAAAATC
TATCTAT
>692_SgrAI_67/3_NODE_1_L201
CTCATATAGTTATAATTATAATACAAATATTATCTGTCTCATTTTATGTGACATCTTTTC
CTTGTTGGTCCGTTCCAAAAAAACTGTCACCTTACTCTAATTGGAAACAATTTAACCTTA
AAAGTTTCCTTTTATCCTTAACAAAATGATTCTCAACGACACCGTGTCAAGTCAAAAAGT
CACATATGGGACAGAGGGAGTAATTTGTTTGGTCAAC
>702_SgrAI_67/3_NODE_1_L201
TTAAAACCTCAAAATCCAACAATATTGCATCATATAAAAAATTCAAAAAAATAAAAAATA
ATACAACCAGAACAAAAATATAAATAAATAAATAAATAAAACTAAGAAAAATACCTAAAC
CAGGACTCCATAAATTAAGGAAAAATGGGTGAAAAACTCTAAGCTCACAGATCCATAAGC
AAATCCTCAAGGATTTCTCAAAATAGAGCTAAAATTTTT
>704_SgrAI_67/3_NODE_1_L106
ACGGCGACCATTCAGATCCAATCTACACCGCTCATGACACAACAAACGCGTCCGATCCAA
CGGTCATAAATCATCATTAATTTCTTAATCCACAGTCTTCACTAATTAACTTCGTTTCTC
ATTATATATAAACAGA
>705_SgrAI_67/3_NODE_2_L101
TCCTCCACCTATAAATGGAACCGCTCCTAGAGCCCTTTCTCTCCTTTTCTGCTCCAGTTC
GTTGGCCATATCCCGCAGCCAAGCCCCTGTACAGCGCCGAGAACCCCGCGCTACCCT
>706_SgrAI_67/3_NODE_1_L184
CTTTTTTTCCTATAATTATTTCTTGAAACTAAACAAATAAATGAAGTGAAATTTTTTAGG
GATAATTAAACGTACAAGTCATTGAGAAAAATTATTTGTTGACACCCAATTTTGTCTGAC
CTGCAGTACTTTTTAGATTTTTATTTAATCAAAATAGGTATCTTTAATATAGTCAATTTA
ATTCAAAAAAAAAAGTAAATATTTTTACGGGCCT
>713_SgrAI_67/3_NODE_1_L224
CTCAATCCTTCGCCACTTCATATCTCTAATTCACACACTCCACATCTTCTATTTCATTTC
CCAACAACAACAACACTGGGAAAACAAAAAAAAAATAAATAATAAACAGAGCTCCGTGTA
TACCACCTTCTTCTTCTTCAATTTTGTCCTCTAATTCCTCTTTTACTGAACTTTTTCCTA
ATGAAAAACTCAAATTGTAATAGCCATGTCCAATATACCAGTTTCTCTTTCTGAAATTTG
TCTTACTCTT
>717_SgrAI_67/3_NODE_1_L295
GTCACAATAACTTTACTAATCACTCCAAAACTCACTTTCGTGAATAGTTGAAATATGAAC
AATTTTTTTTTTATTTTAAAAACAATTTAACATATCCTAATTATATTTACTTTAAGAAAG
CCAAATTACTTTCCTCTGTAGAGAAAAAAAGAAGAAAGGAAAATGGAGTACTCCTTGTGT
AGCGAGATGGGGATTATCGCTACTTCATCACTATCATCATCGTATTCTAGCTCAGGCTCA
CCGTCCTCTTCGTCTTCGCCTTCGCCGTCAACTAACTATCCACTTTCACCGCCGGCCGAG
GTGACTTCATCGCCACCGTCATCTT
>719_SgrAI_67/3_NODE_1_L76
CACTCGGCAGCAAATACTCAACAGGCTACCCACTCAAAAGGCTCTCTTTACTTCCCTTCA
TACCCAGATACCAATCCACTCGGCAGCAAATACTCAACAGGCTACC
>719_SgrAI_67/3_NODE_2_L119
ACAAGCGATTTTCACAATGAACCACAAATGGCTCATAGGCTAACCAAATGATTGAGGACA
ATAACTAATATGCTCTCATTCACATGCAGGCCAAAACTCCCTTCCTTTGCTGTCCAATTC
ACTCGGCAGCAAATACTCAACAGGCTACC
>739_SgrAI_67/3_NODE_1_L213
CATGAACCCACCCCCTCACTCCTAAACATCTATATATACCTTCCAACTCTCTTACTTCTT
TCTCCATCTCCATCCCCATTTCCTCCATTCTTGACTCCCATAACATATCTCATCCATCCT
CTCCCCCTGCAACTATGCCTACTTCTTCACTTTTTGTAGTTTCAAAATGCACTATTTACC
CAGATGATCATCAATCTCTTAATAATACCTTAAAACTCTCTGTTTCTGATCTC
>740_SgrAI_67/3_NODE_3_L85
ACCGATGGATTCATGAGTGGAAACAGAACGAGCGATCACCGGCGAACTCACGAATACTCT
CGCCGGAGTAGAAACATTGTTCCTTAACAACAACCGGTTCA
>744_SgrAI_67/3_NODE_1_L178
GAAAATTATTACAGCAAAGGATAGTTCTAGCTTTTCTTATTACAGACACAGAGACAACGG
AGAACGGCAAAAGGGAAAAAAGGGTTTCCGATCTATATCTGAAACTCCGGTACTTCTCTA
TAATTTTTATATATTTATATTTTGTACTACTAAATTTTTTTTTAAGTTAGGAAAAGGAAA
CAAAACTTTTTTTAGGGCTTTTCCCTGA
>749_SgrAI_67/3_NODE_1_L222
TCTCGAAATTCTAGTAGTACTGCGTAAATTGGGACAGAAGGAATACAATTTACGAACTAA
GATGAATTCAGTGTCTCATACACTTAGCTCAGCAATGGATACGGTAACAGAGATGACTAA
TTGTGTATAATTCAATTCATAATTTAACAAATAATGAAAATATATATATATATACCTGAG
GAACAAGCATGATACCGACTGTGATACCAGCCATGAGATCAGGTTGCAAGTACTCACGCA
CTTTATACGTTC
>750_SgrAI_67/3_NODE_1_L184
CCTGAATTCTCATGCAACCTGAGATATGTAGGAAATCCAGAACCGGGGACCAGCCATAAT
TCCTTAATGTCCGCACCAAAAGTTTTTCAAGAGATATGGTCGACTAAAAAATTAGGTTAG
TCAAGTTTCTTTGTCCATGATCTCTTTTATCGATCATATCCAAAGAAAGGAACAACTGTT
GACACCAAATTTTTTACCTGCCACATCATAAATT
>753_SgrAI_67/3_NODE_1_L122
TCAAAACTCCATATATATTTATATATTACAGCAATCTTCAGTGTGTATCCACAGAATCCC
ATTTCCTTTCTCCCCTTTTCAGTAGCAATTTCAGTGCTTTTCAGTCATGGCGGAGGCCCG
ATCAACCCAAGGCCAAAACTTCTCACTCCATG
>760_SgrAI_67/3_NODE_1_L178
AAATCTCAAAATAGAAAATATTAGATATAAAATCAAACGACCAGAATTACATAGTCTATC
AACCAACCCAATACACATTTCCCTTTCTTCTAATTAATTAAAAAACCAAATTTTTGTTAA
CAAAATATCAACTTGAAATGATTCATTTCAACATCAAAACATTGTATCCCCAAAGCTAAC
ATCAAACTATAAACATATCTGATTTTCC
>762_SgrAI_67/3_NODE_1_L243
AGAATTCTGTATGAAGTTGTTTTACTTTAATTACAGACACTAATGTTACACTCTAATTTG
ACACTAATGTACTTAATTGGCTTAAGAAAAGCTCCATGAAAACGTCAAAGCATTCCACAA
TTCAGTAAAGGCTACTTTTCTAGGTGAATTATTGATGGAGTTGCTATGACCTTATATATA
TGACTTATATTATCACTAAAAACAGAAGGGAACAGCAGTTATAGGGGAATTCATCACTAA
ATTTAATTTTAAGTA
>765_SgrAI_67/3_NODE_1_L229
ATGTGCAATTCCAATAGTAAATAATTATTGTTGGATGAAGGGAGTGCATAAAATTCAAAT
TTTTGAAATCATTCGTCCCCCAAAAGATACTTCTTTTGCTTTTTAGTTGTCATAATTTTT
TTTTCAGAATCAAAACGATATAAGCTTAAACTAATATTTTAAAATATATTTTTTTATTAT
ATTAGTATGAAAAATAATGATTAATGATATTTTTAAAATATTTAAATTTTTATTTTTAAA
ATATT
>769_SgrAI_67/3_NODE_2_L116
CAAAACCCACAATCTAATGTTTCTCAAATAGAATCTTTAAACAGTCTAAGAGGATAAAAT
GTACGCAAACCTTACCACTATCTCATAATGAGATAAAAAAACTGTTTCCAAAAGACCCTC
ATCTCCTC
>776_SgrAI_67/3_NODE_2_L117
TTCAAAAACTCAAATTTTCATGCATTTTCAACAGAAAAAACACAAAAATGCATTCAATAA
TCCATCAAAAAATGTGTAATATATAATTTATAGTATCAAATTCAAACAAGATCTCACCTT
TAACCCCTTGTGGTGGTGG
>782_SgrAI_67/3_NODE_1_L148
CTGAATTCCACACTCCTCCTCACAAATATATACCTTAACAACTCTCACCTCTACCAATTG
GAAGTATGTAGTCAGTCTAGCGTAAGACAATTGAACTCCAACAATGCTAAAAAAAGTGAC
GAATTTCTTTAATGTATAAAAGAAGCACGAGAAAAGAGAAAATTTACCGAGTGGATGC
>783_SgrAI_67/3_NODE_1_L170
AATTTATGGAGGGTACTATTATTATTGTTATCCAAAAAAATGTTCGACTTTTTCAAGTGA
TAAGATTCGATATCCAATTAATTTGAGTACGAATCAAATTCTCGAATTTTGAAAGAAAAA
CAGAATCGCCACTGTTGACACCGAATTTTTTCCGTCCACATCACAAATTACCCGGTCTAT
TTATTTTTAACATC
>784_SgrAI_67/3_NODE_1_L216
TTTGTTATGATTACAGCAAAAAAGTTCACAAATAACGAAACGAAAGCACGTTGAGACGAC
AAATTAATCGGCATTGGAGTTCCATTTACCTTAGCAGGCCAAGCGGGGAAACCTTTGACC
TTAGCAAGGACAAGATCGCCCAGACTCAACTCGCTCATCGACTTCACTCCTTTAGCTCCA
CGCTTACGACCTGGAGCCATGCCTTAATTCTATCAAAACCCTAGATATACTACT
>785_SgrAI_67/3_NODE_1_L226
TCATATAATTAATACTTATTTTAGCATGAATTATTACTTTGAAAATTTTATTTTATGCAA
TTACATTTTTATGTTGAGGGAACTTTTAAAGAAACAATTTTAAGAGCAAGAACAAAATTC
CCTTGAAATTAAAGAACAATGGGTAAATGAACAATGACATAATAAAAATGGTAGATGCAC
ACTTGAATTCAATGGAGCTAACACTCTCAATCTCAAACAAAAAGGACTTAGATCCAAACT
GAACCGCATAATGTCA
>793_SgrAI_67/3_NODE_1_L240
CATGTAACCTGAGATATGTAGGAAACCCCAGAACCAGGGTCCGGCCATAATTCCTCAAGC
CCCACCAATTTTTCAAAAGATGTGGCCGACTAAAATTAGGTTAGTCAAGTTTCTTTGTCC
ACGACCGTTAGTCAAGTTTCTTTGTCCACGACCTCTTTCATCGCTCGTATCCAAAGAAAG
GGACAACTATTGACACCTAATTTTTTCGTCCACATCACAAAAATACCCGATTTGTCTAAT
TTTACCAATTTTGAAATCGTTGTCCATTTC
>798_SgrAI_67/3_NODE_1_L117
GAACTAACAGAGTAATAAATCGCTAATTGAATCATCTCAATATTGCTGTGCAATCAAATT
CAAATAAAATTTCCAAATATATTAATCACCCACCAGAAATTCATCATCTCCGCCATAAAA
AAAAACAAACAAAAGCAAAAAAAAACC
>803_SgrAI_67/3_NODE_1_L216
ATCTCATCCTCCTTACGTTGAGGTATTTCTTTACTGAATTGTGTTTTTGTTTATTTTTTG
TTTGGTAAAGATTGGTACTTTCTGAAGTTTTCAGTCTGATTTATGATTTAGGGTTTTGAA
TTTGATGTTTGAAATGATGGGGTTTGTGTTGCAGATGATATCGGAAGCCATAACAACGTT
GAAGGAAAGAACTGGTTCGAGTCAAGTGGCGATAGCCAAATTCACAGAGGAGAAACAAAA
GGATTT
>818_SgrAI_67/3_NODE_1_L189
TACGGCGATTTCTTTCCACTAAAAAAAATTGGTTTTTATTTTAAATTTCTCCTCGTTAAA
AAGGGAAGAAAATATATATATATTTTTACTACTACAGCAAAATACAAGTCGACGCAAATA
AGGAAGAAAGAAAGGGGGCGTAAGGGGAGAAATAAAAACAGTTCAAAAAACTTCCGGCGA
TAAACCAAAAGTCTCCTCTCTATATTTTTCAACGACCAG
>839_SgrAI_67/3_NODE_3_L93
GAAATAGGAAACCCTACAGCCTAGCTGTGTGTTTATATAGCATATGTGTCTTGGGATTGA
TCCGGATTTGAGCCAAGCCATTTGTTCTGTCGGGCAATGAATTGGGGTG
>839_SgrAI_67/3_NODE_4_L136
TATCCCTGACATTGAACATCTTCTATACTCTGGGCCTTGCTTAACAGAAAGCCCATCAAA
TGCTCGGCCCAAAAAGAAATAATTGGATCTCTCAAAGCCCAATACTAACTTTATCAGTAG
CTTTGAACCCCTCGATCTCCGGTTCTTCTCTT
>842_SgrAI_67/3_NODE_1_L182
AATGATTGCACCTCTTAACGCCATCTTTTTTTAAAAAATAAAATAATTATTAAAAAAATT
AATCGTTTAAATATTGGGCCTGTGTGGCATTGTTAGAGCAGGAAAATGGGAGGAACATAT
TGTTGACACCTAATTTTTACCCTCCACATCGCAAAAATACCCGCTTTGTCTAGTTTTAGC
AATTTCTAAAATTTTTGTCT
>863_SgrAI_67/3_NODE_1_L203
ATTATTTTTTATTATTATATACAGAGAAATATTAGTACTACAAAAATATGATGTTAATCT
TTGATTTCATCAATGAAGACACAAGTAAATCAAGATAATAATGTGTCAGCAGTTGCTATA
CGAACTCCCCATTATACCCCTCTCGTCAACTATTATCCGTTCTCCCAGTCCCCTTTTTTC
CATATACGTACAATACAAATATTACGGTCCTCTCTCTCTCTCTCTCTCCCTCC
>866_SgrAI_67/3_NODE_1_L72
TGTTGCTGTTGCTTGGATGGAAAAGAGGGAGGTTAAGGGCTGGTTTGGCGAGGAGAAAGA
GGAGACGAGAAGGAGGCGGCGATGGCGGCGATGGCGGCGACG
>877_SgrAI_67/3_NODE_1_L129
TAAAAATACGTAGTCTGGATTGATAACATGAAAATTTTACAATGTCTGTTAACTTTGTTC
ATAAATAATAATTATTATCTATCATTCACATATTTTTTACTATGATAAATTATTTATAAA
AAGAATAGTGAATATATATATATATATATATATATATAT
>881_SgrAI_67/3_NODE_2_L74
TTGTATGCTCCACAGATAATATATTCGGAGCCACCAATACTATCGTATCACCTCCATCCT
CGTCCCACGCGTTGATCGCGTGCACACAATTAAACCCTGGCACA
>901_SgrAI_67/3_NODE_2_L70
CTCTCCAAAATATTTGGTATAATACACTCTCTTTCTCTCTCTATATGTGCTTTCTCCATC
GATTCAATCATCGTTCTAGGGTTTTCTGTAATATAGCGTT
>904_SgrAI_67/3_NODE_1_L220
TTGCAAACCTTCTTTATAAAAAAATATAATCAAACACAATTTAATTTAATTATAAAAATT
CATAAATTTTTCTGTTAAAAAAAATCTAAAATTTTTTGACGAAAATTTACACATTTGAGC
AGGTAAGGGGCCCACGTTTAAAAGAAACGGTGGACATTTCCGCCTTGAAGCCCTGCGTCG
TCACAGTCGTAGAAGGTGAAATACGACACCGTACTGGAAATTTCTTCTAATACCACTTTT
ACCCTCAAGC
>906_SgrAI_67/3_NODE_1_L189
CCTTACTGAAATAAATCTCAACCACACAAATTTCTCAGAATAACTTTAGACCACAAGTTT
CAAAAGTCTTACTTTTTTCTTTAAACACGTTGCCAAGTCAAAGGGTGCTATATAAAATGG
GACGAAGAGAGTATATTTTAGCGATTTTTTTATAATACTTTTTTTTATCAGTTTTTTGAA
TACTAGATATACCTGTTCACGTTCAATAAGAATTCTTTT
>908_SgrAI_67/3_NODE_2_L77
GAGGGGAGGTTTGTTGGGATACAAACTCTCTCCCACATCGGTTGTGGAAAGAGAAAGTGA
CCAACTGTCTCTACACACACACACACACATATATATATATATATATA
>915_SgrAI_67/3_NODE_1_L228
TTACATATGCTTTTTATTTTTTTTTTATATATTTTCTCTGTTTAAAAAATAATAATTTAT
TTTTCTTTTTAGTGTATTTGAAAAATAATGATCCTTTTTTTGACAAAATTTTAATTTTAA
CTTTTTAATATTTTAATATATTTGATATAAATTTAATTTAAGATCATAAAATTAAAATTA
TTTTCCTTTTATTTTGTGTCAACTCAAATTAGGTTATTCTTTTATTTTTATTTTTTAAGT
TATATATATATCATTAAA
>921_SgrAI_67/3_NODE_1_L254
AAGTTGTAACAAACACCACAAAATCATCACATGATACTCCCTTTAGATTGGTCAAAGGAA
TTATAGGGGTGGTTGGGCTACTCACTTGAGATTGCAGTTTGAAAGGTCCATACTAAACAA
GTATGAGTTTGTTGTAGGGAGGATAAACATATTTGCCCTGAATGAGTATAGGGAAAACCT
AGGTCCATTTCACAGGGAAGAGAGCAAAGTACACAAGGAGCCAAGAGTAACACATTTTAC
CGAAAATATAAAATACAAAACCGCATAAATAA
>922_SgrAI_67/3_NODE_1_L151
CCGGCGACGGCGGGGGGAATTGCCACTTGGATTTCCTTCTCGGCGTTCCGGCTGGAGATG
GCGATGGAGCTATCCCCGCAGGATACGGGCTCTGAAACGGACTGGTGGTAAATGAGTGAG
CTGGCGTACTGTTGTTGGTGTAATTCGTCCCGTTCCCGACTGATT
>924_SgrAI_67/3_NODE_1_L75
GTTGGAAAATGGCTACGGGAGCTGCCGGCGATGGATTATTCCGGGGAATGTTCGACGGAT
GTATTTCCGGTCACGATATGGGGATTCAACAAAGGCCGTACCACC
>934_SgrAI_67/3_NODE_1_L200
ATACTTATAATTTAATCAATTTATATAATTAGCACAAAATGATAAGCATTATCAAAATGC
TGGAAATTTGACAAACGCGGACTCTCATTCCCTCCATAAAATCCGTCAATTTATTTCCTC
AATTTTCCGACGAACACGGCGGAGGAAATGGAGGCTTCATTCGTATCTAGAGCAAAGACG
GCCTTCCATTCGGCGGCAGCTAAAGCGGAGAAAGTTTTCACTGATATA
>935_SgrAI_67/3_NODE_1_L119
TTAGTGAAAACTCGTTATTTGGAACTATTGAACCTTGGTTTTTCCAGTTACCTTCGTTAC
AACAAGTCGACATGGCCAACAACAGCTTTACACTTGTCAAGATCTCAAGGGTTGTTAATC
TGAACAGCGATCTCGTCGCCGTCGATTTG
>935_SgrAI_67/3_NODE_2_L100
CCAAAATTACCCCCAAATCTACTAGAACTTGCAGCGAAGGCTAATTCGTTATCTGGGCCT
CTGTTAAAATCATCATTTGATGGGTTAAATCAGCTGGAAGTTGTGGAACTTAGTGAAAAC
TCGTTATTTG
>941_SgrAI_67/3_NODE_1_L246
ACAAAATATTAATTCCTTCAAGTCCACCCCTAGGCCCTAGAAATTATGTATTCCTTTTGA
GGTTTATACCTCATGCATGAGAGCTTGTACCTTCCCCTGGCATTATTACTTTGCATTTAA
GAATTCATTATTGCGATACAATTAAGAATCATTATTACACAAATACACATAGTTAACATT
TTCCAATGGCAAAGTAACAAAGTATCCCATGAAAACATAGTACATTGCGCTAAAACAGTA
ATAAAATTGCCTTGTCAAGTTTCTGGAAGGTATTCG
>943_SgrAI_67/3_NODE_1_L225
AGTTGTGGTGCATCTAGCGTCGATAACTTTATTTTTTATACAACAATTGTTATAATTATA
TATGGGGTCGTTTGGTTAGAAATAGCTTATTTCGAGATTAATTATCCCTGAACAAGTTAT
TTTGAGAATAAGTTATTTCATATCATGCATATAAAATAATTCATTCATCGTTAAAGTATA
AACGATGAATAAATAATCCAACGATTATTTAATACCTTCGATCAAACGCCACCAAATAAA
ATAATTTTGTATT
>947_SgrAI_67/3_NODE_2_L87
CATATCGCTCGTTGCTCTTTCCACCATTGAATTCACCATCCTTATATCCTTTACTTGTGT
TCACCTCCCACAGAGAATCTCCAACTTTATCCGATCAAAACACCG
>951_SgrAI_67/3_NODE_2_L96
AAAATATCAGTTATTGATTGTTCTCGATTCAATTTGCTAATTTAACTGTTAAAATTTCAC
TATTGATAATTTTTATTTCGTTAGTGTATAACATGTGAATTTTTATAATT
>956_SgrAI_67/3_NODE_1_L121
CTCGCCTGAGAAAGTCGCCGACGGTCCACCCTCCGGGAACCTCAGTACAGCCGGCGAATC
GAACACCGTTTTACGCCCAAAACACGGCTGCCTGGTAATCTTCTGCTCCCCTTTCGAGAA
TTCAGCAAAAGTATTGAAGAAATTCCAGAAC
>958_SgrAI_67/3_NODE_3_L105
TTTATACATGTTCAAAAATGCTATACACATTGCTATGCTAAATTATAGATAATAATTCCA
ATATTTGACCCAACCTTGAAAGTCTAATATGATTTGGTTTAACATAACTATATATATAA
>963_SgrAI_67/3_NODE_1_L90
TAGAACAACAACACCGTTTAGATGAGAACGTGTTATTTCAAGACTGCAATATACTATACG
AGCAAGTAAAAATTTTGCCTCCGTCACTATAAATATAGAAAACA
>965_SgrAI_67/3_NODE_1_L216
AACAACATCCATATGTTGACATAAATACATAATACATACATACATACATAAATGGAAAAA
AAAAAGGGGTCCAAAAGTGGGGGCTTTACTAATTTTTTTAATATATGAAGATGATATCAC
CAATTAGTATTACTATTCATTCAACAAACAATTTTTTTCTATATATTCTCTCATTTGCCT
CCATTTTTTTCCTTCAAACCAAAATTCCATTTCTGTAATTCTTCTCTCTTCAAATGGGTG
AGGTAA
>974_SgrAI_67/3_NODE_2_L107
ATATTTACTAATAGATAAATTGAAAAAATATAATAATTGTCCAATTTTTGACAAGTGATC
ATAATTCACAAGTTAGTATATGGAACAATCAATTCAATTTTCAGGAAATTAGAAAATTG
>983_SgrAI_67/3_NODE_1_L132
TTCAAATGGAATCTTACGCAACATGAATTTAAAATAGTCGAATTTTAATTTAAATATTAA
ATATCGAGTGAGAAAGAAAAATGAAAATTCTTTTTTGAATATTCGATGAAACAGACTAAT
CGTATATAGAGAGTCCCACTAGGGGAAT
>986_SgrAI_67/3_NODE_1_L224
AATTTAATTGGAAATTCTAGTTAGTGTGTTATCAACAACAAGAGCACAATGAATCATCAC
TCTAATCTTAAAAAAAAAAAAGTTCTTCAAAAGCAAAGAGATGCAACTAAATAAATTTTA
CTTCTCCAAATATAAAGGTTTGAAATTTTTCAAGCATATCGAAAGTACATCAATTTTTAA
AATATAAAAAATTATTAATACTTCATATTAAAAGATAAAAACTATTTTAATTCTTAACTC
AAAAATAACTCAAA
>991_SgrAI_67/3_NODE_1_L203
TACATTCAATATTATTAAAATAATAATAAAATAATTTTTTAAAAAGGGTGAAAAGACGAT
TTTACCTAAAGTGAATTTTTTTAATGAAGAACAAAAAGTTCGAATAATATTATTAAAGAC
GTTCACACTTTTAATATACTATATATAGAATAAAAGAATATAAAAGCTTTAGTTTTTAGT
TTTGACGGTTTAAAAATGCATAGACTTTTTAGATTTAATGTTTTTTTTAAAAC
>992_SgrAI_67/3_NODE_2_L94
ACGGTGAGAGTTCATGCCGGAGATCCAGGCCACCGGTGGATCAGGCATTTTTGCAGGTGT
TTCCGGTCAAGTAAAATTGCAGCAAATCGTCTTCCCTTTCAAGCTGTTCT
>1003_SgrAI_67/3_NODE_2_L169
GAGATATATTTTCAATTTCATCCAAAAAAACATTCCATTTCTTGTTAACATTTTCACAGA
GTAACCAAAAAAAGTGAGAAAAAACAGCAAATCAAACTCAACATATCTCCAATAAGATAA
GAACAGATCTATAAACAAGAAACTAACACCAAAACCACAGTTTTCTACTCTTTTAGACAC
CAAATACTACCATAT
>1007_SgrAI_67/3_NODE_2_L97
AGCGGTGGAGCATGTGGTTTAATTCGATGCAAAGCGAAGAACCTTACCAGGGCTTGACAT
GCCGCGAATCCTCTTGAAAGAGAGGGGTGCCTTCGGGAACGCGGACACAGGTGGTGCATG
GCTGTCG
>1012_SgrAI_67/3_NODE_1_L173
TCCATGATCCCTTATTTTGGAAAAATCAAAGAATCCGTTTTGTATATAGTTCACTTTCTT
ACTAGAACCTATCAACCACGTAAAAATATTCATGAATCGCGTTTTTTATTAAAATGTTCC
TTATTCAATCCACCTTTTCCCGAAAATTCACCTATATATAAATGCACACATCTTATGTTA
GAACAAA
>1019_SgrAI_67/3_NODE_3_L84
ACCCTCCTCTTCTCCCCCGCTACCTTCTACAAAGCAGCAGCACCTACAACTCTTCACGCT
TCTTCGCAGAGGCTACCACCACTCACTCTTACCAACGCCGCTGCTACCTCCTCC
>1020_SgrAI_67/3_NODE_2_L76
AAGTTGACATTTGGCGGCGTATGGAGATCAGACTTCATCGTGCTAGACGATGAACCACCA
ACACTACCACCAACACCACCAACAGATCCAAATGCTTTGAGCAAGG
>1032_SgrAI_67/3_NODE_1_L207
AGATAATTTCATAAATGCTACTCCTAGTAATAATACTAAATAAAAATACTTTACATTTTA
GCTAAATTTGATTTAGCTAGACGTTAATGAAATGTCTCAGATTCAAGTCATCTTCGTTAG
GAAGCTTTTTATTTTTCAATCTGACGTTTTCATCCTTAATTAGAAATTTTATGTTGCTTT
TATTTTATTGGTACTAAATAATCATAGGAGTAAGTTTAGGGATTTTTAACATATATT
>1042_SgrAI_67/3_NODE_1_L154
CCCTTCTTCACTCCTTCTCCACTACATTTCTTAGCTATGAAGGTAAACAAAAATTCTCTT
TCTTCCTCATTTTCAGGCTATATGCTTTGTTAATCCAACTAGTGTTGTTTAGGGTATCGC
TTTTGTTTTGTTTGCTTTCGCTTCTCTAATAGCTAGTTAGGGCTTTGAGG
>1042_SgrAI_67/3_NODE_2_L93
TGGTCTTCATTTTTTGCCCTTTCAGACTAGACACAAAGGAGCATAGATATGTCTTTTACC
TTGGAACTGTTCGCTAAAATGAGTCGCAGGAAAAGGAGTAAGAGGCATT
>1043_SgrAI_67/3_NODE_1_L222
AGAAGTTTCTTCTTGGGCGGAGTTAGGATCTGAACTTCTCCCTGTAGTGGCCAACTACTT
GCAAATTTATAGCGAAGGTGCAGTACCGCAGCCACAAGGGGGGGCAGCCCAAGTAGTTCA
GGGGACGCCAACGCCAGCCCCACAAGAGGCCCCCCTACCCTCAATTGTGCCACCTTCTTG
TTACTCGCTGACCGGGTATGTGGAGGATTGGGTTGCTTGCAATCCGACTTTCATGAGTGA
TGCT
>1053_SgrAI_67/3_NODE_1_L98
CCACCCACCCACCCACGGCGCATTATAGCAACACCGCCGTGAGAAAAAAAATGAAGCATC
CAGTTTCAGAAGCGAACGAGTTGAGTCCATTCGGCTCACTGAGTCAATCCGAGTTCTACG
CT
>1062_SgrAI_67/3_NODE_1_L98
TTTTAAAACTTAAGTTTCAAAATTCTATCAAATAAAAAAATATCAAATAAATTATTTAAA
AAAAATAGAAATAAATAATAGAGAAGGAACAGGGTGTTGCCAACTCCGGCCAAA
>1063_SgrAI_67/3_NODE_1_L103
TAAAATAAAAATAATTAAATCCTAACAATTTAAAATAAGAATATATACTAATAGTTTAAG
CAAATGATTAAACAAGAAAGATGAATGACTTGGCAATTGGCATTTTATTGATTGATTTGG
TGTATAA
>1065_SgrAI_67/3_NODE_1_L142
AATGATACTTGCCCTTTCATTTGTTAAAATTTTATATTTTAAAGGAGATAAATTACTCTG
TGTATTTATAATTTTATAAAGGACAATGAAAGCAACGTGTAAATTTTGTGTTAGAATATT
TTTCACAAATTGACAGAGAGTATAAAATTAGAGC
>1071_SgrAI_67/3_NODE_1_L153
TTCCCAAGGCTCTACAACCCCCCCCCCCCCAGATTGCACTAGGTATGTTGTTATTTTAAA
AAGACGATGAAAAGTTGAATTAAAATTCCCAAGTTTAACAAACAGAATTTATCAACAAGC
ATAAAAGCAAAAAGATCAGCGCGTATAGATAAATAATACGTGGGAAAGCACACCGTGAAC
AGT
>1075_SgrAI_67/3_NODE_1_L292
TTTTAGACTCAAAGGTAAAAGAAGGGTATTTATGATCATCTTTTTCACAGATTAGGGATA
TTTATGACTTTTTCCCAAGAAAAACACAAAGGATAAAGGCACAAGGCTGGGTAACAATCA
AAATAAATATTATATTCAAACTAACAATATAATTCAATACAATCTATAATATAGATTAAG
GACTATTTTGATCATTTTCTCAAATAGAAGGATTATAATGGCTAATTTAAAACTTAATGG
GGTAGGTAGAGAATTGCACCTGCAACAACTTGATGATATTGCTGGCACCAAAGACACGAT
GAACAGTGGTGAAGTTGATCAG
>1076_SgrAI_67/3_NODE_2_L110
GGTGTGCGGCTAGAATTGACCCCGACCACCAATTCCCCGCTCGCCATCGACGTTACTGAG
TCCACGGAGATGAGAATTCAACGTCTCATCTCCGAAAACCCTGTCGTAATCTTCACGCGT
TCGTCTTGTTGCATGTGCCA
>1085_SgrAI_67/3_NODE_1_L106
ATTTCATTCACGCACTCTCACTTTGTTTCAATTGCAATTTTTAAGGCGGAATATATACAA
CTGTTGAATTTGAGAATATAAATTATTGGCTTGTTTTGATTTATTCTTCTTATACTAACA
GAGATGAGCCGATC
>1099_SgrAI_67/3_NODE_3_L93
ATAATTTATTATAAAATAATTAATCCCAAAATAATTTATTTCCGATCAAACAAACTCCAC
AAGATTGGAGAATGAACTTAAAACCAAAGTCCAAATAAGATACCC
>1101_SgrAI_67/3_NODE_1_L241
TTGGATTATTTATTTCACTATTTTTATTTTAGTAATGATATAAGTTATCCCATATATGGT
GGGATAACTTATTCCAAACAAAAACTCCTCTTATGGATTGACATTAACAGGGGCACCATG
GGATGGAATGAAGAATTACTTTGGACTGAAATATATGCTGTTGACACCGAATTTTTCCAT
CCACATCACAAAATACTTGTTTTATTTAATTTTAATAATTTTTGAATTATTTGTCCATTT
TATTAAAAAAATAAAAATAAATAATAATAAT
>1103_SgrAI_67/3_NODE_1_L135
AATTATCTACTACATCATCACAACTCATTATTACGTATAATATATATAACACCATTCCAA
GCAAAAGTACTTAGGACAAGTACTTAATTAAAATAAAACAGAAAAAAAAATCATCATTAA
TTAATTTAAAAAGTAACATGAGTTTCTTA
>1106_SgrAI_67/3_NODE_1_L161
ATATAATATATTTTTTAAACAAAAATAATAAACATATATTATTTGTTCATTTTTACTTAT
TCATATCAAATTTCACATTCTCTCTATCACTATTTCATAGAAAAAAATAAAATCAAATTA
AGATATAAATAATATTTCATGAAAAAATCACTTCTAAAATAAACATGATAATAAA
>1120_SgrAI_67/3_NODE_1_L230
ACCACGATATACACATCAGGATGAACTTCCACCCACTAGACCACAAGACAACTCAGATCC
ATTTCCAGTGAAGGCCAAGGGTGAATCTGAACCAATTATAACATACAAACCATCACAAAT
CTCATCCAGGTTCCGCTCTCTTAACATAAAGTGAGTGAAAAGTAAGGCTAAGTCTAAGTG
AGTTAGGCTTCCAAATGGGTTAGATCGAAAGGGTTGACCCCATTACAACTGGCACCCTTG
TTGCAACTCCTCATAAATTG
>1124_SgrAI_67/3_NODE_1_L236
TAGCTTTGCGAAGATTGATTGGCTGAAGTCTTCTCTATGTATTGGAATAGTTCTCAGGTC
CATTTTTTGAATTTTGATACTTAATGGTGATAATTTCTGGATACTTTCTCCAATTTTTAC
GAAATGTTATGCATTGATGCTTTAATTTTGGTATTGAAGTCAATTTGGTTCGACTACTCG
ATTAGTATTGGCTCTGCTCAAACTTTTCTAGTTCACCCAAGTATTCCCCACTTGTCCGCT
TGTTGCTGAGCCCTGGGATTTGATGG
>1126_SgrAI_67/3_NODE_1_L121
TAGAAAACAATATTTGCCGATACCATCGAAATTCTTCGATCCCAATACAAATATCAGATA
CCGAGATTATTTTATTGCTAGTAGTGAAAAATGCCAAATCACATCTGATGTGGCAATGAT
GTGCACGTGGGACCCATTTTA
>1133_SgrAI_67/3_NODE_2_L125
TGGTGGTTATTCTCCAGCAATGAGGAGGCTAGTCGGAGAGAAAAAAGGAGAATGAGGGTC
GTTTGGTTTGCTATTTAGGGTGATGTTTGGTCACTGTTGGAGGAAAGAAGAGGGGATACG
GGATTCAGGGTCGCTGATGGCTATCGAAAGGGGGC
>1140_SgrAI_67/3_NODE_1_L195
TGACTACACATTATGATTATAGATATTAAGAAAAATATTCAAATACAAATCAACTATTTT
GAATATTAAAAAAGATCTTAAAAATTAAGTTAATTTAAAACGAAGTGAATATTAAGTAGT
TATTATTTTTATATACTAGTGGATGAAAATCGTCTTCATAGGTAGTCTACAAGTGGATTC
CTGTCTTTTCACAAAATTTGAAAACAAAATAAAAGTGAGTGTTTT
>1157_SgrAI_67/3_NODE_1_L160
GAGTCCAATTCCAATAAGGAGATATTTAAAGCTCCCCTATCCCATCTACTTCCACCTCAA
CATCCAAAAACTAATTCATTGAGAGTTCTTCTAATAAGCAGAAACAGAAATTGAAGTTTC
TATCTGAAAATAAGTTAAAGCATTGCACGGGGGAAACCCTTCAAGCATTCTAGGAAGGAT
TAAAGATAGT
>1158_SgrAI_67/3_NODE_1_L213
TACAAAAAACAAAACTAGTGATATATGTTGAAAAGATAAGAGCATTAAGGGATTTTAACT
ATGATATATGGAGAATTATGGATTATAATTTGTATCGATAGGTGTTGCAGTCTTTTTTAT
CATTTAAGGAATTTTTATAATTTTTTAAAAGAGTCGGGATTATATAAAATTATGTAAACA
TAAGTTGTGAATTTATTTAATGAAATATTAATATGAGGAAATTACTGGCGTACGGCCTGG
ACC
>1160_SgrAI_67/3_NODE_2_L110
AACATGGATCCAAAAAGAAAATTGAATATATTACTATATGAGCAAGTCTTGAAGAATCAC
CATTTGATTTATAACTGTTATATTTAGTTCCTAGCAAATTTCTCTAGATTATAAATAATA
AA
>1162_SgrAI_67/3_NODE_1_L182
CAGAGATGGAGATATACTGTTCATATGGAGTGGGAATTCCCACCGAGAGATCATACGTCT
ACAAGCTGTCATCTTCCGATAGATGCAAGAGCATTCCTCCTCAAATCGACAGCTCTGCAT
ATGGAAGTGACAACGGGTGCTTGAAGGGTGGAGTCCACTTTGTTGATGGCGACGAGAGCG
TTCCAGTCGTGAGCGCTGGCTTCATGTGCG
>1163_SgrAI_67/3_NODE_2_L82
CGATGTAAGTGATGATCCCACAGTAACGGCGACAGAGAACCATAGAAGCATAACCCAGAA
GCATAGGTCCAAAGAAATGAAGATTTGACGAGAACCCAAACG
>1171_SgrAI_67/3_NODE_2_L232
ACAATATTTAATTATATTTATAATATTGACTTTTAAAATATACGAAAAAATTTCTAACCA
TGAAAAAGACTAATAAATCTATTTCTTTCTTATTTGAATGAATAAAATATAGGAAAATTC
TATACCTGCTCATTATCAACCCTTCATTCTTAATTTTTCCTTCCATTCATTCTCCGTCAT
GTTGGATACCAAACTGCCCTATAAATTTCACCCTCTCCACTCTTTTCCATTCATTCTTTA
GCTGTCAAGTATTTCATCTCTA
>1175_SgrAI_67/3_NODE_1_L138
AGCTTTTATCTTCAAATTCTTCTCTAACATCGCAACCATCATCGGAACCGTCACGGGCGA
CGTATTACCCAGATTAAAGATCCGATAAGGAGCGGGGCCCCGTTTCTTACCACCCGACCC
GGTACTCTTCCTTGCTGTATCAAGTGACCCGA
>1177_SgrAI_67/3_NODE_2_L182
ATAGTATTGTCATAAAAAACAAATTTATTATCACTCAATACGTTAGAGTGATATAAATTA
AATTGAAAGGGATAAAGTAAATTTGTGTTGTGTGGTAAGTGAGCAACGTTTGTTATAGTG
ATATAAATTGAATTGAAGGGAATCACGTTTGTGTTGAGTTGTCTATAAAAGTGAGCAAGC
CCCTTAAGTCTAATAT
>1178_SgrAI_67/3_NODE_1_L244
CATTTTCTGCAATCAATTGAAATTAACTCATTCCTCAAACAACACAGATAAGTGATAAAA
TGCACCAAAATTCAAAACCAAGCAACTCTTCAAAAAATCAACCAAATCTAAAATCATACA
ACATAAACCAAAAAATCAATCAAAAAAATCACATGCAAAGCTGTGGAAATATAAAATTCA
TACCAACTGCAAAAAAATAAAAAATAAAAAAATTAATTCAAAAAATACAGCATAAAAATG
TTTAAAAAACTCAACCTTTAAGCTCCCATGGCTC
>1179_SgrAI_67/3_NODE_1_L226
TTCTAATGTTCAAGAAAAATAATATCATAAATAAAAACCATCACAAACAAGTTAAGGTAG
GGTTTAAAGACCCTATTCATGAGATCCATAAATATAGTCAGTGCATTCGTCAACACAAAG
GACATAACCACAAACTCAAAGTGCCCATACCTAGTTCAGAAAGGTGTCTTGGGAATGTCA
TCTCCCTCTCTTTCACTTAGTGATACCTAGACCAAAGATCAATCTTAGAAAAGTGACTAG
CCCCTTGAAG
>1183_SgrAI_67/3_NODE_1_L166
CAACTATACCACGGGGACTTCCTCGTCCATGAATCACAGTTGGACCATCATGGACACCTG
AAGTACTCTCTGAAGAGACACTTTCACTATCTGAAGCCAATGCATCAGCAGACATAGCTG
ATCCATTAGCTGACTTCATATCGACCTCATCATAATCACTTTGAGGTTTCAATTTAGCTT
CAAT
>1187_SgrAI_67/3_NODE_1_L232
AATTATTCTATATTTTAAGTCAATATATAAATTCATATATCTATCAAAAAATTATCCTAG
GTTTTTAAGTAAAAAATATATAACCAGAAACAAAATCTTCTCTTGTCAACAAAATGTCTC
TCCAACTATTACTTAATTACTTAAAGTTGACTACATCTAAATTATTTTCTTCTAGTAATA
ATAATTTACCTAGTGAAAAAAAATCTATTTTTGACCAAAAACGAAGAAAAAAGAAAAACA
GTAGAAAACAAAAACACAAATA
>1203_SgrAI_67/3_NODE_2_L149
AGAGTCCAAAACCACATACAGAACATCCACCAAAAACCGTGACTCCTTCAGTACCATCAA
CACCAACGACTCCAAAACCAAAGCCATCTCCACCACCAAAAGTTGCATCACCTCCACCAC
CAGTTCACTCACCACCACCACCGGTAGCATCACCTCCACCTCCCGTCCACTCACCACCA
>1203_SgrAI_67/3_NODE_4_L114
TCCACCTCCCGTCCACTCACCACCACCACCAGTAGCCTCACCTCCACCTCCAGTCCACTC
ACCACCACCACCGGTTGCCTCCCCTCCACCTCCAGTCCCCTCACCACTACCACCACCACC
GGTAGCGTCGCCTCCACCACCCGT
>1210_SgrAI_67/3_NODE_1_L239
TCTTTTTTGAACGGATTAAAAAAAAAAGATGTCACGTAAAACAGAACAGAACAGAACAGA
AGAAGTATTACCCATGCAATATTTTTAAATACATACATATCAAATTTCAAATCGTAGATT
CGCTTCTCCAAAGATGCAAACTTTAAGTAAGATAAAGAAGGAAAAGAGATAGCTAACCAT
GAAGCCAAAAGAGAAAGTAGAAATAACAGTCTGAGCAATAGAAATAGCAGAGAGCTCAAT
ATTTCCAAGATGTCCAACAAATATATTGG
>1210_SgrAI_67/3_NODE_2_L82
ATTGACATATTATGTTGAACGCTATAGGACCACCTATTCGCCACAGCTTCACTGTCTCCA
CGCAGAAAATTCCCCACCAATCTGTAAAACTTTTGGCCGGACGGTAATCCCC
>1225_SgrAI_67/3_NODE_1_L215
CGACGGAATATACAGAAGATAACGATGGAGTATCAATAATTCACATTAGAGTATCATAGA
GAATGAGAATAGATTTTTTCGTAATACCTTATCAGTATTATATCTTAATTGTTTCTTATT
TATTTCTTTAAAAAATAGTCCAATCATATATGATACTGATAAGATATTGATATGCCAATA
GAGAGTATTGTTGACACCGAATTTTTCGGTCTACATCACAAAATACCCATTTCGTCTATT
TTTAG
>1233_SgrAI_67/3_NODE_1_L218
TGATTTGTTTGTTTTACTGTATCTTATTGTATTGCGTCAAATTATTAAAGAAGACATATA
TTTATTTTATGAGTATTTTGTTATTGCGTAAACCGAAAATCGAACCATTAAGGACAAAAA
AATTAAAAAATATCTTATTAATTTGCTATTGGTTTAATATATTTAAAAATCAAAATTTGA
TAAATAGAATCAATAATACATAAAGCCAAATCAAACCGATCGATACCCGCGCTTAGTCCA
TTTAAAAA
>1245_SgrAI_67/3_NODE_1_L105
TGGCAAACTCTACATTTTTCACACCAAAATAGAGACAGCGAAAGACACCGTACAGCAAGA
CGTCGTTTCGCCGGCCGACGACGATGATACTCCGACACTAAGCTCTCACGCTCTTGAAGC
ACTGAAAGAGTTCCT
>1261_SgrAI_67/3_NODE_1_L188
AAAATAAAATATGAATTAAAGTTATTATAAAAATAAAAGATTCAATAACAAAAATAAATT
CCTAGATGATTAACACAATTTTACACAAATCAATTATTATATATGATAAAAAAAAATATA
AGAATTATGGATCGTCCAAACAAGCTACAAACAGCAGAGCACGCGGTGTGCGTGGCCCCA
AATTATAGCGCGCCAACCGCTTTTCACTCTATAA
>1263_SgrAI_67/3_NODE_2_L128
ACAAACATTAAATAACACAAATAACAAGCTCAGTAAATAGTCAAGAATCAATTACTAGCT
GAAAAATATTCACTCAGTAGAAAGTAATAAACAGAGAAGAGTTTGGAAGATATCACTTGA
AATCGGAGATGGTCTCGCCGAACCTGTTGCCCACCTGA
>1274_SgrAI_67/3_NODE_2_L114
TATATTATAAGCAACTTAATTGATTTTCCATCTTTGCCATTTTACAATAGACTAAATTAT
TACATCAAACTATTAGTATTTATTTAATTTATTGACATGAATATTATATTTATTTAATAT
CAAGTATT
>1276_SgrAI_67/3_NODE_1_L117
TAGCATGAAGCAGTATCTTTATCTAGTAAATTTTTTTTAGGAGTATCGTATCGGTAGGCA
CAGATCATTGGTATTGGATGTATCGTTAGGTTGTGCCGAGTCAAATCAGCGGAGCAGATT
TTTTTCCGTTGCAGA
>1287_SgrAI_67/3_NODE_1_L216
AATTTGTGGAAAAATCCTTAAACATTGTATATCTTCTCTTTCTTCTTTATTATTTCGACA
GCCCTTGCCGGAATCCCACAAAGGGATACACCAAATTTGCCAAAACATGTCCCAACAACA
ACACCCAAACCACCAGCAAAATGCCACCTAAACCCCCTCTGTTTTCACCCAAAAACACAG
CTAAATGCCACCCGAAACCACACAATTTTTGACCATAAATCAGCAGCGAAAGCAGCCCCC
TAAA
>1290_SgrAI_67/3_NODE_1_L234
AATAAATACGATGTCTTGAAAAATATAATCGGGAAATAATTATAATTAATATAAGAATAA
ATTAGGAACTAAGTGTAAAATTGTCTCTTGATTTTATAAAGTGAACAAATATTATTAAAT
ATTTTATAATAGTATACGGACCAAGTAAAATTGGACGAAGAGAGTATAATTTTGTACCAA
TAAACATTATGTGCTCCCATTTTTGTTGTATAAAATGACACATAATATTTGTTTGGTCAA
ATCCATGAAAAAGAGAAGAAAGAA
>1291_SgrAI_67/3_NODE_1_L102
ATGTCTCGGAAGTGCCCAGAATCGTAATTTATGCTTAATAGTACTATTTTTCTTCACTAA
ATCAACAGTCATTCTTGATTTTTTGTTTAGTTTTTCTTCATTTCTTTATCAATG
>1295_SgrAI_67/3_NODE_1_L118
TCAAAGACTCGATGGTTCACGGGATTCTGCAATTCACACCAAGTATCGCATTTCGCTACG
TTCTTCATCGATGCGAGAGCCGAGATATCCGTTGCCGAGAGTCGTTTTTGGTTTCGAAAG
AAGCACGCATCCGCCCGCACGCCCCGCG
>1303_SgrAI_67/3_NODE_7_L153
CCGCGCTTAGTCACCTTAACAACAACAATAACATACCCAATAAAATTCCAGGATAAGTAA
TAGGACACCTTTGAACTTCGATGACTTACACAAGTTAGTTATCAAAGGCATAACTGATTT
ACACATCATTTACATAATATCATTCAAAATAATTAAAGCCATTAATTAACTATATATGGC
AGC
>1311_SgrAI_67/3_NODE_1_L262
CAAAATTAAAGAAAAACTAACAAAATAAGCAAGCTAAAAAATAAACTAGATAATATGTAA
TGTCATTAACAATTACTGAAATTGAATTCTTATTTGTCGATTGGGATTGAAAAAGAGATG
GTCATTAGATTGATATGTTGAAAATATACAAAGATAAAAAGAACCACTAGTTAAATCTCA
TTGTTATCTTCTTCAAAACAAATTAGTGACCTCTAGTGCCATTCACTCTTTCTTTTGTGG
TCTTTTATCTATTAGAACAAAAAGACGAAAACGGCCCTGAAATCTCAGAACC
>1315_SgrAI_67/3_NODE_1_L325
CAACAAATATACTTATGATAAAAATTATAACTCATAAATCTTAACGGAATAATAAATTAC
CAAATAAGAAAATTAAGTAATTCATCCTATACTAATAAATCATTAATAATAAAATCTTAA
TTCGATCATCATCACTCGCTAATTTAATAATTTAATATCAATAAATTATAAATCAATATA
ATTCAATACCAATAAGTGATAAATCAATTTCCGGGAGTAATGGTCACATTTCCCAACATT
TTATGGGATAGAAACGACCAAACCCCAATCTTTGGCCATCACAAATATATTATGCCCACA
CACAATCACTACACAACAAGTTTTCACCTCCGCCCTTGTCCTCACCGTCTCCTCC
>1324_SgrAI_67/3_NODE_1_L179
TTACAAAATATTTTTAACAGTTGTAATACGTGAGGTGTATTTTAATTTAGTTAGTCAAGT
AAAAAAATATCAATTAATAATTAAAAAATAAAATTAATAATTTACGCTAAATTCAACGGT
ATTTTTAATAATTTTCTCAATAAATTTAGATTGAATTGGATTTTAACCAAATCATTCCAA
GGATAGATTTCTGTTCGAGGACATT
>1337_SgrAI_67/3_NODE_1_L231
TAATGGAATAGTAAATTTGACTAGAGGTCTCGTATTTGAATGAAAGTAACTTTATCCCGA
CATATAGTTTCGTTGTAAATTTAAATTTAACGTGGTTATAAAAATATCGAAAAAAAACAA
CAAATCAACTCTTGCCATGTCATCTAACGTCACACCTAATTTCCCCATGGTGCGTGGGTA
TCATCTCTTTCCTTTCTTTTCCAATTTTGGGTTCTTTCTTCCTTCTTCTTCTAACACTCT
CTGCAACAAAATAAAAAGTAA
>1339_SgrAI_67/3_NODE_1_L240
TACTGGGACTTTGATGAGTCTGACGAAGACGCTTGCACCACCACCAGTTCTGTATATGAC
CTTTGGACCAAAACTTGAGCCTTTTTAGGAAATTAATTGGCTATGAAGACGGATTGAATC
AGTTTTCTTGCTCTGGATTTTTCGATGTTCCGATCGATTTCCCCTCCCTCCCGATTTCCC
TCCTTCTTTTTTTTGACTGACGATGAAGGAGTCGATTTGACCAAAGGCATGCGTGAGGGA
CAAGGGTTTCTGGGGGTATGCAATTGTCTG
>1341_SgrAI_67/3_NODE_2_L104
AAACAAACTACTTATGTCCACACAAATGAGATTTTTTATTTGTGTTTTACATATTTTTAA
ATTTTTCACAAAATATATATTATCTTAAATAAACCAAATTTTAAAAATCAATCAAT
>1342_SgrAI_67/3_NODE_1_L237
TTTTTTATTTAAAAATTATAATTAGATAATACATAACTAGATAATAAAGTGTAAAACGAG
AGTATATGAAAAAATTTATTTCATACACTTTTAATAGGGCTATTCGATAGCTTTTGTTAT
CTAGTTAAAAATAATTTTAAATAATTAATTTAAATTACAGACTAAAATGATTTGAAATCC
TACACGTGTCTTTCATAAATGGATCTCGCATTACACCAACTCTATAAAAGAACCCCAAGA
GGTCTTGGACTTGTGTATCGAGCAACC
>1346_SgrAI_67/3_NODE_1_L135
CTAACTCCAACAGTCCCATATTCCCAGTCATGGGATACAACCACTCTGAATCTTATAAGA
CAATTGGTTCGGCGTTCATAATTGGTGGCTACTTCTATAGGTCTCAAACTGATCCCTGTC
TGTATGGAAGGTTTGCATCTCTTTTTCTTTG
>1346_SgrAI_67/3_NODE_2_L119
CTTTTTCTTTGCTTACAAACTTGAAACTCTATAAATTTTGTGTACTCTTTCATTAGCTCA
CTGATTTTGAATCGAAACTTCTAGGTACTTGTACATAGACTTTTATCCAGATGGAATATG
GTCAGGTACTGAAAA
>1347_SgrAI_67/3_NODE_1_L120
TAAGTCGGGCTCACAAAATTATTTCTCTTGCAAGTTCAGGGAAGATTCGACTGATTCCAA
GCGGTGAAAAAGATTCTCCACCACTTCATCCACCTATAAACAAAGTTTCAACAAATTCCA
ACATTCCAGTTGAAAGATCTGATATGGCGA
>1348_SgrAI_67/3_NODE_1_L79
TAATAGCAAAGAAGCCTGGCCGTCTTTTGTTAAGTTCTTGAATTTGGGCATGAATCCGCT
GATAACGCCGTCGGTGGGGCAAAACACGGTTAATCCACTCTGTATATTT
>1348_SgrAI_67/3_NODE_2_L131
AAACACGGTTAATCCACTCTGTATATTTTCGGAGTAAGTTTTCGATACATCTGGGTGAGA
TTTTAACAGTTCTGAAAATGCTTTACATCCCTGTTTAGCCATTAAAGTGGTGACGTTAAG
GTCACTAGGAGCTGCAACCGGAGCTTCAGCAGCGGGGGAAG
>1349_SgrAI_67/3_NODE_1_L235
TCTTTTTTCGTTGTTTCTTGATGATGAGTTTTAAATTTCAATGCATGGATAATATTGAAC
AAACAAAAGAGTGATTATTTAACATATCACAAAAAGTCAATTTTGTTTTATATATGAATT
ACTTATTTTCCAAATAATTGTTCAAGACATAGTATTAAACATTAATTAGTATGATAAAAA
TGTCAATTATTATTGTCTTAATAAACATGCCAAATCTAAATGTGAGAGTGAGTAATATTT
TTGACTTCTATAAAGTGAAAAAAAA
>1352_SgrAI_67/3_NODE_1_L240
TGTCGTTTTCGACGAAAAAGAACCCATGCGGGGCTCCTTGGTAGGCCGACCCGGTAACCA
AGGTCCGATCACCAAGATCCACACCACATGCTCCGACTTTGACATTCGGGTCGGACTCTG
CCCAACAAGTTAAATTTCCATTTTTGCCCACCCCTACACATGCCCTAGGACATTGGCTGG
ACCGCCATGCATCCTCAACTCGTCTCCACTGTCCCGTGCTGAGTTCGTATAACTCAGCAG
TGCTCTTGAATCGGCCTTGAGTTTCCGTGT
>1354_SgrAI_67/3_NODE_1_L245
TCCTCCCCGAAGGAACTCTTAGCCTCATAGCTACATGAGCTACATTAGGTTCCGTAGGGT
TAGCAATACAAGAATCTCGATTTGAAAATACCTGAGGTAGGATTACTCAACGATCCTTGT
TACCTTAACTCCCTTCTCCCGGGATGAAGCCTTAGAAGGAAAAGTATAGGCCAAAAAGTC
TTTAGCTTTAGATGTTATATGAACCCCTAACAAGGAACCGTAGGCATAGAGCTATCGGGT
CATAACTCTTCTCACTCTGGCCTTAGGGTTCTTCT
>1357_SgrAI_67/3_NODE_2_L94
CATATACATATACATTACAAAAAACAGAAACATCATATATATATATATACACACACACAC
AGATGATTCAGGTATATATATAAATTAAAAAGATATGTAGTAAGAATGACAGAGACGGCT
ACAC
>1359_SgrAI_67/3_NODE_1_L250
TAAAAGCTTTTTTTAAACTATGTATCAAGTCAAAATCCTACAAACAAATTGTGAAGGAGG
TGATATCATCACATCATAGGAATGATAACACAATCAACTATTACACAATTGCATATCTAA
CATTCTATATATATAATATTAGTATCACCCAATTCAAACTCCAACTTGAAGAAATTTCAG
TAAAAACATTACCCAAAAAGCGGTTTTTCCAAGAGCCGCTAAAGCGAAACGGTGATCTGG
ATTAATAGTGAGCTTGGCGTTGACGAACAGAAGAATCGCC
>1360_SgrAI_67/3_NODE_1_L114
AGTTTTCACACTTAAGAAGTAATAATTATTAAAAGTAAAATTGAAAAAAATTTAATTAAT
TATTTCTTAATTATTTAGATTGACAACTAATTTATGATAATTATTTTTGGAAACCTTGAA
AACTAAAT
>1372_SgrAI_67/3_NODE_1_L223
AAGCTTATGCAGCAATGAAAACAATACAATAACATACAAATTTTAGGCAATCAAATTTGC
ATCCTAAAGCTCAAACGATCTAAAATTACACTCTTCGAACCTCCAATTAGGGAAAATCAC
ACAGAACACCAAAAAACCTATTTTAATTTTCTTCCCAAAACAACAAAAATTAAAAAGGTT
AAGCAATTTGCACCTGTTTAAGGCAGGAAGGGAAAGTAATTTTTCCAGCCTGAAGAGACG
ACTCAACTACATC
>1380_SgrAI_67/3_NODE_1_L215
ATTATTCTATTATCTGATTATTATTAAGGTTAATGAAATATCCTTATTTTATGTGTGTGT
ATATATATATATATTAAATTTATCAACAATTACTCATAAAAGTAATTTAAATTTTTTCCA
AATTTATCACCAATTTTACCTTGTTAATATATTAAGTTACTAAACTAAGAAAACATCCAA
AAAAGTTTAGTAAAAATAACATAAATAACAACTATTATAGATATATGAATAATGAGAAAC
AAGAA
>1387_SgrAI_67/3_NODE_1_L149
ATAATATATAACACTATCAATCAATGATAGGGTGAACATCATTTTTCATATATAATATAA
TATCTGTTGAATTAGATTAGTCAAAATGTCGATATGTCCGAGTGGTTAAGGAGACAGACT
CGAAATCTGTTGGGCTTTGCCTGCGCAGGTTCGAATCCTGCTGTCGACGTTTTTTAAGG
>1388_SgrAI_67/3_NODE_1_L132
GCTTTTTATTCTCCATTGAACCATCAAAAATCAGGAAAATTACATGCATATCAATGGTGC
AAGTCTAGCAGAGAAGTACGATGTCTAATGCCAAATGGCTAGAATAACAGCAATGATAAA
AAGTAGTAGCAGCACGCTATCTCCTCCTGGTAAG
>1388_SgrAI_67/3_NODE_2_L87
AAACTAACATAATGGTCACCTAAGATGCATCTGTTACAACAAAAGAATGAGACCTATGAA
GCTTTCTTGATTCAACTCTTTCAAAATTGCTTTTTATTCTCCATTGAAC
>1391_SgrAI_67/3_NODE_1_L214
TAGAAATTATTATAGCAAAAAAAATAAAATAAAGAGTGTGTCTCTAGCAAAAATATAAAG
TGTGTCTCTGATATTTAATTATGAAAAAAATGAGTTCAGGAGATAATATGATCAAATTAA
AATTTAAGTGTGTGAGATTTTAATTATAGTACGAGGATACTTGTGCATTTTCTCCCGAAA
ATATAAAAAGTTAAGTAAACCGATTAAATTACTGCTCTTCACACACAAAAAACCGGACGG
TTCA
>1395_SgrAI_67/3_NODE_1_L153
AAGATATAATTTAATTCTGAAAATGAAAATCATAACAACTAAAATGAAACGACTTAACAC
CATGTTTCAGGCTTGACCTTTCGAGTAAGTTGAAAGCCAGTCAAGAAGATGGTCGTTTTC
CTCTTTACTTACCCATGCAAGTCGATCGCGTTGGACATAATTTCTTAAATTTGTC
>1399_SgrAI_67/3_NODE_1_L128
TTGTCACCACCGCGGCTACAATACCGGCGGCAAAGCTCGCGGTCACGTGGGTCCCGAGCC
CGTCTTTCATCACGCCTCTTCGTAAAATCATTTCCTTGAACTCATCGTAAGAGGCAAGCT
GCGAGGCCGTAACCAGCATGGCGCGGTTCACCGTAAGG
>1413_SgrAI_67/3_NODE_2_L96
ATAAGGCAAGTTAAAAGATAGAGCAATTAACTATGGCCCATCATCTTTACAAGACCTTTC
TTCTCCCACTTATCTTGACACTAAGTTTTCCCTCAAAATCAGATACTACTCAATTGTA
>1414_SgrAI_67/3_NODE_1_L246
AACAAATAAATAAAAATTAATAACAAATACTTGAAAACCTGCAATAGCATATTAATATAC
TAAATACTATTTCATAAATAAAATTTCATGCTCAATAGAGTTTTAAAATAAATAAATTAC
ACATTAATCTTCCATTTACAACATACAGATATAGAACAGCAGGTAAAAAATCAAAACAAA
AAATTCACAACTACAAATTAATTCAAATTATCCGCCACATCCACCACAACCGCCACAACC
ACCGCAACCACCGCCATCACCACCGCTGCCACCACA
>1422_SgrAI_67/3_NODE_1_L120
ATCATGCTCGCCCGGGACAACGGTACCGGAACCGGTTCGACTGATGTTGCTGTTAGACAG
GAACCGGAGAAGAAAACCGCCGAGTTGAAGCCGGTTTTAATTGAAGAGAAAACAGAGCAA
TCGTACAAGTGTAGCGTGTGTAACAAGGCG
>1426_SgrAI_67/3_NODE_3_L98
TAAAATATTTTTAAATTGATATGTTATCTATGACTATAATAAATTTTTTTATAAGGTATT
AAAATATCATATAAGAATTAATAAAATAAGTAAAATTTACTAAAAATTGAAT
>1443_SgrAI_67/3_NODE_1_L196
TTACATAAAGAAACTAATCTAAAATAAAACAACAACATTATCTTAGTTTTTCTTCATGGC
AAACACATCTTTTCATCTCCAAGCTCAACTACAAATAAGGTGCATTTTTTGTTGGACTTT
CTTTTATTTAATTTTCTTTTTTCCCTTAATAAAGTAGTAACTAAAAAGGCAACAACAAGC
ACCACAAACCTTTAAATCATTAGAAATTTGTTCTAAATGT
>1449_SgrAI_67/3_NODE_1_L197
TGAACTCAAGTTTTTCAACAAAATTCACCTACGTACATTGATCTCATGACTGACTGAGTT
AAGCAACCATTTGTTATATTTACTAGATCAAACACTTTGCAACATTTAGGTTGCCCTGAA
TGACCAAGATCACAATGGTTCAAAGATATGACTTTCTTTTTAGCTATTTAAAACGTGTCG
ATGTTGTTATGTGGTATCCTAATATATGTAAATAATACAAGTACTCT
>1453_SgrAI_67/3_NODE_1_L210
CTGAATTCTCATGTAACCTGAGATATGTAGAAAACCCATAATCAGGGTCCGGCCATAACT
CCTCAAAAGCTCTTCAAAAGATGTGGTCGGCTAAAAATTAGGCTAGTCAAGTTTCTTTGT
CTACGATCTCTTTCATCGCTAGTATCCAAAGAAAGGGACAGCTGTTGACACCGAATTTTT
ACCCGTCACATCGCAAATTATCCTGTTTATTTAATTTTATCAGTTTTAAAATATTTTCCT

>1475_SgrAI_67/3_NODE_1_L187
GGCTGATGGCAATAACATTAATGGTTGGGCCAGACAGTGATGGCCATTCGTGGAGTCCTC
CTTTATTCCGGCCGCACAGAAGAGGATTTCCCATAGTCGAATCCTTCACAAGAAAATTAA
AAGAAAAAAACGCTATTGAAGTTAGGTTGTCTTGGCAAAATTGAGAAACTGAAAGAAGCT
TACGCTTGATAACAGAAGCACATAAAATAGTAGAGAA
>1478_SgrAI_67/3_NODE_1_L218
TACTATTAGGTTATTTAAAGAATACGTATAGGTAATCCTCCATACAAAATGACATTAGGC
AAATTTGGTACTCTAAAGTTTTCGCTACGCAGAGTCCATATAAAATGAGATTACAATCTT
TTTTAGATTAAGTTACTTATGTGTGATAATAAATAAATCAATTTGAATATATTATAGTAT
GACTTTTCCTTGCTTGAGGGAATGAAAATTTTTGGTATTTAAAGGGATCATAGGTTTTCT
TATTTCAT
>1483_SgrAI_67/3_NODE_1_L225
TTTATTCTTTATCGGATTTGGACAAATTCGGATTTGGACAAATTCGGTGTCAGGCCTCGT
CTCCGTCTAGCTAACAAGTTTAAGCTAAGTAAGTAGGTGACTCATCTGTTAGCTTCCTAA
GTCCTACAAGCATCGCAATTCTCCCACTTTATTTAAGGTCACTACCTCCCCAATTTGACT
TAAAACTTATATACACTCACCCGTCTTAAATATTAGACGTGAGGATCCGAAATAGGCCCA
TATCCTTTTATTTGA
>1484_SgrAI_67/3_NODE_1_L210
ATTTCCCAGTGGTTACCACAAATGGAATAGGGATTCTTTTGGAGATCTCATTCATTCTCA
TTTATTTCTGGTTTTCCTCACCTAAAGGAAAGGCAAGTTACATATATGTCTGAATCAATT
TTTAAATTTTTATTTTGCATAACATGGTACGTGTTTTGAGACGAGGGTTTCTCGAAAACA
ATCTCTCTGCCTCATAGAGGTAGTGGTAAGGTCTGCGTACATTGTACCCTCCCCAGAC
>1494_SgrAI_67/3_NODE_1_L222
TTATAAAATGAATAGTAACTTCTATTAGAATCTGATTTGATCATGCTGTCTGGGTGCCCT
TATCGGGTACCAGTCACGGCCCATAGGTTGGGTCGTGACAATGGCCCTCCTATTTATACT
ACCTCCTAGGGGCCAATGAATAAATATTATTTACATGAGAAGTCCCTAATATTTACAACC
TTAGTCCCTATTCTAGAAGACTCCACACAATTCTAGGATAGGCTAAGTCTTACAAGACTT
CTGTACAAGGTT
>1494_SgrAI_67/3_NODE_2_L71
TAAGTCTTACAAGACTTCTGTACAAGGTTCTATGTGGATCTAGAACCTTCCGGACTAGTC
TACCAAGATCTACACCTTTCTAGACCATTCTAGAGCATTCT
>1495_SgrAI_67/3_NODE_1_L99
ATTATTATTATTATTATTATTATTATTATTTAATTTTTATTCCCCACGTGTTGTTGAGTT
ATTGTTAATGTTATCCCTTATAGCCTCTATGTGTCCTCTACCACTCTCATAGTCTCTTTT
TTGCTATAG
>1495_SgrAI_67/3_NODE_2_L79
AAATACAATTTAATATAAACATTTTATGCAAGTAAATTTTATTCTCGATAGATCGAATTT
AAATTCTTTATTTTTTCGTTTATTATTATTATTATTATTATTATTATTA
>1502_SgrAI_67/3_NODE_1_L216
TAATTTTGTAAATTCAGGTTTTCTACCTCAATTGGGTTTGGGTTTTCTCAACTGCTATTA
AAGGAAATAAGAAGACTTGTACTCTAACACAAACATAAGGAGGGAGAGGACGAAGAGGAG
AGAGAAAACTGAGAAAAGAAGAGTGCGTTTGTTGCTGTGTGTGTTGAGCCGATTGATCCT
CAAAATCATCTTCAATTCTTGTTACTCAATTATATTCTCTGACTTTTTATTTTCACTTTC
TGTGTA
>1503_SgrAI_67/3_NODE_1_L256
CGTTAACGAGATCTGCAATTCTTTTCTAGTCCAATTTGTCTACGGCATTTATCGCCGACA
CAGTTTTCTTGATTTCCCGGTTATACTTTGCTATTTCTTTTGGTTTCTTTCCTTGAAGCG
ACTAGTGATAATAGCTGGAAAGTTGGGCAGTGCGTGTACCGTTTTGCTTACTATTTCTTC
CTTCTCTCTTCACGCGTGGCGCTACCTATTGCACTCGTGTTAATGCTACAAGTTCAAAAA
CGCTAGAGTACAACTGTTTCTAACTGGCTGAGGGAAAAAGATAAAT
>1507_SgrAI_67/3_NODE_1_L221
TAGTAATTTTTTTTTTCAAAAAAAAATAATGGAATATTACAATTCACTCATTATTTCTTT
GTTTTTTTCCTCTTCTATTTATAGTTAATTTCTTAATAATATATTCATCACAATAATCCA
ATTATAATATTTAAAAAATCCAATTTCAAAAAATCCCAGCCCATAAAATAAATAAATACA
GTAAATTATTCTGTATTTTAATATTTATATTTACCATAAAAATTAGTAATATTATTTCAA
ATTCATAATAA
>1508_SgrAI_67/3_NODE_1_L89
AAAAAAAAAAGTTGCAATTTATTTACATAAAAAAAGTAATATAAATTTAAAATATTAATT
TAAACTAATTGAAACTAATTTTCCCAATAGAAAAGTGCCACGTTAATTGTGAGAGCAAA
>1549_SgrAI_67/3_NODE_1_L131
TTAACCAAGTATAGCACCCCAATCTGCTGGCAGGATAAAAATAGTTAACAATGATAAATC
CTCTGAATATGGCGCTGAATAGGGCAACACGACGGATTCATATAGCCAACCCGAACTAAT
TGCCCATTGAAGCATAGTTGATTAATATATATAGAAATTAG
>1553_SgrAI_67/3_NODE_1_L193
CAAGTCTTGAAAATAGCATATAATAGACTCTTGTAGTCGAGTAATTCCTCAAACCCTATG
CATATAAAGAGCTTTAGTGCAATAGAAGGCCACAAGAGACGAGTTCAAACCTTAGAAAGA
GCCTCCAATAGACCCTTGAGGTCGGCCCTTCCTTGGACCCTACGCATAACGAAAGTTTTA
GTGATTCTTATGATCGAATCATTTTTTAGACTCTAAGCGAGAT
>1556_SgrAI_67/3_NODE_1_L211
TCTGTTGCTTCTATATTAAGAAAAATAATTAAAAATAGCTTAAACAGACCATACTATGTG
GCTAATTAACTTCAATAGAAAAAGGAAAAACAAAATTTGTTTAGCTAAAAAACTTGTATA
ATAAGATTGGAGTTTATTATTTTTATCAAAAAGATAAAAGTCTAATGCAATCTACCAACA
CCGGTTTAGCTTACGTGGCTTCACATTATTGGCTTATTCTGAGCTGTCACGAAACCTAGC
G
>1561_SgrAI_67/3_NODE_1_L268
TACAATAAAAACTTGTGGAAAATGGACAAAACTCATTGGCCTTTGAAGTTTTATATATAT
TCTCTTCTATTACTAACGTCTCCTCCAAAGCCACCAACCAACTACTTTGTGAAGCCATTT
TCTTCAACGCCAAACTCTTGCTTTCTTCGCCCTTCGGCGGACTTTCCTATAAACCCTTTG
CTCCATTTATATAAATCCCCATAAACCATTTGCTCGGAAAAATACTCTTTCTCTTTCTGC
ATTTTACAGACACAACAAAAATAAAATGGCCTTAGCTCCGGCACAGCTCTCTAAGACC
>1562_SgrAI_67/3_NODE_1_L78
TCAAGACCAAGAACAGCGGTGACAGAGCGAACAGAAATGGCTTCCAAGAGAAGAGCAGAG
AGCAAAAAAAGCATTGCGAAAATAAAGGGTATAGCTGAACGGAG
>1570_SgrAI_67/3_NODE_1_L328
AAATTGCCAAGACAGTTAACATGGCCAACTACCAACACGCGTATTTTAACGCGTTTGGCC
AATATCTATCTTTTCTATTTTTTGGTCGAAAACACTATCGTCTTCTACTCCTCCATCTTC
AACATCACTTTGATCGCTCCCGCTACTTCTATGGCTTCCAAAAGCCCTAATTCTTCTTCC
ATGTATCCTCAAGTGGTAAATGACCAAAATGCCCCCTTCCCCTCCTCCACCTCTCGCCAA
AATCTTTACCCAACCATCGACATGAGCGACCTTGTAGAAAATCTCTTCCCCGAAAACGAC
GAAGAACACCATTATGCACCATCTGCTCCTCCTGACAACCTCGAAGAAACCCTTCTCG
>1573_SgrAI_67/3_NODE_6_L116
CCTTACTGTACCGTCCAAAACAAGATGGCTGCTATTAACGGCGCCGTCGGAGCCGGAATC
GGTACCAGAACCGAGATCTACGGCGATTCAACTCGCCGGTATATCTCCGGTTTTATGCGT
GCGCCTTGAACTTTGTCAACAGCTCT
>1578_SgrAI_67/3_NODE_1_L94
TTCCTTGAATTTACCGGCAAATAGTACTTTACGGTTTTCTTACGGAACCATTATTGTATA
ATTGTGATCTGCATTTGACTTGTTAAAATTTTCGAGTTGGTTGAGCAGTAAT
>1585_SgrAI_67/3_NODE_1_L297
TGCTGGGCCGACACTGACACTGAGAGACGAAAGCTAGGGGAGCAAATGGGATTAGAGACC
CCAGTAGTCCTAGCCGTAAACGATGGATACTAGGTGCTGTGCGACTCGACCCGTGCAGTG
CTGTAGCTAACGCGTTAAGTATCCCGCCTGGGGAGTACGTTCGCAAGAATGAAACTCAAA
GGAATTGACGGGGGCCCGCACAAGCGGTGGAGCATGTGGTTTAATTCGATGCAAAGCGAA
GAACCTTACCAGGGCTTGACATGCCGCGAATCCTCTTGAAAGAGAGGGGTGCCCTCGGGA
ACGCGGACACAGGTGGTGCATGGCTGG
>1590_SgrAI_67/3_NODE_1_L242
AATTTCTTATTAAAGATAAAATATTAAAAATAATTTGTAGTAAATAACCTACAAAATCAA
CTCTTTCCTAAAAATGTATGCAACTCATATTCTTATAATAAATATACTAGCACTGCTATT
AGTAAATTTTGTTAGTAATTTTTTTAAAGAAAGTGTTGACACCGAATTTTTTCCTTCCAC
ATCACAAAATACCCTGTTTATTTAATCTCAACAATTTTTGAAATATTTGCCAATTTTTGG
TTTTAAAAAAAAAAATCTTATTCCCGCGCGTG
>1594_SgrAI_67/3_NODE_1_L218
TTCATAGCTATTAGCTCAAGCTAATCAAAACTCACAATTTTGACGGCGACGATCTCAAAC
GAATCGATATGCGTAGCTGCAAAAATACAAAAATCACACATAATCATCATAAAAACCTCA
CCTCAAACTATTTAAAAAACAAAAAATACAAGCTCAAAACATATACACGTTGCTACCTTC
ACAAATCACACTTACCGAGGAAAATTTCACCAAACGATCCACTACCGATTTTTCGTCCGA
GCTTAAAT
>1603_SgrAI_67/3_NODE_1_L225
TATTTCAAAATTTTAATTATATAGAGGAATACTTCTAAGAATTTAAATTTTTGCATGAGA
AAGGCAAATGAAAATAGAAAAAGGAATTGAAAAAAAAAGAATTACTCTAATGTAAATTAT
TTTTCATAATTCTATTCATGAAAAATAAAACAAATAAGCACAAAACCCCCAAATGAAAAT
TCAAATAAATAAATAAATAAACCATGATTTTTTTTTAATCATTTTTTTACAAGAAATTGT
ACTCTAGGATTAATC
>1605_SgrAI_67/3_NODE_2_L101
TCTGTCATCTCGACACTTCACGCGTAAAGTAATGAAAGTAACTTTTTTCTATTTTTACGA
AGAATAAATATAAAAAATATATCTAAATTAAAATTTCATACTTAAATTATCGCTATATTA
AAA
>1608_SgrAI_67/3_NODE_1_L98
CAATAATAATCACATCACACTACACCACACCACTCAACGCTCAAGAGTACAATCTTTTCT
TAAATTCTACTCGCGGGATGTATCGAAATTAATTAGTAAAAAAAAAAGTCTTCACAATTT
TAGGACAC
>1609_SgrAI_67/3_NODE_2_L210
CACAGAAGACTACAAAAAAAAATCACAAACAAGAACAAAACATATTCATCATCAACTAAT
TTCTTTCACTTCAGATTCAAAATTAGAAAAGGAACAATAAAAAGACAATTAAATGGAATC
AAAAAGCTGTTTTCACTAAAATTTACTCACAAAAATTCAAAAACAACTCCAATTCCAATT
CATATTCATGGCCAAACACAACTCCTTTTTCAAATATCATTTTTTA
>1615_SgrAI_67/3_NODE_1_L168
TATGTTTATAGCTATTTGAAAAATATTTTGTTGATATAATTAATTTATATAAGTTATGAA
ATCTTTATAAATATTAACTATTGTATACAATTTGCTCATATATTGATTTATAAAAGTTAT
AAAAAAAATTCATACTTCAATTCTATATACATAAAAAATTTGTATATATATTATCATCTA

>1619_SgrAI_67/3_NODE_2_L131
GAATTTGTTTATCCATTTTTCTACCTTTATTTTAAGATGTACAAGTATAAATTTCATTCA
CGCACTCTCAGTATGATTTGTTTCAATTGCAATTTTTAGTTTTGATTTATTCTTGTTGTG
CTAACAGAGATGAGCCGTTCAAGTGAAGCAG
>1621_SgrAI_67/3_NODE_1_L345
CATTCCGGTACCATGTCCGACGCCGACGACCACTTAGCTCCTCCCTTTTCCAATAACAAC
TCGCCATCTCAGTCGCCTTCTCAGTCGCCGTCGAGGTCTCCGCCGCCTTGTGCAGACAAC
AAGCTCCTAACACTGCCTCCACCTCCGTCGGTGTCAGCTCGGACGCCGGTTTTTCCGGCT
CGAGAAGATTGCTGGTCGGAGGCAGCGACTCATACGTTGATAGAGGCATGGGGTTCCAGG
TATCTGGAGCTTAATAGGGGAAATCTCAGGCACCAGCATTGGGAGGAAGTTGCCGATGCT
GTAAACGCACTGCACGGCCATACAAAAAAGCAGTATCGTACGGATATACAGTGCAAAAAC
CGTATTGACACCTTG
>1626_SgrAI_67/3_NODE_2_L98
TGATTGCAGAATTTAAAGACTTAGGGTTCATAAGTGAAATCAACAAATGCGATAAAATAA
GGATATTTTCAATAGATTCACAATTAAACGAATGTATATCAAAAAGCAAAAAAATTGAGA
TAAGGA
>1631_SgrAI_67/3_NODE_1_L91
GAAGTAGAAAGAGGTGGCCGGCCAGCGGATGAAACCTGAGAAAGATTTGTTATTTGAAAG
CCAGAAGATAAAGACTGCTGCAAACTCTCTGTTTCCCCTGTTAACGATG
>1633_SgrAI_67/3_NODE_2_L89
TAGACCCACATTTTCACTTGGGACCTTTTCAAACACTTTGCACCAAATATGGACGATTTC
CAACAAACTGAAGAGATCCCGTCGACGGCAAGTCCTTTCCACGATCACAACTACGGCGG
>1634_SgrAI_67/3_NODE_1_L96
ATTAACTCAACTAAGCAAACACATCTATAGAACAAGACATTTAATTAATCAACTTGCGTG
TGAAAAAAGACTATAGAACTTTGAACTTCCACAAAGTTGTTATCTTTACC
>1638_SgrAI_67/3_NODE_1_L93
TTTGTGGAAAGCAACCTTGTTCCACAAGTTTAGGATATTGTGTGAAAGCCCACAAGGCAA
AACCACTAGCAGTCCAAAAGCCAACATTAGGAACACCCAATTCCTCA
>1655_SgrAI_67/3_NODE_1_L169
CCATATCCCCATCTCCCTCACCTCTTCGTCCAGCTCCGCCGTTCCGTCCTCCGCTTGTGC
CGTTTCCACCGCCACCAGTTATCCCGTCTCCACCACCTCTCGTTCCTTCACCTCCAATAG
TAACACCATCACCTCCGCCGCTCATTGTGCCGTCACCTCCACTGGTTGGTTCGTCTCCTC
CGCCAGTCATAACGCCATC
>1656_SgrAI_67/3_NODE_1_L213
TATTAATTTGAAACAAAATTGGGCTTCTTGATAAAAAGCAGTAGTAATAGCTAGAGCAAA
ATTCTTACAATTTGCTTTCTGAAGACAAAAGCATAGTAGTCCCTCATTACTTCATAATAA
GACCAAGATCAAAACAAAGTACACACCTTTAAAAACAATTTACATAATACTACAGCTGCC
TGTATTTTCATCACTAAACATATGAGTAAAACCATCATGCACTGGAGCTCCCATAGGTGG
GGG
>1658_SgrAI_67/3_NODE_3_L90
AAAAAAAAAAAAAGCACAACAAACTATACTAAGTTTCAACAAGACACACACAACATAATT
TCACCATGTTAATACTTAATTATAACCAAAGACAACAATCTAAAAATA
>1674_SgrAI_67/3_NODE_1_L145
CTCTAAGATATCGAATTTTTAATGCTCGATTTTGATTGTTATATATGTACAGGTAGAAAA
AAAAATATTATATATATTAATGTTAATTAGAAGTAAAAATTAATTTGAAAAATAGAGTAT
GAATGCACTTTGAAAGGCTTCTCTCATTTGTGGATAACCCAATCCAAAG
>1691_SgrAI_67/3_NODE_1_L271
TGATGTTAATAATGCATGCCTTAATACACAAGAATATCAAATACTATTTCAAAAGTAAAA
TTTCATGGTAAAATAGAGTTAATAAAATAAAGTAACTTTGCACATTAATTTACAACATAC
AGATTAATTCAAATCACAAATAACTATTTTTTAGTTAAAACAATGTGAAAAATAAAAAAC
AAAATCAAAACCACAAATAAATTCAAATTACCCGCCACATCCACCACAACCACCACAACC
GCCGCCATCACCGCCACCACCGCAACAACAACCCTGGGAAGTACCAGCATCTGTAGTGGT
T
>1702_SgrAI_67/3_NODE_2_L78
CCGGATACGAAAATGCCATCGGCATCCTCTCCGAGATCATACGGCTTGGATTGCCCATCA
GATCCTTGATTACCCTCATGAAAAGGTGAACCCTGATACTCACGGTTA
>1703_SgrAI_67/3_NODE_2_L83
AAGAATTATTTCATCGATTACGCTTACACCCCAATGCTCGAAAACCCAAAACACCCATAT
TTCTACAGCGTCGGACTCGAAGCAGTATCAATCGGAAAAATGAAGTTTCCGGC
>1705_SgrAI_67/3_NODE_1_L148
GAGAATGATGAATCAACTGCTTATTATCAATTTCAATTTGTTATTTCTCTCAAATTTTTT
AAGGCAAAATTTTACTCCATTATATTAATAGTTTAAACTCAATTAACAACTTTGAATTTC
ATATAACATATGGAAAACATTTCAATTGACTCTTTTGGGAAACACTCA
>1713_SgrAI_67/3_NODE_6_L74
TGTTGTTGTTCACTAATCTCGGCGGCAAAGAGGGTTTGGAGGTGAGTGTTCCGCTGCATG
TAGGCTGGACGGAGAAGATGAGAAGGGTCAACGGTGTCTGTTGG
>1715_SgrAI_67/3_NODE_1_L128
CGATGAAGTTAAGTTGAAATTCTTAATCGCGACGTCGGAGATAGTATACTTAGGAGCTTC
AGGACGGAAGACGAGGTAGAGAACAGCAGCAGTGATTCCGAGTGCGATAATGAGAATAAT
AATAAGAGAGAAAGTGTAGCAAATGCACCGGCAACAGC
>1724_SgrAI_67/3_NODE_2_L98
GAAACCTTGAACCATGAAAACGCGTATAGCAAAGATGAAAGTAATCACAGCTAAGAAGAT
CCACCGATAAAGGACTTGAGGTGTCGATTTATCCAGAAGGTGTTGATATCGCTGTGATAG
GGTGAAGG
>1733_SgrAI_67/3_NODE_2_L103
TGCTTTCTTCGTCATGAGATTCATTTGAATGAGCAGCTCCACGACTATACAACTTTTCTT
GCAAATCAATGGTAGCATCAATATCCTCCACCACCAAAATGGACTTATTGGCGGGGGGGG
GGGGGGG
>1747_SgrAI_67/3_NODE_2_L83
TACATTTCTCCCTTAGCAGTTCACACTCTCTGCTTTTGCCGTAACATACACAGAGAAGAG
ATATGGCATCAGCTACAGCTTCCCACACTTTCTGCGGTATCCCCACCACATCA
>1749_SgrAI_67/3_NODE_1_L232
CCATTAATGATTACTTTAGTACATTTGTCTTAGTTCTTATTGGGATTGTCTGGCGGATCA
TCACTAATCTTTATCTTTCTTTATCTTTGCATGAACTACAAATGTTGGGGTTCTTTTGAA
CCCCATCGAATTTTTCCGTCCACATCACAAAATACCCGTTTTGCCTAACTTTAACAATTT
TGAGATTTTTGTCTATTTTAATTAATAAAGAATAAATTAAAAAAAATATATATATATAAT
AATATGTCGGGGGGGGGGGGGG
>1750_SgrAI_67/3_NODE_1_L148
CAGCTCCTCCTCCGCCACCGCCGCCATAGTAGTAGCCGTGAAAGTTATCCATCGGAGGCG
CCGTGAAGCCACCGCTCTCCGATGAGCCAGTTGACAGTGAACTAGACATAGTAGGACAAC
TTCCGTAAGCCTCATTGGTCGTCATCATCATCGGCCGGCTACCTATCACGGCTTTTTT
>1751_SgrAI_67/3_NODE_1_L141
CTTTACGAACATATGGAATATGAACTGTTAGTCCATTTCTAGTGGTAGATGAACAAATGT
ATTACATAAATTATACTAATTGATTCAATATTGTTGACCTGTGAAACAGTTCTTGTCTGG
TGGGCAATCAGAAGTTGAGGCTACTTTGAACTTGAATGCCATGAACC
>1754_SgrAI_67/3_NODE_1_L172
CTTCAGTCCGGCGCCGAAGTTGGTCCGTTAACGGACTCTGACGGGCTCGCTGAACTTGAA
GGAATACTTGGTGATGCCGATGGAGTCGCAGTGCTAGCCGGAACCTCCGCTGCCACAGGA
GAAGCCGCCGGAGTGCTCACTGGAGTTGCTACAGGTGGAGGAGTTGCTACAGATGAAACC
GGAGAAGATCTACT
>1761_SgrAI_67/3_NODE_1_L219
GTGGGATTCCACCGGATATGTTGTTGTTGTTGCAAGTTTGTAAATGTGGCCTTTATACTC
CATTTACTTTTATTAATACAAATTCTCATTTAAATTATTATCAAATAAATCAAAAATCAA
ACCGTTAAAAATTTAAAATATATAAGAATTATTTTATTAAATTATTATTAATTTAACATA
TTTAAAATAAAAAATCAATAAATAAAATTGATAATGTATAAAACCAAATCAAACCGAACC
A
>1767_SgrAI_67/3_NODE_2_L71
CTGGCTGTCCCACCTGCCAGGAAGCGGTGCCGGTGGGGAAAAGAGAAGGGGGTTTCGCGC
AGGGTTTAGACGGGAAGAGAGGGGTCGTTTTCATGGCTGCC
>1771_SgrAI_67/3_NODE_2_L91
TCATTCTCAGGCTCGAACTCAAGGCCTCTAATTAAAGAAGTAGCAACTTATCTCTTGTAT
CACATCCTTTGATGATGCTTGTCAAAAACTTTATGACATACTCCC
>1772_SgrAI_67/3_NODE_1_L172
TCATACACAAATGAATTCCACAAGGCAAAATCTTGATGGCTCACAATTGATTAAACAACA
AACAGACACACTAAGAACTGTTTAATTTTAGCACCAAACAATAACAGGAACAATTTAACA
TTGTAGTAGATCTGGTGGAGGTGGCTCCATTGTCTGTTTCTCTCCTGTTCCATTTTAAAT
GATGAATGACATACTTAG
>1773_SgrAI_67/3_NODE_1_L101
ATTATATAAATAAACTTATTTCTCTTTGTTTTCTTGCAAGCTACTGATTCTGTTCCACTC
AAAAATGGAGTCTTGCATCTACCATCAGCTCAAATCTCAGCCTTTATGGCTTTTTTTTTT
TCT
>1773_SgrAI_67/3_NODE_2_L97
TTTATGGCTTCTTTTGCTTCTTTCCTTAGGTTCTCTCAAAGTCTTGTGCTATTCACTCAT
CTTTCTCAAATGGGTATATGTCAATTTCCTCAGACCTGCAAAGAATCTCAAGAAATATG
>1776_SgrAI_67/3_NODE_1_L112
TATGATTATGGTGGAGGTGTTTTGAGGATGGGGGAAGGAGAGCTTTTCTGTGATTGTCTC
CAGGACCGTCGAATTGCTGTGCAGTCCTTTTGGTAAAGCTTTTCTTTTTCCCCCCATTAT
TTTCCTGTGTGGGTTTTGGATT
>1778_SgrAI_67/3_NODE_2_L76
ACAACAAACTTTAAACTTTAAAAAAGAAACGTCAGAAAGAAGACGCAGACGACCTGAAGC
AGACGACGACCAGAAGCAGACGAAGCAGACGACGACGCAGCAAACA
>1779_SgrAI_67/3_NODE_1_L217
GCCTTCTTATTCATTCTATTCAATTTGGGAATAAAGCAGATCCTCATTCCCTCATATTTC
CTTCTTCTTCAAGCATGTAGAGTTTCAATATATGCTATAAGTTTCTGCAGGGTCTAGTTA
TAAGCTTTAGTTTTAGTATTTCTTTTCTTGTTGTTTTGGTTGTTGAGAGTGAGCTCTAGA
AACTGTGTAGAAAGTCTATTAACGATCAAGGTAAAACTGAAACTCAGTAGCAGGAAT
>1787_SgrAI_67/3_NODE_3_L76
TCTGGTGAGGAAAGATTACCAGAGACTGTACGATTTCTTCTACATTAACTCCACTGCTTT
ATTCACCGAAGCTGAAAAACTCGGCATTTCACGAGAAGAAGCTTGT
>1790_SgrAI_67/3_NODE_2_L100
TCTCTCTCTCTCTCTCCCCCCTCACCCAGACATAGATTACAAACGTTTATTTGCATTGTT
GAGATGTAGTAAGGACAAGGACTTACAAATTAAGACTTAGCTCAATTGACGTACGCTTTC
CCCCCTTTTG
>1791_SgrAI_67/3_NODE_1_L222
TAATATTAGTTTCTTTAAAATAAGACAAATTACCTTACAAGATTTTTACATTGACTTATT
TATCTAGATTTGATGGTAAAACAAAATTGTATACCAATAAAGCACATAATTTAAACTAAC
AACATAATATAACGAATTCAATTTTACTGCAATGTCAATAAAATTCCAATTAAATTAAAT
AGAGAAGTTACAACTAAATCAAACTATATAAAAAAGAAGCATAAAAATAAACCTAAAA
>1807_SgrAI_67/3_NODE_3_L84
TGCCTAATTAAACCTCCAGAGTTTCCTATGACTCCGCCAGCTGTGCTGACGTGGCAGAGT
AAACGGAAATGAACTTGACCCGGTTGGAGTACTGTTGTTG
>1816_SgrAI_67/3_NODE_1_L114
GGCCGACGTCGACAGCGCCTCGCGCGCACCCGCCGGGAGGGCCTGCCCATCGCCAGCCGA
CCTCGGCAGTGCCATCTCTTACCTTGAAGAAATTGGACTGCTCAAAGGGAGCCTACGCTC
CGTATGCATGCATGGGATAACATC
>1832_SgrAI_67/3_NODE_1_L199
TAAAAACTAAAAGTTTCAATTTTCATAATCTATGGCCATAGGGGAGGTACAAACATGACG
TGAACCTGAAAAAAATGCAAATAAACGGGAAATGGAAACAAAAAAATTCAGGAAAAAAGT
GTAACGAGGAAAAAAAAAAGATTCTTACCCATGAAATGCATGTCAATGAAACTCCTCAAG
CAAGTCATCAATAATTGACGAATGCCCATTACCCAGAGAACCAAAAGGG
>1833_SgrAI_67/3_NODE_3_L101
TGCTTTTTATTACAAATCATCTCCCAAATTCGCTGGTCTATTTTCTAATAATAATACGCA
CTTAGTCAGGTTTGAACACGCAACCTGAAAGCGAATTCTGAACTCCCTTCGATCACTGGG
CTACACCTTTG
>1833_SgrAI_67/3_NODE_4_L107
AAAGGCAGAGGTTGTGGGCCTGTGGAAGATGAAGACAAAATCTAATTCCTAGAAAAAGAG
GGTTTTTTTTAATTGTTGACTTTTAAAGTAGTAATTTAAAATATAAAAAAAATTATGACA
AAACGACGTCGTTTCGG
>1834_SgrAI_67/3_NODE_2_L164
TATCAAAAATACTACCTCTATTTATAGTAGAAATATGGCCAACATGCCACTATTGCATGG
TAGAAAGTTTCTACCTTCTTTCCACCATATTTAACAATAAATGTGTAAAAATATTTATTA
AGTGTGGTGTGATGATAGGTTAGAGTTTGACAATAAATAAATTTCTATCTTCTTTCCACC
AT
>1835_SgrAI_67/3_NODE_2_L158
CGCGTAAATCCTAAATCCAATCTCTTATAATTAATAACAAGGATAAAATAAATCTCTTGA
TTTTTTAAACTGGACAAGTAAAACTGGATAACTATTTTTAGTGTAGAGTTTGGACAAGTA
AAGGTGGTGGAATAGCATAGTTAAGAAGCTACTAGAAAGCCATGCAAGTTCT
>1836_SgrAI_67/3_NODE_1_L176
CAATTTTTACTTGACAAAATCTAAGATATTCCAACAGAAGAAAAAATGAATTACTCATTC
TTGCCAGAGTAAACTGCTTATATGTTTCTATTTCCCTCAACTTTGTATGCCATTATAGAT
TCCATTGGCATAAGTAAATAGTTAACTATCAAAACTATGGATTTGGTGCATCTGATCCCT
ATAATATGAATA
>1837_SgrAI_67/3_NODE_1_L148
AATGATGTTGCATATTAATAATTTAAATAATAAACTTATAATAAATTATAAGATATAGAG
TAAAAGCTATTATAATAAATAAAATTATTAAATAATAAATAAAAATAAAATAAAAAATAT
TAAAATAATGATACAATATTTATGATAAATTTAAATAATATGATATAGTTTTTTTTTT
>1837_SgrAI_67/3_NODE_4_L81
TTTTTTTTTTAAGAACAATAATAAATGTTGACAGTAACAACCATCGAAGGTGCAAGTAAA
ACGTCCAGGCCTTTTAAAACACTTGCTTCGCCCTTCATACTTGGCACAGAA
>1840_SgrAI_67/3_NODE_1_L89
TAATGATCGGCGACCACCAACTCCCGTTTACAAGTCACCACCACCACCAGTGAAGCCATA
CCATCCTGCACCAGTATACAAGTCTCCACCACCACCAACTCCCGTTTACAAGTCACC
>1843_SgrAI_67/3_NODE_3_L165
TTATTATGCCGCGTCCTGTACTTCGATTTCTGCTAAGCACCACCTCATCTTCCCCACAGC
CGGCGGATCCTCCGTCGACTTTCTCGGTGGAGCCTGACTACGTCATTATCATCGCAGCGC
TGCTCTGCGCACTCATATGCATCCTCGGCCTCATGTCTGTAGCTCGGTGCGCTTGGCTCC
GACGCGCCGGATGTG
>1843_SgrAI_67/3_NODE_5_L73
AATGATACGGCGACCACCGAGATCAAAGTTCTTCCCCAGTGTGGCCATCGGTTTCATGTT
CAGTGTATTGACACGTGGCTTGGTTCGCACTCTTCATGCCCAT
>1844_SgrAI_67/3_NODE_1_L223
AAAACTTTACACTTGAACATTGAATACTAAATCAAAAAGAACCATACGCAAGGGCGTACT
AGAAAAATTTTAACGACAAAAAGAAAACAAAAACCACATGGTATTTGAACAAGTTTAGAA
ATAAGATAGCTACCAAGAAGTAATAATTCCACCAACAAGAAATTTTCAACGATATAAAAA
AAATATAAACATATTTGTTACGTAATTTTTTTGATAAAATTCAAAGTGCCTAATTTTTAA
CAAACTTAAAGGA
>1848_SgrAI_67/3_NODE_1_L73
AGTTGTTGCCTGGTGGGTTTTTGAGGAATATACGGGGGCGGCTGTCCGGCGAAATTTTTG
ACAGCAAAGGCTATTTTTGGATGATGTTTTGGGGCTGAAATGG
>1851_SgrAI_67/3_NODE_1_L101
AACGAAAATGTACAACCTGAGTAATGCGCACAGTACAACTCATCAAAGCGTAAATTCTTG
AACAATTCGGGTCAGCTCAAAACCCGACTCCAGCCTCCCCGAACCCAAACGTAGCCCGTC
GATGCGGCTCA
>1860_SgrAI_67/3_NODE_1_L153
CGATTGACCATTCCAAGTGCAAAAGCTTTTCCATCTTCACTCAAAAAGTTAAAGTTGTTC
AACACTAGTCTAAGGTGGGAGGACTTGAACATCATAGGTGAATTGCGTAACCTTGAGGTG
CTGAAGCTGGGGGATGATGCTTGTTGTGGTGAAGAATGGCATCCAATTGAAGGGGGATTT
G
>1869_SgrAI_67/3_NODE_1_L152
ATTTACAATTAACATAAAATATTTTATAGGTCTCAATAATTACTAACTTAGAATTTTTTT
TAAAATATATTAAAAAATCTATTAATACCACATAAATTCAGACCAAAAAATAATTTATAT
CAAGCTTTCATAATTAGTGATTTTACAAAAACGCTCAACCGGACACGTAGCATGTGTTGC
AT
>1906_SgrAI_67/3_NODE_1_L166
TGCTTTAAAAATCTTTGAAAACCATATGCTCACAATAAGTAATTTTCTTTATTCAATATG
CATAATAAAAGAAAGAGCTGGTTTATAACTTCTTTAAGCAACACTAACTATTCTCAATAA
GCAAGAAAGTTTATTAAAGTTGTTAAAAGAAGTACAGGTAATCAAATAAACAAAAATACT

>1916_SgrAI_67/3_NODE_1_L157
AACGCGATTGAACTATATATGAATTATATACTAATTATTATACCAGTTAGTGTATCTATA
TATGAATTATACACTGACTAAATATTATGATACACTTAAAAAGTTGAATATAACTTAACT
AAATAACTATACATTAAGTTATTCTATCTCGATAAATTTAAGCATCGAATTAA
>1919_SgrAI_67/3_NODE_1_L233
CGGGACAGTTCAATCCCGCAAACGGTATAGGCCTTGCGAACACAAGCTTAGCTTTGTTCG
GGGGTAAACTTTTCGCTCTCGGTGAATCTGATTTACCGTACGCGGTAAAAATAGCACCAG
ATGGTGATATTATTACCCTCGGCCGTCACGATTTTGACGGAAAGCTGTTCATGAGCATGA
CGGCACATCCCAAAATTGACCCGGACACGAACGAGGCGTTTGCTTTCCGTTACGGTCCGA
TACCTCCGTTTTTAACTTATTTT
>1929_SgrAI_67/3_NODE_1_L93
CCATAGTCGCGTCCATTGTCGCTTCCGCATCCAACTCCAAAGTTGTCTGGGATCAACTTC
ACACTTCCTTTACGAACAAATCTCAAACTTGCATCTTTAGCCTCCATCACCAACTCAGT
>1929_SgrAI_67/3_NODE_2_L121
ACTGAGTTGGTGATGGAGGCTAAAGACAACAAATTTGTTATTGATTATCTTTGTGAGATT
AGCTTTCTATCTGATGAGCTCGCCACAGCTGATTCATCGGTCAACAACAACAACTAGAGT
CCCCCAACTAGATAGTCCCCTCAAATC
>1937_SgrAI_67/3_NODE_1_L220
TTAGAATTTTTTGATTTGACAAGTTATTTAATAGTATTAAAAAATTAAAATCTTATAATT
TAAATAGTTGAGAATTATTTTATTGAAGTAAATTTTCTTTCTTTTTATATTGATATTTAA
AAACAAAATATCATATAAAATAAAATAAAGAATTTATATTTTTTTTTGGACGAATTAAAA
AAACAAGCTGAGGGTGAGGGAGGGGGGAGGGTCCGGCAAAGTGGGTAAATATTAATATCA
ATCATATTAT
>1941_SgrAI_67/3_NODE_1_L107
CAAAATCATTTAGTATGAGATAAATCATATTTATGAGTTATGATAATGCCTTCTTAATCA
ACTTTTTCCACTAATTGATTTGATAAGATAAGAGATCAAATTGAAACAAAATACCTAAT
>1944_SgrAI_67/3_NODE_2_L138
CAACGGCGAGAATAGGATATTACCTTTATCGGAGCAGGAACCGGGACAGCGAGCTTGACG
AAGACGAATCCACCACAGATTAGGAATGACCATGAAAAATCGAATAAGACTTTGGGGGTT
TTAGAAGTCTAATCCCGGCGGCTTTTTGTGGTTC
>1951_SgrAI_67/3_NODE_1_L205
AGGCCCATTCGACAACCATAATAGGCTCTATAACTGGATCACGCACGCTAAGAACACAGC
GGATTAGAGGGGACAAGAGGTTCCACTCATCAAAGTGTGAGACGCAAAGCTTCTGCCTAG
AAGCAAGCTACCCTCTTTGCCACTTTCAAATCAATCCCACGAGCCTCTTATCCATTCTCA
TTGAGAGACGTCGGGGGAGCAAATCCAACTAGAAAAACTCACATTGGGCTTAGGG
>1956_SgrAI_67/3_NODE_1_L123
TCTTCTTCTTCTTCTTCTATAAATACTTCCTAACATAATCCAATTCTTAAACACAACTCT
TAACTCCTAATTTACACAATTAAAACAACAATAATCACTTCCATACATAACAAATCCAGC
ATAAACAGCTAACCAAAACAA
>1958_SgrAI_67/3_NODE_1_L137
CAACAACGAGGAACAAATAAAATATTATGCAAAATGAGTAAGAAATCAATACCTGACTAC
AACATCATCACAGAATACTGCATCAACTGATATAGTCACCATCCTCAGTTCCCTTGCCAA
TGATCATAGGAGAGACAAAACTCTCTATGAAAGTT
>1960_SgrAI_67/3_NODE_1_L94
TGAGAGAAGTGAGAAAAGCTGCAGAGAGAATAGAAACAGAGATGATGATAGCTATGAGTT
TGCCGGAGATGGGTTTGGTTTTAGGATGAGAGGCAGATTGTGGGAGAATGAGAGAGGAGA
TA
>1964_SgrAI_67/3_NODE_3_L94
TAACAACAATAGACTCAACAAAGGGGGTAGACTCCAAAAGTTCAAATACTAAATTGCAAG
TGATGAAGGCAGAATTTTAATTAAAAAAAATTTCAAAACATATATTTC
>1974_SgrAI_67/3_NODE_1_L205
TCTTCTCTAACTACATTTAAATATCTGATTAGACTTCTAATTTGTCGCACGATTAGGTGA
GTTATTTTCAAGGTTAGTTAGGGAAGGTGCGTAAATTAAAGCTAATAGAAGAAATATCTA
GCTTTCTTTGACTTTGTGTTAACAGTAGCTATTAGCTGGTAATTGAATGTGTTCAACTAA
ATTTGTAGAGACTATCTTAAATGCAATTATGTCCCTTTTATGTAT
>1979_SgrAI_67/3_NODE_1_L108
TTTAATATTTTAAAATTAAAATTATAATACTCAAAATTTATACTAAAAGTATTATAAATT
ATATTTTTTTCAATAATTTTTATATTATTTTGTTTTTTTAAAAAATTATAACAACTAAAA
AA
>1984_SgrAI_67/3_NODE_1_L93
CCGGTGAAATTCGATGGCGAAGATGGAAATTGCAAATCGGAGTTACAGGAGAAGATGAAA
TTGAGCTGGATTTTAGTTGACCCAATGAAGAATCGAGCTGTGAATATCTCGAGCT
>1987_SgrAI_67/3_NODE_1_L127
AAGTGCTTACCGCACAAGTTTAATATGAAGTTGGAAAGCAATTCCTGTGTGTTTTGTGTT
GTGATTTCGTATGCTTGACTCGTTAAATTGAGCAAGTCTACGAACAAATAACTTATGAGT
TGAATGGATAAACCTCTTG
>1988_SgrAI_67/3_NODE_2_L126
ATCTCTAGATTTCATAAAGTATTGTTGGACATCCCAAAATAGTATAGTAGACAAGTAAAG
ATGGACGGAGAGAGTATCTTTATGGATTTAAAAAGGCAAGTGGTATATATACAAACCGCT
AAAAAGAGATCATGGCTGAG
>1990_SgrAI_67/3_NODE_1_L200
CTCATCTTCTGAACAAGACGAAAGGGTACAAACGGCAATTTAGCAACAACTTTCCCTTCA
AAAAGACTGTTGAGGAACCCGAAAACCATGAACAACACAACGGCGACGACGAATCCGGAT
TTGAATTTGAAAAGTGAGAGATCCCGGGTTGACTCCTTAAGGGATGTTTCGACCCGATCA
ATTTTCTTTGTCTTCGACTTCTTCGTGAGTACTGAAGGAACCGGATCCTG
>1995_SgrAI_67/3_NODE_1_L174
TTCTGTCGGCGATGCGCTCCTGGCCTTAATTGGCCGGGTCGTGCCTCCGGCGCTGTTACT
TTGAAGAAATTAGAGTGCTCAAAGCAAGCCTACGCTCTGTATACATTAGCATGGGATAAC
ATTATAGGATTTCGGTCCTATTACGTTGGCCTTCGGGATCGGAGTAATGATTAACAGGGA
CAGTCGGGGGCATT
>2003_SgrAI_67/3_NODE_1_L246
TCCAACAAGAAAGACCCAACTTCAAAACTTGAAATCAAACAGTACAAAGAAAAAAGCAAA
TCCAATTGCTAAAACTTAGCTCACCAAGACCAAATTTAATCTAAAGATGTACTTTTTTTC
TAGCTGGTATATAGATCTACCATTATAATCAACAAAATCCTGAATTAAATTGACACAAAA
ACAGTAGGAAAAATTCAGCACAAGAGCATCGAATTGAATTCTAACCTTGCGATAAGTGGT
GCCATCATCTTCAACGACCCAACCAGCTTCAAAACA
>2011_SgrAI_67/3_NODE_1_L102
ACAATATTTACACTTTTTTTAATAATTAATTTTAAATATAAAAATGAAATAAATAAATTA
ATTGTTACTTTGATTTTATAGTTTGATAAGTTAGAACAAATATTTTTGACAATATG
>2023_SgrAI_67/3_NODE_1_L125
AAATTCTATTTTTACCAAAAAAAAAAAAGAATGAAATTTTGGCAAAATTTCTAATTTTGT
CTCTTTTCGTTTTTTTTTTCCCCTCTAGAAAATGTGAATGCAAAGCGTGGCCGGTAGCAC
AATTATCAAAATTCTGTCGAA
>2027_SgrAI_67/3_NODE_2_L103
TGGATCCTTTTTTTAATAAATTAAAGAGGAAATGAGGTTATTCTTTTTGAAACAAAGAAA
GTGTGTATTATTTTATTTTTTTCACTAACATCCTACATACTTAAAAAAATTCTTT
>2033_SgrAI_67/3_NODE_1_L182
TCTATTGATTGTACAGCCCATAAGATTAAATTCTAATTCCGTAATGAGCCCATCCTTGAG
TGGGAAAGTTGTAATGTGGTGGTCAAGGGTAGATTTATTTCTTGTCTTAAAGCCCAAAAG
TTGATTTCTAAGGGTTGTCTCTATCATCTTATGAGGGTTAGGGATGTTAAGTCCAAAGTC
CCTCCAATTGAGTCGGGTCTTGTGGG
>2034_SgrAI_67/3_NODE_1_L205
CACCACCAAAAACACCCACATTGCCACTTTTGAAACCCTGAAACCCATCTTCATCTCATC
ATTTAAGCTCGTTACCGACGAACCATACACAACTTTCTTAAACGAACCAGCCGGTTCAAG
CTGACCCGACCGCCGACCAATATTCGAACTCAACGGACCAGAAGTAATCAGGCCAGTAGG
TTGAATCGGAGTCATAAGCTGACCAGAGAAAGACCCAGATGATTTCTTCGGCATC
>2052_SgrAI_67/3_NODE_2_L121
CATTCAAATTTCTGCCCTATCAACTTTCGATGGTAGGATAGTGGCCTACCATGGTGGTGA
CGGGTGACGGAGAATTAGGGTTCGATTCCGGAGAGGGAGCCTGAGAAACGGCTACCACAT
CCAAGGAAGGCAGCAGGCGCGCAAATTACCC
>2054_SgrAI_67/3_NODE_1_L171
CCCTCAAATTATGGACAAATTTTACTAGAGAGGAATTAAAGACTGAAATAAATTTTTATC
AATAAAATTCTATTTTTCCATATTTTATTTGTGAATACAATTTTTTTTATCACTTTAAAG
TATGTTTCAAACAGTGAGTAATTGTGTTTATTATGAAAAAAGTAAAAAAAAAAATATTTA
TCATC
>2060_SgrAI_67/3_NODE_3_L104
AAGAAATATCAATTAGGCTTCGAAATCTCAAAAATTTTATAAATTTATCTTACTTAATAT
CTACGATGGGCAAGAATCACAAAAGAAATAACTCTTAACTATTTATAAAATCACTCATTT

>2066_SgrAI_67/3_NODE_2_L73
ATAGACATGCCTTTTCCGATGAAGGTTCAGCCGATCGATTCTGCAACATACAGAGACTCG
ATCAAAAACGATACGGTTAAGCCGTTGCTGAAATCACGAATCA
>2071_SgrAI_67/3_NODE_1_L177
AAGTTTCCATTTTTGGATGTGCATATCTGCTTTGCTACATGAATATTTGTTGAAGTGACA
TTTGATTTCGGCTGCCTAATTGCTATGTTAATTCAGAAAACAAGCAAAAGAGTCCACTTT
GTCAGGAGTCTCATCAGAGAAGTTGCTGGATTTGCTCCATATGAGAAGAGGATTACTGAG
CTTCTTAAAGTTGGCAAGGACAAGCGT
>2077_SgrAI_67/3_NODE_1_L210
TCCACGGTGGCACATAAATATCCATTTTCTTCATAGATTTCTCCATGGCTCTACTCATGA
TTTTGACCACTTGCTTCAGCTCCTCCACTTTCCCAACAAAAACTCGAGGGAAATTTTCGA
GCAACGAAGCATAGCAAGGCGTTGTACGAGCAATTTCAAATTCTCCAGCTAATGCAACCT
CAATTATGTAACGAAAATTACCATCCACATTAACATCAATATACTCGTAACTTCCTGATA

>2081_SgrAI_67/3_NODE_1_L234
TCTTCTCATCACACCCATCTTTCTCTCTCTTCTTCTCATCACTTTCGCTCTCTTCTCAGG
TAATCAATCATTTTAATTTCTCTTATGATCTTTATTTTTTGATTTGTTTTTCGAATATTA
TTGATTAGAAAAATCAACACTTTTTTTATTTACAGAGGTACAGTCAACAACTTTCAAGAT
AGTCAACAAGTGCCGCCACACAGTATGGCCCGGAATACTAACCGGAGCTAACAGACCACC
CGTCAACCCGACCGGTTTCGTTCT
>2083_SgrAI_67/3_NODE_2_L79
CGGTGGAGATGTACTCGAAGGCGAAAGCAAGGAGAGCGTCTCCGGCGAGGACCGCCACAT
CCTCACCGTAGACTTTATGGTTCGTAGGCTTTCCACGGCGGAGATCGTC
>2091_SgrAI_67/3_NODE_1_L256
CTCCCAAAATAAAATAAAATAAAAGTTCTTTTTTTCCCCCAAACACCAAATCACTCTGTA
GATACACCTTGACATACAAATGAGTGGAGGAAAAAAAAAATCTAACCAACCACAAAATAG
GCTCATAAAAAAGAAAAACTACAACAAAATATAAGAGTGGTTAAAAAGTAAATAAAGAGG
CTGACTTATAAATGAAGAGGCTAAAAAGTAAAAAACATTGATTTGACTCATTTTTAGGAA
CGTCTCTCTCATTGTCTCTTCACCCACCCCACCGCCCACCCCACCC
>2092_SgrAI_67/3_NODE_1_L229
TTGTGTGTATTTTTAAGACAATTAATTAAATGACAATGGATTCAATCTTATCTCAATTCA
TTCAATTCTTTTAATTTGTAATCTTTTTAAGTCAATTTATTTCAATTTTAGTAAATCTCT
TGCAATTTCTTTCAATTCTAGCCTAACTGAATCAATTTATGGCTTAATTTTAAATATCAA
ATTTAAGATCATTTTAATGCAATTCGAATATCCATTTTCAAATTTGGATCTGACCCATCA
CTTCATTTTTA
>2103_SgrAI_67/3_NODE_1_L266
CAGTAGGCGCCTTCAAAACTATACCGCATTTGCGTTGAATCCTCTAGAAATACACTTGTT
CAGAACATTTGATACACAATCAAACTAACTACATTTGTCGCACTCACGTCAAAATTTTCA
AAAAATATTAAGAATTCAATGTATAACTAACTACATTTTTGAACAATCAGTACAACGTAC
GTCTATTGTATGGAAAGTGAAAAGGAAAACCTCCAAATGAAAAATCCCCAAAATACCCTT
TCTATAGGGAGTATATAACTACGAAACAACGCTTTCCTTCAACGGAAGAGATATTT
>2105_SgrAI_67/3_NODE_2_L95
CGCTGAGGACCGCTTCGAACCAACCCGAACAGGTTCGGGTTCACCCGAATTAATCCTCAA
GGGAAAATTCAACAATGCACGTGAGCCCCGAATCCGATACGCCGCTTTATCATAAGCCAA
CGCCG
>2105_SgrAI_67/3_NODE_3_L138
TTTGAGCTTTATCAAGAAATAAAACAATAAAAAAATTAAACTCAAATCTATTTGGCTAAA
AATATCTCAAATTTCATATGTGAATGCATGTTAAAGTATAAATTTAAAAAACTTTCTTAG
TTTTGTTCGTCGTCATAAATTTATTTTCTGACGACGACGAAGAGGAGG
>2116_SgrAI_67/3_NODE_2_L74
TAAATTACAAATAATTCACTAAATTACAAAATATTCACCTAACTCATTGCCTAAAAACAA
TTTTAATTTCTTGAATTTCCACCTAATAAAATTATTAAAATTCC
>2121_SgrAI_67/3_NODE_1_L182
AAAAAAAAAACTTTCAAAAATCCAAAATCCAAAAAAGAAATTAAAAAAAATGGAGGGATT
AATTCCATTTGTTTACAAAGCAATAATGGATTACAAAAATAATAGAGGCCAAATTACTAC
TGGTTCACCAAGATGGATGAATAACGATTCGCCGTCGGCGTTGTTGGGTTCTTACGTGAG
ACTTCCGGGCGATTCGGGTCGGTTCGAGAATT
>2124_SgrAI_67/3_NODE_1_L226
CCCATGAAAGGGACTTCTTATTAACATGAAAAAAAATCTTTTTTTCAAAATTTTCATCCT
AAATATCTTATTACTCCTTTGGGATTTATTAAAATTAAACTTGCGTTTTTACTATTATAA
AAACTTTACACCTTGCTCACGTACCTCTAACGCCAGCATTGTTGACAAGAGCATCAATGT
GGCCAAAAGCATCCCAAGCTTTCTTGACTGATGCTTCAATAGTTATACCATCAGCAGTAA
CATCAAGTTCAATAGC
>2125_SgrAI_67/3_NODE_1_L224
ACACTCAAAAGCAAATACGTTAGTTTTTTTCGAATTATTAGATAATGCAAGATACCATAC
ATACATCCATAAGCACAAAATTGTTGCTTTATTCGAGAGTAAACTAGCCCATAGATACAC
GAGATATGATGATAGGAAGAATTTTACCTACACGACTTTGGAAACAGTAGATTGTTGACA
CCAAATTTTTACCTTCCACATCACAAAACACCCAATTCTTTTTAATTTGTAGCAATTTCA
AATTTCATCTATTT
>2134_SgrAI_67/3_NODE_1_L199
TTATCTCTATGTGATTAGTAATAATATTTGTGTATATTCTACTCTTCTCATATTCTACTT
GAGGGATTTCACTAGTATGTCGTGATCGTTGTTACTCTTTAAATATGAAAAATTTATTAC
TTTTAGAAATAATTTATTAAAATTTAAATGATATAATTTCAAACAAAACAAGTAAAGGGA
TGGACAAGTAGAAGTTACCACATGGAGTGTAACTTTTTTTTTTTAAAAA
>2140_SgrAI_67/3_NODE_1_L124
AAGCCCTAGAAACGTCTGAAGCCTATGCTTTTGCTTCGGAGTTCGTGTCGGCGGGAGGGT
CCTCGTTCATTTGTTTCCAAAACTCTAGGAGAAGGGTATCCCATTTTATGAAGCGGATTC
GACTGGAGATGGGTAT
>2150_SgrAI_67/3_NODE_1_L213
TATTTAAAAACAAAAATCAAAGATTACTTCATGCTATTTTGATTATTTACAAACTATTTT
TCTAGAAAATATAAAATAATTAAAATCTCATTAAATATTTTTTTTAAACTTTGAATAATT
TACTTATTTAGACTTTAAAAATATTTTAATAATTCAACTATATAGTAAAATGGTATTTTT
AGTCCTTTTCCTAGAATACCCTTGTCATGGTTATTACAAAAAAAAAACAAAAAAATTAC
>2154_SgrAI_67/3_NODE_10_L127
GATTGATTGGTGAGGGTGGAAACGGAGGTTGAGGCTGGATGAAGGTTGACGGAGGATGGT
GATGGGAGTGGCGGAGGCGGAGGAGAAGGAGAGGTTTTGGGAGAGATCTGAGAGGATTTG
CGACGGAGTTGAGGGGTTTCCCCAGAGGATGATGACG
>2158_SgrAI_67/3_NODE_1_L149
TCTAGACGGATGTTGATAGACCTCAATTAGATGATCATTGAGCAACCGAATTCAGGGTTG
AGCCCGCTCATTTCAGGACTACCATGGATTTATTCATTCTCTTAGTCCATTTGTTTGGAA
CTCTGACATTTTTGTTATTTATTGTATATGATTTTTCTAGGGTTGCA
>2159_SgrAI_67/3_NODE_1_L207
AATTAATAATCGAATTAAAAAAAATACATTCAAGCTTCAAAATTTTCAATACATGCATAT
ACTCATTCATGACATAAGTTTTAAATTCGCCTCTGACAAGTAATAATATTAATTACCTGG
CCTTGAACGGGCTCGTGAATATTCCAGAACACATAAGTCTGGATGAGATTAATACCTCCT
TCCTTAGCCTTTCTAATAATAATTGGCCACATCTGTGGGGAGAAATTCCATACGTAA
>2165_SgrAI_67/3_NODE_1_L191
CTTTTTCTTGAATTATACCTTCAATCCCTTCGTTGAGTTCTTTCAGGCAAATTATCAAAC
ACATAGACTGCGGTCAATTGGTGATGATACAGAAAGAGAGTACTCTGTTTTTACTCAATG
GGAAGACGACAAATTAATGGGGGTGTTGATTTTTGGGGAATTGTGCCACCGCCGAGTATA
GCTCCGGCAGCAGCGAATGGTGGGGGGGGGGGGGGGGTTGG
>2178_SgrAI_67/3_NODE_1_L385
TGGCTCCTCGGATGAGTCTTTGTTTAGTTAGGAGTAGGTTCTTGCAACCTTAACGCACTA
ACGAAAAACCGCTTCCAGTTTGCAGCTGATGAAAGTCTGTCCTTTCATTACAGGCATCGG
GGTGATCCGCTTCGGGACAACCTCGGCCACATGGGCACTGGTAGTGAATTGATCGCGGTA
ATAAGTCCGGATCGAGGAAAATTCCAATTCATACTTGAATCCCACTAGCTCACCGAAAAC
GAGGCCTTTCATTAATAAGATATACAAAATTTTAAGCCATATATACGTGTGTGCAATTTC
ACTATACATATTATTATAAGGATTAATAAAAGAACATGATGGAGAGTGAAATAGTAGTAA
ATACTCCTCCATTCTTAATTCGAGGCCTCGGTGTAGCTACATAGAGCGATGGGTG
>2182_SgrAI_67/3_NODE_2_L115
TAATTATTAAGTTATATATTTTATTTGTGTGAATATTATAATTAATTAGATGTCAATCTA
TTCAATCTCACCCAATTTATTTAATTTGTAGTCCTTCATTCCAATTTTTTTTATTCTCAT
CAATTTCTTTATTATTTAT
>2186_SgrAI_67/3_NODE_1_L99
ATTTAATCACCTCCTTTCAATACTTTTTCGATTTACCTCTATGTAACTCCTAAATCGAGC
TTCTCACATCTCTTAACAAGAGCGTCTGCACTTCCTATGAATATTTTACCACAAATATCA
ATATTAG
>2188_SgrAI_67/3_NODE_1_L175
CTTCAGTCCGGTGAAAGAAAAAGGAAAACAGAGGATTTATTCTTCATATTCAGGAAGGCA
CTCTTCCGCCGGAGAAAGAGGTACTTCCTCATCGTCGTCATTGCAGATAATCGTTGAAAC
TCCAAAACAGGAAACGCCGTCGTTTCTTAATAAGAGAATGTCGTTGGACAGTTGGAATTT
CTACCGGAAAAAAAGCAAGTCGACT
>2190_SgrAI_67/3_NODE_1_L206
AAATAGTTGAAATATGAACAATTTTTTTTACTTTAAAAAAAATTTAACATATCCTAATAA
TATTTACTTTAAGAAAGCCAAATTACTTTCCTCCGTAGAGAAAAAAAGAAGAAAGGAAAA
TGGAGTACTCCTTGTGTAGCGAGATGGGGATTATCGCTACTTCATCACTATCATCATCGT
CTTCTAGCTCAGGCTCGCCGTCGTCTTCGTCTTCGTCTTCGCCGTCATCTAACTAT
>2191_SgrAI_67/3_NODE_1_L214
TTGTAAAAAGAGTGTATTAGACGTGTATAAGAAAAAAAAAAGGAATTTTAAAAATTAATA
GAGAATATTTGAGAATAATATAACTTAACATTGTGTAAGCTAGACCCAAATCCTTAACCA
AATTATATAGCCCATTATTACGACTCGTCAGTATTTCATAAAAATAAAAGAGTATTGACG
AGAGTTCTAAGTTCATGACATCATTTTTTCAATTGCAAATTTGGTCATCC
>2199_SgrAI_67/3_NODE_1_L89
CTGTACTGATCGATGCTTGGGGTGAGCGATACATGGAGTTGAGTAGAGGTAATTTGAAGC
AGAAGCACTGGAAGGATGTTGCCGACATTGTTAGCAGTCGGGAGGATTATAGAAAAACG
>2200_SgrAI_67/3_NODE_1_L96
ATATTGATCAAAGACGATTCCACGAGATTCACAATAAACAAACGATTTCAAACGGCTTAA
TTTTTACCAATACGCACATAAACGATTTCTAATAACATTAATTGCTATATATAGTAAA
>2203_SgrAI_67/3_NODE_1_L239
TGTAGTAAACGCCTCTCTCTCTCTCTCTCTCTACTTCTTCTTCCTGTACCAAAAAATATG
AACACAGAGCTTTGAATAAATAAATAAAAAAACACTCTAAATTACTCTACCAAGAAAAAG
CCATAGCCATAGCCATGGAGTTTCAGGACCACTTTTCTCAAGAAATGGCTCTTCATCAAC
AACAGCAGCAACAACAGCAGCAAAACGCCGCCGTTTTACGTTCCATGTTACCGGAATCTC
CTCATCACGACGCCAGAAAATCACCTCCG
>2207_SgrAI_67/3_NODE_1_L180
CAGCTAGTGCCTATGCCACTACAGAAACGTGCAATTCAACAATACCACTACCAATGCTAT
CCTTCAGTACACAAATCTCAACGCGGGCATGAATTCAAGGCCTTTGTTGCCTCAACTTCC
AGCCTTCAATGACACAACCACTACCACTAATTTCGCTAACCAATTGAGGAGCATTCCGAG
CAACAATAAAGTTCCCTATCAGATTGATGG
>2208_SgrAI_67/3_NODE_1_L189
AGTTACATATGGTTATTTGGATAGAAACAAGGAATTAATATAAGGAAACAAACATGAGGT
GTTATACAATAGTTAATTATGATATAATTGTTGAGTATACGAACAAAGTCTGATACTAAA
AATTAACAAGAGTCATAGAAGTCACGTGAGACATTTTAAAAAATAAAGTTGTGCAGACTT
AGCTTGACCTAAAACGAACATTATT
>2209_SgrAI_67/3_NODE_1_L187
TTAATCAAAATTAAAATTAAAAAATATTATAATAGATATCATATCAAGTAATGCAATAAT
ATTGATGCACACCCTGCTATGTAAAATTTTAGGTCAAATAATAAGTAATACTAAGATTTT
ACATTTTTGATTTTCTAGTGAAGAATTCAAGTGCTTTTTCAAAAAATACTTGCAAAAAAA
TTATTTTAATAATAATATATT
>2211_SgrAI_67/3_NODE_1_L188
ATTGGAGGATATCAAATGCAGGAAAATCTTGTAGAATTTGATCTTTCGAGGGGCAGAATT
GGTTTCAGTAACTCACCTTATTTCCGTCAAACTACATGTGCCAATCACAATTATGCTTAG
ACAATCGTTGTTAATTTGTGCTTCTAGTTGACTTAATCGTCATTTGTCACTATCATGATC
GCCATTTAATTTTCTGTGTGTTTTCT
>2227_SgrAI_67/3_NODE_1_L84
TTACCCGCAAGTTGTTATCAAACGATGACTCATTTGTCGAAGCCAGTAACCGTAAGCTCC
TCGAAATTTCCAGTGCCAAGCCTAATGCTGTGGTTTCTGCCAGTGGAGGAGGAC
>2230_SgrAI_67/3_NODE_1_L209
CTCTTAAAAAGCAACTGGTAGAGTTGCTGCCATGTGACCAGAAGGTCACAGTTCAAGCCT
TGAAAATAAATTCCAATAGAAATACAAAGTAAAACTGCGTACTATAAACTCTTATGATCG
GACCCTTTCCTGTATTAGTTAACCGGGCTGCCCTTTTTACTCTCAAAAAGCAAATGTAAA
CAATTTCAAATTCCCCTTTTTCGCCATCTCTCGACCCTTAATTCTCTCCGATCCTACAC
>2235_SgrAI_67/3_NODE_1_L215
CAGTTATTCATGAAAAATTTTGCCTGTCAAACCAATTGAATATGGTTTCCCAGCCCGACC
CGACCCGGTAATTAAGCATCTATAAAAAGACCCCTTCTACTACTAAGCTTCTCAAAATAA
TATTTCATCTCCCCTTTCTCTCTCTAAAAAATGGCAAATTACTTCATGCGTTTGTTTGCA
ACTTTCTTCCTTGTAGCAATGATGCTTTTGGCCACTGGTTTGTCTAATATTTATGATTTT
TATTA
>2237_SgrAI_67/3_NODE_1_L133
CCCTTCTTGGCTCTTTCGAGTTGCGACTCTTCTCCAAAAAACCCAAGGATATGCAATTCC
CATTATGTGTGAGCATGCGTCCTTCATAGAGATAATTAGGTGGTTTGGCAATCAGTAAAT
TCTCATTCGGATGAGGAAGATGACTTGTTCG
>2240_SgrAI_67/3_NODE_1_L96
AAGAAGTCCCGGGCGAGAAGTGATCGAAGCATCGGTGAAATGAATCTATTCTCCAAAGCA
CCAAGACGTTAGACCATACAAGGCTCTCTTGCACAGGAATAGCGTAAGATAAGAAA
>2256_SgrAI_67/3_NODE_1_L105
TTGGAATAACAGCTGGACTCTGCATTCTGATCAAGCACGAAGAGGAGAAGAAAGGGGATC
GCTATGAAGCTGTCTACAGCTTCTACTTCAGTGATTACGGCCACATCGCCGTTCAGGGAT
CTTACTTGACC
>2258_SgrAI_67/3_NODE_1_L217
TAGCTGAAATGGTGTTTGTGGTGTGATTTTGATGTTGGTTCGTGATGGTGTTTTCATGGG
TTAAGGGGCTGATTTCGTGCTTTGTTTGATGGCGTTTGGGTAGAATTTTGGAGGTGATTT
GAGGGTGTCAATGGAGGTCTTCAGACGAGGTTTTGGGCGATTTTCAAAAGGAGAAACAGT
GTTTTCAATGGTTGATTTGGGTGGTTTCAATGTTGGGGAAGAAGGGTCTGGAGGTGGGGG
GAGAAAT
>2263_SgrAI_67/3_NODE_1_L220
AAATTCTTACTTTTTATGTTGATATTTTAAAATTATTTTTAGCAATTTTAGATTAATTTT
TGCTTTTATTCTTGTAAAATTAGAATTTTAATTACTTCAATTTTAAATTTTAACACAATG
TAATAATTCTTTTTTTCTTTCTTGTTCAGATATAATTATGTGCATATGTCCAATTGGCCC
ACACCTTGGACCCATTAACTTTCTAACCTACTAGGTTTTGATATGAAATGTGTATATAAT
TAGATGTGAA
>2269_SgrAI_67/3_NODE_1_L111
GGCCTCTTTTTGTATCACTGCTAATACCCGATATTCTCGGAACGGTTTTCTACCAACTCG
ATTCCTTCGACCCGGTTTCTTATCCGGCCCATGTACTCTCTACTGACCCGCCCATCGTCG
TGCCAAAGCGCAATGACCAGA
>2272_SgrAI_67/3_NODE_1_L100
CTCTTTGATGACAAAAGTGTAAAGCCGAGATAAGCCGATGGAAGTAAAGTCTAGCCGGAG
CTAGAGAATCGGCCTCCGCGGTTGAGCTTGGATAAAAGATCGTCCCCGGGGGCGAGTTCC

>2278_SgrAI_67/3_NODE_4_L87
TAATCAGAATAAATTGATTGTTGTGGAGTTTATGCCTAATGGGTCTTTGTATGAATTGCT
TCATTGTGATTCTAAACCTCCTAATTGGACTTGCCGTGTTC
>2290_SgrAI_67/3_NODE_2_L132
TAGACTAACTCTCATCAGTAGTGTCATGGATATTATCCCTACACATCTCATGTCACTATT
CCCATTGCCCGGAAAGGTCTTGAACCAGCTGGATAAAGTCAGGAGGAACCTCCTTTGGGA
GGGTAACGGTGAAGGGCACAAGTTTCAC
>2294_SgrAI_67/3_NODE_1_L236
ATTATATATACTAACATAAACATATAAACAGATCGACATGTTCAATGAATAATGGACATC
CTTCACAACATATAAATGCACTCATTTCTAATAGATCTCTCTAAATTCTTCAATATACAT
TAAAAAGATAACTGTCATTTGAAGGTTCTCTCAAACAATTGTAATCACCAAAATCAGTGC
ATAAAACGGTCAAAATTACGAAAATTAAACAAAATACATATGAAAACTAGCAAATTATAC
TAAAAGGAAAATCCATTTTCGAGAAT
>2295_SgrAI_67/3_NODE_1_L225
TCGAGTGATCGCGGGACAGTTCAATCCCGCCAACGGTATAGGCCTTGCGAACACAAGCTT
AGCTTTGTTCGGGGGTAAACTTTTCGCTCTCGGTGAATCTGATTTACCGTACGCGGTAAA
AATAGCACCAGATTGTGATATTATTACCCTCGGCCGTCACGATTTTGACGGCAAGCTTGT
CTGGAGCATGACCGCACATCCGAAAATCGACCCAGAAACCAAGGAGGCTTTTGCATACCG
TTATGGCCCGTTGCC
>2297_SgrAI_67/3_NODE_1_L154
AGCTAGCTATCAGCTGCCCTAGCGAACGAAGTCTAGTCTTCTTATCGAGATGAGCATGAG
TGGTCAAGCCCTGCAATGAGATCATGCGCCCTAACCTAAGCCTGGGCTACTGTTGTGTGT
TCCGATCCTTCTAGTGAGAGCTTGTGACCATCGCAGTGACCGCAAGCTAGCAACAACGAA
AGAA
>2317_SgrAI_67/3_NODE_4_L78
AGATTACCATATATCACTTGAGTTTATACCTAAACAACATTATTTGCTAAGATAAAACAT
TCCTTGAGAAAACATTTCAAATCATAAAGCTGAACTGAAAAAAAAAAA
>2318_SgrAI_67/3_NODE_1_L226
CACGGGACAGCAGCCGTAAGGTCACTTATCTCGTGGCTTTTCAACTAAAACTAATCGACT
CCATTGATGCAACAGTAAATTCGACAGAACAAAAAAAAAACTCAAAATCCATAACAGCAT
TGCGCATTTTAAGCTTCAATTTCTCACAAATCTCTTAAACTGATAGTATTAAGCAGTTTT
ACTCACCAACTCAAGTCATTGCCATAGAAATGCGTTTCGCTTCCTTCCGACGGAAACAAA
AGCTGCTTCTGCGAAC
>2322_SgrAI_67/3_NODE_1_L116
ATGTATGGTAAAAATAATTTTTTATGTATATATAATAGATGTTGAACTCCCTTCAATTAG
TTTATTTGTCTACTTATATTTCTTTTTTTAGTAAAGATTATTTTATAAAATTCTACCATT
AGAAAAGC
>2323_SgrAI_67/3_NODE_1_L89
CAATAATATATTCAAGGAAATAATTGAAATTTGAAAAAGTTGGATAATAAATAATAACAA
TGATGTTTTTAACTACACCAAGAAGTGAGATTACAAACTTG
>2343_SgrAI_67/3_NODE_1_L132
CTCCACCCTCTTCCGCTGGATATCTGACAATTTCACATATTCATCGTGTAGTAATAATTT
GTCGTACTACTACGATCATCATCACCATCACCATCATGACGCAACATGTTCACCATGTAA
ACACTATTGGCGAAGATGTTGCGTCTGGTGACATTGACCTTT
>2347_SgrAI_67/3_NODE_1_L199
AAAAATTATATGTATTAGCAGAAAGCCAAGGACAAGTAGGGTACCATGAGTCCGTAGAAA
ACCCCTTGTATTCAGTAGTTCCAGGTGTAACTTTTGTTTCCTACGAGGGGCAAAACAGTT
TCAACTCGGCACAGGAAACCAAACAAACGAAGAAAAGAAAGCTGAAACCAAAAAAAGCAG
CATTCTTGGATAGTCCATTTTAGTTAATGCTTTTTGCAT
>2351_SgrAI_67/3_NODE_1_L81
CGCCGCCATGAATCCATCGCCGGTCATCACCCCTGCATCTCCCTCTCCACCTCTTTCTTC
TCCCCACCGGCAGCAACCACCAGCGACCAGCCGTTTCCTCACCTAATCCTC
>2352_SgrAI_67/3_NODE_1_L175
TGCAGAGTGGTTACACTTCTTTCCAATTCTGAAATGTACTGTAACTTTCTAACTCTTGAT
CTCTGAGCTGATTGTCTGTTAGCTAAAATTCTACACACGAAAGGAAAATAAACAATCAAG
AACCCTATTAAATAAGACGGAGAAAGGATCAAAAATATTCCTGAACTATTTAAAATGGAA
CAAAAATAT
>2354_SgrAI_67/3_NODE_1_L174
TCAAACCACTGTTGTGGTGGAATTACATTGTTTGATTGATCAATAGGCTATTGGCTAGAT
CTGTTATTTTTTCCCAGAATGGTGGAATACGATGGGGACTGACCTTTGCTTTCAAAATAA
ATGACGAGATTGGTTGCAGTCAATCTCTCAAAAAAAATTTAACGCAGAGAATTGAACTCT
TTCTGTTTAG
>2364_SgrAI_67/3_NODE_1_L223
ATATTTATTTGTGCGTATTTTTTATGATAATTAATTCAATGGCAACAATTCAATTCTTCT
CTACCTTGTTTATTTCGTAGCCCTTTTAATCTAATTCATTTCAATTTCGGTCCATTCTTT
ATAATTTATTTTAATTCTATTCAATTCTTTTATGATTTCTTTCAATTTTAGAATAATTTG
AACAATTTGTGGCTTAGTTTTAAATTTTCAAATGGTCCAAATTGACCCATTTTGTGAAGA
CTCAATCTCAGCC
>2375_SgrAI_67/3_NODE_1_L84
AAAAAAAAAACTTTTTACCTAACTGTGTTACTGTTCTTCCTCTGCCACCTTTCAGAGTAC
TGCTCCAACAGTATTAGCTAAACTTCTCCATTATCAATCTTCTTCCTTCTCACT
>2375_SgrAI_67/3_NODE_2_L121
TTAATTAAGACGATATTTTTATTTAACTATACGACAATAATCGAAATTTTAGAAAAAGAC
AGGCCGATAGTGAAATTTAGAAAAACTAAAAATATCAAATAAATACTTTTCCTCTAATAT
AAAATAAAGTGGTGAAAAAAGAAAAAAAAAA
>2381_SgrAI_67/3_NODE_1_L106
ACCGGCGCCGGGACCCACCTCCCGACCTCTCCTCCGGCTCAGGTTCATCGCCGGATATAA
TTATTCGGTGCTCCAACCGCCGTTCCCCCGCCGCAGCCGCCTCCGTCTCCGCCGCTTTCT
TTTTGTTTAACAGCAT
>2390_SgrAI_67/3_NODE_3_L94
ACATAAAAATTAGACATTAAGAGAACAAATTACACAATTGACATGTAAAAGTAACTCAAT
TCAACTTGAAATTTTAATGATTAGGAACTAACATGATACTAATTCAACAA
>2396_SgrAI_67/3_NODE_1_L174
TTATTTAGCTTAGACTTTGTTTGCAGGTTCCTTTGGTTTCGGAACCCAAGTCCCTGCCCA
TTCATATCAAAATCCTTCCACCCCCAGCAATGTTTCCGCAAGTTCTGGGAGGAACTTATT
TTCCACCTCAACGACTGCACCACCTTTTGCTAATCCCTCTGGTGGCCAACTTCCTACTCC
TTCTCAGGGGCTTTTTCCTGCTAT
>2397_SgrAI_67/3_NODE_1_L102
TTATCTCCACCACATACTACTCAATAATAAAAAAATTGAATTCTCCTCTTACCCACACTT
CATTCTGCACAAATACTTGCTCCATATTCCTCAATAATGGCCATGGCTACTCAAGCTTCT
CTTTTCACCCCT
>2398_SgrAI_67/3_NODE_1_L150
TTGATACAAATTCAAATTAATCAATTTTTGTTAACAGCCAATAAAAAAAATTATTAATCG
AAGAAAGATCATAAAAATCATACATTAATTAAATAATTTCTCTTGTAATTACTTCTTTAG
TTCAGTTGAAGCGTTAAAAGAAATAGAACCCTTCTTAAAAGGTT
>2401_SgrAI_67/3_NODE_3_L89
AAAAAAAACGATCCGCCTCCCTCTTGATGCTCTCCATTTTTTCATCCACCATTTCAACCC
CCACAAACCTCGCCGGAAAACTATACCCACAGACCGCACCACCCTCTCTTCTACCAACA
>2413_SgrAI_67/3_NODE_1_L225
GAATAAAGCTCTACATATTTCGTGTATCCAAATTACTGGAGCTCAAAACAACTCTGTTTT
TAAGCTCAGGGACTTTCTTCATGATTTTAGTCCCTAATTACCTCCATAATTACTTGATCT
TTCTGCTAATTCTTCCCTCTCCATTTCCAATTTCTTCTCAAATTTCCCATTTTCATCTCC
AAACGAACAACTTTTGCTCGAAATTGGCGTAGCCAAAAAACTTGGATTCAAATCTCCAGC
CATAATCAC
>2415_SgrAI_67/3_NODE_1_L144
CCGGTGAACACTCCTGTCATATCCCCATCAAAGGTGCCGGTGTCTACCCCGTTTGTCTCG
CCGATAAATTATCCGGTGTCTACGCCATTTCTCTCGCCGATAATTTCTCCTGCTACAACG
CCATCATCCACAATCGCTGCTCCGGTTCCATCTGCAATTACTCCTCCGTCGGAA
>2420_SgrAI_67/3_NODE_1_L225
CGGAAAATAATACCTAATATGAGTTGATTATCACAATATTCATATTAATTGAGGTATCAA
ATTAGATTTTGAAAAATTAATTTAGAGCATAAATAACTAATATTGAGGATAAAATAAAAA
ATAAGTATATATTTTTTCGTATTTTAAATAGGCCAAAAGTCTGGCTAAAAACAAAGTTGA
AATGTTTTTCTGAGAAAGTTGTATATTTGTCTTGTTTTGGTCCGTGAAAAGTTTTCAACT
CCCAGCAGCAAAGTC
>2424_SgrAI_67/3_NODE_1_L79
TAAATTAGCCCCAACTTGTGTGCCTACACTTCTCACAACGCGATCCAATGAAAATTCAGT
TTCAGTACAGGAGTTGATCGAAAGTTGTGACCCTTTAGAAT
>2431_SgrAI_67/3_NODE_1_L177
CCCCACAATGAAACTCATACAGCAATTCCTAGACTTGAAGCCCGACTCTTCTGGCTTTTG
AATTTATGAACAAAATACCGCTAAGGCTTTATGAAATCAAGAAACTTATAAAACGAAGTG
AGTTTGCTTAGGTTTTCGAATCTGATTCTCGCTCCTCTCCTCCCTTTGAATCGACGAAGA
CTGGTCCAATTTATAGGGTCGATGGTT
>2436_SgrAI_67/3_NODE_1_L96
AGATAGAGAAAATTCTTTCCTTTAGAACAACAACATGGAATTCCATAAGCTGGGCTGGGG
AGGGTAAAATATATAGACTTTACCACTACCTTATAGAGACAGAGAGGCTGGGGGGG
>2436_SgrAI_67/3_NODE_2_L88
TGTTATCAAAAGATATTTGTCTCAAAAGTATCATGTCCCAAAAGCAAAAAATACTAGATA
CGAAAAAAAAGACTAAAGTGGAAAGCAAATGATAGAGAAAACTTCTCC
>2442_SgrAI_67/3_NODE_1_L139
ATTTTCAAAAAAAAAACCAAAAAATCAAAAACTAGATTAGTTCGATTCAATTTGATTTTT
CAATTTTTCCATTCGTCTGCCCACCCCTGAACACGGTATGAAAAACCAAAACAATCGAAT
TCTTTTCCTGATTCTCTCTTTTGAAAAATAATTTAGATTAGCGATTTCT
>2448_SgrAI_67/3_NODE_1_L137
TATATTTAGTGAGAGTTTATAAGTGAGGTATGAGAAAAGTAAAACGTATATAGATTTTGC
TTTTACGTTACAGAGATAGAGAAATTATTTACCAAAAATTTTCAAGTCAAATATATCAGC
CTAAAAGCAAGAAAATTTTATATATATATAA
>2457_SgrAI_67/3_NODE_1_L358
CTACTTTTTCCATCAACTTATTGTATTTGTTACATTTCATACATTTGATGTTGTAACTTC
CTACAGCTTCTCAAAATGGGAGTTCCTCCAAATTCCCAATTCCAAATTTTCTTCACCTTC
AATTTTCTTCTTCTTTTCTTCCTTTCACTAAACAATTATGTCCAAATTATTCAAGCCATG
TCAACAATCACATCAATTTCCAAAGATCAAATCGCTTGTGAAATGTGCACTGCTTGTGAC
AATCCGTGCCAACCCATTTTACCTCCACCACCACCACCACCAACACCGTCGCCTCCACTC
CCCTGCCCTCCTCCACCATCACCACCAGCACTTCCACCACCTCCTCCACCACCATTACCA
CCGGTAAATTACTGTCCACCACCACCTC
>2461_SgrAI_67/3_NODE_1_L249
CTAAGTATGATTTGAGAAAATTATCTCTATTATTTACTACTTCTTAATTTCTACGTCAAG
TTAATACGAGAGAAATAAAGATAAACAGAGAGCATATTAAAAATAAAAAATTGAAATTCA
AAGATATTTTCGTCATTACATACCCCCTCCGCGGTCACCCCACTCCCCACCGTACCCCCA
CCTGAGGAAAGCCCCACAAAAATTCTTTCCCCTTCATTTCCTCGCAAACCAAACACCGAC
TTGCCATATCTCACGAACATTATTTTTCCGTCACAAAAA
>2464_SgrAI_67/3_NODE_1_L192
TAATTTTTATATGAACTTTGTCTCTGAAGTTACTTCCAATTGTGAATAGTAATACTAATT
TTTTTATATACAAATTAATGATCTTTTTCCTTTGTTTTCTTCCTTTTTTTAGATTGATAT
AAATTGCATCATTATCATGATTTTTTACTAAACATGTTCATTATAAAATGATAATATAAA
TTTATGGATATTTTAAATAACTTTTTTA
>2469_SgrAI_67/3_NODE_1_L73
AAAATATGCGAAGTATTTCACAGATCGGAGCTTTAGAGCATAAAAGCGGCAGCAAAGATA
GCTACAACAGCAGATCCGGTGACGGCGATTCTGTTCAAGGAAG
>2471_SgrAI_67/3_NODE_2_L76
CGTTGTTTTTGCTCTGTTTCTATTTCTGTTTCTGATTCTTCTCGCTTTCGTTTCTCCGGC
AAATGGAGCTGCTCCGATGAATCCTGTACGTTCAATTCAGCATTCA
>2477_SgrAI_67/3_NODE_1_L107
ATTTACAATTAATCGATCTAAACTACTTCTACAGCTTTTACAGAGGAAAGTAGGGATTCA
AGGTGAGTGTTTTACCTTTTTGAGAGCAGGAACTGGGACTTTGACGAGCTGTCGGAGATA
C
>2479_SgrAI_67/3_NODE_1_L228
CACAAACCACTTTACTGTTCGTATTTGGAGTTTTTCTAAGACATTCAAAATTACCAGTCT
GTCTACTCTACACGTCTCTGGAGAAAGAAGAACAGCTGAGACAATAATAAAGATCCGAAC
TTTGTGAAGACCCAAGAGTTAGTTACTGAGGAAGAAAAAGGAAAGGGGGAAACGAGATCC
CTAGGAAGTCGGCAACTATGGCGTCAAAGGTGATGCCGTCAGCATCAAGAACGCCCAATT
CGGATCGTTCTCTACATA
>2485_SgrAI_67/3_NODE_2_L85
TTGATAGACTGACAGAACCAGGAATTCAATCAGATACATTTCCAATTTCCCAACTCCAAA
TACTTTGAATTTACCCAAGATTTGGTACTACTTTACATCTA
>2494_SgrAI_67/3_NODE_1_L114
TGTAGGAGTAATTATTGCCATTGTTTTTTTATTTTTTAAATTTATATATGGATAAAAATA
AAATAAAAGTTTGTGCAATGCAAGTAGGTAATACAAGTGTATTAGATTCCAATTCTCAAT
GGAATCAGACTCCTCA
>2499_SgrAI_67/3_NODE_2_L82
TCTAAAGTTACTTTTTATCCTTTTATAAATCCTTATGTTAAACAATGCATTATTTATATT
CTTCTAATTAGCAAATTTGAGTAGGTTGAGCTGAATTTGAGCTGGTGAAATT
>2510_SgrAI_67/3_NODE_1_L173
ATATATAATACATTTTTTTCGATAAAGTCCACGTAGCTACGCAACTAATAACATAACGGG
AGCTTAATACATCGACATATTAATTTATCACTAACTAAACATTTAAAAAATATAAAAAGT
TAAAATATTTACCTGAATTTTCAACCTCCATCTTAGGCATATGAGTTTTACTAACTAATC
CGACCGGCCGGATTTTCCCCC
>2517_SgrAI_67/3_NODE_1_L86
TTAAATTTTAATTTCTTTTTCTTTTCAAAAATTATTTCACCCCATTTCTCCCATTTCCCC
TTCAAATTACCACCCCCTTTTCTCCCTCTGGAGATTTTCGTTTTTCCTCTTTTAAT
>2519_SgrAI_67/3_NODE_1_L156
TTAACTTCACCTTCTTCTCTTCCTCTTCATTCTCTTCATCAACACTTTCCATCATCAAAA
TACTTCACATTTCGTCGTGTCACTCTTTCTTTATCAGCCCAACATACAAATTTACCGGTC
AGGAAGATCCCCGGCGACTATGGGTTGCCGGTGATTGGTCCATGGAAAGATAGACTTGAT
TA
>2524_SgrAI_67/3_NODE_1_L111
TGTTTCATAATGTGAGAGCTATATTTACATCCTGAGAGCTATATTTAATTACATCCTGAT
CAATGATCACAAGATTAAAAGCTAGATGTGAATGAGTATTTACCCGAACAAAAAAAATCC
TCCTGCCGTAGCCATTGTG
>2535_SgrAI_67/3_NODE_1_L234
TATATATCTATATTGTGTATGCTAGCTTTTCAAGTGTAGGTTGTAATTTTGGAGGATTAG
ATGGTGTGATTAGAGTACTTGTGTTCATTATTCTCTATCTTGTGTTTAGGATTTATTTGC
TGGGTACCGCATTGTTCATTACTTGCCCTTGTTTCTACACTTTGTGTATAAGTTGTGAGC
CCAATTCCACTTGACGTTCCTTTCATACTTTGGACCGAGCATCTAGAGCGCTTGAGAGGT
AGCAACTTGTATATTCAGGGGACT
>2552_SgrAI_67/3_NODE_1_L160
TCTGCTTCAACGACTTCATAATATTTTTTTATTTGCTTCAATTATAATTTTACAATATTT
TTAAAAATATATAGAAAAAACTTATTATGTTCCATAAATTGAGATTAAAAAATAATTTAC
ATTCGACCAATGCTAGCACGGGCCTTCCAGATGTCACATGAAAATGAAGCCACTCAAAAC
GGGGCCGGGT
>2554_SgrAI_67/3_NODE_2_L75
ATGAGGTACAGATTTGAAATGCAATTCGAAGGAAAATTCTGAATTCAAAAACAGCCCACA
CGTAACCGTATACAACCAGACGAAGAGAGAAATAGAGGATTACCA
>2557_SgrAI_67/3_NODE_1_L207
TGGTGATCCGGGCTCTTTCCCTCTCGACGATGAAGCTTATCCCCCATCGTCTCACTAGCC
GACCTTGCCCCCCTGTTATTTTGAGGTCATATCTAGTATTCAGAGTTTGCCTCGATTTGG
TACCGCTCTCGCGGCCCGCACCGAAACCGTGCTTTACCCCTAGATGTCCAGTCAACTGCT
GCGCCTCAACGCATTTCGGGGAGAACCAGCTAGCTCTGGGTGCGAGTGGCATTTCAC
>2563_SgrAI_67/3_NODE_2_L72
TAATCGCTACTACCGGAAACCAGAAATTTATCAGATGCAATGGAAGCATGTGAACCTCAC
GCGCAACAAAGTCGCTTGCGCTCCTTTCGGCGGCCCAATCGC
>2564_SgrAI_67/3_NODE_2_L84
CCAGTTTATAAGTCACCACCACCACCAACTCCTGTTTACAAGTCACCACCCCCACCCAAG
AAGCCACACTACCCTCCACACACCCCAGTTTATAAGTCACCACCACCACCAACT
>2568_SgrAI_67/3_NODE_1_L240
CGGCGATGGAGCTGAAGACAATTGCGACCGTCCTTCGTCGTTGCAAAGCCCCTTGTAATT
TCCTTGTTTTTGGTCTTACTCACGAAACGCTGCTATGGCATTCTCTCAATCACAAGGGGC
GCACAGTTTTTATTGACGAAAGTGCTTATTTGGTATCGAAATTGGAAGAGAAACACCCGG
AAATTGAAGCTTATGATGTTCAATTCACAACAAAAGTGAGTGAGTTGCACGATTTGTTGG
ATTACGCAAAAGAGCAAATCAAAGGGGAGT
>2583_SgrAI_67/3_NODE_1_L225
TGAACAAATGATCTCCACCAACCGAAGGTAAGATTCAAATTCTCCTATCTCCTATGCTTC
TCTAATATAATTCACCTCTTGACTTTTCATTTTACAATATGATTTTCATGCTATTATATT
GGAGCGAAATTTACTCAAATGCATAAAATAAAAAAAAGGAAAAAAATTTATAACTTACCA
TCTTTAGACTACACCAACAAAACAGTGACACCGGAGCGAACGAGATATCTCTCCCTCATG
CAACACACACACACA
>2584_SgrAI_67/3_NODE_2_L84
AAGTTCTCGCCGGCGGCAACACCACCGTCGGGGGAAATAATTTCACCTTCTCCATCATCA
ACACCACCAAGTTCATCAAGTCCACCGGGATCACCGGGGA
>2593_SgrAI_67/3_NODE_3_L91
AACACATTAACAATATTTCCTTACCCTCAAAACTTAAAAGCATATAACTCATCCAAATAC
CCACTTAAAGTTTTAAATTTGATATAAAATTTGATTTTTGGAC
>2596_SgrAI_67/3_NODE_1_L138
AGAAAATTATTTTATTTCCTGTACCAAAACTTCTCTTTTGAATTTTGTTTTTGTTAATAT
AATGCTTCTCTCCAAAAATATTTTTCCCCTTTATACAAGGGAATCACCAACAAAATTATT
TTCTAAAAATTATTTTTCACCTAGCTTTGATC
>2597_SgrAI_67/3_NODE_1_L220
TCTAACGCCAGCATTGTTGAGAAGAGCATCAATGTGGCCAAAAGCATCCCAAGCTTTCTT
GACTGATGCTTCAATAGTTGTACCATCAACACTAACATCAAGTTCAATAGCCACAACTCT
AACCAAATGAGAATTTGAACTAAATGTATTAATTTCATCACAAAGAGACTTCAACCGGTC
CATCCTGTAGACACTAAATTTTTATCCTCCACATAATAAAATAATCAGTTTATTAATTTT
AACAAAATAA
>2606_SgrAI_67/3_NODE_2_L93
AAATTTTGAACCTCTAAATCTCTAAATCAATCTCTTTTCTAGTATTGAAAGATTCAAAAT
CAATTTATTTATATATATTAAAAATATAATTTATACATATCAAATTATTTTTT
>2613_SgrAI_67/3_NODE_1_L244
ACTTAATTAAATTAAAAAAAGTAATATGTCACTTTCTCACCATATAATATTAATTCAAAT
TTCAAATACGGATACGCAGACAAATTTTGAAACTTCAAATTAAAGCAATTCACAACGTTT
GAAGAAGCTGTTATATATACACGCATTATACACACCTTTTTCCATCCTCTTATTCTCTGC
TCTTTCTTTTCCACAATTTCTTTTTTTATTTCTCTGAAAGCCCCAAAAAGGGGGGGCCAA
AACCATAAAAAACTATGAGCAGAAAAAGGAAACT
>2616_SgrAI_67/3_NODE_1_L109
TATATATAAATATAAATATACACATACACACATGTGTATGCTTTTTTAAAAAGATAATAC
TTTCTCTGTCCATTTTTAGGTGTCATCCTTTAGCAAGTATTTAAGGGATAAAAGGATTTT
T
>2625_SgrAI_67/3_NODE_1_L197
CATTAATGGTAAGTGAGTCCTTATCTGTGAACATTTTTTCTTCATGAACTGATTCATAAA
TATTCGGATTCATCTTTAAAATTTGAAGAAAAAGCTAAGTTCGGAAAAAATGGCGAGATT
CGTACCTGTGAATTTTAAGAGAATAGATGCGGCGTGTTGATGAGGTGGCAAAATGGCGGA
TCTGTGAGTACAGCGGCACCGAACACTCGCCAGCGGTGGTGGGGAGC
>2627_SgrAI_67/3_NODE_1_L217
CTCATCCTATCTTTTCATGATATATCAACCACATATCTTATAATTTCTTGTAAGTTTATC
ATTCAAATTATAGATATATAACATTATGTAACAATAGAGAACAATAAATTCTATCCAAAT
TTTATATTCATTAAAACAACACATGATACATTACGAAATAATACATAATAATTAATAACC
TTGAAAAGTGGGTGGTTTGTGCTACTTTTACAACAAGAAGGAGGGAAGTGTAAAAGATA
>2638_SgrAI_67/3_NODE_1_L224
TGAAAATATTAAGAGTTGGATCTTAAAATATCTACAACAACAACAACAACATACCCAATA
ATAATATCGATAAAATTATTAAAATATCTAATAATTTTAATTTATTTTTAAAGAAACACA
TATATTGATGGAGATGCATGTGCTTATTCCCTCTTCCTAAGAAAAAAAGTAAAGTAATAC
TCACTCTTGTAGGCAATAATCAAATAAATCTTTGGGGTTAGAAGCGTCTCTTTCTTCTTT
GTTCTTCTCTTTTG
>2646_SgrAI_67/3_NODE_1_L217
AAACTGATCCGTCGGGCAGAGTTTTGAGTGCATCCGAAGAAGGCAATTTATGCGATGCCT
TAGTGGAGTCAGAGAGAGCAGGCCAAGAGACAGCATCCATAACAGGACCAACATCAGCTG
CACCATTTGAGGGCTTATTCCAAGCCGGCTTTTTGGCGCCACTGCTGCTGGTGTCACCCT
CAAGCTGAGGTTCTGTAGAAGCATCTTCTGGCGATATCGAAGACGCATAACCGGCTGGGG
GCCCCCT
>2653_SgrAI_67/3_NODE_2_L81
AATAATAATAATAATAATAATAATAATAATCGTACCGAGAATGAGCATAGCATCAGGAAG
AGCACCGAGTATAGGAAGAAAAAGTCCACCAATAATACCAGGCCCTAAAAT
>2655_SgrAI_67/3_NODE_2_L186
CAAATGGCCAAATCTTCCCCTATAAATATATGTTATCGTGTGAGGAAAAATAGACAGACA
GAGAAATAATATTCTTGTTCTTCCTCTCAGTTCTCAGTTTACTGTTAATTTTTTATTTTA
TTCTAGTTTATTTAGAATCAATTTTATAATAATAACTTATAATTATTCTTTTTTCTTTCC
TTATCAGTAAAGGTATAA
>2656_SgrAI_67/3_NODE_1_L217
TAAATCATGGCTTATGAATCATGTATGGCGAAGTGTATCTATAAAAATGAAATGTATCCG
TAAAATTATCTTTTTAAGTGTATCCATAAAAAATAAAATATATCCATAGAAAATAAAGTG
TATCTGTAAAAAATAAAATGCATCCACATAATTATCTTTTTTATAGAATTTTTGTAAATA
TAAAAAAAAAATTTGGGATAAATTAAAATTTCTTTGCTCAAAGTGGGATTTCTGTAAGTT
ATTCTTA
>2657_SgrAI_67/3_NODE_1_L272
CATACCCTTCGCATTAAAAAAGATAACGTAAGCAATATTAAGATGATTCCAATATATGAA
GAAGAGATACACAAATGTTCTATTGCAGAGACGTGAGAGATTTGATGAGTGACATGAAAA
GACAAAAGATTAGATCTAAAAAGATTTGAGAGAAATAATTAAATAAGGATACGACACATT
TTAAACTTAACAAGGACATGATATTAGATAAAAATATATCGGGTCATCAATTAAGATAGA
AAATTAATCGATAGTCCGATGTTATCTCATTTTACTCGAGGATAGATTTGACAATAGTTT
AA
>2658_SgrAI_67/3_NODE_1_L94
GAAGAACGGAGAGGGGAAAGCGAGGAGAGGAAAAAATTGAAAGCAAAAAGCGAGTTGCAG
AGAGGTGGGAAGTTGAGGAGGCGCGTGGAGGTAGCTATAATGGAGTTGAGGTAGTG
>2658_SgrAI_67/3_NODE_2_L107
AGAAGCCTTAGAACAATTTGTTTCCAATTCGACTGGCAGCGGAAAGGAACTTAGGATTTC
GGTAATTGATTGAAGGATTTGAGACGGGTGGTTGAAACCGCGGTAGAGGTTTGGAAATAG
GCGGGTTAC
>2666_SgrAI_67/3_NODE_1_L157
ATAAATGATACATTATGCACAAGGATATCTTAGTTTTCCAATGGATATTCTACAGATCTC
CATCTCCATAACAGCCACAATTCTCTCACTTATCTTTTGTGTGTTAATGCTTCATTTTCT
GACCAGAAAACTACATGGAAAAAAGAGATATCATCCAATTGGCGGCACCATTTTCAATCG
GCTTATC
>2672_SgrAI_67/3_NODE_1_L225
AAAATTTAGTATTATACACACGTAACACGCTGTTTTAATTTTATTATGTATTGATGAAGA
TGTTATAAATGTAACGTACTTGTTTTTCTTCCCAACGTAAGCTGGATTGATGACTCCAAA
ATCAAGATTCCTAGTAGAAATTGGATGTCTGCTCACCACCCCACTCTTCAAATCTATCTT
CACTTTCTCAACACATCCATGTATCATGTCTATCCTCTCCATTGTATGCTCCACAGATAA
TATATTTGGCGCTAT
>2674_SgrAI_67/3_NODE_1_L110
ATCAAAAAAAAAAAAAGAAAAAAAAAACTTGTTTTTAATGGGTACATTTGGTTTTGCAGG
TAGAAATGACTACAGAAATCGAAACAATGATGATCAAAGTGGATTGCCACCAAGGCCCTA
CGGTGG
>2681_SgrAI_67/3_NODE_1_L202
TTTTAAAGATAACAATGGTGTCCGGGTCAATTTGCACACACTTGGAAGATCCATTGTATA
CTTACATCCTTTTGTAGTTTTCTTAGTACACTGTACATGTATGGGGTAACTTGGTCCATT
AAGGCAGATTTGACCCTGGTCTCTCATGGTTTTCTTTCCAACGAGCCAACCGTTGGTGAA
ATGGCTTTTAGATCCTTTATAAGTTTAATCATAATAAGTTTCTGCTCTTGCT
>2690_SgrAI_67/3_NODE_1_L143
TGATGCCATTCTTCCTACAAAAGTTGGCATCTTTAACCACAATTTCCCTAGATTTCTTTT
TCCTTCGAGAATAATCCTCCAACGATAAATGTGACCTGACTACTGTCAATGGACTCGCAT
CTTTTTGACAACCCACTGAAATTTCTCCTCCCTTTCTCTTCTTTCCCAAGTTC
>2694_SgrAI_67/3_NODE_1_L139
AAAATGACCTCATCGGCGAGACCCTTTTTTGCCGGCGTAACACCATCGAAACGACCTCAC
CAAACCATCACTCCATTCTCCTCTTCTCCTCCTCGCCTAGGAACTCGCCGGAAAACCAAA
ATGCCCCCTTTCGCATCATCCTCAAGCCACCATCGTGACCCCCCTGCCC
>2708_SgrAI_67/3_NODE_1_L126
TCAACACCTCATCACATTTGCTATCTTGCGCCTCTACCCACCCATCCCTTCTCCCACCCC
ACCATTCACACCACATTCACCACCCATTATGTCTCAACATCAATCATACAACAACTACAA
CCACCACACCACCCTATCTTGCATTATCCACCATCA
>2714_SgrAI_67/3_NODE_1_L146
CCAAAACAATAAGCCATTGAAATTGCAATAAACTATAATATAATATAATTCAACACCAAT
CTAATAACAAAACCATAAAATTTTCATCAATTATCTTATCTTAAATACCAAAAAATATTT
CAAAATTGTAAAAGAATAAATAAAGTTACTTTTTTTTTAATT
>2723_SgrAI_67/3_NODE_2_L73
CGATTTTAATTATTAAGTTTCAACTTAAAGTGCAATCATTCAATCCAAAAGGACCTCAAA
ACTAACAATAGTCTAAATTCTTCAATATAAATTAAAGGGGG
>2732_SgrAI_67/3_NODE_1_L172
CGTTTTGCTTGCCATAACTTCGTGAAGCTCAACAATGTTTGGGTGTTTCACCATTTTCAT
AACAGAGATTTCTCGTTTGATTTGCTCCATCATTCCTACTTTTATCACCTTCTCTTTTCC
AACAACTTTCATGGCTATGTTCTCCCCAGTTACCACGTTACGTGCATGGTACACTTTAGC
AAAAGTACCTTGACCCAGGATT
>2734_SgrAI_67/3_NODE_1_L103
TTGAACATCACTAGAACTTTAACAATATTACATTAAATAAAAGTTTTGAAATAAATTTAT
AGTTCTAAATTTTCTATATAAAAAGAATTTAATAACTTTAGATTAAAATATATAAATTT
>2741_SgrAI_67/3_NODE_1_L228
TACCCGATAGAACTCGCACGCGAGCTCCAGCTATCCTGAGGGAAACTTCGGAGGGAACCA
GCTACTAGACGGTTCGATTAGTCTTTCGCCCCTATACCCAAGTCAGACGAACGATTTGCA
CGTCAGTATCGCTGCGGGCCTCCACCAGAGTTTCCTCTGGCTTCGCCCCGCTCAGGCATA
GTTCACCATCTTTCGGGTCCCGACAGGTATGCTCACACTCGAACCCTTCTCAGAAGATCA
AGGTCGGTCGGCGGTGCA
>2743_SgrAI_67/3_NODE_1_L93
AAACCCCACAACAAACGCCGCTATAGCTCGGACTTTAATTTCACCACGGTCACCAAAAAG
CCAGCCAATATCAGCGGAGAAACCGATAATCAACACCGCAATCATGA
>2745_SgrAI_67/3_NODE_2_L76
CAAATCTCTTAACCCCTTATTCTCTCTCCTACGCTCTTTGCTACTTTCCGGCTAACGTAA
ACTCCTTTCCGGCAAGGGTTCGCAATCTCTTGGCCGGAAAATTCTT
>2758_SgrAI_67/3_NODE_1_L190
ACCTTACACGTACAAAAAGAGAACAAAAAATTTTTGAGTTTTTTTTAAATAGTAAAAAAG
GACATGGAGATTTCAAGATTCCCTCTTGCTTTCTATTTTCCTATATCTCTAACGGACAAA
AAGATACTCCTGCAAGTGAAAGAAAAGTGAATAAGAAGAAAAGCATCAATTTCTTCAACT
TTTTTTCCCGGCAAGTCAAACGCCGCCTGCGGCGGGGGGT
>2758_SgrAI_67/3_NODE_2_L81
CCCCGGAAAATTATCGGAAAAGCAATCTCCGGTGGCCTGAGCGGCGAGTTCATCTAACCC
CTCAAAGAAATCATCATCTGCAGGTTCCATGTTATCTAATCCCATATTTGA
>2762_SgrAI_67/3_NODE_1_L208
AATTATTAATAAGTTTAGATTTTAGACTCCACTTGTAAAATTTCATTGGATATGTTGTTG
TTGTATTAATAACCAATTTTCATATTTATTGAAGAACCAAATAAATGTAAGAAAAAGAAC
CAAAGACCAGTCCAAAAAAAGTCTACTCGGTCTAATGTAAACACAGCCCAAAAAAACCCA
ACCGGGTCTAGGTTTTTAGAATATACAAGAACGAAAGAGCTCAAAGCAAATCATCGCA
>2779_SgrAI_67/3_NODE_1_L171
TTTTCCGGGCACAGATTTTTCATTTTCTATTGAAGACGCGTTTCTGATTCTCCTTGGCCG
GTGTTTGGTTTCTAATTTTTGATTTTGTTGACCGTCACATGAGTGACTTTGACTGGCCGT
GATCGGAACTTTTCTTGCCGTCGATGGGACAGTGTTGCAGTAAGGGTGTTTCCGGTGACA
ATGGCGGGGCCGGCGCCCCCC
>2781_SgrAI_67/3_NODE_1_L133
CTACCCCCACCCCCACCAACAAAAACATATCAAGCAGAAAACCTATCAGTAACCCATCAA
TATATTTCATAGATCATTCAAAAATTCCATAAGCTATCTTGATTTTGCTCCTTCTTTTTT
TAAGTAAGAAAGAAAACAGCGGCAGGCACATAACC
>2785_SgrAI_67/3_NODE_6_L104
GACGAATATTCTTAGAAGAAGCGATTCGAGTCCTCATCGCTGCATCTGCACCTCCCGCCG
ATCCAGATCCTCTCCATCCTCCCGGCATCCTTCTCTGATCTCGACGGAACAAATATCTCT
TCTCCGGACGGATA
>2786_SgrAI_67/3_NODE_1_L97
TGCTAATATTGGTTTTTATTTGACTTGCAAAAATACAAACAAATGGCTGAAATAGAGCCA
CCCACATGCATCTATGCTCAACTGGACAAAACACACGTACCAAATAAGGTTGACC
>2787_SgrAI_67/3_NODE_1_L212
CTCAAAAACTTCCCCAAAAAGCTCTTCAACTACAAAAAAACCCGATCCATATCCAGATCC
GAAAACACATCTTTCGGTTCCGCAACCGCTTCATCCTCCTCCGATTCGGATTCTCACTGT
GGATACAAAAAACACGTCGGGTCATCCACTCCGACCAGCGTGTTACCCGATCTCTCCAAC
GAAATCTCCGCTGCGGAAGTAGTTTACGCCGAGCTCGTCCATGCGTTTCACATGATGGAC
AC
>2791_SgrAI_67/3_NODE_1_L298
AAATAAATTGTAGTTCGAATGTATTTTAAATAATAAAATTTGATAAAAAAATTTAAGAAT
CACATATATGTACTAAAAAAAAATAGTAAGCCTTATTGCAATATTGCATCCTCTGCGAAC
ACCACGTGACCTTCTGCTATTTCATTTCAGAAGGAACTCTCACACATTTCTTTCTCACTC
ACTCTAACCCTTTCTTCTTCGTTTTTCTCTCCTAAAAAACCCTAAATGGAGCATCCTTTC
TTCATCAATGGCCCTCCGACGAATCGATCCGAAGCTTTACGTCTTCTGTCAATCGCCGAG
AAGCTCTTAACGAATCGCGACCTAGTTG
>2798_SgrAI_67/3_NODE_1_L214
CATGTACAAATTTTAGAACCCTGAACCTAGTAACTTCAAATCCTGGTCGTTCAATTTCAT
ACCTTTAAGCGGAATGTAAACTTGTTCCACAAGTTTAGGATATTGCGCGAAAGCCCACAA
GGCACAACCACTAGCAGTCCAAAAGCCAACGTTAGGAACACCCAATTCCTGGGAAACTCG
CTGAATGAAGTTCATAGAAGCATCAGAAACTAGGCAAGTAATAGCAGGCAAATTAGAATT
ATTA
>2800_SgrAI_67/3_NODE_1_L106
TCACTCCCACTGCTATTCCGGCCTTCTTACAACTCGTCATCCCACCACTAGATGATTCCT
TCGATGACTCTGCACTCTCGTGGCTTATATCACTCGCAACTTCAGCATTCGGAGCCGGTG
CCGGAGATGGAGATGG
>2803_SgrAI_67/3_NODE_1_L129
ATGAACTCATACGGTCGTATTCATCGATCACGTTTTCGAGGTCTTCATCGGAAGTAACGG
AGATGAGTGAATCGAGGTCCTCGTTCTGAAGCTGATACTTCAGGCAAAAGGGTCGGCCTC
CGAGGAACGTTCTGGACAGTCGACCGGAGAGTTCAGCAA
>2809_SgrAI_67/3_NODE_1_L116
AACGTTTGGAAGTCTTGGTGAGGTGCCGAATTTCCTTAGCTGCCTGAACTTTCAAAGTGA
GGTCATCGGATTGAATGAACAGAAGGATTTCATAGACGCTGGATGACGACGCCATTTGAG
GAATATCATCGCCGGAGTTGGCGGGT
>2828_SgrAI_67/3_NODE_1_L113
TAACAATCAGAAGTAACTCATTTCAACTATTTCACAAAAGTCCAGCTGAACAAACTAACT
AACAAAATTGCAGCTATTCAGACTCAATAATAGACAGATTGACAGAGGAAAATGCATAAG
CAGTTACCATATCCGAAAATGGA
>2835_SgrAI_67/3_NODE_1_L130
GAAATTTTGGGACAGAGTATAAGATTGATGATTTTCCCTGATATAGGCTGAATGACAATG
TATCTGGACAACAAAGTCGCTTAATATTTGGTCATATCTCCAACTCAGCCCCACACCATA
TTTTATGGTCAAAATATTAAAAAAAGCCATCCATCAATGG
>2836_SgrAI_67/3_NODE_3_L106
GCAATTAATACAATGAGTTACACACATAAATTCTAGTCATTTTTCATAGTTAGCATACTT
ATAGCTATTGAACTTTAATAACGCCTCAAACTGTAGTCATTTTTGTAAGTTTCTCTAAAT
AA
>2839_SgrAI_67/3_NODE_1_L220
GTCTGCTGCAACCTCCCTTGATTATATTCCATTTCAAATTAATTGAATTTTTGAAATTAT
TTTTAATATTCAAATAGTTAAATTGTTCAAAATTCAAAAAGAATGTTTGAGATTTTTTCA
TATTTGTCCTTTTTATTTATTGAAGTTTTATATTTTCTATGAGATAAATTACAATATATA
TATATATTTATGATTTCACTAAAGGCAGTGAAAAATATGGTGTAAATTTTATGCAGTACT
TCAAAA
>2840_SgrAI_67/3_NODE_1_L222
CGACCAAGAAATCAACTCAAAACCCCGCCGGAAACCACCGGCATCTCCCCTCTTTTGCCA
TTAAAACCATCCAAAACCAGCCCATAAAACACCACAAAAAACAACCCCCAAACCAGCCTC
AAAATCGTCCAAAGTCCCACCACAAAACCTCAATGAAATAAACCACCAAACACGTCGGAA
AATAGCAACCAAACTCACCCAAAACAGTCCACCAAACTCACCCTCAACCGCCTCCAAATC
TGCCAGTAAAAC
>2841_SgrAI_67/3_NODE_1_L194
AACAGGAAAATTTGGAGCTGTTGTTGCTTCCATACCTCTGCCAATTATTGGAGCTTTGTA
CTGTGTCATGTTTGCCCTCATGTGTATGTCATTCCTTCTAAACTGCAACCATGCCATACA
TTCTTTGAATATATCGATCATCATTTGAAAAAACTAAAATTTTCCAGAACTAGTGCAATA
AAAATGAGAATATACGAACGCTCCTTATTTTT
>2844_SgrAI_67/3_NODE_1_L110
CCGGTGCCGTATCCCAGTTTGGAAACATGTCAGGATTCGCTAAATGTATCCTACAGTATG
ATACAGCAAGTTTCTTCGCTTGCTTTACCACCAATTCCATCTCAGCCCTCACATTCTTAT
CCTTCATCGACGTA
>2857_SgrAI_67/3_NODE_1_L141
ATATGTAGGAAACCCCAGAACCAGGGTCCGGCCATAACTCCTCAAAAACTTTTCAAAAGA
TGTGGTCGGCTAAAAATTAGGTTTGTCAAGTTTCTTTGCCCATGATCTCTTTCATCGATC
ATGTCCAAAGAAAGGGACAGCTGTTGACACCGAATTTTTACCCTGCACATC
>2859_SgrAI_67/3_NODE_3_L96
TACCTCACGCGCGTGATTTATAAGTCTCTTGGTTTAGCCACCTGATGAAGGCGTTGTATG
TCACGCGCTAGAGGTGGGGGTTGGATTGATACGGTGAGACTTTTTCGGTTAC
>2861_SgrAI_67/3_NODE_2_L137
ATTTCTTGTTCTTCTCCGATTCTATCCTGCTTCACCTTGTGAAGGTAGAGATTTGTTTTC
GATGGACTCTCAGTTGGCTTACAAATAATTGCTCTAATTTGATGATTTGAACTTCTTGAT
TGAACTATGGATCAAACTCATCAAAAGGTTG
>2867_SgrAI_67/3_NODE_1_L187
AATTTTAGAAAAACAAATCGGTGATTCACTATCACTAATTTCAATTTTATGAGTTTTGCT
ATGAAAACACATTTCGCCATTACATTCCCGAAATTTTGAAATTCAACTCAAAGAAAACTG
CGGATTTCACCTTATTCAAAAACAACTTCAATTAGTATTTATAATCAAACACAACTTTAA
TTTTCAAATATCATTTTTCACTTTAAATACTATACGC
>2874_SgrAI_67/3_NODE_1_L87
ATTGGATAAAAGTTTTAAAAAATGTTTTTCTTAATTTTTGAAAGAAAATTATTTTCCTCA
AATTTAAAAAAAATAAATTAATTTAAAAAATATTTTTAAAAATAT
>2877_SgrAI_67/3_NODE_1_L104
ACTAGCATCCAACTGCAGAACTCTCACATTCATCCAAATAGCACAAAAAACATACTAAAC
ATAGAATCCTAAACAAATACTTTAAATCTTAATTAATTTCTCGAATATATATATATATAT

>2884_SgrAI_67/3_NODE_1_L224
TTAATGCACTTCAGTTGATCCAAATCGCAAATTTTTCACTTTTTTATGAGCCTATACAAT
TTTTTATCCCCACTGTTTCCCCTAACTTGATATATATGTGCATTCAAAAATTGCCATCTT
AATACTCATGTGTTTATAATATTGTCCCCGTAAAACAAACTCTATGGAGGAAAATTTATT
TATTTTTATTTATTTATTTACAGCCCCCGTATATAAACTTTCTATTGTGTCATCTGCCAA
TATAATATTGTCCC
>2899_SgrAI_67/3_NODE_1_L158
TCTTGAACATGCTGATAACCTTCCGTTTGGTTTTGAAAGCAGTGAACAGAAAACCAAGAA
TTGCATGGGTCTTTCTCCTTTACCCAATTCCTCAAATAGCCCGGTGGATCTCTGAGTCTC
CCATGAATAGCCTCTAGCTCCACTGAAAATCTGGGCACTAATTAATTTCGTTTCATCAAT
AAGTACAA
>2903_SgrAI_67/3_NODE_1_L157
TGAAAATTCAAATCTTTATAAAACTGAATACTCGTACAACTACAATACTAGGCTCCAATG
CTAGATGCAGCTGATATAAATCCCCACTCGCCATTTAGCTCTATTCAGACCAATTCCATC
CCAGCGTTCAATTTTGTTTAGAAAAGATAAGAATTAGAGAGGTACTAAGTCGAAATCAAA
CCTTTAA
>2903_SgrAI_67/3_NODE_3_L71
GAGCTTAATTACGAGTTTCTTAGCAGGCTGAGGAGGGGTAGCTTTCTTTCGAGACAAATT
GGCCGTAACCCCAGCACCAACTGAGGAGGCATCGATGTTGG
>2907_SgrAI_67/3_NODE_1_L222
TAATCATATACTCCCTCTTACAATATTATCACCTTATTCTGAAATTTCTAAATTTGATAC
GTAAATTTCGAATTCCCAAAAATTATAACATTGGTCCCAACGTGCAAAAATAGGGGTCCT
AACATCCTTCCCCCTGTTGACACCTAATTTTTCCGTCCACATCACAAAAAATACCCGTTT
TTATTTAATTTTGACAATTTTCAAAATTTTGTCTATTTTCATAAATAAATAATAAAAATA
ATATATACTATA
>2919_SgrAI_67/3_NODE_1_L97
TATTGGGTTTAAACAGGGCATAATCCAGGGTTCTATCATTGAACCCAAAGAATGGGTACG
GACAGATCATAAACGGCGATTTGGTTTCACGGTGAAATTCCAGCATCGGGG
>2925_SgrAI_67/3_NODE_1_L242
TCCCATTATCAATAATTTGTTGTGAAAACCCTAATTTCGGGTCAAAATTGGAAAGAATCA
CGTACGTGGAATTCAGCTGCGGTTTAGAAGAAGGATGAAATAGGGATTTATCAAGGTCCG
AATCCCCAGAAAAGAAATCATCATCAAGAGTACCCACACGTGATAGATGAAGAAAAGGTC
GACGACGGCGATGGAGGTCACGTCGGAGCTGAGGATGCTGCAGATGTTGACCGGAGAGGT
CAATACGAGAGAGAAGAGATTTGAGAGAAGGG
>2931_SgrAI_67/3_NODE_1_L76
TACCGAAGTAGCCGGAGCTGGAGAATTTATCGGCGAGACAAACGGGGTAGACTTCGGCAC
CATAAATGATGCCTTAGGGGATATTGCAGGAGCGATCGCCGGGGTT
>2931_SgrAI_67/3_NODE_2_L86
GGACGGGCTTGTTTTTGGATACTTCGGCACTGGTGATGATGCAGGAGTGATCACTGGAGT
TTTAAATCCCGGCAGAGGAGTGATTGTAGATGATACCGAAGTAGCCGGAGCTGGAG
>2935_SgrAI_67/3_NODE_3_L85
TTTTTTTTTTTAAATTTAAAAAATTGGTGGGCCCCATTCCTCTGCTCTTTTTATTCTCCA
CAACTAAACATTCTTCTCCTCAATTTCCTCTTCATCTTTGCTC
>2938_SgrAI_67/3_NODE_1_L125
AACAAGAAAACAATCAAAATAAGTCACACCCATCTGCTATCTCGCTCCCTACTCTTCAAA
AATGTCCAGGGTTGCATGCCGGATACTCCAAAAGTAGTACATACAACACAAACCAGAAAG
AAAAACATCAAAATGGGTCACACCCATCAAC
>2940_SgrAI_67/3_NODE_2_L176
TTTTAAAACAAAATAAAATTAGTCTTGTATTTAAATAAAATACAATTTATCAAAGAGATA
TAAAGGTGAATTATTTTTAATTACAAAAATATCATAAATTTTGTATTCACAAATTTAATA
CTAATTAAAGTGCACGTGAGTAGTTACAGGAGAAGTTTAGTGGGCAAACTGACGGTTAAT
GTTGTTTTTC
>2943_SgrAI_67/3_NODE_1_L144
TTTTATAAGCAAATTCAGCTGAAAAGTGCGACAATTAGCTACAAAATACAACAAAAAATG
AAAGCCAAAAAATAAAAAAAGAATATACCTTTCATTCTCTGTATACGCCTTTTGATTTCT
TGAGCACAAGCTTCACAATGCATGTGAACTTTCAGAACTACAGT
>2946_SgrAI_67/3_NODE_1_L148
AAGCTGTTTCACTAACACTTAATTTATAGCACTCACTAACAACCTATTATTGAACAAACA
AAGAGAAAAAAAAACTCAGTTGTCCAATTCAGAATAACCATTAACCAAAAGCATCAAAGG
ATGAATTGAAAGAATACAAAAAGGAAAACTTATCAGTACTTTTGGGCCTGAGAATCAG
>2952_SgrAI_67/3_NODE_1_L144
ATAATCCAATCACTACACATCACCCATCTTCAGATCTATAGCCATTATTTTCTTCTTCTA
TTATCTCCAACTTCAGCTCATTTCTTCGCAAATATTTCTTCTATTCCACCTTCTTTACTC
AAACCCAATGCCACTGCTTGGACTGCTTTCCGCAAGTTATTAGGATGTCACTCT
>2957_SgrAI_67/3_NODE_2_L122
CTCCACATAGTTCTCCCCAGAAAGCGAGCTATCACCAAAGCTACCCTCACTTGATTGCCT
TTGCGACCCGATCGAACCGGGTACCGGAAATGATCCGACCCGGCTTTGTGATTGCATCAT
GCGGTGATCAATCAAGTCCCAATCAAATACTT
>2958_SgrAI_67/3_NODE_1_L156
TCTATCAACTCTTGTGATAAATCAATACTGATGTGAAGATAATTTCTATATAAATGTTTA
CAGGTGATACACCCATTTCAATATAGTATTAGACCATGGAGAATCTTAAATCCAAGACTA
GGTTTTTGAACAAATGGTAGTGAAACAAGGAAATAACTGAATGAAGGAAAGAAGGTACTG
ACTG
>2959_SgrAI_67/3_NODE_1_L194
ATTAATCACAAAAAACATATCTTTCCTTTTATTGGCATTTCTTTAATTGTAACTTCACAT
CACACTTGACATGTCAATGTCAAAATCATATAAACAAATTGACATGGATGGAGTCAACAC
AAATCGCTGCACATATAACACAGGTATCCCAATTTTTTCAGTGTAATATAGAAAATTTTA
GCCTAGAAAGCCTTGTTTGACGAGGCATCA
>2972_SgrAI_67/3_NODE_1_L75
ATAAGATACACAGATTATAACAGTAGTTGAATAAGAACAGTAAAATCTCCCCTAAAAATT
CAGTAGCACCAGCAAAGTGTAGTGATAATGAAACAACACAAAGTG
>2972_SgrAI_67/3_NODE_3_L84
GATTACTATTCTACAGAATTGAAAAGTTTTCCATAATATCTTTTGAGTAAAAGAAGAAGA
TAAGTACAAAAGCATGACAATCAAATAAGATACACAGATTATAACAGTAGTTGA
>2972_SgrAI_67/3_NODE_4_L84
GATTACTATTCTACAGAATTGAAAAGTTTTGCATTATATCTTTGAGTAAAAGAAGAAGAT
AAGCACAAAAGCATGACAATCAATATAAGATACACAGATTATAACAGTAGTTGA
>2974_SgrAI_67/3_NODE_1_L152
AGTCCCATTTCATTGCAATAACATTTGCAATCAGAAAGAACACAGATAAACCAAAAAAGA
AAAAATCTTTGAATCTAATTACATACACCCATAACAGCAAAAACCACAGTGATAATCAAT
CAACCAACTAGAGCTCACTCAAAAATCAGCTCGGTTTTCCAATTTCATTCTAACACTAAA
AC
>2982_SgrAI_67/3_NODE_1_L229
AAAAATACGATATAAATGGATTCTTAAATTTGACAACTTTATAATAAAATAAAGTTGTGC
TAACCCAGTTTACTTGCTCAATGTTTTTTGTTTTTTTCTTCATCGAAATTAAACCCTTTG
TTAATACAAAGGGAATTATATTATGAGTTATTTTGTTAGACGTTTAGGAATATAAAACAG
GCTTATCGAATACACCCTTCTCCACAGTAGACAAGGCTTTGGCAAAAGTATTAGTAGAAT
ATTTTACTTTTTCATAAAT
>2983_SgrAI_67/3_NODE_1_L143
AAATGTATGTGTAAATATAACTTTAAATTTCAAAAATTACAGTTTCAAAAACTCATGATC
TATGTTTTTAAGTAGAACTCTTTTTAATTTAACATATAAATATATCATATGTAATGTAAA
TTGTCATGAAAAATATCTATCTATATTTATTTATTCA
>2989_SgrAI_67/3_NODE_1_L227
TTAGGTATACCAAGGGTGTGTTCAGTACTTTCCTATATAGAAAATATTTCAAAGAGGAAA
ATGGAACTAGAAGCCTTGTCATTTTCCTTCTTTTGTTTTTTTAAATGCATGCATGCAAAA
GAGACATAATAATGTACGTACTTGTCCAACAAGAGTTCTCATAAGAGTTTTACGTAGCCT
ACTATCACTTTGCTCCGATACCCGCATTTGCCTCCTCATAATCTCGGCGGATGTCATCGG
TCTCCGTGCCCTCGAAT
>2991_SgrAI_67/3_NODE_2_L124
AAAGAAAAATATAGTCAAATTTTTATTTTTTATTGGACACCAAATAATTGATGATGGAAA
TTAGGAAGTGGTTGATTGATTGGTAGATACTATTGATATCACCTCTTTATAATTCTCTAT
ATCCACCAAATTAAAGCA
>2992_SgrAI_67/3_NODE_1_L201
TGTTCGTTTCAATTTATTTGTCCTACAAAATTTAATACCACCAAAATTCAAAAAATATAA
TAGAGTACTACTTACTAATTAAACTTCGCGTCAAGTCAAATTAGAACAAATAAATTAAAA
CAAAAAGGAAGAACATAAATTTAGCATGTATTGTCATTATTTTGTTGTTTATGTGTTAAT
TGTATCATATTTTCATATTGACATATGCTTTCTTTTTACTTTTGGTCATAT
>2995_SgrAI_67/3_NODE_1_L169
TTTGGTTTAGTAAGAAGCTTCCTCAAGTATGTCGATTTGTAGTACGGTCAGTTCACTCGA
ATCCACTGACTTCATGCACGGGGACTCGACCATCATTTCTTGTGACGAGCTGTGACTGGG
TGCTCTGAAACCTCCTTAAAAGGAGGGGTAAGGTAATTGAAGTAACTAGCCAGTATTAAG
ATTAG
>2999_SgrAI_67/3_NODE_1_L213
AATGGCAATAAGCTGCTTGCTCATATGCTTCAAAAATACCACAGCTAAAAGCAATAACCT
TATCGAGATTTACTCTGTTGAGAATCTATAGGTACTTCAACCACTAAACTCAACTCAATT
AGCAAATCGAACTAATTCATTAGCAATTTACACAAAAACGTAAACAAAAACAAGTAGCAG
ACATAGATAAACAAAATTCGTCGTGTATGATACCGTATATCAATCAATCAAGT
>3008_SgrAI_67/3_NODE_1_L88
CCGGCGTACTCGACGCGCCGACGATTCAGCATCTCATAAAACCCAGATGCGGAAACGCAG
ATATAGTTAACGGCACTAGTACTATGAACTCCGGCAAGCCGCCGGCAGGTTCTCCGAC
>3011_SgrAI_67/3_NODE_1_L232
GTTTTCCTTTCTAGTACATAACTGTCAGTGTTTAATTACTTGCTTCTATGTTTAGATTGT
ATTATTTCTTTCATATTGTCTTGAGATTTTCAAATTTTTTTAAATTTGAGCTGTTCTTAC
TTTTTGGATCATATCTAGACCGTTCTACGGATGGGTTTTGAGATGAGGGTTCCCAGGAAA
CAGCCTCTCTACTTAGGTAGTGGTAAGGTCTGCGTACATCCTACCCTCTTCAGACCCCAC
TTGTGGGATTTCACTGGCTAAG
>3023_SgrAI_67/3_NODE_2_L70
TAATAATACCAGATATGAGTCTCACTCACTCATTCTCTTTTCGCAATCGAAATGCTTCTC
TCCCACCCTTCCAACACCACCAATGGCGGCGGCAGCGCCC
>3027_SgrAI_67/3_NODE_1_L143
CACCGGAACTGAAACCGGGACCCGACCCGGACGTCGATGTTTCCATCGAAGAAGAAGAAG
TAGATCCAGTAAGTCTTTGTACAACACTCATAAAGTCACTAACCGTCGTGTGATACACTT
TCGGTGAGACGGCGTATATTATCACCGTTTGGGGGTTTTGGTTCGTCGCCGCC
>3045_SgrAI_67/3_NODE_1_L153
GAAGAAGTTTTATATGCATAGAGTTGTATGCATAAAAAGTAATTTTTGAAATACTAGTAT
GATATGATATCCTATGCATCCATTTTGCTGTGTTCCAACAATTAACAACAATTGCGAATC
CTCACCGTTACAGATGCCTCCGCCGCCGATGCCGGTGCCGGAATTTACTAGATCCGCTGA
CTT
>3048_SgrAI_67/3_NODE_1_L226
TTATTATTATATACTCTCTGTCCCATACTTTTTTTTGACCTGTCCCAAAAGAATATTATC
TTACTCTAATTAGAAATAATTTAACCTTAAAATTTTCCTTTTTACTCTTAAGCAAATAAT
TTTCAATCTCAAAATAATTTTAGAGTATAAATTTCAAAAGTCTTACTTTTCTTTTCCACC
GTACCAAGCGAAAAGGTACGAGGACATAGAGTAATAATAAATGTGAATTTATCAAGCCAG
ATATTAAACGCTTAAA
>3049_SgrAI_67/3_NODE_2_L102
ATCCGACGTCGTCTCACGATGACTTCCTCCAGCAGATTCTCTCTTCCGTTCCTTCTTCTT
CTCCGTGGCCTGAAATCTCCGGGGACGGTAACCCGTACAATTTCGACGACCATCAGTCAT
CTCTCTTGTCTT
>3052_SgrAI_67/3_NODE_1_L158
CCATTCCCTTCTAGTGTCATTCCAATCAATAAATAAATTCAAGAAAAAAGAAATTTTGAG
ATGAGAATGCAGGAAACATACCAAGCTCGTTGACGAAAAGAACGAGCATAATAACGGAGG
CGACTAAGGTAATAATACCACCGGAAAGCGTACGGTTATAGAAATCTTCATTGATTTTAG
GGTAAG
>3054_SgrAI_67/3_NODE_1_L205
TTGCAGAAAAGCATAAAAAAGGAAAAAACAAAAGAGAGTAGGTTAAGAAACACCTAAATA
ACAATTTTCTACATTTCTCAATATTAAGCTCCAACTTCACGTTTGTGGATGGTCTAAAAA
CAGTTCCATTCTCAAGCTTCAAAACACTTCAAAAATCACAACAACAATTCTATACATTTT
TCAATGTTCAGAAATCAATTCCATTGTCAATATTCACTATACA
>3059_SgrAI_67/3_NODE_1_L243
AATTGGACGCAAGCAGTAATAATAAATAACATAAATAAAAACAATATATATGGACCCCAT
TTTTTTCATGCAATGACGAAACAATTCACTCAAAATAAAATAATAATAAATAAATCCACA
CTCTTTACTAGCTATATATAACCACCACCTTTACTCATCATCTTCATTCCATTCTCTCTC
TCTTCCTCCTCCATCACCGTTACTATCACCACTACCATTCATCCCAAAACAGAAAAATTC
CAAAATTTTGTAAAGTTACTTAAGAAAATCATC
>3059_SgrAI_67/3_NODE_2_L81
AAAGTTACTTAAGAAAATCATCATACGAAGAAATTGTGTATCAACAGCTGCCTAGGTATC
TAAGTGACAAAACTAGCTAGTCTATTTGGAACAAGAAGAAGATAATTTTCG
>3060_SgrAI_67/3_NODE_2_L84
TTTAGCAAATTTTTTGCAAATGTTTTTTTAACCTAATTACCAAATTAAAACTCTCAAAAA
GATTATGCAGAATAAATATTCTGAGAGAGAAAAAAGGTTT
>3061_SgrAI_67/3_NODE_1_L190
AGCATTGGTATGAGTTGTCGGTGAGATTTTGATTTTCCATCTTATAATCCATAAAATATG
TGGGATACATCTGAAACTAAGACATATTACCGGGCGTTACCCTACAATAAACCCAAAAAA
TAAGGAAAGGGGAAATCTCACATTGCCATAGGAGTGATTGAACCGCTTGCCTTTCGCCGT
CTTCTTATCACCTCTGCCGCAGTAAACTGAAATCAAATCC
>3069_SgrAI_67/3_NODE_1_L200
TTACTTAGGGGCGAAGCTCTCTCCTGATACTCGTCGTTTCAAAATAAGCAAATCGGAGAA
GGAAAAAAGTTTCAACACGAGCATGGAACGAAATGAGGAAGTCACTGACTATTACAAAGG
TCACAAGTTCAAGTGGATTTGGGTGTGCAAACAAATTCAAACATCAAGAGAGTCTTTTTA
CAATCCCCGCGACATGAACTCCACTCTGAGGTCCGAGGTTAG
>3072_SgrAI_67/3_NODE_1_L113
AGAGTGAGTGATGATTTTTGAAATTGCAGAATGCGGAGGATAACGAGTACGATCAAGGCG
TGGCTCCTTCGCTGGAATTCGTGATAACTTCGAAAGATATTACTGAGACGGGAGCTGAGG
CGACGCTTTTGGTCTTCAATAAC
>3072_SgrAI_67/3_NODE_2_L104
TATTTGTCATACACAGTTTTAACATCAACTATTGATTTCTTAAAAATATTATAATAAAAT
ATGCATTAATCCATTTATTTTTTTCTTAAAAGAAGGAAGTGAAGAGTAGAGTGAGTGATG
ATTTTTGAAATTGC
>3077_SgrAI_67/3_NODE_1_L209
AGGCGACTGCAGCCGGCCGACATGGGCGCCCAGCGGCCACGTCGGCGTGCAGTGTGGGCG
CATGCTGGCATGCACGGCTAGCCCGTGCTACGCAAACGAGCGCCCACAAGAACACGACGA
CGGCGGCTCATTGCGCGGTCGTGGAAGGTCGGTGGCGGCATTTCCCGCGGCGGTCCGTAG
GCTATTGGCGAGGAACGGCGACGCTTTCGGGCGTGCGGTGAGTTCTAGATGCTGCTCCT
>3093_SgrAI_67/3_NODE_2_L83
CCATATGGAGTTGATTTTAGAAAACTTGGATTGAAGTTAAATGACAATATTCTATTATTG
CAATTTTTATAGTTACTTTCAAATAGTCATCCTTTTTTTTTTTTT
>3099_SgrAI_67/3_NODE_3_L102
GGCGGAATCCGATTCTCAGCATCATCATCGTCGTCTCCGTCATCATCGCTATCTCTTCTC
CGATTCCCTCTATACTCATCCTTAAGTATCTTCGACCAGTCCGGGACGTTCACCGGCAAC
GAAGCCGCGGCT
>3100_SgrAI_67/3_NODE_1_L72
TCTTCTTCTTCTTCTTCTTCTTCTTCTTCTAGGTCTTCAGATGGATCAGATTCCCAAGAT
GGTTCTGGCTCTGGGACTGGGGCTGGGGTTGGGGTTGGGGCT
>3100_SgrAI_67/3_NODE_2_L154
TCTGAAAGAGGGGATTTTACTTCCTCTCTTTCCCCTTCGTCCTCTCCTTCGCCTTCACCC
TCGCCCCCTCCCTCGTCCTTCACTTCCTTTTCCTCTTGCTTGACTTCTCCCTCTCCCTTT
CCCTCGTCCTCCACTTCCTTTTCCTCTTGCTTTACTTCTTCTTCTTCTTCTTCTTCTTCT
TCTT
>3111_SgrAI_67/3_NODE_1_L91
TACTATGCAAATTATACAAATAATGCTATAACTATAATTACGAAATGTAATTACTTAAAC
AATATGAAATTTTCTCACAAAGTATTGCAATTTATAATAATTTGTAAAAAAAAAAAAAAA
A
>5_PStI_67/3_NODE_1_L250
ATCCTGTATGTCTTTAAAAAATTCTTTGCATATGTACAAATATCAATTTAGAATCTAGTA
ACTCAAAAGAACTCGAATCCTGAACGTATAAGCTTCAAATCCTGGCTCCGCCTCTCGATA
AGTTTTAAGTGCTATGTTTCATAAATCGTCGTGCCTTGGTCTATTCTTGTAGATACTAAA
CATTAATATTCTTGTTATTTGCTTCTTTTAACATGAAAAATGCCTAGATGATGTTGCCTT
GAAAACATCTTTGAATAGCTGGCAAGTTCATT
>7_PStI_67/3_NODE_2_L403
ACTCTTACGATTTGCATAATTAGGATATAATGTTTCATTTGCTATATGCTCACTGTAGAA
AGTGTTTTGGGAAGTATATTTCTTCTTTTATCAACAATATACCTAGTGTTATCTAACAAG
TTGGATATGGAGAGGGCAGGATGTCGGCCGAGCTTACCTCTAGCTTTGTGAGGTAGAGAG
TCTGTTCCCGATAGACCCTCCGCTCAAAAGGAAAGTATATTTCTCCACCAAGACTGGAAC
ATATGGGAAGAAATCACCAAGTGTTTAGTTGATATTTGAACCTGATATCTCGTGATGCTC
AACACTTTTTTGACTGCTAGGCCACACTCTAGGTGCTTTTCTGTTATCCATTTATGAGTA
TAGAAATTATAGCAGAATTTTTTGTTATCCATGTATGAGTTAAAAATTATAGCAGAATGA
ACCCA
>17_PStI_67/3_NODE_1_L225
TATATTTGGGCATAAAATATAAATATTCATTAACCTTTTCTTTTAATTATGATGGAAATT
TATTAGAAAAGACACATTTCTTGAAAAAACATATATTTTTTGAAAAGGCATACCTTTCAT
GAAAAGGTGTTGCAGAATCGTTAAATACCTGCAAATAATTTATTGCAATGGAACAAGGTT
AGTATTCTTATCTTTTGTACATATTGATATTCATATATAGTGATTTACTTATAATCCTGA
GTGATTT
>26_PStI_67/3_NODE_1_L311
TCTTCCATCAACTACCAGTTTCTCTGTAGCATTACCAACTCTAATTCAGCACTTCAACGC
TCTCTTCTATATTCCTTGGTTCACTCAATTGATTTTTCTCAACCATATGAATAATCTCTT
TAGTTGGTCTGCCCATTTAAAATGCAAAAACTGATGGTTAACTCTGTCTGTTTGTTCTTC
ACATAGATGGCATCTGGAGCACCATGGTACTTCCGTTTCCTCATGTTTTCCTGTGTCAGC
ACTACTCCTCTGTCCAACTACCATGTGATGCAATTGATCTTTTATGGAATTTGAATCCCC
CATATCATTTTCCAAAGCCACTGTCCCTCCTAT
>31_PStI_67/3_NODE_1_L249
AAGCAAATTCAACAAAGCAATGCATGACTATCTCAATCTTATTTTTTCCGTTTTTCTTTT
TATTGTCTGAGTATTCAGGTTATAAGAATATTCCAAATGCACCCCTTTCTCCATGCATAA
ACTGAAGTATTATGCATAAACTAAACCAATACTTCAGATAAGCATGAAAATGAAAGCTTC
TACAATTACAGATACACCTTATCTAGTTTTCTGAAGATCAAGCAACGATATTTCAATGCA
GGAAGTCGAAGATGCTCAGAGAATTCGTAGG
>38_PStI_67/3_NODE_1_L407
TGCTGAGATTAACAGATTGTCCATCTGTTTACATAAGAAACATTATACTCCTACAAAGCA
AGATTACCCATCTGTTCACATTGGACATTTGTTATTGAAGGTTAGAAACCTACATATTCC
TTCCTCCATTGTTCCATACTTATTATGATCTTGCAATTACATAAATCAAACTCATGCATG
GAATATGGAATTTTTTAACCCTTTTTGCCTTTGAGGATTTTGTTGGGCAGCTTGTTCTTT
TGGACATCTACAAACTTGTAATGTTCATTTTATTAAGCTCAAGCTGCTTAACTGGCTCAG
TATTATGAGGAAGTGGAGTAACAACTTTTCTTACTTTAATATTTGAAATTGCTATGTTCT
TCTTCCTAATTTCAATGGAAAAATAAGAGTCTGAAACCCTTTTTGATGGATTGAAACCCC
TCTTAGATG
>46_PStI_67/3_NODE_1_L433
TCAAACATTCACAACTTACAGCTTATCAAATTTTCCCTATTTACAATCTTATCAAACTTT
CCCTGTTTAACAACTCTAGAAATTTTATGAATTAACCTAGATTAAATAACATACTGCTAT
GACACCAGAGGTACACATTCACATGTTTTTATCAAACATCCCTCGAAGTATCTTAATCTC
ACCAATGCACATCAACTTCTCCATTTTCCTAAAAATTCCATGGACAACAACGCAAACAAA
CTATGACCTAAAATTTGAAGTTTTGAGAGTTTTTTTTTCTCTTTACTCATTAAGCATCTT
TCGTTAGTTTTCAAGATTAAACACATTTAAATGGATCATTTACTGCATTTATGCACGTAA
GCATGCATATGGTTGCTCAAAAGAATAACAAAATGACAACCATGGACATTATCTGCTACA
TTTCATCCCTCAACTGCTAGCGGCACATTCAATGA
>54_PStI_67/3_NODE_1_L258
ACTGCTGGTCCAATTAGCAAGTAGTGATCCTGACAAACTGGCGAAGATGCAGTCCATCTT
ATCTCAATTTACAGAGGAGCAAATGAATAGAAATATCTTTTAGGAGATCTGGATTTCAGA
AATCCAACATGAAGCCAGTGTTGACCAGCATCAAAGGAAGTGCAACGATATCTATTCCTA
TGACTATTATGGTGTCTAGGATAGCATAAATGTTTGTCGGTGAGCTTGTTGAAACAACTA
AAATGGTGATGGCAGAGAGAAAAGATACCAGACCAATCAG
>84_PStI_67/3_NODE_1_L363
TCCGATGCCTTATTTTAACCCAAATACATTATCCTTTCTCCCTCCAAGATCAAGATTTCT
TGCCACCCTATACTTCACTATTTTTTTCCTTATATTCATCCCTTGCTTCTCTAACATTTT
GGTTATCTTTTTTATCCTTGTTTTCCTGATTATGTTGCCATTTGCTAAACACAGCGGTTT
TCCACACCTGTAATTTGTCTTGATCTTATATTGATTTTGTGCGTTAATTAGTTCCTTCTT
ACCTTTGTTTTGATTATCTGAGACCTGAGCAAGGATATAATAATAGAAGGATGAGGAATA
TAGGCAGTATTGTGTTGCCTAGAGAAGCTAAGGCTTGCTGAATTAAAGATTACATTTGTT
GATCTGTGACATGTCTTTTTGGTAT
>87_PStI_67/3_NODE_1_L326
TTATTTAGTAAGTTGGGGGTTAGTTTTGTATATGAAAAAGTGTATTCCCTTTAGAAAGGG
ATCCTGTAACATTTTGGAACGGGAGTTGTTGATTGTGAATGAAAAAGAGATTTCCAGTGA
AGGAAATCAGAACACTATGACAGTGTTCTTCCCCAAATCTCCGATCTTCTTCCATTTCTT
TGAATTCTTCGATCCTTTCTTGCATCATTTGGTATCAAAACACAGGGCGATGGCAGAGGC
GAACCATGGTCGTGGTAAGGTTTGTCGCTGAGGTCGAGGTCGGGGTCGTGGAGTTGATCC
CGAAGAAGACGAGCCACCGAACTGCCGTCGAGACTAATGAGATCGGGA
>88_PStI_67/3_NODE_1_L439
TAAGAACATGATGCAATACATGTCAACTGTTCTTGCCATGAGTTCATCAGTACTCTAGCA
ATTTTATATTCCACAGCATTTTGGCATGACAAGATATATTGAATTCCAAAAGAAATGTGA
AATGTTGTACACATGATTACCATTCAATGATGCTGATACCAATACCACAAACAAATGCTT
GACGAAGATTTTTCATACTGGTACAATCGATGGATAATTTTGATGTCAATCACAATTCTC
ACTGATGCATCACAACTGATCAACAGCAACACTGACAAGATAAAACATCGGAGCATGTGT
ATGGTCTCGACTTCTCTTCAAGTTCTTGTGCTGTTGGCAGTGGTTCCATCCTGTACATGC
TGCTCCGGGCACAGCAGAACTCGTACGAATTTCTGCATACTCCTTTACTAAATGGAAAAA
CACTTTCCGGAATATCCCTGCAAATCAGCCCAAGAGTCAGT
>108_PStI_67/3_NODE_1_L301
ATAGATGCATCAATTTGAAAATCAGGAGGTGACAACTTCAAACAGAATAGTTGTCAGATG
TACCCCAGTAATCTTCTGGCAGATGGAACTAAAAACATTACCTGAGTGCTTGGGACCGAG
ATGCCAGTACAGGGATCACATTAATCCTACTCCCATTTTGACAATAAACAGCGTGACAAC
GAAGTGCTTGAATTCGCATCAATTTTCTAAGTTCTTTAACTGGAGGAACCTGCAAAAGCA
ACAAAATACTATCACTTACGAGGGTGTAACTAAAAATCCTACCGACCTAATATTGGATTA
TAACGTCAAATGTTTGGAGAAAA
>119_PStI_67/3_NODE_2_L263
TGACAGAGAAATCATTATAAACTCACACAACAATTCCATGCTAAAAAAATACCAAATAAA
AAAAAATAAAAAAAACAAAAACAAATTACAATAAAGAAGTACCTCCTCCGATTTTTTTTC
TATACAACAAAAGGAGGAAATTGACTCCAACGAGCTGGTATGGTTTTAGAATTGGCTTAA
AATCCGAATCTCCTTCTCCACATGCCAGGTCTATATCATCCTTGAATGAAAAAGGTTTCA
ATCACAGACAAAAATACAGCATTTTACAACAGGAAAGCGCAAAAC
>120_PStI_67/3_NODE_1_L439
TCCTTTAGATCATTTGTTTTCTCCAATATCTGTATCGTGCAAAGACTTACTTTGCTAGTG
TCATCTTTGTTTATAGAGCTAGGAAGAAGCTTTTGAACTACATATAGAACATCACCCGCT
ATAGCTCCAACCTTTACCATGAGTTCGTTCAGCTTTTTACCATTAGAAACATGATAAGAC
ACATCAGCATCGAGGAAAACCAACAAGAACTCTATTGCCACATCAATATTTCGAGCAGAG
TTATTATTAGGAAAGTTCTCAAGCCTTTTGTTTCTCAGATACATCAGCAGACTATGGAGA
CTACGCAAAAATCCTTTTGGTAATTTTTTGTCCTTGAAAGTTCTTGACTGAGAAAACTTT
GAAGCCTTCAGTTCGCAAAGAAAAATCTTCTTCATTTCGAGATCCACTAGCACAACCAGG
CATAACAGGTATTGAGGTTTACTCAAGATATAATATGTACT
>129_PStI_67/3_NODE_1_L360
CAGGACAATTTAAACTTCCCCTATCCCCATCCCACAAGAAAAGATACTTTGCACAAGAAT
ATAATGATTAACTATGTACAACTCCACTGTATATCCCAAGCTCTAATAGACACATTAATA
AATTTGCTAAATGTAAATGGTAATCCAATCTAAACAAAGATCAAGAACATCTTTTACATC
CTTGCACAAGTAGAAAGGTCTTGATTGAACTTAATAGCATTGTTGAGGCACCCAAGGGTG
TGGCCTAGTAGTTAATGAAGTGGGTTGAGAACCTCTCAGGGTCACTTCCCAAAAGAGGCA
AACAACTAGGTGATTTCTTCCTATCTATCCAAGTCTAGGTGAATAGAGATACTCGGCAGA
TGTGCTAGTGGGAGGTAAAAGG
>131_PStI_67/3_NODE_1_L336
AATGTTAAACCACAAAAAATTATTAGAATCTCAGATAAATAAACACATTTTAAGAGGGGG
AAAATATCAATGGCATGACTGATTTATGAATAGACTTAAGCCAAAACAAGTATCATTTTC
TCCAATAGTTAAAACCATCATTATTTCAATTTCTCTGTATATCCAACATACATAATCAGA
AAATTTAGAAAAAGGAAAAAAAAAAGAAAAGAAAGAGCGCATTTTCAAGAAACCCCCGAA
AGAAAGGTCCACTCTTTCCGATTGTTAAACTCACCACCATTGTGTAGAACTCTCAAGTAA
AATTCTTCTTCAAAAAGATGTTTATGACATTACGAATTTATAAACAAAAAAAGATTAC
>139_PStI_67/3_NODE_1_L380
TATAATGACCCAGCCCACTAGTGATATTGTTCGCTTTGAGCCTACGCCCGCACGATTTTA
AAACACGTCACTAGTAGGTAATTAAGAAATGTTTACTTATATACCCAACATCTCTCCTGT
GTTTTGCTGATATGAGACTTCACATCTTAAGATGAATTATTACACTTTGACCCGGATCCA
ATACCGCTACCAACCCGCTTGATAGCTCAGACAATTAATAAACATAAGTGGCATTCATGG
AATGTGTTTTACTAGTTTTTGTAGCAAGCAAAATATTGAAGTATTCCACGTAAAGATTAT
TATTCTTTATTTCATTTATCTAATAATATTTTTAGTTTTTACGATCTTTGGCCAGTGTGA
AATACATATAAAGATTACTTGGCTTCCTTAGAGTAATAGCTC
>143_PStI_67/3_NODE_1_L435
TTGCGTTGCATCACAAGAACAAAATTTGAATTAGCTTCACTGGGAACTTTGGCTTCTCAC
ATTAATTTCCAAAGACCCCTTTATCTATACGTGCACATCTTCAATCCTCCAACGATCAAT
TCTCTCGTGCATGGGAAAGGATGTTTGGAGTGTGAGTTTGTCTTTTTTTCCTAATTAAAC
TTTCTTCAACCTTTGAAATTAATCAGAATATGGAGGACTTGGAGGTGGCAAAAACCATTC
GACTCAAAACGCAGAATGGCAAATACCTTGTAGCAAGAAATGATGAGAAATCTATATGCC
AAAACCGTGATGGCTCAACAGCAAATGCACTTTGGTCCGTCGAATTTTTGGATGGCCAAC
ACTATCTCCGCCTCAAAAGTTGTTATGGCAAGTACTTGACAGCTTCAAATGTTCCATTAA
TTCCTAAGGTAATTCAAAATTCAATTTTGAATCATTA
>155_PStI_67/3_NODE_1_L380
TGTAGTGGGCAGTGTGTGATTGCTAAGGCTCTAAGTCTTGTAGTAGGTGTGTTGCAAGCA
AAGGGGTGGAGAGAGGTAGTGTCTATTTACACAGGTTGTAATAGACTACATTGCTCTTGC
ATCTTAGTGAAGTTTGTTTTGAAAATCCTGTGAGATAGGTCGTGGTTGTTTCTCCTTTGA
GCAAGGAGTTTTTTCACGTAAAATCTTGTGTTCTTATTATCTACTTTTTACTTGGTCAGT
CTGTTCTTATCTTGTTACTAGTGTCGAGGGACCTAGTCCTTAACTGCAGTGGACGCATAC
ATTCCAACAATTATGTATCTCTAGAAATTAATCTCAAGATAGCCTTATTACTCCTCACCA
AAAAGCACATCAAATATACTAATAGGACGCTAGTTTCTTGTC
>156_PStI_67/3_NODE_1_L319
AAGGAAGGATACAAACAGATAAGTTCTAGTGGCAACCAACACTTCAAATGGCCATCGAAG
CAAATTTGGAGGATCAAAGTGCCATACAAAGTGGCATGCTTCACATGGTGGCGAGCCAAT
GAAGCAGTTTTGACATTAGACAATGTGGCTAAGAGAGAAATTCTTTTGTGCAACAAATGT
TCCTTCTGTGGTAAGGATACAGAGACAGTGAGACACCTTTTCCTATATTGCAACCTTACT
GTACAACTGTGGTGGATTTTCCTTAATCTCAGAGGCATCTCCTGGAGCATGCCTAGCAAA
TCTCTATTCAGTTGGGAGGTGGTGGGAGATGGGGCTACAAA
>170_PStI_67/3_NODE_2_L209
TTTTAAAATAACTTTCTTTTATGCTTATTTCAAAAAGCTCTTTTGACAACACTTTCGTTT
CATCTTTTTACGTGGCATGATTAAAATCATAAGATTAAAAGACATCTTATTGTATTTAAC
ATAAAATCTTCTTTATTTTCTTAAACTCGTGCCAAGTCAAATTAAGATCATTCTTTTTAA
AATGGGAGTATCTTGACTCTGCATATGCTGGTTGCCATAACCAAAAAATAG
>173_PStI_67/3_NODE_1_L388
CAAAAATAAGAAATTTGACTTTATATATACACTAAATTTTTTGACGAAGGGGTAAAGTGA
ACCCCTTTCGCCTCTCTAGCTTCGCTCTTAGTGATGTTAAATGAGTTTAAATGTTAAAAG
TGGGGATTCAAGTAGCCGACCCCAACTTATTTGGGATTGAGGCGGAGTTGCTGCATTTGT
GTGTGTGAATAGTTGTGTTAAGAACGTATTCCTCTTTTACCAAGCTATTTATCTTAAGCT
TTATTCCTTCTAATATTGTTCCATTGTTGTTTGCTTATTCAGTATTTTAGCTTGTTACCT
CCAAGGTATGGGTAAGGTCTACATACAACTTTGTACTTTTTAGGTTCCGCTTTTTAAGAT
TACACTGGATATGTTGTTGTAACTCAGCTTATGTGGAAATTTTGCAATTA
>176_PStI_67/3_NODE_1_L274
TCTAATCTTAGGTTTAGCATATATAACCTTCTTCTTCTTTTCTCTCTTGATCACCACATC
CATCACTAAAAGCCTATGTTGAGTGGAAACATTTTCACTCGGAATAACCTTACAATTCTT
ACATAGACTTTTATCGCCCTTTCTGAGAAGTAGGTAATCTATCTGAGTCTTAGCTACCAT
ACTACGGAAGGTAATCAAGTGGTTTTCCCTCTTTGGGAAACACGAGTTAGCAATCACTAA
CTCAAAAGCTTTGGCAAAATCCAAGAGAGACTTCCCACTGTCATTCCTCTCCCCAA
>178_PStI_67/3_NODE_1_L269
CCAACGGGCACTAGATTCATTGTTCAGAGAAACTGTTAAGAGTTTTCCATTCTTATTCTT
GCTTTGGAGTAAATTTACAGACAGTTTTGATTCAACGGTTTTCTCCCCCGGGGCAGATCT
ACACCACAAGTTATGGGTTTGCAGAATCCAGTAGAAGTTTGGCCTGAACATGGTAATTGT
GTAAAGAAATCGCTTAATATGTGTACATTATATATCGATACCAAAACCAGTCATTGTTCT
TCCTAAAATCAACAATGCATAGACTAAAGATCTTGGGTCCAGCTTTGCTTT
>181_PStI_67/3_NODE_1_L347
TGCTACGCTCGACAGAAAAGCATTCAGACCAAACAAAAACAACACGATAAAGAGAAGTAT
TAAACCAGATAAGATTAAATGATCATGCTTCGAATCTGGAGAAATAGTTATGATTTAAGA
ACCTCGAATCCTTAAAAGATGAAAATATAACTAGATGAAGAGACAAGGATATACTGACTG
CAACATGCTAACTAGTATAACAACACTCAAGCCAACCCATATAAGAGCTAAAAAAGAACC
AAGGAAAAGAATGAATCACATATCACCTTAAATGACTGACTGACTGTGCGTTGGAGCGAA
AACATGAAACAGAGATGAAAGAGCTTGAGATCAATTGAGAGACACAAAATCGAGCAAGAA
ACTTGAAAT
>184_PStI_67/3_NODE_1_L310
CTTTGGACTGCTTTTTATTGAGCCGAGGTCTACTCTCTAAGTTACTCTACTCTCTAAGTT
GTTGTAGTATGCTTTAGCCTTAGTGACAAAGTTACATGGTACCTATTTGATGATAGGTGT
CAGGTATCCTGCGAAATTAGCCTAGTATCAAAAAAGAATATTTCACTAATGAAAGGATCA
TGAATCCTAAAAGGAAATCTCTAAACAGATCAAAACATACTGTATGTTTTCAAATCTCCA
AAGAAGAAGATATCTCAGAGGCCAAGACGCCACAACTCAAATGGTAGCATCACATCTCAA
ATTACACAGACCAGTATCCCTATTCCCTTCTC
>194_PStI_67/3_NODE_1_L341
ATATTTCATTTTCTGGTGTAAATGGCAATGATCCAGTCAGTGCTTGCACATTGATCAGAA
ATCAACTTTTCACAGGAACCAGGTTTTTACGACATGGCGTAATATTAGGAAGAATCTCCA
TATCCAATGGTGAAAAGAAGAAAGTACTACAATAAATCCAGAATAGAAGCATTACAGTTA
ATAATTTTAGCACCCTAAATGTAAGAGTGTTTAGCAATTTAGCTCTATTCACAAGCCAAT
TTTGTGTCAAAGCTGCTCAAGCAAATGGCAAAGGCTTGAAATGCAGATAGGGGATACCGG
TAGTCCATGGTAAACATATCTTTGCCTACTTTCCCGAATTGCAAGATGATTTTGTCATGG
TCT
>195_PStI_67/3_NODE_2_L213
TACAAGCCCACTCTCTCCTTACCGTTCTCCTGGTGCATCCAATAATAACAATCCAAATTG
TGGTAACTCAAAGATGGCAGCTACCCCTGTAACCACAGCGATGACAACTGCCAGGTGGCT
GCGTACTGTCATAGCTCCACTACAGCCAAAACCTTCAGCAGAGCTGGAGAGATTTTTGTC
CTCTTGTGATAGAAATGTATCAGCTGACGTGATCCGGAGGGCTCACATTATTCTG
>203_PStI_67/3_NODE_1_L251
TATTGTTATTCCTATTCCTATTCTAATTAGGATTATATTTACCTATTCCTATTCTAACAA
GTTGTTTTTCAATCCTTGGGATCAAGGTGTAGTTGGTTGACTGACGATCAAATAATCAAT
TTATGGAATATGTACAACTGAGTGTAGTATTACTTCATATAGCAGGGAAATATGGTTGCT
CATTTTCATTTTACGGTAATGTTAAGATACATCTTCTTCAATCAATTAAGCTTTGGTTTT
GCAGGTAAGTTATGTATAGAGGTCACTGTAGGC
>222_PStI_67/3_NODE_1_L375
AAAATGAGCAGTAGTCATAAAAGGTTGAAATATGGTCTAAGAAGAACCATTTCTAATTCC
AAAATCTAAAAAGGTATGGGGATGAGCTATTAAATTACAAGGAAAACCACCATCCATTGA
ATTTCAGTACATAGAAACACCTCTACATGCCAACCCACTATTTTGTACATCATATTTAAT
TGATTGGAAAATCAAGAAGCTCATCTCTACAAGTGATAGATAAGTACACTAACCACCAAA
GTTCCACTGAATCGGTTGGTATAAAGAAACATGACCACTTTACATTACCTCTTAGGATTT
CTATGCTTTCAACCACAACTCGAAGTTCCTGAATGAGTTGAAATCGCATAGACCAATCCT
CCTCCAAGGGATTGATAGAGCGAAGTATATTTTGAAG
>227_PStI_67/3_NODE_1_L309
GATTGTTTTATTCATAGTAGTTTTAGCAAAATATGCTAAAAAATTGTTATATGTTTTATA
GTATTGAACTTTATAGCTCGCCGACATTTATTCCAGTTTAGTCAGTATAACACAACTCAA
AATAACAACAAAATTCATTCGACAACTTATTAAAAATTTTATTCACTCTTGGAAGCAAAT
ACGAACTTATATTTCAGGATACTGTAATCAGTAATTCCAGCACCTCTAAGCAGAAGACAA
ACAATGTGCTATTAGTATCAGGACTTATATTTCAGGACAAGTGCACTAATAAAGTTCTTC
TGGAGATTCTCATATGATCTCATAATTAAAG
>229_PStI_67/3_NODE_1_L375
TTGTCTGGTACAATATTGATCAAGTTCGTTGTTGCTATAATAGACCCTATCATTTTACTC
TTTCCCGCTTCAGGAAAGCTGTCAATCTTTGTCGAATTATTGTCATTATCAAACTTATAT
TTCACAATAAGTTTGTTCATGTCATCTTTTGAAAGAATCCCGAATTTCTCCTCTCTAAAG
TTGAAGAAGTCGATTGAACTATTAGATGGACTGGAACTCCAATAAAGCATCCCATCGAGG
AAAATTATGTTCCCTGATAAAATAACTGTGAAAATAATTTTCATAAATTAATTCTGTTTC
GTGCCATGAATTGGTTCCAAGAGTTAAAATCCTGATCTTTGGTTGATATATGTAGAGAAT
AACATAAAGCAATTTGTATTTTTTCGTGACAATATCA
>231_PStI_67/3_NODE_1_L418
TCATCATATCGTTATTACCCCGTAGATGACCCATGAATTACCATTGATATACGTATTCCA
AACTTACAACGTATATAACAAGAAGAATACGAAATTGAAGATAACCAACGTGTCCCTAGG
AAAAATAAGCTTTCTGCTACAGCAAATTCAAGATTTCATTTGGTTTCTTCAACACCAATT
CTTTGTAACTCTAAAGTAATCAATTCAGCAAAAAGGGACTCAATTTTCCAATCAATAGCA
CACACCTAGCAGCAACAGCATCCTTTCCAATGTCCATCACAAACAAAATTAACATTCAAA
ATCCTTTTAATCACCCAATTCTAAAATAATCATTACTCCAATGGACCCACCAACCATTAA
TGACCCAAACCTACAACCACACTAATTTAACAAGTTAATTTCTTGAACCCATCACGTTAT
ACTCATATTTCTCCAAGAAT
>234_PStI_67/3_NODE_1_L314
AGAGAGGTTTATGCAACTTTTACTGATGTATTATCTGCTTTGATATGCATAAATTTTAGT
AAGTATTTTTAGAGACAATTTCTTTACTTTCACAAAATAAAAATTAAAATTTGCGTACAC
TATAGCATTAATATATTTTTTCCCAAATTTAATCCAAGATGTGTATATTATATTTTAAGT
CTGTTCAACACAAGTATTCTTTATGTAACAAACAGAAATCCAATTGAATACCCTTCAGTG
AAAAATGAATTTTGTCTCTTTGCATGCCCTTCTTCTCCCTACTTTCTGGTGAGTTACATT
CCTGTTTTTCTCTTCCATTTCCACTTTCCTCTGTTT
>241_PStI_67/3_NODE_2_L210
TTCCATGGCTAGAGAGGTGTTGTGATTTTCTGGTAATGACGACGCAAATTCGTGATTACT
TCATTCACATGCTGGAAATGTAAACTAGATTACCATTATGAGTATTTTTGTGGATATTAC
CTATTTATTTCTTTTTATGGGACTTGGTGTTTGAGATTTTCTTTCTTCTTTCTTCTACTT
CACATGTGTAAATCGCATACAACATTTGATATAATTCGATGATAGTCGTTAG
>243_PStI_67/3_NODE_1_L288
GGCTTTTGCATGTTGCTTAGTTTTACTTCAAAAAGATTTTCTTGGAGGAAAAGTTTTAGA
CCTTTATTGAATACTTCCTCATAGGTTTATCGATTATATATTAGTTTTGAATATAGGACA
TATATTTCTTTTAGCATAGATTGGTAATTATTAACTTACGCATGACACGTTGTTGTTTCA
ATCATACTAGGTGGGAGACGGATATAGTGCTTCCTACTTCTTCAAGGATTGGACTAGGTT
AACTCGAGATCCAAAATTAACATTATCTCCTCCTTATTTCGCTAAGGATTCACTAATGCC
ATCACCAATT
>251_PStI_67/3_NODE_1_L368
TTTGTGAGTGTTGCAGACTGCCAACAAGTGGAGACAAAAAATAAAATCACCCTTATGTCA
ATTGGTATCAGATGATGACTATACGAAAATGATGACAAATACAGAACTACTTGAAAATGT
GAGAAGAGTCGAGGCCTTCATTGGCATAACAGATGAGCGTCACGATGACCCAAATCTGGT
CATTCTGTTGACTTAGATTGTGGGCATCAAACTTGAATTTGAGAATTTTTGGTCTAAAAT
AGGCTTGTATCGTGCAGATATAGACAATTACGTGGCCAAAATGATGAACTTTTGTGAAGG
CTTGATACTACAATTCGAGGGACTGGTGAAAGAGAATGTAGATCTGTGTTCAAATGTTGC
AGTGTTATATCTTATTATTGTTGTTTCTAG
>258_PStI_67/3_NODE_1_L357
ATGGAATATATCTCTCATTCTTAGCCGTTTGCGCGCATCATCCATATTGCATTTGTTCTA
ATATAATTGTGAATGGTCATAGTAGCAAGTACAAATTACTTCTAAATCTTAAAATTAGTG
CTTTCCCATACCTAAATTGTTGCCTAACTAATTTTTCATGACGGCTCATCATTGTCTTCA
AAGTTCATATTGCCTTTTCATTATTTTTTTTCCGTGGGTCAACATTCAAATGGTCACTTT
GAGTTTATCCTCCTTGCAGCCACCATACTTAAATTTGAAGTTAAATTCGTTGGTCCCTAA
AATTTAGCAAACTTCAAGTGGTTCGTGAAGGTTTATTAATCCTCTAAATGGAGCTTAGCT
GTTTTATTAGCATTCTTTT
>265_PStI_67/3_NODE_1_L351
TTGACGTCAAAGGACGATTATGTTGTTTGCTCCATTGAGGAATCGAAAGACATAGATGAG
TTATTGCTGGATGAATTACAAAGCTCCCTATTGGTGCATGAACAGAAGATGAACCATTGT
TCAACTTCTAAGGAGTAGGCCTTGAAGGCTTCTACTTTTATTCCCTCCAATTCTAGAGGA
AGGGGTAGAGGTAGAGGTAGAGGAAGAGGGAGAGGAGATAGAGGAAACAGAGATGGCGGC
AGAAACTTTAGAGCTAATGATGACAACAAAGGCAGTGGAAAGAACTTTGACAAATCAAAT
GTTGAATGCTGTCGGTGTCATAAATTTGGTCACTATCAGTCTGACTGTTACTCTAGGCTG
CCTAGTGACAAGG
>267_PStI_67/3_NODE_1_L234
TTGCTGCTGCCCAACTTGTTGTGATTCACATTATGCCACTTTTTTTTATGAATTCAAGAT
TTTCTTTGAATTACAAGCAGGAATATGCGTGTATTTGTGATATTCATACTAATCCTTATC
TTTCCTATCTTTGCATGAACAACAATGTTGGGGTTCTTTTGAACCTCATTGCATATTCCT
TGGGCCACGGAGGCCCAAACACCCTTTCTTTTCGAGTCAGCCCCAAATGTTCAGGATAAG
AGGCACGAGGGAAGTG
>283_PStI_67/3_NODE_1_L294
TTCCATATCGTATGGTTTTATGACGATTTATAAGACTATCATGTCTGCACACTTAGCTGA
TTCTTTTTTCCTTTGTCGTAGAGAATCTCTTAACCACCATTTTCGTGCCACCTAACGCCA
CCACCACCCCGCCGCTGACCCTGACGGCTCACCTTCTCTGTATCTCTTCCCCACGACCTA
ACCCACCCACCCCCACCAAACAATCCAACTATTCTTCCTTCTCCGTCAAAAACCCTCTCA
CCTAGTAACCAACCTCCCGTTTTCTAGGAAAATTCGCCACAAAATGCATAATCAACCTTC
TTCACCCTCACAAA
>293_PStI_67/3_NODE_1_L485
TGAATGGATGTCGTAACGGCATTGCTTCATTGTATCATCACCGACTCATAAGTGATGGTT
GTCGATTAGAGAAACTTCTAAATAAGCCTTGATAGTACTCTGAATGGATAGGACATAGAA
GATAAATGAGTAGTCACTGTCGAAACTGTATTCTTACTTTAGACTCTTGACATGATGATA
TAGTATTCTACTTGTTGAATTGAGCTATTTGAGTTGATGTTATTCTTCCTTTACATGTTT
CTTTTTGGCATTTTACATACTCGTAGATTTCACATACTAACATCCATTTGGGCCTACATC
TTTTCATAATATAGAAATAGGTACTAGTTGTCATCAATACGCGCCCCATTGAGGACGTAT
TTGCATTTAGCTGATTGGTGAGTCCTTCTCTGCTTTTGGAGGATATCATATTTTTCCTTC
TAGCTTTAAGTTTAGCCTTTTTTATTTTATTTCAAGGTAATCATGGGCCTGTCATTGGCA
ACACGTAGTCAGATGTTTTAGAGGCTT
>294_PStI_67/3_NODE_1_L365
TTCATATTACTTCTCGTATACAGCTTTTTGTTTTATTAACTAATCATCTGGTATTAGTTT
ACATAGTTGATTGTTTGCTTATTTTGCATCATTGTTGAGCTTAGCTTTGCGTAGTTCACT
GATGGCATGTTTGGTGAGTGGTTGAATACTAGCCCAACTCTTAAGTAGTAGCATCCTTAA
TTTAAGTATTCTACCCTCCCCAGACCCCACTTGTGGGATTTCACTGGGTATGTTGTTGTT
GTTGTTGTACCTCTGTAGAGTTGTTTGTCCTTTGAATTATATTTTTCTAAGAGCGAGCTT
GTCTATACAAGTTTATTCTTTGAGATTAGCCACTAATCAGGGTGAAATTAATAGTATGGA
GTGGAATTGTACTTGTACTACACATAC
>297_PStI_67/3_NODE_1_L473
TAAGGGTGTACTTTCTTTTCTTATGAAGAATTAAGCTAAATGGGATTTTGATATAAAGAA
CTTTCAATTGTCAAACCATTTCCGTTTTCCCTGGAGTGAATGTAAGTCTGCATTCATCAA
GTCTATGCTTGAACCTGTTTCATTTATAGTATCTTTTTTATGCAAGTCCTGTCTTGATAA
AATGGTGTTTCAGTGGCATACATTTTGTTTTGATATTTGTTTCCTCTTTTTATGCTCACA
GCATATATCAAGGAATGGAAATGTATGTTCGCAGATCTCAAACATTCGACAACGTGATTT
ATTAGTGTAAATAAAGATCGATGCGTGGTCCAGTAACAAATATCTATTGTTCATAAAATA
TTTCTTACTTGCATAGACATTTGGACTATCCATTTCCATCAGCTTGACATCCTGATGGCC
AAAATTTGCAATGGGGAACCAAGATAAGACATGCAGGATATAGGATGTTTGGAACTTGTC
CAAGTCCATCACTGC
>299_PStI_67/3_NODE_2_L212
CAACATTGTTCGAATCTTATGGAACGCAGTTGGATTTGATTTACAATTTTTTTCGCTGCG
ACATTAGTTGAAGTTGGTTTCTAGTCATAGCATCCTTTCCTTTCCATTTCAAGCCAGTTG
GTTTGAATCAAAGGTCAACATTTGTTTGTGATGCATCCTTTAATGACCCACTTGAGATTA
CTCTTTCACTTGCTCTTCCAAGCTGCATTACAAGTTTATATAATATGTATAGAA
>307_PStI_67/3_NODE_1_L391
TGAACTGTTTCATTGAGCAACAAGGTGCACCGAAGTTGACAGACAAACTCTTACCTGAAC
AAACCTTGAGTTTCACTTTTGTCCAAAATAAGTGGATGATCACATAATGCAAGGACCTAA
TAAAGGAAGCCTCCTTAGATGTTGATCAATGAGACAAATAAAATAATGGAATCAAACAAT
TTATCCTCACCTCCCTAAAGAATGTAGTAGGCTGCTGACCCAGGGATTGAGGATTTCCAA
TATTGCAGTATAAGATCTGCACAAATTGGAGGAATGAATACAGAAAAGATCTAGACAACA
ATAACGCTCCAGGTCACCGATATTAAGCTTTGTCAAAAATGAAGAAGCAAAATTCATTCA
TATGCAATATTACAAGTTAAATGGAAACAAAACACCAGGTCCAGAAGAGTTGG
>308_PStI_67/3_NODE_1_L310
TAATTTAATTACTTTCCAAAAGCGGAATATGTAAATCAAAATAGGTGAGAGGAAGGAGTA
TATAATAATCCCACTTCTTCTTCCCTCGCTGTACAGACCACTTTCTCTCTCCACTTTCAT
ACCCAATCGTCTTTCTCTTTCTAAAAGTTCGTTTCTTTTGCCTTCCATTTTTCCGTTCTA
ATCCCCAACTCTCTTCATACAAACATATTATACTAGCTGTATTTGTAAATTAATATATGA
TAAGCGTTGTGTTAAGCAATTGAAAATTTTAATTTCTTCGTTTAGTAATGGGTTCTGCTA
TAATGGAAGCCGGAGCAGGTTCTCCGGTACCG
>310_PStI_67/3_NODE_1_L371
TATCCCTTTCTGACTAAATGTGTTATTTTCAGTGATGCCTCCAAGAAAGATCCCGGCTGC
CCGGAGGAGCAAGTCCTGCAGTATGTGAGAATAATAATCCTGGTATGGCCTTTTATGCTA
GAGGAGGACCTTTAAAAATTTAAGAAAAACTACAATATGGTGTGTGAGTTTTGCAAGATG
AAAGGGCACACAAAAGAGGTATGCTACAAGTTGGTAGGATATCTTACTGTTAGTGCTCAT
AATATGGTTTTTGGTAATTCTGTTCCACATCCTGGTCAGTCTGATGTCAAGGCCAATACA
TGTAATATGATGACTGAAGAGTCTAGGCCAAGGCTGAAGCATAGTGTTGGGTTTGGCAAT
AAACAGGCTGAAGTGGGCTTCTATCCCTTTACC
>314_PStI_67/3_NODE_1_L372
ATGCAACTTCAGTTCAAAAAACTAGGGGTAGTCTCGCTAAGGTTAGACTTCAACTAGACC
TTACCAAAGACAGACCTCCTCAGGTTTGGACGAGTTTTGATGAAGATAATCTCACAATTG
GAAGGTCGCAATTAGTGCAATGTGAAGGTATTCTAGGTTATTGTCATTATTGTAAACATA
AAGGACATATTGTTCAAAGTTGCACCATTAAAAGGAGAGATGATGAGCATAAGAGAAGAA
AAAAGATGGATCTTTAAAAGAAAAGTTTGATCAATGCTGAGTCAAATAGAATTGGCTTCG
AACCTGATCATCATGAAGTGAAGGATGATTTTATATCCAATAATAGTAAGCAACAAGTAC
AAGAAAGTTATCAACAACAACAACAATCTCAGTG
>315_PStI_67/3_NODE_2_L367
CAGAACTTATGTTTTGCTGAGGAAGTGTTCAGGCTTTTTAGCTTCCAGGAATAATACATG
CCAATCCCCTTAAATGTCTAGGCAACCATAGTTGTAGCACCTGAACTTTCTTTTCCTTTT
GTGTATAAGTGGAGGCCTGGTAAACATCTACCGGCTATGTTGGCTGATTTCCTCCTAGAT
GACACTCTTCTTCCTGGTGTTAACAGTTTATAAGGTTGAAAGTTCCTCCTGGTTTGTCAT
ATAAAAGATGTGTATCTTGTAGCCAACAAATAGAGAGATCGTGATCCAAAGCAATAAAAG
ATATTGAAGCTATAAACAAGGAATGTCACAGTAAGCCTAAGTTAAACATTCTACCTTGAA
TGCATTTGAGAAATCTTCCGCCAATCATC
>319_PStI_67/3_NODE_1_L352
TACTTGCCTATGACATACATAGAAATTGCAGTCGACGCTTTCTTTAAATGCACGGGCCCT
GAACCATATGTTTTACCATTACCACCATCAATTACATAGATCTTTGCATCCTCAGTTAAA
ATGAACATGAGTTCCTCCATACAGTTTTCTGGAAGCTCTGATTGTTTTGGGCTTTTGCTA
GTACGGTCACTAAGCACAAATCTCTTTGCAATCAGAGTCACCCGTGGCGAGCTACCAACA
GATGCAAAGTCTGATAAAAACAATACTGATAATGAAGTTATATCAAGCACTGCAACCTGA
AAGTGGAGGCATTTGAGAACAAGTATCCACATTAATCAACAATAAAACTGACACCATAAG
TTCATCACAAAACA
>329_PStI_67/3_NODE_2_L261
TCAAAATCCAGCTATATAAGACAAGTAGACTCATTTGAATTTTCAGGACTTTAAACTTAA
TTAAGAAGTTTCTCTTTTTGAACTATTCCTATACATATACCAGAGGAAAATAAAATACCT
ATATATACAAATCTCTTAGCTTCTTCTTAAATCATCACGTTAGTTGCATCCCGGCATCTG
TTTACCGATGCCGGAGAAGCCTTTATTCGGAAAATATGAGCTCGGTAAGCTACTTGGCTG
CGGCGCATTCGCAAAAGTGTACCACGCTAGAGAAATCAACA
>339_PStI_67/3_NODE_1_L311
AGATGATTATACAAAATTTAACCGACTATCATAAATATTTGACCGTGCTCACAAACTAAA
ATGCCCAAAACTGCTCAGAATATATTTAATGGATCACTATAAACAGAGTCCCAAACATAA
ACCATTTTTGTTGTTTTCTCCCCAGAAAACTAACATTAAAAATTCATAATTGTAGTAATA
AAATCAACACAATATAATTTGATTTTCTAGCTATAATAATATCATACATAGATAGATAGT
TTATTCTGCTTATGGGTTTTTGAGACGAAGGTTATCAGTAAATAACCTCTCTATCTCTGT
GAGGTAGTGGTAAGGTCTGCGTACATTCTACAC
>350_PStI_67/3_NODE_1_L239
CCAGGTTTGGCAACTTCAGCTGATTTCCTGCCCTCGCCAGCAGTTTTTCTCCGTTCTTCC
TCCAGAACAGCAACATTTGATCCATTACCCTCATCAGATCCAGTGAGAACATCTTTCAAG
ACATTGCTCTGCCACGATTCAGCATTAACGTCAAAAGCAACATTTGTCCGATATACATCA
TTCTTCTCCTTAGAATTACGATCAAGCTGATCATTCTTTTCAGAAAGCACAGGAGAAGAA
GCTCGGCTGCTCATGATCGTA
>358_PStI_67/3_NODE_1_L305
TATATTTTCCGGCTTGTTAATTGTTTTATTTCTTGGTTCAGCTTTGGAATGCTTCTCAAT
TAGAGATGGTTCATTATGGAAAAATGCATGGTTTTATGAGGTAAGTAATACTGCTCCATA
TTTATATCCTGTTCCTGCTAGTTGAATTCCTGACGAGCGACTCCACCCCGATGCATTATA
TGTTCTTCTGCATCGTTTAAGTATGCTTCTCACTTATCTAGCAAACATGAATAAGGTTGC
GCAAAATTTTACAGAACACGCAAAGTGAAAAGACAAACTTATTCTTACGTTTCCTAAGTT
CCGGATTGCAAATTTTTTTGCAGGATG
>361_PStI_67/3_NODE_1_L350
TTAGTTGTGTATTTATCCCAACAATCGTCTTAATCTCCTTATCCTTTTATTGCTTTCCAT
CATAGTTCTTAAGGTTCACATGTGATTGAATAACAATCTTGTTTCACATCACAACTGCAT
CATGAAATGCTAGAATTTAATCCCTTAGAAGCTTGGGTGTCCAACAAAGCATTATTTACA
CATGGGGTGCAAACGAAAGAGGAAACGAGACTAGAAACCAAACCTTGAAGACCAGCCTTC
CATACTACATTTGTGTAGGCCAAACCAGAAACGATATTGTGCAGAACACTAAATGCCAGC
TTAAGCCAATACTCAGAGCCCTCCCTTAGCGTGAAAAGAACAGATTTGCTTTGTTCTTCA
TTAATAGGTAAT
>370_PStI_67/3_NODE_1_L379
GATTTGTGCTTCATAACCATAGAGAATCTCCACATAATAACAACAACATACATATCTACT
GGAATCCCACAAGTGAGGTCTGGGAGGGTAGAATGTACGTAGACCTTACCACTACCTCAC
AAAGATAGAGAGATTGTTTCATGGCCTCTCCACATAATAGCAAAAATTCAAAATCCAAGG
ATCTAAATCAATCATTTCTTCTAAAGACTAATAAAGAACAAAACCATTTTGCCACATTAG
TATTATAATTTTATAGGGAGATCATACTAAATCACAATGGATTTAGCTTTTATCAATTAT
AGACACTGCCTTAATGATTTTTTAACACAAGAAATAATGCAATGTAACCTACAGCAGAAT
GTTACTTGCCTTCTTTTGTTCATTTATTATTTGACATTATG
>398_PStI_67/3_NODE_1_L218
AAAAAAAAAAAGAGTTGGGGGTCACATATACACAAGGAAGAAGTGTTTTTTTTTTTTTCA
TTTTTCTTTTACAAATGAACAATTGATGAAGACGAAAGAAAAATAAAATCAATTCTTTTG
TCAGTGCATGTAGCACGTGCGATAAGTGATGAGACGCAAAAATGAAAAATGTGTACATGG
CTCTTGTGGTCAGCTTGCATACACGTCTACTCTTTTTTGTGGTGTTGAATCAATGTGTTT

>419_PStI_67/3_NODE_1_L289
ATACTTTCATGTCAGAAACTATTTTACTAAAAAATATTTTCTATTCTCTAACTGAAAATA
TTTTTTTTTCTAAAACTTATTTTTATTCACTAACTAAATAATAAAAAATATTTTTCACTC
TCCAAAAATACCAAACACAACCTTAAAGTTGACTTCAGTCAACATTTGATTAAGATGAGT
CTATATTGATAGTTTGATGATTCTAACAAATTTGGAATATAATTTTTTAATTAATCAGCA
TATTTGATTTATTTCCATTTGATTTCTGAGTTGGACTGATTTAGAACTGTTGATTGGGGG
GGCGCACACAT
>430_PStI_67/3_NODE_1_L329
AGGTGACGGTGTAAGCGGAATCAGCTGGTGGTGGAGGAACAATCTCTTCTGGGTGAGTCT
GAGACACTTCAAGAGAACCAGAGTTAGAAGTGGAGTCATCATTATCTGAACTGTCTTCTT
CATCCTCCTCATTAGACTGGGAGGAGCTTCCCTCGATACTCTGGTTGATTGTGCTCGTGT
TACAGGCACGTTCGCCTCAGGATCAGGGTGCATATTCATCTCTTCAATTGATTGCTCATC
CTCGGAGGACTTATCTCTCAGTTAGTGTCTTGGGGATGGGGCAACAACTCTTCGTCTTCT
TGGAGACATTGTCTCTGCAAAACCATTATAAACCAAAGCCTGAGTACCATG
>432_PStI_67/3_NODE_1_L405
AAAGTGTCATTAGGATTAAATGTTCATTATAAAAAGAGTCATTAGGATTAAATGCCTTTG
TTATGATCCAAATTCATCTGGAACAGAACTTAAAACGAAATGTGGTTATACACTTTGTAA
CCACAACTGCTACAGCAGAAACATAAGAAAAACTAATAATTCAGAATAGATCTTAGAAAG
TTGCACCAAAAGAATACACCTACCCAGAATAACCACCACCATGCAGGCAAAAAACAACAG
GCCCTTCTGTCCCTGCCATATAAACATGAAATACCTGAAATGACAAAGCAAATAAAAGAT
TATCTTGCTACTTGACTACAAAAAGAAGAGCATAAAGAAGTGTTTTTGTTGTTGTCGGTG
GCGGGTAGAAAAAATATATTGTTTTCAAATCATTAAAAAATTCAACAGAAGTTAGCACAA
ACATCAT
>444_PStI_67/3_NODE_1_L411
AGGGGGTGGCCACTTCAGTTAAAGCTCAAATGTTGTTTAGCGCGGTACCCTCTTTCTACT
CAGTATTTCCTGCGCTTTTAGTCTATGTTGGAACCTGGAAAGGCGAGCCTGGAGGCTGAT
CAGGCTTGCTGCTTTGCGTGACAACACATAGCTCAATTGTGTTACATAATTGTCAATGAG
ACTTCCAGGCTGATCAACTTCTGCCAGCAGTTTCATTTCCTGACAGAAAAGGCAACAATA
TGTTAATCGTCTCAATTGACAATATCCCTAATTTTGCAGGGAGATGATGAACTACTAAGA
TTTTAATTAGACCAGAAAAACTAGGATTTTCTTACTTCACGAACAATCTCCATTGTATCT
TCAATTTCTTTCCTGTGCGCAGCCATCAGGGCCTCTTCTTCCTTTTACAACAGAAAGAGG
AAATTACACAGAC
>451_PStI_67/3_NODE_1_L250
TGCCGTTTAAAATCTAAAGTAGAGAAGAAGTGTAGTGAATTTTACACGTCATCACCATGA
GATAAAGCTTTAGACACTGAGGTGTTAACTGTAAATAAGTTTTCAGAAATATCCCTGCAA
AACAATTCATGTTAAATTTCATACTGATATAATTTATGAGGGAATCTATGTATTAGGTTT
ATGATATTAAAGAAAGTTTCAAAAGCAATTTTCTTCATTTGTTGACATTCAAAATTGGCA
AGGCACCTACACATTCTTTATGAATGTTTCCA
>452_PStI_67/3_NODE_1_L320
TGCTCCACAGATGACATTTATTAAAGGTAGACAAATTATGGATGTAATCTTACAACAAAT
GAAGCCGTAAGATCAAGAGTGAAGCAGGAATATTGTGCAAGCTTGACATTGGAAAAGCCT
ATGACCGTTTTAATTGGGGATACTTGCTAGATGTTCCGGAGAAGATGGGATTTGGGCCGA
AATGGACAAATGGATAAAATTCTGTAGAACTTCAACGAAATTCTCTGTTTTGATCAATGG
TGCACCAATAGGATTCTTTGGAGCTCAAAGGGGCCTCAGGCAGGGGATCCTCTATCCCCT
TTCCTGTTTTTGCTAGTTATGGGACTTAATAACATGCTCAAA
>475_PStI_67/3_NODE_1_L361
TCCTTACTGCCTTTGGCAGATTTGGAACAACAGGAACATTAATATTTTTTAGCATAAAAT
GGACCCCGTCAATCCTTCGAACACCATCGATTTGGCAACGAAATTTGTCATCCTCCATCC
AAAAGGTACTAGCACCCGTCATGTTGATGACATTATCTCGGTCAAATGGACACCACCTAG
AGAGGGAGTGACGAAGCTCAACACTAACGGGCTGCCCCACACACACCAGGGCCTGGAGGC
TTTGGAGGGACCATTAGAGACCATCACTGTCGATGGATCCTGGGCTATGCCATACCAGTT
GCTCATATCACAGGTCTGGAAGTTAAAATAAAAGCAATTACAAGTGGGCTTGAGTTGGCG
ATCCAACACGGCATTGCAAACAT
>498_PStI_67/3_NODE_2_L226
CATTCTCATGCATCTATAAGAACTATCTCCAATCTGCTATTGAACATAACTCACTCGCTG
TTTTAAACATTGAAATTTCATATATTCCCATCTGCACTTTTTGTGTGACTATTCCCAATT
ATAGACATTCCCAAAGTCAAAAAAAGAAAGCTGACCTTTGATCAATGTCATAAATGCGCA
GAGTGTCCAGACATTTTACCATGCTTATTGACTATTATCAAAATCATCAAGAGTTGACTA
TAATGCAT
>512_PStI_67/3_NODE_1_L381
TTCTTCCCCGGAAACAACCTCTCTACCTCGTGAGGTAGTGGTAAGGTCTGCGTACATTCT
ACCCTCCCCAAACCCCACTTGTGGGAATTCCACTAGGTATGTTGTTGTTGTCTTTGTATG
TCTTTTCTTTTTTTTCTTTTTTTCTTTTCAATTGGTGAACATCACATTCGGGAGAAAGGT
TGCTACTATGGAAGCAGAACCATTACAAGAGGTGAAAACAAGCAAATTCTCATTAGACAC
ACTGTAAGCAGAAATGTAGGAAACTGAGAGGAGGACAATGCCTTCTCTAGGTCATCAATA
AGACGGGATACTACAGGATATAAAGTAGCACGAGAGTAGACTTCACTCATTATCCTATAT
CTGATCTTCTTGGGAATGTATAACTAGTTATTTATAGAGGATA
>516_PStI_67/3_NODE_1_L373
ATTGTTACTCTCAGAAAGTCATGCAACTTTATTTTTTGCTTTTCTGTCCGTGCTTTGCTT
GCTAATGGAGCTGAGTGTTTTGTCGTAGAGCGGAGGTCCTAGCATTAGCATAATCCATGT
GAACTTTGGATTAAGCGGCATTTAGTAATTGACTCCAATTCTCACAGGATTTTATTGGGG
AAGATACCTACTTCTGGTGGCTCAACGAATGCTTACAGTGTAATTCATGGAAGGTGGGTT
GGTAAGTCGTCACAAGTGCTATAGAGAAAATTTTCTCCATTTGGTGCTTGGACGCATGAT
TGTATCTTTCACGTTCCTTGTCACTTGAAAGATGTAGAATATTTGGGATGGTGGTGGGGC
TTTTTTGTTCATCATCCACCAGTATTCCTTCTGTC
>523_PStI_67/3_NODE_1_L345
TTATTTTCGAAAGACCCTCGTCTCAAACATTTCATAACTTGATCATTGAACATCTAACTC
CCAATTCATTTCAGGATGGAACTTGCATGACCTATCGCTTGCAAGTTCCTCGATACTTGT
GCTAGTGGAAGGTAACAAAATACTTGGTAAAGGAATGGAATTTGCTTGTGACAAATAGCA
AATTTACCAAACTTATGAGTTGTTCTCCCACTTAATTATCGGCGTGTTATGTTAAACTTG
TATTATCGCTCCATATTTGATGGTAATGTAGTTTTAAAATAGTCCAGATACAATGCTCTT
GAAATTTGCTTCCCCTTTACATGAAAACCAACTGAAGTGTTCTTTATATTACACTCTCAA
CTTCA
>524_PStI_67/3_NODE_1_L347
GAGAAAAGCTTATAATACATGATCTTGTATGTGTACACATATTCATATAGATGTCCATGA
ATTTATACACACACACTTCTATGAAAATTCCAACTTAAATTCTCAAACTCTTCAAAAATA
CACTTAAGTGTCGAATTTTCCAAAAATTATAATATTGGTCCCAAAGTTCGCAATGATTCC
AAAACACCACTATATGGGTTCTAACAGTCTTGGCACACTTTTGACTTCGTAGAAATGTGT
TTGATGTACCTATCATAGTTGGATGTAGCGTTAATAGAGTTTCTTTGCAATTTTCACATT
ATATATATTTGGCTCCTAATACAGAATCAGTAGAGGTACATTTTAATGTCTATAAATTTG
CTGGACTGT
>527_PStI_67/3_NODE_1_L296
TGTCACAATTAAATGCGAGTGGTTTAGTGAGTCAAAAGACTTGTGCGGTTCAGTAGCTTG
TTTATCATGCCTGCACTCCGTCCTGTGTCAACATCAGTTCCCTATCTGCTTGTTATTGAC
CTCTGAGTGTTGAACCTTCTGCCTCTGTTTTGCTAAATGCATTCAATCAAGTGTACAAAT
TTGTCTGTGTTGGAGTTGCTATAATATTGTTTGAAATATTATGAGTATTGATAAGTGTGA
ATCTCTTGTTAATCCTTAACTCTATTTCTTTGCATGAACAACACTCGGAGCCCATTATGG
ACTCCCCTCTGCATTTCA
>534_PStI_67/3_NODE_1_L367
TGGATAAATCGAAGGCTTTTCAGCGTATTTGCCTTCTTTTTGTTTTTATTTCTGTGCTTA
TTGCTGAGAACCAAGACAAACAAATTATAAGGTACTAAGGAACAGGACTTAATATTAACT
TACATATGGAACCCCTGAGAGTCTAGTGTAGGATGCATGGTAGACCTGACAACTCATTCA
TGCAACCTGGATGAAATAACCACACAATCACCCTCATATTTATTTTGAACATCAGTAGGA
GAAATTTTATCATATCAGTTTCACAACTATTCTGAAGATGAAATCTGTATTTTGGATGTT
GATGGTTCTTGGGGTTGCCCTAATAATTCACAAAGCTGGAGCTGATGAAGAATGCACCAC
AGTGACAGCACTGGTATCAGCATGTGCCA
>536_PStI_67/3_NODE_1_L228
ATAGTATGGCTGGCTATTGTAATTCTTTCTAAAAGTTTTACATAATAATTGGGAAACAAG
AAAGAAATTATTTAATCATGGTTTTTACTTTTAAAAATAATTATGCAGTCATCTTTTGCC
CGTTACATGTCTGGGGAAGGATTTGACACTTGGGTTCTTGAACTTCGAGGAGCTGGGTTG
TGTGTGCAGGAGTCAGATTCTACAAACATTGAGAAGTCTGCGTATGCAGTCTCAGAACAG
ATGGAAGCTG
>537_PStI_67/3_NODE_1_L433
ACATTTCAACAGATGCATGAAAAAGTAGAAGCACCGAAATTGTGACAATCAGTACAAAAG
AAAAATAGTGTTAAAAAAAAAGACTAAGATGGCCCTTTAAATATTAAAGAACATTGACGA
AGGAAAGAGATGATAAAAGAACAGTAAGAAACAGATTCTGTAAATAACAAAGAAGATGGA
AGATTAAGGACAAAATTTCATGGGGTATTTGGTTTTAGAAAATGCAAAATAAACTATTGC
AACTTTGGGATGGAGCAATGTTCTCTTTGTTTAGGTCAACGTAGAAGCAGGTTTGCTCAA
AACCATCTAAAATGTGGGCATTCCTTCCAAGTCTTTTTTAATCTATTTATAAATAGATAG
ATATATAATGTTACGCATTTGTTAGCGTGTGTATATATATATAATCAGTTATTTTTATTT
TGATTTCATCAATCATAATGTACCATGCAATCATT
>550_PStI_67/3_NODE_1_L300
TTTGCTTTAATGGATTTGCATTAAATCTCATTCTATCATTCGAATTCAAATGTTTGGATG
ATTAATTAATTGTGGATTTTTGTTCTATTGTTGTTTGACCATCAGTACCGCCTTAAAATA
TTGTACATGGCACTTGCCCCTTGCTTCTATGAGGCTATTGTTGGTTAATCTTGAGGATTA
CCATCGATTTTCTAGCCAATGTAATCAGTTTGTGATTTTCTTATTATAATGATTTTGCTT
GTCAATTTTAGCTGGAGTAATTGCGGTAATTTTATTGGTCTCATCTCTTCTCTATGTTTG
AATGAGATTCAATGTAAATCCA
>552_PStI_67/3_NODE_1_L403
AAAATTTTGATCATAGAGGATCCGAACTCTAGATCTGCAACCCTATAGGATACACGCACC
CAAATCCGAGCAACTTAGCTAACAATTGTATGACCAATCTTTTCTTTCTAAATTGTGGTC
AGAAGCTTGGGCGAACTCTTTTGCATGGGAAAGCCTGTAAAAGGCTAATTCGCTTAGTAA
TCGGAGTTGCAAATTGCTCAACCTTAGATAAGGTTGGGTAGGGAGGTCTTCCCACTTCCT
CTTCCCATTCATCAAAGGGTACTAAGAGGAGCTGAGAAAATGGGCAGAGTTGAAGCTTGA
GCAGTACGCCTTCTCTTTCGAACTCACTATTAAGGTTCCGAGATGCTCACCTGTCTACAG
TGATAGGAGAAAGAGAATATCACTGCTGCTGCAATGACTCGACCGATTCAAGGCAAGTTT
CTCTC
>558_PStI_67/3_NODE_2_L263
TGGAACATCATGGCTAGAGGAAATGGCATCATCAATCTCAGCAGCAGCTTTACCTTCCAT
CAACAGATTTTTAGGGTCGTCAAGCTTTTTAACAATGCCCTCACAGGATTCGGTCTTGGA
TTCAGAAACTATATTCTCTGGTTCAGCAGTATTGTCCAGCTCATACCTGAGCATGTAATA
GATATTATGGTGGTTCAACTCACAATTTTTCAAAGAACATTGTTCTCCTTCCATACACAT
GTCCTGGAAAACTTGATGATTGCTGTCTTGAAGAAACACAACTAA
>561_PStI_67/3_NODE_1_L329
CAGAATGGTTTTTGTAGTTCAGCTGCGTACAGACAACTTAGTAACTAGTTATGCTAGAAA
GAAACTGTTATGTTATACTTCTTATTCATGCCGGAATGTGGCCTATTTAAACTTTTTTTG
TCTAATACTTTGAACAACAACCAGGGCATAGCACACACTTAGTGTGTAAATATTATCTTA
TCTAAATTACCAAAAATTAAAAATGTAAACACTATTCATTTTCCTCTTCCAGTGAGTTCC
TTTATAGTGTAAATATTATCTTATCTAAATTACCAACAATTAAAACTGTAAACACTATTC
ATTTTCCTTTTCCAGTGAGTTCGTTTGACTGGTGGGGGTGGTATAAAAAAT
>568_PStI_67/3_NODE_1_L248
CTTCAAATTCTTTTCATGAAAAGAGCATACTACAAGCATCTAAGGTTATGTGACTTGGTT
TGATTTTTCCTCTTATTAAACCTTGATTCTTCATAAATTTCATTTTCTATCATATACTCT
ATTTTAAAAGAATGATATTGATGTATCTAGAGTTATGTTATCTTTCATACCAAAATTTAT
TTAATTTTGCGCTTCTATTCAATTGATGTAGCATATTTCTTAGGTTTGATAGTTCTACCA
TTTTGGGACATGTGTGTCTTGAGGCTGGAG
>577_PStI_67/3_NODE_1_L388
TAATTATGAGCTATTTCCTGAACTCACAGAGTGTCCCATCCTGAAATCAGTTACAGGAAA
TTAGGTTCTTATTCACTTAGTCCTATCCCACCTACATTCAACAAACCACCCTCACCTAAG
AAAATCTAGAAGAAAAAGAAAGCAACAGAATTCATTGATAACAGAACATGGTGAATTCAA
TCATCATTCATCAGGGAAAAAGAAGAGAAGAAAATATCTTGTAAAATAATAAAACTGTCA
ATCAAGAAAAATCCAAGTTTTACTTTCTGAAAAGGAATTATTTTTATTTATTTATTTATT
TTTGTGAAGGAAATCCAACTTTTACCTTTATGGAAAGCCCTAGGACATCCATCACAAAGC
ACTAGTTTACCACCATCAGCGCATATGATGCACAAGTCATCACTGTCTTT
>579_PStI_67/3_NODE_1_L262
AGATTGAAGGACCTATATTAGTTATGAAAAGAAAAGAATAAGTCACTTGTTTAGGTAAAC
CAAAAAAGTAAGTTAATCTTCTGAACCATCCAAATCTATTCTTTACAATATCTATTTTCT
ATTTACAAGACTGAAGGCAATACATTTTTAAAATAGCTTACCTGACCAACTTGAACTGGA
TGGATGAAGGTGATCATATGGTTTAGGCATAAAGTCACCATGTTTGTTTCTCCTGTGATG
ATGCCTAATAGAGGAGATTGAAGGTGCAGATGCAGAACTGTGTA
>599_PStI_67/3_NODE_1_L491
GCCTAGGAATGGTATTACTTTCCAATCCAATTTATTCGGCCAATTTTGGGGTCAACTTTT
TGAAAACGTCAAATTATCTGATGGATAATAAGAGCATGGAGAATCAAAGTTGCCTATTAT
TATTTGATTATTCATCTGCTAAACATTTTAGAAAAGCAGGTGCTATACTGCTTTGTAAAA
AGAAAACTTGCAAGAACACAAAGTGAAAGACTAAGTTGGCTGACTCTTCACTTCCGATGC
CACACCCTGTTAGATTTGTTAGATTCTTCAATAATACAGTAATTTTGGAGAATACGACAT
GCTCATTGACATTTTTGAAGAGTCAAGCAACATAGCACAAAGATACAATATAATTTAGGA
TTTAAAGTATATATCATTAACAACAATTAGAGGCATAAGTCTGCAAAAGGACTGGTTTGA
ACCTTTGCTTTCCAAGAGTAAATAATGGAGTGATCCACGGGGAGCGAACATAATCTTCAA
GTGGAACTCCACTTCTAAGGAGGTGCAACCTCT
>600_PStI_67/3_NODE_1_L357
CTTCTTGTCATTACCTTATGAAAGAATGAGGAAAGAAGCATATTTTTATCATTTCCCCCT
CCTAAACATAATGTATATCAATGACATCTGGATGTACGCCTTGAGTTCCTACGTATTACT
GACTGGGTTATTTCTTGTCACTCGATGGTGCTGCAAAGATAAAATCTCGCAGCGTGTACA
CCAAGCCTGTAAATACATATTACATGTGTCTTTTACATGATTTGAATATACATTCTCGCA
TCAATATGATCTGATTACTGCAATCTTGTGTGTAATAATATTACAAAGTTGAAAGAGTGC
AACTTTAATGGAAATCGCATTAAAATGTCACACCAGCAGAATATTATCTACCTAATTATT
CGTATAAGATTTATTTTAT
>601_PStI_67/3_NODE_1_L408
TTCAATGGATCCAAAATCTTGATCCTGAAGTGAAAAATTTAGCAAGACAGACTGGGCTCA
CAACCTACAAAAATGTAGCAAGGAGGTGAGCACTAAATAGCAAAGTAAACAACAAATAGA
AACTAACCTAAGGTAAACCAATTAAGAACACAAGTACTCTTATCCACCCAACCACATATC
CTTGAACTTCACACTTGCACTCCAAAAAGTCCCAGCATAACAACAATATGTATACAACAA
CATATAATTGGACATAGACACAGAATATATAACAGAATTCCGTAAACAAGTGATATATTA
ATTTATCAAAGTCACAAGCTTTCACAATATATATCCACAAAATCTAATTCTCATAATATA
TATTTTTATGCAGATTCAAAATGTCCACACAAGATATTACCTACAGATTTTTATACCAAA
ACATAAAAAT
>602_PStI_67/3_NODE_1_L282
TGACAGTCCCCTGCAAGTTATTTTTTAATCTAGCTAAACGTGTACCTGTTAATAACCATT
CTCGTTGAACATGCTGGTTTTGCCATGTTAGGTTCGATGTTGATTGACCTGATTAAAAAA
AAAACTGATAAAAAAGGTTTGATGTTGATTGAATATTTTTCATCTAAATATCTGGGCCCA
TGTGAGATCACCTAATGATTTTCAGACGTGACTATTCTATTTCTGCATATCTATTCCAGC
ATGGCTGATTAATATCACAATCATTAACAACATTTTTTGGTGAAGTTGATTAACAACATT
GTGT
>604_PStI_67/3_NODE_1_L246
TTCGTGTGTGCGCACTATGATGTCACCCAATTAATAGTTATTATATGAGAAAGACAATTT
CTTAGCTGAGGAAAATTGGAATCTCGAAGAAAAATGACTTTCGGACATAAAAACTATTAG
ATGAGTAATCATCTCAGATATCAATCCTTGTGGTGTACTTCAATTTTTTTCAATGTGTCT
TTATTAGTCAAATCGTGATAACAGGAAGGACTATTTCGAGATACCATGGGCAAGCTTAAG
AGCAACAGTAGAACCTTCACTCGCAGAG
>625_PStI_67/3_NODE_1_L474
CTGACTGCAAATGCAAAACGAGTTATCCTTATTTCCTATGAGAATTTCTCACTCAGAATA
ACCAACCAAGAGGTCCCCATGACCATGCAAACAACATGACAAATGTATAAACCAGAAACA
CCACGACTGATGCAAGTGTCTTGTTCAACGTTCCTATCTCTGATAAATTTGTTGCCAAAA
TTGCTCCGATTGCAATTAAGAAACCAACATTTGGCAACAAGCTTGGAGGAGCAATTTTCT
CCTTCCAACCTTGTCAACAAGGTAGATTGAAACAAATGTGATGTCAACATTAATGATTTC
TTGAAACCTATAGTCTGAAACAGGACGGGCGCGTAAAAATATAATAACATTTATTCCAGT
GAACTGATGAAAGATTTGCAAGAATAATACTAATCATAAGTGGCAGAATGCTAGCAGCCT
TCCCTAAGTTCTTGATCAAACTTGGCACTCGGCACTGTCCTCCTAGGGAAGGAGGGACAC
AGAAAATTACAAGTCA
>631_PStI_67/3_NODE_1_L358
TCATTCAACTTCTTCTATAGTCATCCAGATCCCTAATATTTAACTTTCTTGTTCTGTTAT
GTTCACGGACAGTTGCTCAATCCTACTGAATTTTTTGCGGACATTGTCATTGAGCATGAG
TAAGATATTGTCTCTAGTTTCTCTTTTTCACCAATTGTTAGCCTCCATTTTACAGCTTCA
CACTGATTACATGTCAATCCAGGTATGTTGAGTGCACTGGCACAACAATCCAAGCACTAG
TTCTGTTTAAAAAGCTATACCCCGGACACCGAACTACGGAGGTTGACAATTTCATTGATA
ATGCTGTTAAATATCTTGACGATGTACAGAAGCCTGATGGTTCATGGTATGTAATATGTT
TCTTGTGATTCCTTGAACTT
>644_PStI_67/3_NODE_1_L428
AAATCATAATTTCAAATCATTAATCTGCCTCTGAGTTCAAGTATTAAGATTGTAATTGCA
CAGGAAAGATTGTTACTCTCTCAATACTAGTTATATATGACACAATTTGAATCTCGAGAT
TCAAACTTCTTAATTTTGATATTTCTTTATATATATAAAAGAGAATTTTCTTATCGTTAA
CGTGGTGCTCTCATAATTTTTTTAAGAATAAAATTAAAGTTTAATTAATAAAAAAGAAAA
AAAATAGAAAACTAAGAGTCACACCTTTACTCAAAAGGTGTGACTTTCAGATTAGTTATC
CATAATTATCCTTCTCCTTTTGCCATGAGAAAATAACATTTACTCTTCGGATCCAGATGA
TCACATTTCATTGTATTTCCTTTTTCAGAATTAGGTTGGTAATTACAACGGAGAAGAATA
TTGAATAATGTTCATGGAGTTACCGTCCGT
>646_PStI_67/3_NODE_1_L422
TTATCCAATTTAAAGCTTCCTAGCTTGAATTATCGAAGTATCAATATTTGAGAGAAAGCT
GAAAAATAGCCTGAAAAGGAGGCAGTCAAAGTCTTTTCCATGAATGCGAGATCAGGTCCA
AAAAACAGACGTCAATGAAAAGAAAACTTGGTCTTTCCTCCTATTGAAAAGACTATTCTT
GTTGTTTTGTACTTGTCTAGAATTTTTCCAGTAGAATCAATAAGATTAGAAAAAGAAAAA
ACCTATTTCAGTACTGTTGTAAGATATTTTAACACAATATGTATATATTTTTAGTAATTG
TTGTCAAATTTTGCTGCGGTTTGCATCATGACTAGGAGCTTGGAACCTTGATGAGGTCGT
TGGGACAAAATCCAACTGAGGCAGAACTTCAAGACATGAACAATAAAGTTGATGCTAATG
GAAATGAAACCATAAACTTCCTCG
>654_PStI_67/3_NODE_1_L494
TATATAAAACCTTCACTTTTAAATTAATATACACTTTCTTCTTCTTCTTTTTTATTAAAA
ATAAATAAACATTTGTCTCTTCAATTTTTTTACACATTTTTTTCCTTTTAATAAATAATG
AATTCAAATTTTTTTGTTATTATGGAAAAAGAATTATAATGAAGATTTCTTGGTTCAAAC
AAATTTTAAATTGACCCAGAAGCTTTTTATCCATGCAGTGTGTATGAGTCAAAAGTCCAA
GATCAACTATTTTCAAGATTATATGGTGTAATTTTCCATGAAAAATTTCATTAGGATATA
AATAGTTGTGCAAGTTCTATAATCAATAGCAATAATAATAACATATCTGATGTAATCTTA
CAGAAATAAGATAATTACTATGATCATATTTCTCAAAAAGATAACAAAAATGATAAAATT
TCTAATAGACTTCCTAAAGCGCTATGTATTTTCATGTTTCATCTTCACTACTTTCAAGGA
CTACAAGAGCTTTCTTGGTTTTCAACTTCTTAACAG
>665_PStI_67/3_NODE_1_L244
CGTCTTTTCTTTCAGTTGCTTCTTGTAGCAGATTTACTGTATAAGTTCTGTGCATCTGAA
TAACTTTTGTTAATAGTCTTCTCCTGTGTCCATCTCTTAGATTCTGACATCATTGGAAGG
TGCTATCAAGAGGGAATATTTGATGTCAAATTATGAAACTACAAATGAGTTGTTGGGTGC
TGTTTGCAACTCCAATCTTCACGAGATGGCGGTGTTACCTTGGATTCCCCACACAACATC
TGCTGTTGCACTAAGGCTTATGGAAC
>666_PStI_67/3_NODE_1_L353
ACCTTATAAAATATTATATATTTAATAAATGGTGAAGTCCCAGTCAGTAGCCAATGAGCA
TACTTTACCAATCTCAAGTGACCCTTCATCCAATAAATACAAGTGAGAGATATATTCTCC
TTCACAATATTTAACTATGATTCCTCATTTAACAGCAACTACAAATGCCAAATTTTTAAC
TACTATGTGAACTTCTCTTTTTTAGTCCAACAAATAACACATAGTGTGTTTGTTCTCTAA
GTCACTTTTCTTTCTTCCTAATGTGGTAATGTAATATGAATTACCAGTTGTAGCATATCT
ATAATCTAGTTCACTAAAGATTTCTTGCCTTTTACCTACCTTATCAAAAAAAAAAGTTTC
TCACCTTATGATATC
>668_PStI_67/3_NODE_1_L324
CGTTATTCTTCCATTTTTTCATATTTTTGTGCCATATTTATTTTTGTGTTATTCCTTATA
TTTTCCCAACACCCTACAGTTAACCCTTATTAATGTTGATGCGTCCTCTTAAGAATCACT
GAAAGATATTTTGCCTCAATACTCAATGCAGCTTGTCCAGTTACCTTTCAATTCCAGAAC
TATACTATCATCTCTAGCCAATGCAAGCCACCAGAATATCCAGCCAAACAATGTTGCGAT
GCTTTTTTACAGTTTGCTTGTCCTTTCGCGAAATTTCTGATTGATCAATCAAACGATTGT
ATCGCCCAAATGCACAAATACATTAATCTCAACACACATTATCCAG
>669_PStI_67/3_NODE_1_L337
CTACACTATTGACAACATTTAATTTAATTTTCTATATTTATATTTCTTATCCTACAATTA
TGTTTTGTACTCATTTGTATACCCAACTAAAAACTGAAAAAAAAAAGACAATCTAATGTA
AAGCATAACACATAAATCAAAACCTAATACTTGGCATAGAACTGGTACATTACTTCAACT
GATGCATACACGCAAACGGAAAACATAACAAAACGAATAAATCATAAACCTGAGTAGCAA
AATCTTCAAGAATGCCTTCTTTACTGATACCGTGCTCTAGACACAGCTGTTTCCAGAACT
CCATCCCAATCTGGTTCCCGCATTGTCCCACTTGCAGAGTGATAATTTCTCTCGGCATT
>676_PStI_67/3_NODE_1_L316
CATTGACTTGAAAATATTTAAATCCATTAGGCATCTCCAACCGAAAATACTAACTAAATA
AAAGTGAAATCATTAACAAAATGTAATTAAATAAAATCACCAGAAGTGAAGATCCAAACC
AATTTACAAGACGAATAGTAAAAAATAGACCCACATCAATTGCACAAAATTTGAAACACA
CAAACTCTTAATATAGTGTGATATCGTTGGATTTTGGCAAAATGTGCACAGTATCCTACT
AAAATTTTCACGTCATTAAGAGTACAACCTCGTTTTATACTTACCTTCAATTTCTTATCA
ACTTCTAATGTGACACTTTGTTCATACACCAACCCAAC
>678_PStI_67/3_NODE_1_L324
TTTTATTTTATCATTTACATAGAAATTGCTGTTTTATAATTTCACTGGTTTTGAAAATAT
TTATGTAGAATAAACCAGTTCATAAAGTTAACGATTCGGGAAATTAAAATATTGTTAAAC
AGAAGATTAAGATTTTTCAACGCGGAAAGAAGGAAACGGTCCATGGAGTAGGCCACCACC
ATATATTTGAGACATTCTTATCCAATGTTTATAGTATGGGAACTAATAATTATGGGAGAT
TTTTGAATTATTTTTAATAATAATATGATGACATTTTTTAATTAAAATTTAAAAAAAATG
TGTCACGTAAAATGAAACGGATAGAGTTCTGCTTTTTAGGATGGAC
>680_PStI_67/3_NODE_1_L320
CACTTTTTAATTTAAAAGGGGGAGGACTTTACGCATTTGAAGCAAGCTTTAGGAACACTG
GTTAAACTTCCCCAAACAGTTGGGATATCATTCGGTATAGTTCCAGATATAGAAAAACAT
TATACACTTTAGTCTTCTTGCATTTCAAGTCAATGTTAAAATGAGATCAACGATTTCCAA
CTTTTGCCAGTGAGAGACGAGATTTTTGGGTGCTAATGAGATAAAATGTCTCCTACTTCT
AGTAAGACACGAGAAATCATTAAGAGTTACTCACTTGGCACACGTCCACTATGATGGAAT
CATTACGAGCCAGATGATAGTTCCAGTATTCATCAGCGATTT
>686_PStI_67/3_NODE_1_L344
ATAGACTCTATAAAATATAAATAAATTAATCGAATTTCAATATAAATAATGGTGGCGGAT
ATGGGAAACCAAAACACAAAAGTAGTACAAGATGAATAGTAGTAATATTTAAATAAAAGT
TTTTAAGCATGGTGTTTACTTTCTCTCTAATTTTGATTTTTATGCTTAAAAAGTGGCACG
TAAAAGATATAAAAGAAAAAGAAAAAGTGGCGCTGGAAACTTCAGCAAATTGGTTGAGTG
AGAGACAGAAAAAGATACTCTCTCCGCATCTATACATACAGAGAGAGAAACCTATACATA
TAGAGAGAGAAAAAGCCATGTGTAATTCTCTATATATGCTACTTTAGATTACAGTGGAAA
AATCCT
>696_PStI_67/3_NODE_1_L272
AATTTGAACCTACTTGGGCCTATCCCACATCAATCTTTTGACTTGCTTTCCAAAAAATAT
GGAGAGCTGATGCAGCTGAAATTTGGCTCCAGGCCAGTTCTTGTGGCATCATCTGCTGAA
ATGGCAAAACAGTTTCTAAAAATACATGATGCAAATTTTGCCTCCCGTCCTCTGCTAGCT
GGTGGAAAGTATACAAGCTATAACTATTGTGACATGACATGGGCACCCTATGGTCCCTAT
TGGCGCCAAGCACGACGAATTTACCTAAACCAGATATTTACACCAAAAAGGCTA
>697_PStI_67/3_NODE_1_L358
CCATAACGTCTCACAATAAGTCTTCAGTACAGTTGTGTGCAAATTGCAAGATATATACTC
AGCAGTATGGACATGATTGATATCATAATGACTTTTATAACTAATGTTTTGCACAAAAGT
ATTTACCTTTCCTCTTAGTCTGGATTAGTTTGTTCTTCCAGACAACAAAACCAACAAAAG
CAACTACTCCCGAAACGACAACGGAACTAACAAAAATAACAATGACTACAACTTTTCCTG
CATTATGGTGATTTCAAAGTTCAAACAAAGACCAGTTATCAGCAAACATACATGTTCAGT
CGATAAATAACAGGCAAATCAGGAGGAAGAAAGAGAAAAAAGTACCCCTTGATGATGAGC
CTCCACTGGCAGAAATAGCA
>711_PStI_67/3_NODE_1_L215
TCGTAAATGCCAAACAGTATCATGGGATACTAAGGCGTAGAAAGTCCCGCGCTAAGGAAA
TGGAGAAAAAAGCTCTTACACCACGCAAGGTAAAGCATGATATTGTATTTGATCTTCATG
CCTTTCTTCAAAAGCATTTGTCTACTTATTCATCCTGTGGTTACCGAGTTTTGCACTGCT
TAATGCTTGCAGCCATATCTGCACCTCTCTCGCCATCTCCATGCTTTGCGCCGTCCT
>719_PStI_67/3_NODE_1_L419
TTCTTAGAGTGTTGTTCTTGTCTCGCTCTATTATGGTGAAAGATTCTTTGCTGAATGAAA
TATGCATGTTGAATCATTTGAGGCTCTTACGGATTGGGACAGAAGTTAAATCACTTCCTG
TTTCTTTCTCAAACCTCTGGAATCTGGAGACCCTAGTGTTGGAGAATGATGGAACAACCT
TGATGGTACTATTACCGAGAATTTGGGATCTTGTGAAGTTGAGAGCTCTGTACATAGCTT
ATTGTTGTTTCTTTGATTTTGATGCAGCAGATCAATCAGTAGTGATAGCAGATGACATAA
TGTTAGAAAAGTTGAGAATTTTAGGGAACCCCGTGCTGTCCTATTCGAAAGACACAGAGG
ATATTTTTGAAAGGTTTCCCAATCTTCAAAGGCTTAACTTTGTTCTCAAGGAATCATCAG
ATCATTCAACAGAGCAACACT
>729_PStI_67/3_NODE_1_L301
CTCCCACAATGTTACTTTTGCTTTGATAGACCTGTCATCTCTAGAAGAGTAATATAATCA
ATTAGAATATGAATCAATTTGTTTCTATAAAACTATGGTGAAATTGTATCATACAATATG
TAAGGGCTTACTTTGAAATGCTTCTTGGTTGAGATGAATTAGTATAGGTGAAAAGTAAAC
GTGTTAAGTGGATTGCGGATCAGTAAGAATATGTATGTCTCGCTTTTTCCACTTTGATCC
AACACTCTCTAGATCACTCAATCCGCATAAGCACCCGACCATATCTACAAGTTAAAAAGG
GAGACCATAAATTACGTACATGC
>730_PStI_67/3_NODE_1_L272
AAAAAAAAAGAAGATAAATAATGTAAAACGGTTTCCTTTCAAATTTCATGAGTCTAATTG
AAGTACTCCATAAATATCGAATGGAACATTCACGGAAAAATATACAGGGGCCAGGGACAG
ATACGAGGTAAGCATGCTACCAGGATATCTTTCTAAACACTGTAAAATGTAATCTGCTCC
GTCAATCAAAAAGGTGAGAAATGGAAAGCAAGAGCAAGGAAAAGAAATAAGAACAGAATG
GGATAACCAACCCGCCTCAAATACTTGAGGATAGTGATGACAGAGGCATCTA
>739_PStI_67/3_NODE_1_L312
AGAAATGATAAATTAAATCTTAACCATCAAACCTAACTTATACCGTGTGTCAGCCATCAA
GATAGGAACTCGAAAAAAATCAACATAAAAATTAAAGAGGTAAACAAACATAAACCAACC
CCATTCAATCCAAAAGCAAACATGAAGCTCTCCATTATCTCTATTTACACAACTTTTTGC
ACTTTGCTCCAAAACTAGCAGAAAACCAACACAAAACAACTTTGACATATTCAACAAACA
TTTGATGAAACATATAAAAGCATTCATACCTACTAACTCATTAAGTACCATGTGTGGTAC
TAGTTGGGGCCGCCACCGCCGCCGCTGCTGCTGT
>740_PStI_67/3_NODE_1_L295
TGATATGGCTCCAAAGAGAGCATCTATAGGGAAACATATTAAGAAAAGAAAAGAAGTATG
TTCATCACATCAAGACCAATGTGACATATACTGTCAGGAGTTTGGCTTAAGGCTTCGGAT
ACTCCCACCTACCTAAACACTAGAAATGGACACTATCTGTATCAAAAATTTCTTCCACGG
ATAACCAGTCCACTCAAGTCCAGAGATAAATATACAGACCAAGTCTATTGCTAGACAAAT
GATATAAAAATCACCTGGGACTGAATTTTCTTTCTAAGTTCATCAACATATTCAGCAGAT
ACATGCTGTTCCAAT
>741_PStI_67/3_NODE_1_L396
TCGTCTACATGGAGGGTTACATTCTACCAATGAGCTGGTTGTCCTTATTCAGAATTCAAC
TTCTAGGACTAAAGGTGATTTTCTCTTCTAGATGGCCTTGTCTCGATTCATAATTCAAAT
TTGTCTAAACCATTATAAACTTCTCAATTATTACTAGCGGGATCTGGTGTAGTAGGTACT
TTTTCATGCTTAATAATCTTCTGCACATTCTCTTCTGTGGAATCGGGAAATGTGATTATG
CTTTGGTTACTTGCTTAAGCAGGAAGGCAAGGTTGGATTAAGACAGCTACAAGGGTTTTT
CAGGCTTTGCGGATAGCTGTTAATGATGAACTCAATACTTTGGAGGATTCCATCCGTGCT
TGTTTTGAGTCTCTCAGTTCTGGTGGAAGGCTTGCTGTAATTTCATTCCACAGTTTGG
>742_PStI_67/3_NODE_1_L374
CTTGTTGTTTCCAGGAAACAACCTCTCTACTTCTATGAGGTAGTGGGTAAGGTCTGCGTA
CATTATACCCTTTCCAGATTTCACTTGTGGGATTCCACTGGGTATGTTGTTGTATTGTGA
GATTGTACAACATAGGGGATGCTTCTACCTTGCTGTTAGTTACCTGGCTGGACAGCCCAT
CACTAAGTCATCATGTCCTTTTTTTTTTTTGCTGGACTCTACACTAGTGCAGTGGTTAAT
CCCCAAATCTGGCTTAATCCATCTGACCATCCATATTTATAAGCTGTCCTCTCTTTTCCA
CTAACTAGTTCTGGAGCTCTTCCCATGGAAGTCCTCAGGAGTTCTTAGTAAACTGTAAAT
GCAATATCTATACAACAACAACAACAACAACAACAT
>749_PStI_67/3_NODE_1_L230
ATGAAGAGAGAACGAGACGGTGCACCTTTTTCTTTGCTTTGCTTTCCTTGGTTAGAGGAC
CTCGCTTCTTTTCATTTTTGCCAATATTCTCATTCTGTCACAAGATGAACAGAATCAAAT
ATAACAACATTCACAGCTGATGAAAACGTAGAAAGAGAGACTCATGTCTGACAAACTGCA
AACTGTACTGTATCCATCTACATTAATGTTCTGACATGCAGACACAAACATGACTTTGAA
TGTTCAATGCAT
>751_PStI_67/3_NODE_1_L225
TGCCGTGACGGTAGTAGAGTTGGGCAGATAGAGAATTCAATATTTTTCACACAAACAACA
TTTGGCCTATTTTGTCTTGTACCAAATCTCATCATTCAGAGACATTTTAAGCCCTTTTCC
ATAAAATTAATGATCTCTTTCTCTTTCTTTTGATCCTTTTTGGATTTGAGTTCATAATGA
CAAATATTTATTATTTACTTATTTGTTTCATGTTTACACAACATTGTCTTGGTTTTCAAA
CGGAAGC
>767_PStI_67/3_NODE_1_L426
ATAGTAGTAGTTGAACATGAGACAAACTTCCTGGAAAAGCAAGCAAACTGATCTAAATCT
TAACAGTTACTTCATTTTATGACAATTAGTACAATGTTACAATTTTTTTTCCATCTATCC
TCTCTCCTACTAGTATACAAAGACATTTTTTTTCCTTCTAATATACCTAGCCTTCTGTGT
GTGAAAAATTGAAATGAAGATTATTCGATGAGGAATCGTGCATGCATCATTTACATATTA
ATCATAGGTGCATAGCAATAGGAAGAAATAAATAAGACAACGATGAATCGTCTTTGATTC
AAACAGGCGAGCTAGGTTGCTCATCTGAGCTCTGACCGGGATGTCTCTTGCTGTCCATAC
TCTTCCGCTTGGTTATTTCCTTAATTTCACTTTCTCTTCTATCAACAAAGCTTAGTAAGT
CCTTAAAGCTAACGGAGCGTAGGGTACG
>772_PStI_67/3_NODE_1_L315
TTTCAGACCTTTTCATGGAGGCATACTCCAAAGTAACAACGCACAACCATAGAAACAAGA
CACCGGTCATTGGAAACATTCACTCGAGTACTTAATTTCCGATGGTTAAATATACCCGAG
GGAGATTCCTATAGCATGCATTCAGTAGGTTAGTAGACGCGCACACAAACTGGCCAGAAC
ACTACCATCATGAAAGGAAGGGTAAAACTTGAGACGGAAAACAAGAATTTCAATCTTCCA
AACAAAGCCAAGCATGTCTTGGTACTTAATATACATGAACAACCAAGACAGACATAACCT
AGATGAGCATTTTTAAGTGTTGCATAAGAAATTCGAC
>778_PStI_67/3_NODE_1_L485
AGATGTTCTGGTATGTGTTAAAATCCATTCTTAAGCTTTATATCTACATGATTCAGCATA
CTCCATTCATTATTGATGATTTGTAGATTTAGGAGGAGGTGAGATGTTATACTTTAGAAG
TTCCTGTCATTTCCAGGAATTATTCACTCACAAGCATGCATATGAATAATTCTATCACCT
AAATGCTAAGCTTCAAGCACTAAGTGGAGCTAAGACGTGCTCCCTCCATCAAAGTTTATG
CAACAAAATTTAGCTTTACATGAAGTTTAAGATGGTTAACATTTGTGTGGTACATTAAGT
AGTAGAAGAAGAAACTATGAAAGTAATAACTAATAAATTTATCGAAATCGAAACATGATT
AATCAGATGAAGTTGATGAATTTTTAAAATTGGTGAAAGCCATATAAAATAATATACTTG
TCAGAATCCTGTAAATACAAATTTGACACGGGAAGGACATATAAAGCGCAAATCCTGTAG
GATTTGATTTGTTTAATTCAATCACAG
>783_PStI_67/3_NODE_1_L302
TAATTTTCTCTCTCTATCTCTGTGAGGTACTGGTAAGATTCGCATATATCTTTGATTTTA
CCCTCTCTAGATCCTACTTGTTGGATTTCACTAAATACATTATTGTTGTATAGTCTTATA
GGTAAGCCTTCTTAAATGTGAAATTTGTAATATTTACGCTACATCATATATAATATATAT
AACTTAAACTCACATATTTTATGTACGTACCCTAAAGCAATTCCACCTCCACGGTGTACC
ATCTTGATTAGAGATTTTGGGAGGATCCACACCCCAATAACTAACAATCGCCTTGGCTTT
AGCCTTGCCGCCGTTATCGC
>788_PStI_67/3_NODE_1_L262
CTCAACAGATACAATACAAATTTTATTTCTATAAGTTATAAGAATTAGAACTACATCAAT
AAGTGAAACCACATAAGCAGGCATCCTTCATTCATTAACTCACTAATGCATTATCTACCA
TAAGCAAGAATCAGCAGGATCTAAGAATTACTGAATTAGCTTTCCTGTTTTGTTCTATTG
CCACACACAATAAGTTGTGACTATCTAAATGTATAAAACGTATGAGCAGCCCAAAAAGGA
CACACAATAAACATCTAAGCTCCAGTGCCCTCCACCATGGATTA
>794_PStI_67/3_NODE_1_L232
TACTGATATGGACAAACAGCCAGACAATACACTTGTATCGACCAACCTTACACCCGTGAA
CCTCTATTTTCATCCACTTTGCACCAATACGGTGAGCGACATCCTCGTCAATCTCTCCAT
TTCCTTGATAATAAATCCAAGATACTTGAACTACCTCTCTTTTGGATGACATGTACGACG
CCTTACTTCCACGTCAGCCTCATGAGTTATGTTATTGAACTTGCACTTCAAGTTTTCTAT
CTTGGTCATACTCA
>801_PStI_67/3_NODE_1_L247
TTGTTAGGTAATGATAAAAAGACTCATTTTATATAACGACCGATTTTGTGTGATTGCGTC
ATTATTTTAATATCTTTTTCTCATTTTTTATTTTATTTATTTATTTAATAATTTTATTTT
ATCATTTAACTATCTTCTCATGGATGTATGACATACCTTTTAATTTTTTTGTAGATTTAT
TATTCAAATTATGGATGTATGACATTATGTAATGACGAAACCAATACAATCCATCCAAAT
TGTAATCATTGGAATAATAGAATACAATA
>806_PStI_67/3_NODE_1_L262
TCAAGCGCCGCTTCTCTCATTTTATCCTCGACGTGTGCTACTTGAATCTTTTCGCGAATG
CAGTCATTTATACTCTTGTCTGATCTTCTATGATCACACATCCATCTTAGCATCCATTTT
TTTCGTGCTTTCATCATTGTGGATGTGTTGGACTTTAGCACCCAACATTCAGTTCCATAT
AACATTGCTGGCCTTATAATTGTTTTTTGGTTGAAGTTGTAAGATATACGCATCAAAACA
AAAATTGTGCTGGCAACCAGAAAAGACTTGTGGCATCAACCT
>808_PStI_67/3_NODE_1_L432
CGACCTGCTGTCTGCTTCAGCCGCTTTAACTCCCTCTTATAATATAGTAGAATATAGCTT
AATTAAATCAATAAAATCCACCTACTTGACCCGAACGGATCCTAAACCAGTTTAATTATT
AAAATCATTTACTTCCTTCCTCGAGATGAGAGTCTTCTGAAAATAAACTCTCTATCTCTA
TGAGGTAGTGGTAAGTTCTGTGTACATTTTACCCTCTCCACACTCCACTTATGAAATTTC
ACTGGATATGTTTGTTGGCTCATGGGGCTTTTTCCACAATTTAATACAGTGTAATCCCGT
AAAATAGGATCGGGAGGGTATAGGCGGACCTTACCTCTCAAGGCAGAGGTTGTTTCCATA
ATTTATTATGTTTATGGAACTTATTATAGGGACCTTCACTTTATACTTTGATTGCTTAGA
TATTACAGTTGCACATTGGACTCTGCACACAAAC
>822_PStI_67/3_NODE_1_L247
ATAACCTCTAACTTTATTAGGTGGGAGTAAGTTATGTACACACCACCCTCCCCAGGCCTC
ACTTGTGGAATTACATTGAATATGTTATTGTTGGGATTCATTTTAAACCCCTTTGGTAAT
GGATAGCTCTGCCACTGACAACAAACACACAACTAACTTAAAAGAAATAACATAATACTT
GATGTTCGACAGAGGCTAGGTCAAAACTATTCTGCTAGCTTATACTAAGAAACACAGAAT
CAGAAAAACTCAAGAGTGGCAGCAT
>823_PStI_67/3_NODE_1_L460
TAGTTTTCTTTCTATGGGAATTATACAAAACAATGTTTACCTGCTCAACATTGACAGTGA
ATGGTCCTTTTGATTGGCACTCTGGGCAAGAACCGACCTTGACTTCTGAATATGAGTTCT
GGAAAAAAGGACCCAATATTGCTCCACATTTGTTACAATCATATTTTACTTGTTGCAACT
GGGGAAAGACACCAGAACGCCGGGTGACGACTCCACCAATACGAATCATGGTGTTCAAAT
GGATCTGCCTGCAAAGAATGACAAATTCAAGTAAATTTGTGTTTACACTAGAAGTACTCA
ACCAAAGTAAGCGAGTAAATGATGTTACCGTATATTACGAATCTGATCATAAACTGGTAA
GTTGGTAATCCTGACATAGACTTTCTGGTGAATTTGCTTATAGTTGGGATGAAGATCAAA
GACAACTTTATTAGCAACTTCTTCCATCACTTCAAGGACAGATTGTGGTGCATCTGCCAA
CC
>825_PStI_67/3_NODE_1_L416
TTTTCTCAACAATTAATGGATCACAAAGGGTGAAGACATGCTTGATTCCAACTCTAATGT
TCCAGCTAAGTGACGTGAAGCTCACAACGAGCACTTCACTATGCTCCAAAGCTTAAGTGC
ATCTTAGGCGAGCTTTACACTACACTGGTTAAATATCATTTATTGGTGACAGTCAACCTC
TGGTGAATGCACCCCCACCGCCCCAAAAGAAAAAAAAGGGAAAAAGAAATGAGCAACTTA
AGTTTATCAATACTCTTTTTTCACACAAGATCACTAGTATATTAAGTTAATGAATCCTAA
TTTTGATCCATAACTTTGGGTCCTAGTCCACTCTCAGCTTATTCGAGTCTTTTGGCCTTA
TAGCCTACCAACTTATTACTATTCTGACAGTCTTGCATCCTAGTTCTTTTTCATGTTTAT
TTTGCTAAGTTCTTTAGT
>831_PStI_67/3_NODE_1_L348
TTTTTGAATCCTCAATGACAATAATAATATATCGAGTATAATTTTATACGTTAAGTTTGA
AAAGGATAAAATGTACACATTTGTTATCATTACCTTCAGAGGTTAGTTCTGATAAATCCC
GAACAAGTAAAATATATATAAAAAAAAAAATCAAGAATACAATCGATCTATCACGATATT
ATTCTAATAGATTCCACATCACTTGCTCGCAAGACACTCTTTCGCGCACACACTTCTCAC
CCTTCATTGATTTTTCACTACAATAATACACTTTTCATAATTAAAAAAAACAGGTGAAAT
ACCTAAGAGTATTTTGTGTTTGTATTTTGTAACAAAAATACTTAAATTTTCATGTTGTCT
TGTTTATGTG
>833_PStI_67/3_NODE_1_L286
TGAAGGATAGATACTTGTCTAATTCTACAGTGTTTTTAACTAAATTAGGGCATCAGTCTG
ACGTGTCTAGTGCACGTACTTGTTTTGATTCATGCAGTTATATCTGGTACTGTCAAAAAT
TCGTCAATGCTCAAAGAATAGTATATCAAACACCCAGGGGTTCATGTTTCCTCCTTCCTT
TGTTTATAAAAGAACTAAAGAACTAAGGGGTGAAATAATTTTTCATTATCTTCGTTGAAG
TACAATATCACTTTTTATGGTGTTTTCGTCATCATATTGACAATTCAGCAGTCCTGTTTT
TTGGCAGC
>836_PStI_67/3_NODE_1_L349
TTATTATTTGAAGCTTACACCGTGTTTTTTTCTTTTTTTTGGATAATGACAAGGGATTGT
ATTAGAAAAGAATCAGCACTAACCAAGTGCAACAAGTGAAGTTACAATCTATGCAATTCA
CCAATCATGTATGAAATCTGAAGCTTACACTTTGTTGAAGTTCATGACTTCAACTATGAA
GCTATGATCCTTGCTTTGCATCACTTGAAGTGGCAAAATAATGGTTCTAAACAAATATTA
AAACCATACTTGGGGGAAAGGTTCTCTCCAATATAAATAAGTCCAACCTAAAAGGGGATA
GGCCACCATACTCCATGAAATTAAATGGAAATAAACACCAACTAGAGAGAGACCAAGAAG
AAAATTGTACT
>838_PStI_67/3_NODE_1_L249
TTGAGCTCTCAGAGGTCCATGCTGTCACTCGAGGAGGCCACCACCGTGGCAAAGTCATTT
CATCTAAAGTTGTGCCCGATATACAGCCACCAATGGTAGGTGCCCTTGTTTTTTCTTTTT
TTTTTTTGGATTTGCACCGGGTGTCCGAGTCTCTTAGAGCCCCGACTAATCCCGGGGGTG
CACATGTTTTAGATTATAAGATGAATATCATGTTGAAAGTTTTAAAAAATTTTGCTTGGT
GACAGTTCCATCAATTATTTCCACTAAAT
>846_PStI_67/3_NODE_1_L455
AACTTGGCATTATGAGGTCAATGGAAAAATTTCCAATTCACTGCCTTGACTTGTAATAAT
ATGTTGTAGAATGATTGGATCACAAGGAAACCCTTCTATCTAATAACCTCCAGACTGTCA
GAAATGTCACTAAGTTATCTTTTCCTGCAAGATCATGCATAATCTAGTTAATTATGTCAG
CTTCTTAACTCATCAAAAAGTTGTCAAATTACCTTTTGGTGAACAAACATTGTGGTTATT
CATGCTCAAGGAATAGTGATATCACTGTAGATATGCATTGCAATTTAGTAATACGGTCTG
GAGGCAGAAGTACAAAGTGAAAAATTCACTTTTCAGTAACCATAAGATGAACTAAAGTGC
CCTAGCTCTTTGGCTGGAAATGTCAGAATTCATTAAGTGTGTTTCAGATTTATGAAGTAA
ATATCATAGATTATAACTGTTTCATCTTAGTAGAAGGATATCTTTATTTGCATAACT
>853_PStI_67/3_NODE_1_L299
TGTGGTGACACCACAGCTCCACAAAAAGATACTCAAACAGGAGTAAGTTATCTGTTTACT
TTTACTTTTTCTGTTATTATAAAAGTTGTTCATTTATATATCTTTATTTATGTTGTATAG
TCTAAAATGGGAGGTCCAACTTCTCAAGCAAGTCAGTTTGTGGTGACACCACAACTCCAC
CAAAAGATACTCAAATAGGAATAACTATTCTATTCTTGTTGAGTTCAAGTTTAAGTTTTA
GGCTAAGTTCTTGAGTTTACTTTGTTGAGTTCTTAAGTTTAGTTCAGCATATTTAATTTG
CTGAGTTTTTGAGTTTAGTTC
>855_PStI_67/3_NODE_2_L213
TGGCTTGTCCACAGAACTGGTTACCAGTACAAGCCACCAAATTTTTCATGAGAATAGGTG
GATCGGGCAAAAATCTCTTCTTCAGAAGAGGCTCATTGAGCAATGCCTCCATCTTCGAGT
TCTCAATGTTGGGAATAATGATGTTTTGTTCAACAGTCAGACGGAGCTCTCCTGAACCAT
ATTCATCCGCTAAACGAGCTAGCTCGTCCATGTCATCTGCTTGGACACGACCCAC
>859_PStI_67/3_NODE_1_L427
ATAACAGGAAATGATCAAATTAAATTAAGACATAAGCATGGACAGATATAAGAGGATAAC
ATGTAAGATGGTCACTTGAGATGGTTCAGTCATATTTTATGTAGATCTCCAAATTCACTG
AATTTGGTAGTGTGACGTGTGGCAATTTAAGGTGCTAAAAGAGAGGTAAGATAGATCTAA
AATCACAAAGAAGTTGTCTCAAGAGATTTAAAGTCTCATATTTCATACACCAAGAAGCTA
GAAATGGTAGTCACTTAAGCTAAGAACTACATCATGAGACCTTCCTATTTTCAAGAAATT
TCCTGGCATTATACATAAGCAGCTCTAATACAATAGATTTCCCAGCGACCAAGTCTAAGT
AGAAGCTAGGTTGTCATCTTCCAAAGTTAATTATATGCCATGGTGGATGATACACATTGT
GAAGTAATTACTTTATTCTGATTAAGTTG
>865_PStI_67/3_NODE_1_L217
TGATGTGGATAGGTAACATGCAAATGAATTCTGAAGTTGCTCCTCAGGACTAGTCTCAAA
TGTTTGCCGAAATATCTTATCATAGCCACCTTCTGCCAGAACCTTCGTTCCCTGAGCAAT
TCTTCCCAAGGCGGCATCAGCAACACTAGGGCCCGTTTTCACTATAGCAGCCAATGAAAG
GAACAACAGTTATTGCATGAACAGACTATATTCTTTTAGGTTAGGGATGAGTGGT
>867_PStI_67/3_NODE_1_L204
TGGCTACACTTGGTATGTATCTACTGTAACTCACTAACCTCTAGATCCTCGGGGAAAGGA
TGCTCTTTATACTTAAGGAGACTAGAAAGAACAGGGGAATTAGCACGAGTCATATGAGTT
GTATATGAAACTCCTCGATTTTCACAATCTTGTGCATTCCTTTGTAGGATTTCAGGTGCT
GATCCAGGCCGCGGAACAGCTAGTTGAAAATAAACCTCCTGAAAGA
>875_PStI_67/3_NODE_1_L319
AACAGAAAGGGGTATTCTTGTAAGTTGCTCTGCTGGCAATCGCGGTCCTTCGACTTACTC
AGTAGGAAATACAGCCCCATGGATTCTTACAGTCGGTGCCAGCACACATAATAGAAAGAT
AAAAGCTACTGTTAAGCTTGGAAATGGAGAGGAATTTGAAGGGGAATCTGCTTATCGGCC
AAAGAATTCTAATCCAACATTCTTCACTCTATTTGATGCAGGAAAAACTGCAAATAATCA
ATCTGAAACCCGCTATTGCAAACCAGGGTCACTCACTGATCGTCGTATAGGAGGAAAGAT
AGTCATATGTCGAGCAGGTGATGTTTCCAATATTGATAAAG
>876_PStI_67/3_NODE_1_L367
AAAAAAAAGCGTAAACTATCACTTTTTGGCGAGTTTTACACCCCAATTATCAACTATTTC
CTTTTCATACCCGAACTATCGCCATCTTTGTATTAGAACAAACCTAGTTGAGTAGATGGT
GATAGTTTAGGTAGGAAGAGGGAATAACTGCTAGTCGGCCTAGTCAGTTTCGAAGTGTGT
TTTAGTATATAGATGGTGATGGTTCCAGTAGAAAAAGTGAACAAATTATAGTGGAGGTGT
AAAACACGCGAAAAAGTGATTTTTCAGGTGTGTTGACTATCAACTCTAGTCTTTTTTGCA
CAGACTAATCCTATTTGGACTCTTAAACCCAATAACGGTGGTCTTAGTTTGATTTGGTTC
ATCCAGTTCCTGATGTTATTTTCAATTGA
>881_PStI_67/3_NODE_1_L373
GGGTCTCAATATAATGTAGAGACACAATTCAATAATATTTTTCTTCAATATTTCTCATAG
CCTGTAACTGCTAACTTTGCCTCTTTCCTAGCCATCTTATACTCCCTATTCATTCACTTT
TCCTCTTCGTCCTTAGCCTTCACCAACTTCATGTAAGCCACTTTCTTTACCTCCACCTTC
AATTGTACAAGTTTGTACCAAGTAAATTTACCTTCAACCACCTTAACAGTTGTAGGATTA
ACCTACAACTTTACAAAGTAAATTCACCTTCAATTATGTACAACTCTGTTGCAAGTAAAA
TACAAGTCACAATTTTCAGTTATTTGAAGAGTTTTAGAGTATCATGAATTAGTTCGTGAA
TATCTTTTATTTTGCATGTAGGCAAAATTAATGCC
>883_PStI_67/3_NODE_1_L254
CTCTAATTTTGTGGTTGCTTCCTCCTCTGTTCTTAGGCTGAGACTGATCAGTTCTGTTTT
CTATTCGATACTCCTTACCGAAATTATCCTAGCACGTGACTGCATGTAACACACCTGTGG
GAGGAAAACAATGAGAAAATCTAATTTTACATACCCACGAAAGATGTGGTAATTCAAATC
TCTACTTTCTAGATGGATTTTAAGATTGCCTTCTGTTATTGATCCTCCACACTGCCATCT
CTTGCTATTTGCAGGAAAGTTTGAGTATCGTGTCAC
>884_PStI_67/3_NODE_1_L340
TAAACAAATATTTTTGATAATGATGTGCAGGGTCGATGTCCAAAATCTTCCCAAAAGATC
TGGCCCCCTTTCTTTTATCAAAATCTAGCGTAACCAAATCTATAAGATTGATATAAAGAC
AAATACATGTAGATAACAGATCTGCCATTATCTATCATATATATTTTAGATTTATTAGCA
AGAACTTTTTATTAAATATCATGAATTGTACAGTAAATGGAGGGACAATTTGAAGTCTGT
AGATAACGTTCGTAGCACATTTGTCCAATAGGTGGAAGCCGAGCATTTTTGAATCATTTC
TAATACGTTAAGTTGCATTTTTGAACCTTTTCAGTTTCGAAGAAGGCAATACTATATTTC
TC
>896_PStI_67/3_NODE_1_L358
GCTAAATAGACATAAATAGGACTTGTCATTTATGTAAATGTACTAACTTGATGTTAGAAG
AAGTGATCAAAGCAAACTGGAGTCAGAATCAGGCTAACGAGGCACTTAAGTGTGTAAACC
AGGGTCCAAATCCGAAAAGAAACAAAAAAACGCTATGTGATTTCTTCCCCACCTTCCTAA
GCCTGGGTGAACAGAGTTACTCGATACTTATACTAGTGAGGGGTAGCAGACACCCTATGG
AACAGCCGAATCGAGGTGTGCACAAGCTGACTCAAATATCACCTATAGAAAAGATCTAAC
TAAATTGTGATGTATTTTCTCTACATCGATGGGGTCATCCACATGCGCTGATGTGTAGGA
GCCTTCGTATGCCAACTCGT
>898_PStI_67/3_NODE_1_L490
CAAGGGAAGAAAAAATCACAACTAGTTGCACAGGATTTCTCCAATAACTTCAGTAACAAC
AAGCCATCTTTCATATTACAAACTCTTACAACCTAGAAATTATATAAACTCTTAATCCTA
TCCCCTTTATAACACCTCTATTACAGGATATAAAGTAATAACACACTTACTATATTAACT
AACTCTGCTTAACATAGACTTCAAGTACTCACATACGAATAACTTCAGCCTCGAAATCAA
CTCACATGAGTTTACAATTGAATGATCTATGATCCTTTATAACATAAATATAGATCTTAT
AATATGAGACAACAATACACAATACTCAAAATACAACTAAAGACTCTACAATACTCGATC
AGGTCCCTTATTAAAGTTGAACAATTTTCTATATTAAAAATGACTTTTGCTTTTGATATT
CTTATTTTTGAAAATTGGATGTTTCTTGTCAACATGTTTTCTTCATAAAAGAGACAAAAC
CTTAGGAACAATATGATCGGTTGATATTGTTG
>900_PStI_67/3_NODE_1_L387
CAAACTAAACCAAAAAGAGAAGGCCTCGTGCATTCCCTTAGTAAAATCTGCATTATTAAC
TTTCGACACACAGGTAAAAGCAAAAGAAGGATTTCCCAGTATAACTGACAAGGCTTCGTT
AGTGCATCCACAAACCCCAAGAGTCACCTCAGCCTTGACAAGTATGGAGCCACCATAAAG
AGCAAATATGCTCGAATACAACTTTCTTTGCTCTCCCAGTATAACTGACAAGGCGTCGTA
AGTGCATCCATCAACCCCAAGAGTCACCTCAGCCTTGACAAGTATGAAGGAGCCACCACA
AAGAGCAAATATGCTCGAATATAACGTTGTTTGCTCTCCCCGTACAACTGACAAGGCGTC
GTCAGTGCATCCATCAACCCCAAGAGTCACCTCAGCCTTGACAAGTATG
>905_PStI_67/3_NODE_1_L284
AACATTCTTAATATGATTGCATGTGCATCTTTCAAAAATGCATCTTTTATTTTGCTACAC
ATTAAAAGGTGAGCCAACCGTCTTCAATATAATGCACATTTATCCTTCTAATGGATTGTT
TATGCTAAAAGTTTCTGCATATTATCAATGCAAAAGACAAACTTATATTAACTAAATGCA
AAATATTTAAAGCTAAATTACAAACCAACCTGCATCAGAAAGTTCTGGTAAATCAGGCAA
AGCATTTGTTGCAGTATGAAGATTTGGTTCCATTTGCATAGGTCCTCCCAAGTTTGCACC
AGGCAT
>919_PStI_67/3_NODE_1_L274
CAGAATTATTTTATACTGGGTTAAATTGTATTGGGCTGAAAATTAGCTCAATTCTAAATC
ATACTGAACCCAACCCATAAAATTATGGGTGGGTTGCTTATGTTTGAGCTTATTTTGCCA
CCTCTAACGTTGAGGGTGATACTCAGCATCTGATACATGATAAAAACGTTTTAGAATTGT
TTTTTGGAAAAAGAGTTGCAAACAAATTCCGTAAGGAGGATATGCATTCCTCGTACTTGT
CATCAATTTGATTTGATTCCACTACATCTACAAAACAGAAGCAAATCTAAAAATTT
>934_PStI_67/3_NODE_1_L347
TTCATTGATCTTACGGGATCTGTGAGTTCTTCTAAAGAACCATTTTCAATCATTTTTAAC
CTATTAAGGTTACTTTAAACCTGTAAGAGCGATTTTCAACCACTGCTTTTTTCAACCAAT
TTTTAACCTGAAAAATGGCGAGCAACAATATCTGTGAGTGCCCTGCATATTTTCACTAAA
TGAAATCGTATTTTGTAACATACACTTTATGTGATGTTGTGATGGAAGAAAAATCCTCAC
AACAACATTCTGCAAATACTACAATAATCCAGATAACAGGATTTTCGAAAGAGCTTCTAG
ACACGACAAGGTTCTTGAAGGCGTTTTTTGAGCAAATGCCCAAAATAAGAAAAAGAAAAA
AGAAGATAT
>935_PStI_67/3_NODE_1_L327
TAATAGTTTCTTGTACACTTTTGAGAAAACAAAAGGAACACCTCTCGAGTCATGTCCTAT
TAGTAAGTTCCCCATTTTACTTCTTTCTCTTCGAACCCCAAGCTTCCAACATCCCCCCAA
ACCTCTTCTCTCCGAATATATCATGTAGGAAAGGGCAAGAGGAACCATTACGGCATCCCC
TAGGTTTATTAAAGAAAACGTAATGTATTAAGTTGCGCTGACTTGGTTTTTGGTTCTTTA
ACAAACCTAGCACCTAGGTATTACCACGAGGATTGTCACGTTCATCAACCACCGATTCAC
TGTTTTCTCCATGTTGCTTGATCAGGGACTTGTAGTAATTTATATCCCT
>938_PStI_67/3_NODE_1_L234
TATCTCTGAGGATATAGATTTTCTGGAAGAGGCTATTATGGGTAGCAGGAGATCTCCACA
GTTTCAGTCGTTGTCAAAAGGCGTTACTGAATGGTCCTTCGTGGATTACGAACATTTTCC
ACATCCTTCATGAGTTTGGCATGCATAAGTTGAGTTCAAATGAAAACAAAAAGTAGCTAG
AAATGAAAGAGCTGCTAGTCGGTCATCATCTTTGTTGCAAGATCACTTTTTTCTACAGAA
TACAGCATTACGAGCA
>948_PStI_67/3_NODE_1_L372
TATTTGAAAGACAACTCATGCATGTAACATTACTAAAGCAAATATAAAACCAAATAAAAT
CATACGACAAGTGTAGTATTCCATGAACGCAATATGCAAACTAAAAACATGTGTATCTAT
ATATATACTAACAGATTAGTAAAGAACCTAAACTCATGGTTTGCCGCTGATAATTAACAA
AATAAGAGAACATACAGTTATAGGTAAAGATGAGATGCAAAGCTATGGTGATTGACAGTG
AGCATGACTTAACATTTTTTTATCATGAAAACACATAATCTGTACAACTCTTATAACTAA
GCAAAATAATAGACATCCTTTCTAAAAGAAAATGTTACTGCCAAAGAAAGAAAAGCCGTA
AGATTTGGAACAATATATAAGACTGATTTCGTAG
>950_PStI_67/3_NODE_1_L365
GAATTTCTAACTTCCTTGTAAATGGGTGACTAATTTTCTTCCCCTGCTTCTAGATTCACT
CCTAGGATCCCCATCCTTGAACTTCACATCAAAGATCAAATTTTTAGTTCTTTAGGGACT
ATTTGTTTGTCCTTATGTTTTATAGCATTCGAGGCCAAGGAGCCTTCTTTTTCCCTTCTT
TGGTCAATTTTTAAGAAAAGGGCCAAAGCTTCCACAGAACGGCCATCAAAAGACATTTTG
TACATTTGGTTGACTCAGAGGATATTGTCTTGTACCCATTGATTTGTTTTCCTCTCTACC
TCTTTGTGGCATTCAGAGGCATCACAATTGATAGGCGTCGAATTACTAAGGGGAATTAAT
CATTGAGAATTCCCCTGTACCTTCC
>952_PStI_67/3_NODE_1_L204
GCTCGGAAGTGTATCGAATTCTTGAGTCAGTTCCTAATTAACTTAAAGAGAGAGTCTGAT
GAGATTCGGATGTTGTTTTTGGCATAAAGAGTATTACAAAAAGCGACTGCTATCCAAAAT
ATGTTTTGATCGAATCATTATTTTCATTTTGTGATTCTGGAACCGCAACAACAAGAATTG
ACGGATTCTAAATTTTATGAGAAAATTATGGCATACTCTGGCCTAT
>955_PStI_67/3_NODE_1_L318
TTTCAGCAGACCTGTGCTTCCTTGCAGTCCTCCATGGAATTGATGAAAGAAATTACTACT
ATCGAAATTGAAATAATGCGTTTGGAACGATATCTGCTCTCACTTTACCGGACAGCTTTT
CAGCAAAATCTTCCAGCTTTATTGCATTCACAGGACAAGATAAGTTCTCCTATCCAGTGT
ACTACCAACCAATCATATTCCAGTGTAGAACTGCATATGTCAAAATGTGGTGCGAACCAA
TATGATCAAATCTCCACTACGTATGCTTTGGCTGGTGTAAGTGATCAGATTCAGATAGCC
AAGAAGTCATCGTCTATAAGGGTCAATACAACCAACTCCT
>961_PStI_67/3_NODE_1_L293
TAATCTGTTTTTATGTCATAAAGTTATTTTTTAATTAAAAAAATTAAAATCAAGATGAAC
GATGACTTTCTCAACAAAAAATTATTCCTTTTGTCTCATTTTATTTAATATCGTTTGACT
TAGCATAATGTTTAAGGAAAAAAAAACTTTTGAAACTTACGATTTAAAAATTCTTAAATA
TTTGTGTGATTATAGATTATTTCAGAGAATAATTCCAATCATAATAAAATGATATTTTTT
GGGGAATAGACTAAACAGAAAAGATTTTCATAGTATTAATAAATGATCACATGAGAAACC
ATTTTGTCAGATAGA
>965_PStI_67/3_NODE_1_L398
TCAAGAAATCTTGTGGATTTATAAACACGTTTTTGGTGCTCACTTTCTTTTTGGCACACC
GCATGTCTCTACTTCCACGGCTGTAAATACAAATGAATAGTTCGAAAAACACAACCTCCA
AGGCTTTTGCTTGTCCTTTAGGTCATGTTTTAACGTGACTTGATTAATTATTTGGCTAAA
ACAACACTTCCTTTGAGACGAAGAGATTTATGCGATCAAAATTTGAGTAACTCTACACTG
GAAAGTTGCTAAAAAGAATAGGTCTAAATTTCAATCCGTGCGTGAAACAGCTGCAACTTG
ATTAGAAAGGGTTTTGGCTAAAAAGAGAGCAACATGTAGATAATAACAATGTAAATATCA
ACTAGATATTCCTCATGTTGAACTGTTGATATGTAAATAGTGTTCAAAGGTTTGAACTGC

>975_PStI_67/3_NODE_1_L257
CATGAAAAAATTGTTGCTGAAATGGTTTTAAGTACATATTCTTATGAAAACACAATTTCT
ATTGCCAAGCTTTAATTTTATACATACTTCTCTTATAATTGTTTCAGCTGTAGTAGATAT
CATTATTCGTATTAATGAAATTTTGTTTTAAATCTTTTGCTAGGTTATTGCACCTTTAAC
GTCTGAATACTCAAGAGAAGTACTCAACAAAGCTAAAGCAGAAGTTCAAGAGCTACTAAA
GATGCCTTTACAAGAACTTATCCAAAAAATTATTCAACT
>978_PStI_67/3_NODE_1_L244
CAGGTGAGACTTGAACATCATGCGAAAAATATTTATACATATGTATCCAAACTAGGATAA
GGCTACATTAAGATCCATTCCAAATAAAATAGTCTAAGGCTACAAGCTTTCTAGATTCAG
AACAAACCTAGCTGGAGGACAAAATTAACTGAAGAGAAAAGACAATACCTTATAGGTCCA
ACTATACGCAGACAAGTCCAGAGTTCCACTCTTGAAACCTTCAACTTTGACACTTGTTGG
ACCAGCTCCAATCCATTCATAGAATG
>983_PStI_67/3_NODE_1_L437
CTTGTTCAATGTTATGACTCCATCTAATTTTCTCATCTTTTTCTGTGTGTGTGATGTTAA
AGGTAAATGTCTATCTTTACAAATCTACTAGTATGTTACATCCCTGAAATATAGCTATAG
TGAACCATCGTGAGAGACTAGAGGAAGAACACAAGAAAAGATCATTTCCCCTGTCTTTTG
TCGAGTTGAATGATGATAATATCTCTCGTGCAAGCTCTAGGTCTCTGTTGTTGAGCTAAC
CTCAATATGAATTAATTTTTGGACCCAACTCTCTAATGATTCCATATTGTATTGAAATGG
ATAATTGGAATTGCATGTACAAATATAAGAGTTTATCATTACAATTACTCCAAACTAGTA
ACTAAGAAGTGAACTAGCAGGGTCTACCTCATTGACTATACATGTTGCTTGTATCGCTTG
AGCAAAAGTGAAAGCAGGAGGAGACTTACCTTTCCCTTG
>985_PStI_67/3_NODE_1_L301
TAATTCTGTTTTCTTTCGTTTTCTAGAGAATGACGCCTGTGACTTATCGCCCTACTCATG
ATAGGACTCTTCCTCCACCAAATCAAGGTAAATCAAGAAAATGATTCTTTTTGTTTCTTC
GATATCTTTTGATATTATAATTTACATTTATCTATTAATTGCTCTTACCCTCTACCTACC
TATATATATATATTTGACTAGAATCCTTGAGCCGAGTGTCTACCAAAAAAAGCCTCTTTA
CCTTCCAAGTATACACACACTACCCTCCTTAGACCCGATGATTACCCTGGGTATGTTGTT
GGTGTTGTCATCGTTGTATATAT
>998_PStI_67/3_NODE_1_L295
CTCTGGGCCCACCACGCGGGTCTGGCCCCTCTGAATTAGGTTCCTCCACCATGAATAGGT
TGTACTTATCACCCATAATTTCTGATAACTGACTCTGAAGTTTGGTGAAAATATCCTCCC
TCTTTCCTCTAAGATTCCCAAGGAAAAGAATGCCCTCTCCAAGATCTCCAAATGGTTCTT
CTCTAGTCACCCAAAATGTAGAGTAGCCAAATAACTTTTCCTTTATGATCTTCACATCAC
TGGGATCAACCTTTTCTGGTCCAAGAAGTTCCATCAACTTAATAGAATCTACTTGGAAAT
TGTTATAAGTTGATCCA
>1010_PStI_67/3_NODE_1_L357
TCCCCTTGCTCCTACACTGGCCTCTCGGAGGAAAAAGCTGAGCTAGAGGCCTATCAACTC
AAAGGTCTACCTACCAGTGATGCTTTTTAAAGCGTGTGGGCCTAGGCCCAAAATGGACAA
TATTACTAGTGGGCTGGACTATTAGGGACCGCGTGTACCCTCACCCCAATCCGACATTAG
TATGATATTGTCCGCTTTGGGCCAAACCCTCACGGATTTGTTTTTGGGCATCTCCCAAAA
GACCTCATACTAATGGATTGGGTTGAACCTATTTAATAGGTTCATTTTCTTCTTTTCCAT
CGATGTAGGAGGAGTTTGTATACCCAATATGAACTGTTATAGATGGTATCATAGTCACTC
TTGTGTCATCGTTGTCGAT
>1011_PStI_67/3_NODE_1_L275
TTCTTTTCTTTTCATTTTTCTTTTTTTTTATATCTAGTTTATTCTGCTTATGAGTTTTTG
AAATGAGGGTTCTCAGGAAATAGTCTCTCTATCTTGTGAGGTAGTGATAAGGTTTGCACG
TACATTTTACTCTCCCCTGACCTTACTTATGTGATTTTATTGGGTATGTTATTATTGTTG
TTGTACACTTTTTAAATAGAATAATTTAATATAGTAAAAATTAAGTAATTAATTTTTTTG
TTAATTTTTTGAGATGAATGATATAAATGAGTATATATTTTTAGTAGGACGGAGTAG
>1017_PStI_67/3_NODE_1_L201
CCCACACACACACACACACAAAACTTTAAACCTACCCCGCCCCACATAGCTCTAAACCCG
CTGTGCCCATTGCCATCCCTAATTTTCTGTCCACCTGACAAATTGCGTGTGACCATGTTG
AACAATGGCCTTTATTGAATCCTGCTTTGCCAAATCAATTTTCCTATTCCACCATATTAA
AGAACCCTAAGTTACAAGCACATTCAATTCACCTTCCATCTTT
>1019_PStI_67/3_NODE_1_L281
CTCTTCTGTCAATGATGTATCCATATAAGTAAAATACAAGTTCTCAGGTTTGCATATTAT
GAACTGCAATGTCGCTTGAAACTGTTGTAAGGCCTCTTTTCATCATTTTATTTTGCAAAG
TAAGAACTTCTTCTAGATTACTAATCTCCTGGCCATTTTTTTTGACAACCCACAAATCAA
AGCAGCGCAGGCATGAAGGTCAAGCTCCAAACCACTTCCGGTCATTCTCCTACATAACTC
TAAAGTATCTTGAATATTTCCCTGCTTTAGATTTCCATCTATCAAGGATGTATACACTAT
TTT
>1024_PStI_67/3_NODE_1_L329
AACCAATCTCTACATAGACAGGAATAGATCAAAGTCATGTCCATATGGCAAAGGAAATTA
GACAACATCTACGTTCAATGTTTCTAGCAGAGCTATGTGCTCTTTAAAGTACTAATAATA
GCAGAAATAACTCGGTGTGATGAGATCTGTAAACAACCGTTAGATAGGAAATGACCATGG
AATGCATTCATGAGCTAGAAGTTCAGTGCTTTAATGCATAATAGAACAACATTTTTCTTT
GGAAGTTACTAAAAGCTGAGTATAATGCCCCACCATACAAGGAGTGCAAACGGATAACAA
CTAGTCAAAATACACACCTGAATTGATGGTTCATTTTGAAACATATGATAA
>1031_PStI_67/3_NODE_1_L294
CCTACTAAAACAGGTTTCATTTTTACTTGTCACTTTTAACGTATAAAAAAATAATAATTA
TATATTTTTCTACCTTCAATATCAGTTGCTTATTCCCTAAATCATTTTAAAGACCTAAAA
ATTATATATCAATTAATATGAATATTGTGAATCTGTGATACTTCACTCATATTGGAAGTC
GTGTAAAGTCCTAAGTGAACAAGTAAAACTAAATGGAATAATTATTTTTTTTCTAGCAAA
GGGTATTTAATAAATTTCCACAGATATAGCTCCACCTTTGTTAGTTTATGTTGAATCTTT
CTAAGTATGGTAAGTT
>1035_PStI_67/3_NODE_1_L363
TTTATAGATTAAAAAAACTAACATTTTGTTTTTCACTTTGCAGTCAAACTTTGGCCTGAT
CAAAGCTGAGAATTCTTGGGAAAATGTTAATAATTTTTTTGACGTCTCTATTAACCATAA
GAATGGATCAGACCACCAAATACGATTACTAAACTTAACACTGATGAATCTTGTGTTAAT
GACAGGTGTGGTGGAGGTAGGATACTGAGCAATGCAATGGAAGAAGTCATCATGACCTTC
ATTATAAATATTGGACAAGGAACCGGTAATTAGGTAGAAATCATGTCCATGTTACATGGA
ATGGAACTATGCATCCAAAGAGGAATAAACATGATTGAAACTGACTCCATATTACTTATT
GAAGCCATCACTGAAAATTGAAGTA
>1044_PStI_67/3_NODE_1_L217
TGATCTAAAGGAGGTGGATGGCGCTCTTAGCCTTCTAAATTTGGATGTACCCACCAAGCA
AAGAGAAGCAGGTCAGTAAATCAATTTGATACTCCAAACATGATATAGTTCTTAGCCTTT
TCTTGTCCACCTTAGAGGGTACTAATGCTAATAACATAAAGAAGCGTCAAAAGAAGTCTC
TTCCCTTAACTGCTGTGCAAAGGAGGAAACGGAAGGAGGATCTGAGTAAACAACGTGTG
>1048_PStI_67/3_NODE_1_L229
TGTCAATGTCAGCTGCTGTCGGTGATGGATTTATTGCTCGAGGCATAACCATTAGGAACA
CTGCTGGCCCCCAAAATCACCAAGCTGTAGCCCTTCGATCTGGCTCTGATCTTTCAGTAT
TCTACCAATGTAGCTTTGAGGGTTACCAAGACACTCTTTATGTTCATTCCGAGAGGCAAT
TTTACAGAGAATGTGATATTTACGGAACCGTAGATTTCATTTTTGGTAACGCAGCAGTTG
TGTTACAGAAT
>1055_PStI_67/3_NODE_1_L223
CTAGGGAGTGTCAAGAAGTCGAATGTGGTTTCTGCATCCGGTATACTCGAGTACTCCTAC
AAGTATGTATCTTTGACAGAATGCAAAGAGTATTGCAACTTCTTAGTTTGGTCTCCAATC
TAATGCTCTATTCTTGTTTATGAAAAGGAATGATGAACTTGAGCAATTTTGCTAGAATAT
TATTTTATCATTGGAAAGGTTGTTTGAAATTAGTCTTTATACTGTTATAGTTGTTTCGAT
CACCG
>1056_PStI_67/3_NODE_1_L290
ACCCTACCCTCTCCAGATCCCACTTATGGGATTACATTAGGTCTGTTGTTGTTTGCTATA
TGCATACTAGAGGATGGGATTCACTTAGTGAAGAACACTCATGAATGCCTAAAACATAGC
ACATCCAACACCACCACAGAAATGAAGAAATATGATAGAAGATACTTTTAGTTACTTTAC
AAATTCTTTTTTTCACAGTTCTGATCAGCTAGTTACTTTACAATTCCAAGGAAAATTAAA
AATGATTATCCGAAAATCAAAGTGGAAAGCAAATATAATAATGTTCATTGATGTCTATCT
TGTAGTCTTACC
>1058_PStI_67/3_NODE_1_L399
ACCTTCCAGCAAATGTTATCAGGACTTCACCACCCCTTGAGGTTGCCATGCGGTTTGACA
ATGCAAGATAGAGTGCATGGAAAAGAGAATGACTAATAAGTCTACTCAAAGAGGCAAATC
ACTCTATCATAGAAAGAATTCTACAGATATCAGTCATTCCAAACTGATGAAGTTGCACCA
TGTACAGAGAAATATTTCTCCACCGTTATGAATAGTATATTGTGATTCAATTTCAGTCCA
AGCCTGCCTGAACTAACTCAAGACCTAATCGGAAAAGCCATTCATCTTCCTAGTCTTAAG
ACTGTAGATTGGTGTTGATACTTTCACACTAACAAGCAGTTTATCAAGTTAATATGTTGT
AATCCATAAAATATGATATCGACCGTGCAAAGTTAATAGCATCTAAATAGAGGTGGTAAA
C
>1059_PStI_67/3_NODE_1_L362
TCTGTAGATGCAGTCGTGGAAATAACATGTTCTCTGCATAAAATTCCTTCTAACTGTTTC
CTGAAGTCATTTTTTGCATGCTCATTCTCGTCCAACTGTCGCAAGAAGCTTTCTTCTATC
TCACTCAATGACTCGACTTCATCTCTCTCTTCACTGCTGTAGCTGTAGCGATGTTGCTCA
GCATCATCATCATCATCATCATCTGATGCTGGTCCTGCTGATTCACAGCTAGTGTCCATC
TCTTGTTGGGAGTCAAAATCCTCATCAGTTTGTCTACCAGAAGAACGAGACGACATGGGT
GAGTATTCTCCATCTTCTGCTTCTCCACGCTCTCGTAGTGTTTTCATGATCAAGGTCTTC
AGCAAGTTCATCACTTGAACAGCG
>1060_PStI_67/3_NODE_2_L203
TTTTTAATTAATTTTATTTGATATATATTTAAGAAAATAAATTTTAAAATCTCAAATTGA
TAATATATAAATTTTAAAATAATACACTTGAAAAGTTGTAATTAAAATTAGTTTTTTTTT
TAAAAACAAACTTTTTCTTTTTTTAAAAAGGGACTAGAATTCATGGTACTCCTTTTTAGC
ACAAATGAGTGCATGAGCGGCGCGCGAATTTCCAAGCTAGGGTTC
>1087_PStI_67/3_NODE_1_L304
CAAACAAAGCTAGCAAAAAATGAATTGGTTCTCCCAGTAAGTCGATTATCCCTATAGTTC
TGAAGCCTTAATATTTTGGTCCTTACACACTACTCATCAACTTTATATATCACGTGTGTC
AGTGACAATAAGAGTAGAAAATATGTTCCATACAGAAGGAAGCAGATACAACATATGCGT
GCTTTTGTGAAATTAAAGCATATTTTTTATATCTAGCTATTTCTGTTTTTACATCCCAGG
AAACAGCCTCTCTACTTCTATGAGGTAGCGGTAAGGTCTGCGTACATTCTACCCTCCCCA
AACCCCACTTGTGGGATTCCACTGGG
>1095_PStI_67/3_NODE_1_L421
GACTGACTGGGAAATTCCCAGAATGATGGAACTTCTCAAGTTCAGGAGAGTCTCCAAGGA
GCAAAAACAAGTGAGGATCATTTATGGTGGTATGGGCACAACAAAGGAAGATACAGGTGA
AGGAAGGATATAAACAAATAAGTCTTAGTAATAGCCAAGACTTCAAATAGCCTCGGAAGC
ATATCTGGAGAATCAAAGTGCCTCACAAAGTGACATGCTTTACTTGGCTGCTAGCCAATG
AAGTAGTTTTGGCATTGGATAATGTGGCCAAGAGATGTATCTCTTTATGTAGATGCTCCC
TATGTGGTAAGGATACAGAGACAGTGAGGCACCTCTTTCTGCATTGCAATCTGACGGACC
GTGGCAGATTTTTATTAATCTCAGAGGCATTTCTTGGAGCATTCCTAGCAAGATTGATGA
GACTTGCAGTTGGGAGGAGTCTG
>1096_PStI_67/3_NODE_1_L425
ATTATAAGAGACCAGTTGTGAAGCTCTAGTTGCCAAAATTAAAGAGCTATCATACCAAGA
CTTAATCAGAGGGAGGCATTGAAAGGTAACAAGTTTGTTCCGAACCCCTGGTTGGATCAT
AACCCATATATCATATTCAAACATACTACATTGGTTATAGTTCAAGACGGCGATATAGTC
ATCGATCAACATCAAACCCAACACAAAAGTATTAACAGAGTGACGATCTGGCCCTTCAAT
CTCTTCAAATATCTCATTCCCAAAGTCGACTGAAAGAATAGTGTAATTGCTATCGTGGCC
ACCAGTTAGCAACCAGTAATAAGCTCCATTCAAATAAGCAGTACCAAATGTGTGTGGTTC
ACTTCTGTAAAGAAGGGGACACCACACTTCCGTAAAGAAGGGGATTTCAGGTTTGAAAAT
TCTCCATGAGTCTCTAGAACAAGAATA
>1101_PStI_67/3_NODE_1_L368
ATGTTTAATACCAAAAGTTTCAAAAACCTTATGACCACATAAATGTTGTCATATTTATCA
CCACAAATCTCAAAACTCTTCATTTTTCTCAAGCTCCAACCTAAGTCAAACTATGCCAAA
CAAAATGAAACAGTGGGAGTAGTTAATATGCTAATCTGACCAATCAAACAAAGAATTAGT
AATCAGCATAACCAGCAAGTTTGATCTTTTCATCAAATGTCAATTATAATTGCACGTATA
ACAAGTTATTAGAGATATTCTATTCACAGGAAACTTGGATTTTGTAATTATCACAGAGTG
ATTGCTATACATTATTCAAAATTTATAAAAAATGAGCATAAAGTAGAAAGACACACATAC
TTGACAGTGATCTTCTGTGAGGGCCTGTGA
>1104_PStI_67/3_NODE_1_L350
AATATTTTAACATGGTCCAATGAAGGAGTGCCATATTTAATTTTATAAAGTCAACCCTTT
CAATTATTAGATCTATCTTCATTCTTCAAGATTCGAAGTCTACAAAACTTCTTTTCCAAT
TCATAGCGCAATTAGTATTTTTTAAAACTTCTCAAAGGTGAGTTTCTTATATATCTTTAT
GTATTTCTTTAGTTACTTTCTAATATATATTTTCTTTTGGCAACAAATTTATGTGATAAG
TTCTTGTTTTTCAAACTCTGTTCGCCAAGAGAACGACAGGCGAATCACCTAGTGTTTAAC
GGACTAGCAAAGTCGATCAATTCAATCATAGTTCTTTGAAATAACATGTGCTTATTACAG
AACTATTTCTAA
>1105_PStI_67/3_NODE_1_L292
CTTCAAAATAAGTTGTTTTTGGGTCCTTGTCCAACATTACCTGTAAAACATAACTGATCT
ATTCCTGCAAGGGTCACCTTGTCTTTATCTCTGTAGCCTGTTGGTAACTTCCTTGGAGGC
ATCATATCCTTAGTAGACATTTTCCTCTGATCCTTCCTAATTGTGCCTTTAAAGGTTGTT
TCTTAAGAATCTTGCTCATTGTGAGTCACAATTTGTGACTTTTGGATGGCAAAGCATCTT
GAGTCCTGCTTAGCATTGTCTTTAGGGCTACTTTTCTCATAGTCTGCTCATTTCGCTCTT
CACTTCAGAG
>1109_PStI_67/3_NODE_1_L369
TCTACTGGGGTTGTTTGTCATCGCTTAAGTCCAATCTGTCTGGCCTCGCTTACGCGGTTA
CACCAACAACTAAAGATGCTTAAAGATCAACCGCCGTCCTCAATTGTTCATCAGCTCTTT
CAATCTATAGTAGCAGTGAGACACATCATCCTGCATCAACACACAAATTCCATTAGACTA
TACAAATATCATTAAAAAATGATTTTTTTTTTAAATCAAGAGACACTTACAATTTGAAGA
AATCCATTTATAGGCAAATCATTTATCAAAAGCTCCATTGCTTCTCCAGTCAAATTTGTG
TTTACTGCTAACAATGTTGCTGCTGCTGCTATTACAGACGGTCTATGATTCATTAACCTC
ACATCTGCTTAAACAAGTTTAATTAGTCACT
>1122_PStI_67/3_NODE_1_L212
AAATAATATAATTGACAAGTAAATATGGACCGAGTAAAATTAACACTATTTATTAACCCA
ATTTCAATAAATTGCTAGTAAAATCCCACTGTAAATTACTTTTACCGACGGCGCACAGAA
TTAACCCCGAGGCTCAAATATAAATATCCTTTTTGAAGACATGTTAGTACTTCAGCTCTC
AATTGATGGAAGAGAAACGGAAGGACATCGGAACTCCACCACCGCCGGCCGC
>1124_PStI_67/3_NODE_1_L326
AACTTATCATTAGCAGGGATGTTATATTCAGGGAAGACATGTTTCCTTTCAAACAGATCA
CCAACAGACAACAACCATTGTTTCCTAATGAACCAGTGGCAACATCAGATGACTTCTCAA
CAGGTGATGAGGATAAGGAGCTGCCTGTACCTATCTCTATGGATGCTGCACAATTGGAGG
GTGATTCCATAATCATGAGTGATGCCTTACTAGAACCAACATTCAGATCTGATGAGGGAC
CTGTAGCTCAAACTGATGTCACTGGTGTAAATGAGCTGCTGCCTACAAGAAATGAAGAGG
TTCCAATCAGAAGGTCTACTAGAGCATCTCATCCTCCTATATGGATGA
>1125_PStI_67/3_NODE_1_L285
CGAAATTGAGGTGAGAATGAAATGAGGAAAATGAAGGTGGGACCTGGATGACTGGACTTA
CTCGAACTAGAAATTTTATTGTATTACGATTAAACCAGAGGACACCCTGCGATGGCTGCT
CTATGTCATTATGCTGTAGAAACTACTAGTTCCCCTAACCCTTATGTCTCCTCTTTATCT
GTTATTGTTTTGTTGCAATTGTTGCACCTTATTCTAATTGTGCCTTTGCTCATCACGTTT
GAAAAGTTGTTTGACCTTATAATTGTCATGATGTGTAAAGCTAAAAATTTCTTATATCAT
CTCTTGG
>1160_PStI_67/3_NODE_1_L255
TCAAAACTTTTTTTTTTAATATCTTTTCCACCATATTTGGGGAGGTTATCTTTGTAAATA
AATAATTTTTAAAAAAATTATTCAATGCATACTATTTTTAATATACCAAACCAAACAATG
CATAAGAGATATTTCATCATAATTAATGCAAGCATAACTAATACAAGCATTACTAATACA
CTCTATTTAGCGTTATTTTTATACACCCTACCAAATGACTCCTTGGTTTAGTTTGCCTAC
CTTGTGTTACTCCCTCCTCCTCCTACATCATAATTAA
>1171_PStI_67/3_NODE_3_L203
TGTCAAAGAATGAAATTCTTTTTTAAAATTGACATCAATAAACTGTGGAAATAATTAGAA
TTTTCCCAAATTTTGAGGACTAAATCAAATTAATTCCAGATCAAATATTTCCCTTTAGAT
TATTATAATATCTTCAGGGACCAAATTGATATTCATAAAAAGTTTAGGTACCAAAAGTGC
AATTCCACTTCCTTTCCTCCATTTACGTATACCTCAGAACTGGCG
>1176_PStI_67/3_NODE_1_L277
CCGATTTCCTCAAAAACCTCCCTCCTCTTCGTAAATTCAACTTCGAGGTTTCAGTCTATA
CTTGCTAATACTTCAGCTCTTTTCTTTGTGAATTCTAGGGTTCCATTTTTTGAAATACTC
ATCCATTTCTATGAGTATTAGTTTTATTAGAGGATAAGAAATTGTTACTTTGTCTTGAAT
TGTGTTGATTTGATAACTGCTTGATGAGACCATGGTTTTTGCTTATCTAATGAATGAATT
GGTTTTAGAATCACCCGATGCTTGCGAGGGAATATGAAAGAGTGAGAGCTGGAAAACCT
>1181_PStI_67/3_NODE_2_L363
TAGGATTTGATTAAGGGGTTCATAATATGAAGAAATAAACATCTACGATATCCATAAAAA
AGATAATTATTAACCATTTATAAACAGTTTAATTTTCCGCCAAAGGGGATTCAGAGTTAA
CATGCAAGTGAGGACAAGTACAATCATGATGAATGATGAGGAACATTACAATGTAAGTGT
GAGGAATATAATGATAGCCATTTTCAAATCTCTATGTTCGATCAGTTTATGCCACAAAAT
ATATGCTAGTACTTCTTTCAATAAGTTCAACCAGTAGACTGTGATGAACTCAACAAAATA
GAAAACTCAAATAGTTGAAAGTAAAACTACCAGGAGGATCAAAAGACAGGAAAATGAGGC
TGGATATTTTATTAATACGCTTAGT
>1189_PStI_67/3_NODE_1_L240
CTAAAGCTGCTAGAGGCTGTACTCAAAACTGGGAACCGCATGAATGTTGGAACCAACAGA
GGAGATGCCCGTGCATTCAAGCTTGACACACTTCTTAAGCTTGTAGATATTAAAGGTGCT
GATGGGAAGACCACACTACTGCATTTTGTCGTTCAGGAAATCATCAGAGCTGAAGGGTCT
CGTCTTTCTGGTGCTGGTGATCAGAATCCAATGGTTGAAAAGACACTACAGGATGAGGTT
GAATTCAGAAAGATTGGCCT
>1241_PStI_67/3_NODE_1_L266
ATAAGCTATGATTATCTCCAAGCCTAAAAAATAGGAACTATGATTATCTCTAATGACTAA
AGCCTAAAAAAATAGAAACCTAATCACTGCACAACACTGCAGCAGATTTATTCAACTTAA
TCCTACTTTTAAGTTGTATTTTGAGATACAACTAATCTCTATCTTTTGAGTCACTACTTT
CAACACTCCTCCTTGACTCAAGAGCAACAACACCAAGTCTTTTTCTGAAAAACTCAAACC
TTGCTCTAGGTAGAGCCTTCGTCAAGACAACATTCTGAATTTCACTTC
>1261_PStI_67/3_NODE_1_L208
GGAAATCTTGATATATGGTTTGACTGGTCAAAAATCACACAAAAGAAGTTACCCTCTTTG
AGCAACATTCCCACGTTCTCTAAACTTAGCCCGGCCAATTTCACATGCTGAAGAATCATC
CTCTGTGAAAACCCGCTTAAGTTCATTTGTCCAATCACCTACCATGCGAATGTGAACACT
GAGGAAGTCATCTCCTGGTGCTGATGTTATAGAAAATGGATGCCTGGAGA
>1262_PStI_67/3_NODE_2_L207
TGAAGAAGCAGGAATGTGTCTTTTTAATCCATGTCTATGTTGTATCAGTAGGTTTTATCT
TGCGGTGTCTTAGTGTACTAGCATAATGAAAATCCATGGTCCTTGACTTAATTTATCTCA
ATGTAGGTTGTACGCTGGGGCCGTTCTGTTTATGCAAATATTCAGAAATTCATTCAGTTC
CAGCTCACTGTTAATGTCGCAGCTCTTGTAATCAATGTTGTGGCG
>1279_PStI_67/3_NODE_1_L333
TTTGAGTTATGATTCCAAGCTAAATACATTTCAAAAAATAAATAACCAAAATGAGGTATC
GCAAAATACAATGTTAAGTAAAAAAATTAATAAAAATTAAACTAAGTGGTGATTAACCTA
AAAAATGAATCTGATGCTCTAATTTTCCTAATTCTTCAGCTCTACCTATTTCCATTTCTA
CATCATTACACAACAAAACTACTCTCATAATTAGAACAAAATGTAAACTCCATCACACCC
TTGCTAGTTATTCATATCTCGTTTTCAAAAAAGCCATCATCTTTCTTTAAGCTACAGCTT
CATCAACAAATTTCCCAAGCAACAACAAGTTAGTAATAGAATGTACTCTAATTTT
>1284_PStI_67/3_NODE_1_L251
ACACGCCTTTACTTTACATCAGTGAGTGAAAACCTGCTACTGAGTTTTGCAATTATCTCT
ACTGTATTGTGCCAGTGCTTTTCTTCCATTCTTCCTCTTAATCCTGAATCCTACATCCTT
ATTTTTCTAGCTATAGGCAAAACCTAAAAGCAGAAAGTATAACAAGTAGAAATATGCCAG
TCCATAAACATAAATAATGGGGAGCTAAGTTCAGATAAATTACCATGAGGTCAAATACAA
ATGTTTTTGACCTGATTCTGAATGTAACGTCTG
>1292_PStI_67/3_NODE_1_L372
TTTCTGATCATAATTGGGTTAGTAGATAGAACCATTTTACTGATCTGTTCTCTACTTCCT
TTTTCTTTTTCGGTTGGTAACCATCTTTGGAAGTTACTAACCTGATACTGTCATTGTGAC
TGTTGATCTTGTGCATTGCATTCATAATGTTACCTGTTTTCACATCTTGTAAGCTAGATT
ATTGTCCAAGTTCATCCTACGTTTCTAGTTTCAAGCATCACAGGTTTGCCTCTGAGTCGA
GAACTAAATAACTTCATCCCTCTAGTTCAGTTACTTAAGCAGTCCATTAAGTTATGCGAC
ACCTATTACAAAAGAAATTGATACTTGTAGTTATCATGCACTCTTTCTTCTGGACTGGTG
GTTGAGGTTTTCTCAGTTAATTTGTGAAATTGTC
>1296_PStI_67/3_NODE_1_L373
CAAATTTTTTATTTTCATCTGGGAAACATAATTTTGGTAAATTCCTACAATTTTCTTTTA
TTTTCTGGACGATGTGTCTTAATTTGTCAATCTCCCTTACCTCAACTAAAAACTGCTATT
CCAAAATGGGGATACAAATTAAAACAAATCTATACATTATTGGAAATCTTACGAAAAATA
CTTCTTCTTTATGATCACGAACATCATCACGAATATGGACACGCATACTTGTAAGAAATT
CACGTGACTTGAGACATGTCAAAAGTGTTAGATTAAAAGAGTCCTATTGGTAAAAATAAG
AGTTGTTAGTAAATAAAATTCCTACTTGATAGATTTGTCCTAGTCTTTAGGAAGTAGTTT
TATATGTGGGTTGTTATCTAGTTTTTAGGAGAAAA
>1299_PStI_67/3_NODE_1_L316
AAACTTGGCGGATCTGACTGAAAAAACCAGACATATATACTATTAAAGCCTCGTCTAGGA
CTAATCGATGCTAAAAAGTTATGATATATATACCTGGTAACTCTGAGACTTGATAGTTCT
TCTCCACAGTCTGTAGAATCAAAGAAATGATAATGTACTTCCAGAAAAACTATCATATTG
CATAAAAAGTGAAATTGGAAATAACATGACATGCATTTTCGAGATGTTTGTTGTGAAGGG
GCAGAGAATTGCAGTTCACATTTTCATCAATGACGAATCATCAAAAGACTAATGACCCAG
GACTCATATAGCATTTGGAACTTAGATAAAGTGGTTGT
>1303_PStI_67/3_NODE_1_L255
AATTTGGAAACCATTTTTCTTCAGAACAGACATTATTTTCAGACCTAAAATTTGTTACAT
ATGTTCAGTGAGGAAATTGAGATCAACATGATTCTTAGTGTACTAAGAAAAAGGAATACA
AGGTAGCATTTGTTATGACTAACAATAAGCATGCCCCTTAGACAAAAAATGATCTACATG
ACAGCAACAATTCCATAATGAATGTTCCAAATACGGATATGCAAACATCAATAATCAAGA
ACAAACTACAGACAACTCCCAACAAATTATCAGTCAC
>1312_PStI_67/3_NODE_1_L430
CTAATGTCATCTTCATAAAGCATCTAAGAATACATGTTTCTGTCCATACCTTTTCACTAG
TTCATGGGCGACAATAACATTGTCAACTATACTCTGCCCCATTATAAATGCTGACTGAGA
TGGTCCCCACAGAACATCAACTATAGGATCAAATCTAAGCAGTTAAATCCCTAGCAATCA
GTTTATATATAGTGGGGCAACAAGCAATAGGCTTAAATTCTTTGACAAAGTTTGGATTAG
TAACCTTTGGAACCAAGGTCACTGTGGTGTAATTGATACTTCAGAAGTTTAGCATTATCA
AAGAACAGTATTATAGCATTAGTTACTTCCTTTCCAATTGTATGCCAGAGTTCTTTGGAG
AACTATGCAGGGAAACCAACTGTTCATGGAGCTTTATCACATGGGTGTTGGTGGACAACA
TGCATTACATCTTTCTATGTCACAGTTTGGAT
>1314_PStI_67/3_NODE_1_L389
TGGAAGCTTATGAACTATAATTTGATGATTCTTTCTCATATCTATTGATGCATAGAGAAG
AATGATGAACATCCCTAAAGATAATCCATCTTTTAATGAAAACACCAAAATACAAACCAT
AGCCATAAAGCCATTAACCTTATTGGTACCATAATTGTCACCTCTCTTCCTCCTCATGTA
TCTCGTGGCCTCGTTCATTATCTCCTCCATCGTGTTCTTCATACCTTTAGGATCGCGATC
TTTATCACAACACCATGACTTTTTCCACAAGAAACATCGAAAAACTTGCACTACAAGAAT
GATCAAAGAGAGACTCAAGGACAACTTATCCAAGAATGAGCTCATTTCATCAATTGATTT
TTGAAGCTTTGAATAACACTCATGGCCATCATTTTGGAAACTTGTTACGCG
>1315_PStI_67/3_NODE_1_L427
CTACGGAGTTGGGAGGCTGGAACAGAATTTCGTGCAAGTACAAGTGCCAATTCACCTGTT
AAGCCTTTTATTTACATGTTCCCCTCAAAGTCTTGTTACTAGCACTAGTATCCTCATTTT
ATTTCTATTTTATTTCAGCCTGTGTAGTGTGACAGCTGGTAGTCTTAGCTTTATACAAAT
CGAGAGCTAGGACCCTTACTTCCTTATAAATGAAATCAGGAAACCAGCTTTTATGTTCAT
TTTTCTATTCTTCTACATTTAGTAAGCTTTCCATTTTTTTGATTTCTTGCTCCTTGCTAT
TGAGAACACACCAAATATGAAGTGATTACACATCAAACTAGTTTTCCTTTAGCCTTACTA
GATCTGGCTAATTTTGATATTATGAATGTTATTTGTCCTTTTATGTTTTCCTTCTTTGCT
ATAATTCATTGTTTGATGCAGGATGTATC
>1328_PStI_67/3_NODE_1_L396
CAGAAGCCAAAATTCAAGAAGCTATAGATGCATGTCCAGTTGATTGCATCTCGTAAGACA
TACCTGTTGTTTCATAATGTTTCAACTTGAGACTTGTTATTGGTTTTTTTCCTCTCTTTC
TTTCTGACATATGAAATTTTCATAGAGTTGTTGAGAGGTCAAATTTGGCTGCACTTGAAT
TTCTTATGTCCAAGAAGCCACGAGGCAATGTCAGAATTGGTGCTGGCAATACAGTTGGTG
CTCGCACCTCCAATATATTTGATGATCTAGACAAATTCCAGAGCAGATATCAAGATGCCT
TCAACAAAGCTTCCAATACCAATCCTAAGGTAAACCTGTTATTCTTCTTTTTTTGATACA
AACAAAGCAACTTAGTTCCGTTTGAACATACAACTGTTACTATATCTAAGGCTTCAGA
>1336_PStI_67/3_NODE_1_L413
TTTCCTGCTCGTGTTATGCAACCGTTACCAATATGAGATAATATTTTACTCTTATAAATG
TAAACTAATCCAAATAGGCAACAGAAATAAGTAATAATACCTTGCAACCAATCAAATCTA
TTTATGCCATATTCATGGCATACTTGTGCCAGAGCTATATTCAAATAGATAGCGAGTGTC
CTTCAGTAAGAAAATCCCCCAATTAAGAAAAACATACAGCAAACATCCACTGTTACTAAA
CATGCAGGGTCAGAACATGTAATTGAAACTGATAACTCGGCGGACTTAAATACATCACTA
TACATATATACAAGAACCTAACCAGTTACCACATATATAGCTCATTATACGTCATCAAAA
AGTGAAAAATTATGAAGATAATACCACTGCAAAGTAGAAACTCACCAAAAAATTCAACAA
GGAAAATCGAACATT
>1340_PStI_67/3_NODE_1_L349
AAAAAAGATTTTGCAGACGATACTTGTTGAATCAGACATATTCAGAAAAGTTGAGATGTC
CACCAAAGCTTCTATATCTTACAGTGGACATAGAAGCTCAGATGATGATGCACAGATTAA
ATTAAGAGCAATATATTTGATAAAGCTGCATCTTAATCTTAAACCTGGACTATGCATAAG
CAGGAAAACGATAAGACTTTGAGAGGAAATTACTTTTTCAAACTTAAAAGGTCCTTGCTG
GCAGACTTTTTGCGTTCTGAAAGATATTCAGATATCATTTATGGAATTTTATACGTGAAT
ATCAAATGCCCAAAATTTCAAGTATCATGAAAACAACAGTTAGTAGAATACATCTACACT
CTGGCTAGATA
>1345_PStI_67/3_NODE_1_L336
TCAATGATTTGTTTGTTGGGATTCGAAGCAATATCCTAATGATGGCTCCTCTTCCTAACG
TCAATCTTGCCTATTCTTTTCTCATTCAGGATGAGAAGCAAAGGGAAACCTATGTTAGTC
CTACTTTTTCAGGGTAATCGTCTGCTTTTCTTGCAAGTCATCAACCCTTCTCTGCACAGA
GAAGTCAGCAAGCTGAACTCAGAGGACGCAAGCCTTCAATCATCTGTTCTCACTGCAAAA
AAATAGGACATTCTATTGACAAATGCTACAGGATAATAGGGTTTCCTACTGATTTCAAGC
TCACTAAGGGATCTATAGCCCAGGTTGGTGGTAAAGGAGGTCCATTGGATGGTACTCT
>1372_PStI_67/3_NODE_1_L294
AAGGTAATGAAATTCTAAAATAGAAATTATTCTAAAAAATTATCAAAGTTAACAGTAAAG
GTGTGTGATTTAATCAGGTTATTTTCTGTTCGAGGGAAGTTCCAAAAACTTTTGACGGAG
TTTGTACATCCAAAACTTATTCTCCTGGTAAAGTGTATGAACTTTAATAACGATGTTTAA
AGAGGTACTAATATATATCCAAGGAAGATCATGACATGTTTATGTTCAATCCAATGCAGA
AATTAGTTGAAGAATTCATTAAGAAAGTTGATGCTGGTATAAGAAGGGAAATTTATTACT
GGCATGCTTATTATGT
>1379_PStI_67/3_NODE_1_L384
TTCATACGCTTGTCTATTTGTGTACAATGGTACAACAATTTCAGAAAAGAAAAGGAGCAA
ATGTCATTTTTAGAAAAACATTTTGCATTGTTTCAAGCTTTTAATTTTGTGTTATTCATA
TTGTCAATCCATTTTTATGTTCTTGATATATATCTTCACTAAAAAAACATGGCTCGATGG
ACCTAACTGCAAGAAGTTTCACGGCTAAAACTCGTGACCTCTTGCGATGCAACAGTTTTA
CCAAATTACGCCAAGTCTCCCCTTCAAATTCACTGTCGCTATAAATTTTGAAACAGCAGA
TAGTACTTTTTTTTACTTGGTTTATTAACGTGTAGAGCCAACAACAGCCATTCAATCAGC
AAAAGTTCAATTTTTCGAATAATTGATGAAAACAATCACAAATGAC
>1380_PStI_67/3_NODE_1_L341
CGTTACAGACAAAATGATACGTCGATGTTCTTTGAAGGTGAACAGAAGTTCCATTTTTTT
GCTCAATAACCAAACTGGGACTAAACGAAGAACAAAGAAATTGCAAAGCCAAAATCTTTC
TGTAGATGAATTCTTCGGAATAACAAGTCAGAGAGGGAGGTAAATTTTGCACATAACAAA
TTCATGACTTCGAATTATATAAATATATATAAAAATATATTTTTTTTTTGACTTTCTCTC
TAGGTGGTCAGTAATCAGTTCCAAGGGCTTCGGCGAATGGACTAGCTACGGAAGATGGAG
GTGCACTAGTACAAGGAAATCCTAACAAGCATGGTTCTTTCGGTATAGTCGAGTCAAATT
TCC
>1383_PStI_67/3_NODE_1_L216
ACCACATCATTGATATGCTGGGAATGTGCACTCATCACTTAGTTATCTTCTTTCAGTACA
TATTTGACAGAGATCCTAGAACAGAGTGAGCCTTTCTCTTGTTATCTTCATTAAAATGAC
AAACCTATCAACAAAATCGCTGCCTTTTCCTCTTGATCGGTTCCACTTTTTGCAATAGTA
AGTCCTTCTAATTAGCCTCTGGGAGATGCATAGTGGTTTGAACTGAGAAGGTTAATTA
>1384_PStI_67/3_NODE_2_L248
AAAGCTCCGACGATGAAGATGAGGGGTTTCCTCACAATTCCCATAAGGGAAAACCAAAGA
GTCACTTCTTTCACTAGGACTCATAACTGGATCCAGTGATTCATCAAGAAAAGACAAGTG
TTCTTGAACTTGAACATGACCACTACTACCATACTCATCACTATTTGGGTCATAAAAAGG
AGTTGAAGACCCAGAAACAGAATTAGTAGAACCATTCACAAAAGCAGCATAAGAGAGTGA
ACTAGACCTTTCACCTGCTGCTGCTG
>1396_PStI_67/3_NODE_1_L216
CCACTGGCTACCTCTATTAGGAAAGTCATTTTCCAAGGAACTTGCTTTCCTACAGAAAGT
TTTGCAAATTTTTTAACTAATCGAACATGAAAAACAACAACAATAATAACACAATGTAAT
CCTATGTAATAGAGTGTGCGTGGATCTTACGTTTACCTTCGAGTAGAAAGATTATTTCTA
ATAATTCCTCGAATAACGAAACATGAAAAAATAATTAAAAAATATTTTCATATTTCTT
>1407_PStI_67/3_NODE_1_L402
TCTACCCTTCGAAGACCCCATTTTATGGGATTTCACTGGACATTTGTTATAATTGTTGTT
TTTAAATGAGATGGTCACGCACTTCAATATTGTACCAGAGCAAAGAGGTCCAGGGTTCAA
GTCTCACTTTCAACCTTTGTCAAAAAGAAAATTTAACAGCTTGGCCATGAGAAAAAATTA
GGCTCACATGTGAGGAAGGAATCATGTTCATGCCATTTGCATTGACCTCTCTTTCATTCC
TAACGTACAAATCTTTCCTCTCTTATTTTGGTTGTAACCAGGAAAAAGGAAATGAACACA
ACTCTGCCCACAAAGGTAGACAGTAAGAACAACCACAGGCTCTTGGAAGGCCAAGTAGAA
ACAGTTACTCCAATGTTGCTCCCAAATCTGCTATCTTGGAAGTAAACATACATAAAAGCA
AAGA
>1420_PStI_67/3_NODE_1_L252
CGTATAAACTCAACTTTTATATGAGCTCAATTGAGCTGATCAGTTAGTTCATGTTTTCTA
GGCTAATTCTCTCGCTCCTACTCGTACACGCACTCTCGCTCTGGAATAGAACAATTTTGG
GAAAAATACATAGTAGTATTACCAAGTACAAATCCACTTATTATAGCAACATTTCTGCAC
TAAACTTACTTAAAATCCATGAAAAAAGAAAAAGATAAGGTGAAGTATACCTTGTTGAGA
TTTTTGTTTTCTTCATCTTGAATGAGAATGGAAG
>1430_PStI_67/3_NODE_1_L208
GTCATGTGCTTTTCATTATTAGTCACTTTTTTTATTTCCTTTCCTTTCTTTTCCTTTTTG
TCATATCTAGTTTATTCTGCTTATGGGTTTTTGCGACGAGGGTTCCCAGGAAACCACCTC
TCTACTTCTATGAGGTAGTGGTAAGGTTTGCGTACATTCTACCCTTCCCAAACCCCACTT
GTGGAATTCCACCGGGTATGTTGTTGTAATAATGTCAACTATGTAAGAAG
>1439_PStI_67/3_NODE_1_L326
AATTTACAGACTTCTCAACGTTCATGTAGTCTTGTGAATGTTTAATCTCCATTCTCTAAA
TGTCTGATTTGCTAGTTTTTCTGCTTTGCCTTACTCAAGCTGATCTAAATATTGCAGGTC
ACTCGGAGAAACCAAAACATCACTCTTCTAGAGGTAAACAAGTTAATACTTTTGTCTGAT
CCTTAGTCCTGACTCCCGATGGACTGTATTTGACAGCTTTCTCTGTATGCAGATCGTGAT
TACCAGTCTTATTCATCACGGGAGAAGGATCGTCGTAGACACCATTAGCTTGGAACAGCC
TGGCAGAATGTACTCTCAATCAGTTCAAATTGTTACTTGCTCGATTAA
>1441_PStI_67/3_NODE_1_L425
ACACAGAGAAAGAATATAGGCAGATGAAGATCCACTTAGCACACTATATCAGTTACGTGG
GTTTATCCGACCTCCTCAATCAGGGAACATTGACAAATAAATGTTGTAATATCCTATCTG
ACAGAACTCGATAAAGGAATAAGCTGATGTGAAGGTATCTTCAGTCATTTAGCATGATGT
GAAAGAATCATAGTATCTGGAAGCCTAAGAGTGGGAGCTCAGTGATGTTAAGCTCGGAGC
AATTCCGAGCCCAGCAGTCAGCTTGATTGACAAATTTGAAAGAACACTCAAAGTGAGACA
CGTATAATTATCTTAGTGAGAGTGACAAGCTGGCTGGCTATTCTACTAATGTACCTTCAG
TATTGCTTTGCTCAGTCATATTTGGGGTTATTTTGGATATTCACAGATTTGGTTCTTATA
CTATATAATTTTTTCACAGGGTAATCA
>1449_PStI_67/3_NODE_1_L357
TCTATTGAGATAGTCTAATCCAATTTGAGATGGTCTATCATCACTGTGGACAAAAGGTTG
AATACGTCCTTGACTAATGAGCCACAAGCTCTTAAATGAAGATACAGAATAAACGAAAGA
AAAATTGATGGTTGACGAAAGAGGAATAAGAATAATGGCTATACAGTTCGGAGATCTGTT
AGGGAGAAAAACATATCACAAGGCACATGAACAATTGAAGGATGAGCTCACCCGGTCATG
TCAGTTCGACCATATGTTGACTTCAATCCCACAACACCACAAAGGGAAGAAGGAATCTGA
ACTGAACCTGTCCTTATGCATTAAACCAAGCATCAATAAAATACTTATATATGAAGATTG
AATAAGTGGATTCTTCAGT
>1466_PStI_67/3_NODE_1_L424
TGATGATGAAGAAGTCAATGATCAAGGGTCTTCCTCAACTTGAAGTAAGAACGAAAATCA
TTTGTTTAGGATGCCAATATGGTAAGGCTCATCAATTGCCGTTTGAAGAGTCAAAATTTA
AAGCTGATGAACCACTACAATTGGTTCATTCTGATGTGTTCGGACTGATTATGCAATCAT
CAAATGGTGGAATGAAGTTCATGGTGACTTTTATTGATGATTTCTCTAGGTATGTCTGGG
CTTTCTTTATGAATGAAAAATTTGATTCCTTTAATAAATTTAAAGAGTTCAAGGAAACAG
TTGAGGGAGAAGTGGGCAAGAAAATTCGTTGTTTAAGAATGGATGGGAATACAACTCAAT
TGATTTCTCTTAGTACCTAAGGAAATGCAGAATTCGTCATCAATATTCTTGTGCGTACAC
GCCACAGCAAAAAAGCATCATAGAAA
>1469_PStI_67/3_NODE_1_L294
TTTTTTCATAGTTCAAAATAAATAATTTTTTTAAATTTCAAGAAAATAGTTGAGCCTTTT
TTTTCATACCATTTATCCTTCTTTCTTTAATGAAATTTTTAGTTACTTTATAATTTAAAG
AATAATAATTAAAAAAAAATAGTAATAAATAATCTTGAATTTTTGTTCTTAAATAATTTG
CTTTGACTTGAAGTCTGCTACGGACTGTTGGCCATTGAGTGTCATATACTCCCTCTTTAA
AGAGTGTATCATGTTTAATAATTCATTCAATATATGAATTAGAAAAAAAATTATTTTTGA
TACTGAATAAGTAAAG
>1482_PStI_67/3_NODE_1_L420
CATAGATAAATGGAACAAGGATTGTCTGTCACTTATAATTTTCAACAAAATTTTCTCGAT
CAAAATTATCATAATTACACTACATTGATCTTGTTTTACTCCAGTTTATTTCCATAACAA
ATTCATCAAGGAAATGCTCTTGCATGGTTATGTGGAACCAGGAATCTCCATCACTTATAA
TTTTCAACAGAATTTTCTTGATCAAAACAATTTTGTCATCATCCAAAATATTTTGATAGG
AAAGTTTATTAGATTAAAGGATACAATGGAAATGCAATTCATATAAAATCATATGTCCAA
CAGCCAAAAATGAAAACCCAGAACCCAAAGAAGCAGCTACAAATTCCGAGAAGAAAAGAG
CCAGTTCACCTTAACATATCCAGAACGACGATCCAGATTCAAATGCAAATTCTTGATCTC
CCCAAACTCACCAAATGCATTA
>1485_PStI_67/3_NODE_1_L228
AGGAAATCGAGGTGTAAGGGGACATATCAAATATGATAAAGGAAGTTTGGGGAATAAATG
GGCGGGCTTTGCACAATTGGAAGCCTGTGGCACTAGGGGATGAAATATCATTATGTGGGA
TAAAAAGGCTGGGAAGGTACAATCAGTTCTGTGGGAAATACTCAATCACTTGCACCCTTA
CTGGATTGACTTAAGAATTTAATTGGCATCTTACAAGTATTTATGCTGCAAATACTGGGA
AGAAAGAGTA
>1488_PStI_67/3_NODE_1_L344
TGCTTTGCCAACATTTCCAGATGCACAAGCATTTTCGTGCATTGAGAGGGAGTTGGGTCG
TCCGCTTGATACCATCTACTCATCTATATCTGCATCACCTATTGCTGCCGCCAGTCTTGG
TCAAGTTTATAAAGCTCAACTTAAGTACTCGGGCCAGGTTGTTGCTGTGAAGGTGCAACG
GCCAGGTATTGAAGAAGCAATAGGATTAGACTTCTACCTAATAAGGGGATTAGGCGTGCT
GATTAACAAATATATCGACATAATTTCAAGTGACATTGTTGCTCTTATTGATGAATTTGC
TCGTAGAGTTTATCAAGAGCTCAACTATGTACAGGTTAGTTTTTGAAACATTCTCGCTAG
ATAATT
>1491_PStI_67/3_NODE_1_L400
TAGTTTGAAAAAATAAAAAAATTGGAAGAACCAACTAAATCAAATTTTTTTTAAAAAAAA
ATTGACTTTATATCGATTTGATTTGATTTGTAAATTTAATAAACCAACATAATTGGCTTA
ATTATTTTTTAGTGGAAAATCAAAACAAATGAACCTATGTACGCTCTTAGTTGTATCAAT
GCTTATAGTTGTGCTGGATACAGTTAGGATGGACTGTACGTATATGTTTGCTCAATTTCA
TTGTATTAATGCATAAAATCACGTTGGATACATCCGTGCAGATATACAATGTAGCAACTC
AAGTTACCACACAAGAAGGATACGTACTATAATCAGAGAACACAAAATACAATTGAGAAA
TGGGAACAAGAAGCCAGTAACGACTGTTGATTATTAAAATGAACTGAGAATGTAAACCAA
AA
>1494_PStI_67/3_NODE_1_L374
ACTTCTTACTCTTAGTAAGAACATGAAGAACAATGGAATGATTCTCAAGTGTATTTGAAT
TGGGGTTTTTAAGCTCAACCCATCTGAAGAATTCAAGGGATAAAACATAATCTTTTTGAA
TTTTCAGCAAAATGTGCTTGACCCTAAATGGGGTTAAACCAGAAGACAAATTCTCAAGCT
TTGTCCAATCAGAGTGTATGAGGTGACTATGAGCTACATTAACAAAATCAAGATCTTGGC
CTTTGGGCTCAGAAATGGTTCTGTGAGGCAACGGAATTGGGTCCAATTTCCTTTGCTTAG
GGGTTATCAATTTCACAGGCACTTGGTGGGTGTTTTGGACTGAATCAAGAATGGTTGAAA
ATTTACGAATTTGTTTCAGAATCTTCATTTCTTGAG
>1496_PStI_67/3_NODE_1_L274
TTTTCGGACGTTGTAGTTGCTTGCCATGAATTTTATGTTTGGGAACAAATACTGTTTTAT
CTTGAGGCATTCATGTTGAATCCAATCTTATTAGATAACATTCGAAAACTTAGAAACTAC
ACTCTAAGTTGGGTTGTAATCAATTTACATCTATTGGAAATAATAATGTTATACCCTTTA
GGCTTTCCTCTTGTTCTCTCTCGTTCGAGGTTATACAAACTCTATGTTTCTTTGTTAATG
TTTGCTTTCTTATGAGTATTAATACCCTTTTGTCAGTAGTTTTCTATTGTCGTAAG
>1501_PStI_67/3_NODE_1_L261
TGACATCATCGTCGATATCACCATTATTTTGGATAATGGACCCCAGATACTTAAAGTTTT
CCCTCTTGGGGATCGGTTGAGTGGCAAGCCTCGCATCAAAGTTTGTTTCATCCCTCTCAA
CACTGAATTTGCACTCCAAGTATTAAATCAAAAAGCTTTTAAAGAAAAAAAATATATCAT
TGGGAGGCAAACTGATTCTCATTAATAGTGTCCTTGACTGCTGCACTTATCTCATGTCTC
TATTTCCAATGCCTTGAAGTGTGAGAAAGAAGCTAGATACAAT
>1505_PStI_67/3_NODE_1_L323
TTAATTGTTTATGACTCGCAGGGTAGGTGATGGGATTCAAAGGGTGATAGGATGAATTTC
AAAGAAGACTTTACACTTAAAAATTTTGGTTTATGGGAAGTTTGATCAAAGTCATATTTT
GGGTTAACTACTTTAGATTGGAGCTTTGGCAGTTCCATTAGGTTCAGGGGTGATTTACAA
CATATTAAGCTAAAGAAAAACTTGGAAGAACTGTAATGCAGCAAAGCAAAACTGTAATGT
AGCTATATTATTGCTAAAAAGGCAAGGAAATACAGAAATTGACATAAAATTAACCTGTTA
AGATTATCGTCATCAACGTTCCCAAGCATAGCAACAATTCCCACA
>1516_PStI_67/3_NODE_1_L419
CTAATAACCAAAAACATCAAGTTACTAAAAAAAAAATCAAACAGACTGAAAGGCATGCCA
GCATGCAATCTAGGAATACAAAATCACTTTTCACCATATTTTATATGGTGCCATGTCAGT
TTGTGCGCACCTCGACTAATTCAACAGGATAACTGCTTTTTTTCCATCACATTTTTCTGT
TAAAATTTTTCATTTTTCTTTTCCTCCCCTATGAACCAGGCAGAGCATGAAGTGAATGAT
GTAGTCTTCCCAAAACCTCTGTTAGTATATAGTAGCTAGAATGACATCAATCATACATAG
TTAAGTAGTTGGTCTCCACAAAAGCAATATAATAAACACTGGCATAGCTAATGTTTAGGC
ATCCACAACAAACGAGATCTAATCTACACATCCAACAAAACAAAGTAAATATCTCTAGTA
CATGAAGATTCTTTCCAGCGA
>1521_PStI_67/3_NODE_1_L326
AACATGCATGTAATTTGAAGAAAAAAAAAACACTAATGTTTCCTTTGGTTATGTCCCATT
CATGACTAATTTTGATAATTACTTCTTATTCTCCATATCATATATAGTGTTAAAAACCTC
CAATTCAACATCATTGAAGCAATTATCAAAACCAAAGTCATGGATCCCAAAATCTTGACA
ATCCAAAAGCCAATTGAAACTTTCATCGTCCCATGACGACGTCATGTTGTTATTGTTGTT
GTTGATATTATCAAATTTTTTTACTGGAAGTTCCCAAGACAAATCGATAAGAGGTGCATC
ATTAGCTTCTAGCAGGCAACTCAGGAGTGGATCATTTTCCTTAAACGT
>1526_PStI_67/3_NODE_1_L331
AGACTAGAAGTTTTTTTTTTCAAACTCGGTGTCTAATCAAACTCCATCACATAAAATGAA
ATGGAATAGGTAATAAGTTCTGTCTATACTAATATATTTCCCAGGGTAAGAGCATTCACC
ACTTTTCACGCATGATGGTTGAATAACGAGATATTATTCAGGCCAAGGATCTAAAGCTCG
TCCCCTCTCCTAATATCTTCAGCATATGTCTTAATGTTCTTAGCGAAATATTCAAGTCGA
GGGCTCTCTATAAGTCTTTCAATTTTTAATGTATAAATATCGCCGAAACTAGGCGGAATC
TCCTCAACCTTCTTCAGATTTGTAATCTTATGTAGCTCACAATTTGCTGCATA
>1527_PStI_67/3_NODE_1_L257
AAAAATTATGCAATAAAATAAAGTAAATTCTTAAAATATTAGAATTAAAAAAAGAAAAAA
ATTAAAATAATAGAAATTAAAAATAAATTAAAATGAAGTAATAAAAATAGAAATAAAAGA
AAGAAATTAAAAAGTAACATGCTTGTAATTACATAATGTAGTTACCAACAATTGACAACC
CTCCCTCTCTCCCTGTCAGTGAATTGGAGAGTGTAATTACATCTCGCCAATTACAGTCAA
TTATCTACGGATCAAGTAATTAGATGGCTAACAAACATG
>1528_PStI_67/3_NODE_1_L355
AAATTGATCAGGCCTATGAAGAAGGGGATTCTTAGAGTAAATGGTAAAGTTGTTGTCATG
TGACCAGGAGACCACAGGTTCAAGCCTTAGAAACTGCCTAGAAACAACCTTGGAGTAATT
GGTAAAGTTGTTGCCATGTGACCAAGAGATCACAGGTTCAAACCTTAGAAACAACCTCAG
AACAGCCTCTTGCAGAAATACAAGGTAAGGCTACGTACAATAGACTTTTATGGTCGGATC
TTTCCCCGGACCCTTCGCACCGATCCGTCCTAACTCAAACATGCTTTCACCTTGCTAGGA
AAAAAATAAAACTAAAACTAAAACAAAAGTTCCTAGTCATTGATTTATGATTGAATATGA
AAAGAGAATTAAGAAAG
>1536_PStI_67/3_NODE_1_L242
ATTATTTAAATAATAATATGATAGTTTCTAAATATATAAATTATTTTTAATAAAACCTTA
AACATTGTATGTCTGAATGTATAATCAAAATAAAATTATTTAAATAATAATATGATCAAA
CATATGTAAGCTTTTTTACATGAACTCTTAATTACTTATCATCCCACTTAGATGCTCTAT
TTTAATTTTAATTTTCATTTTCTGGGAACTTGTAAGATGATCAAACATCTGACACACAGA
ATCTTATCAACTCAGCATTGTAAT
>1562_PStI_67/3_NODE_1_L317
TTGGAATAAGTATTCCCTGTGTTTTAAGTTCATGTGGAATTGTTTTCTCATTTCTATGCT
CCACGTAGAATTAGAGGAAGAAAATAGTTTAGAGAAGAGTCAAATATATGAAGAGTATGT
TTTCGTATTATGGCACGCAAAATACAGGAGACCACAATAGCAGTTGAACACATTTATCCA
TCATGAAATCAACCTACTTTTGCACATTAAAAAGGTCAAATTTCGACCTTATCATGATGT
TGATGAAGACCATGACAAGACTAACGCTTCAAACTATACAAAACAATTATATAACTGTAA
CATATCATGTATTCTGAGAGAAGACGGAACATACACCAA
>1564_PStI_67/3_NODE_1_L266
AAAAATTTCCTTTGCTACCCAACATCTTTACAGTAGTTGAAAATTACTGATGTATTCTAC
AGGCTATTATATAAAAAAAAATGGCAGGAGAGAAAAAAGAGATGACGGATATGCCTCCCG
CGCTTTGCATGTGCAACGCATTTGAGTGAAGACCTGGAACATCAAGCTCGACATAGGGAA
GGAACTAGCTCAATTAATCGGAAAATGCAGCAGCTTACGCCACTGAATCAAACTTGTTAG
TCACCACACTTCACTTTCTTACTAGTAGCATGTCTTGACTTGTTTTTT
>1568_PStI_67/3_NODE_1_L299
GTACCTCATTTGCAATGGTTGCTGCATCAGTGATTTGTCTGCCCGAATGCCCTGATCCTA
AACCCCCAACTACTTTTTTGAATCTTTCAGCAAGTATCTTGTATAAACTACCAATCAGGC
TGATTGGTTAAGTTCCATGACCCCCTTCTTTTTTGGGACTAAAGCTATAGAAGAGGCTCT
ACAAGACTTCACCATATGGCAATGTTTATGAAAGAAGTTCAGGGCAACCATAATATTTTA
TTTAATAATCCCCCAAGCCTTCTGGAACAAGTCATTGTGAAACCATCTTGCCCAGAGCCT
TATCTGGAGAGCATGCCTGAA
>1570_PStI_67/3_NODE_1_L276
TACAAGGGTTCGAAAAAAGTAACGGATTCAGGATTTTCGTCCAGGGTTCGAAAAAAGTAA
GCATGACGGATCCAGGATTTTCGTCAGGGGTTCGAAAAAAGTAAGCTATGCACCCACCAA
GAATCGATCTTGGGCAAAATGGGAGAACTTTAACTACCACTAGTCCATCCAGCAATCTCA
TGTTTAGGGGGTGCAATATTAAATATATATCACCAAAATTAAAATTTGAACCTTTTTTCG
TCTCAAGGGGTTCGAGTATATCCGCCCTCGGCTCCATGTAGATCCGCCCCTGACAATA
>1572_PStI_67/3_NODE_1_L325
TCATACTTTTATTCTCAGTTATTTTATAATCTCAATTATTTTATAATGGGACAGTATTTG
CTTTTGAGCAAGATGAATATATCCTCATACGCATAATTTATTTGGTTTATCACCTTGTTT
TCTAAGCAAATTTTAATTAAAAAATTAAAATTATGCCAAATCTTAATATTAAATCGATAA
TGATCAATAACCGATAAGCCAAACTCTACTCACAAACTGATAACTAATAAGTCAAAACTG
GCTGTCTGATGTGATACCCAAATACGATTATATTCCGATTTCTCAAACTCGAAACTTCTA
GTCAAAGAACAAAAGAATAGCTAACGCCTCACTGCACCCTACAAAAG
>1574_PStI_67/3_NODE_1_L333
AGATGCTTCATCAAACACCACATTTCGAGAAACATAACATTTCCCTTTTGTTGGATCACA
ACATCTCCATCCTTTTCGTTGACAATAATAACCCACAAAGATGCAACAAATCACCTTGTT
ATCAAACTTTCCACGTAGATGATCAGGTATGAACACATAACATACACACCCAAATACGCG
AAAGTGACCAACAGCTGGTTTGAACCTCCATAATTTCTCAAATAGAGAAGCAAATCCCAG
ATTTGCTTGAGACAATCGATTAATTATATGAGCCGTTGTTTTCATACATTCAGCCCAAAA
TCGAGGTGGAACATTCTTTGCATGTAGCATACTTCTGCAAAGTTCTGTCAGGTGA
>1581_PStI_67/3_NODE_1_L296
TTGACCATCTCACCCCCGACTCCCAACTCCCCACCCTATGTCACCCTCATGGTGTTTTGC
TATTTTAAATTTAAAGGCTCTTGGGATAATATTTTCTTGCTTACTTGCCAAACAGTAGAA
ATAAGTAAGACCAATTTTTTTTAAAGAAAACATTTTTCTTCAAACCAACCACACCCTAAA
TCAACATGACTAAAATGTTGCAGAATGTAAGCCTGGTCTTGTTCTTGTGCTTTGTGAAAC
TCAGTAGTAGGAAACTTCAACAAATGCTTCGAATTCCAAACCATTCTTTATGCAAAAAGA
GGGGATTTCATCATCATT
>1605_PStI_67/3_NODE_1_L273
TTTTTTGAGATTGGTAACATTGTATTATATCAACAGAGTACATAGGTTGTACTCAAACCT
TATATACAAAAGTGCTCTAAAATCCACTGCTCTCTATCTATATTGAGTCTAGAACATCAA
CTGTAGAGATAGTATCATTAGAGTAAAGTTGGTTACACCCTGCACACTATGTTCTATGCC
TTCAAAACATCTGGAATTTCTCTCTTTCCAGATTGCCCACTAGATTGAAGCAGGGATAAT
TCTCCATCTATTTCTGTCTTTTGCAGTAACACCTGTCTCCTCCCAGCTGTATAAG
>1628_PStI_67/3_NODE_1_L392
TGGGGTTTAAAGTTTTATAATTTTTTTTAGAAAAAAATTTTAAAAAATTTAATTTTTTTA
GCGGGGGTGGGGTAAAAAGATTTGCTTTTGAAACTTTTAACATTATCCCTACTATAGTAT
GGGTATCTACCCATATTATTCATTAGGTAGCTCATTTTTACCCATATAAAATATGAGTTG
AGTGGCATAAATGTAAGGTTAAAATGCTAAATTTTCTAATCTTAATATATTCAATTTGCA
AGATCTGTATCATTGATTCAAAGGTCAATTGATTTATTAGTGTTTCTTGTTTACCTTGCA
TATTGGTTGAAGTTTTACTTGCTACCATTTTAAACTTATTGTTCAATAATACGATCAGAT
AGAATGGTTGACAGCTGGTGAATGCATGGCTGGCATGCATGAAGTTGTTGTAAC
>1633_PStI_67/3_NODE_1_L344
CTGGGTATATCCTGTACCTTGATGCAAATCCTATTAGCTAGTCATCCAAGAAGTAACGCA
CTATTGCACGATCCTCCACTGAAGCAGAGTATCATGCAGTAGCGTCTACACTTGCTGAGG
TCAATTGGGTTCAAAAACTTCTTATAGAACTACATATGCAGCTGCCTGATCCACCCATAA
TCTATTGTGATAATGTTGGTGCTACTTATCTTTGTCAAAATATAGTGTTACACTGTAGGA
TCAAACACATTGAAGTAGATTTTCACTTTGTTAGAAATCAGGTGCAAAGAAAACAGGTGC
TTGTTCAACCTTTACATACTGCTGATCAACTCGCAGATACGCTTACAAAGCTTTTGCTTG
TCTGCT
>1641_PStI_67/3_NODE_1_L302
ATAGTCTATGCATAATTAATACAAATATTACTAATACAAGCATTATTAATATAAATATTA
TTGATACACTTTATTTAATTTGATATTATTCTTATACACTCTATCAAATGACCTCGAAGT
GTATGACTGTAGGGTGAAAGTGGGAGGGCAGAGATGAGTAAACAAAGGAAAGAATTAACA
TAACTCCATTTTAATTTTTGGGTATTGGCATGAAGTTTAAGAAATTACTTTATTTTATAA
TTTTATACTTTTAAACTGAAATATGTATAATGTATAGTTTTTCAATGTTGATATCTTAAA
CATCTTATATAAGATGTTGACCTA
>1648_PStI_67/3_NODE_1_L259
AGAGAGAGAGAGAGAGAAACGAGCGAATGTTCACTGTTAGCTAAAGTTAAAAAAAAAAAA
AAGCAATATACCAGAAGTTGTATGACAAGTATTTCCTCTTTCTAGTCCTTGAGATATCCT
CCTCACCGCCACGAACGATCCTCCTCTATCGTCCATACTTGAGCTAATCAAAAACTATTC
CCTAGGATACTTGCATCACATTCAACCTCCTCCAAACAGCAACAACGAAAATGCGAACAC
TCTAACAGAAATGTCAACCAAAAATCTCAATAACGAATAGA
>1649_PStI_67/3_NODE_2_L328
TACTGTTCGAGAGACAGAACACTATGCGGAAACAAGTTTTTATGAGGTTACCCCGTGCAT
TCTTCCAGAACGTGCTGTTGTAAGTTCTGGTCTTGTGTTACAAGTTTTTAAGATAATTGG
ACACATGAAACATTAGGTCAAGCCAAATTTTTCCCTTTTGGCATTATAGTTGAAGGCTGT
TCGTGTCTGCGGCCCTCGATACTGGTCCCAAGTCATCAATCACATTCCTGAAGGTAACAT
TGACATTGGATTTGGCTTCATCTAGCTGGACATTAAGACTAAAAACTTATTTTGTTCACT
ATTATCTGCATTTTACAGAAAAACCATGGAGCTCAGGGGACAAGGGTGAT
>1668_PStI_67/3_NODE_1_L309
TCCTCTGTGAGGTGTATGTTTCATTAAGTCCCATAAGAAATGTCATGAACTTTTGTTGAT
GCATAAAGGCACTAAAAGTCCTAGATCTAGCACAATCACAACCAGTAAAAGGTACCATGG
ACAAAAATTCAGACCATAGATCATTCAGCCTAGAGAAATAAACTGAAATACTTTGAATTC
CTTGATCAACTGTGCATATCTCTTTATGTAGTTTGAAGATTTTAGTGGCATTAACTTTTT
TAAACCTCTCCTTGAATGTTTCCCAAACTTTGTAGTACTTTCAGAGTACACAATCCCTTT
CCTCAACTCTTGAGTAACTGAACTCATTATC
>1675_PStI_67/3_NODE_1_L205
TTTCGTTTTTGCAATTCCTTTTCTCTTGTGTTCTTCGAGGATCGAGGTTAAGAACGCGTC
GAAACGCGCGTGGAGTTTCTTCATCTTTCCAGCTACGCCTTGAATATCCATCCAATCAAG
CGCCGGAATGAAATCGCCGATGTTGAAAACGCCGGCGACAACCATCATCTCCACCACCAT
TGACTTGAACTCCTCCGCCTGTGGATCGATACCGCCGGTGCCGTC
>1678_PStI_67/3_NODE_1_L226
AGAATTAAATTATATAAACTTTCATTAGCCTTATAGAGTACTTTTTTTAACATATTAATA
AGAAAAAAAGTAATACTTTCCATAAAAAATTAAACTAATTTAATTTGGAAGATTAATCAA
ATTTAATTAACTTTTTGAAAAGATAAAAAATAAAATAATGTGACAACTAATATAGGACAG
AGAGAGTATATTAGAACCAGATTAATTTTGTGGTACTCGTATTGAAGGTATTTCTTTATT
TAATTTAG
>1686_PStI_67/3_NODE_1_L347
ACTTGGTATTCTTGTTGAAGGCCTAATAGACACTTTTTTAAGCCTTTTCCGTGAAAACCA
AGAAACAGATTTTGCAGTACTAGACGTGAATGGCTTTTGTCAGCTTATGCTTGAGGTCAG
TCAAATCATTAGTGCTTCCTGAAATCACTTTTTTTTTTCTGTTAGAAATTTTCTGTTTGG
ATGGTGCAAATACAATTTGTTTTTTTAGCTTTTGTTATGTTGAGTGCTTTTGTATTGCTT
AAGCTTTTATTCTTGTTGCAACAAGTAGTAGAAGAAATATACTTAAAACAAAAATGTTGA
GAGGGGGATTTAGATTCGATGTTCTTGCATTTGTTTGTCTAAATATATTTATGGACTACT
GCAAGTGAT
>1689_PStI_67/3_NODE_1_L220
GTTTATAGACATTGTCCAGAGAGTATGTTCTCTTATTCATTATTTCGCTGGCGATTTCAT
TTCTGGAGTTTTTGTTGCTGTTATTGATTGAGCAGGATCACCTATCATTAAAGATTGCTA
CGAATATTTGTTTTTGGTCTTAACGGCCAGTGAAGAAGGGGTTGAAAACTTGTACAAATC
TGATGGCTTGAATGTGCTAGCTTCACAAATGATGATGCTACCTGATGGTTCTCATATAGT
TG
>1693_PStI_67/3_NODE_1_L367
TGGAGTTATCATCATTAAGGACCTTCCATGCAACAGCTCGCTCATACGACACCGGCCTCC
CCATGCTCGATACACACAAACCTGCTGGCAGATAGGCGAAGCCCTACAAGCACAAAGGGC
ATTAGATATCACCAAATTGTTTGGTAATAATCTCTAAAATCTTGTATTGTGAAACATGAG
GTTAGGTACACATTGCACCATATGGTAGAACTCGTTAAGTATTGAATAACCTATTTCCAA
GTGTTCATAGAACTTCTTATGATAAACGGACTTAATTAAATGTACAATTCTAGTATATTG
ACATAGTAAGACGGTAGTAAAACCTGCTGCATAATCTTGGGGAACTTTGAAAGGAGGACC
TTTCGACCAGCTTCATCTAGGATTTTATC
>1694_PStI_67/3_NODE_1_L286
TTTTGTATTGTCTATAGAATTGAGAGTCTACAGCAAATGTTACAACTCAAGTTACAACAC
AAATTAAAACTACTTTTTCCCTTTCTGTTTGGTTGATGGTTGAATTTCTTGCGCTGAACA
CGTGATAACCTTGCTGAAGATCTTACCAAGTACAGCAGTCTTGTTTTTGCATCATTGTGA
GAAATGATGATTCAGATGACATTCCTACGCCCACTTAAATCTCTTTTTTATTTTCTGAAA
AAAAATGTCATTCCTAGGCATTGGTAAATTCTGCATCTTTAAGGAAAACATATAGATTTA
GCAGTTTA
>1695_PStI_67/3_NODE_1_L498
TGTTGCATAGTTCATGAGGGGAACAGTTTCACTCATGTTCAGCATGTATGTTGCAAAATC
TTACACAACCTGATGCACTTTCAAAATACTATCAGAACTTACAAATATTTACTTCACCCG
AAACTAATCGTTCAAAAGCAAACTTCGAACAACATAACGATCTGAATCGTTCATAACTCG
TATACGCCTTCAGCTAAGTCAGTCAAATGTAAAACTATCCTTGTTAACACGACGTATCTA
ATCTGTACGAGGCAAATCAGTTTGCGACTTGAATCTCCCGAGAACCAAATATGGTAGTAT
AACCATGCAAGCCATGAATAGAGTAAACTGCAAAACATGAAGAAAAGACGATGCAGTTCA
ATCAGATTTAAGGAACCAGTAGTAAGATAAAAAAAAATGGAAAAGAACGGTTAACTTTCT
TTTCCGCATTTAGTAAGCCATTGTCATTTGATTCTTTTATTAGTGACAGAGAAATCCCTG
ACGCCAGTTGCATACGATTCAAAACATGGTGGCTAATGAG
>1698_PStI_67/3_NODE_1_L397
AGTTATGAGCTAATACCTTCACCTTGAACATGCGAATGAAGCAAATTAATAGGCTTGCTT
TCACCCCAACACCCTTGTGGGTCAACAGGTACATTTGGAAAATTTCGATGATTAGCATAT
CAACCTCTTCCTCCATCTATTTGTTGCATTGTCTTGGACAATGATTTTTCCTTTGCAAGT
GAGTCATAACAAGGTTCTGCCATAACTTGATTTGATCCTTTTCCAGTAGCTGAGGGTTAA
TGAGGCATCTTCGGATCCCATTGCACAACAGTTACAGCACAAGGAATATCCCTCACCTGA
ATGCCAGATTTACCATCTGCATCGAGAAGCAGGTCAGTCACATCTCGTTCACTACCAATC
TATGCTCAAGATTCATAATTCTCATGTAACAATCATTTTTGCCTGGAAAATATTGGCAT
>1724_PStI_67/3_NODE_1_L249
CGGGCTGACCAAAGAAGAAGAAGATTGCAAAAAGCTGCTTTTCCTTGTGTTCTTTCTTTG
GTTAAATCTTTTGAAGTTGGTTCAAAGAGAGCACTTTTCTTTTTAATTCCATTACACTTT
TCTTTCTGACTAAGTTGTTTTTATACTCCAAAAATGCCACGTGAACGTGTCAGATCCTCC
AAGAATGCATCGTACTTGGAGGCTTTGGCACAGGTGCAATGGCATTTTCGGAGGATCTGA
GCAACATAGCTTTCGAAGCACACTCATTCAA
>1745_PStI_67/3_NODE_1_L295
GAAGCTTGATTAGACACACACACAACACAAACAGTAACAAATGGAATTTAACTAAAAAAG
AATCATAGTAAAGCACAGTGATATATTGACAAGAAGCAATAAAACCCAATCATCTTCAAC
GATGTCCATTGAACCTTTGTCCATTGTTTTCTATGCTATTTCTTAGGGAACATATATGGG
CCACTGGAAAGATTATTCTCAAGGACATTTAAATAAACATTCTCATGTAGCTCAGAGATC
ACCCAGGCTCAAAATGGCATGTTCATACCTGACTGTTAAACTTCTCAGGGTTTTCTTCCC
TGTAGATATGAAATTGA
>1754_PStI_67/3_NODE_1_L334
TACAGAGAACCTAACAAACCCACCAATTGTTCTACTTCCTCTATACTTTCTCATTCAGTT
TTTCAATTTATCAATAGTTTATAGTTCCAATATTTCATGAAGTGCAGATGCAGTAGGATT
CACATCATGAATATGAGTATTACAGTCATAAAGCGCACACCTGAATTGCAGCTTTAATCA
TTGATTGCTTCAACCTAAATGGCAACTTATCTGAGAAATCAATAGCAATTATGTCCACCT
AAAAGTTGAAAAGAAGACAGTTAGCACACAAAAAAAATGGTGTATCAGAAATGCATAAAT
GCAAAATCTAAAGTTTCCAAGGAAATGTAGACAGATAATAGAGACAAGCATGATAT
>1757_PStI_67/3_NODE_1_L279
TTTAAACCAAGCAAATACTGTACTTCTTAAATTTAATGAACCAAGTATTTGTTTGGTTTA
AAAATAGGTTATACCAGAATAACCCAATAATGTCTAAAAAAATATCTGTCGAAGATCTAA
TACTGCTTAGTCGAACATTAGGTCAATCGAAGATCTAATACTGGGGGTATTTAGAGTAGT
ATGCATTCAATTCCAAATGAACAGTGCAACAGTACCCCCACAGATACTTGAATAAAAAGG
TAAACAGTGGATAGATAAAATATGATGAGGTTTCTATAATTACACTACCTATGGAAATGG
G
>1761_PStI_67/3_NODE_1_L368
TCAGAATGGTTTCTTTTTGTGCCTGACCATTTGAAAAGTGGTGTACTATGGATCATACAA
TAGGTAATATGGATGTCTACATCCTGCATAATGGGACCTTATTAAATAGACACTTGTTCT
ATAACTTTGTATACATATAGTGGTGTGGACTATAGATTGGTGCAATGGCGGAATACTCGA
ATGTATAAATCAGCTAGAAGCTAACTAATGTTGACCATGCTACTGTTGCATCGATAATAT
GATAGGTTATGAAATATAATGCTACTAGGTACTATATGGGAACTACAACTTACTAGGATG
TCCACTCAATTTTGTAAGGAATGAAATTAAAATTAATTGCCCTTGCTCACACTCAACCAA
TACAGGTTAAAGCCTAAATGGCAATATTCT
>1763_PStI_67/3_NODE_1_L462
TCTTCATATCAGACGCACTCAAAGTGTTTATATTAAACAATTCTCGTTTAAATTTTAAAA
ATATTTTTGCACATATTCTCAAACATTTATTATATAATTAGAACACATTTGACATTTTGA
CTTTATTAAGATAGTATGTGTAAATGTAATGTTTTAAAAAGTTAAATTTATCTATGTAAT
AGATATTTAAAAATGTATGCTAGAATAATTTTCAAAACTTAAATTGAAAAAATATATAGT
AATAATAACTTTTTTTCATATGTTTGGATGCTCCAATGGAAGGTATGCCTATCATCGTCA
AAGAATGTGGTGCATCAAATGAGGTTATTTTTCTCTCAACTAAAGGTTTTGAATTCAAAC
GCTAAAAATAAAAAAAATTCTTAATAAAGTGTTTCCTCATCCAAGTATAATGAGGCTCCA
ATTTTGACAGCCACTGTTCCGTGTTTGGAACTATAGAGTAATGCATGAAATGTGAATGAT
ATTT
>1765_PStI_67/3_NODE_1_L281
GTATGGATAGAAGTGTTTTTCAGGGTAAAGACCTTTAACTTCCAAGTCAAAAATGCTAAC
TTTTTTTTTCGATAATCTGAATGGGATTTGTTAATTTTAGAAAATTCTTAATGTTTCTAA
CGCGTCCTTCTTTTATTGTCAAATATTTGTACATCAACACAAACATCAACTGAAATTATA
GGACTGAATTAGCCCAAAAACATTGAACTGAATTAGTATAAGTTCGATAATTAAATATAC
GGAATGCATTCACATACCTTAGTAACAAAATAGAAGCATTTTCTTTTTTTCTGAAATGCT
ATT
>1772_PStI_67/3_NODE_1_L423
CCTTCTACCCTAATACGTGACCGCCACTCCTTTCTATCTAAGGTCATGTCCTCGGTGAGA
TGAAATTTCCTCATATCCTATCTAATCAGCTCCCCCTAATACTTTTTCGATCTATCTCTA
CCCCTCCGCATAGCCCCTATATCCAGCCTCTCGCACCTCCTAACAGAAGCGTCAGTACTT
CTTCTCTGCACATGCCCAAACCATCGCTCTCGATGCAAGTTAAGTAACAATTGCTAACAT
GTGCATAGAGACGATGGCTCGACGTTGGAAGATTCCAAAACCGACGCAGGAGGTGGTGGA
CAACCAACAAGGGAGAAACTGTAACACCTGATTTTGGTATTCCACACACCCTAGCTTCAT
AAGCTAGGAAGCTGGTTACTTGGCAAGAGTAATAAACCTACCGTAGTACCCTTGGTAGAA
GAAGCTACTTTGAACTCTGGATCTG
>1778_PStI_67/3_NODE_1_L351
AATAGAAATATTAATATTGCCAACAGTGAACACCAACTACTTGTTTTATATGAGTTGGCT
TCTGTAAGTAAATAATGTTTGCTAAAATCTATCATATAGATGCCCATATTGCAAGGTTTC
TGAAGAAGCAGTGGAGATACTCAAGTAAAAGGGAAGCCCGAACACAAACAATAGAAAGTG
AATCCTTCACATGGTCTTTTGAACCTCATCTCGTAATGTTTGTTTTTCTGGGTGAAGGAG
ATATGGGCATCCAATATCTATACACATGCATGCATATTCAACATACTTTGTGCAATAACT
ACCAAAACCAGCACAATATCAACACTCTCCAGGTAATTCAAAGGGAAAACAGCAAGAAAA
CTTGGTACACAGA
>1783_PStI_67/3_NODE_1_L360
CGCACACATATTTCTCTTTGTATTGTACCGGGCTAGCTCAAATCAAGATTCTCTTTTTCG
ACTCATACCTTCACTCGTTCACTTTATCTGCCTTTCTTGATAGAAGAAGGAGTTTAGTCT
CCGGACATAGAAAGTATGCAATCACTTAGTCATTGTTATAGGACCCACCTACTCGGACAT
TGCAGGTTGCTAGCATCCGAAAAGAAAGAAAACTCCTAGGCTTACGATCTCGACTCCTTG
GAAGACAACAGAATCACCCATAAAAAAAAAGAACAGAAGTAAAAAAGGAAAATAAAATGG
AACAAATAAGCAGAGAATAAATATATAACTTGGAAGAGAGCATCCTTCAGAGTCATTGTC
ACACAAAGAAAAGTAAGAGACT
>1797_PStI_67/3_NODE_1_L346
TACATGTGGATTGGACTCACCCCTACTTCTGTATCATTTTTTATGCAGATACTAGACAGG
GTGTTCCACTAGCAGTTGATCACCTCTAGCAGACCGCTTATTCGGATTAATGGTGAGAAC
CTCTGTTCTGGATCACTATAAGTTTCATCTCTTATCTCAGTCTTTACTATTATTCAGAGA
CTTATGTTGTACTTACCTTTCCAAGGTTGTATTAGATGTTTTTTTATACATATAACACCA
GATTTGGGGGATATTCATCTTTGTGTTTCTTTTCTTTTCATTTGTGGCCTGACTTCCCCT
TTTTGGGAGTCCCCTATGTGATTTACTCTTTGGCTTACACATCAGCATGGAGTTTTGAGA
TGTGTGCT
>1802_PStI_67/3_NODE_1_L237
TGACAATAGATCCACTTGTTATGGATCTAACTACCTATTTTCGTGTAGTTCCTTGCATTG
TTTTTATGCCTGCTAATGAATCCCCCTAACTCATCAAAAACAAAAACTTACAATCTAGTC
AAGTCAGCATGTCCTGTTCCAACATATTTAGCTTGTAAGTGCTCGAGCTGGGAGTTGATA
TTGAACCTGTCACTAGCCTGCATCAACAAAGTATACACACTTCAATTCACATATACATCT
GATAAAAATTAACAAAC
>1808_PStI_67/3_NODE_1_L274
TGGATCTGGTTATAAAACATACGCTTATAAATATATCTGGGCAAGAAAAATAAATTACTA
AATTATGCTAAAATTTAAAAATTAAATTAATCAAATCCTAATTAATATTTTTAAAGATAA
AAGTGATTATCAAAATTAAACTTAAATCACTCAAAAAGTATTTTAAACATTTTAAAATAT
TAACATAAAAGGTAAGAATTTTTCGAAGTATTGGCCAAAAATTGGATGTCAACAGGTATT
TTTTGTGCAGATTTGAGCAGCTATTTGTGCCTTTTTTTAGCAGATTTGTGCTTTTT
>1811_PStI_67/3_NODE_1_L450
TTCGACTTTGAAAATGATTGATAAAGATTCATGTGCTTGATCAAATATTAGTTTGCTAAT
ATATGGTGATGCGACCAGAAGGAAACCACATATGTATTAGCATGCGTGATACTTTCGCAG
ATATTAAGAGGTAGCACCATCATGCTTTAGGCCACCAATTGTTCAATATATTCCAGTTAG
TTCTTTTGTATGATCTGATTTATATGTGCCCAGCATTCCAAAATTTCTCCACTGTAAGTA
CAACAACAACAACAACATACCCAGTGTAATCCCACAAGTGGGGTCTGGGGAGGGTAGGAT
GTACGCAGACCTTACCACTACCTAAGTAGAGAGGTTGTTTCCTGGGAACCCTCATCTCAA
AAACCCATCCGCAGAACGACCTAGATATGATCAAAAGTATTTGTTTAATAAAATATATAG
AATCAGATCTGACAATACTTCATTCTCGGATGTTTCAAAAGAAATTTTTGGT
>1826_PStI_67/3_NODE_1_L370
TAAGTGTTGGAGGAAAAAAAATGTCTTGCTTTGCTTGAACATGTGTAGTATATATGTAGA
TATAATATAATTCAAGATTTAACAAGAGAGTAATTTATCTTGGTCCCACCAAATTGGCCA
ATCCAATATTATTCTTACAACTAGCTAATTCTAGATTTTGCAAGAATTCCCTTCATAATA
ATCCACTTGTAACAATATCATGAAGGATTCTATATAAGCTTGTGCATATATGTAAATACT
AATAAATTTTGCAAGCTTACACTCAAATAGATCGCAATATTATCCCCTCATTCCGAAATT
TCTAAAATTGACACCTAACCTCCGATTTCTCTAGAAAATAGTAGTAGTGATTCCAAGTTC
GTAATTGGCTCAACGTACCAAAGTATGGGTTC
>1836_PStI_67/3_NODE_1_L232
TGTACATGTAATTTGAGGTCACGGATTTAGATCTTTAGAAATGTTTAGAAATAGTCTTTG
ATAGAAATATATGATAAAATTGTTTACAATAAACCTTTATTATCGAGCTTTTTTCTCAAA
TTATACGTATAACAATAGCTTTAATAAATAGAATTACCTTGATAGTCTTTTCAATTAAGC
CTGAAATTGTTTGACTAAACAGACTGTACTCTGTAGTTTGGCTCTATACTGCCCCATGAG
GTCATGAACACTTT
>1837_PStI_67/3_NODE_1_L294
TGATCAAAAGTCTATCTAATTTGCTGCTGTTCTGATAACTGTTCTTTGTCTTCTTATTCG
ATCTTATTCTCCTTTGCAATCACCATGGATCCGATTGCTATCAGTTTTCCTAACCTTACA
TCAACGTAAATAGACAAAGGGAAAACTATTTACATACTGAACAACAATCCTTTTAGAAAA
ATTCTATAGGTGTGTAAACTGAATTAGGTACAGTATTTTTGAGTCCTCTTAACAATAGTA
GAAGAAGGGTCAACGAGCTTGTTGACCATGTCTCTTGGTCCCTGCTATGAGTGAAATTTT
GACATCAACTCTCTCT
>1839_PStI_67/3_NODE_1_L251
TGTGCTTGAAAATGTTTGCCCTGCTTCATTTTTATCAAATTAATATGTTTTCTGGTGTAT
TAACTTCTTACGTGTTACAAATTTCTGCTTGTTATCTCAACCTACAAATCATCTTTTCGT
CTTTCACTCTTGGGAGTTAGGAAAACAGAAATACATAGCTATGATCTTGTTATGGATCTT
GATCATAATTTCTTTACATTTAAAGCGTAGGAACTTGCATGGTAATTTAGATGGATCACT
CCATCTTATTAAACAGACTCAATACAGCTTCCA
>1842_PStI_67/3_NODE_1_L318
CATCCAGGAATGATCCAGGTATTTTTTTATGTCTCTAATTATGTGTAAGTTCATTCACAG
TACACATCGCCTGTTTTTAATTACTTCGGATTATAGGTCTTTTTGGGGCACAGCGGTGGC
CTTGATACTGATGGAAATGAACTTCCTCGTCTGGTTTATGTTTCTCGTGAGAAACGACCA
GGTTTTCAACACCACAAGAAAGCTGGAGCTATGAATGCTTTGGTAGGCTTCTGATAATTA
CAATACGAGATATTCCAATTTTATTGAGCATGCCATCAAGTTGAATAGTTCTATTTTATA
CACACCTCATGGTTGGGATAATGCAGAATGTCTCCTACCA
>1852_PStI_67/3_NODE_1_L204
CTACTGTTTTTTCCCACCAATCACATTAACAGACATGTTTCCATTACACCTACTACTTTT
TGATAGGCTACTGTTACAGCTGCTGACATTTGGCTCATGCATAAAACATGTGTACTCTGT
ACAAACTTTTGTCAATTGCTCCAGAAGACTGTCTGTGTGTCCTCCTTTGTACTGACTTGT
AGGCTAATGTTTGGCATCTAGTTTGAGAGCTCTTGGGGTCCAATCT
>1854_PStI_67/3_NODE_1_L324
ATAATTTGTCTTTTATAAGAACTTAAAGAGAAGGATCTACTCACTCAATTCTGGGCAGGG
TATAGTTGTTCACGATATCTTGAGATAAGTTCAAGAGGTTAGGAGAAGGTAATTTGGTTT
TTGTGGGTGGTGCGCGTGGGAGGTGGGTTGCTTGTTCTCTTGTATTTCCATCAGTCCTCA
TTTCCTATGAAATCCTAAGTTCTAATGTTCTATTAGCTATTAAGATGCCTTGATCGATAG
TTTTGTTGTCTTCACTTGCAAAAATGCAACTCTGAGCCAGAAGATCCAAGTCTTTACTTT
TTCTACTTTATGTGGATTAATTGTAACTTCTATTTTTTGATCTTGT
>1857_PStI_67/3_NODE_1_L251
CCCTTTTTGGCAATTCTTTGGTTCCAACTTTCCACGTGACATGTTTAACACCACAAAGAT
TGAACGGCAATCTGGTACATTTTACATAACTTTTAGTTTAAGACCACAAAATTCAAAAGT
CTTCTTTACTTGAAAACTCTGTGCCAAATCAAAACCAGACAAACAAATAAATCAGGTTTA
CTGATACGTTTTAAATTTAAAGTACCTCTATAGGGTTGAAACTACAAGTACACAATACTA
CCAATGATTACTTGACCATACCCTTCGTCACCT
>1872_PStI_67/3_NODE_1_L256
CCCAATGAAGTCACTTCCAACAAGTTTTCGAGCAGAAAGACTTGTTTGTCTGAAAATGCA
GCATAGCCGCCTTGTACACTTGTGGAAGAGAATTAAAGGTAATATCATCATTAGTTAGAA
ATTAGATGTAATTTAATTTCTTGCTATGTTTGAGTAAATCTGAAGTGATTATTTTTCCTT
CTCTGTTAACAAACAGGTCCTACACAAATTGAAGTTTCTCAACCTTACTCCCAAAAGCTA
GTAAGCTGTCCAGATTTTACAGGGGTCCCCTATCTCGA
>1878_PStI_67/3_NODE_1_L305
GTTCTGTGCCCTGTTTTGATTATATATCGTTGTTTCATCTTTCTTTCTATAGAATAACCT
AGCAATATCATTGTTCATTAATATACTTTGCTAATTTATGTTTGTGATCTCTGATTCTAT
TTCTTTGATTGAAATTTATTGAATGGATTACTCTATTTTGGATCTTCTAGTTCTACTTTG
ATCTCTTACTTTTATATATTTATTTGTAATGTGTTGAATATGTTCCTCTGTTTCTCCTTA
TATTTTGTAATATGATTTGATATGTAATTGGTATGACTAACTTAAATTTCTATAGATGAT
CGAAGGGGCCTTAGTTATTTTGAAATA
>1885_PStI_67/3_NODE_1_L241
TGAAACTTCATCCTTTAGAGGTTTTCTGTTATCACATTTTGGAGAACTTTTGCCAGCTCC
ACGTTCATTATAACTCGTGCTTTGGTCTCCAGTAAGAGGTCTATTCTCCTTCTCCAAATC
CATGGAGTTCAACTCATAATCAAGCGCCGGTACTGTCTGTTCATCTGGTACAGGTAAACC
TTTTCCATTCTCTGCTTCCACATTCTTCTCTTTATCATTTTCATTGTTCTTCCTTTTGGG
AACTTTTCGGGAAATTACAGCTC
>1894_PStI_67/3_NODE_1_L206
AGACTTTTGTAATCTTTAATTTGTTTATGATCCGTTTCTGTCCTAGACATGTCATATATG
TAAAAGACAGCTCATTTCAAGGACCTTCTTATCAAGCAAAGAATTCATTTTGACCATTTA
AAAACAAATATTAATAATGGTAAAATATACAGGTTATATGTTTGATATTCTTCCATTTGA
GAAATATTCTATTGTTACGTCGGGGGAGGGGAGGAGGAAAGGGGAT
>1895_PStI_67/3_NODE_1_L400
CTTGTCCAGTTGCAACATGACTCTTACAACGATTTCCAGCTTCATGGGATTGTACTTGCT
GTTAGGACAAGGCTCACGCGTGATGATGAAATATTGACATTTGACTTGGACATTGATAGG
AGGGGGCGCTTGCAAGTTCAACTTAGTTACAGTAAAGTTGTTACACTTACTTCTGAAGAG
GTGACTATAATTTTGATGGCTTTTATCATCTCTTTACATGTTACTTGTAAAGATGGTTGG
TGATACTTTTTATCTATTTCTCTCCAGATTCGACGGTTTACTTCTTACTTTTCCTTTGAT
CATATCTAGTCCGTTCTGCGTATGGGTTTTGAGATGAGGGTTCACAGGAAACAGCCTCTC
TACTTCGGTAGTGGTAAGGTCTGCGTACATTCTATCCTCCCCAGACCCCACTTGTGGGAT
TT
>1897_PStI_67/3_NODE_1_L379
TTATAAGAATTCGAGAGCCACATGAAATAGCCTATTTAATTGTAAATCATCGCGGCGTTT
GATTCTCAGCAGGGTATCTTATGGAGAAATTAGAATCGCGTGGTTAGAATTCAGAGGATG
AAGGTGACGGCGTAGGAAGACCATCGAGAATAAAAATTCTTTATTAGGAAGTTTGTAACT
AAAAGGGTTAGTGACGCCAAATCCAAATCTAGAAGGGACATACAACAGACTAACAGAAGG
CAAGACTTACTTCCTTGTAGAAAATAGGTATTCAAGGATTCATCATATGATCAGATAGTT
GAGGTAAAAGATTCAAGAGATGGAAGGCACTGATGCACTCTTAGGAGAAAAAGTATGCAT
ATAAGCTGGCAATTTGAAGCACACAAATAAAAGGCAAATAT
>1900_PStI_67/3_NODE_1_L216
AGCAGAAGGGAGAAATAGAAAGGCGCTTGGTGATATTGGGAATCTGGCTACAGGCCGTGG
AGTTGAAGGAAAGCCACTTCCTCAGGTATCTCGCCCTGTAACAAGGAGCTGTTGTGCACA
AGTGTTGGCAGCAGCTGAAAATCAGAAGGTTATGACAAAAAAGTCATAATCTTTTTTGTA
TTTGCGTTTCAAACTCAATGTGATACTATAGTACTAATTTGGTTGTGTTTTTTCAA
>1905_PStI_67/3_NODE_1_L356
CTTGTAAATAAATATAATATTTATTTTTAACAATTATTGTTATTTTTAACAGTTTTATTT
TTCTTATGTATTGTTTTAAGAAGGCATTTGACCCTTTTTTTTACCTTTTCTTATGTCGAA
CTTCATATCAAACACGTTTAGTTATAAAAATTTGGGATTCAACTTAAAAGATAGTTTTGA
AATTTTCAAGTATTTTAAAACAATAAGTAACTGATTTCACTCCAAATTACTACAAAAAGA
ATTGATGATTGATGATTGAACAATGGAAAAAATTGATGATTGAACATAATGCAGTTTGGC
ATACTATTGCCCGAGTCAAAACCCCAAAGCAAGACCCTTGATGAGTGACGTGATTGAAAC
TTTAGAGCCACTACAATC
>1920_PStI_67/3_NODE_1_L392
TCAGCTGCACACACATTTTGGATATTGAGAGACAATCCTGATTGCATTCTCCATTTCAAA
GCTTGTAAGACATCAACATAGATTTTACGGATGCACGAATAAACAGGCTTAATCCTCATC
CGCACGAGATAAGAAAGCAAGAACTTCATCTCACCAGGAACCAAATACTGATTTCTGTTA
TTCCCATGGCCTGGCATATACAACCAGGCAACCATTGCTGCAAACCCAGCCACTAATAGA
ACGTGACTAAAGAAAGTACGTACGCTCTGAGGTTCTGCACACCATCTGTTTGATAAAAAT
CCTACAAGACTCCTCAACAACTTCAGCTCGTTTAAAACCTCCTGTATTTCGCGAGGATAG
AGATGATCAATCTCTGATAATTCACTAAGATTCTGTACAACATCATTGATAAAT
>1921_PStI_67/3_NODE_1_L303
TTCCTAGATCTCATACCTGGCCCTTGTGCTTAGTAAGTGTTATATCAAAACCTTCTTGTA
CATCTTTCTCAGAGAGTTCCTTCTTAACTTCTTCAGTAGCAGGCTGATGAGATAAAAGGT
TCAGGAAGATTCATTAGATAATGAACTATTGGTCTAGGCATACTGGACAATAGCTAAAAT
TCTAAGAATAGTTATACAGTAAAAAAAGTAGAAGGTTCTAATAGAGAAGTAAAGAAGCCC
CTTGCTTGGTGTAACCCTGTTTACTTCAGATAACCCATAAAGTACTACAGCTGTAGTTTT
ATTTTTGATAAGGTAAAGATAAGAG
>1923_PStI_67/3_NODE_1_L318
TCAAGTTGAGTATTTTTCTTTTGAAAAAGTATATTTTCATTGTAATTGTATTAAAGCACA
TACTAAAATAAGAAGTTCAACTTAAGAAGTTTCTAAAATTGTCACTCAAATTAAGAAGTT
CCCAAAATCGTCGTTCTTTTAGGAACAAACTAAAAAGAGAAGGTAATAAGAGCATTTGAT
TTAAGATCTTGAACTCGCCACTACTTTTGCATTCGATTTCTGTTCTGCATAGTTGGTGCA
TTTTGCAGTATAGTATATTTTTTTTTCAATCGCTGAAATATTGAAAATTGCGTTTGTTGA
TATACTTTTTTGTTGTTTAGTTGATTTGTTTCTGTCTTTT
>1945_PStI_67/3_NODE_1_L345
TGGGCAAGGGGCTGCAATTTATGTACTCCAGTAGTTTCTATGATTACAATAAATGCTGCA
ATATGATGTGCGTGTATATGTATACATACACAAATTAATCAGTTTGGATATGCTGTTTCC
ACTAGATCAATGCAAGAATACTAAGTCTGACATGGTGCCCTGTATAATCAATAGATGATG
TATGCAGTTTCATTTGATAGATTCCGTACTGAACACAGCCATTGCATTTCAACAGAAAAT
TGTGTCCGCTAAAGTATCTCAGATTATAGCCAAGCATCTGGTGATAGCTAGTGATTTGCT
TATAATCAAATGGTTCCATCACCTGCCCATGTCAATGAACCATAAACATCCACGCCTTCG
CAATACA
>1948_PStI_67/3_NODE_1_L470
TGAGAGATCCACTTTTGATGAAAGTCCAAGTAAGAGCTGTGCAGAAAATGAGAGAGAGAG
CACAAAAGATTACAAAAAGTGAAGCTGGATGAGTGGAAGAGCTCGTTTACCCAGACGATT
TCTGTACTTCTCTTCACTTTCAGAAACCAAATTTGATACATCAGTTGCTGATGGCATTGC
TAATTGTATAATCTCTCCATCAGAACCCCAAGCATCAAGCTGGATAAGGGCATCCATAGC
AAACGATCATCAATTAAACACGTCTGTCTTAAATGGTCTCTCTTTTTCCAAAGCTAATAT
AATTGAGCAAGGAGGACCCATACCATAGCACCTTTACCCAGCAATATTCTAACATGCAAT
CGGCGTTTTGGCCTTCTCCAATTTCCTTCTGTTTTGGAGATTTGCACAGTAATAACAGAA
GACTGAAGCTCAGCAACATATGTTGTCAAAAGATATCCACCTTGGCTATATTCATATCCA
TCACCATCATCT
>1958_PStI_67/3_NODE_1_L334
TTTCACCTTAGTTTTAGTTTAGACTGCAAAATCGTTGTATATGTCCAAAATTTGTCTGTT
GATTTTGGTCAAAGTACACAAAAGTGATTGACCAAATCTGGTATGGATTTCACATATTTC
ATTATTGTTTTTATATGATTTCACACATTTCTTTTGGCTCAACGATAAGAGTATCTCCGT
TCTTGGGTTCTAATTTCAGTTTTGATATGATTTCAAGCATTTCATTATCGTTACAATCGC
TCATCCAGTTTGTCTATTATAGTGTTAAAGTGAGTAACTTGATTTCTGTAGCTGAAAAAT
CCATGTGTGGAGTAGTTTGTAGTTTGTAGTTAGATTTTTGTATAGTTTAGAAACTG
>1959_PStI_67/3_NODE_2_L217
CGAAAGTGGGTCGATTGCTTTGCCATTAGTTTTAGAAGCAGCAAAGCAAAATGAGGTTAG
TGTCAAGGAAGCACCAAAACAAGAGAGGGTGATTAGGGAAGTTCCTAAAGAGCCAGAAGG
AGAGGATAACAAAGCCAAGAAGAGGCGGACTTTGAAAAAGGGATCTGAAGGAGATGAAGT
TCGACTGATGCAGGTCTGCTAACTAGAGTTACGATGTCTTTTTATCACATTAACTTGGT
>1960_PStI_67/3_NODE_1_L390
TTCATGCAGGCTTCTTTATTCAAGAAGAAGAAGGTTATTTACTTACTCCGATTTCACGTC
TTCTTCTTAAAGATGAGCCTAATTTGAGCATGATCCCTTTTGTTCAAGGAATGCTTGATC
CAATTATGATGGATCCGTGGCACCATCTAAGTCAATGGATCCAGAATGGTGGCGATGTTG
ATCAGCCAACTCCATTCGCCACCACTCATGGCAAACCAATATATGAATATGCATGGGATG
ATGCCAAGTTTAACTGCCTATTTAATGAAGCCATGGCTAGTGATACCCGATTGATTGCTG
GTGTATTGATTGAACGTTGTAAAGGAGTTTTTGAAGGATTGAAATCGTTGGTGGACGTTG
CAGGAGGCACTGGAACCCTGGCTAAAGCCATTTCCAATGAATTTCCAGAGTT
>1963_PStI_67/3_NODE_1_L275
TTAGTCTGAGCAACATCATGTTCTTGGATGGTCAAGCATGCAAAGAAAGATATACTTCAC
GAGTGTGTCCTATCTTATCACAATAACTACACTTTAGATCCAAATCTACCAGAATGATCT
TCACCTTGTTAAATCTCCATATATTGAGATGTTCAATTTCTTGACCTCTGATTAAGGATT
TTGAGGTAATCTTATATAAGACTTGAATTTTCAGCTCTCATATGTTTGAAATCAAAGATA
TTACATCACTGAAAATTTCAAGAAGATATGACGAAAAGGAAACACCAACCTTCTTCC
>1964_PStI_67/3_NODE_1_L205
AAAAACTTACACATAATTTAACCAACAAAAAGGGCATAGAACTTTATATCTACTACTAAC
GTGTAGAGAGCAAAGCTTTTTAAACAGAATGCCTACAACCAAGATTGTTGGCTTTCTTTT
ACATTTTAATATAGGAAGATCTAGTATATGCATAGGTTTTCTAACTAAAACAGGGACAAA
TCATCTCCTTCAAACATACTTCACACATATGAATACATACGGCTACC
>1965_PStI_67/3_NODE_1_L293
CTGGGAGATGGTAAAATCAAACCAACAATTTCTCTTTGCAGCTCCACATATTTAATAGTG
CAAGCATCCATTCAACCTAGATTATTCCATTTCACACGATACCTTTCCCGCAACACACAA
GAACTTTTTAAAATAATTATCCACGAAATTCTAACACAAGCACAAATGGAAGAGAACAAA
GGAACCACAAGCTCAGTGCACAACACGCCATTTTTCTCTGTGCACTACTTAATGGTTGAA
AAGACTGAAATTATGGCAATCGGAAGACTGCTACTTTCAAGTAGAACTGGCAGAGAACAT
TACATCTTGCATAAA
>1966_PStI_67/3_NODE_1_L502
CATGAGTGCAACAAACTCCAAAAGTTCTTTGGACGCCCATTTCATATGTCCATGCAATGA
TGTCCCCATGGAAGCACTTGCTTCTTCTTTCTTTAGATAATCTTTTCTCCGTAATTCTGG
TTCTATGGGCTGCGTTTGCCCCAACTGTTGAGTACAGTCAGGACCACTTAAATTTTCAGC
CTCAGCAATTGTTTGGAGTTCAGTAATTGGAGTACCCTTGCAAATTGGCTCCAGTAATTG
TTTGGGGTTCTTCAGCTCCAGATGATCAAAACACTTGCCCACTATACCTTTGCCATCAAA
TGCAACAGGATGACCAAAAGGCAGTCGCTGTTGCTTAGCATGTACTGCATCTGATCCTTT
CCGTGGCTTTTTAACTTGAATAAGTTCACGTTGTGTTAATGATAATTTTTCTTTTAAGTA
CATCCAATATACCTTGAAGAGATACTCCCAGTTACTTTTGTCATCAAAATCTACTTGAAC
CTGAAAAAGTATCAGGCACACAAAGTTCTATAAAAATGGCAGAC
>1972_PStI_67/3_NODE_1_L268
AAGATCCAGAAGACAGAATTAGTAACCTTGAATTATGATAATAAACAAACAATTGGATTC
ATTTCTAAATGTAAGTTCACTATAGCAACATTTTTCACTTTAGTCAGCCCCCTACATAAC
ATTTCAAAAAAAATAAGACAACCATTATCTAGGTAATTAAATATCAGATAATGCAGCAAA
CTTATTTTGTAGTAGTCATATTCTTCGTTCATCCTCAATAGCTGGTGGATTATTTAGCTT
TGAGAAGTAGCCATTACAAGCATAACTTAATCAGCTCAAGTTCCTATAAA
>1990_PStI_67/3_NODE_1_L439
TATTTGACCAATATTCTTGACGGTCAAAAATATACTATCAAATAAAATTTTTAAGAATTT
TTACGCTTTTAATATAAAATATAAATAGATACATAAGCTCTCTTATTAACTCATGAAACA
ATAAAGAAGTGCACACGAACTCATTCACAAGGAAAGTCATTTATTACATCACATTACACC
ACTTTAAAAGCAACATTATACAAGGTAATTCAACAGAAAATTACAAGAAAAGTAAAAAAT
ACATGTGAATATTTAGGAAATCACACCAAGTGAGAATAACCTTTCTACATCATACACACA
CCCTTTTTTTTTTCCTTCAAATATCACACTTATAATATCATACTTCATACTGGATATGTT
GTTATAGACGTTATTAAAAAACATTATAGTAGAAATATATGACAACACTGTGTACCAAAA
AAGACAAAGTAAAATAGGAGTTTAGAAGAGGTGGTGGTGGT
>1995_PStI_67/3_NODE_1_L437
AAAATGGAAAAGAAAAATCTCATCACTAGATGGATGGCACACAACTTTCTTTCATCGAGA
GGAACTTTGGGGCCAGAGGATGTGCGTAATGAAGTATGGAATGAATTATACTTGAGGTCT
TTCTTCCAAGAGGTCGAAGAAAGTAAATTTGGTAATACATATTTCAAGATGCATGATCTC
GTCCATGATTTGGCAACATCACTGTTTTTGGCAAGTGCCTCAAGCCACAATATCCGCGAA
TTAATTACAGAAGAGGAGTTGCAGAAGGGAATGTCCATTGGTTTCGCTAAATTGGTGCCT
TCTTACTCTCCTTCACTCTTGAAAAATTTTGTCTCTCTAAGAGTGCTTATTCTAAGTAAC
TCACGACTTGAGCAGTTACCATCTTCTATTGGAGATCTAGTACATTTAAGATACCTAAAC
TTGTCTGCTAATGTTCACATTCGTAGTCTTCCAAAGAAG
>2000_PStI_67/3_NODE_1_L306
TAGTTTTGTGTGGCAATAACTGGTTGTAAACTTGCAGCATTTTGGCAAAATGATCATATG
GTTCTGCCATGGAGGTGAATTCCCGTTGTTCGTACTCAACTGGAAATAGAACATCTTTAA
GCCGTACTTGTGGACCAGTTATTCTGATGATTAAGAGAGATCTGATAAGGGGCTTAGGTG
GTGGTACTGCTGGTTTCCATTGGCCACGACCTTGTAACCATCCCAGTAAGTACTTGCGCC
AACTGTTCAACTGGGTGATGCTCCTAGGCAATCCCAATTTGATGATCCAAGAAGGATTAG
TGACCCTGTTCTTGACAACCATATATCG
>2004_PStI_67/3_NODE_1_L394
TTCTGGCCTGGAAGCAGTGCATCTGTAGGATGATCAAAAGACTGCCAGACAGTCTGATTA
GATATGTCATGAAGCACAAGATTTCCAGTATCCAAAATCTTAATGCCTGAGACAAACTTA
TTCGCTGTGCCTGTAGACCACACAAGAGTTCCATCCACATCTTTTGATGATTCATAAAGT
GGACGCAGAATCTCAGGGGCACTCCACGCCTCAAGATTCAGGTGGCCAACAATATGTATG
ATTGATCCTCCACCATCATACGGTCGGATCAGATACCCAGATGGAAGCATTAGATCTCTT
ACAAACTAGGAAGCAGAAGCAGGATTTGGGCCAGCCCCAGCACCAGAGAGGGATCTTTCA
CAAACCACAAGACTACTATTATCTAGGGTGGTTGTGTATCTCAGCGTCTAAAAATC
>2011_PStI_67/3_NODE_1_L287
TAGCACTTGTACCTTGGATTATTATCCAGTTATGTAAAATCTATCTAAGTCATTAAACAA
TTAGACATAATTTTCTAGTTTAATTACTTAGATGGATTTTACAGAACTGGATAATAATCC
AAGGAACAAGTTCTAGAACTAGTGGGAATACATCTTACCAGCGAAGGGCATTAGACTTGG
CAAATGCTGCTGCAACACCAAACACTTGTGTAGTGATTATGAAGCTCTCGCATATTAAGG
AAGGGTATTACATGGTAAAGAAATTTTATGTTCTATATTTATGTTTTCATAGTTAATAAA
AGAACACTG
>2012_PStI_67/3_NODE_1_L377
TCTTAATGGATGGCGTTCCATGTAAAATCTAAATGACCTCTTGCACATTGATTAATGTGA
AACATGCATCTCTCTTTAAGTGTGAAATCAGTTTTTTCCATTGCTCCCTTGGTTGAAACA
AGGGAGACCTCTCTTCCCTATGGGCTACAACCTAACTCATTTGGCTACACAACAATGTGA
TTTACTATTCTTACTACTCCTATCCCATATTAATTGAATTTGTAAGGTAATACACACATA
TTAAGAAAAATATTCAAAGATAAAATTTACATCATACTTTTCACTATTGTCTTTTGTGAA
ATCATAAATATGTAGTGTAATTTATCACTTAAAAAATATGAAACTTCAATAAATGAAAGG
ACAAATATGGAAAAAGTTTCAAACATTCTTTTTGAACTT
>2019_PStI_67/3_NODE_1_L235
ACAAAGGGTATATATTTTATTGTTTGGGTTACAGTAGACTACTTGTTTATTTATAAGTAC
AATCATCAATTCATCCAAAGGACAATTATTAAACTGTAAAATGTCTTTATACTCTTCGCT
CCCCTAGTTTATGGTATATTGCATTGGATGTAAAATAATATATAGGATCATAGATATAAA
GTTCACACAAGTAGTGATCATTTTCATTTAGTTATGTATGAGTCATGAAACTTACTGTAG
ATTGTAGAATGTCTGAT
>2024_PStI_67/3_NODE_1_L399
TTTGATCTAATCTTTAAGAGGATCTAGGCAAATTAGAACACAAATATATATACTTCTAGC
ATATTCAAAATCTGATTGTCTTTAAACAATTTTGCACCAGTTGACTAAGTTAAGTTCACT
CCAAAACTGCACACAAAATCTATTCTACATTCTTTTCTTTACAACTTTAGGATCACATTT
AACAAAGACATGCCAAAATTAAAATGCTTTACATACCTCAATTCCTTCACCAAACTAATC
TCAACGCCAAGCCAATCCATTGATCTTTACGAGATAGAACATGATACACATTTCCACCTA
ATAGGATAAATTATATACAGAAACAGGGAAGTAAGAGGAGAAGAGACTTAAAAGCAAACA
TAGGTAGAAAGAAAGAAGACTGAGATCCATATTAAAGGCTGAAGTATAATGTGAGTAACT
G
>2044_PStI_67/3_NODE_1_L400
TGACTAGGACTAAATGCACACAATTTCCACCACCTTCCCCAATGTCAACATTGTTCTAGA
AACAATGCTCCTATTTATGATAGGAAACGATTTTTAACAAACCAATTTAAAAACTTAAAA
ATCTTCACAAGCTTTTTTGATCAAAAGCCATACAAGTAGAAAAAAAAAAGATAAAAAATG
AAAGAACATAAGCGATCCAAGTAGAAACAGAAAAGAATGATATAAGATGAAAATGCCTCA
TCATAAACCCACTTGAAGAACTTACTAATTTAGAGGCATGGGGAGACAGGATAATCTTGA
AGAAGTGAGGGGTCATCGGTGGGGTATCTGCCGGTTTTGGTTCCTTTTGCCCTTGTCGAT
CCGCCATCCCTACCAACCGCTTTTTCCGTCTGTTTGTCATCACTGTGAGATGCTTATCCC
GT
>2045_PStI_67/3_NODE_1_L278
AACAGGGACGGCCCTGGGACTAATACCATGTAAAGATATGACTCATGTGCCTAACTCAAC
CTCAAGAGCTAGCTTTTGAGGTTAAGTTAGGCTACCTGTCATATTATTAAACTGAAGAAC
TAGAGAGATTTAGGTAAGAAGGCTATACTAATACATTTTCTTGAATCTTGAATACAAAAC
ATTTCAGCAAATCCGATTGCATATGTTTCCCAAATCTTAGATGGAATTTGAAGATTTTGA
TATAAAATAACAGTAGATCATATGCTCAATTTTCTTGTTTTCTTCTGGTGTCCGGTAAGT

>2046_PStI_67/3_NODE_1_L357
TTTTCCCCTTGTTTTTCTGCGTCTTGATAGTTCTCCTATTTCCTGTTTTCCCTACTCCTG
AGTCTCTTTTGAGTTCTGAACATCCTACCCTGGGTAAGAAGTCAACCCACCAATTTCACC
TGCATGTGCAGAATGTTATTTCCGTTCTTGTGGTTGATGTTATTGATTAATTTTTTATGT
TATTGATTAATTTTTTTTCTTTTAATTTAAAACTTGAAGATTATTGATAAATTTTCAATT
TGTTACATCACATTTGTTTAATATATTTTTCATCTAACTCTTTCGGTCCGGAACAATCTT
CTCAAGGCTGGCAACCTGGAATTCCGGAGATATCTGCTGTTTGGGATGAAGATTGGGATA
AATTTGAAGATGAAGGTTT
>2052_PStI_67/3_NODE_1_L346
ATTTTGGGTCTTCAGGTGGTGCAACTGTTTTCATGTCTGGACAAGATTACATACATTGAA
TGGGCCCCTGATTCCGAATACATACTTTGTGGTCTTTACAAGAAACCTATGATACAAGCA
TGGTCTTTGACGCAACCTGAGTGGACATGTAAAATAGATGAAGGTCCTGCCGGAGTTGCT
TATGCTAGGTGGAGTCCGGACAGTCGTCACATACTCACCACATCTGAGTTTCAGCTACGG
TTAACTGTTTGGTCACTAGTTAACACCGCATGCATACATGTTCAATGGCCAAAACATGGA
TCCAAGGGGGTTTCATTTACCAAGGATGGAAAGTTTGCTGCTATTTGCACTAGACGTGAT
TGCAAG
>2058_PStI_67/3_NODE_1_L427
ATTATCTTCCAGGTATGTTTGACAAATAAAGCATTATACCTATCTATTCCTGGGGCTTTT
TCATTGCCAATGGATTGTAACCCTACATATACCTTCTATGCAATAACATCTGCATATATG
TTCTTTGATGTTTATTAAGCATAAGGCCCTTCTTCATTGTCTAGACATCTAGTTCTGGTA
GTGTTATTGCTGCATTTCCATGAGATTTGTGTAGAACTGAATGAAGTGTTGTAGCATAGG
GGTCTTGATCTGCTTTTTGTGTGTTCTTTCTTTATGAAAGCATGGAAATATTTGCTATTT
GAATCTCCCAATTGCATCCACTGAATTCCTGATTTCTGTCTTAGAGCATTATCTTCAGTT
AATGACCATGTCTCTAGTTCAATAAAGGCTTCTTTTTCCTGAAAGATCAATTCATCAGTC
ACACCAATTACCATTTGATCCTGAATATT
>2067_PStI_67/3_NODE_1_L319
CACTACCAAGGCAAATGCAGAAATTCCAAGTTTGTCAAATCCTCGGAGACAGTCATCCCC
CATTGTTAGCAGGGGAAGACTAACAGAACCCTCTGGTAGAGGCCGAGTGCTTGGCAGTGG
ACAGCTAAGTGACCTATCTGATTCCCGCAGGGCATCACATGTCTCAGAGTTGTCTACAAG
GAAGCCTGTAAAGACTGCTGCTGACAGCATGGGACTTGGAAGGACGATTTCTAAGAAATC
TCTTGACGTGGCAATCAGGCATATGGTAAGTATTGCTTTGAGCACGTTCTTTTTCTACAC
TGAGTTGATTCAATTAGCTTCTGGTCTGCTTATGGTTGT
>2073_PStI_67/3_NODE_1_L306
AGCAACTGTTGACAATGATGTTTGAAGCATCCAGTGTCTTGATCTATATCCTCTTTTCCA
GTTTCTTAAATTGAAGATGCAGTATTAGTACAAAAGGGCATCTTTTTCAGTTAACATAAG
TAATGTTGAGGATTTGCTTGCATTTTGTTTCTTTAGCTGCATAGTTTAGAGAAATGGCAT
GTTTAAGTAAAGCAGCATCTATGTGCTGTTCAACTGGTCCCTCTGATCTCATGTTTATTC
CCATATTAATAAAGAAACACAGTTTTTGCATTGAAGTTGGATATTGTGTATTTTTATGTC
CTTGACATGATGTTGAAATTTGTTCTTG
>2088_PStI_67/3_NODE_1_L228
TAGGCCTGCCTCTGCTATCAACTCAAGAGCATATTTCCTTTGATTCATTACAATCCCCTC
ATTGGATCTCATGAACTCAATGCCCAAGAAATACTTCAATTCTCCCAAGTCCTTGATCTT
AAAATGACAATGTAGAGTATGTTTGGTTGCTGCTATCAACTCTGCATTGTTTCCAGTAAT
GAGCAAGTCATCCACATACACCAACACTATCACTACCCCACTCCCCTTCTTCTTTGTGAA
CAAAGAGCAG
>2100_PStI_67/3_NODE_1_L376
CAAACTCTCCCAACAAGACAGTTGAAAACAGGTCATCAACAGCTGATAAAATAATTGTCG
GCTTTGAGGAGGAAAGAGAGTGGATAACTAGGAAGCTCACCAGTGGACCAGCTGAGATAG
ATGTTATTTCCATAGTCGGCATGCCAGGGCTTGGAAAAACTACTTTAGCTGACAGAGTTT
ATAACAACAATTTTATCGTTGATCATTTTGATGTTCGTGCTTGGTGCACAATTGACCAGG
AACGTAACGAGAAAAAGTTATTGCAGATAATTTACAATCAAGTCATTGGTTTGAAAGAAA
GATGTAGTGAGAATGACACAGATGATGACGTTGCTGATAAGCTGCGGAAACAACTATTTG
AAAGGAGGTACCTTATTGTCTTGGATGACTTATGGGAT
>2110_PStI_67/3_NODE_1_L300
AAATATATTCTGTTGATAAAACATGATAGCGTAGCAATTAAAGCAATACTTTTTTCTAGA
ATGTCAAGAAAGAAATACTAGCTCCTTTACAACTTAAGTAGCCACTTAGATCACAAATTG
GCAGCGTTGCTATAAGATAGTTGTGTTTGCTATTGTTTTTTCTCGTATTGTTGTAGTTGT
TGCTAATTTAATAAGGGGTTTTAAGTGTTAAAATGGTTTATAATGCATTTTCCCTAGATC
GTGTCAGGAAAATCTACAAGAAGTTTCCTCGGCTTTCTGTGCCACAACATTTGGAGCTTG
CAGACGATGATGACTTGCAAAA
>2120_PStI_67/3_NODE_1_L244
AATGAGCGTTTGATAGGCACATTTTGATATTAGATGTAATATCAATAGATTGTAAGCTTA
GCTTAGGTGTCTAAATGAAAAATTCCGACAAGTTCAAGTGTTGTGTATGTGTTCAGCCTT
AACTTTGTGTACAAACTATAAAGAAGGTCTTGACTCAGTAAACAACAAGGTGCAAAGAAA
TACCTGCAAAAACTTTCTTCCAGGGAAGCACTTATCAAAGGCAAGAAACTTTGTGGAACG
ACCATCCTTCTCATGCTGAACTAAGG
>2126_PStI_67/3_NODE_1_L309
AAACTTGGTGTCAGCATAAACGTTAAAAAACTCAGTATGGAGTGATTTCCAGGATACTGG
TATTCAAACAGACTAGTTCGGTATTTCAGAACACTATGGTACATTAATCTTCCTGTAACA
TTTTCAACACATCTTCCAATATACAGAACAATAAAATCGGGGTTCTCTATCTAAAATCAG
GGCCGGTGTCTCACCCTCCTCCCATTGGTATCACCACCATCTGAAAGCTGGGCCCAAACA
CTTCTAGACTTTCCGCCTCCACTGCTACAATCATCCTCACAACCAGCAACAGTTTTAAGA
AGCTCCGACTGAAGAGAAGGGCAGTTTTCTT
>2127_PStI_67/3_NODE_1_L313
AGAAACTGGACCAGCTTTGAAAGTACAGAGCACAACTCTTAATAAACAGCACAGAGCCAA
CAGAACGCATGCTCGAATAATGAACAAAAGTTGACGGAACAACAGATTCTTAGACATGGA
AACCCAGTAACTCATTTACCTTAAGCTTCATGAAGCCCTCCAAAGGGCAAATAGCGATTG
GCAATAATACATGTGTGATACAGCTCCATATCATTACTAGAAAATCAAAATGCTATGTTC
CTTCAGTAATGAACTAAGGACTCTTGATGACTCTAAACTGATCCCACCCACTTTCTTTCC
TCCTGAAATGCTCGACAGTTATGTTCCCTATCAAA
>2134_PStI_67/3_NODE_1_L242
AAGAAGAACAAAATACGAAAACTATTAGAAGGATCTGAGATTTTATAAAGTGAAACGGAA
AAGGGGAAAGAGCCCTAGTATTTGGGCTAATTGGGCTTATGGGCCTTTTATTAGTCTCAT
CCCAGTAATCGTTCAATGTTCAGATAAAATTACAATTAGATCCTCGAAGTTATTCTGTAA
TTTTCATATTCGCCCAAAAACTTTTTGCCTCTAATCGAATTTCAATCAAAACGACGACAT
TTCGAATGGTAGCTTCAGTTCGAT
>2139_PStI_67/3_NODE_1_L342
TTGGACCACAAAACTATGCGTTACTCAAAATACATGACCATTTAAAGATTTGTATATGAC
AAATTGACAAAAAACAAACATGATAATTCACAAGATTCGACGTGATTGTGCTATTTTTGT
ATAAAACCCAGAGTGATAAACAGGCTGAACCCTGATACAAGGCTGTTTAGACATTACATT
TATCCAGTATGTGCTGTCACTCATCAAGGTCCTTGTTCTTTTCCTTCCAGATTACAAACT
TGACCCATTTCACAAGTCTGCTACCTGAACATTCTAAGTATTAGGAATTATATACTTATA
CAGGGCAGTGTGAAGTGGAAAGTTTAAAAAAGAGTTGATAATGAACTCTATCCTTTCACG
GAAT
>2156_PStI_67/3_NODE_1_L401
TAATGGATTATTCAGGATATGGAGTTTTTTGAGTGTACTTCAGATTCCGTAGAATTAGAG
TTGCAACTTTGCAGCTGCACAATGCTAAACAGCACATGAGCCCTATTCATACGCTACAAT
CATGAAGCATGATAACAATACTATCACGGATTACAATAGAAAACATCCCCGAATTATCAG
TACTGCATAAATCCATTTTAGCAAAGAGAAACTAGTGTATGAATCCTTTTTACTTGTTCA
GGTGTGGAATATTGCAGTGCAATAGCAGGGTACATATACCAATATAAGAAACGTGGAAAA
TATAGAAAAATTACAAAGTAAATTGCATTCAAAGTTTCTTTTGAAGAAGTTAATTGATTT
CTTCAAAAGATCTCCATGCTAGAATCTTCCATCATAGATTTATATTTCCTTAATTACTGT
GTT
>2159_PStI_67/3_NODE_1_L313
TTTCACTATTATAATTTTTTCATACATAATCTTTTCTGTTTGTTATTTACTCTGACAGAC
TATCGAGAATAATTTATCTTCACACATCAGGAATAAAAATACGTACACATTATTTTTTTC
AAATCTCAATTATAAAATATACCATTATGTTGTTATTTGGTCAAAATTTAAATAGCTGTG
CAGAATGATCATATCTGTGCAAATCCGTGAGTCCCAAAACATATTAGCTCATAGTGGGCC
TAAGCCCATATAAGATCAAAGCCCTTACGCTATATCATCACTGAAAAACCCTAATACTCA
CTCGATAGCCTCACTCTTCGCGCCCGATAGCAGCT
>2172_PStI_67/3_NODE_1_L334
CTGATCAATTAATGTTTCAAAAATATTATCCTAGCTGTTTCTTGCTGGATAATATTCATC
AATTAATGTTATCCTTGTATGTGAATGTAATAATTGTGCTCGCAGCAATCTTTTGGGTTT
TTGTGTTCATTACTTGTCTTGCAACATCTTTGTTGATGATATGAGTAGTATCGAACTTAA
AAGAAGCTAGTTGGACCATGAGAAATCAGGGGTTCAATCTCTTTAGAGGCAAAATAAATT
AGATGATATTTTCACAGTTGTCTTGGGACTGGATGAACAGAGTTACTCGACACCTTTATT
GGTGGAGTTAGACGAGATGCATACAAGTTATCCCTGAGATTGTTGTTATCACCTAA
>2178_PStI_67/3_NODE_1_L439
CTCTACTCATCCAGTCTTGAGTATCAAGCTTTTGTTTGAGTTATTGTATTTGTCATTCTT
CTAGTAACATTTTTGTTCTTGAATTGTGTTGTTCATACATAATACAGAGGAATCATAGCA
AGAACTATTTCTAACTTACCTTCTTTAAACTTACTACATACAACAACATAATTTGATATT
CCAACAAGTGGTATTTGGAAAGGGTAGTATATACACACCCTTATCCCTTATCTTATAAAG
GTAAATAAATTATTTTCAATAGACTCTCGACTCAGTTAAAGTAGGTGAGATCAGTAGATA
AAAGACTATACATAACAGTATCTTTTGGTTTCCCCTTAACAAGATAGTACTTCCTCAACA
CACCTTCCTTGACAAAACCAGCCTTCTCCAACACCCTCTGTGATCCTATATTATCAAGAG
CCACGACACCTTCCAGCCTCTCCAAATGGGGCCATTCGAAG
>2183_PStI_67/3_NODE_1_L415
CATAGAACTCGAACAAAAAAAATAGGATGCCTATCATGATCTGCATGTTGAACTCTAAGT
TATATCTGAATGGCCTTTGAATATATAACCAGCATTCACTGACTACAAAACATACATGGA
AGCAACTGGGAAACTAGCAGTCTGCTTACCGGTACAAAAACAAGGGACTCAATTACGTGC
ACAAAGATCAATTGAAATGTTGGAAGCCTATGCCGAGCATGATGCTGTAGCTGCACTGCA
CATATTTTTACAGTAGAAATATCTAAGGAAAGGAAGGCTACATCAAGCAAAATATAGACA
GGAAGTAGTAGATGCTCAACGAATCAATAATTAAAAAAGCTTGTTTAGAATAGAAGATTA
ACAGGATATTTGTATATGAAAGTTGAGTTCTTCATACTTTGATAACAGCATGACCATATC
TTTCTTCTTAGTTTTCA
>2188_PStI_67/3_NODE_1_L376
TGATGGAAGTAGTTTTCAAGTTGTTGTCAATGAAAATAAAGATGATTCAGTTGAAGATGG
AGATGAGGAAATATCAACTGAATAAGAGGAAAGTAATGAGGAGATGTCAGGTGATGAAGA
GGAAGGGGATGAGAAGACATCAATGAAGAAGATAAGGAGGAGGAGAATGCAACAAGTGAA
GATGAATATTTTTCTGATAATGATGATTCATCAGGTCACTTTCATACCCAAGAAGAGGAA
GAAGACAAAGATGAGGAGGATTGAGAACATTAGTTTATCGATTTTTTTTGCTAATGTACA
ATGCTATATTTTGTTGAACTTACAGTGATTTTGGCCTGTTTTTGTGTTGAATATTGTATA
TAGAGTTTTTGAAAGGACATCGTAAATAACTGTAAACT
>2191_PStI_67/3_NODE_1_L232
GATTCTGGTTGCACCTATCATATATGTCCTCACAAGGACTAGTTTGCCACTTATGAATCC
ATTGATTATGGTACTGTCTTGATGGGGGAATGATTCTCCATGTAAGGTTGTTGGGATAGG
TTTAATTAAAATCAAGACACATTATGGTACTATCCAAATATTAACTAAGGTTCGACATGT
TTCCGATTTAAAATGAAATTTGATATCACTGGGTACTCTGAAGAAACTTGGCTATAAATT
CTCAGCTAAAGGTG
>2196_PStI_67/3_NODE_1_L369
AAGATAAATAACAAAAGAAAGAGCTAGGAAACTATTATCTATATACTTTCAACAACAAAT
ATGAAACTAATTTATGTTAGCTACCAAATAAAAGTAAATATATGGAATAGTAGCCGAGTC
AATATTTTTGTCAAGGGTGTTCATACTTTTAGAACATGGATGTGTGATTTTTGTATCAAT
GGTGTTTAACAATTGATATATATCAAAATATCTATATTTAACATATATATTTGAAAAAGT
TTCCGAGGAAGGGTGTTCATCTGACTACTCTTGGGTGAATGTAGCTCCGTCCCTGATATG
ACATTTGTCAAAACTGGAAAGAACCTTTTGTACACCCTCAAGAATGTTATATTTCTTTTG
GGGGGAAAATGGAAGATCTCAAAGCAAGATA
>2202_PStI_67/3_NODE_2_L250
GGTTTCGCTCTTCAAGGCTGGTCTTACCCACATGCGGATCCAACTGGTTTCGCCCTACCA
TGGGCTCGTCAGAAAAGCGGCGATAGCTCTCGACCAGCTATACCGTTCGAACGCTTTGGC
TTATGTCATAGTCAGGTCCAAGACCAGCGACAAGCTCCCCCAACTGAACGGGGTCGGCAT
GCCTAACTCAATTAGCCCTCAGCGTCTTAGGCAGTGCTCGCCTTAAACGCTATCGTCGCA
TCCCTTTATACCCACGGGCAGGTACTGTCGTC
>2207_PStI_67/3_NODE_1_L412
AAGACCAAGTTCTTCTTATTATTTTTATTTTTATATGTTTTATAGGAAAAGCAAATTAGC
ACTGAAGAGATTAAAAGAAGAGATTAACAAGACTCACAAAACATGCTGGGGATTTAATTA
GATTAGAACCAATCCTATAACAACAAAGTTAGTATACAAATAAATACACATAAAATACAC
AAAATAAAGTAAAGAAAGAACACTTAATGATTTTTGGGCCTTTAGCCCACTTGATTCTCT
TTGTGCTGCTGCATCCTCTTTTGGGCCTGGCCCAATTCTTCTATGACATACATTTGATGT
ATATCATTGTATAAAACGTCATTTTTTCCTTCGCGGGACCTGCACAGCGGCTTCTTTTTC
CAAACAGGAGGTCTGACTCGACGAGGAAGGAGTTTGGGCCTCCATGGCCCAAGAAAATGC
AAGATGGGATTCGA
>2221_PStI_67/3_NODE_1_L392
TTCTGTTTGTGTCCAAGTGGATATGAAGTTGCAAGTCCAAGAGTTGTCGAAGCGATATAT
GCAGAATGTGTACCTGTCCTGATTTCAGATAGCTATGTTCCACCATTTAGCGATGTCCTG
AATTGGAATGCATTCTCTGTGACTATTGCTGTGAAGGACATACCAAATATCAAGAAGATA
CTAATGAGCATTTCTCAGACTCAGTATTTGAGAATGCATCGGAGACTGAGGCAAGTGCAA
AGGCATTTTGTGATCAACGGATCTCCTAAAAGATTCGATCTTTTCCATATGGTTGTTCAT
TCCATCTGGCTAAGAAGATTGAACATAAGAGTTCAATAATAGGAGTTAACATACTTATTT
TCAACAAGATAGAGAAGAGCAACCTTTAGTACTAGTATATCTAAATGGAACTAA
>2226_PStI_67/3_NODE_1_L237
CTAAATAGCAGCTGGATTGTGACATGATTTTGGGTATGTGATGTCCTTCTGATTATCTAC
CCTCTTGGAACTTAGCTTAGGTTATATGGATGTTGCCCTATGAGTTGTGTTACAAGGAAA
GGGGCCTGGTAAGGGCTGAATATGAGCTAGAGACAGGGGCAGGCATGCACTGACTTGACT
TGAACCTTTATGAGTGTGTATTGCCAGTTGCTATAGAGATATGTGGACAGGGAGATTTTG
CATTGATTCTAGGTCAT
>2236_PStI_67/3_NODE_1_L313
ATATGTAAACTAATCAAAAAGTGGGATTACCGTGAAACGGACTCCGTTTCCTAGTATAAT
ATCAGAGTTAAAATCTCTGTCGGTTGAACTGGCAGCAACTGTGATCATCCAAGGAGCTAA
ATTTGTGGCTGAACCAGAGATTCCTTCATTTCCAACTGAGGCCACCACAAGTATCCCACG
GCTAACAGCATGAAATGACCCCACAGAAATTGCATCATTGAAATAATCTCCTTGGGGAGC
ATCAGGGCCCAAAGACAAAGAAATGACATGAACTCCATCTCTTATTGCATCATCAAATGC
AGCCAACAAATCAACATCATAGCAACCAGAACT
>2251_PStI_67/3_NODE_1_L334
AAAAACAACATGCCAATTCAGCATTAGAAGAAGGTTTTATACATGATACATAAATTTAAG
AAGTTCAATAGCACTCAATCTTGCCCTGTACAATACAGTTCCTCCGTACGTGATTAATTA
TCACAGTGCAATGACAGCATGACATACACACGAACCATGCACAAAAAATGCAAAGGAAAA
CCAAACTAACTGTTAACACATTGTGGCATGTGGCACCGCAATAGGATGAAATTTCCACTT
GAAAATCAGACACAACATCATCTATTTGAAAATGTTGGTGATTTATCGGAGTACCAGAGC
ACTTTAGATGCCAATTTAATTCATACAACTTAGTTGACATCGAAGTGTCAACTACA
>2256_PStI_67/3_NODE_3_L230
CAATGGGTTCATAATATTTAGAGCAAAACAAATAATATCTATAGAATGAGATATATGTAT
TTCAGAAATAATTAACTGTCCTAACTTACAACTCAAAATGCCTAAATTCTTAATCTTCCA
TTGTTGATACGAAAGAAAGACGTATACTTGTTAGGTATGGATCATATATATTTCAAAATT
GACTTGTTAAATTCAAAACTCAAAACTCTAAATTGATAAGATTGAAGGAGATGAGTAGAA
CAGAAGATGTAT
>2257_PStI_67/3_NODE_1_L381
CTTCACATTCCTGAGGCTCAACAGTGCCCTTGTTGGAACAATCATAGGTTTTATCTGTAG
GAAGTAACTGAAGGAAAACTTGGTCGCAAGAACGACCACCCAAAAGAGGGAATACTTTAT
GTTATCGACAAGGCCTTCCCTAAGTCCACGACCCACAAATGTCCGACTCTGGAACCACCA
GGACAACAGGTAAAATATCCTCCAGTTCGTGTTCTCTAGAAAATTCCTGACCCATGGCAG
AAGAAAGAGTGCCAAAGCTAATAATTCTGGAGCAATGAAAACAAGAGCAACCTCAAGAAA
ATTCACCATCCTCTTGTTAGCAGCACTGGTCCAAGTCCCATCGTCATTCCTTTGGGTCCA
AATCCTCTCATAGAATACACCAAAGACCACAATCCACCCAGCT
>2260_PStI_67/3_NODE_1_L230
TATTTTCCACATCCCAAATCAGCATTCTACAACTGTCTGGTTATATGCTTGCATATATAT
TTGAAATCTTATTGCGTTATAATCTGCTGAGGATGGGAATGGGTGACGACCTCATTGTAG
ACTGCTGTAGGAATTGTATGAGTTTTGAACATAGCCATCTAAGTTCAATTAAACCATTCC
ATAAATGGTAATACCACTTAAGGGCAGATAGACCATCCACCAAGTGCTGCTATCCGCTTC
TACTAAGGCA
>2261_PStI_67/3_NODE_1_L254
CATGGGTGTATCTGCAAAAGAATTGTATTTCTTAAAATATGAGGAGCAGGATGATGATAG
GTTTGCCGAAATCATGCGTAATGTTCTGTTCAACAAGTTTATATTTAAATTGAAAGTGAA
AGAGGAGATGTATAGTGATGAACAGCGTGTTAAGTCTACAGTGGTGAAAGCTGAGAAGCT
GAACTTCCAATCAGAGACCAGATTTCTGTTGGACTTGATCGACAAGATCAATGGGCAGGA
ATCTAGCACTCTACCTCCCAAGACAAATGATGCAAC
>2269_PStI_67/3_NODE_1_L226
CAGGAGCACAAGGGAGAAACCGCAAGGCCCTTGGCGATATTGGAAATATGGTAACTGTGC
GTGGTGGGGTAGCGGGAGGAAAGCCGCTTCCTCAAGTGTCTCGCCCCATAACGAGGAGCT
TTTGTGCACAATTGCTTGCTAATGCACAAGCAGCAGCTGATAACCAGAAGGTTTATGACT
TAAAAATCTTAACTTTTCTTGGAACTTTTCAAACTTATTGAAGTTAACAAAAGGGTTATT
GGTTTTAG
>2284_PStI_67/3_NODE_1_L423
TTAAAGATTCTATTAAAACTTCTAATTTAAAAATGAACAGGCATATCCTTCAAAATAAAT
CATAAACTGACCAAAATCTTATCGCGAGAAATTCAAGTAACAAGAAGAATTGTATATTTT
CTAGTCATCTCTATGTGACAATATTAACTATCAATGCAACAGTCAAGAAGAAATGACAGT
ATTACAAAGAAATTTAAAACAGGCGAACCGATTACTCCTACTTGACAAAACGAGCTCTCT
TTTATATAGATAAGTTAGAGAAATTTCAATTATCAAATACGATCTGCTTCAGCCACTTAC
AAATTCACCAATACAATCATATGAACATATTAGACACAACATTATGATAAACGTAGCTTA
TGCGTTGAGAACCTATTATGGTACTAACAACCAAAGAGAAATCTGAAATACCAACATGAC
AGATTAGTGAAGAATTGACCTCAAA
>2293_PStI_67/3_NODE_2_L245
TACAACCACTTCCTTCAAAAGAATTTAAAGAGTTGGATAAATTACCAATAGATGCAGGGA
AAACACCATCCAATGGATTAGCAGCAAACCACAGTACTCTTAGATTCCTACAGTTTGTCA
ATGATTCAAGGAAGCTGAACATTGAATCGTTGGAAAGGTTATTTATGCTCAAGTCTAGGT
GCTCAAGATATTTTAAGACCGGTGAAACTGTTGTTTGAAAGATCAATCACTCTGAGTCTT
GAAGCATTTGATATTGAATCAGAGATA
>2294_PStI_67/3_NODE_1_L418
TGGCTGCTACTACCCACACCTCCTGAAACAATACAAGGCATAAAAAGGTTCAATCTATAC
CTATTTTCCAATTTCATAACACTTCAATTGTGACTTGAATTAAAATATCATAGCCAATTT
ATGTACAAGATTAGACATCATCAAAAAGTAACTGTACATGACTAGATCCTCATGAATGCT
ACCATATGTCCATTTCTGTACATGACTAGATCATAAGAGACCCCACCTGTAAAGTTGTAC
TACTCCATCTACAATAATATCTTTTCTGACCTGCTATAAATGAGCAAGCTGTGCCAAAAA
ACTCTTCTTTTTATAACTTGCGAAATAGGGTTCTACATTTACCCTAATATGGTATCCCGA
AGAGAGCACCTTGGAAACTGAGAGAACAATTCAAGTAAACACTCTTCATAACTGCAACTA
TCCTTTAGCAAATGATAGCA
>2302_PStI_67/3_NODE_2_L338
TCCGGGTATCTTCTTTTACTTCAATTTCTTCTTTCATTCTAGTTCCGTTCCTGTTTCCAT
ATGTGACTTTGATATCCCCAAGTGACTGGTTGCAACCACATAAATGATGCTATGTTGATT
ATGTTACAGTCTCTTGGTGGATCCGGTGTTATTTCCATTGGGGATATCTTGGATGATTTT
ATTTATCGAAAATTTGTTGGGGATTCTTATATGAGCATTAGTGGGAATGTTACCCGTAAA
ATGAAGCAAGCTACCTTGGACAAGTTCAACAATAAGGGAAGTAGGAAATTTGCTGTTTTG
ATGAAAACTCGTGCTTGTGTTCCCAGTGTCAAGCTTTCGAGAATAGATATAATTATTT
>2306_PStI_67/3_NODE_2_L326
AAGAAGCAAAGGGTCACAAATGCAGTTCAATAGAAGAGTGCAGGTATTTTTAAAAAATTA
TGAATTATTTTCAAGAATGCCCATGGATATGTATCCAGAGGCCAAACATGCTAAATCTTG
GTAAGCTTCAACTTTCTGAAATAAAATAAGCCTCCTATCTTCCAGGCCATCACACAAACC
TTTCCATCCATTAATTAGCATCTAAGACTAAAATAATGCTAACACGGATAATGTAGAAAG
ATTTGTCAACGAAGTAAATATATCCCTTTTGAAGGATATTAAAATCTAACAGACACGAAT
GAAGTCAGTAGACGAGGAAGAAAAGAAAAGAAAGCCTTTTTTAGTTTT
>2308_PStI_67/3_NODE_1_L255
GGCTGGGCTGGCTTGATCAGAAAGATTTGTTGCAAACTGAAACAAGGACTGACAGCATTT
GGCATGTACTTGGTGGATTAGTTTCTAGAATTTCAGTTCTAGAGTTATAAATGAACTCTT
GTTTTATGTTTCTGGCACTATTACTTCTTAATGTTTTCTGTGATGTAGGAGGATCTTTTG
GAGTTGCAAGATGAGAAGCTTGCTTCAACCATAAGAGAACAGCAACATCGGGCACTTGAG
TTTTGGGAGAAAAACTGGGTACAGACAATCTTGTTCA
>2312_PStI_67/3_NODE_1_L407
TTAAATCCGATTAATTTTTGGACTGAAATTAGTTTTAGTCCATTTTATTTGTTCAACCCA
TTTTAACTTGTTCATATCAATCCAACTTGTTCATATGACAATTGACAATTGACAATTGAC
ACCATCGATGGTGATCTCGGTAAACTTGAGAAAGTTTATCTTTCAATTTGCGACAAATCC
TAGCTTTTCTCTCTCTCTGTAAGTAAATCTTATGGAATGAATTTTGTGTAAGCCTGAAAG
ACTCTTCTATCTTTTTCCCATGCTTCCATTTTATTTGATGATACATCAGATCCATTGTTT
AATTAATTATTGAATTTGATTTCATTATTCTTTGCTCAATGATTTGTGTTGATTTTAGAT
TCAGCTACACACTTGAGTATATATCATTGTTTTCTCTATCTTGATTTCAATTGAAAATAT
AAAAATCTT
>2319_PStI_67/3_NODE_1_L314
CGTTTGAGTATCTTGAATTCAACTCCGTCAAGAACCCCATCATTATTGACCAGAACTACT
GCGATGTTCGAGGATCTTGCAAGGAAATGGTAATACATATTCAGCTGTATAATTTCTCGG
ACTCTTGAAAAATGTCGACTGAAAATGCCTCTTGATACCTTCTCATCCAAATTCACAGTT
ATTCAGGACATCTTTCCCCTTAGACAAAGTTTGTGTTGGATCCTCCAAAAAAAGTGTATT
ATTTGAGGATCCGATACGGATGCAGCAACATTTTTGAAAAGTCTGAGTAACATAGATAAA
TGAGTTATACGCAGCTGATGTTTACACCAAATCAAT
>2320_PStI_67/3_NODE_1_L306
CCACTAGGCCATCCCGAAGGGCAATTATTTCTGTTTTAATATTTGATTCTTTTGGTCCAG
ACTCCATGTGTGGGATTACACTGGGTTTATTGGTTGTTGATGCTTTTAGTAACATCATGG
TTTCAATTGTGAGTTCTTTGATACTGGCCTGTTCCTGCATACACATTCTTCTGCCTAGGT
TTGACCGTTAACCTTTTTATGTTCGGGTCATTTAGATTGTTCTTTGTAGGACTTCAAATA
TTACTTGTTTAATTATGAAAAAAGTGCAGTTTAAATCTCAGATTTCAGAATAGGCGTGTG
GAGAGTTAAAATCTATGTTTTTTTGGAT
>2321_PStI_67/3_NODE_1_L292
AGAAGTTGAACGTCCTTACCGAGAAAAGAAATCCTGGTTGTCTCTATTGGTAGGGAGGAA
CAATCTTACAAAACCAGCACCCTCAAAGGATGAATTGTGCCATGGATTTTCAAGCAAAGA
TCTGCAAAACGCTTTCAATAAATGAATGAGGACCTAAACAAGCCAAACTCAACCCTAAAA
TTAGCTCATGAGAGGAGAGTCGTCCATATAAGGAAACCACAAACCAGTCCCTCAATCAAT
GTGGGACTTAACACTTCGCACACGTGCAAGACTAGAACTAGACCATGGATAGCATAGTGT
TGGGCCCAACATTG
>2328_PStI_67/3_NODE_1_L427
TGCCTCTAAAGAGAAGATCAAATTGAAATACCTTTATGATCAAATAAAAATCAGATCGAG
AAGCTGAAAAATAGAGAAAGAAAGGATGAAAAGAGAAGACTGAAGGGCAAGCAAAATTAG
TGAAACCAGATAGGATTTGAGAGCTTTGAGAGTTTGCAATGTCAGTAGTATGTGTATATA
ACATTTGAAACATAAACCACCATATATATAGTTATCCCATATCTGCTCACAATTAGCACC
CTTTTAAAAGTTTTATCAAGCATAATACTGGAAAACCCAAGAAAAATAAACAAACAGAGA
GAGAAATAGAGCTTACTTGAATTCAGTATAGTTGTTCTTAGAAAAAATAAATAGCAAACA
AGTTCACGAATAAACAAAGCTTCACATATCTCCTCAAATAAATAAATTTTTCAATTTTTC
AACACATATATTACCTCTTCTATAGAGTT
>2332_PStI_67/3_NODE_1_L388
CGTCAATCAAAATAAAGACTAAGCAAAAGCTACTCCAAGCAAGATGAAAAGGGGTGATGT
AACGACCTAGCCCAATACTGTGAATTATTGTCCGCTCTTGGGCCTAGCCCATCACGGATT
TGTCCTTTTGGGCTCACCCCAAAAGACGCCTCACAATATATAGACCAACCTTTTACTTAT
ATACCAACATCTCTCCTGTGTTTTGCCGATGTGGGACATCTCATATCAAGATGAGTTGTT
ACACGTTTATTATAAATAAATAAATAAATAAATAAATTTACAGTTGTTATAATTCTCAAG
TTTTTATCTTAAATGTACCGGTTACAAAATTTTCACTCTTCTTTTCTTTTTTGTTCTCAA
ATCTCAATATGGTGAGGAAATAGCTTGATACATAATGTGATGGAACTCAT
>2337_PStI_67/3_NODE_1_L352
ATCTTTTCTTCCCATGCATCCAGGTTGGTCAATTTCTTTTATAATTGTCAGTTCATTTAT
TGAAGATATCAATTTTCAGTATTTGCTATGCAATATTTTCTGGTTCATGCTGTTCTCTCT
ATATTGATCTACCATGTATTTTGAATTTTAATTTAAATGCAGCAAAAATGTGGTGTTACT
GTCGAATGGTGTACATGCCAATGTCTTATCTGTATGGGAAGAGATTTGTTGGTCCAATCA
CACCACTCATTTTGCAATTGAGGGAAGAGTTATATGATCAACCATACGATGAAATTAACT
GGAAAAGAGTACGCCATTTATGTGCAAAGGTATGACTATCAAGAGTCATTTGATTACCGA
GATAAGGGGAAAAA
>2342_PStI_67/3_NODE_1_L252
TGTTCTAAGGTGTGGAAGGCTTCTCCACTTGGTTACCTGATATAAAAAAAATTGTCCTTA
TATCATCTCTTTGCCTCTTTATTTGTTCTTACAAAGACACTCAAAATCCTTACTTGCCAC
AGAAACATACTAACAGCTTCGTCAGAAAACACCTGAAACAAAACCTGTTACATGTTTGCA
TTGAACAAAAATCTTCTACACTAAGCTGATCTGAGAGGACAACCAACAAGATCAGAACAA
ATGGCACTCAAGCGATAATGGCAGTAAGAGCATC
>2363_PStI_67/3_NODE_1_L370
TTTCCTTTCCCTTTTCTTCATATCTAGTTTAGTCTACTTATGAGTTTTTGAGCCGAGGGT
TTCCAGGAAACAACCTCTCTACCTTGTGAGGTAGTGGTAAGATCTACGTATATTCTACCC
TCCAGACCCCACTTGTGGGATTCCACTGGGTATGTTGTTGTTGTACCAACCAATCAATTG
AATCAATTGTCACGCTTGCTAGGAAGAAGTCAACTTTAGTAACGAAGTTGCATAAACTAA
TTAACATTGTCAGTATATAGAAGTTAAACCGTTTTGTTATTCAACAACAGGTACTTTGTG
GTAGTGAATGCGGTAGCATGTGCATATGCAGCGATATCTATGGCGTTTTCAGCCCTAATA
ACGCGCGAAAACCGAGGAAGAAATTGGAAAGA
>2368_PStI_67/3_NODE_2_L208
TATGACTCATCAACTTTCAAATGCACAATGATGTCATAATCAGCCATCCAACTTTGCTGA
CTTTCCTAATATCATTCAACAGGTGAAATCATCCATGACCAAATCAAATTAACTGGACAA
ATTTCAGCGAAATCCAGGAGAAAACAGGAAATACCTTGTAAGAGAGTGGAAGAAACAAAT
ACTCAAGAGTAGAAACACCCCTCAAGAAATTCTCAAATACTCCATCTTAG
>2371_PStI_67/3_NODE_1_L352
TGGGGGACTGAAACAGGAGAAAGTACCTTTACTGGTCCTCTACTTTCTGTATTAGTTGAA
TTGTTATACAACTTCACTTCAAAGCTTCCGACAGAATCTCACATGTTCAATTCCAATGAC
TTCATTGTTTTCTCAAGCCATCCCGTGGCTTCCAACTTGAAGCTTCCTTCCATATCAGTG
AGTACTTTACAGCCATTTAAATGGAAAAGTTTTGCACGGCACCCTACTGATAGATATGTT
ACTCTTTCTAGGGAAGTGCAGTATCCCAACCGCAAATCATGGATGTGAGGTAGGTCTACG
AGAGATTTAAGCATTGTACAAGAACCTAATTCAAGACTGCTGAGCTTGGCAAGAGTTCTG
ATGCAATCTGGAAG
>2374_PStI_67/3_NODE_1_L251
GTTACTTTCAAATCGATTTTACTTCATCTTAAAGAATATGATATCTCACTTTTATAACTA
TAAAATCAAAACTTATCCGTAGTATAGAGATGTTGCATATGCAATCATATTCAATCAACA
ACGACGAGATTAATAAACCTTACCAGTAACAAGATGGTTACGAAGAATTAATATTTCATA
ATACATTTCGAAATTCCAGTGGAGAACTTATCATCCTGCTTGTCATCATAACAATGCACA
TCTAGTTAAGTCCATAGTTACAGTGAAACTTTC
>2377_PStI_67/3_NODE_1_L299
ATATACAAAAAGCGTAGATAAGCCAACATAATAGCCTTCGGGTGAATTAATCTTTGCAAA
TACAAATGTTTTAGACAAAAAATTATTAAGAGCTTTCTCATGTCATGGTTTTAACTTGTT
AGTCCCAATACACCAGAGAGAAGGATAAAGGAGAAACCTTCCTTTATTGCAAATGCAAGC
GGCATGAAGAAAAGACAAATGGTTTATTGCTTAAGGCGTTATATTTGAAAAGGGGGAAGA
GTTATGGGATGGATTATATAGGTGAAAAGTCACTAAAAGGCAATAGCAGTTGATTTGAGG
AGGCAGAGAAATTTAACTCAA
>2382_PStI_67/3_NODE_1_L266
TCATTTTTTGACAAATTCAGGAGATACCATTGAAACAAAATATTCATATAATCTGGCATA
AGATGGTGCAGAAAATATATGTACAACACCATATCTACTGAAGATATTGATGATCATCTG
ATGAATAGCTTGTCTTTTGTAAAACAATCTTGTTCCAGTTTTGATAATTTGTTTTGGAAA
ATCTAGAAGCAAAGAATAAAATCTCATGGATTTATTATTAGTCAAAAGTACCTGAACAAT
AAGATCATGCAGAAGCTTCTTATAGCTATGGTGGTTGTGGTGATGGCT
>2385_PStI_67/3_NODE_1_L320
ATGTTTTTCTTAAACAGTACTAATATAGTACCACAGCAATTCATCCCTTCAAGACCGAGA
TATTCGAGAACTTGAAAATTTACATTTTGCCTCCATAAATACTTTTGTTTTAAATTTTAT
CCTTTTTGATATTATTGCTGTGCTGTAAAACAAGCTGTGGAGACCTGATATTGCTCTTTA
GATATTTGTGTGTTTTCTTATGGTCTTTCAAATGTTCATTTCTGTTCTTTCAAGTGTTTT
GTTTGATACATATTGCTTGTTGTCAACTATTTATCTTCTCCAGACAGAGGTTACAACTAT
CATTTGTGGGCAAAAGGAGCTAAAGAAGCTTTTAGATATTAG
>2394_PStI_67/3_NODE_1_L437
TTAATTTGTTGTTCCTTGCATTTCATCCTTTGTAGTGAAATTTCTCAAATGTTTCTGTTC
AGTGCATTTCTATGTTTTGTTTGCTTAGATCAATTAAATTTGGCTTTGTTTTTATGAGGA
AAGATGTTAATGTTTTGTGCTTTGTTTTGATTATATATCGTTGTTTCATCTTTCTTTCTA
TAGAATAACCTAGCAATATCATTGTTCATTAATATACTTTGCTAATTTATGTTTGTGATC
TCTGATTCTATTTTGTTTGATTGAAATTTATTGAATGGATTACTCTATTTGGGATCTTTT
AGTTCTACTTTGATCTCTTACTTTTATATATTTATTTGTAATGTGTTGAAGATGTTCCTC
TGTTTCTCCTTATATTTTGTAATATAATTTGATATGTAATTGGTATGACTAACTTAAATT
TCTATAGATGATCGAAGGGGTCTTAGATATTTTGAAATA
>2398_PStI_67/3_NODE_1_L232
ATACACATGTTTGAAACAATCATAAATTAAGGATAAAGTCTTTGATTCTCATAATCGCAA
TATTCTATTCTTTTCCTTTTCATTTGGTTTAGTAGCAGATGGTACATTAATGGTTTTGCT
TCTGACCTGTTAAATTATTTGTTTGATCTAGAAATCTGGAGAGAAAGAAAGCCAGAAAGG
TAAGATATCTGAAATTTTGGTGCATCAATTTCTTTACCTGAGAATCAAATCTGGTTCATT
TGTTCTTTTTGGAA
>2405_PStI_67/3_NODE_1_L385
TTCACGTAGTGTGCGGTTCAGCAAATTTAAGAAGTCTTCCTTTGCCATTACTCTTTGTCA
GATGCAAGCATTCCAGGGACCTCCAAGGTCGTGTAGCGTACAAAAACTGTACCAGCCAAT
GCAGCAAGTTCAGCAATACTACACCCCTTCCCGTGCTTTTGACAACAGCAATTGTAACGA
CAGTAGCAGCTCTAGGACACAGGTTTCTTTAAAGACACCAGATGAGAAGTTCTTCACTAT
GGACTCATTTCCGGCTACTGACTGTGCCATCTACAATGCAGATCCTTCCATAATCGTCTC
TTCCAACAGGATTTCTTTCTCTCCTCAATGTTCTCAGTCGTACATGTCTGAGAAACTTCG
TTTGTACGAGAACACTGATGGTTCACCTGCCAGTGGGTGTTCAGGAG
>2415_PStI_67/3_NODE_2_L343
ATGTCCAATGGCAGGATCACATGGATCCTTTGCAAGTTCAGTGATCCACTGAAGCATGTC
CAAGGAAGACTTTCGCTTCCTCTTCCTAGTAATGCCATCTTCCTCATTCCCGCTTAACTT
TGTTAGGCCAATGTCATCTGTGCCATCGTGAACGTCTACATTTCCATCACCAATTTTCAG
ATGTTCTTCGTCATAACTGATGCTCATCTTTCCATCACTATACTTCCTCTTCCTAATAAT
ACAATCTTCCTTGTCCCCATTTAACTTCATTAGCCAAGCACCATTTATATCACACTGGTC
GTCTTTGTTTTTATTCACAAACTTTGAATCTTCTTCAGCATAAACAACACTAAAATTTTC
ATCAA
>2418_PStI_67/3_NODE_2_L375
TTACAGTATTTTAGGAGTCCTACATTCCTTGCTTCACCTATTTGATCTTTTTCAGACTAA
TGAATATCCTCTACAGTTGGTCAGTCACTTGCCATGTAAAAAAGGTAGTTGATTGTCTCT
GCTTGTTACCACATAAAAAACATCTAGAGCTTAAAACCTCCTTTTGTTAGATTCTCATCT
AGATCATCTTTTTTGTTTTGCTAATACTTCAAAACCATTCTTTCCAGGACATTGAATTAT
CAAAAGAGATAAATGAATCCTTCAAGCAATCTTCCCAAGCCAGAACAAAGCTCCCAACAG
GGATCGAGATGAGTGTCCATGTTTTGACGATGGGGTAAGTTGATATTAAAGAATATTTTC
AGATATTTGTGGTCTGTATCTTCACAGTTAGAAGTTC
>2428_PStI_67/3_NODE_1_L396
AAATGGAAGATTTTCAGTCCATTCAGCCTACTAGATTATTAGAAAGAGGAGAACCAAGAT
AGAATGGCATAGTCAGCTATTGTCTAAATTCTTACACCATAAAATTTCATTCTTTCTCTG
GAGAGTATTCAATAGACAAATTTCCACAAATGACATTCTGAAGTCTATGGGAATATCTAT
TGTTTCCAAGTGTGGATGTTATTATATAGGTGTGGAAGAATCAGTGAACCATCACTTTCT
AACATCTCCCATAGCTACTAAGCTATGGAAGCATTTTGTTGTTTGTACAGGTTACAAATT
GGAAGGCAGACATGTGAAAGGGGCAATTACCACTTGGTGGTAATTTATAGCAACAAGAAG
GTGCAAATCAGTTCTTAATGTTATCTCAACAGTGCTCATCTGGGAGCTCTGGAAGAGA
>2436_PStI_67/3_NODE_1_L245
TTTTGGGTTTTTGTGTTCATTACTTGTCTTGCAACATCTTTGTTGATGATATGAGTAGTA
TCGAACTTAAAAGAAGCTAGTTGGACCATGAGAAATCAGGGGTTCAATCTCTTTAGAGGC
AAAATAAATTAGATGATATTTTCACATTTGTCTTGGGACTTTATGAACAGAGTTACTCGA
CACCTTTATTGGTGGAGTTAGACGAGATGCGTACAAGTTATCCCTGACATTATTGTTATC
ACCTAAAAACACAAGGTAATTAAAGGC
>2445_PStI_67/3_NODE_1_L432
AAAGTTAAATGTTCTACAATTCATTTTCATTCAGATCATGTCAAAAGAGATTGGATGGAT
CACATATTGCTAGAAAAAGAAGAAAAAGAACCCATAAAAATTCAATCTTTCTATGTTTTT
CTCCATATAAATACCCTTTCCAGCTTCCACCAAAATAAAACAGCTCCTAAAACAACTTCT
CCTATTTTTTTCATTGATTAATAACTTAATCATATTCCAGATATCCAAAATCTCAGAACC
ACCCAATTCCTACTCTTGAATACTTCCTTCCCAAAGCTCTTTTCCATCTAACAGAAATTG
ACCCCCAGAAAAAGTGAGAACGGGAAAAGTTATTAATTATAGGTTTTCGAGGTTACCAAA
AAAAAAACAGAACAAACAGAAATTAGGGAGAATGAAGCACAAATACAATACCATAGCTAA
GTAGAATGAAGAATACAAAACATTATGCAGAAGG
>2458_PStI_67/3_NODE_1_L433
TAATCCATGAAAGCTATATTTGGAATCAATGGATGGATTGTACCCCTGTCAAGGAATTGT
AAATGAAGACTTTTCAGTATAACATGCTCAGACATACAAGTGTTATATTCACAGAGAGTG
TAATTACCTGCACAAGGGTATCATGCCTGAGGGGAACTCTACCAAACTGCGGACGGGATC
TGGTAATATGTCTTTGATCTTTTTCTTCCCATCAAAACCAGTTGCAAGTATGATGACATC
AGCTTCCAACTTGGTGTTGTCATCTAATTCAGCTCCTCCTTCCCAGAACAACCATGGTAT
CTTAATGTAATGGCATTGAAGCTATTAAGCAGGTAATTGACATAGTCATAAAATAAACCT
GTATCTGAGGATTAGGAAGTCTCAAATTCTCATGGAGCATATCAAGCAGACTCTGTTTTA
TTTTGTCTGTCAATTGGACATGAGCTGATCAAATG
>2462_PStI_67/3_NODE_2_L208
AATTATATTGTCTCATAAAAAAAATAATATTGTCCATCAATTATCTACCTTGACACAATT
ATCTACATTGGAAAGAAGTTTTTTATAGATTTCAATACCAAGTACAAAATTAGGTGGGAA
GCAATGAACCAAATACTTGATAAAAAATAATCCTTGCATTACTAATCCTTGCATTGCTAA
TTCCTACGTTGCTAATCCCTGCGTTATTCATCTTCGTACCAAATGACCAG
>2463_PStI_67/3_NODE_1_L276
AAAAATCAACCAAGACCATTTTCCCACATAATTTTTTATGTTGATCGCATTTTCGGCCTT
GAATTTTCCAATGGAGTTTAGGAAGATGTGTTATGCGAGGTCTCTCATCTAGGGGTATTT
TGATAATTTTTGCGGAGTGTTACAACACCTATCTCATATGATGTTGCATAAATGAAATCT
CCCTTCCAGTTCCTTATACAGAAATCACCAGCACTAGGACCTAAATTTCCTTTTAGAGGG
TCTATCAAAATTACATTTAAAACAACCCTCTCTTGGTAAAATCCAATAAATTATTTTT
>2467_PStI_67/3_NODE_1_L380
CACTTGTGGCACTGGGTATGTTGTTGTCTTCTATGCCCTGGCACCCTAAACTCTTTATAT
CTACGTTCTTTTATATGCTGATGATGTCCTATTGACAAAAATTGAACTCTAGAATTCTTT
ATCATTACAATCTTCATCTCACACTAATTTTTCAATTCTTCATATCTCATGTACAACAAC
TTTTCACTTTTTCTGCTCTCGACAAAATCATATCATCTTCCTATTGATTTCCAGCATTTT
TCATGCATGTGCTGCTTAGGTAGCTTTTACAATCGTCAGATGCTGTGACTTTTCTGCTTC
ATCGTTGTGCCATGACACAAAATGACAAGAGGATGTTTATGTTGAACATTCATGCTAATT
GAGCTTATTGGGACAACATAACCTCCTGAGCTATTAAAGTTT
>2494_PStI_67/3_NODE_2_L287
CAGTAGTCATCTTATTAAAGAGATTGATTTTGCGACTATTCATGCATACACTGACCAATG
GTAAAGTGTACTTATTAATTATTATTATAGGTTAATTTAAGCATATGGTATAAATAGACA
TATATACTGTCAATACACGTAACTTGAACTTGTAACATAACGGAAAACCATTTTGGTTCA
CAGGTTGTCCGGACAAAGTGACAATGCTCAAGCAGCATTCATGCAAAGGTGGATGACAAG
TCATTGGCAAGATTCAAGAACCATATTAAAGAAGCCATTGGTTCTTGCTGAATTCGGAAA
GTCAAGCAA
>2497_PStI_67/3_NODE_1_L270
TTAATGATTCTCAAACTTGTGTAATATTGTTTTCCAGTTTAGTTGTCCTTTGAAGAGGTA
AATGCTTAAGTTCAATAGAATAACTAATTTTCAGCTTCTCTTTTCACTATCTTGAAGTTG
CATTTGATATGTGATGAATTATACTCTTGTCGAACTATCTTTTCACTTTTCTCCTTTCTT
CACTTGGCTCAGCCTTGTGTGCTTCCCACATCCTGCTGTATCTTGACATCTCTTCTCCTT
CTAAGTTGTTCCTACCATATTTCGTAGAAAGATAAATATTACTCTCCTCTTC
>2498_PStI_67/3_NODE_1_L416
TTATGATTCAATCTTCACCTGTAAATTAACATGCCTTCTACTCGGTTTATGTTCCTAGAT
TTCTTCTGATTTTAGGTCGTAAATGCTATGCATTATATGGACCATTTTATGTAAATTTCA
ATGCTTAACCAGACTAATATATACTTCCACCTCTTGCTTTATCTCTCAAAAATTTATCTG
GGATAACTTAATAAAATCTTGGACGGTACCTTTAGAAACTGAGTGACAACCCTGGTGTAG
GACTTCTAATTTATTCCAATTTTGCAATTAGTCCCTGTGCGATCTCATGGTGCTCTCCTT
TCTGTGCTGCAAGTTTAACCTTGGTTAAATAAACCAATGGACTTAGATTTGTGCAACATC
TCATGGGATTGTTGAACTATTATGTCCTAGAATGGAGGCACTGCTTTTATTTGGGTCTAC
TTAAGGTGATGAAGGAAT
>2512_PStI_67/3_NODE_1_L242
TTCCACACAATTTGATATTTAAGAACCAGCAAAGAAGTCACGCTAGTTAAACGCCCAAAT
GAAACTTCTAACTATAGACAATGCGTTCCTTTGATTTGTCCTACTATACCTTAAGTCCCA
ATGCAATTCACTTGCTCTATTGATTGCCATTTGCTCATTACTATCATGATTACTGATTCA
GAATAACAGCACTCATTTCGATTACAGCTGCATAAATTTTTAGCACACATAGTAGTCAGC
TTAACGAAACAATAAACTTACCAG
>2538_PStI_67/3_NODE_1_L368
TGGTACCTTACCTGAAGGTGAAGAAGTAGCTGTAAAGGTCAGGTCAGCCACTTCAACTCA
GGGAATTCGGGAATTCAACAACGAGGTACCCATCTAGAGTACTTTTAGACCATTTTCCTC
TCAACTTTCTTATTCACATTAAACCAGCAAAAACGATGTTACCTAAAATGTGAGAAAAGC
ATCAGCACATGGTCTGTGCAATGTATCTTCTATTTTCTTCTGCTGTTCACATACGGAACA
AAACTAACTACTTGCTCCACAAAATTTATACTTTCTCACAGATCCCATGATGTTTTCTTC
ATAATTACTTCGGAGAAGCAAGTTTTGCCTCTGAAATGTTCTGATGATGTACTGGATAAA
AAACAGCATTGTTACACTTTCACCTGTGCT
>2558_PStI_67/3_NODE_1_L259
CATCCACCCTCCCCAGACCCCACTTGTGGGATTTTACTGGGTATGTTGTTGTTGTTGTTG
TTGTTACCTTTTCCAGTGCCCCTATAGCATAACTTTTTTCTCCTCTATATCTAACAATGA
TGTCTAATGTCTTTCTGAAAATGCTTCTCTTAGGATTTATATGATAGGACTCTGAATCTC
TGCAAAAATTTGTTTAGTGAATTAGTGATCACCGGTCTCAAGTGCTCAACTTGTGAATCA
AATGAAAGCATGTACATATTTTTGCTTATGATGCATACATG
>2562_PStI_67/3_NODE_2_L207
AAGGCTCCCTCGATGGATCCCTCTTGCCTCATCATCCTTTGTTGTTGTTCTTGTGTCTGT
AGTGCACTCAATACCTCTACCTTGCTAAGTTGTGATATATCTTTAGTATTTTTTAATAAA
GCAGTAGTTGGATCATTTTTCTCTGCTAAAGTTTCAAGTATCTTAACTATTCTATTGTAG
TAAATTTAGTTCCAAGCATCCTTACCTTATTTGCAATCTAAGCATCTTG
>2569_PStI_67/3_NODE_1_L280
TTTTCACACAAAATATATAAATTCTTTAATTTTAAATATATATAAATAAATAATTAAACT
TATATAAAAAATTAAACAAATAAAATTACATATCGTACATTACATAATATAGATTTTATG
TTATATAAAAATAAATTATCACATAAGATATTTGTCTAAAACTAAATTAGATGATACGTT
TATGTATTATGCCTAGTTCGAAGAGTATATCCTTTTGTTGCCCGGGTCGAGACAAAATCT
TTAGGGATTTTTTTTAAAACCTCAAAAACCCTTTCACCCCTTTCCTCTGTAATTCCCAAA
CA
>2599_PStI_67/3_NODE_1_L252
TGAATGAATGAAGATACATGTACTGTGTCGATCCAAAGTGAGATTGGGTGATTCACACCA
TTGAAGAATGTGCTTAAAAACTTTTCATGATGCTCACGGTTATAAAGGAACAAGCAAAGA
ACTTGGAGAAATTGTTTGACACAAGGGAAAGTGAAAGGAAATGAAGAGAAGAGTTGTACT
TTTGGACGAGAGAACACGTTTTTCGTGATGTCCACTGTTTAAGAGATGTATGTTGAAATT
CTGGGGTATGGTGTCAATAGTCGGGATCTTGTAC
>2600_PStI_67/3_NODE_1_L214
TTTTTCAACCCTGGAACCATCAATACCCTGTAAAAGGACCAGGCTCAGTACTTGCAGTGT
ATTGTTTCTTTCATGATAAAACCTAAGAGATGCCAATATAAAACGTGCAGCAACCTCATG
CACTAATACTCAGCTGATCTTTAAAAGAGCTCACTGTAATAACTGTATTGCTTAAATTTT
GATTCATCAAAAGCAATTGACAAATTTGGCAGTCCTCTCAGACAACTCACAGAGGA
>2601_PStI_67/3_NODE_1_L337
TGCAAATTCTATTAGCTGGTAATCCAAGATGCAACACACTATTGCGCGATCCTCCACTGA
AGTAGAGTATCATGCAGTAGCGTCTGCACTTGCTGAGGTCAATTGGGTTCAAAGCTGCCT
GATCCACCCATAATCTATTGTTATAATGTTGGTGCTACTTGTCTTTATCAAAATTCGGTG
TTACACAATAGAATGAAACACATTGAAATAGATTTTCACTTTGTTAGAGATCGGGTGCAA
AGAAAATAGGTGCTTGTTCTACATTTAATGTTGCTGATCAATGCGCAGACATACTTACAA
AGCCTTTGCTCGTCTGCTTTTTCATCAACATTTGTCCAAGTTAAAGGTTATCAATCCCA
>2602_PStI_67/3_NODE_1_L387
CACCAATATATGAGCCTGCATCTGAGAGATCTATACCACTATCATCATCAATAGTCATGA
GTGTTGTTATATGTTCAGTAACATTATCTCCAGCAAACCTGTGTTGACACAGTACTCAAC
ACTTCTCCTAAATTAGTATCATCATGTGCCTGCAATTTTGAGAAAAACTGAACAAAAGTA
GCTAGATGAGGTGAGGCATCAATGTTAGTCTGAGTTTGATTTGGAGGCTCAAAAGGTAAT
GTGTTTTCATCAAAAACAACATGTCTGGACACAAACACTCTCCTTGATGAAGGATGATAA
CATCTGTTACCTTTGTGCAAGTTGTTGTATCCTAAAACACACAAAGGTAGGTTTTTGGAC
TGAACTTGATATATGGGTAACAGCTACAATCAAACACCTTTAAGCTGTT
>2612_PStI_67/3_NODE_1_L220
TATATTATAAGCTAAAAGTACAGAGATTAAATTCACTATGTTTGTCAGATATCTTTCTTC
TTTTCTCCTTGAATGAACTAAACATCATCCGTGCAAAGAGAAAACATGGGAAGTGAATAA
ATGTAACGTGCATCAGACCTTTGTAAGCAGTGGTTGTGCCTCCTCAACAACATTTATAGC
TCTCTGAGCCAAAGCATAGGTATTTGACAATCCAATTTCTTCTGCTTCACGGCCAAGACG
AG
>2613_PStI_67/3_NODE_1_L340
TATATATATATTTCTATTAGTGAATTCAAGGACGATTAAGGGCAAAAAAGTCATTTCATA
CTAATAAAATATTTATTAAAAAAAATATCAAGAGAATTAAATAATTTTAGAAACATCTTT
TATTTTAAAAAAAAAGAAGATAAAGTGAATTATGATGGTGGTTTCATAATGTGTGGTGCC
GTATGGTATGGTATGGTACAACACAATACAATGTTTGGATAGATTGTATGATTTATTATC
GTTTCATAATTATTTTATTATTTAATTTGATCGTGTGATATTGTATTGTTACCAATAAAT
TTACAAAAATATTCTTAATTATTATAAACTTAAAAAAAAAATTGTTGTAGAATGGGGTGT
GC
>2632_PStI_67/3_NODE_2_L217
TCATTGGTGGAACTTTGACAAAGCTTTGCTTGTTTGCAGGTATGGCAAATACTGGAAAAA
GTATTGCGAAAAGGTGCCTTACCGGGTCATACCCGGAATTTACTAGTGCTGCTGCTGCTA
CTATATTTTGAGTTGTAGTATGAATAATTTTTTCAATAAAATACTTTTAGTTATAACAGT
AACACTGTTCTATTTAAATTGGCATTTTCGTTCGTTATGGGGTATACAATTTTAATGTC
>2639_PStI_67/3_NODE_1_L324
TGGTGGCTGATGGCGTGAAATAAGCAAAGAAAAATATGTCAAAAGGGAATACCAATGTTA
CCGTTGGTTGTACCATCAAGTTTCACTTATTATATGTCGTCTGCAAGTAGAAAGACCAAA
AGAAAGACCAAAATCATCTTTTAAGACTGTCCATCTCCTCTTACAGGGAAAAACATAAAT
ATCAGAATAAGCAGAATAGGCTCATAAACCTTAACAGAAGTGTTGAGCCAGTGTAAACCA
AAGTCCACTAGGCAGCAGAATCATTGCTGAACAAGCAGTTGTTCCAACGTCTAATAGCTC
ACTGATGGAATATTTGCCTGTTCAACAATGGTTGTGCTGTGAAGGT
>2645_PStI_67/3_NODE_1_L293
ATATATCCATCCTCACATACAAAATAAAGAGCAGTCCTTGTCAAAACAGAGGGTGAAAGG
CAACTCAGAATGCCAGGAGCTCACCTAAATCTTCGAATTCAAATGCTGCTCCGCACGATG
CACACATCAACAACGAGAACTCGTACTATGCTCGGTAGGGTGCAAAAGTGTAGTATGAGT
ACTAACAAATGGTGCTGAGTAGGCATAGATAGATTGAGCTCCATAGACAAAGCAAGTATC
GAAAGCAAGTAAGAAAGGAACATATATCACAAGTAGCTAAAGAAGGAGAACTAGCACTAA
AAGTAACAAAGATTA
>2647_PStI_67/3_NODE_1_L396
AGGATTATGATGAGGGCCTCAAAGATAACCCGACAGAAGGTGAGGAGATCACGTACGCAG
ATTCCAGTGAATCACTAGTAGTCAGAAGTGCCATTGCTGAAGCTATCATTCTTGCTACTG
ATGAGACTGCTGGACATGGTAAGGGAATTTCTAACAACCCTTTGACACTAGTAGTTAAAA
AAAATAGTGTCCTTGACTTGACTATGGTGGATTTACCCGGCATTACTAGAGTTGCTGTAC
AAGGACCACCTGAAGACATATCTGAGCAAATTTATAATATTATTATGAAATATATAGTTC
CTGAAGAAAGCATAATCTTGAATGTGTTATCAGCTACTGTTGATTTCCCTACTTGTGAGT
CCATTAGGATGTCTCAAAAAGTGGACAAAACAGGGGAAATGACTTTGATTGTTGTCAC
>2654_PStI_67/3_NODE_1_L321
TCCACTGTAGAACCATGAAGAAACTCAAATATCCTTCCCAGGGTCCATGCAGTTGTATCC
TTCACATGGCTATTAGGATCCTTTGTCAGCGCAGAAAGCATGAAGTTCAAAGCAACATTA
ACAAGAGGTGTCAACTTGTCAGGAGAAGGACCTTCCAAAATGGAACCGAAAGCGTATGTT
GCAGCTTCTCTTTGTCTCCAATCAGGCTTCGAGATGTTCTCTTGGATGAATGGCATAACA
AGTGGAACAATCTCATCCCCTACAGTCCGGGCCACCAGACCAAGGCAAGTGCCTCCAGCC
ATTGCAAGATTCCAAGCACCTTCATCCTGGTCCTGATCTTCTT
>2664_PStI_67/3_NODE_1_L214
CCAACCTCCCCATCTAGTAGGGACCTTATCTCATCTGACAATTTATCATGTCAAGGAATA
CGTTCTTTCTCTTAAAGCTAAGGTTCGACCTCATTTAGACTCTTAGAACACTAATTCCAT
CAACTTCAGCCATTAACATACTCATCTCAAGACCCAAACCATATCAATCAATACAGTCAG
GCAGTCAAGGCTCTAAACATTGCCCTAAGTTCATTATGAAAGTCTTTTATAGAGAA
>2667_PStI_67/3_NODE_1_L266
CTTACAAAGTACTCGGTGTAACTTGGATGACTTCCTCATCTCGAAATAACTAGGTGCGCA
AGAATTTCCTCAACTTCTCGTTCCGGCACTGTAGTAATGGTTGTAGGTGCTCTCTTTGAC
TCACCTGACTTGGATCATTCTTATCTTTATGGTACGGCGATGCATTTTTCGATGGGAAAT
CGGTCCATTCTAGTGCCTTACTAGCTCTTTGTGCACCTTTGCAAACCTTCAGCTTTGATG
AGGAAGGAGCTTCACCATGACTAAGTCACCTTCCTCAAACTCCAAATG
>2674_PStI_67/3_NODE_1_L227
ACGACCTTGGTTGTTTTTTCTCTTCTTTTTTGTTGTTTCTCATCTGGTGTTTGATATCTG
CATTGTGGTATTGTTTAATCTAGATTCTTTCCATGTAAGGCTCATTTAAGAAAGAAACGC
TCCTTAAAAAGATTTTCTTTCATAGTCAGAACTTAAACTCGAAACTTTTATTTAAGAGTG
GAGAGATCTTGTCCATCCGGCCATGACTCTCCATGATTTTTCTCTTGTGTGTTTGCTATT
TTGGAAA
>2675_PStI_67/3_NODE_1_L431
GGATGGCAATCCGGAACTTTTGGATGACTCTGAATTCTATCAGCAATTGCTGAAGGAGTT
CTTTGAGGCAGTGGATCCCGCATCATCTGGTAAGATGTTCACCTCCTTGTACCCTCTTTA
AAATGAGCTGGTTATTTATCAGTAGTACCACCTTCCGCTATGGTGATTTATGTTGTTAGG
AAAATGTGGCTATCCTCACCTTTATGTGTATACCTGCAACATCATGTTCAATGTTTTATC
ATCTTTCTCCTATGATTTTGACCGTCATATACCAGCTATTCGCACTGTTCAAATATGATA
TGTTTTTTAGGTTACTACGTTGCATCAGGAATGTTGCCTGCTTATTTTGAATGAATTGTG
TAACTATTATTTTCAGAAAAATCTCTGCTTTTACTTGAATGCCAAATTATATTCTTCATA
GCATGTATGCAGCATGAATAAGTTCCTAAAAAT
>2684_PStI_67/3_NODE_1_L285
TTCGGTGTGAGATTTTTTGATTCAGAACATTGGGAGTGGAGACAAGGAAACAATTTGTTG
ATCCCTTCACAAACAATATTCTTTGACAAAGTTACTCCAGTAGTGCATGTAGGTAGTTTG
ATTTATTTCAAACTAAATAGTCATCAGGTGATGGCTTTAAACTATGATGGGGAAGAGGTA
CTTCCAAGATTCTCTCTTTCAAGTCCTGGTTTCGATGAATGCAAATATCTATCTAAGAAT
CTTTTTGAGTATAAGGGGAAGCTTGGGTTTACATGTTCATCACCAAAAATGATATATGAA
GCTTTGG
>2688_PStI_67/3_NODE_1_L208
TTTTGGTCGCATGTTATTTTGCATTGGGTGGGAGCTGAGACTTTCCTCTTTCGAAGGGCT
AGTTCTATTAGAAACAGGAATATTATTGGGATGACTCTTGTCATGGATTGAAGAACTGCG
CCTTACCTCTTCATCAAATTTGGGTCTGGTTGTCTCCTCTGAAACAGAGGCACTTGTTGC
ATGCGCCGTATTCCAGAATGCACCAATTGGACCAGTAGCTCCACCAGCTT
>2689_PStI_67/3_NODE_1_L285
TTAAGACCAAAAAGAAAAACAGGAAGAAAATATTAACCCATCCCATACATAACATGAATT
ATTTCTCCTCATACTCCCTACAAAGAGTTCCAAAATCTCACTCTAGTATTTTTTTATCCC
ACCTCTTAGATGGAATAAATTAGTCCCTAAACTATAATTCCAAAATTATTTTGTCTGCTA
ACCAAACAAGACACTAGTGTGTACAGGATCACGAAACATGGGCGCACACAAAAATAGAAT
TCTCCTTTTCAGCTAAAGTAGCATTTTCAATGTTAGTGCACACAACACACTCACCAATAA
AAAATAA
>2691_PStI_67/3_NODE_1_L411
ATCTTCTCTAGCAGTTTCATAAGAAAGCCCCTGTCGACATCATCATATGCTTTCTCAATG
TCTAATTTGTATAGGATTCTTGGTTTCTTCAATTGCTATTGGAGAAAGGTCTGATATTAT
ACTTTCGATTGCAATCTGTTTCAACTTGCTGAAAGAGTCATCCCATTCTTGAGTCACTAA
GATCCTGTCAGTTCTCGAGGCTGCTACCCTTATCCCCTTTGAATCAAGTGAAACTAGCAT
TTTCCAAGATGGAGGTCAATTACATCCATATCTTCAATCAAATCAGAGAACTTCCTCATG
CCCTTTCTTCTTCTAACACTGTTCCTTTTCTCAGACGTATCTGGATGCATTGAAGTCTCC
ACAAACTGCCTAGGGACCTTCTATTAATTCTCTGGTAGAGCCATTTTCCTCCCATATTAG
TTCTTTTTCTACA
>2695_PStI_67/3_NODE_1_L298
TGTCGAGGATAGATGATTTGTTTGACCAATTATAGGGTGCACTCATCAATTGTGAGTAAG
GAAGTGTTATATTCCAACGTTGAAAATTCAACCTTGATATCACATTATTGGTTGTAAGAA
CGCACGAATCATCACATAACCAACTCCAAAACAGAAGTCATTGAAAATCAAAAAGACATG
AAATGTAAGATGGCACCAGCAGAAATAGCAAGGAATTGATTAATGTTGAATGGAAAGGTG
GCAGATGCGCCCTCACTGTTTATAACAATCGTTAAATAACTATAACTCAATGTGAGACTT
ACAAGGGCATGTAACAGCAC
>2701_PStI_67/3_NODE_1_L364
TTGTTTTGCTTTCGCAGAAGGCTTCTTTAGACCTTCATCACTATCATTTTCATCATTGTC
ACTAATGCTTTCCTTCGACTTCTTGTTAGTAGAAGCTCTCTTAGTATTTGCACCAGGCTG
CTTCACTTTTGACTTCCCAGCTGCTGCCTCTTCAATTTCTGGCTCTTCATCTTGACCATC
ACTGTCATTATGCTCAACTCTCTGAGCTTTGCCCTGTTGCCGTTTACCTACCGCTTTTGC
AGATTCACCTCCCGTATTCTTTTGGAGGTCTGGAACAAAGGCTGATGTCTAGGATATTTT
TTTAAAAAGAAAAAAGAATGTGTTATCTAGTTACACTTGAGACAGTTAACCAGAAAATAG
CGTTAGAGAGCCATACCCTGCCAC
>2703_PStI_67/3_NODE_1_L243
TTTCACGTTCCATTGTCAACTAATAAAAAAACACAACGGATAAGTCAATTGGTGAAAAGG
AGGCTGTATTAAAGCTTGACGTAAGATGTGCCTATCCTTTCCAAAGACATGTTGGGGGAC
GAAGAAAAAGGACAACTTCATGCAAGAAATATAATAAAGATAACTTTAACCTTGTCAAAA
AAACAAATGCCATAAAGAAGTTGACTAGAATTTCATTTAGTCAAGGAAAACAAATAAGCT
AATCAAACTAATACATAAACTCACT
>2707_PStI_67/3_NODE_1_L211
AGATCCCACTTGTGGGATTCCACTGGGTATGTTGTTGTTCTTCTTCTTCTCCTTCAGTCT
TCAAAGTTATTTCTACCTTTGTTTATCCTCTCACTATTTTGACTTGTGTTTTGTTTTTTG
ACTTTATTTACTATCTATTTTCACTTTGAATTGAATATTTGCTAATATGTTATTAAGATT
GAGATTTAGATTATTTATATATGCTATTAAGTTTTTCAACTTTTTGGTATTAA
>2719_PStI_67/3_NODE_1_L412
ATAATGTCTTGAACCATGGTGGCTCTGTTAGATACTTGTCTCCTCGGCATGCACTTTGCA
CTATTGATCTCGCACATTTTTCCACTGGTAATATTGGAGTCGCGCTCATTTCAACCTGGC
AGCGACCACAAACAATAGTAGTAGTGCACAATTTAAATGAGGTACACATCTCACTCATAC
CTTGAACGGTTAGATGAGATGATCACACAACTCCGACATATATAATCAAAAGAAGTAACT
TACATCTCTCATTACTTGATCTACTTCCAACTTGCCTTCGGTTGTGAGAAATTTGCCTTT
AGTCATCTCAGATTCCGTTAGTCCTGGAGTAACGATCGTAATCCCAATTTGTGTCCCAAG
TTCTACCCGCAACGTCTCGAAAAAACTAATCAATGCAGCTTTACTTGCCTGTATTAGTAA
ACACTAAATTAACT
>2720_PStI_67/3_NODE_1_L230
ATTGCTCAAATTCCCACCATAGACATCGATTGGGAATATCTTTAATGATTAAAACAAAAG
ACACAGATGTAAGTTAATTTTTTTCCCTCTCAAGACAAATGCTTTTTATTGTTGTTCACT
TCACTTTGCTTAGTTAATTCTTTTCCTTTTAAAAATCTTGTTGAGCAGCGTGGAGTCAGG
AGTGTTTATTCCTCAAACCACAGATAAATGTTGATTGGGAGAACCTGTAATAATTAAAAC
CAGTGGTGCTCC
>2721_PStI_67/3_NODE_1_L372
TAATATCAAAATAGTTTCAAGTTCCTTGAAGCACTTGACGAAATTTTGAAAAAATAGGAA
AAAGAAATTCTTTTCATCCAGGTTGGTCAACTTTTTTTATTGCTCATGCATACACATCCT
TAAATTGTGAGTTAATTTTTGTCGTAATTATTAATTTTAATGATTTGCTATGCAATGCTT
TCTGGCTGATTCGATTCTCTATTAGTGTTGATATATTGATCTTCCAATTGAAATGCAGCA
AAAATGTGGTGTCACTGTTGTTATCTGTACGGGAAGAGATTTGTTGGTCCAATGACACCT
CTCATTTTGCAATTGAGGGAAGAGTTATATGATCAACCATAGGATGAAATTAAGTGGAAA
AGAGTGCGCCATGGTGTGGTTATTTGATTACCGA
>2723_PStI_67/3_NODE_1_L221
ACCCATCGGACGCTCTACTAAGAAAATGGGTCAAGTATGAGGGGAACCCGGTTCTTGTCC
CACCACCCGGAATAGCCCACAAAGACTTCCGTGACCCCACGACCGCGTGGACCACACCAG
AGGGCAAATGGCGGATTACTATTGGTTCAAAGGTTAATAAAACCGGAATCTCATTGGTCT
ATGACACAGTTGATTTTAAAAAATTTGAATTGTTGGAGGGTGTGTTACATGGTGTACCGG
G
>2724_PStI_67/3_NODE_1_L340
AACTTTTAAGAGTATTTGGATTTCGCGGTAAAGGACCATTGTGTATCTACTACTCAAGAG
GGTCAAGCGTAGACATGTTTTGTGTTAAATTGAGGAGATTACAACCTTAAATAAAGTGAG
ATAATTGAGGTGCTTGTAGGACTTAGGAAGCTAGTAGGTGAGTCAGCTACTTGCTTAGCT
TAAGCGTGCTAGTTAAACGGAGATGAGGCTCGACGTCGAATTTGTCCAATTTTGATTATG
AATAAAGTCCATGTTAAGGGTATCTTTGGCCCATCTTTTAGTACTATAAGTAGGCTATAT
TTAAAGCCCAAAATGAAGAAGGAAAGAGTCCCAATTACATTCTAATTCACTTAACTAATT
GG
>2727_PStI_67/3_NODE_1_L491
TGAAGCATATCAAAATTGATTGTTATTTCATTCGTGAGAAGTTGCAACAAGGACTGATAA
GAACTAGCTACATCAACACTAAAGATCAATAGGCTGACATACTGACAAAGGCACTAGGAA
GGACACAACATGATTTTCTATTAGCCAAGCTAGGTATTCTGAATGTCTTCGGTACATCTA
GCTTGAGGGGGAGTATTGAAGATACCAGTTCTAGTTGTTAGTCAATTAGTTAATTGTAAT
TAATTAGTGATTGTTAATAATTAGTTACTGTTAGTTGCAAAGTTGGTTAATTAGTTAGCT
AATTAGTTCAGCTTAGTGATAAGTCCACTTGTATAAATGGACAATCACACATTCTGTATG
ACACATTCTTCATATATCAAAATATAGATTACCACTAATTCTCTCTAAAATCAATAGTTA
TACACCAAAATGTGAATTCAAATGGAAGGGGAAGACAACTATCAAAAATAGCAATCTTGA
AAGAATGAGGGCTGAAAAAACTGTTCAAACAGA
>2729_PStI_67/3_NODE_1_L305
CCTAGGAAATAACCTCTCAACTTGTATGAGGCAGTGGTAAGGTCTGCGTACATTCTACCC
TCCTCAGACCCCACTTGTGGGATTTCACTGGGTATGTTGTTGTTGTTTGTAATATCCGAT
CAATTATGAAACTAGTTACCATTCTCCAAAAGAAATGTGGTTTTGAAACTACTGCTTCAT
AATGTTTATTATTTTATTTAAAATTTCACTACTTATAAAATCTGGAAAAATTGTCCATAC
CTACAAGCAAATGTGAACGAAAACGATATCTAACAAAGAGAATCGATGGTGTAATCTGAG
AAATTTGAATCCATTCCTTATTTGAGA
>2737_PStI_67/3_NODE_1_L240
TTCACAACTTTAAACAGGTATATTGTTTATTCCTCCTTCAGAAATTGGATTTTCATCTTG
CAATGATTAGCCAGAAATGAAAACATGCTAACCGAAAGGAAGAATGGCGCAGGGTCATCA
GAGGCACTTTACAATCAGTTTTCTTATACCATGCTTTAGAGCTGACTATCTAAAATCCAG
TGTACAGTATACAATATGCTCAAAAGAGAAGGACTGTTAACAATCTCATGACAACTACAA
CACTGTAAAAATATCAAGACAT
>2740_PStI_67/3_NODE_2_L222
AATGTGAATCTGGACCTGATTTCGATCCCAAGGTGCATTGTAACAAGAAACTCATAGGTG
CTCGGTTTTTCGCTAAAGGTTACCGTATGTCGTCTTCTAGTTCATTTACGAATAAACCCA
GACAGCCGGAATCGCCTCGGGATCAGGACGGTCACGGCACTCATACAGCCAGCACCGCTG
CTGGTGCCCCTGTGGGTAACGCTAGCCTCCTTGGGTATGCCAGTGGAATCGCTCGTGGTA
TGGC
>2746_PStI_67/3_NODE_3_L239
TTGAATTTGAACCAAAGATCTAAATTATTAAGATAGTTGTTCCTGTAAATCATTTCATTT
TCGAAGATATTTTCTCTTAAACTGTTGTATAGCCAACCTAAGGACACTAACTTTGCAGGG
GATTCTTTGGTTGGTGTTTAAGAATGGGTAATTGTACCGTTACTGAATTTTACCCTTGCA
CACAAACTAGATTGCTTTTACCAATCTAGTTTTGCCCTTTTTTTCTTTCTTTGTTTAGTT
TAATTTTATTATGATGTAAGT
>2748_PStI_67/3_NODE_1_L424
GTGTACGCACACCTTTCCCTTACCTCATGAAAGTAAGTCTTTTTCTGAAAAAAAAACCTC
GGCTCAAATACAGCAAATCAAAGATGACATGCAATGCATATTATTGTGTCAGCAGTACCA
TGTGAATGAAGATATGCAGAAAGAATGTCTAATATATTAATAATCAATGATCTTTCTTCC
AAGTTACAGATAAATAGACCTATATATGTACTTGAACATACATAGGATTTGGAAGGTCCA
TGAAGCAACAAAACATTGCTTCTACACAATAATCTTTTGCTGTGCTGCTACAAATTTTCA
ACTCTCAAGGATAAACCAACTTTTTGCAACACAAAAGGATTGGAAGTAAAAAAGATGAGA
TTCTAGCAATAACCAAGCATTTTTAGTGCTTTACTTCTATAGCTAGTTTTCAGTTTCTAG
GTGTTAAGAGGAGGACTAACAAGATA
>2751_PStI_67/3_NODE_1_L203
AAAACATTATTAGTATACATTGGGGGTTAACAGTTTATATTTCCTGATATGATGTTGAAA
GAAAAGTAGGGAAGGCCTCTGACAAAAGTAATTCACTTTTATAAATCTGTGTTACGTTGC
GGAAAATACCTCAAGTTATGAGAGATAAAATGTTACTTCTAGAAAAACTTGTACTTGCTA
GGATGCTTCATTTTCTGTGTTAAGTTGCGGAAAATACCTCAAGTT
>2754_PStI_67/3_NODE_1_L254
ACTTTACAGCTCCTATACTATGGTGTGATAACCTTAGTGCAACCTATTTAATAGCTAATC
CTATCTTTCATTCTCTCACCAAGCATATGGAGATAGATTTTCATTTTGTCCGTGAAAAGG
TGAAGGATAAATCCTTGGTTGTTCATTATGTTAGCACTCATGATCAGGGTACATGTTTTG
GGAATGAATGAAGATCTCTTACACTTCTTGACTTCGCTGATTACAAAAATATCATGGGCA
GCAGACCTAATGGAGTCGTATATGTATATGGTGCGG
>2758_PStI_67/3_NODE_1_L295
TAATCATACATACTTCTATTCAGAATTTTATCGCTTGAGCTATGCTTCCAATGCCTTCTC
TTTCTCTGAAAACAGTGTTGAGTGGTGCTTGCAAGGACATTAAGAATGGCAAATACGTCA
GATAGGGATCACTTTGTTTTCTTAATTGCTGAGAAGAAGGGGAGGGGCGAGGGGGGGTTT
AGTTGTGGAAGTGGGTGGTGGCATTGTGAGGTTGGAGAATTGGAAGTGAATCCTGATGCT
CTCCTCACTGGGACATCTCTCATTCCATGTGCCAATGCCTTGGGGGATTTCTCGTTTATA
AAAAAATTGCTTGGC
>2761_PStI_67/3_NODE_1_L330
ATATGATCTGATGATTCTTGATGTAGAAGCTGTGAATCCATCTTATCCAAAGCTTATCAG
CTTTATGAGCTAAGTCCCAGCATGTCCTTGCCACTGCTGCCTTGTTCCATATTTGGAGAT
TAATAAGGTTTAGACCACCTGCTGATTTGGGAAGACATACCTTGTCCCATGCTATTAAGG
GCTTCTTTGTAATTGAGTTGGTTCCGGACCAGATGTAGCTTCTACAATATGCCTCAATAA
GCTTTAGGATTTTAGCAGGAATTACAAATAGTTAAGCCCAATAAGCTTGAATGCCAAACA
TAGTTGTGTTCTGCCTGCATAAGAAAGCTTTTTTGCAGTCCAGGAGGAGA
>2785_PStI_67/3_NODE_1_L355
CAATGACACTCCGAACTGTTACCATCTTAGCAACAGGAGAGAAGGTATCATGATAATCTA
ACCCTTCTTGCTGACTATATCCTTTGGCTACAAGCCTAGCTTTAAATCTCTCGACTTCAC
CATTGGCCTTATACTTCACTTTGTATACCTATTTGGAGCCAACAGTGTTCACTCCTTTTG
GTAGATCAACCAGTATCCAAGTATTGTTGGCTTCAAGGGCTTGAATTTCCTCCTTCATAT
CTTGAATCCATCTCTCATCCTTAACTGCTTGTCTAAAATGTTTGGGTTCTTCCTGATCAG
AAAATTTGCTCAAATAGCTCCTGTAACAAGGAGATACATTATCATAACAAAGGTAACTGG
CCAAAGGGTGTCTAGTA
>2790_PStI_67/3_NODE_2_L240
ATTACCAAAGTAGAGAGACTTACCATTACCAAAGTAGATAGACTGTTTACTGAGAAACAA
CAGGAACAATTGAAAGAACAAAAAATTTAACAAATACCTAAATATGATTAAGATGACAAA
AGTTTCTGAAGTTTGAGAAAGAAAAAACTTTAAAAAGAATTCATTAATTACACTTTCAAA
TAAATAGATGCAAAATAAGTAAGAAGAGAGAAAGAAAGAATCATGAAAAACATACCCAAA
AGTTTAGATTAAAAAAAATGGA
>2791_PStI_67/3_NODE_1_L322
ATTTTTTGTGCTTTTCACTTTTAAAAACACTGTACCAGAGATTGAAATGTGGAGCATGAT
AAACCTCATCTTTATGTCACTATTTTGATCCGTTTGCTCCACGCAGTAGGAATGAGGACA
CACAACATAATTTTCAGCAACATAATATGTTAGGAGAGACGCCCTTTACATCATTCATTA
ATATTACAGAAATTGTTTGTATATGGTTTGATGGTCCAGCACCGCCACATGGAATATTTC
TTTGGCATTTTCTACGGATCAATAACACATGTTGTGCATTCTTTTTCCTTAAATCATTAA
AGGTACATCCATACTCTGCATTCTTATGGAAAGAGAAGGGGGAA
>2794_PStI_67/3_NODE_1_L338
TCATCATCATTTTTAGTAATTCAGTATTTAACTTACAAATAGTAACAATTTTGTTCTACC
GAAGGAGGGTACGTTTTACATGTACAATTCACCAATACCATAAATAATATAATGCAAAAT
ACACAAATATGCTCCAATGTTATCATCCGATCACAAGCTATCATTTTATTCATATTTTCT
GTAAGCATAGACAATTATCCAATAAGCCACAAGTCCAAAATTTTTTTTTTAAAGAAAAAA
GACCTTGTATAAACTTGAAATATTTTATTAACAGAAAATCCTCTCGTCTATATATATTAC
TCCTTCAAATTCTTTTTATTGAATAATTAAATATGGTCAATTAATATAGGTAACTATTGT

>2796_PStI_67/3_NODE_1_L411
TGGGGCACAAAAGCAACTCAATTTTGGGCAAATCAGTTGGACCTGCCAAACCCTACATTA
TTCACTTGAGAATACTTCCCTTACCTGACACAAAACAAGGCTGACTAAAGGGCATAAAAA
GGGAAAGGATGAGAACAATCAGGGAATGAAGAACTCTCTCAGTCCTAGATTAGACTTTCC
TACATTTATAAACTAACTGTAGCAGCTTGGAAGACAGACTCAATCAAAGCTTCAGTAAAC
TGCTGGTCAATAGGCTACTATACTAACTCTTCATGAAAAATTTGAAGAGGAAAAGGAAGG
CATGAGACTATTTTCTTTGGCATATCCACCCCTTCTTCAACAAAAAGAGAGGAGTTGATT
CTAAATTGTTCTAGGGAATTTTCTCTTTGGAAAAGGATGGGAGTATAGCAAACAGGATTA
CGGGTTGTTTATC
>2797_PStI_67/3_NODE_2_L247
CCTCCCCAAATCCCGCTTAGTGGGATTTCATTGGGTATGTTGTTGTTGTTGTTGTTGTGG
TTGTGTGTGTGTGTGCGCGTATATAACATTCTTCTTCTTCTTATTATTATTAATGGTAAA
GGATATTGCTACAAAACATTCTAGATACGGAAATTGGAAAAAAAGTATGTCCTTAGTTGT
TAAAAACCGTCAAGGAAAACTGTTTAGTATGCTTTACATGTGATATGTGCTTGTAGCTTA
ACCCCACAGACTTTTCAACTTATAACAGT
>2806_PStI_67/3_NODE_1_L248
TCAAGTCTGCCTAATAACTTTTTCAAGTTTGCCTAGTTCAAATCAAAGAACTCAAGACTG
TAACTTGCTCTATGAAATGTAATAGAAAGGAAGTTCATCCAAAGCTTAGAGGTTTTATTA
TGATGTACTAAGTACCTATGTTGTTTAGACTTTTCAAAAATGTAAGTTGATATGCATTAG
ATTCTCCGAAGTAGTGCATTTTGGAAGAATCTAATACGGGTGTGGCATACGCTTCAAGAA
AAAGGAGCCTGCTTACCCTTTCCCCTTTCC
>2810_PStI_67/3_NODE_1_L352
TCAAGGAACGCACATAAGACCTATTTAAGCCCGAGTTGCAAGGAAAAGGGATCTTTCGAA
ACTCATATCATTATCTATGTTTAACCAAGTCATGCCAAAGAATGGAATGTTTTACATACC
TCAATCACTGCTCCAAATTAAACCAAGCTAGAACAGATATTGAACAAAAACAAAAGGGAA
GTAAGTGTCTATGTGAATATGCCAATATGGTATAGAAAGAAAACACTAATAAATAAATGA
AATAAGAGAATAAATAACTTAATGGTTACTTATAGCAGCTGGACAGAAAATTGTTCTTTT
CACTAATCAACAATTTAAAGTATGGCATCGTAAAATAGTTAGATGGAAGTGAAGTTTCAG
TAGACCTTCTTGGC
>2825_PStI_67/3_NODE_1_L450
AGAGGCAGTGAGAATCAAGGGAAGATGAATGAATTTAAAGTGTCTTTGTTATTTTTTCAG
CTTCTGAATTTTCTTCTGTAGTAGAGAGGAGAGAAAAAGGGGATTTGAGTGTTTTTTCCA
GTTGGGTTGGGTCAGGAGGGGTAAAATAAATGGGTGGGAGTTATTTTTAATAGTCATGTG
ACAGTTTATGAATATTTTACTTCAGTAAATATGAATCTGTTAACGGAAAGGACAAATATG
CCTTATTTGTCGGACGCCGAGGATATATGTGAGCCACTTTTTAGTTGAAGGATCTATGAG
CTCTGTATACAAAGTTGAGGGGTTTATCAGGCCCTTTTCACCTTCATTATGTCTTCAACA
TTGTCTTGTCGGTGTTGATCGTACTGTGCGGGAGTCTAATATGTATGTACCAGATTGACT
TTGTATGTGAAAATTAAGGCTTCTTATTCAAATACAATAACATAGATTTAAC
>2827_PStI_67/3_NODE_1_L319
AAATTTTAATTGTCAATTTTGATAAGTCGGTAACTAAGATTATCGAATACCAAAGTATTT
GCTCCATTATGACCTTGCGTCCTACCCTGATTACCAAATTATTAAAATCAAATTTTAAAA
GTATTGAATCAAATATCCAACCCATTCATTTTATCTATGGGAGGATATTTCATCATCTCA
CCACAAGGATTTCACAACAGGGACAGATCGTTATAATATATGACCAAGTCTAAAATGTCA
TAGCTTCTCTTTTACATTTTATACTAGAATATTAGAATTAGAATTAAAAATTGGAGCAGT
TGAAAACACAATGCCTTTTTGGAATTATATTTAAAACACAA
>2829_PStI_67/3_NODE_1_L351
AAAGAATAATATGGAAAAAATTCCAAACACTCATCTTGAACAAACGATTCAATTATTTTG
AATAATCAAAAAACCTTCAATTTTTTTAATCATGTGTTCTCATTATTTGTAGTATATGTG
TTAGTTTTATCATATGTATATACTGCCATGTGCTATTCAATAGTAGTCTCTCTTTTTGTT
CCCTTCCCTTGTCATATCTAGTTCTTTCTGCTTATGAATTTTGAGATAAGGGTTTTCAAG
AAACAACTTTTCTATTTTTATAAGGTAATGGTAAGGTTTGCGTACATTCTATCCTCCCCA
AACTCACTTGTGGGATTTCACTGGTTATGTTGTTGTTGTATTAGTAATGATTTTTTTTGG
GCACTTTAAACAT
>2833_PStI_67/3_NODE_1_L254
TTAGGACTGAGATATAGACATGTAGTTGGTGTTGTCTTAGTTAAATAGCCAACTGACATC
AAGGCGGACTTGCTCCGTGAATTTTTTAAGTTGAGCTAGATCACGATTAACAATTCAAAA
GTTTTAGGAATTAGCAGATAAATGATATCTGAGTAGAAGATATCAGCTGAGCCTTAACTG
GTGTATATGGCCTTTTTACATATCTCAGCTTGTCTAACCACTTGCCGAACCCTAGTATTG
CCAACTGAAGTTATAGCCACAGTTCATGAAGTATAG
>2834_PStI_67/3_NODE_1_L373
CGAAGAAGTATTATAAAAATAAGGACCGAAGGTTTTGAATATTATTATATATTGTATAAA
AAATAATGTAAATATATATATACAAATAAGGTATAAAAGGTGATAAAGGGAAGGATACAT
TTGTTATTTTATAAATTTATCCTATGACAATTTATCATGGGATTATTATATCATCCCTTA
GAAGCAATAACTTATCTCGGGATTATTTATTACTCCCAGGATAAGTTATCTCTTCTAAGC
CAACCAAACAAATATTTAAGAAGAAATAAAATTTTATCTCACAATTATTTTTATTTATTC
CTTACCCAATAAAAGAGTAAATAGAGACAAGACATCGAAGACCAAAACAAAATAAATTGG
AACATGTTCACTCATAAGAGCCTTGCACTAGCACT
>2835_PStI_67/3_NODE_1_L251
CCACGTCTGATCACTCTGTACATCATCCAACACAATCAAGTAGTCCTTGGAATCCACCTG
TTTTAGCAAATTCTGCAATACCGCTGATAGGTTAGACTCTTTTGAAATGGTGACCCATTC
ACGTCTAGACTTAAAATGGTTTTCGACTTTCCTACTTCCGTATACTGCACGGGCCAAAGT
AGTCTTGCCTGATCCGCTCTCACCAGCAATTTGAATGATCTGGACCCTTCCATCATCATC
TGTCTGGGTTAGTCTTTCCACTAAGTCATCCAC
>2838_PStI_67/3_NODE_1_L233
TAATTTATGGAGCTCCTCTTTTTTTTTCTGTGTATGTGTGTTTTGGGCGTCATTTTGTAC
CATCACTGTTACCATCGGTCTGAAGAAAATAATCCACTTAATGATACTCTCTGTAGCAAA
TGAGTCTGAATTTGCTCTTCATAAACATTGCAGGTATAAACCCAATGATTACTATCTCAA
GCAACTAATTGAGCAGTGGTGTGAAGGTGTAATTCTAAATGGCAATAAGAGGAAGTACAA
CTTCAGCACTCGCAA
>2846_PStI_67/3_NODE_1_L354
AGGTTCTTTACTGTGGTATCTGTCATTCTGATATTCATCAATTGAAAAATGAATGGGGAT
CTTCTCTATACCCTCTCGTCCCCGGGTAACGTATCCCAATTTTACATTCTTGAACATGTT
ATGCAAAATTGGCTTCTGATATTGCAACATATAGAATTCTAACTCTTATAGCTTAATTGA
TGGATGTAGACATGAGATCGTAGGCAAAGTAACTGAGATTGGTAGTAAGGTAGAGAAGTT
CACCGTTGGAGAGAAAGTTGCTGTGGGGGGATACTGTGAATCATGTCGATCTTGTGAAGA
CTGCACGAACAATCTTGAGAACTATTGCTCCAAAGGAATAGCTACCTACAATGCAATCTA
CAATGATGGAACACCA
>2854_PStI_67/3_NODE_1_L303
CTTACTTGAACAAGCATCACAAGTGCCTCGCGCACTTTGTCTCTGTTAATAAGATGTCCG
TTGTTTTGGCTAGGAACAGAAGTAGGAGTGAGAGATGGAGGAGGATTAGGAGGAGGAAAT
GGCTGAAGCAAAGGAGCTCCGTAAGACCGTTGTAGATTTGCAGGGGAATGATGTGGAGGA
GCAGTAGGCGCAGATGAAAAAACAGGAGGTATCAGTGGAGAAGAGGAAGGAGGGGGGCCA
AAGAATGATGATGGCTTCACAAGATTTGAAGACCTTCTAGCACTGGTATCAGGTTCAGGA
GCATCAACGGTAGGCATCAAAGTAG
>2858_PStI_67/3_NODE_2_L287
TACCCAGTAGGTCAAGGTGCGAGATGTCACTATTGACTTCACCCCTCTAGTCATTGATGA
AATCATAGGCACACCCTCAGAGGTTCTTCCTAATGCATTCGACGAGTTAGTCCAGAACCC
TCCATATCAGTCCATTCAGAACACGTTAGCTAGACCATAGTCGACAGCTTGCTAGGATAA
GCATGCTTATCGGAGATTCCACCAGACCTTCCCGTTTGGGCATCTTAACAAGGAGGCCCA
TGTTCGGCTGAAAATCGTGACCTATGGCATCTTTCTGAGATAGCACTTTTCAGAGGTCAC
CAGGGACCG
>2874_PStI_67/3_NODE_1_L400
AAAATTTATTTTATTTACAAAATAAACATGTTATTAAAATACAAACAATTCTAATCATTT
AATATTCATATCTAGAGACAAACATTTTAACCATTAAAATGTATATGCATATTCAAATAT
CTTAATTTTAATGAAAATAAATTATAACGTGTAAAAACATTTCGCATAGCTCAATATTAA
TCCCAGCTACATACACATAACTTTAAGATAAACTTTCACGTCCACCATCCAACTATATTA
AAGATCTTGGATTCGATTTCTAAAATTTTCAAAAAAAAAAAAAAAGATACTAATAGAAAA
ATATTTCCATTTTAATCGACTGTATTAAGTGCAAATTCAAATTAATGAAGGTCCCATTGT
GAAACACAAGAAAAAAAATGTCATGTATTTCATGGCCAAGGAGAACCCACACACACGTGA
TC
>2875_PStI_67/3_NODE_1_L287
TTTGTTATCTGTTACCATCTATTATTTACTGTGTTTCTATTATCAAAGGGGGCTCCCTTT
ATTGGGAACTTATCATAATATTTTAAATATGCTTCTCGAGGAGCATTAAAATATGCTACT
CAAACGTTCACTTAGGGAGTGATGACTTCCAATTCCCAAAAGATGAATTAACCTTCTGAT
TGCATTAGTCTTACTATAAGTCTATACACTCGTGCTAACAGACAACGGATCAAAGCCTAA
ACAACCCAAAGCCTGCTTTGAGCAACGGAGCTAGTTACAAGTTTGAAAAGATCTGTACAT
CATTTTTGC
>2884_PStI_67/3_NODE_1_L268
CTTGTCACTTGGAATAAGAGTGAGTAACCTTGATTCTTGACAACAACAGTGAAATAGTGT
AACAAGAGTAACACTGCTAAATTGATTGTGCACATCGTATCAAGGTAGAGTCATGAATGA
AATAAAGTTGTTTACCCCTTTATTTACAGTTAAAAAGGCAACATTGTTTTATAAGAGATT
CTGTGGAGGTTGAGTGTCTTTTGCACATTTCTTTTCCCAGGTCAACACTTCCTAATCGAC
AGAATAACTAACCTTTCCAGGATAAAGCTTTGCTGGAGTACCCATTGTTT
>2889_PStI_67/3_NODE_1_L351
CCAAACACTAATATATTCAAAGATAATTATGCATATCTGTGCGTTTGTTTCATGGCATTT
GCACCATCCATTTAATTGAAAAAAGGTTTCTACTTTTAACAAGGAACAGTGAGATAGGAA
CGGACCAAAATACAGCAACAACATCATAGTACAGTTAACCATAAAATAGTCAGAAGATCC
AACAGGTTAGTCAGAAAATCTTAGCACAAAATCAGAAGGTACACATCAAGCAATTTTAAA
AAAAAAGATGGTCTAATCTCATCAATATTTACCTCTTCATCTTCATCATCCTCCTCTCCA
TCGGAATCTTCTTCATCAGCTTCCTACAAGCAAAGCACAAATTTCTCTTAGCTTAAAGAA
GGGAAGAAGAAAG
>2896_PStI_67/3_NODE_1_L215
AGATGATATTTTCAGAATGAATTGCTTGGTTATTCCCTCAAGGCATTTGAATTACATAGT
GTTTACAAACAATCTAGAAAACAAAAACGCGTATTCACATCCTGACAGATCTCCTAATTA
TACATACAAGGGTTCGAGATGAATATGCAAATAACATACATCAAATGATAGGAAATTGTA
GCCACCTGAGCTGATGATAGATGGTCTTTTGACCAGCTGTGCATACTTTTGCAATAT
>2899_PStI_67/3_NODE_1_L312
TGTCCTTGTTGGAGTCCTATCTTGATTCTGCTTCCTGATTTAGCACTCCCTCTCCTTATA
TGATTCCACCTCTCTGGCTATGTCCATATTCCTGGTATTGCAACCTAAACCTAGTTACGT
TTTTCATCATTATAATAATTTTGGTAGATCCTAACAAATTTTCCCTTTTTGATGATTGCA
AACCTATATGTTATATACCTGAATGTTAAGGGCGAGGAGCAGAGGAGGAGGGGGCTGATC
TACGAATCTTCAATAGGACGTCTTCCCTAGCATTGTGATCTTGCTCCTGACAGAGGAGTT
AATCCTTAAGTCGACCCACTTCAGCCTTTGCCTC
>2901_PStI_67/3_NODE_1_L354
TTCGTCAATTGCTTTTGTAGAAGAGCAAAATGCTGGTGATGCTGTAGAAATTGATTCATT
TGAGAACACACAGGTACTCTTTTTTTTCCCTTCTATCATCATTTAAAGAATTACGCTTCT
GTAACAATAAAAGCATGTTATCTTTTTATTGGCATCATTGTGGCAATCCAAAATATATAT
TGGTTAGCCTGTTCTATATCTTTTTTTTTGCAGCTGAGAAATCTGTCTGTGGCCCGTCCT
TTGGACCAACCACAACCTTCTAAACTCGGTGGATAACGGACCCACTCCTCTACCCTGCTC
CACTTAAATTCCAGTCTTTGCTTTGCATGATGTGGGGCTTGAACCTGTGACCTCAGCCAC
AAATCCTCCACCCTTT
>2912_PStI_67/3_NODE_1_L207
ATCCAAGATTTTTGTTGAGGTTCAAAATTTTAAGAAGTAGATACACAAACTAATCAAACG
AGGTTCAATATCTATTATATATATAAAAAAATTATTTTTATCATATAAAAATAGTATAAT
TTTTTATCAAAGGGGGTTCAGATGAACCCTCTAATTACACTATGATTCAATATCTTTTAT
TGTTGCGCCGAGACTTATTTAGGTTCATCTAGAACAAATTTAAGTATTA
>2913_PStI_67/3_NODE_1_L320
AAGAATTTTAACCTTACGGGTTTTGAATTTTATAACAACATATATTTTAATAAATTTTTT
AACACGTATACATTATTTGAGCAAAAATTACTGGTTGTGAGTGACCGAATCCATACGGTA
CTTCTAGCTCTGCCCATATAAGTACGTAAATAATGAATTATCATACCATGAAAGAGAATA
TATAGTACCTTGGGAGATATGAAAACCATGTTCTCTCAACACTTTAAATTTCAAGGCCGT
AGAATATAATGAATTTGTTGAGTGCAAACCCCATCCCACATCGAAGAATGAGGAAAAACT
GTAGCAATATATAAGTGTTCATCTAACTCCATTAGTATGAGA
>2917_PStI_67/3_NODE_1_L427
TTTAATGTTAAATGCCCTGGATATTCATGCTGGTCAGATGTGTTCAGATTTTCACGTGCT
TTCCTGAATAACATGCACAAGTCTCACTATCATACGGAACAACAATTAATTAATAGCTAT
GAAATTAAATTTGAATAGAGAAGCTTATCGTTGTATGCCTTTTGCGGGTTGAAATCTGTA
CAGCCTGTAGTTGAGCAAGCAACTTAATTAGAGTACTAATGTATAATTAAAACCTTAATT
ATGTTTAAAGAAAGAAAGATTCTCCTGGACATTCGCATAACAAGTTGGAATAAATGGGAC
ACATAAATGGTGCACATCATAATATTTTTACTTCTGACATTGTCCATTGTTTATTTTGTA
GAGACATATACTATTCAAAAACAAATCTAAAGATTCAAAAACTAACTAGTCAAAAATCTT
ATATTATTAACCTTAAAAAACAATCTCTG
>2924_PStI_67/3_NODE_1_L399
CCAACCCATCTATGTAAAGACATTGTTGGACACCTTGTAAACTTCTTGGAAGGAGTTCAT
GAAAAAAAATCTCTCTTGAATGGTATAATTGATATGTTTATCTAGAAGCAAGAAAAAGAA
CAATAAATTCACACCCGAGAGATGGATCACGTTCAAACTTGTTCAATCGATAGATGATGA
GGGCTAATCCCAGTCCTGTAATTCAATCAACTGGTTTTTTCCAGCAAGTTTTTCACTAAA
AATTTTGTGTCTTGCTTCACTGGCCTGTTTCTCCCAATTGGTGAAGCTTGTACCAAGGGA
GAGAGAAATAGATTGCACAGTTGTTCCAGCCAAGAATCCATTCCAAAGCCCCTTGCTTTT
TAGATGCAAGACAAATCCAAATAACAGAGCCGTGGGAATTCCAACCAAATAATATGCTCC
A
>2929_PStI_67/3_NODE_1_L397
CCATAACAAAGATGTCTCAATTGTTTAGACTCCCAAACACCAGAAGGAACTCGAATGCTC
TTTTGAATATCTACAGTCTCTAGTCGTTTGAGCTTGACAATACTGTTTGGCAGTTTTCCA
AAAATATTCCCCTCCAATCTCAGATAGCGTAAGCGACTTATGTTCCCAAATTTGTTTGGG
ATTTTGACATAATTATCTTGAGGCAGGACTACAACCAATACTTGCAATAATTTGAAGTCA
AGGTGAAATAAAGTAGGACATGAGCAAGAGGCTATGGGCATTCATTCAAGATGAAGTGTA
CCAAATAATATACTTAAAGATTTCAAGTCTCCATTAAAGTCTTCTTCAAGAGCTTCTCCA
AAGCTAAGGTATGTGGGTTTCTTTCATGCGTTCCTTTCACTCATAATATCCAAGCCTCC
>2930_PStI_67/3_NODE_1_L370
TGGATTGACATCAGCTCTAACCCCCTAAAAGATAAAAACAGAATTTAAATACTTTCACTT
TGTTATCTTGACAAACGGAAACAAAAATTACAAATATAATCAAAATAGATGTAATGTTGA
CTAAGCATGAATAACCTGTCATATGGAAAACCTATAGAAGATTAAAAACAAGATAAACAG
CCAGTTGTATAACATGTACGAGCACCTGAAACTAAATATTCTAAATACTGCCATACATTC
AACTGCACTCTTGTAGACTTATAGTTTTTTGAGTGTTATGACTTAAGTTGCCAATTCAAA
AGAGAACATCATAAAAGATTATTATTCTTTACCAAGCATTCACCATAAAGTCCTCTCCCC
AGCCGAATTTTGAAAAAATTATCCAGCAACTT
>2934_PStI_67/3_NODE_1_L222
CGGTGCTGTAGTAGGAAAATAGTGAGATCTTCCATATTCATAGTGATGTTAATAAAACTT
GTTAAAATCAATGGCATCAACATGGATGCAGAAGTTGTATATATATGTCTGACTATTTGC
ACGCACACACGGGTAAAAATATGAAACCAGGCATCACATGTCGAGAGTGACCTCCTTTGA
AAAAATAAATTAAGAAAAGGATGCCAATGTTGACCTTGCCATGAGTGCTGTATACTTGGC
ACTA
>2935_PStI_67/3_NODE_1_L253
TAATATAATTATTTTCTATTAATAATGGCAACATGTCGTAAATATAGTAATCAGTAAGGA
TATTTCCGTCACTCCACTATATGAAAACGCCGAACCCTTCTTCCTCGATCCTTTCCATCA
CCGTTGATTCCCATCTAATCCAACGGCTCAAATACACGATCCGCGTGATATGCTTCCATT
GGTCCAACTCAAAATCCCCCCCACTATATATATAAACTTCACAAAGCCCCAATTCATAAC
AGCTCAAATTTTTTGCCTTCAAAATCTAAAGAA
>2954_PStI_67/3_NODE_2_L231
TAGAATAACTAACACCAACCTCAATTAATTTTACGGAATGTCTATTACCTCCTGTTCCTT
CCACCATCACCAATATTATTTAGGTCAATACTTTCTCCGTTCCTTTTTAATTGTCATAAA
TTTTCTTTTGAGAGTCAAGCTATATGAACTCTAACTACTATTTTAAGATGTATCCTTTAA
TCATATCGATATGAAAATATAACAATTTATAGTATTTTTCGTATAATTTTTATATATCTA
AATTTTTTCTTTT
>2955_PStI_67/3_NODE_1_L302
AATTAAAGGACCGGAGAAGCATTTAACAGATAGACTTCATTGGATATATGAGAAATAGAT
ATAGGCGAATATAACTTTTGGCACAATCGGAATTTGTTCACTGCAATACCTGACCAATCC
ATCCAGCCAACTCATCTGGATTGGCAACAGTCGCTGAAAGACATATAAGTTGAACTCCCT
TTGGGCAATAAATAACCTTAAAAGCAGAAAGAAAGGAGTAAATATAGAAAATTGGTAATC
TGAGGCTGCTGACAAATTGAGATGTAAAGAACTTGCACATTCAAAAGACACATACTATTT
CTTCCCAAACAGTGCCCCGAGATA
>2957_PStI_67/3_NODE_1_L374
TTAAAGGGCGTCGTGTGTATCTAAAGTTTAAGAAAGTTACGTGTATACATGTGTTGCGTC
AAGTTAAGGGGACTAAGACCCTAAATAAAGGAAAACAATTGAGGTGCTTGTAGGACTTAG
AAAGCTAGCTGGTGAGTGAGCTACTTGCTTAGCTTGAATTTGCGAGTTAAACGGAGACGA
GACCCAACGTCGAAATTGTTCAATTTCGATTATGAATTAAGTCTGAGTTAAGGAGGTATC
TTTAGCCCATATTCTAGTACTATAGGTGGGCTGTATTTATAGCCCAATATGAAGGAATAC
AAAGGCCCAACTACATTCTAAGTTACTTAGCTAAATGGGCCTAAACTCTAAGAGAAGGAA
AAATTTGCAATTTGGGCAGCAAAGGCCCAACTGTTT
>2958_PStI_67/3_NODE_1_L308
TCTTTATGACATTTGAACAAAATTTTGGCAAAATCAGAATGAGAAATCATACTTTTCGTA
TCCCTGGATACAAGTAATATGTTAACCAAGTACCATTAAAGGAAACATATAAATGGAGGT
TAAAGACAAGCTTCTGATTTTATAACTTGCTATCACAAATATAAGACATTCATAATATCT
AGTTTCTTCATCAATACAACTTTTTAGATAGAAAACTAATCCAAGCATCCATGAGAAAAC
AACCAAATACTGAAAAGAAAAATGAAAACAATAACCAAGAGGGCGATAGAGGTGTTTGGT
GGAGGAAACAATGTTGGCTCCTAGCATCCT
>2968_PStI_67/3_NODE_1_L322
TGAAATACTATACTAGTTAGTTTGTGCCTCAGTTTCATAGCTTTTAGTTATGTTTTTGCA
GCTTGGATATACCAAGAAGCAAGAAGAACGGCATTTCCATGGTGTAATTACTTTGGAGGT
ACAAAAAAGCCAACTGTTGTTTTCGAGATCTAGTTCTTTGATATTTACATTTCAATCTTT
GATAAGTACTTTGCACTCGTTATTTTTATATATCTATTGGAAAAGCCTTCTGTGAGTTCA
TTTTGGTTTTTCTAATTGTTACTCTGTGAAAATTGCTGGATAGCTTTGACTATTTGGTAG
TTTCTTTAATTGGACATGTGTTTTCAATTCCAAAAGTGTTTTTC
>2969_PStI_67/3_NODE_1_L209
TTGGCTGCTGCTTCCATAGTATTCCGAGATAATGCACCATATTCAAGAAAGCTCGTTAAA
GGGGCAGAGACAGTCTTTGATTTTGCCCGTGATCGTGGCAAAAGGACTTCATATTGCCGC
GGAAATCCATACATTGAACCTTTCTACAACTCCACCAACTACTTTGATGAGTACATGTGG
GGTTCAGCTTGGCTATATTATGCTACTGGTAATAAAACTTACATATCATTG
>2983_PStI_67/3_NODE_1_L417
TTTTTGTTCTGAAGTTTGAATTTCTATAAATAAAATTTAAAAAAGCAGTGGAAAATTTAA
TTGGTTAGTTAACACATCCACTGTAGCATTGGCTTTGAATAGTAAATCATAAAATTTTAG
TGCCAAATTGGAAGCCTTACCTCAAGCAAAAGTGAAAAAGCTCCAGCATTCAATAAACAT
ACTTGTCTGCATATTGTTCCAGCATTCAATAGGTAGGCAAAAAAAGAAAGCTCTAAGTAG
AGACAATTTTAAGATAGAAATGTTTATCTTCTAAAAATTAATTTAATCATTTTTTGGTTC
CTTGTTTTGCTTTGCAGATTTCAGAAATGGAGATTGGCTTAGCAGTTGGTGGTGCTTTTC
TCTCTTCAGCTTTGAATGTTCTCTTTGATAGGATTTCTCCTCAGGGTGATCTGTTCAAGA
TGTTTCAGAAGCATAAGCA
>2985_PStI_67/3_NODE_1_L228
AATATATCTCTTTTTCGAAAAAGACAAAAATAAAGGGAAAGTACACTCTTATTTCTGCTT
TCTGGTTCTCATTTCTCTCTTTTGCACAATCGGTTGGTCGCATTTGCATATGAAATTCCA
GATTAGCCCTCAACCATGCCGGCCTCAGCATCATCGGCGCCGCCGCCTCCGACTCGCAGC
CGTCGAGAGGATCTGATCGGGCAGCTGAGCTCTTCCTCCACCGAGGCAAAACTCAAAGCT
CTCCGTGACC
>2990_PStI_67/3_NODE_1_L433
GAACTATTATTTCACTGTAGATTCATATATTGTTATAGTATCAACAAGAGATGGCTGTAG
AAATTCTAAATTTCAAATGGTTTATTTGCCTTGGTGTCCGAAATTCTGGAAATGCTTCCA
CATACTTTGAGAAAAAATGGTAATGCATCTTACAGTGCTCTCATGTCTTGCATCAAATCT
TAAAATCTTTGATCCTTTGAGTTTTTTATGTTTAAAAATAGGAATTATGAAAAGATGCCC
TTTTTGTCTTGTTGGCATTTTGTTTCCTTACTACTGGAAATAACTTATCCATCTCCACAA
GATAGAATTAAAACTACATACACTTTACTCTTTTGTAAGTTTTTCAAATATATGATACAC
TGAACATATTATTATTGTTACTTCTAATTTTATTTGATCAATGTGATTCGACAGAAGTAA
TTTGCCAGACCATAGCTAGAAGAGCGTGCTACGAG
>2995_PStI_67/3_NODE_1_L315
ATATAATATTAACAAATATGTGTAATGAGTAATGAAAATGGAAAGGGGAAAAGTTCATAT
TCAAATTGATGAATAATATATGAATATTGAATGATATGAAATGCCATGAATAACCTTGAA
GCTAAGGCTGAAAAATATTTGCAGTTTTATTTCCCATGATGACTTCAAATATCAATACAA
TTAAGATATTTAAGTCATGATATAGTGCCAGAAACTCCATTCTTGCACTGATAAATAAAC
ATTTTGTTTATCAATTTCACTCACAGATGAATTAATCTATCAGTTATAGGAGAGAAAATA
TAAAAAGCAAAATGAATAATAAAAACATTTTGTAAAC
>3002_PStI_67/3_NODE_2_L208
AGGATGAGGATGAGGATGAGGAAGATGGAGAAGATGAGGATGAGGATGATGGCGGTGGTC
ATGATGATGATGATGATGAGGAGGAGGAGGAGGAGGAGGAGGATGGTGATTCCAACACGG
ATGGCGATAGGGATAACAATGAAAAGGCTGAGGAAGCTGATGATGGGAACAAAGACCGCA
GTAACTATAAGAGTGATCCACTTATTGCAGACCATGTTAGAGTTCTTTGG
>3003_PStI_67/3_NODE_1_L342
AAAGAGGCTTAATGAACGGGATTAATTGAACCAATTGAGTACATCTCACTTTCAGGTAAT
TAATTGATAAAACTAGCTATCCCTTCTCTATAATTGACAGCAAAACCATGAGAAAGAGAA
TCAAAGTAAAATTAGTTCGTTATTTGAACATGGAAGTCCAACAACAATATACCAGTGAAA
TCCCACAAAGTAGGGTCTGAGAAGGGGAGTGTGTACGCAGACCTTACCACTACCTCATGG
AGATAGAGGGGCTATTTACAAAAGACCCTTGACTCAAATGTATCAACCCAAGTAAAGAAG
AAGAAAATAATAGATATAACATAGTGGCTAAAAAGAAGAGCAATGTAAATTCTACAATTA
AAAA
>3017_PStI_67/3_NODE_1_L379
TTATCAAGGCGTTTATGGCCCTTGGACAATTGAAGACTCTGATATTCAAGAGGTAAAACC
AACTCTACCCTACTGTGCCACGCACTTTATATATTAGTTTAACTTGGAGTTGTTCCATTT
GAATTCGTTTCACAACACTGTTAACGAGAACTGTATATAGCATAGCTAAAATTCAATTGA
AGGTTTCTGGCACTTTTTGCTCCTACAGTAATATACTTATGCTTACTATTTCCTAAAGGA
AGGATGCTAATATTAGTAATCTAACACACTGAAATGGGAAATCGGTTTGCATTCGTTTTG
ACAATGTTGATGAAGAGAAAAAAGATTCTCCTTTCATATCCAGCAATTCTTTTCGGTTTT
GTGTTTGTTACTATGTTCCTTGCCTGAATGAGTTTTGCTAA
>3023_PStI_67/3_NODE_1_L322
TGCCATGTGACCAATCACGAGTTCAAGCCTTAGAAACAACCTTTGACAGAAATGCAAGGT
AAGATCGCATACGATAGACCCTTGTGGTCGGTCCATTCTTCGGACCCTGTGTATAGAGAG
AGTTTCGATACACCGAGTTTGCCCTTTTTTTTACAAATTTTATACCAAAGTCTTGGTACT
ATTTATTTCATATTCAATATGAAATTATAATCTTAGGATAACGTTATTCCAAATCAAACG
ATCCCATAACATGAGGTTATCCATAAAAATGACATGGTATATCTAAAGATCACAAATTCC
AACAGTACTTTTTGGTATATGCACAAAATTTCTTTCTTTTTTAC
>3033_PStI_67/3_NODE_1_L406
TTCCACAAAAAGCTGGTATTTTTATTTAATTGCAATTTATTTTATTTTTAAAAAAAGGAA
AAGAAAAAAAAAAGTATCAATCTTGATAGATGGACAAATTCTTTATGTGAATATTATGTT
TGAAGAAAAAATATTGAATTCTGTCGAATCTGTAAGCAGAAATACTATAGCTACTCACAT
ACTTGATTTGTTTGTCTTTTTTTTTCTTCTAGTTTTGTTTCATTTTTCATTCTCTAATTT
GTTTTATAGAGTTCAAATTGGGATTTTGGATAAATTATTTATGCGCATATTATGTTTGAA
TCAAAAATACTGAATTCTATCGAATCTATAAGCAGAAGTATTGTAGCTACTCACCTACTT
GATTTGTTGGTCTTTTTCTCTAATTTTTTTTTGTTAGTTAATTATGATTTGTTTGTGATT
AGGGCTAA
>3035_PStI_67/3_NODE_1_L376
CGTAAGTCCTCGAACTCAACCATCCTATTTGAGATGGTTGTTTATTGCATGCAACTAAAT
AAATGTTTTTACAACGACGAGGTTCTGCAAAATATCCTTTTACAATAACAGTACTTTCTA
ACCTACATGTGATATGCTCTACCAAAACACATTAGATGTAACTGACATCAACTCATAAGA
ACTCTTTCTTTCTTGTTCATTTACAGATTTCAAGCTAAAAATCTAAGATTTATAACAATA
CACTTTTATTTTTTTTTAATTTGCACCAGGTGTCCGAGTCTCTTACAGCCCCGACTAATC
CCGGGAGTGCACAGGCCCTCGGCAAGGACTTTCCCGCAAGTGCACCATGGTTAATTCAGG
TTTTACCCAATTCGATGGTCCTCAGAAATTGTTTGCAC
>3036_PStI_67/3_NODE_1_L326
AAGAAAAAAATAATTTATTAAGAATAATATTGTAAATTCATAGCTAAAACAGCTGAAAAA
ATAATTAGTAGAAATGATATAGTAAAATCAAACAACTGAAGTAGGCGCATCAATCGATAA
TAATTTTTTTAAAAATAATTTATTAGAAGGTGTACTATAAAATCATAATTTAAACAACTG
AAAAGATAATTAATAAAACTAATATAATAAAATCAAGCAATTAATATAAATATGTTGATT
GACAATTATTTGCTTAATCAGACATGTCGACCGACTTATATATAATAGTAAAATAAAGTA
AAGTAGTACTAAGCAACTTATAAATATAAAGAATTTAATGCAATATTT
>3049_PStI_67/3_NODE_1_L328
AGAAATATTTATGTAATTAAATAGGTTTTCCATTAATTATTACTACTATTATCTTTACAA
AGTTGGTGAAAAGTAAATAATTGAGTGTGTGTATATATTTTTAATGAATACCAAGTCTAA
GCACACTCTTTAATTATTTCAAACTAAAAAATTCATAGAAAAATTAACAGAAATATCCTA
TCTGAATCAGATCTTAACGGCCAACGAACCGGGTCGCATTTCGGATCCAAGAGTAGTTTA
TCATCCGAGTCTCGTCCACACACTTCTTATCAGCCACAACAATGGCTCTCACAGGAAATC
GAATTCTCTGCAACAGCTCATCAACAAGAATACCATATATACAATTACCT
>3052_PStI_67/3_NODE_1_L317
TTGGAGAGCTGGTAATTTGTATTCCTGGCATTAAAGATATGTTGGAGACCTCCAAAAAGT
TGTCAGCAGAGAAACTAAAGCCCAAACTAATTGGACTTCATCATCTACAGTTTCTAGTTT
ACACCAAAAACGAAAATTTACAATGAAATTCCACTTCATCTTCTGCCATTTCTAATCTTC
CATATTGTCCACTTAATACACGATGGACTGTTCTCCACCATCTCTTCTGGGACTTGCGAC
CCCCTTCCTAACCCAACAACTTAGAAGGTTAGCTGTGTGTTCTGGCATAGTCTAGTTGTA
AGATGTGAGGCTAAGGTAGTCTGACCACAACTGGGCTGT
>3053_PStI_67/3_NODE_1_L363
AAAAGCATAAGACTGAGGTTAAGGTACTACACTTGGGATTTCTCAGCTTCACAGAAGATT
AGTGTGCCATCAGCAAACAAGAGATGTTATATAGAGAATATTAGACCAGAACCATTGTCC
ACTATAAATCCATCTAGCCAATGTAATTGATTGGCCTTCTCTGACATCCTATTTTACCCC
TCCATAGACAAAATAAATAAGAAGGGTGATAGGGGATCACCTTGTCTAATGCCTCTCATG
GGAGAGAAAAAGCCCATAGGATTTCTATTTACCTGTACAGAATACTTTACTGTGGAGAAG
CTGTATTTGGTCCATATTATCCACCTTTCACCAAACTCCATCTGCCTTAGGATTGAGATA
AGGAATGACCAGTTTACCTTATTAA
>3056_PStI_67/3_NODE_1_L208
TTGCTCGGACTCTCCAAAAATGTTGTCGCACCCGTGTTAGATCCTTCAAATATACACTAT
TTTTCCGACACGCACCCGTTGATATTTTTGAAGAGTCCGAGCAACATAGATTTAAAGGGC
ATCACAGTAAGCACCTAGATCATTGAATCTTGCTCCACAGCCCTGGTAGATATACTGAAG
TGAAAAGTAAATTAGACTTCTCTATGACCCCAGGATTCTGAACTGTACTT
>3071_PStI_67/3_NODE_1_L239
TGGTCTACTCGTGCTTTTCCTGGAAAATTTGAACTTTTTAGGTACAAATGACATGGAGAA
GTTAGTGAAGATCCTTCACGACAACAGCTTGAACTTCAAGTATTCCACGCTTGAGAAAGC
CACAGGGTCGTTTGATGAGGCCAACAAGCTCGGGCAAGGTGGATTTGGGATGGTTTATAA
GGTATGTAATGGCTAAATGTAGTGCGATTATGTCAATAGCAATACAATATCAGGAGTGTC
GGCAATTAAACAGAGTCTGAG
>3079_PStI_67/3_NODE_1_L387
GCCTTTTACCTTTGTCATAGAGTTTATCAAAAGACTGAGGGTTGAGTAGATGAATGACTG
AACGCAGATAAAATGAAAGATTGATCAAAAATACAAGACAAAATACAAAATAGATTCAGG
AATCTGTCGTTGATAACTGGCCAACTACACCATCAAGAACTAAATACAAAGAGCAGTTCA
ACGAGAAAAACATCAAAAGAAAGGTCTAGCAGAATCCAAATCAAGCATCTAAAGTCCATG
ATATGTCTTCCGTTGCCAGCAGATCCATATATGATATATCTTCTCTTGTCAGCATATCAG
TAAACGAAATATCAGCTATTCTCATATCAGATGTTTGCGGTGTTTGCTGCAACTCTTGAT
TCTGACAATTTTCTAAGTTAATCTGCTGCAAAGAGTTCTCAAACTGGTA
>3089_PStI_67/3_NODE_1_L321
ATTGGAAACACTTCACTTTTCAGTCTCAACAAATACACCCAGCATACTCTTGAGTGGTCA
TCAACAATTGTAAGAAAGAATCTAAAATCATTGTGAGTGGGAGTCTTATAAGGCCCCCAT
ACATCCAGATGGATCAAGTCAAATACACCCAATGCTCTAGACATACTTAAAGGAAAAGGT
AATCTAGTTTGTTTAGCAAGAGGACAAATGGAACACTTACTACAATCACTACTAACACTG
AGATGTCTATCCATGAACAAGTGCTTCATTACCTTCATAGAAGGATGGCCCAGTCTGCTG
TGCCATAACAACTGATCTGCATTTGAACTTTGTGTCATCATCA
>3090_PStI_67/3_NODE_1_L286
TGGATAGCCTAATTTATAGGTGCCAGTTGCGCCCCTCAAGTTTGGGGCATGACACAAACT
TTGAGGAAGTTAGGGAGCATCTACCAAGATAAAGAAATCCTTCATGTATTTAAACTATGT
CTAGCTAACACGACGAAAGGAATTCTTCTAGGTTGAAGAATATAGTTCTCCTTTGCATGA
TCTTTTACAAGGCTAGAATCTTTTATCTCTGATAAGATCCAGATTTTCAGGGAATAGTCA
AACAAAAAAATGAAAATGAAGGAACAATCACAAAGAAGATACAAGCTACATAGTTACAGA
AGAATTGT
>3094_PStI_67/3_NODE_1_L351
CCTGCAAAGGCAGCCATAGTGTAAAACACATAATTGTATACCTCAACGCCACCCATACTG
GAAGACTAAAACCTACTTATACCAATATCATGTTCAATAAATGAAACCAACACAAAGGAT
ATAGGAAACATAAATTCACACAGCCTACAATATTCATACATACTGTCTTTCGACTAAAAT
AGTGAGACTGATCACTTTCTATACTCATGTGCTCAAACATGCTTCAAGACACAACACCAC
AGGCTTACATACAAGAAGACACATCGACATGTATTTTTTTTTCCTTCGCAACGCATCCTG
AGTTAAAAGGGACATAAATTGTTTGTTCTTGCCTGCAAAGAAGAAGCCGGGGACGGCTCA
TTGAGCTCAGATT
>3112_PStI_67/3_NODE_1_L452
TCGTATATATATTAAATTTAAACCCCATAAATATTAAGCAAAGATTAGTATAGTAATAGA
TTTCTATTTAAATGAACTCTCATGATCAAGGTTCAAATTTTTTCAACTTTTCTTAGTTTT
ATTATATTTCAAACCGCTGAATTAAAATTCTAGATCCGCCACTATTCTCAAGCTAATACA
TATTAGAGTGCCGCTAAATGCAATTTACTGTACAAGTTAAAACTCTATTTGAAGAACTCT
TTTACAGCCGGATATAACTGCTTCTGGATTTAACATACTAGCAGCATGGAGTGAGGCATC
ATCTCCCCTGCAAATACCAGAGGATCCTCGGGTTGTCAAGTATAACATGCAGTCTGGAAC
TTCCATGTCTTGCCCACATGTTTCTGCTGTAATTGCACTCTTAAAATCAATTCATCCAGA
TTGGAGTAGCGCTGCAATCAGATCAGTTCTAATGACCACATGTAATTCTGCTTG
>3116_PStI_67/3_NODE_3_L215
TGACACTTCATTTAGGAAGAAACCAAGCAGAACTGCTTGACTATCATGACTAATTATTGT
TCAGATTAATTAATTAGCAAACCACACCATAATTTTCAAAGTTTTGGGGCAAAGTAAAAG
AAAAGTAGAAAACAAAAAGAAATACCTCTCAAACAGACTTTGAAACCAGGTTTGCTAGCA
TCTTCACAAAAATGTATCCTCCTTGATCTGTCAAAATACGACTAAGCTTATTTTGAT
>3127_PStI_67/3_NODE_1_L271
ATAAGTAAACAATTGGATTGTTTCAATTGCATGGTGCCAACGAAATTGAGTGCCGATTCC
CATTTTATCGAATTTACTGATTGATGTGCTAGCGGACATTTATTTTGAGTTCGATAATTT
TTGAAAAAACAGTTCGTCATATTTATTTATTTCATTATTATTGTGAGAATCAATCTTACT
ACTTTTGGTTCTGGGGTTTCCACGCTTGAAAAAAAACCCTATAAAATTAATCAAATTTAA
AATTTGATTCAGATAAGAATCCAAAAAGGTGGTAGGTATGTTTTTTCCTTTCA
>3129_PStI_67/3_NODE_1_L213
AGCTTAACCAGATTGAGTTCATTTCTGATTTTAGCTTTGTTGATATCTAAGAACAACCAT
GTCTGCAAAAGTACTTCTAATGATATAATTCTCTTATCTTGCATCTGGCCTCTCTATTTT
TTCCTTCTTGTTTCTAATTTTTTAATTTAGTTTTTAGAAAATTTAAGTTACCTGACTTAT
CAAAGCCAATGGAAAAAAAGTTTACCTATCTGCCTCCTGTGATTCAGAATGGCAG
>3134_PStI_67/3_NODE_1_L364
TTGATTTTATGATTTTCCTCTCTTGTTGACTTTTACTTTGTGCCATCATGGGATTGGTTG
GCAGGGGAGCAATCTCATATTCAACTTCTACAGCCTCTTAGAGATCCAAAGTTTCCAGAT
ATGTTTGCATTCTAACAGCCCAGATTTGATATTTTTCTCCACCGAAAGTTGGTGGTGTCA
CTGAAGAAAAACTTGCTTCTCCGTTTCATGGTGTTGAATCTGATTAGCGCGCATACATAG
GTCCCTTAAGAAATAGCATTCTGATACCAAATTCAAAGTTTTGAAGTTGTTAAAGTAGGC
TAGAATAGAGAAGAGATGAAAGAATAATTGACAGAACAAGAACATCTTTCATAAATATTG
TAGCGTACATATGTAAGACCTAGAAA
>3155_PStI_67/3_NODE_1_L389
TGCACATGATGATGACAAGAAGATTAATATTCTTGATGAAGAAATTTTATCAGATTTTGA
TGACATTATTTATAATGAAGATGAAGATGAAGAAGAAGTATTTGATGTTTGGAGAAATGG
TAGAGGCAATAGAAATCTTGTTAATGTCGATACTTGTGGTGCAGTTGGTGATGGAATTTC
AGATGACACTAAGGTAATTATATGCGCTAACGATACAAAATATTTTTACACCATCAATAT
ATTTTAACTTGTTATGTATTAGTAGGTAATAATAATAATACATTATACTGTCTGTTGAAG
GGCCGTTCTGCGGATGGGTTTTGAGATGAGGGTTCCCAGGAAACAGCCTCTCTACCTAGG
TAGTGGTAAGGTCTGCGTACATCCACCCTCCCCAGACCCCACTTGTGGGAT
>3158_PStI_67/3_NODE_1_L306
AAAAAATTCTAAATCTTGAATTGCTGCACAGTAAGCATTACCAAGAAAATGATGAAACAA
CTTGTTATTGCAACTTAAAAGCACACTATGACGTACATGCTGACTGAAAATGAAAAGGCG
AGGTGCTACAGTATTTGAAGACAACTATTTTGATTTCAGTAGTCACCTTTCCAGAAAACA
CCATAACAGTAAGCATTTATTAATAGAGCAATTTGGTAAGGCAATGTTTTGGAAAAGATT
GCACTAACAATGGGCCAACATTGTGTAAAAGTGCAAGAAATCTTGACACCCTAATAGAAT
ACAAGTTGATCGATGTAGATGATAACAA
>3159_PStI_67/3_NODE_2_L226
AAAATTGAAAATGAAAATAAAGGGTGCCAGAAACTAACTTAGCATAAGATTGGACTCATT
TCTACGAGACCCATGATCCACAATTATCACTCCATCGCCTTCTTCTATCCTGCTCAACCC
CTCTCTATTTGCAGTGGCCATATACCTTTGAGATAAATATCTCAATTTTGAAGGACTTTT
ACGCAATTTTACAAATTCAGGAACTGCAACTCCTGGTTTTCTAGCTGGGTATGTACTGGT
TAAGCTTT
>3162_PStI_67/3_NODE_1_L434
TGGAAGGAAAATGAATACAAGATGGGGATATTACATATCTATATAGGCATGGTCTTGGTC
AAAGAATGCTCCACACCCCCACTTGAACCAATTATAATTCCACACAAATTAAGTAGGTCC
CACACAACTCTTCAAGAATGCCTAACTTTGAAAAAATCCACATTCGGTCACAAACTTTTT
CCTAGTCGATCCAGCTAAGAATATACGGGGTCTAACATCCCCCCCTTAGAACATTTGTCC
TCGAATGATAAATCGGCCTTGCAAGTCATAAAACAAGTTTTTAGGGAGGCTTACTTATCA
AGCAATGCAATTCGGAGGAAAAATAAATAAATAAATTGTAGGCACTGGAACGAGTAGGGA
TACTTCTCCTTTATCTAAAATTAATCAACCCCATTTGTCCATCAAAATGAACCCTTGACT
CTTATGGAAGCTACTGATATACGTAATAATCCTGCC
>3168_PStI_67/3_NODE_1_L331
CCTTGGGTAGAGGAGGAACCCCAATAGCTTGAAAATTATGTCCAGAATCATTATTAGCTA
TCACATCATCAATACTAACAACAGAAGGAGTATCCCAAATAACCCAATCAGAAAACCCAT
AACCCCCATCATAACAAACAGATTCACCACCCCCATACAAAAGTTCCTTCTTCCCCAAAT
CTTCAAATCCAAGAATCGACAACAACTCAGACACACAAGGACACCCATTGAACCCTTCAA
GAGGTCTCCTTTCATGAAGAGCCGATTGCTTATCATGAGATTCCCAATCACAATTCTGAC
AAAATACACAACTCTCCGTAGAACAGAGTATAGAAGCTGGAGAAGAATCACAG
>3172_PStI_67/3_NODE_1_L242
TTCCTTTTGTTTCATTAGATTAGAGACCATAAATTTTTGATAGGCAGAATATCAAACCTC
CCTAAACTTGGCACATTTAATTCAGTGCACACTAAAACTTTGCATTGCCTCACCCCCACT
CCGAACTTGACAATCTATAAGTACCTGCCTTCTACTAGTTTTAAGGACAAAAGACTGGTC
TAAATTCAGCTGCACCAAGGAAACATCATGTGTACTACTTGACCAATCTACAGCTCCCCA
CATCACGAAGCTTGTCTTTCTCCC
>3181_PStI_67/3_NODE_1_L446
TCTGTTCACATTTATCAGAAAAGAAGATTTATAAGTAAAATGAGTTCAAATCGTCAGTGT
ATGTATAAAAGGTTAACTAGAGGTCTCTATGATCCTGAATTCATAAAGAGTGTAGAATAA
TTTATTGAGTTTTCTATCAGTCATCCAGAAGCGATAGATGGTGAGAGATTAAGGTGCCCA
ATGTAATCAGAAAAAATGTCAAAATAGAAGCTTTGAAAATGTTAATACTGTCCATGGACA
GTTATTAAGTAATGGTTTTGTACCGGGATATCATGTATGGTACTTGCATGGAGAAAATGA
GGTTACGAGTAATACAGATCAAAATGAAATGATGTACAACTAAGATCATACTGTGGACAA
CCTACAAATGAATATTGGTGCTTTTGATGAGCCTGGACCAACTACTTCATATCACGGGAT
CATCCATGAGGTTGTTGGTCCCTCATTTGATCCAAATGATATGGAAGA
>3191_PStI_67/3_NODE_1_L341
ATCTTATACGATATAAAACCAAAATTACTAACATCACTCAGTGACGGAGTCAGAATTTTA
ATTAAAGAGTTTCAAAATTTGAAAAAATAAACACACGAACTAGTCGAAAGGAGTTCGATA
TGTATTATATATATAAAAATTTATTTTAACCTTATTTAAATAATTAATTTTTTATCAAAA
TAAATGCTAACTCCGCCATTGACATCACTATAATTGCAACTTTAACAAATTCAATACACT
ATCAAGTTCACATTCTATTTCTACCTTCATCTAGGGAGGATATGAACAAAGGGAAAAAAA
AACTCATATTTTCACACCCTAAAGAAAGAAAAAGGAAATAATAGAACTCAAAAAATAAAA
TAA
>3197_PStI_67/3_NODE_1_L303
TGGTTGTTGACTTTTGTCAACAATATCTCCAAGTTTGTGACCAAAGTCCCTTAGTTGGCT
AGTGATGGCAGAAACTTGTGCTGCATCTCGTAAACCTGAATTTTTTTCCAAATATGAGTG
TAATGGCCATGCAATCTCCTTTATAAAAGGGTTTTACAGTTTCACCATTTGCCTGATTTA
TTTTGTATGCTAAGTCATAATTTATCCATTGTTACTGACCTTCATCAGTTGAACTAAGCA
GCTCTTCAGATATACCCTCAAATTTTCCTGACAAAATATGTCAAAAATTTGCAAGTGGTT
TGTCAGGAATTTTGCAAGTGGTCAG
>3199_PStI_67/3_NODE_1_L375
AGATATTTAACTTTTGCATCCAATCACTTGATAGTCTCCTTCTTCACCACTTCTTGTATG
AGTGTACTGAATATTCTTTTAAGCTAAATATTCAAGATGAAATTTTGTCCAACTTGATTT
ATGAGTGCAAATTTTCAGAAAAATACAATAGACCAATTTATACATTCTTAGAATCGAAAG
CAGAGCTTTCACTGTTGTATTAGCAACTTCGGAGAAATAATAAGATGTAAAGCGTTATTT
GGTCCTAAATATACACATTACAATATGTGTACTTTTCTTTTCCACTAGGTCTTTCCTGTT
GAAATTGCTCTGGTAAGATTTTAACGAGATAAATTATCTATGGACATTCAATGTAGAGTG
TTATGAATCCAATGTATTTGATGAATATTCATCAAAT
>3200_PStI_67/3_NODE_1_L359
CCAAAATTTGCTCGATGCACTTTCTATTTTTATGCATCCTTAAACATTCTATCCCTTTCC
TAATTTGAAAATTTTCTTGTTTCTATGAATCAACACCACATAAATTGAAATTATTTCACA
TCAATTTTATGCTTTGGATGAATCTACTCTACTGTTATTTGAATATATCTCGAATTAACT
TCTTTATATCAATCTATTATAACTCTTTTATTTCCTAGTCAAATTTAATCAGGTAAGCTT
GTCTAGATTGGCACAGTGTGATTGGACGAACAATATGATGATCACAGTGCACTGTTAAAA
AACTTTTGACATCAAACTGTAGCATCTGAAAACATGTCTACCTGTTTTTGAAAGTCAAGG
GGGATATATAGATCATATACA
>3208_PStI_67/3_NODE_1_L438
AATTGAAGAAGTGCATGTAGCATCAGCATCATCTTCCTTCAGTAATTTATACTCTGGATG
GTACAATATTCCCTTTAAATGGAAATTATTATCATGGTCATGCAAATTGATATTTCACAT
CAACTTACCCAATATCATAGTCCTGTTCCATCAAACCTTGAAGTTCTTCAGCCTGTCCAA
GAAGTAAAGAGAAAACATCATTCAAATTGAACCTCAAAAGAAAATAAAACAGTGACAGCA
ACAACATTAATAACCCTCAAGAAAATTGACAAAGAAGAAAATGAAATACTTACAGCATCT
TCATCAATATCCTCTTCTTCCTCTGGAACTTGAGGTGGACTAAAGAAGTTGAAGAAACTT
TCGCATTGTTCTGTTTTAATAACAGGCTTGGCATTCTTTGAGCCCTTCTTTGGCTTCTTC
TTTAGAATCTTTTGTGTCAAACATTTTCCTGGATACCATT
>3209_PStI_67/3_NODE_1_L329
AAAGACAGCAGCATAGTATCTGAGTGAGTTGACAAGTCTTGCTTCCAAGCTAGGCTCATT
GTGCTCAGCTTCTTGCTCAGCCATCAGAAGAATGGTGGGATTTGTGCTTCTAATCAGACC
CAAAAAGTCCCTCAGGATCCCTCCGGAGCTATCATAAAGAAGCTTATGCATCTGTAACAT
ACAATTCACAGCAACACTTTCTCCCTCTTTTACGTGAAGCATCCATAGCCTTACATCTTC
CAACCCGTCAACAACTGGATGGAACTCGAAAGCCAGATTCAAAGCCTCGGCAAACTCAGC
AAGTCTATCTCCTGTTTCAACCAGATCCTGCTTTGATTCTCCTATACCAGT
>3213_PStI_67/3_NODE_1_L307
TATAACTTCCTGTTGATTTTTTAAATCGAGCTTTTGGGTATCTGATATACCAGCCTGATT
TTTCAAGCCTCGCTCAGCTGATTCTCCACCCACACCTGCAACAATTACAACAACTAAATT
CAACAGGACATAACTATACTATTCTTTCCATCCCAATTTACTTGAACTACTGCCCTTTAC
AATTCATCCTGATTGGTTTAACCCATCTCTCTAGAAACCAAAGTTTCCACCCCTAAGTTC
CCATTTTAAATCACATTTGCATTTTTCAGACATCTTTATGACAAATTACACCCTGTACAA
CTTTTATCAAGTTAACAATTACCCCAAAT
>3227_PStI_67/3_NODE_1_L224
ACCTTTGTTAAAGACATATGTCTTACTTCATAAAACAGCCAACCAAGAAGAGAAAAGCCC
CTTAATTAACAAGAAAAGTGTACAACAATCCTTAGGACACATGCTGTCCAAATTTCCAGC
ACAAGCATAACTAGCATATAGATCTTGTTTTTCATGTGATAAGTATAACAAAGACATGGA
TATTTCCACTTACCTTAGCCTTCAAGATCTAGGTTTCCTTCAAGAACTTAGACGTTTGTA
TTGG
>3228_PStI_67/3_NODE_1_L339
CTTTAAAGTTTAAACTAGTTAAATATAAAACGCTGTTGGAAAAGCATAATATACAGAGGA
AATATAGACAGCTTTGAATGATATTTTACCTCCATTAAATGACTGAATGCAGTTTCTTCC
ACTAGCCTTAAGATGTTCCGTATGGTTATCCCTTCTAACAAGTTTCCAGCATTGACACTT
CCAGCAGTGCTCCCAAGAAGAACTCGAATTAAATGCAACAACTCTTGTTCATTTCCGGCC
AATAATTTCAAAGCAGTCTGCAAATAAGAGAACAAAATCATCATCACTAGTTGATATGTA
ATTCTACAGTTGTGCTTTAAATAGCAGCCATAAACAAGATATGAAATCATTACTTTCATA
C
>3231_PStI_67/3_NODE_1_L252
CCATACTGCTGAGTATATATCTTGCAATTTGCACACAACTGTGCTGAAGACTTAATTTGA
ACTTGTTAGGTGCAAATGATGTTGAGAATTTAGTGAAGATCCTTCATGACATCAGCTTGA
ACTTCAGGTATTCAACGCTTGACAAAGCCACGGGGTCATTTGATGAGGCCAACAAGCTCG
GGCAAGGTGGATTTGGCACAGTTTATAAGGTATGTAATGGCCATATGTAGTGCGATTATG
TCAATAGCAATACAATACCAGGAGTGTCGGCAAT
>3233_PStI_67/3_NODE_1_L331
AGGCGGTAAATTGTGAAACTAGAGGTTGAAGCCCGGAAAAAAGAACTTTGCAGCACTCCT
CAGGCCCTTCGTAAGGAGTCTGAACAAGAACCACGTGACCCTTTTCATCAATACCTCTAC
GACCAGCACGACCAGCCATTTGGAATAATTCATTTGAGCTCAACTGGATTCGTCCACTAT
CGCCCCTTTTGCTGAGAGATGAAATGACAGCTGTTCTGGCAGGCATATTAATGCCAGCAG
CAAGTGTTTCAGTAGCAAAGACAACCTTGACTAGACCTCGCTGAAATAACTCTTCAATGA
ATGATTTCCAAAGGGGGAGACAGCCAGCATGATGTGCAGCCACTCCGCGGC
>3247_PStI_67/3_NODE_1_L281
TCACAGGTTTACATGAGAAGAAACTGGTATCGAGAAAAAAAGACTAAAGACTCCCAGAAC
CATATGTCCACTCCACAAGATCTTACCGATATACAAGGTAATTCTCCAAAACCTAATTCT
AATTTTCCACTTGTTACTTCAGATCTTGATCTTCCAATTGCCAAATGTGAAGGGGAAAAA
GAAGTCACAACCATCCCATGTCAAATTTTGTGTCAGAGAAACTTGTCCCCTTCATATGTA
ACTTTTCTTTCTCAATTATCTAAAATGGAGATACCAAGAAATGTGTAGGATGCTTTGAAT
GTT
>3250_PStI_67/3_NODE_1_L355
CCAAGGAGGCATAAAATGAAAATCATAAGATGAAACATTATTTGGTGAAGCATGCATAAG
CAAACAATTAATGATAACATAGTAGAATACCTCTTGGCTCTTGCACTAGTTCAACAATGC
TTATTTAGTTATTTGCCTTCCAAACATCAAAAAAAATCAAGATAGAGGCACATAACATAA
CCCTGCACTGTATCATTGAGTGTACCATGGTGTCGATGAAGTTAGCTGCTACGCAGGGGG
GAACGGGGAGGGAGCTGCAATAGTACAACCAAACTCAGATGCCTATCTACCTTAAGTTTA
TAGCCTCCGATCCCCTTTGAACAAATGTTGACAGAAAAGAATGATGATAGTCCTAGTGAG
AAGTATATCAGAAAC
>3257_PStI_67/3_NODE_1_L435
TAATTAATGTAAGTAATGTTTGTCCTATCTATGATATCACTCCTTGTACAGAACATGCCG
AACTGAAAAATTGCAAATGATCAATTGAAGATTTCTACTCTCTGTTGTTTCTTGTAGTTC
ATTGGTATGCAGCTCCATTAGTAAACAAATGGTAGACTATTGCATGAAGTTATTGTTATA
CACAATTATCTTCAAGTAAATAGTTCCGTGGAGAGCCTGGTAATCTGTGTAAAGTTCTGC
GATAACCAGAGCTGCGGACGATCACTCTGAATGGCAGGTTAGGATGCCAATCTTAAACCA
AAAATTCAGGCTTTTGTTTATGTCTACATCAGCCAATTCTGTTGTTGCAAAAAACAACGG
GTAAGGCTGACAGAGCGCTAGCTGTGACTATTTGAATTTCCTATTGTAAGAGCTTGTAGA
AGCTTTTGTTCCCCACACTTGTGAAGTGACACCTTTT
>3264_PStI_67/3_NODE_1_L344
ATTCCAAAGGGAACTATGACTCTTCTAGACCAATTCCACATTCTGAAGATGAAGGAATGC
CTAATGAATGCCATTCAAGATTCGTAGCTCCAGTTGGTACGAAAAACTATTTTTGAACAA
CTTAAGCCTTCTTTTTTAGGTAAATAAAAGAATTTTATTTCCAAAAGTACTAGTTACAGA
ACCAGACACTACTGACCACGCGCCTCTCACTAGCTGGAGTAGGACTGAGTCTAACATACC
TAAGGAGCCCAACTCTTATCAATGCAATAAACATCTTATTGAAAAAGAAACCACAAACTA
AACAAGGAAAACAAGTCAAGAAAACAGCAAGGTTGCTATTGAAAGCAATAAGGCATTTTC
GTGGTT
>3274_PStI_67/3_NODE_1_L301
TAATAATAATAATAATAATAATCAGAAGTAAACCATAGCTGATGCACGAACCTCAACGGA
GACACGCTCCTTCTGTCTCTGTAGTGCAATTTCCACACAAGAGTCCATTTGATGAAGGTA
GTTCTTCAGCCTCCAGTCATCCTCTTCACCAGATTCAATGTCACATAGTTGAGATGTTCC
ACCACTGTAAGTTTCCTCAAAACCAAACCGATTGGCATTGAGAGACTCTGCTTCCTTCAG
AACATTTGACATAGCATTCAACTCAAAACTATAGCTGATAGCTGTAACATCATTGTCACT
TTCTATGAGATCTTGCCGCTTCC
>3275_PStI_67/3_NODE_1_L310
AAATACCTTGACCTTTTTCATGATTTTGTAGCTCATCTAGCATCTAGGGTGGCAAGTTGT
ACTATGAACTGCTCATATCTTGAAAAACTTTTTAAGCATCCCCAAACCAGACAAAAACAA
AAAGAACAGAAAAAAGGGAACTAAGAAAAAAGAAATTGTCCCTGTAACAAATAAAACAGT
ACCACTCTTGCATTCTGAAACTGTCTAAAACATAACCATCCTCGGAACCAAAAGTTCAAG
AGATGTAACTCAAATCCTCAGCTCTTGAAAAAGAGAAATAGGAAGAAGACCCAAGGGAAG
AGGTTCTCGAGCACTAGATGGTAAAATATAGA
>3276_PStI_67/3_NODE_1_L298
AATGCTGACAGAAAGAATAAACTTCATCCCGTAAGCATCACTTCTCTGGACTCTTTCATA
ATCATCCCAGACAATGACTGGCATAATCAGAAGATTGGAAAATAGATTCTTTGGTCACTC
AATCCTTCTAATATCTCACAGAATCCTAGAGAGCCTACATGGAAAATGCTCAAGGACAAC
CAAAAATATATTGCAAATAAACAGACAATCATGTATTAATCCTTATCCATATACCAGAAA
ATTCAAAAGGAAAAAAGATAAAGTACACGACGTAGCAGATCAACTCACATTCCATGATCA
CCGGCTGTAAAATCTGATCC
>3304_PStI_67/3_NODE_1_L363
AAAAAAAAAATCCCAATGTGCATTACAACTTAATGACAGAAAGAAACTATAATAAAGTCA
AGTGTTGGCTCAACAGTTCTATTGAGAGCTAGTTACTAACTTGCTATACAGTAGTAAAAA
GCCTAATTTGAGGCAGAAGCAGTGAATTGGATAGAGGTTATAGCATCTGAATCGATAATA
CGCATGGCAATGAACCATAGTATAGTGACAAAGTGGAAAAATATATTATATTGAATATGT
GTGCACATAATCACTTAAATGGGTAACTATCTAAAAATGCTGGTGTCTAAAGCACTTTCT
TCATTGGAAATCTAGATAAATATGAAACGGAAGAAAAATGTTCACCATACCTACGAACTG
GTTCAGAAAGTTCAGTAACGGGCTT
>3310_PStI_67/3_NODE_1_L290
TCTACAGGAAACAAAAATGGCCAGCAAGTATTGTGTATCAGATATGGGTGAATAGGTGGG
CTGATTGGGCAGAAACTGCGGGGGGGAGGGGGGGGTGTTGTTTACATGCATCCTCGAAAG
TCTACACAGGGATTTTAGGTGGGGTTTTACAGGAGTTCATGATCCAAACAACAATTCAGA
ATGGGAGAATTTTTGGCATGACTTGGGCAATGAGGGAAATATGGAGTGATCAATGGGTTA
TTGGAGGTGATTTTAATGTGTGCAGATTTGAGAATGAGAGATATAACTACATTACTAGAT
CCGAAGTTAT
>3311_PStI_67/3_NODE_1_L263
AAAAAGAGAGAACCTACCAAAGAAAAGGTACACATTTGTTTGTGGCTCTAGGCCACTTAT
TAGAAGGCAAATATTTGTCATGATGGCTTTCTATTCTTGTCTGACAACAAAAAGCATTAT
GGATGATGAAAGTGATATTATACTAATTCTGCCTTTTTTTTAAAACAAAAAATTTCTCAT
TTGGAGCCTGCTTAAATCTAAATCGCGCACGGCTCATTGGAAGTGGCGCTTCGAACAGAA
TTTTTAATTCTGCCTTTTGAAACTCTGGTAATGGAAGTTGTGTCT
>3322_PStI_67/3_NODE_1_L227
TCCTCCTCGTCCTCCTCGTTATCTCATCTAAACAGAATGAGTCACAATTTTCCTCCTAGA
TACAACTATAATAACAATAATTCCTCCACAAACCTCAATTTTAGTTCAGTGCTGGAATCC
AATTCTCTTCCCATTTCTTGGACCAATTCCAGTTACCCAAATCAAGCCTACAACAAGAAC
AACCAAAATTTTGGTTCACTTACATTTTCATCAAGACCAAATCATGAAAATATTTTCCAA
TCTTATTTA
>3331_PStI_67/3_NODE_1_L245
CTGTGGCAAATTGAACTCATAAACAGCTTGCATAGAAAGTGTAAAGAGTTCTCTTTCTGC
ATGATATGCTATTTCAGAATTTGTTTGAGATATAGAATCAAGAAATATTTCATTGTTTTC
ATTCATAAACCTTTAATTTTCTCAAAAAAAGTTATTATCAACATACGTGCAAAGTTTGGA
TATTAGCAGACTTGATGTTAAAGAGTATTTTGGTTCCACTTTTGTTAACTTCTCAATCAG
GTAAGCTCCTTTTTAGAAAAAAAAAAA
>3332_PStI_67/3_NODE_1_L286
AGACTTCTTCAATTGAATATCGGTGCACAACAGCGGGTACATGCCATACTTGTCTGATTA
GAATTTAAGTCCAACTATTGGTGACTTCTATGTGCATGTTGATTTTTTATCACAAATAAA
CAATGATCGAGCATTATCTATAAAGGAACAAATCCATGAGCAGATTTAGCTGTTGGAATT
TTGTTGGTGCAGTCTTTTGTTAGGAATAGGAAAATGAGTCTGTATTATGAACCATGTCAA
TAATCAAGTGCTGCTTTTATCATGCTGAACTTATCAATTGGAAATGAGTTTTTTGGCATT
TTAACGAA
>3342_PStI_67/3_NODE_1_L409
GAAACAAAGTTAATCTCACTGCTTAACAAATATTAGGTAAAATTCTGAATATCTTGTCTT
AATACAGTTGAATAAAACTTTTTTTTAATCCTCACCTTATCTAGAAACGATCTTACATAG
CACTTAGCATTAATATTTTATATCATGGTTAATGTTTACAACTATGGCATAGAAAAATAT
GTAAGTAGAGACTTGTAAGCTTAAAAGTCTTGTACAATTGTACATGTCAATTGGCATATC
AGGTTTTTCGCAAGCAGATAAGGTATGTCCTCCAGTCAAAAGAGACCTTGACAATTTAGG
CCATTACCAGAGTTGATGGGTCAATTGGTGCCTTCCCATCTTTCCATGCAGCATCAAGAT
ATGTCCTCAAGGACATGCCAACAAATACCTATTAAACAATCATGTTATAATCAGAATTGG
GAAAAATAGAA
>3344_PStI_67/3_NODE_1_L232
ATATTTAATAAATATATTATTACTTGCTGTGATCATTTTTAAAAAAACAAAGATCAATAG
TGATCTAGCTTACTTTTCAACTTGACTTACACTTTTAATAATAAAATTGCTTAACGAATT
ATTTATTCAAATCTCATAAACTCAAAATTTGTTTACATCATTATCAAGTACTTATTTAGA
TAAGGGAACTGATTGGTATATTTCATGACATTAACGTTTTAAACATTGTTGTTTTATATA
TTATTTTTTTCTTG
>3359_PStI_67/3_NODE_1_L250
TATTTTGTTTTTTTTTCTACTTAAAAAGCCCTGAAATATAATTTTGTTAACAGATAAACT
AAAAAAAATTAAATGAATGAATATCGATTCAATTTTTTAAAATATTTTAATTGAAATAGG
CTAATTCAATTATTTTTTTTGTCAATTTTTTTAATTCTCGTAAATAGTTGAGATAAGAAT
ATTCTTTTTTACATAGTTGTATGAAATTTTATTTATTATACAAGTGTGAGTACCCTTGGA
CGACCAAGGGCACATTCATAATTTTGCTTTCC
>3367_PStI_67/3_NODE_1_L253
CAAATTGGTGTTGTTCAACCAGTTGTGCTTTATTAAACCTTGCCTAAACTAGTCTTATGG
GGCAGAGTGATGGCCAGATAAGAAATTCAATGTTCAGAAGATGACAGTTGTGGAAATGAG
GGAATGAAGACATCTGGTGGGAGTAGCCTCTGTGATGGACGATGAAGAAAGTGAGACTAA
GATGGTTCGGACATGTGAACAAGAAATGTGAAGAGGCCCCAACGAGGAGGTGTGAGAGGT
TGACTATGGTGGGTTCAAGGAGGGCTAGAGGTA
>3373_PStI_67/3_NODE_1_L273
TGAGATAAAATTAAAATTGTCGAAATCGCATGTTTCATGTGCAATTAAAATTTTTTTATT
ATGAGATGAAAATCTATGGGTCTATATGAATACCCATATTTTACCCATTTGAGCATATTT
GTATGAGCTTTTAAAATAGACTAACCCATATTAACCCATTTAGAAAAGATGAGTGATTCA
TTAAAATAAATATGAGTAAAATAAATTCCTTTTACTTTATATGGATCGAAATTGTCACCT
ATGATATCAAGTATATTCTCAAAGCCATTGAATTTGCATGACTTGACATTTGTCC
>3376_PStI_67/3_NODE_2_L257
AAAGGTACTATACACACAAACCAGAAGAGAAGAAAGCATTGTTTTCGTTCTTTTAGGACT
AAAAGACCATCGTCTGCACTTCACTAATGAACATCTCCAAACAATAACATAGGCAACATC
AGTCGAGTAACAAAGAGCATTTTCCAATGTGTAAATTTTCACCAAAAAGAAATAACCAAA
TGAAGCAAATAAATGCAAACATAAAAGAGGAACAAGCCACTGATGTTAGAGAATGCAAAG
AGCAATAATTTGTAAATAATTAACTTACTGAATCTTAAG
>3403_PStI_67/3_NODE_1_L277
TAATGCAACATAAATTTTTTCATTCTTTATAGAGCTTTGAACTGATAAATGGTGTTATCT
TGCTTTGTCTAGTGTGCGTCTACTGCTCTTTCACAGGGATCAATAAATCAAATACTAGTA
AATTCAAAGTGTTAAACTCGGTGTCTCGCCTTTGGTAGATTGAAATTTTGTTACTATCCG
CAGAACACTTCATGGCTTTGTACTTAATATCTTGTGGTGTAATTATATAAATGAATTTTC
TAATTCATGTGAGTTTGTTGTCAACATTTTTTCCAAGCAAGGCCTGAGGGGACTAAGGC
>3413_PStI_67/3_NODE_1_L369
CACTTTATATATATAAGAGCAAGACATAATTAAAATGATTTGGCTTACAATATTACTGGT
ATACATATGTACATGAAAAATTGTCCAACTTCCCCCAAACACTTTCTGAGCCTCATATCA
TATAATAGAACTAAAAAAGAAAACACACTAGAATTTCATAGAACTACCAAAATCAATCAA
TGGCCATTGGTGTAATCCTCTTTCTGGGAGCCTTAGAAATTTGAGGGGTTGATATTGTTG
ATTCTTGTTTCACTTCCGTTTTTGCACTATCTATATCCATGCATTTGTCACTAGCAATAA
TTTCTGGAACAGTTTCCTCTTGTTTCTGCACATTATTTTTATCATCTCCAGCAATTTCTT
TTCCTGCAAACAATTTTCAAATAGGAACATA
>3414_PStI_67/3_NODE_1_L367
TAAGTTAACGTAATCTGAGGAATTATAATTATAAAAAACAAGGGATAACAAAGTAAAATA
CTCGGGTCAAATTTGAATAACTTTTAAGCTGAAAAGCAATAAGGGTATCCAATTTATGCG
TTTTGCCTTATTTTGGTGTAAAAACACTTCGTTACCAAACACCAAAATAAGCCAAAAAGT
GATTAAAAGTAGTTCAAACTTGACTAGCTTTTAACCTCATCCAAAATCCTCTTAAACATC
AAGTAATACTAAGATTCATCTTCTAAGTTATGAATTCAAAATACACGACATTTTGGACAG
AAATAATGTGGCTTTAGTTTATGTTATCCAAGCACAAGATACAATTATGACACGATGAGG
AATTTTCCAAATGTTGAATCCATTTAACC
>3417_PStI_67/3_NODE_1_L210
TCAAGAAAGACGTTGATACTATGATCCTAGTCGGTTTTGCAGCGTTGTTTGCTGGTGCTT
GTAGCATGGCCATAGGAGAGTTTGTTTCTGTCTACTCTCAACTAGATATAGAGTTAGCTC
AAATCAAGAGAGAGACCAAAATAAGAGTACAGAATCATGAACAGCAAAATGAAGAAGAAG
ACAAGAAGGAAGAACTCCCAAATCCATTTCTGGCAGCCGTAGCTTCAG
>3419_PStI_67/3_NODE_1_L353
CCCCCAAGCTTGCAGGTAATGTAGAATTCAGTCTATTATAAGCTAGATGAAGTGTCCTCA
AGCTAGTCACACTCCCTAAGCATGGTGGCACCGAACCAGAAAACTGATTACCTGACAAGT
CTAATGCACCAAGATTCTTTAAACTGCACATAACATCTGGTATGTTTCCTTTAATCTCGT
TGTTTTGTAGGTAAAGTTCTTGAAGGCTCAACATTCCTTGGACAGTATTTGGAATATATC
CGGTCAACTCATTGTTTTGCAGATCGATTCTTGTCACTCCAGTAAGATTACCAATTTCTC
GAGGAATGACGCCCTTCAATTTACAATCATTTCCTCTAAAACTTTGCAGTGAGTCTGACA
AATTACCTAGTGATG
>3426_PStI_67/3_NODE_1_L323
CAGCTGAAGAAGTGCTGTTACCTGAGTTTGAACAGGCATGCCTCTCCAATCATGTTGACA
TGGTAGGAACCATCAGTGCTTTTTCAGTACCATTTATAGCAAATGTTGCTAGTCAACCTT
CGGTTTCAAATCCCTTACCTCTTAGCAATCATAGTGTCAATCCTTTTGAAGACGGGAATA
TTTCTACCCCTCCTGGCTTTGCCCTGCTTCCCGATGAACCCCAGATCAGTCTGGCAGAAA
TGCCCCCACTGCCTCCTCTTCCTCCAATTCAATGGAGGATGGGGAAACTACATTCTTCAC
CAGATTTAGACAGGGAGCCAACACAGCATTATATAGGTGTCAA
>3443_PStI_67/3_NODE_1_L443
TAGGTAAGGGAGTGAGGATGATCTATATTGGAGTTAGGGTCAAATATGATGCTTGCTTGC
TAAACTTGATTAAAAACTAAAATTTTGCCATTCCTATCAATTATAGCTTTTGGTGTGATG
GTAAATAATAATTGATCATCATCATAATAATAATTACAATAACTTAAAAGGCCATTCGAC
ATAATACAACACCTTGTAATTATAGATTTCTTTTAGCAAACTTATACAATGTGTTTTTAT
CTGTTTTTTTTTTCCTTATTTAGCAATAAAAACTCTCGAAAGAGGATCTAGGCCTTATCT
TATAGAGATGAGGTTTACAATATTGAGAATGATTTTCATCACTCGTTTAATCTATAATTA
GGAATAGCCATTAAATGGTTTTCTTTGCTTGTAACTATCCCAAAGTGCTCATCAACGTCC
ACATCACAAGGCTGCATACCATTTGGAAGCTCCCAATCAAAGCAA
>3452_PStI_67/3_NODE_1_L306
AACATCAGCTTAGCTTGAATCTTCATAGAAGGTGTATTTCCCCTTTGCATCCAAATGAAG
ACTTTGTACTTTCAATATACAAAAGATTCATTTATTAAACTAGTAAAAGTAACTACTATT
TCTATATTTATTTTTAGGAGAAATGGTTCATATCTATATCATACAAATCAAAGGACAATA
GAGTTCCTGTAAACCGTAGCTATATTGACCAACTTTAATATCACATAATACAGGACGCTA
TGGTCAACCTGAAGATGTTGCTGGACTGGTGGAATTCCTGGCACTCAATCCCGCAGCCAG
CTATATTACTGGACAGGTACATAGTTTC
>3471_PStI_67/3_NODE_1_L347
AGCGACTGAAGCGTAGTACTTACCTTTTGGAACGCACATTAGTCTCACTAAATTCAATTT
ACATCATATGACTTTAAAATGGAGAGCATTCTCTATCACCTATCACTACTTATCTACACG
TATAAATCTAAAAAATTTAATTTTTCATATTTAAGACTTAAATTCAACATCTATAACTAC
AAATGAAGAAACTTTTTTAGTCCCACGACAAATTTTAATAATATATATATATATATTACA
CGATGACTTGAACATACTTACAATGAGCCTACTTTACAGAGAGAAACTTTATAAAATAAT
TTTTCAAATTAAAATAACTATCCATGATAAAAAAGACAAGTCTGGTGCACTTAAGTTTTC
ACTATGTAT
>3473_PStI_67/3_NODE_1_L304
TTTGGAATGCACAAGAAGTAAACTGTTTTATTAGATACAACTCTGGTGGACCTTGCACAT
AGCAGGAGCTTTAGTGCATCGGGCTGCCCTTTTAACAGGTTTATAAACCTGCTTCTTGTT
CTACAATTCGGACATTTTCATCACCCATTTCTCTAGCCATGCAGCATCATAAAATGCACA
TTTCAGGATCAATCATGTAGGGTCTAAGACTTTTTCCAACACAAATAAAAGGATATGATA
GAAGTATATATCTACACCAAGATGACACCATGCACTACATCATCATCCAAAGCCTCAACA
GGTACCCCTGTGCAGATTTTACATTC
>3476_PStI_67/3_NODE_1_L231
AAAAAAAAAAATATTCCATAAGGAACTAATTATGATTTAACATTGCATTAGATACTTCTA
ATTTATTTAAATTGTGGTTTGGTCTTCTATATGGAAAGGCAAGTAGTTTGGTATGTTGGG
ACCATCCTAGTACATAGACCTAGTATTTTAAAAAAACAATACAAGAGAAGTATATAATAA
TTGGACAAGTGGATCTATTAAGATTAAATCAAAGTTGAGGTTTCAATAATTATTGCAATG
TGTCAATCTATTA
>3491_PStI_67/3_NODE_1_L339
TTTAGGTTCCTCGTAAATTTTGATATAGGGTTGACGATCTTCCTGCTTCTATCCACAATT
GTATTTAGGAACCTGTCATAGGTTGTAGCAGGTTCTCAATTTTTTGTTTTGGAAGAGAAT
ACAAGTTGTAACCTTCTCCAAAAAAAAAAAAATGACATCATCTGGTTATTTTTAACACCA
ACAACAATTAACAGAAAATGCATGAAAATGAACTGTGTGCCATAGAAACTCACATTCCCT
GCTCATAAACATCATGAGAGGAACAGTTTCGTCAACACATAACTCTCAGATAGAAGGCGC
AAATTGACAGACATACCTGCATTAAAATCAGGATCACAGCAATGGTGATCACTATAAGAA
T
>3507_PStI_67/3_NODE_1_L368
CTGCTGCCTTAGAATGTAAAGTTGATTTCTGTATCATTTCTTCACATGAATATTCTAGCT
GCTTCAGCTTCGCATACTTTCTTGCGCACAATCCCTTCATTACCTCTGTACCATCAAGGA
AAATGAGGGATTATAATTTGAGTAACTGAATCAAATCAATCGTTTGACCAATTGTCAATC
AGCTGAGTTACTAAGATTCTGAAGAAGCAACTAACCTTGAGCAGTAACTAGTCTGTATAT
CTGACCGAGAACAAGTGAATCTGTTGGCTTGAGAAGCTTTATTCGCCTAACTCGTACCGC
GGTATTGTTGGCCGTGGTGGTGGTGGTGTTGAGAAGAAGAGAAACATAATGACCAGAATT
GATCTTCATGATTTGATAAGCAGTGACAGA
>3520_PStI_67/3_NODE_1_L349
CATTATTGGAGTCCCTTCAGGGACATCTGAAAACATATGTGCATCTTTTGTTGATGCATT
GTCCAATATCATATGCTGAAGTACTCTTCTAATTGTCTTGTTTAGCCTTTCTACAACAAC
TGAAAACAAATTACAAATTACCATCCGATTCCATCTTCCTTTTTTTCTTATCACAGCTCC
AGTTCAAAAAATAAATACGCAATTAGGGAGAAGACAGAAAGAGAGACAAACATGTAATGG
TAGTAGCTGGCATTTGATTTTCAGATTAGCAGTCAAAGGACTACCTACATTTGCACATAA
GGAAGTGCATACTAGGCTGCTACAAACACTTTTGATGCAATCTAAACATTCTTGCTGAGA
AATAAAGTATA
>3521_PStI_67/3_NODE_1_L411
TTCTCTAGTCATCATTCATTTCAGTTGAGGTTGTCGTTGGCCTGTCATGGCGTTTGTTTC
AGAGTCAATCTCTAGAGGCTTTATGGACTAGTTGAACAACATTACAATTTATCTTTTTCA
GATTGTTTTCAAAACAACTCCGATTTACGTTTTATTATATAAGTCTTTAGCAATGTTTGT
AATCTTAGTGTTTGAGTCTTTTGCTAAGTAATACAACCAGGTCAAGTGATTCGCTCGGAG
CTAGATATAGTTTTCAAGTGCCAATCATGTTCAGGATATAGATTCGCAATGTGACATACT
TCCTCCATTCTCTTTTATTTATCCAAGAAAATAACATCTTTTTCTTTTACTCGTTTTAGT
TTGACTGAATTTTTGAGAGTTTCGGGAACTAACATATCCAGTTTTTGTCGATATAGGGAC
TATTTTTGTGAAG
>3527_PStI_67/3_NODE_1_L302
TGGATACTTCCCTGTAGAGTTAGTTGACTTCCCCTATATCTAAACGTAGAGTGAACTTAG
GGACACTCCCTCTTACTGTGTGACTCCTATGTGGGGTTGGTCGACTTCCCCAGTTTTTGT
GCTTTTATTAGACAGACATAATAGAAAGCAGCAGTAGAGAAAAAAACATGCAACAAGGCA
CAACAGCATACACAAACATCCATATAGTATACATTAATTCTCCCCCTTGGCATAATAAAA
AAGGAAAGCATAGGTACAAACAGTCATAAGAAAGTGTGCCTCAAGATGAGAAGAAGGAAG
TCTGAGGAGATAGAAACCCTAATA
>3529_PStI_67/3_NODE_1_L212
CATAGGCAGCATTTATGAAATACTCTCCAAAGTTCTCACAGAAAGGCTGAAAGGTGTAAT
AGATAAACTGGTGGACTCACCGCAAATGGCTTTTATAAAAGGCAGACAAATCATGGATTT
GTGTTGATTTCTAATGAAGCTGTAGACTCTAGAATTAAGCAGAAGAAACCTGATATTCTT
TGCAAACTGGATATAGAAAAAGCATATGAATGTGAATTGGAAGTACCTTCTGAA
>3532_PStI_67/3_NODE_1_L311
TAGACTTTTACCAAAAGAAACTAATATAATGTGTTTTGCCTGATAATCATCCCTTTTTGA
CATAAGAGGCAAACTATGCATAAGGTAGTAAAAGGTATTGTATTGCTTTACCTAGTCACT
GAAGACACTCATAAGATCACCCGGTTGAAACTTTTGAAAAATTGCTGGACCAACTTTAGC
ATTTTCCATGTTAGGCTCCTGCTTAACTTTAGTGTCCTCAAAGATTTTTGCAGTATTCAA
ATTGCACATTGACGAATCGGACTCGTCTACTGCAAAACGACTGGGAATGGAGGCACCTTT
ACCAACCCCAGGATTTCTCATACGTCCCTGATC
>3536_PStI_67/3_NODE_1_L250
TCTGGATGTAATCAAACTGTTTTAACTATAATCAAAGATTTCTCCGATTTGAGGGTAACT
CTCTAATACCTTGTGAACAAATTGGTTGTTCTCTTATCCTCGATAAAAGGATGGAAACGT
TCTCTATTGCAATGTCAAGACGCTCCCTGGACTTTGCTGATTCTGTTATCAGAGTGGAAA
CCATACTCTGCAATAACTGAACCCTCTCGGTGTGGTCACTATGAGTACTCTGAAGAGCTT
TTGTTGCTGGTGTACTGATTCGCCTCCACCGG
>3541_PStI_67/3_NODE_1_L294
TTTCTAGTACCCATCTGGTGGATCTCCAGACCACCCCGGTCTTTAGGTTGTGTCACCTGG
TCCCAATTGAGGAGGTGCATTCTTCTCTTTTCTTGTGTGGAACCCCAAATGAAGTCTGAC
GGTTTTGTCAAGGGTTTTGGTGACAACCTCTGGAATTTTGATGTAACTCATTATGTGGGA
GGGAATGCTACAGAGAATTGCTTTAGCTAGCACTGTTCTGCCAGCCATGTTCAGTGTGTG
AGATTTCTAACCCGTAAGCCTCTGTCTCATATTGTCCACCAGATATTGGAAATCACTGTT
TCTGGGTTTTTTGTGA
>3547_PStI_67/3_NODE_1_L407
TTTATATTTTGTGCTGGTTAAAGTCGTATCTTTATATCTTGCGTTGTCTTTAGCCATGTT
ATAGATGCTATTACTATCATATTTGCATACTATCACATGTTTTTCGTTATTAATCACTCT
TTTTAATTTTTTTTCTTTCTGTTCCATACATTTTACCCTCTCCAAACTCCACTTTAGATT
TTCATGTTGTAAAGACTATCGTGCATCCAAAGTGAAACGCATTACTCATGATAATTTAAT
ACCAGTCAACCTGAAGCACTTGTGTAACTACTACTGTTCTAATCCCAAATCGGAATCATT
TCATTATATTGGAAACTGCAAGTGTTAAGAAACTCACAGTGCAACATTATCTAATTTGAA
CTAAAAGACAGCTTAAAATAACATACGACACAAATACGGAAAAGATAGTCGTAGTAAGTT
CTGCAACAA
>3554_PStI_67/3_NODE_1_L333
AATTCTACCCAAGGTTCTCTTCATTTCCCTGAAGATGTTCCGAAAGACTTCTCTATTCCA
GGAGTTAGCATGATCCTGAAATTTCTGAATGGAGTGTAGCAGATCACTCTGAGCAGGGAA
AGAATTCAGGACCAGTTCTCTAAATTGAGGGTGACTACACAATATGGGCTCCATTTTGAA
TGGTTTAGGGGCATTATGGGTAGCTCTGGCCTTAAGAGTAACTAAGAGGGGGCAATGGTC
ATACTTGGTACGGGGGAGGTGAGTAACTAAGGAGTTGGGGAATTTCTTGATCCACAGGTC
ATTAGCAACACACCTGTCAAGTCTTTCAAAAATGAGCTGGGATCTAACCTTATGC
>3578_PStI_67/3_NODE_1_L428
CATATAAGAAGGTAGAACCTGAATCAAATAAATATGAAGTCGATAGTTGACACAAAATAG
TAATACTTATGGCGGACTCATCTGAAGCCTGGGCCTCTACTCAAGCTGGGGCTGTGCAAG
AATGGCTCTATCGACCTCCATCTCTAGTGTTTCCTCTATAACCCAAATCTGACCTTCTGG
ACCTAATGGTCGGTGGGGTAACTAATTTGGTGGCCCGTGAAGCTAAGTATGCTACCCTGA
TTAGGCAATCTCTAGACTAATGATCTAATGTTCCACAGTCATAACACTCTGGGAAAGCTT
GGGCTCTACTTGTTGACTGCAACGACCTGTATTATCTGCCTTCAAGGCCCTATAACTATG
ACTAGCTGAATAAAATGACCCTGTCCAAAACCTCGATGGCGATCTATCCCTCGATCCCCT
AAATCTAGATCAACATCCACTGGAACCTCC
>3587_PStI_67/3_NODE_1_L292
TACCATTGTTTTGAAAATGCTATTTCTTCCCCTCTCCCACCCTCACAGTTTGTATGCCAA
GATATAGAAATGTTATGTGATCGATTCTTTCAGACTATTTGTGATCAACATGATTAGTAT
ATAGATCTTAGTTACTGATATTGGTATCTTGCTTTTTTAAGTATAAAGACGTGGAATTTG
GTTTAATTTATGAATCTAATGTACTTTATTCGTTGGTAGGTTACGGTAGATAGCGTTTAT
GACTTTTTAAGTATCAATTGTGATAGGTGGTTAAGTTGTGGGTCCAATTTCAGCTAAAAC
AGTAGACTTTAA
>3592_PStI_67/3_NODE_1_L436
TTCTTATATGATTATTAATGAGCTTCTTCTTGTGGAATCTAGTGTGTGCGTGTGTTTATG
TTTGTGATCTCAACATCTTCTTAGTATGCATTTTGTTTTCTTTGTTCTGTACAGAGTGCT
ACCGCTGGTAGGATTAGGGATGCATTCAACAAATTAACCAGCCAAATTGGAGATCCTGTT
GACTTTGAGCTTCCAGATTGGTTGAGTAAATGGCAGCCGACTCCTAATCCCTATACCTCT
ATAAGGCGTAGTATCCTTCAATAGAAATAGTTTTCATAGATTTATGAAATGCATGATAAA
AGTTTGATATTTTTCTAATTAACCATCTCTTAAACCTATACATTGTTTGATAAAAAATTG
ATTATGGTGTTCTGTTTGATGTGCACTGTTTCTTATCTTTGTGTAGCTTGTTTTGGCCTT
TTCTCCCTTTCAATTTTGTGTTGATATTAACGGCATGA
>3594_PStI_67/3_NODE_1_L265
CTGGAGTGGTTGTCCCATGCTTGATCAAGGAAATTCCACATGGCCTTCATATAACCACCA
AAATATTAGCAAAAAATGGATCTCTATGTGTGCCGTGATAAAAGTAATTGTCCATGACAA
GCGAGATCTTCGGTTTGCATGCCTGGGAGTAGCTCAAGCAAAGAAGAGTCTTGTCCAATG
TGAATACAGGCACAACCCATCCATCTGCTACAAGGTTTGGGAATGTGTCAGGCAGAGACC
AATCTCATACTTGATGATCGTGGTGGCGATAGGCTTTGTTTCTACCA
>3598_PStI_67/3_NODE_1_L300
CTCTTTCTATTGATGAGTTGCAAGGCTCTTTGTTGGTTCATGAGCAGAAAATAAATCTGC
AAGACAAGGATGAAGTAGCATTGAAGGCAGTGTCATCCTCGAAAGGAACAGATCAAGAGA
AATCCAAATGGAAGGGAAAAAATTGGCAGCACAAAAAGGAGAAGAACAGAGCAAGTGATT
CTCTGGAAAAGGAAAAGAGACGTGATAAGTCTCAAGTCGAATGCTATCAATGCCATCGTT
TTGGCCACTATTGATCTGAGTGTCGTACCAATTTAAATAGGAATGCAGCAATAGATCTAA
CTTTGCAAAGACAAACGAAGAT
>3601_PStI_67/3_NODE_1_L382
TTGTTGTTGTTGTTGTAGAGTAGTAGTAGCCAAGTATGAAATGGAAAATCACTGATGCGT
ATAGAGGATCGTATCCAATCAAGTGAGCTGGCAGTGTGGAAACAGATTAGTTATCTGTGG
GAAGATTTTATAGACATGGTCCAAAATTTAGGTGGGTAAAGGGTTGAAAACAAGACTGTC
AGGATAAATGGATGGAGAGGAGATCCTTATATGAGCTGGTGAATCACCCTGGAAGGCTGC
TTTACTGGAGACAATTGGAATCTGCATTCAAGGAGGAGCTTTCAGGATCAGGAATTCAGA
AATGCACTCTTGTCAGGACAATCAAAATAGATGGGATTTTCTCGGTTAAGTCAACTTATG
ACTGGTTACATAACAAAGAGATGGAGAGGTATTCCATATGCCAT
>3614_PStI_67/3_NODE_1_L287
TTTCGTCTAATTATGTTCTTCTCTCACTTCAAATCTCTAGTCCGGAGCATCCTTCATTTC
GAGCACGTGCCCGGTCTATGCTTAGTGGTGATACCAAAACATTCAGAAAACATTCAGATG
ATGTTGCTACATCAAGGTATTTAATTCTTCTCTTGTTTTCATTTTCCTATGAATTTATAT
CAGTATATCGGCAAAACATTGACATGTATATAGCATTCAAATTGTTCTTTTCTGTTCTGG
CCGTTATTTTTGGTTCATCTCACATGTTATTGCCATTCATATATAGGGGTTCGCACTTCC
CAGTTAATA
>3620_PStI_67/3_NODE_1_L309
TACACAACCCATCACATCAAGAATGCATGATTGGCAATATTTCCAGAGTCATGGGACCAC
ATATCCCCAGATTTAGTTTCCCAATATTGAACACAGGGCTGCCTACAGCCAACATGTTAC
CTACTTTACGACTCAAAAATACAAATAATTGCAGGTATTTTCAGGGACTAGTTCAAGTAT
TTTCTCAGTAATATGCTGTTTGATGTGACCAAATTCCGAATTCAACTTAATCACAGCAAC
ATGAACTTCCCCAAAATTCAATAATCATTCTACACTCCTCTATTTTCTCTCTCTTTTTAA
TTTCATAATTAGTGCTTGCATCACTCAAAAC
>3644_PStI_67/3_NODE_1_L351
AAAAATATCAAATGGTAGGAGAAGACAAAGGGAATAATAAATATATATTATAATTTATTT
TAGATAATATTTATCAAGTATTTATTTTATATTTTAACGAAATAATTTAATATCGTTTAA
TTAATACCACTTAAAAAATAAATATTAAATTGTGCTGACGAAATTTTCCTAACTAGTATA
ATTACAAAATACAGAAACAAATTGGATAAAAAACGTATAGAAAACTAACGTTTGTTTAGG
ATATTTTTAATTTGAAAAAAGGGGAGTTAATTCATATATAGTCAGAAGAGGAGCATTAGA
AAAATAGTGAAGTCATGATCTAGATTTCACTTTCGAGCTATAGAGTTTACTTTCTTTTCG
CTTTTCATATTGA
>3655_PStI_67/3_NODE_1_L356
CAATGACTTAATCTTAGAGGGAATGTTAGATTCAATGGCACTGCAAAGAGAGACCAAATC
AATACACCGCAGAAACTTAACTAACAACGCGTGTCAGCATGAGTGCGTAAGCAGGAAAAA
GGGGTCTCCTCTTTGACATAAGAACAACTACTACTACTACTACAAATGCGCCCAAGTCCC
AAACAAGTTTGTGCTACTCAATTCACATATTTCTATTAAAATGTGCTGACTAAGAAACTT
TTATCAACTGAAAGAGTAGAAAGACAAATGTGCAGATACTCCGGGACAGGGTTCCCAAAT
GGTTAAACCAGGGACATGTCTAGATTTTGTCCATTAATAGGCTGAATTTTAACTTGATCA
AAAACTGGAAAAAACTCC
>3660_PStI_67/3_NODE_1_L298
AAAGTAAAGGAAAGAAAGTACAAAAAAAGAAAATAAAAGAAAGTGCATGACAATACGAAA
GTATAATACAAATAACACATAAACAACAAAAACTGATAATACGAAAGTATAATACAGTTA
CGTGCTAGAAAGCAACACTGCTACGCAAACCTATACGGCCCCCTGACTACCAAAACCTAC
TAACCAATTATTCTACTACTCTAATTCGCGACCTCCACTTCTTCCTATCAAAGGGAAGGA
GAGAATGGTAGAGTAGGAAAATAGAAGAAGCAGGTCCGTGAACTCTAGAGACAAAAGGTT
TGGTCCTTTAGTCGCATGCG
>3661_PStI_67/3_NODE_2_L213
TGGTTCTGCTTCCCAAAATGTTGTTCTGCCAGTTTGTCTGGTTCTTAGAATAGCCTGTTT
AAAAATAAAGAATACACTGTGTCAAACAACATGCCGGCTTAACATGTACCTATTTTATTG
CGAATTGCCTTTTAGTTTGCTTTAGAATTAGTTCTGATCTATCGTGAAGGTTGACAAACC
GTAGAAATGTAGTTTACTAAATTGTTACTCACCATGTATGCAGCTGCTAGTGGCT
>3670_PStI_67/3_NODE_1_L255
ACAATTAATTACTATTGTTGTTGTTGTTAGTATTTTTAGTCTCTAATTATGGTTATGTGT
TTATTTAATGTGTATAATCCTTCTGTTTCAATTTGTTTGTCTAGTTTTTGACTTGACAGA
AAATTTAAGAAAGTAAACGCATTTGAATCTTGTAGTGTTAAAGATAAGTATGCACAGGTT
ATCAGTCTTAAACATATGGCGAGTTAGAACTTAAGAGTTGCTAAAAGGGGAAAAGTGCAT
TTTTTTAAACAAACTAAATGAAAAGTAAGACAAAACA
>3673_PStI_67/3_NODE_2_L248
CTATCTATTTGGCCATCAGCCTTGTATTTTATCTTGTATACCCATTTGCAACCAACTAGG
TTCTTTCCTTCAGGAAGTTCTGTGATCTTCCGGGTTCTATTCTCTTCTAATGCCTCCACC
TCTTGCTGCATAGCTTGTATCCATCTTGTGTCTTTGATGGCTTCCTCAAAGGTCCTTGGC
TCAAGTTCAGTAGAGAATTTAGAGAGATAAGCTTTGTACTTAGAGGACACATGGTCATAT
GATACATAGTTACTCTGAGAGTGGCAGGGG
>3684_PStI_67/3_NODE_1_L347
CTATTTGCTTCCACAGCACGGGTCATGGAGATCCAACTATACTTGCAATTGAAATTCTCC
AAGTAGATGACAGAGCTTACTATTTTGGTCCTGACTTTGGTAAAGGGACAATTATCAGAA
CTGTCCGAAGACTCAGCTGTAGTGCTGAGGACTCAAAGTTTGATGTTGACTACAGTGGTG
ATCTTTGGGGTGGTGATCGGTTTTGGAGTTCAATCAAGACATTTGACCAGAATTCTGATC
ACCACATTTCTACCAAAAACAGTATAAAGTCAACTTCCAAAGCACCAAACTTCTATCCAG
GATCTATTTATCAAACTGCTCTTCTTAGTACTGACAATGAGCCAGAATTAACATACTCAA
TGGATGTCG
>3688_PStI_67/3_NODE_1_L332
CTAGGAGTGGAGACATTATAGCTGGAGATGTACGAGTAACATTAGCTTCCTCTAAAAGTT
CGTATAGGCAATACCTTAGAATATCAGGATAATCAAAAGGTGATGTAAAGTAAGGTTGAG
ACTCAAAAAACGTGAAATCGGGTGATATATGTATCAACAAAGACTTGGTGAGAAGCAATG
ATACCTCATACCCCTTTTAAAACTCATAAAAGCCGCTTTGTCAGAATGGCTGTCACGCCC
CGGCAAAACCTGAATTTTTGCGACTCATTTGTTACACATGTTTGGCGTGTGAGACCTTTA
CCAGCCAACTTCTGAAGAAAATCTTTGTTCCTTGGGGTCGTTCGAGAATTTCAA
>3691_PStI_67/3_NODE_1_L289
TCAACCCCCACAAAAATCCGGTAAGAAAATAATCATGCCACCATGAGCTTGCAGCAGCCA
CGAAACCCAGCAAAACCACCCTTTTCTCTTTACCAAATACACCTGAAAACAACCCTCTTT
TTCACCCACCAAAATCTCACCTGAAAATACCCAAAACCACTTCCAAAAATCACCGGAAAC
ACCATCAAAATCTCCACCAAAACAGCCCCAAAACGCCTTAAAAAATTCAGTCCCAAAACA
GCCACAAAACAACACAAAATTGACCCAAAACCCTACTGGAAAATCCCGTCAAAAAAACTA
CACAACGAAGC
>3693_PStI_67/3_NODE_1_L399
ATTTTATGAGATCGAATCTCCTGTTGTTCCTCAGTAGCTCAGTGGTAGAGCGATAATTCT
ACAAAGCACTGATGGGTGGTGAAAATATGCTTTTATGACATCCAATACATAGGATTATTG
TGAGTTCTTAAGCATATTTTGTTAGTTTGATATACGTTTTATGTTAATTTTCAGGAAAAT
GAAGATTCCAATGATTTATCAGACGATGGAGTGATTTGCTTGCAACTTTGATAGATCTTT
AAAAAAGATGCAAATGAATAGTTTTTCACACGCCATTATGTCACCTGGAAATAATGATTT
GAAGGTTGGAAAGCATGTGAGCAATGTGTACTGAAAATTAAAAGTTAGAACAACAATTGC
TTGAATTTGGGTGACAACAAAGTGGAAATTAAAGGCAACTGAAAGTTGGAAGAGCTTGTG
A
>3694_PStI_67/3_NODE_1_L351
TCGAGTTATGATTGGATGTTGTTTTTTGCTATTTTCTTTCATATTATTCTTACTCAGTTG
ATTGAAAGATTTTTTTGCCCTTTGGCCTTTGATTATCGAATTGTTATTACATTCCATTAA
GTTTTCTGGGATCATTGATGTCTTGCGCTGTTAGTTTGTGATTGAATGAATATGATGAGG
TGAAGTGGTTCGCTTGGGGCTAGCAATAGTCTCTGAGTACCGGCCACGCCAAGGGTACCC
TCCAGGTGCGTGACAAACTTGGTATTGAAGCACAGAGTTCAAGTGTCCTAGGGGGTCTAT
GAAGTCGTATCAAGTAGAGTCTTGTTTATAGGTGTGTTGTGCACCACACTTTCTAAGCAA
GAGGCTATAGGAT
>3697_PStI_67/3_NODE_1_L310
CTGGTCTCCAACTTTCATAAGAAATTTACAGGATTGGGAAGTTAATGACTTCCTTTCTCT
CTTAGAAACATTGGGAGCCTTCTCAAAAAATAAAAAGAAACAGTGGGACAAAGTACATTG
ATGGATGTGATTCTAGACATAATCCTTGGGGAAATTCCAACAAAATGATCTATAATGTAA
AAGAATGTTACAACTACTGGAGTTCTCAAAAGGGTATCCTGGAGGTATGGCCTTGGAAAC
ATGTCTGGAGAAAGGCAACCTCTCAAAGTCTCTTGCATCCCTTGGACTGCCCTAAAAGAA
GCATGCCTGACACAAGACAATCTCAAGAAGAG
>3699_PStI_67/3_NODE_1_L362
TATAGCTCTTTACAAACGTGTTTAGTTTTACATTCTTTTACAAGAGATTTTCATTTTTGC
ACATAAGATATCTGACAAAAGTCATTTTTTTCCATTCAATTTGTAAGTGGTCATAAGAGG
TATATGCTAAACAAATATATGCAACTTTATTCCCAAGTGAAAAAAATATTTCATTTCAAG
TGAAAGGATACAAGACTAGATGCTCCCAAAAGCAGCATCCTGGTGAAGAATTATACCATC
TAATTTCAGCCTGTATGTTTGTTCACCACTGATGAGCATCCTTAGACCATCTTTCACTTC
TGGTAGGACTGCACTAACTGGGAAAACCGGCACACCAGATACACGGCGTTTTAGTTCTTT
ATACACCACTTCAGCCCCATCTTC
>3704_PStI_67/3_NODE_1_L261
CATTCTATATCATTCTTGCAGATGCATAAAAGTGGCTATTATGATCACACAGTCATTAGA
CAACCTGGATAGTTACAAAAATTTATACAGTAATGGCTATTGTACATGAGAAGTTAGGCT
TGCGCAGATTTGGAACGTATCAATTTCTTCGAGCAACCAGCAAAACATATCTATATGTAG
CCTGTTTTAGAGTTGTGCATTAATTCTTCTCTAATTACAGCACCTTGAGTTTCAACATTT
GCAATAATAAGTATGGATACAAAAGAGATTAAGAAGTGTGACC
>3709_PStI_67/3_NODE_1_L307
TTTATAACAGTTTCTTAAATCTTTTCTTACTTGAACCAGTGTTATTAAAAGCGATGAAGT
GCGCGCTTAAAGCACGTTTTAAGGTGAGGCGAGGGGAGGCGAGGCCCCATCACTTTTTCT
TGTCGAAGCGCGAAGCGATAAAAAAAGTGTGCGCTTCAAGGGTAGAAGCGCTGAAGCGAG
CTTTTTGTTGAAGCGAGAAAAGCGTCGCTTAATCCTTCTTTAGGGTTTTTTTAAAAATTT
TATTTTTTAAAAATAATTTAGAGTCTAAATTACCCAAATTTCTATCACAACTGAGAGTCT
ACACTGCTGCGACTCCAGAGACTCTTCTT
>3710_PStI_67/3_NODE_1_L341
AAAAGAAATGAAGAGAGAGTTTAAGAAAATAACAGTAGTCAACTTTCATTTTTAGTTCTA
GTTCTAATTTTCGTTCGAGTTTCTATTCGTCGGCTCCGGTTTACAGTTTAAGGGGTTTTC
ACATTCACTAGCTCTTGGAAATTGGTAGAGTAGTAGTGAAAATTCTTGTAAGAGGAAACT
TTGATGTCAAAACAATATGTGATGCAATTTCTTTTTGCACGTTTGCTTTTAGCTGAACAT
ATGTATGTAATTTCTCTCTAATCTTACCTTTATCTATGGGGTAAATTTGATCTATTAATT
TTCTTTGCATTCTGTTAGCCTCTCCTTGAAAGGAATTGTTGGCTGATCTATGTTAATTTT
TTT
>3711_PStI_67/3_NODE_1_L361
TATTTAAGGTAGAAGGTTAGTAGAGTGTTTTCCCTACATTGAAAAGGTTTAAGCTTGCAG
TACCTATCCTAGTACTAGTCGCTCCCATGTAGTTATGGCCATATGTTGTTTATTGTAGTC
AATTATCACACTAGTTTGTTGCCGTAACTGTTCTCTCTTGTAGACATCACACTACTTTTC
TTATTATCTACTACTATGCTTTCTGCATTATTTCCTTCTTCTTTTACTAATCAAGTCACA
TAAAAGGTGTAATTGCAGGTAACAATATTGATTTAATTGATTCACACATAACTTAAACTC
CTTCACCTATAAATAAATGTAATCAACCATACAAAAAGAAATAAGAAATGGGTCTTAAAT
ATTCACCTCAAATGGCAAAATGG
>3712_PStI_67/3_NODE_2_L350
AAAACAGCCTTTGGCAAAATTACAATAGATCCTTATGGTCGGGCTCTTCCCAGCCCTTGC
ACATAGCGGGAGCTTTAGTGCGCACTAGGTTTGCACTTTACTCAATGTTCTAGAACCTTC
AAGAATTAATCTAATGCACCTCCTTTGACAGATCAAACTACTTGCAGTTTTCCATTGATT
CATTTAGTTATCTTACTACACATTTTTCCCTAGTTGTTTAATATTTTTCTTTCCGGTTTC
TATTCTTGGTTTTGTTTATTTATTTTTTATTTTGAGGAATTGCAATTTAACAAGTGGAAA
GCACAAAAATATAGGAGTTAAATGAAGCACTAATAGCACATCACATAATACCAGAGTTCC
TTTAAGGTCCTC
>3714_PStI_67/3_NODE_1_L331
AAATTAATTAGTAACATAATTTTCCTGAATAATAATTTGATGATAAATGAATTTGTCAAA
ATTGTTAGCACTCTCCCTTTTTCTTTTTTAAAATTTTTTTATTTACGAAACAACCAACGT
ATGTATACCAACTTATAACGATGGTTGAGATCATTTTGGCACACCTCGACAAATTACACA
AGATACATACTTGATACTACCTTCCACCAACATAAATACTGAATAACTCTGTTCATCAAT
CATCGCGACTTGAACAAATAAGAAGAAAGCACATAGGATGTTTTGTTTTCGCTTGAATTT
GAACCTTAGACTTCATAATTTTCAATCACTTCATTGACTACTAGGCGACGCAT
>3716_PStI_67/3_NODE_1_L269
GGCTTCTCCTTTGAACTACAAGGGTGAAAAATTAACTTTAATTCATTTAATGTTCAAGTA
CTGCATTTACTCTAATTGAGAAGCCAGATATAGCTAAAAGGTGATAAGAGTCACCTCTCT
GAACTTTTCTGGTTAGCTCCATCTCTAGCTGGCTGACTAGAAGTATATGCCCCAGATGTT
GCAGCAATAAATGTGGAATTAATACGGGAAGTATTAGTATCTCCACCTATATTCCCACCA
GAGACAAAGCCTTGCAAGACCATTTTCTTGTTCGGAAACACACCAGCCGTG
>3747_PStI_67/3_NODE_1_L472
TGCAACCCAGCAAAACCAACAGAGGAAAAAGCACGAACCGGTAAGCCAACAGTTGCACTT
AGTAATGAGATGTTGTTTGTCCCTTTATTCAGAGAAACAGTGCCCTCTAATGTAAATGCT
GTATTTCTGAACCGTCCATGTGAAGAACCTACAGAACTCGACAATTAGAATACTTTAAGA
GGTTTTGTAAATTGATGATTTGAGCTGCACATAGTGTTGATTTTTGCTTTGCATAGATGC
ATCACTGGTTATGCAACCTTCTTTCTGGAGTCCTGTCGGTCTGTAACTTGGGATTAGAAG
CACTAAGAAATTAAACCTATGGCTTCTTTTTGGAAGCAGAAGCATTTTTTTCTGCACTAT
CAAGCCATCAATACATTCATTAGCTCCACTTCCATTAACAGAGTGTAAAGTCTGGAATAA
CTCTTGTAACAAGTGGTACAGCTGAAATCTCAAAAGTTCCAAATTTGCATTAGGAAGTAT
GGTGTTTGTGTCTG
>3748_PStI_67/3_NODE_1_L446
CTAACCACCATCCTGTAAAACTTATCTTTAAGCTTAAGTGATATTTTCTTATCACACAAT
ATTTCGGAGGCAAGTCTCCACTTCATCCATGTTGTCCCTATACGATGTGTGACATTATAA
TTAATATGACGACTACCCTGAATAATGAACCCAAGATACTTAAAGCTTTCTCTCTTGGGA
ATAGATTTAGTGGCAAGCTTCACTTCGATATATGTTTCATATTGCAAAATAAATATCTGG
ATCAAATTATGAGGGATTGTTAGATAATTTTTAATATGTATGAAATATTGAAATTGTCTA
ATAATAGAAAGTGAAAAGAGTTTGTAGACTAATTTGTAATATGTATGAAATATTGAAATT
GTCTAATAACAGAAAGTGAAAAGAGTTTGAAGACTTTATATATTACAAGTCTAGCTACTT
TCAAATTTTATTCAAAATCTGACTGCATGTGGACATGTCTTTTCATGA
>3756_PStI_67/3_NODE_1_L252
TTGGCACACCGAGCTCACAAATTTTCTCATTCCTATTGGTTTTTGCAATACTCATTCTGA
TCACTCTTTATTCACCTAACGTTCTCATGAAACTATCATTTTTCTCGCTTGTCTATGTGG
ATGACATTGTTATTACAGGCAATAACTTACAAACTATTAACAATATCAGGAGTGCACTCT
TCAATCGTTTCTCACTCAAAGACCTTGGACCCTTACATTTTTTCCTGGGCATTGAAGTCA
TTCCACAATCAGTTGGATTATTTCTTTCTAAAAC
>3757_PStI_67/3_NODE_1_L368
CTAAGTTCAGTTGATTCTCAAGGTGTACATAATTTATCAGGAGGATGTTGATATATAGAT
GCACCATAGTTTCAAAAACATTCATTTAGGTTGATGGGTTGAGGAGGCACACGACAAGAA
CAGTTATCTATGCTCAAGACGGATATATCTATTCTAGCTTCTTTGGCACGTGATAAAAGG
ATTATATACAATAACTACTGTGCTCTGAAGAAAGCAAGAAGTTAACAAGGTTGTAGTGGA
CTGGTTCATTATCATGGGTGAAGTGACATGTTGTATGGTAAGGATGAATTGAATTGGTTG
TCTGATGCTGTGGGTTACAAGTCATCTATTTCTGCTGTAAGAAGCCTGTAATCTATCATT
TCTTGTGTGAAAAATGTACCTTTCATGAAG
>3759_PStI_67/3_NODE_1_L279
TCTTTCCATTGAGCTTGTTTTAGCTTGAAAACCTGGAGGGCGCATCTCATCTGAATTCTC
TCACTTTACAAGGCACAAGTAAAGCACTGAAATTCGTGTGTTCTAACTTCTTTGTTTACC
CATGTGGAACCGTCTTCTATTATTTACGCAGAAATTGTATGCATTAATTATTCATAAGCC
TTCAGTAGTTTATCTTTTTCTTGGGGGTGTTTCATACAGGCTTGATTTGGCTGGAGAGAA
CTCCATCTCTTTATCAGCAAACCATCTTCAAAAGTTACGGCTGTCATTTCAACTGAC
>3772_PStI_67/3_NODE_1_L381
TGAAGAGTTAGAAAACAATACGTGATGGAAGAAGAGTGAGTATGGGTGAGATATCATGCA
TGACGTACCATAGATGTTATCTGCGAGTGATCCTCCAAGTAAATACTCATAAACTAGATT
TTGTTACTTTGACTCATGGCAGAATCCCTTTAACGACACAAGACTTGGATGACTGATTTG
TGATAACAGGAATACCTACAGATAATAAGTAGAGCTCTTGAATCTCTTTTTTTTATAGAT
TGGAATTGAACTAGCATAGATATAGTTACGAACCTCATTGATAAAAGAATCAACACCTAG
TTGAGTTTTATCAAATCGAACTTTAACAACAACTTGTTTACCATCAGTAAGCTTCCCTAG
ATAAACAGATCTAAAACTACCACGGCCAATAACCTCTTTGAAG
>3784_PStI_67/3_NODE_1_L351
AAAGGGTATGTGTCTTCGTGTCAGTATGTTCCAGATGAAGATACTCACCTAATAACTGGT
TCCGGTGATCAAACATGTGTACTTTGGGATATAACTACTGGCCTAAGAACTTCTGTGTTT
GGAGGTGAGTTTCAATCTGGCCACACTTCAGATGTATCAAGGTAAGTTGGTCATTAATGA
GCTATACAATTATACTCTCTTTGTCCTTGAACTTTGCAGTATGTTAAACATATATTTTTG
CTTGTATAGTGAGAAGCAATCTTATTTCTCTTCCATTTATCCAGTGTCTCAATTAGTTCA
TCTAACCCCAGACTGTTTGTGTCTGGGTCCTGTGATACAACTGCTCGACTGTGGGACACC
CGTGTTGCTAGTC
>3797_PStI_67/3_NODE_1_L243
TGAATGGAAAGGTTCTTGAAAGGACCACTTAAGGGAATTTCACCCCGCAGGCTGTTAAAG
GAAACATTGAAATAGTTGAGATATCGGAGATTCTCCAAGGACATCGGAATTGATCCAGAT
AGATTGTTATTTGAGAGGTCCAGAAATTCCAAACTTGGCATGCTACCAATGGAGTCAGGT
ATAGATCCTTGCAGCTTGTTTTGTGCCAAAGAAAGGTGTATCAGATTTTGCATTTCTCCA
ATTTCTCTTGGAATACCATTTGA
>3798_PStI_67/3_NODE_1_L398
AATTTTCCAATAAACAATTCCTATATACAACAACAAAACAACAAAAATTATCTCAAACAA
CATGCCAAAAGCAATTTCCAACGCTTCTATGATATTCCTCTAAATAAAATACATAATTTA
GCCTTTTGGATCACCGAGTTTAAACACTGAATGAGAATTCTATCGCTGTTTGAATTTTTC
TTTTCTGGATTTTACAAAGCTGGAATTTTATATATTACCACCGGAACTCACATACCTCCT
TGAAAACAAAGGAGTCGCACGAATGTAGAGCACACGGTGCTAGGTCTTCACAAACACGAG
CCCCTAGCTCCATGGACGTGGAGCACAAGGGTCTAGAGCTCCTGAATGCGGCCCAAGCTC
AGCGGGACACAGAGCACACATGGCGAGACATCTACAAATAAACGCGAAGTGTTGAGTCTT

>3814_PStI_67/3_NODE_1_L348
GAGGGCAATTCACAGTCTTTTCTTGTGTAGCAAGTTTAATATGGATTTACTTTACTCCAC
CACGGAGAGCGGTACGTGATCACTTGACTCGTAAATTTTGTTGAATTATTCTTGAAGTCG
CTTCTTACAATGTAAATCTTCCGTCTTATGCAGAGGACGAGGGTCTTATTCTTGATGTTG
GCTGCCTATTCATTCGGTGCTTCTATTAGTGCTTTTACCAATTATCTCTTCAAAATCGAG
CAACGGTAAGACTCAAAAGATACTATCAAGAACTGATTTTTGTAGTCTTCAATTGTGTAC
AGAGAGATTGGTGTAATTTAATAGTCGTAAGGACTTGTGTGATTTCTTTCTCCATCGCGT
TTCCTATCCT
>3828_PStI_67/3_NODE_1_L399
TAACTTGCTTCCAAAACTCAAGATAGACTACAAATTGGTATCTTACTTCTCTATATTGGA
AAGGATTGCTGAGAGTGATAAAGTTTCACCTAGTGGGTTAATAGAACTCCTTACTAGGTT
CATGGTAGTTCTTGTTGAAAAACATGGTCCAGATACAGGATTAAGGTCTTGGAGTCACGG
GAGTAAAGTTCTTGGAATTTGTCGGACTATGATCATGCATCACTATAGTTCCAAATTATT
TGTTCGGTTGACTCGTCTTTTATCATTCACTTGTCTTTATTTCCCAGATCTGGAGATTCG
TGATAATGCCAGGTGAAAATCTCCATCCAATTTCTTACCTCATTCTGTTGGGATGTACAC
ATGTATATATCATCACCTGTTCACTACAAGTGACAGATGCCAATAACATTGGGAAGTTTA
T
>3836_PStI_67/3_NODE_1_L479
AAAAACAATTCAAGCAAGATGTAACTGTAATCACAAGATATGGATGACATGGAAAGGTCC
CCACATAACCAATATCTTTACAGAACATACCTATGTATAAGTGGCAACTCTCCTTTAAAA
CATTAACTTGATACATAATAATTGTGAACTCAACCCCAAGTTAGTAAGGTTCAAATATAT
GGATACTAGACTGTCTCAATCTAATATTTAAAAGCTTAAGTTCTTTAGTTCCTAAAGTTA
TCTATGTTCTTTACTAGATTTGTATATCTCTATGAGACTAACAGACTCATTCTAAATATT
TTTCTAGAATAAATTACAATAGAGTAATTGGTTATGAACATTCTTCGTCTCATATCAAGT
GTCTGCATCTTTCCACAAAGGAAACACTCTACAAGAGAACCACACTAAGGAAAATACATT
GTCCCTAAGTTTACAATCATTATTTTTTTTAGATATGTTTGTGTTCATCTACAATTACTT
TTTAATAATCTAAGCACTGAA
>3838_PStI_67/3_NODE_1_L423
ATATATCATCGTCCAAATGTATTTTGTCTGTCTATTGCTCAAACTCTTATTGTATGGTTT
TTGAAATGAGTGCAACAATGAAGGTGGACAATCTTCTCTTGTTGTTTGAGAGATTGCTAG
ATCCCTTGTCAATTAACGGGGAATACCCTGGCAGCCAAATAATGTTCGTACAAATGTGTA
TTCTTTATGTCTCCCGTTCCATCCTGATGTATATCTAGATCCTCTGATGTTGCTGCATTT
ATTAGTCTGGAATCATCTTTGCCAGATCAGCTTGAACACAGAGAACTACAACAACAACAT
ACAACATCATACCTAGTGGAATCCCACAAGTGGGGTCTGGGGAGGGTAAAATGTACGCAG
ATCTTACCACTACTTCATAGAGATAGAGAGATTGCTTTCGGAAGACCCTCGTCTCAAAAA
TATCCCCCATAAGCAGAAGATACGA
>3854_PStI_67/3_NODE_1_L252
TTCCTAATTTTATCATTCCTGGTATGTACACACATCCATCTCACCACTAAATATTTAAAT
ATAAAAAAAAAGTAGAAGATACAGGTAAAGAATTTCTCATTGAATGTCTCCAATCTTCGA
GCCCTAGTTGTGGTTGGTGTTCCTTGTTTTCCTAGCTTGGCATAAACTGCCAAAGATATG
ACACAAGACCATAAAACTAATATTTATAGGACTCTTAACAAAAATCAAGCAAAATTACAA
AAATTCCACTGTGTGTCCATTATGACTGCATAAC
>3859_PStI_67/3_NODE_1_L304
AGCAGCAGCAACAGGTCCTTTATCTTTTGTTAATTTATTCTGTTTATAACTAATGATTGC
TTTAATTAGAACCAAAAAAACAAGAGTACTCCCTCTGTTTATAACCAATGACATGTTAAT
TTAATTTTAAAATATTTATTTTACTTTTAAAGTAATAATTTATGATCACACAAATATCAA
TTACTTCCTTCGTTTAAAAAAAATCTATTTTTTTAAGTTAGTTTCAAAAAGAATGCCCAT
TCCTTATAACAAGTTTAAACGTCATTTTGGTATGCTCGACACAAACTTTAATTTGTAACC
ACAAGTTTGAATTTTTTTTAAACTTT
>3862_PStI_67/3_NODE_1_L300
CCCTTTCTTTTTTAGTCCATTCAAAAGAATATTACCTTACTCTAATTGAAAATCAATTGG
CTTTAAAATTCCTTTTTTACCCTTAATGAAATGAATCTCAAGCATACAATTCTCAGAATG
ATTTTAGACCACAAATTTCAAAAGTCGTATTTTTTTTTCTTAAACACTGTGTCAAATCAA
AAAGTGTCACATAAAATGAGACAGAGAAAGTATTTTAGAAAAATCAAGGCAAAGATGTAT
CATATCATGGTTGGCTATACTGGTAGAAAAAGGAAAAGTTAAAAGGCTATGTCCAGTTTG
GCCATCTAAGTTACTAATTTTT
>3864_PStI_67/3_NODE_1_L417
TAGAAATGGAAAGCATTCTGAGTATTGCAATCTTCATAAATACGACAATACATGTCGGAT
CAAGTTCAATTAACCAACAACTAATAGCACAATTATACTATTCAACCTGAGTGATACTTG
AGATTAAAAAAGTGATAGTTTAGTTAGGTAAAACAGAATAATGGATAGTTGATGTATGAA
ATCCGCGAAAAGGTGTCTTTTTTTACCACTAACTCAAATAACAAATGAAATTCCAAAACA
AAAATCAGAGTGAAAGTCCTAGCAAAAGTTTCACATGTAACAACTAATTGATTTGACAAA
CTGATTATCCGCATAAAAATAACAATTCACTGAGAAAACATCGCAATCTTCATAAATTCG
AAACAAAGAATTCTTAATCAAGCTCAAATTAGCAAACTTAAAAACAAAAAACAACACCAG
CAATCCATTAAAAACCGAA
>3879_PStI_67/3_NODE_1_L429
TATTCATTCAAGACCTTCAGATTATCTCTGGCAGTATCATTCTGTTTGTCTTGTGGAAAA
TACACCATTACTTATTTAATTATAAAGAAGCTTAATCCTTGGCAGTATCTTTCATTGGTT
TTGCTTGTTAAAGCATATTGCTTTTGAAAACTTACGTGTTTAAGTATGGCTATAAGTTTT
GGTCTGGGTGAAGGCGATATTATCAAATTGTCAACCACTAATAATTAAGGCTCTAGAAAG
TGATTACTTATCGTATTTAATGCTGAGCTGGGCCTGCTGTTACTGCTTGTCAGAAATTGT
GGAGAACTATAGTTCCATGCCTGTTTTAAAGAATCCACCTGTAGGCGTAAAGATCCTAGC
TAATTCAGCTGCTGGTCTTGAAATATATTTCAGACAAGTCAACATGTGTTATTTGAAGGG
TCCAATCATATACAGTTTCAGTGTAGTGAAT
>3880_PStI_67/3_NODE_1_L253
GTCCTTCTGGTGTCTGCACTTCATGTATATGGAATTTTATGTCAACTGCACTGTCCAAAA
TTTAAAGCTGAACCATCTTTTTCCTTCCCTATTATTTTCTCTCTAAATGCTAAATTTCAT
CTACTCTGTGGTCTATGCTGGGCCACTGCCTTATCTGTTTTGAAAGCACAAAAATATAAC
TAAGGGAACTCCTTTATGTACAATTTTGAATGATAAGCTGAAGAAACTTTTGGACTGTGA
AATGCAATTCGTGACTGATCATTGTGTTTATTGTC
>3881_PStI_67/3_NODE_1_L318
TGAATTAAAATAACAATTTTTAACCAATTTTGATTTCCTACTACTTTGAATTGTTAGGTT
GTGGAGCCTGATTTAATATTTAGTGTACTGTTAAATATTTGTTAATTTCGATGAAGGCTA
TATTGTTCATTTTTCATGTAAAAATACTCTGTATTCATTTAATATATATACTCGTGGAAG
TGCCCAAGTAATTGGGTGTTACCACGTTAAAAAAAAATTTCTTTCCGTTTTTAGATAGAG
ACTCTCACTTCTCTCTACTTTTTCTTCAAGTTTTCTTCTTCTTATTTCTGTACAGGTCTG
ATGTAGATACTAACATGGATTACTTTTTGAAATAATTGCA
>3886_PStI_67/3_NODE_1_L440
CAGGATTGCAGTCATTGGTGCCTACCAGGAGTACCGGACACTTGGAACGAGTTATTATAT
GCATCTCTCCTGAAAAGCAGAAAAGGCTCTTGGAAGAACTGAAATTGAACTGGATTTTTC
TTTTTTGTATTTTTTGGGTACTTGTCAATATAAAGCTGGTAGGTTTTTCTTGTGTATTAG
ATCAGTTTTGGAGTTGGAAGTTGATGTGTAAAATCTGTACCATCTTTGCCACTGAGGAAA
ACAATTAAAAAAAGAATGATAAAGCAAGTTCCTGATGAATAATACCATCATTGGACAGAA
AATCCTGCGTGTTATGTGATGAATATTACAATCTCTACAACAAGATGCCTAGTATATTCC
ACTAGTGGGGTCCAAAGAGATTAAGGTGTACGGTTTTTGATAGAATATCAGGTCAAGTGG
GGTTTTGGAAGCATGGTGTATGCGGAGCTTACCCCTCCCTTT
>3894_PStI_67/3_NODE_1_L400
ACGGGGAAGAAGCAACAAAAGGTTAGAAGTGGTAGCAGAAGAGTATCTACAAGAGTTGAT
TGATAGAAGTCTGATTTTGACTGGTACACAAAGGGTTTATGGAAGGATGATAACTTGCAA
AATTCATGATCTTCTTCGCCAACTATGCCTAAGAGAAGCTCATACTGAAAATGTTGTGCA
TATCATGAATGGGAATGTTTCCGAATCCACATATGATCAACGGCGAATGATCCTTCTGTC
TGATCTTCAAGAGACACAAGTTTATCCTACAAGGCATAGCAGCGGTATTAGCCGCACCTT
TATTTCAATGGGATCTTTTAATTCAGATTTTCCAAAAGGGATTTTCTCCATTCTTTCCCA
GTTGAAGTTGCTTAAGGTGTTGGACGTATTGTCAGTTCGGTATGATTTCTCTAGTGTAAT
AC
>3896_PStI_67/3_NODE_1_L447
TATGAAGGAAGAAAAAGTAAACAAAAAATGAATATGATTGAAAACCTTTATTATGGTATA
TATTATCGCGAAGTTGTGTACGGATGTCCAATTCTTAAAAAAAATGAGAACTCAAATTCC
CAAGGAGATCGCGGGATTGATCTAATGCGGAATAGACATGTTGTAATAAGAGTTAAGTAG
ATTATGTGAAAGAATGAAGGATTAAATGGGGCCTCTTATCTATGATGCAAAATTTAAAGC
AGAAGAGAAAATGTGTCAAGCCCCATAGATTAGATATCATTTATTACCAGGAATCATTCT
TCTCTACAATAATAAAACTATATTATGAACTTATTAGCACAATTACTAGAACAGGTGAAA
ATATAAATGATAAATGCTAGTTCTAGAAGCGAGGATTAAGATACAATATTGTGTAACTTC
CAAGTTACAAAATCAGAAAATAGAAGAGTATTATAGAAATTTGCGTTCA
>3923_PStI_67/3_NODE_1_L297
TATGAGGTAGTGATAAGGTCTGCGTACATTTTGTCCTCCCCATACCCCATTTGTGGGATT
CCACTGGGTATCTTCTTCTTGTTGTTGTAGTGTTTACCTTTATGGAACAGTATTGGCAAG
ATTGGAAAATATATGTGCACTTGTTTGTTTAGAAGAGGGGTACATAAAGTTGTTTCTTAC
GATTTCATGCTCGATTTTCCTCCTAGTGATAGTTTTAGCATTGTAATTAGATGTGTGACA
TGTAAGCTATTGCAGGAACAAGCTAAAGTAAGAATGATGAAGAAGAAAGGCTCCGAGAAA
ACTGAATCGTACTGGGA
>3928_PStI_67/3_NODE_1_L354
TAGCTGATTTTGGCTTAGCCAAGATTTTAGAGAAGAAAGGAGAGCTTAACACCATGTCTG
CTGTTGCGGGCTCCTTTGGTTATATAGCTCCAGGTAAAAGCAATGATCCCTTTACCTGAA
TTTCTTTAACATTATCGAAAGTATGACTAATGAAAAATTCATTCTTTGGTTGCAGAGTAT
GCTTATACAACGAAAGTGAACGAGAAGATCGATATTTACAGCTTCGGGGTGGTGCTATTG
GAGCTAGTGACAGGAAGAGAACCAAATTTTGGGGAAGAGCATACAAGCCTGGCAGAATGG
GCATGGAAGCAGCACGGAGAAGGGAACAATGCCATCGATAGTATGTTAGATACAGATATC
AAGGAAGCATGTTACT
>3946_PStI_67/3_NODE_1_L355
CGGACCCTGCGAATAGCAGTTTAGCACACCGGTTTGCCCTTTAAAGATATAATCCTGAAC
TGATATCTGGACAGTTCTGCACCTTATAGAACAAAAGAGGCACAGCTTTAAGTCATCTTA
AGCTTCTATATGCAATAGGCTTGCAGCTAGTGCTAGGTGTAGCAACTCACGACCATACAA
GTTAATACTAGGCAGAGATCTAAGGTAAAAAGACTCTCAAAAGTGATAACTTCCCCAAAG
AATGACGAAGTGTCGCTGGAACTCATCAGCTCCTTAGATTTATAAGGGTTTTTTGTATTT
GCTGAGCTGACGGTTCCCCTCCTTTGGTAACTTTGCATCTACTGGATGCATGAATTATAT
CTCACTTATTTCATCAA
>3948_PStI_67/3_NODE_1_L448
TTCCACCCTAGATGTTTGAAGCTGGATAGTACTCGCATTTGTTTTGCAGATGATCTACTC
ATGTTCTGTAGAGCATATCTTGAGTCTATTAGGCTGATGAAGGCAGCATTTCAAAGATTC
TCATCAACATCTGGACTAAATGCAAATATTGACAAGAGTGCAATATATGTGGCAGGCATT
TCTGATTCAACTAGACATATGCTAATTGAGACACTGGGATTTACCATTGGCTCTCTTCCT
TTTAGATACTTGGGTGTCCCCCCTGAGCTCCAAGAAACTATCAATTCACCAATATATGCC
CCTCCTTGAAAAGATCACTTGTTGGTCTGCCAATCTATTATCTTATTCCGGAAGAGTGCA
ACAGATAAAGTCTATTATATTTGGAATACAAACATACTGGGCGGAAATTTTTCTATTCCC
AAAGAAGGTTATAAAGATGATCAACACAATTTGTAGGACTTTCCTTTGGA
>3953_PStI_67/3_NODE_1_L224
AGCTAATGATAGTACTTCCATGGAACCTGGGAGGTAGATAAAGGAGTGACATGTCATGCT
TTTGTATTCATTTGTGATTTTTATACATCTAAATGTTTCTCTACTGAAGCATTTTTGCTG
ATTTGTTGTTGTCTGGGAGCATCTCAATATATTTTTGCAATCATGTACCACAATTTGATG
GAGATTCCATGACCAATTGGCTCTGGACTGTCAAGTTTTCTTTTTTCCTAATGGTAGCTT
ATAATA
>3958_PStI_67/3_NODE_2_L212
GAAAATGAAACAAGACACTAATAAAAGACCAAAAAAGAGACTTTTGTGGACCATAAAATG
AATTAATGTTATTATTCAAAAGTTACATAAAAACTATGCTACACTAGCTCATATTTTTTT
ACCATACTAGCATTAAGAGGAACTTGGAAGATCCAAGAAAATTGAAAAATTTTCTTTAGA
TTGGATTGAATAAATGAAGAAATTAATACAGTTGACAATCAATTGGATGCATGG
>3960_PStI_67/3_NODE_1_L326
TAATAAGTTATCAAAAAAGAATAATATATTGTAAAATCACTTCCATTTTCCTTTGATTTT
TGATAATTTATAAACTTGTTTGGTGACCAAATATCAGTAAGTGTTGATGACTGCTAATCT
TCTTGAAATCTTGCATAAAGCAAATTTTATTGCAAACTTTCCAAGTGTAAAATAATAATT
ATGATTGTCCACCCAATGTTTTCCTAGCTTGCTACTTAAGGGCGTCACACTTCAGATGTT
TCCACTGATCTCCACTTCGGGGAAAGGAGGGAGGGAACTTGTTAAGATTATTGGAAGAAT
GACTTCAGCTTAAGTAACAAAATGTGGGTAACAACTTGTAGCTTATCA
>3986_PStI_67/3_NODE_1_L358
TTTTATAATCCAATATTCACTTTTTTTTTTTTGCATATTATACTACAAATGAAATCATCC
CAAATGAAAAAGACAAGAAGGGTGACCTTGCATTCTAAAAGGGTGCTAATAAATATCACT
TTTCGACGTAGCTAAATTTAATATTTGAAATCTAAAATTTAGATAGTTGAAAACTATATG
AAAAATGCTATAAGTTGCAATCCTTCTCATATTAATATGATAAAAAATATATCTTAAAAT
ACTAATCAAAGTTCATAATAACAAGTAAAAGTAAACGGAGGGAGTAACTAGAAAGAGGTG
ATAATGGGAAATATGAAATTAAATATTTTCTTCTTTTTTAGCTCCATATATTATACTAGC
AAGAAGAAAAATATTTACTG
>3989_PStI_67/3_NODE_1_L213
TAGGCTAGAAGAGTCAAAGATGAGGAGTATAAGAAGGGCGAGTACTCATTCACATTCGTA
TGCAATGTCTGTGGTATCAGATACAGAGCTCTATGGTGAAAACTACAAGAGGATGTATGC
AGTCTAGGAACAAATAGAATTTTTTTTGCCTCAGATGTCAACTCTCAAGCTCTGTGGATG
AAAAGGACAAGTTAATGCATTCAGTAATCAGTTCTAAACCATGAAGTTTGATGAA
>3995_PStI_67/3_NODE_1_L398
AACATATTACTGGGTTGAAGAAAAAATGAAAGAAGCATTTCAATGTTTGCTAGCACCAAC
AGTGCACAAAATAAAAATTTGAAGGCAAGCTTGAGCAAAACTAAACAAACAACTGTACAT
ACAGGAAAAGTGTAGCATGTGAATTTGATTTAGGGAATAAATGTGGATGGGAATAATGAA
ATTGATGTAGCCATGGCTTTGACGGTTCAGAGGGCTTTTCAATATTTTACCAAAATAATA
TTAGAGCTGATAAAGCTAAGAAATTAAGAAGAAAAAAAATAAGTCAGGAATTCCATGTGT
TTTGACTTTGGACACCATGTATTGGTACTAGGCAAACAAGTACTTCAACTTCTGAAAGTA
CATGAGTAGGTATTAGGAAAGGATATCTCCAAGGATCAAAAGATTACTAGTGGATGGGTT

>3996_PStI_67/3_NODE_1_L272
TTTGGGTATATTTGTCTAACCTTATGTTGACCATAAGTTTCAAAAGTATTTTCTTACTTT
TTAAAAACTCCAGGTGAATTCAAAATAGGATAAACAAATGAGTAGTTAAATTTGCTTTAG
TTAAGTCAATTAATGCATTTGGTTGACTCGAGAAGAGAAAAGTGACCTTTTTTTGATAAT
CTTTAATCCCCTTTTAAAAGCTTTCAGGTTTTCTAAAATAACTTGAGACAAATATAACAG
ATAACATATCAATGGATGAAAATCTTATCTCCACCATAAATAGTAATGCCGCAA
>4003_PStI_67/3_NODE_1_L456
AAATGAATTATAACCAGTACATGTGCTTCCCTGTCAGTGTCCAAAATATGATGAAGTGAT
TTCCCTGTCTTGCTGCTATAGAATATAGCTTTGGACTCTTTTAACCTGAGGATATTGTTG
TGGCCTTGTAAGCAAAGTAAAAGAAGAAGATTAGATCATACTTTTATTGGAACCACTTGT
GTTCATTTTGGTTTATAAGTGCAGGAGAAAGATTGGACTTTAGAAGATTAGTCTGTGAAA
TACATGTTTTTCTACTTGATCAGTATATTCATATTGTCATTGACTACAGGTTCAGTAATC
ATGTACTAAAGAATCAGATACCTCATAGTATAATTTCAACTGAAATTTGATGGTGAACGA
TGCTTCTAATTTGCCTTGTTGAAAGGTTTGCTTGTTTGATTTTGTCTGACTACCATTTGA
AACATTCTGCATCTGGCCTCCTACCAGAGACAGTCGGAGAAAGGTACTTTATCAATCT
>4021_PStI_67/3_NODE_1_L382
CGTCGATCCATCACACCTGCCCTCCGAACTTAGGCTCTGATACCACTTATAGGAACCGCG
CGTGCGCACACCCCAACCTCACATTAGCATGATATTGTCTGCTTTGAGTCAAGCCCTCAC
GGATTTATTTTTGGTTATCTCCCAAAAGGCCTCGTACTAATGGGATTGAGTTCAACCTTA
TAAGTCGGTCGCTTTCTCTTTCCACAACCGATATAGGAGGAGTTTGCATCCCAACACTTT
CATGTTTTAGTCCTGTCTACTCGGGTAGCGAATTCTGTGTCATAGGCCAGGATGGCAATG
TGGGCGTTTTTGGCTTCATTCTAGGCGGTGAGTATTGCTACTGGCGTATCAAACACATTG
CTCAGCTATACAAACCCCGACTTGCTTGTGATGTTTACCGCAAC
>4022_PStI_67/3_NODE_1_L316
TTTCTCTCCCAAATAAACGTCCTAAAAGTACATGCAATGTGCTGTCAGGAGGTAATTCTT
CCAACTCATAAGTGCCTGTATAATGAGATAAGAGTTTCTATAGAAGACGTCCACGGTCAC
GGATATCATAATTCAAGTCACATTTAGCTAGTCCAAAAATATAGTTTAGGAGTGTCTTGA
AGGTTGATAGTGCTTCCCCTTCTGCCTGTAATAAGACCTTGATCATGGCATTAAGGATCT
GGAGCTTCATTTCAAGTGCTTCAAAAGAATAAGTCCAAGCAAGATACATCAGTCTTAGAC
ATATAGTTCTTGTTACATAATTCTTTGTGAACATACCA
>4034_PStI_67/3_NODE_1_L281
TGTTTGGAGTTCAAGTGCTTCACCAGTATCTGAAGGAGGAATTCATGTGTTCAGAGGAGG
TGACTATGGTAATGAACTTGGCATTGGACCTCACCCAAAAGGTTGGACACATACTTAAAT
TTTATATTATCGATATGTCTAAAAGCTCAATATGTCTTTTACTATTTTTGTATTAGAGTA
ACTGATTTCTGACTTTGGGGTATAGTAGGATTAGTCGTGTCTTTATATCATCTGTTGTCA
TTGCCTATCTTACATATGCAAATTTTATCGTATTTACTCATTATCATGTACTTTTTGGTC
GTT
>4036_PStI_67/3_NODE_1_L394
TTCAACTTCAAACTTGAAATATGAAACTTGAAGCTCGAAAAATAGGTTTTAGAAGTTCTA
TTTTGTTTTTTTTTTTAAAGTTTTCCTGCATAAGACTTCAACCATGCTTTCATATCCAAA
CACAACTTCAACATTCAAATATTCTTTTCAACTTGTTTCAAGTCTGTCTCTCTTTCTCTC
TCTTCAATTATCAACCAATTCATGTCCAAATGCCTGCTAAGTGATTTCATTCCATCTTTC
TAAGACCGGTTGGATAAGGTGGCCTGGTACGTCTGCACAGGTGGTGAAAGTAGTAGGTAC
CCTGTGGTATAGTGAGTCCACCAGCCAGCCTACCATTATTTTTAAAATTAAAAGAAAAAA
ACTAAACTGCTCACACCCATGTTACCTGTCGGTGTATCCAGGTAAACAGAGAGTCC
>4038_PStI_67/3_NODE_1_L282
CATTGGATTGGCTGTCCATATTTGCTCCGGATCACCTCCTTCACAAAGCTTGGTCTTCAT
TAGCATATCTCCATAACAACTTCATCAAGGGCAGTTATTATGTAATTTCAAAATATGATA
CCAAGACCCCCTGCTTTCTTCTCTAGTTCAACATCACATCTCACCAGCTATGAGTGCAGC
ATCCATGATTTGCCTTCCTTTGATGAATGTCAGATGATGGCTGTTGATCAGTTTGTGCAC
CACCCTTTTCAATCTTTCTGCTAATATCCTGAAAATAACTTAATATACACCAGTTATGAG
ACTT
>4044_PStI_67/3_NODE_1_L377
AAAGGCTATATGCTAAACATAAATATTTCAGATAATTTAGTGAAAAGCATTACAATTTTC
AGACATATTACTGTACTATTACTATTTCTTAACATCTTCAAGTACTAAAAGGTACAAGAA
TGCCTCCCATGAAATGCTACATTTTGTTTTTTTAACATGTTTTCAACTGCCTCCTAGTAC
TTCTTCAACTCTTCTCCCACAGTCCAATCCTTCAATGAATTCCAACTGTGTAAAAGCATA
GTATTATTACATCAAATATATTCTTCATTCTTCTCACTTCAACCCCTAATAACATCACAA
GAGGAAAAAAAAACATCCAATCAGTTAATTAGAAGAACAACCTTATTGAATGTTCACTAT
GACAATAGTCGTGACTATAAACAAACTCGTAACTAAAGG
>4047_PStI_67/3_NODE_1_L382
TGACCACCAGTAAATGTTTTACTGAGTTCATGAAAATTCTGCCTGTAGGTCCTTTAAGAA
CTATATATACCTTGATTAAATGGGAAGAAGCTGGGTAGATTGTTGAGTTTGTGAATGTCA
TGATCCATATGTATACATGAGTATTATGAGCATGATAAGGATCAGCAAAGACAACCTGGG
ATGTATTTTTGTGAGAATATACACAGTGCTTCTCAAGGAAATGGGAAGTGGAAGGATTCA
AAGAGTGATATACCTGAAAAGTTTGAAGCTGCCACATTGAAATACATGTCACTGGAGGAA
ATGGTGGACTATTTTAATGATATGATGACAAGGATGAAGAGAGAATATGAATCCATCCTG
GAAAAGATAACAGATGACTACTTTTCTCTAAGAGCTGAATATCA
>4056_PStI_67/3_NODE_2_L225
CAACTCATTTGAATATGGCAGAAACAGAGTGACCACTCTCCTTCTCACTTCTCTTCATAC
ATAATCTTATCCTCATCACATGTGGAGCCATCATACATGATATTTGTCATCGACCTTTTA
ACAATTTAAAACTTATAAATTAATTCATTATAACAGATTTCTAAAAAGTGACATCTTATT
GAATCGTAATCGCTTCTGTCATTGTACTTAATCATAATCTAATTTTTGAATAAAAAATTA
TTTATAG
>4060_PStI_67/3_NODE_1_L237
AAGGTCTGCGTACATTCTACCCTCCCCAGACCCCACTTGTGGGATTCCACTGGGTATGTT
ATTGTTGTATCCCAATTGTTTATTAGTTCTAACTAACTTCTAATTAGTTATAACTAACTT
TTAACTAATATGTACAACAAACATCAACTAACTCTCTTTACAACTTTTACTTTTACAGTC
CCCTCAAGTTATGATTGAAAAATATTCTTCATTCCCAACTTAGCTAACAGTATTGTATGT
TGTTGGTGTCCTAAAGCTT
>4062_PStI_67/3_NODE_1_L311
TCAATTGGTAAATAAATACTCCAACTTACAAAATGATATAAACAACTCTAAAATTTACTA
AAATATACAGTTGTTCCCTTCTTTTCAATGGGAAAATGTAAAGAAAGAAAGAAATAATAA
CAAGAGAAATGAGGGGGAAAAAAATCATTGTATGAACTATATTCACACTATGGGATACAA
GCCTATCAAAAAATACATTATAGGATGTACCAGATCAAAATCAAATACAAGGGAAAACTC
ACTAAAACTTTGTACAAAACATCAAACACATTTTCTTATAGCCAGCTCTAGTATATGATA
TGTTCATTGTTTTTTGTAGCTCTTTTCGTCCCG
>4067_PStI_67/3_NODE_1_L265
TATATGGGAGTTTTTCTCATTTATAAAACTATTTTACCTTATCAAAAAATCTACTTAGGA
TTGGTTTGATGATGATCATCTGTTAAGCATTTGTAGTCACTGGTCTTTTTATATGTGTAT
TTGGCACGCCACTACTGCGTAAATCAATGAGTTAAGCCATCTTACCTGGAAAATAAGCAT
GGGTAGAAACATGTAAGGTGTGGAAGACTTTATTGCTGACCTTAATGAACTGTAAATGTT
CCGCTTATTTTAGGAGTGACCACCGATTTCTGGAAAGTTAGAGTTTG
>4078_PStI_67/3_NODE_1_L265
TATAGATCTTCCTCTGCCGTGGGTGGAGAACTAGGGAGAAGTCATGAACTAGAATAATGG
ATTCAGAAGTAATCGAAATATACGCATACAATTTACTTTAATTTCATATATATTCATACT
TTGAGCTGAAAATTGAACCACAAAATCCACCCTAAATCTGCTTAAAAACAGGATGAATAT
GAGCAACACACCGAGGAGTATTACCTTGTTCGATTGATGATAACAACTTTGATTGTTGAT
CAGGGGATAAAAAGTTTTTGAACAGCCAAAGACCATCAATTTCACTG
>4081_PStI_67/3_NODE_1_L261
CCTTAGAGTTATTCAAGACTCTATCAACTTACTTGGGTATGTACTATCCCCATTCAAGAT
GAAACAGAGGGCAAAATTATCTCATTTATTGTTACATTTCAACTTATTTACTGTGAAATG
ACATGTTACTTATCAGGGATGGAACCATTCCATGCATTACCCTTATACTTGGAGGCAACC
TCACCCAAGGTAAACTTCTTTTTTTATTGTCCTAGTAAGGAAACCTAAAATGTACTCAGA
AGACTAAACTTTTTGCATTTGACAACATTGACAGGATTGAGAA
>4086_PStI_67/3_NODE_1_L353
ATCTGTTTTGCTTTCCTATTATGGTCATTCAAATCATGAACAATCCTATGTATGCCATGT
TGATCTTATTCTTTTCTCAGCTTACCTTATGTGTCTCTTCATTGGGTATTAAAATTACAT
TTGAGTCCATTAATGATTACTTTAGTACATTTGTCTTAGTTCTTATTGGGATTGCCTGGC
GGATCATCACTAATCTTTATCTTTCTTTATCTTTGCATGAACTACAAATGTTAAGGTTCT
TTTGAACCCCATCTTGCATTACCTTGTGCCATTGAGGCCCAAACCTACTCCTCTTCGAGT
CATCCCGATATAGGATAAGGAACAGACAAGGATCGAAGCTGACATACAAGGCAAAATCAG
TGAATATACACTGAT
>4092_PStI_67/3_NODE_1_L286
AGCTCCAGTGCAGCACCATGTCCTAGGAACTATACCCCAGCTTTTCAGGCTGTATCTTGT
TCAATGCTAAAAGTTCCCAGTGAACTTGTGGATTCCAACTCCCTTGAGCAGTATACGTAC
TCACATGACTGGGGCAATTCGACAGGGAAAGATTGGCAGTTTAATATGGATGACTTTATG
GAGTTTATTCAGGAATCTTCAGGACATTACATGCACTGTTTGAATGGCAACGAAGACCAT
GATATGGTAACCTATCCATTGCAAACTGCAACTGGGTCGGGAGAAACTTCTTATGCAGGA
AACACAGT
>4112_PStI_67/3_NODE_1_L284
TGACAATCCCTCCAAAAACATCTCACCAACTGGCCCCTCCAATTTCAATTTCTGGCAACC
AAATATCCTTATTCTCTTCAAGCTACTCGGCAGTATGCTAAAAGGTAACGACGTAAGAGA
GTAAAAATTCTTAATAAATAATTCAAAAATCTGCTTCATTCCTCAACTTGTGATGTAAGA
ACTCCAACCTTAGGATGATGAAAAAATTTAAACCTTCTATCATCCACATTTCACAACTCT
ACAACTGATAGTTATCTATACAAGTTATGTGCTTCACCCAAATCTTCCATTCCTGAACCA
CCTATA
>4118_PStI_67/3_NODE_1_L343
TGGTCATGTTATAGATGCTAAGAGACAATTGGGAGACATGACCATATTTAGAGTTGCTTC
CTCACAGCCTTGGAAGTGGACTCTGAATTCTTTGCTCAATTTGATGGTGTTTTGGTCATG
ATCTATGATCATGTCAATTGGGACTTCCTTAGAGTTGCTTCCTCAGAATTGTTAGAGAAC
ATGAGGACCCTCCACTCACAGGTGGTAGTTTCACTTGAAGGGAAGGTGATAGTCATGACA
TAGCTGCAAGGCTGGACAGGTTCCAAATATCAGAGGAATGGGAAGTCTCTTTCAGGAATA
TCAAGCAATCAATCCTACCAAGAGTTACCCTTGATCATAATCACGTCCTACTAGAGTGTG
GGAGC
>4125_PStI_67/3_NODE_1_L288
CCCCTTGTATGGCATAGTCAATTTTGCACTATAACTAGCTTCTTTTCAGTTGCTTCGCGT
AATTCTTTTAACCCTTAATCGGAAAATATTTCATTTATTCGCAGTACATTACTTCTCAGG
TTTCGGACTGAAAGATTCAACAGTTTCCGAATATGTAATTTCTTACTTGTTTTTCTGCTA
CTATACCACCCAATGCGCAGATAAAGTTGAACCATGAAAAGCATCATGAGAGAGGGAGGA
GGAAAACACAATTCCTAGATAGATCTTATAGCAAAGGATGAAAAAAAGATGATTGAGACT
TTGAACATAT
>4140_PStI_67/3_NODE_1_L324
AAATCATAGTTAAATAAAAAAAGGAATGCATGAAGGCATTCACAGATCTTAGACTCATTA
GCTTTAGTAATTTTGTTAACAAGATTATATCCAGATTCATTCATGAAATATCTTCTAAAG
TCCTTCTAAATGTGACGTGTTTGGGCTTGGTCTGGGTTTGGGCCAAGCCAATTGTTCTGT
GATTTACAAATTGAGGTTTGGCCTAATGTAGTGTGTATTTTGTTTCATTTTTCATTAATA
AAATCATAGTTAAATAAAAAAAACTATCCCCATTTAGAGCATTAACCACAGCTTTGACTT
CAGCACTTGTAGTCTCATCTACCATTTGATCATTCTCCTTGTGTGT
>4145_PStI_67/3_NODE_1_L326
TTTCACTTGCAATGAAGTCTGTTCGTTTGATATTCTATTACGATCAACCTATTCCAACCA
TTTCCTTCTATATTTATAGGATTACTATATGAAATGCTCAGGTCTGCCAAGACAAAAGAT
TCAAAATCAGCATGGAAGGTACAACTATAATCTGTTTCACAATTTGGAGCTGCTTTTCTT
ATTGTGAAATTTTGTACTTCAAATTATGTGGTTTTAGATGAAAAGCTTTTTCCTTACCAA
ATCAACACTATAAAGTCTAAAACTCAAAGCAATTAATCATGTCGCTTATAAGTACTCTTT
GGGAACTATTTCCAAAAAACAAAAACATTGGAACTTTGTCTTATGTAT
>4174_PStI_67/3_NODE_1_L329
TACAATAAATATTATAAATAAAATAATAAAATAAGGAAAGATAAAGGGGATGGAAATTGG
GCTTGGCAGACCCAAATTCAAATCTACCCAATTTGTAAAATGAATTGGGCCTGCCCATCC
ATGTTACTTGCTGCTGAGATGGGCTTGGCCCATTCCATTGTGATATATATTTAGTGTATA
TTTATTGTATATCGGTGTATATCATTGATTTTGACCTTCAAAATCCTGTATTTCAGCTTC
CATGGACCTGTATCTTCCTTATCTCGTGAATTGGGCTGACTCAAGATAGATGTTGAATTT
GGGTCTCCACGGCCCAAAAGATGCAAACGAGGAAAGAGGAACCCATTTGGG
>4176_PStI_67/3_NODE_1_L352
TTGGCTTTATTTTTGGGTTTATGTCAATTTGGAGTATGGGACTGCTTTTCTAGTGGATGA
AATATCATATGAATAAATTTGTAGGTGTTTACAAAAAATTATTTTTTATTAGGTTTAGTT
AAATTACTTTAATTAACCAAAATATATACTCATATATACCGCAATATGCATTCTATGATC
GTATCCCCGTATCAGGTACCCGCACCCAAATCCGAGCAACATAACTTCACATAGCTTATT
CAGAAATGTCCTAGTATTAGTTTTATAGCTAGTTGTATGAGAAATATAATCTACAGCAAG
GATATCACCTATCTACAATCATATACTATTTGTATGGTGAAAATTTTCACTTTTGTTGCC
AACACTTCATATTT
>4183_PStI_67/3_NODE_1_L279
CACTCGTCTACAAATTTTGTCGTTCCAAGTAGTTTCAGAGGTCAAGAAAATCAGAACGAG
GATGATAATAGGTCTCCTAAAAGCTTTATATCACAGTTGCTGTCAAGATCTTGAGTAAGA
AGATAGCAAGGCTCCTTTAACGGTGACTCAGGATCACATAAGATCCTAAAGCATGTCATC
AAAAGAGAACCAATACTGCAAGTTATGATGTAGATCAAGATCGGCAGTAAGAGATGGTGC
ATCGCATTGCTCAAAGTATTTCCAAGTCAAGTTTTGATGGTATTCCCACATTCAGAGATT
G
>4187_PStI_67/3_NODE_1_L315
AACAACTATAAATTCGTCAAAACTCGGTAAGGTAACATGAGTTGGTAACAACTATAAATT
TGTCAAAACTCGGTAAGGTAAAAATAGTTATCCAATTTTAGCACCAGTGAAAAAGAAAAT
TTAAGAAAAGATTCAACATAAATGGTTAAAACTCATGCATAAAAAAATTGGAAAAACTCA
GTAACAATACTTAGAAAATATTTGAACCAGGCTTACAAATAAAGTAGCAGATGTTTAATA
ATACCTGAAAATTGCGTGAAAGAAATGCCACCAATGGCTTATCTTTCTCATCTTTGCTAA
TCTTAAAAAGGCCCGCCAATACTTGAAGTCTATTTAA
>4188_PStI_67/3_NODE_1_L328
TTATTATAATTTTTTTTCTACATAATTCGGTCATTCGAAAAAAAATAAAATAAAAATAGA
ACTACCATAATAGGTATTGGTTGTCTTGCATAATGAGGTCAGTATCCTTCTACATCCAAT
GATAATTTGTTAAATGGATTTATTCCCTTGTATTCATATCTAGTCAGTTGAATCTCTTAG
ATCTACATTTGCTTATGTTAATTTCGTTATTGTGTTTCAATCATGTCTCAGGAAAGTTGG
ATCTTAATATTATACTTGATGAGGATGAGTCGATAGAAGTACTGCCAACTCCAGCACCAA
AATCAACTAGAGCAACTCGTACAAGAAGACGAGCTAAGGAAGTAGAAGAA
>4193_PStI_67/3_NODE_1_L339
TTGTATCAACATCCACATTCACCCAGCCTCTTCTAGCACAGGCCAGTGAACTTGAAGCCT
GTGGCAATAATTGCAGTATAAAAGTTGTGTAAAGTATGTACTTCACCATGATGGAAAATT
TATGGATTAATAAGAAAGGAAAAATAGAAATTGAAATACCAAAGGAAAGAAGCAATAAGG
GCTGCCATTGTCATTTTCAACCCTTGGGATAAAGCGCAAGGAAAAAGGCAATAGTAGGGG
ACACCACATTCAGAGATGGGAAACAAATTATGGGTTTTGCATCTGAAATGAGCGTACTTT
TTTCTTTCAATGTGGGACATGGGACAGCTAAAATCACATTAAACACATGTGAACAGTTTA
A
>4199_PStI_67/3_NODE_1_L284
TGCTTAGGGATTGCTACAACGTTGACTTGTTAATGTTGTGAGGTTGCTGTTGTTAATTGT
TAAGATGGTTTCCAGAGTCACAGGTCGTGTTCGTCGTTGTGTTTGAATGTTCTGTTCGAT
TACTCGTTTAGGTTTGTTAAATCTAAGATGAAATACAAGTCGTAATCTCCTTCTTTGGTC
ATTTCTCAAGCCTGCTAAGTTTTCCTGTTTCAAGATAAACCATCAGTGAATGCCTTAGTT
CATGCTTCAATGTGACTTGCCTCTTAATATTTGAAGCTTTAATATGTCATAGCTTACCTT
TAAATG
>4207_PStI_67/3_NODE_1_L365
AAAATATAATCCAGAAGCATAACTATATTTGTTTCATGAAGACATGTCCTAAAACTCCGA
CACTTAACTCTACCATGAAGTACCTGCCACTCAACCGAGAGCATCTCTATAATTGAAAAC
TTATATGAATCATATCCAAACGTTCGAAAAAATCAAAGCAAAAGCAAACTAAAGCAAAAC
AAGACCAACTACCTTAGCATCAGAGCCTACACCAACCAGACTAATGGAAAGAGGATGATA
TGACCTTAATGCTTACGTGGTTCCCATTTATTGTGAGCTCAGGAGAAAGAGGGGTAAAAA
GGTAAGCCGGCGAATTTTTCTTCATCTACTCTTTCTTTTAATCTTTTTAATGAGGATCCT
TGTGATAATAAAAAGAACTTGGCCGTA
>4223_PStI_67/3_NODE_2_L203
TATTTGTAATAGTAGAAGAAATATATTAGAAGTTTTGTTTTGTGGACGTAGGCCAAAAGT
CTTGGGTGAACCACGTTAAATTTTCTGGTGTATATTTTACTTTATTTATTCCTCCTAAAA
TTTAATTGCTCACTCCGCTGCATGGGCCCCAACAAATACATTGGGCATAACTAAATAATT
GTAGTTTTTGATCAGTTGTAACATCTTGAATTCACCGGTTGCTAC
>4225_PStI_67/3_NODE_1_L479
AAGGCGTTGAAGAGAGCCTTGAGGTGTTGGGATAACGTCTCTCAGGATCCTCAGTCTACC
CTTACTGTTTATGAGTATGTAGATAGCAATAATGAGTTAAAATTAACTCAAATCCTATAG
AGTTACTAAGGCTGGTATCCTTATTTTGTTATTCGTAGAGACATCAAACAAGTGTACTAA
TAAACTGAATGCTTGGTTGAGAGTGGTATAAATTAGTTCATTGAAGCTTATTTGGTTTAT
GAACCTTCCAGAATTTGGCTCCTAGAACAGCAGGATAGTTTATTAAGTATGCATGCATCT
TTCGATAATCCAAAGAATAGTATTGGGTTCATGAATCAACAACTCTAGCAACAAAATTTT
TGACAAAAATCTTTTATTTAACTTACAAGATTTGTTCTACCATAAAACAGAAAATCTTTA
TTGAACTTACAAGATTTGCGCTGTGTATTACCAAAGTTCTTTCACACCTTCAAATATTTA
ATAGCAGTCTGAACATCTTTA
>4229_PStI_67/3_NODE_1_L362
TTTGTGCAAGAGATCGGTTCCTGAAGAACTCTCCAACATCAGGAATATGCTGTACATATT
ATATCCTTTTGCCTTTGGTGCCCCAAAAGGGCTTTATGAGAAACATTACATCCATATAGA
GTAGAATCTTATGACATAATATAGAGTAGAAATCTTATGACATAACCATTTTCTGCATCC
ATACACATTAACAATCTACAGACACTCTGATTGAGCACTATCCTCTAGTATTATGTTATC
ACTTAGGGATAGACTTCTAAACATCACCACACAATACATGTCTCTTCAGATCCCAAAATA
GACTTGTGAAAAGGCTTTATATCTATCTATAAAACATGCTACTGATGTAAGCTCAAAGTG
TAAAAGTGGAAATATCACACATAT
>4231_PStI_67/3_NODE_1_L226
TGCTTTGTGCCATCCCTCCTAGGTAGGAGGCAAGGATAATATGCTCTACATTTGTACAAC
CTCCTTGACCCGGGCAGGAGGCAAGAGTGAGATCTACACTTCATAATCCCTTGACCACGG
GCAGGTGGCAAAAATGACACCTTATGATATTCTTTGACCATGGGCACGGCAAGGTTGAGA
CATTGTGATATTTCTTGACCATGAGCAGGTGGCAGTTGCAAGGTTGGAAGACACTTGGTT
TATGGCTT
>4246_PStI_67/3_NODE_1_L375
TGTGGAATTAAAAAGAGAGCAAGGAGGAATAATTAATGATACGAAATCATTATGTTGAGG
AATTTAAAGCTTATAAAATACCATAGGGCCTCACATTGTCTAGCAAAAATTCAAAGGAAA
GAAAACAATGAAAGAGATAATTAAGTTTAGTTTAATTTACTTACAAAGAAAATATTATTT
TCCTTTCATCAGATGTGAATCAACTAGTTGGTAGATATAAAGGCTAGAGGATTTGAATTA
CAGGTACAGTTGCACCAGCAATTGTTGATTCTTCAATCAAAGATTCATTATATTCCAACA
TAGCTTTTTCTTGGAACACTAACCATATGCATCAGGGTTATGAAGGAGAAAAGTTGAGAT
TGAAATCGCTCTCCGCATATGTAGTATGTGCTTGTCA
>4252_PStI_67/3_NODE_1_L257
CACAGAACTCAAAAAGAATTTTTTAACTTTTACCAGTCCGGTAAAAAAGAAAAATTGTAA
ATACAGTAAATCAAGAAATTTACTGTGCATAGGGTTTTCAACGACGGCAGCGCGTGATGG
CACTGCATCCACGTCGGTAAGGGTTCGCCTGAGCTCCGGGACGGCAATTGTAGTATGAAG
CTCCTCTCCTTGAGCACGGAACTCTGTTCCTACTAAGCGCACCGTAGCTAATGTATCTCC
GACGGTATGCTAACATGCGCCGGGTGCTCTCCGACTC
>4256_PStI_67/3_NODE_1_L259
ACCCGTGGATTCTCTTCCCACTTGGCAGTTGCCTAATTGTCATTTTCCCTCCTTTGCCCC
TTCACATTTCACAGTGCCCCATAAGTCTACAGCATCCCTGCTCAACTTCATTACTCCCAA
CTATCAGAAAATAGAGAGAAATTAATAAAGAAAAGAGAAGAGAAACCAAAATTAGTTCAA
TGTTGAAAAAAGAGAAGAATGGGGGTTTTGATGGAAGCAGCAACAGCTGGGCGAGGGTGT
GTGATAATTGCCATTCCGCAACGTGTACCGTTTACTGTCGG
>4257_PStI_67/3_NODE_1_L287
TAACATGCTGATATCTTTGGGATTGGTTGATCATTAGGTCATGCTTTTTACCTGTTGAAC
TTACATTATTATGGTGTGTCACTTAATTTTCCACATGAAACTGATCACATGATAGGAGAA
TGGCAGAAATCGAAATATGGACTATAGTGATGTCGGTCCATCAGAACAATATACAGAAGA
AGATCATCAATGTGTCCCAGCAGTAAATGCCCCAGCCTCTGGCTCATCTTCCTCTCCTTC
TGGTGGTCTTGCTTGTGCAATTGCAGCCCTTGCTGAGCGACAGCAAATGAGTGGAGAGTC
CAGTGGCTA
>4258_PStI_67/3_NODE_1_L259
AGTCAACACCTTCTTCATTCAAGAGGGCATGACTAGGTGCTTTTCCAGTAAGAAGCTCCA
AGAGCAATACCCCAAAGCTATACACATCTGCCTTTTGGGAAACCTTGCGAGGATCAGTTA
CCTCTGGAGCGCGATATCCTACAACTCGATTTGGGGTGGATGGAGGACCAACCAAGTTGG
CCAGGCCAAAATCTGAGACGCGTGCTTCGTATGATTTGGTCAGAAGAACATTGGATGATT
TGATATTCCCATGGGAAAAATCAGGACCTTGAGAGTGTAGG
>4262_PStI_67/3_NODE_1_L303
TAACCCCCAGCCTTAGGGTTGGAGGTGGAGTGTGCTTACCATCTGAGCAACCCTTCTTGT
CATATGATCTGATTGAGGTAGTTATGCCAGGGTCTTTTTGTTGTGTATTAAAAAGATAAA
TCACAGCAGCTTACAAGTTATAGTAGGAGAGCTTTGAATTATAGGACCAATTTCTAAAGA
TTTCTTCATTTGAAATGTCGTCCATGAAGCCTTCTCTATGAAGGCTCTAGAGTGTGACAT
TCATGTATAATGTATTGAATAATTGTGCTGTCCTCGGTCAGAGCTTCAAGTGTTAAAAAG
GAGAGAGATCTACTTAGTGTTTGTC
>4268_PStI_67/3_NODE_1_L271
ACTTGGCGGGTATGTAAAAGATATTCCTTGTTTTCCATCACTTTTACATGTGTCAAAATA
ATATTGTGACATTTTGGTTCTTACATTCTGCTCAAATATGTGCACTTTATGTTTTTCATT
TTCTACTTTGTGTAACTTTACAGGGTATGATATTGTTACAATATCTCTTTAAATTCAATT
CTTTCTACTTGACATATTCAGGATTTTTTTTAAAAACTATGGCTAGCAGGCTGATATTAT
CAAAAACAATAAAATGGGCTCAAAATGAGTCTTTTACCACTTGGTCCATCAAA
>4271_PStI_67/3_NODE_2_L320
TGCAATTTTCTGTGGTCGTTGAAACTCAAAAACAACTATAAACATTTTCTTAGAAAATGC
ATTCTTGATGTCTTATCAGTTAATACAATATTTCTAAGAGATTAAACACGAATTGTGATG
TTGCAGGGTCTGTGGTTTAGCAACAGAAACGACTGATCATATGTTTTTTAGTTGTTTGAA
AGCTCAGTTAGGGTAGAAATTTGCTCCTATTAACTGGCCTGATTTAGAAAATATTGGGCA
TTTTGCTTTAAGGTGTAATGATTTGTTTTCTAATACATGCCAGTATCCAAATTCCATTGA
GCTACTAAGATTGAGCAATTTCTCTTTTATGCCAAAAATGGA
>4272_PStI_67/3_NODE_1_L287
TAATATCACAATTCCTCAGGTTTTGGTATTTAGGGGAAATTTTTTGGCACTCCAACAGAA
GGTAATTCAGTAAATCAATCAGTCAAGGATCTCAAATGGTTCGAGCTGATTTCTCTTTAT
CTTCTTCCTTTCGACAATGTGCAGCAGATATGTGAACATCTAATCGTAACATTACCTATA
TTTCTGCAATTTGTCATGTCAACGCTGACCATTGAAATTGTCAACTTTTCTTTAGGATAA
CTGATAAGTCAGTCGTTTACCATTTCGGAACTCAGGTGATAATGAGTTGATTCCTCTTCC
TTCTCCACT
>4277_PStI_67/3_NODE_6_L244
ATCAATCACAAAAAAAACTAGCAGTAAACAGAAAGTTCCTAGCCAATCAAAAGGAAACTA
GAGGTGTATTCGTAAAACAACTTGAGAGAAAATTAACCTTCAAATTGACTTTTGAGTTCA
GTATTCTGAGACTTCTGCAAAGCCAGTTTCATTGTTAATTAATGCATATGCAAGTAAAGG
AGAAAACAGAACTGTAACATCTCACATTTATCACCTTTAAAGCAACCATCAGAATTTATC
AAAACTAGAAATAAATAAGCTAGCGC
>4280_PStI_67/3_NODE_1_L318
TTGATAAAGTTAGGTTAGGTGAAATCTTAGAAATTTTATCTATTGGGTTGGTGGAATATG
TTTGGAGTTAGGATCAATATTGTGTGCTTACTTTTAAATGCACTCAGGGCAGGGTGTCTG
ATGTGCTCAGGAAGATACTAAAAGGGGAAATGCCTCCATTTTTGAAGTTATTCGAAGTGG
TCCATAAGGTGACAGTTAGCGACATGGGACTTGCTAACACTATTGATCTTGAGGAACTAG
TTGACCAGTTCTCCTTCATCATCCAGTATATGGCAAGATTTATTGATCCTGCGTTTGGCC
CTCACCAGCTGGCCCTTGGAAATCTATTGACTCGTGCCTT
>4282_PStI_67/3_NODE_1_L379
GTTAGAAGGAGATATTGAGGTTCCTGAAATCCCAGATAGACCAGCACCTCTTGGACAACC
TTCATTTTATAATGCTAATGGTAACACATTCAGCATATCACCAGCCTTGAGTTGCTTGCG
ACTGCATTCTGGAGACATGCTGAGGTGACATGATGAGGTTTTCTCATATTACAACTTTTT
CTTGCTTATTTAGATTAGGAGAAAGCTAGTGAAATTGCTTCTAGAGTTACCTGGGAACCT
AGAGTCTTGGGAATTTTCTTGATCAAATAAAATTAGCTCGGAGACTTCTGTTGTTTCTGA
TTTCCTCTCAATGTGAACATGCTTAGTAATCTCAAGTGTAGAATGAAATCAGTAACACCA
TCTGCTTGTCTTCCAGCTAAACAAACCAAGTGGAAATGGAG
>4284_PStI_67/3_NODE_1_L289
TGGATCAAAAACTGCTGTAGATACTAATCAAGGATGTATAGTTCTTCAGTGTTCAAAAAT
CACTATGGGTGATATAAAGAAAAAAAAGGGAAATCAAATGGTAAGATTTTCTTGAATTGC
TAAGAATGATCCTACTATGTTTCCACCAACATCTGGGAAATTTGCACATCCTGGAAGATT
CTTCACCTTGCCTTTGTGATCAACTTCAACGGGGTATTTTAAGAGGTGCGCTTTCATTTC
TGTTACTTCATCAGATGCAAATTGCTTCCAGTTAAATTCACCCATGGACCTAACCCGTCT
TACACATTCTA
>4291_PStI_67/3_NODE_1_L444
TTATTGATAGAACCTGTTGTAGGTAAAGCAGTAGAATGAGCTCTAGAGTCACACCTATAG
TCTGTGCAAGGGTTCTCATGTAGAACATGAGGCAATGTCCTCCCCTTGGTAACCCTTTCC
TATAATTTAAGAGGTTTCTCCTGAATTTTCCCTTCCAAACAACCCTTAACTTCAAAATTC
AACACAGAATATAAAGGGGGGAACCTTGGGAACTAGGAACATTGAGTCAATAATAGATCT
CCTTGAAGCAATTTTATTCACTGCTTGTCTAGCTTTAGCATCACCTTTAGTTTGTTGTTA
CTGCTCATAAAGAAGGGAAGGAATATTCTTCTAAACATCATTCACCTCCTTGAGTTTATT
TACTACTTCAACCTGATTTTCTTCATCCATATGCTCCAAAGGTTGATCTTGCACTTCAAG
ATCAATGTAACTATTTTGGGACAGAAAAGAGATGTTACCATGTTGT
>4302_PStI_67/3_NODE_1_L213
TGATTATGATGTTTTACCATGATAATATCTTTCATCTTGAACCCATGTCCTCATTTTTTG
TGTCATGCTGCAAGAAGTGACAATTCTCCTTGTGTAAAGACGCATGCCTCTTCTTGTGAT
CCCTAATTTCAACTTCCCACAATCATCTTCCCTTTATTTCAGTTATTGGCCATCTACGAG
CACAGGGTTGCAGTCCAAGGCTTTGTATGGTGCATCAATTCTTTTGATCAGTGGG
>4311_PStI_67/3_NODE_1_L480
CTCTATTTTGGAGTTATTTTTGTTAAACAATAGTGATTTATAAACATAAGTTTTATTTCC
TATTCAAATGTTCACGTTAAAGTAGTTTTCCTTTAAATAAGTTAAATAAAAAAATAATAT
AAGTTAAGTAGCAATATCTTCAACGATTTTGCGATTAATTTAAATACTCATGTAGAAGAT
TCATTAAAGAAAAAGTCATAAAATGAATGGAGATTCAGAGTCCATAAACTAAAAGAATAT
TGTGGTAAATTTATATTCTCACGTGGAAGATTAACTATTAAAGAAAAAGTTCAAAAATAA
ATTGAGTTTTGGCTCAGATCTCGATACAACTCCTGTTGAACGGATTTTCTTGACTTTGAA
ATAAGTTATTCATTACTAAATCTATGTTCGTTATCAAATTACTAAAATAAGAAAGATTCA
AAATTGCAATGAAAACTAAGCTAACACCTAAAATAGAACTAGCACTAGAAGATCCACCGC
AAGAGTATTTGCGGTTGGAGCA
>4316_PStI_67/3_NODE_1_L292
TGTGTCAAGATTACGAAGTTGTGGTACAATTTTTGTTGGAAAGGCAAACATGCATGAGTT
GGGCTTGGGCACTACTGGAAATAATGCGAACTATGGGTATGTATTTACATATTCTACATG
AAATGTTAAATTGCATTTAACCCTTTCTGAGGCAGTTTCTGACATTTCCTTTCTGTTTTG
AATGTAACACTAGCATTCACAGGCTTCCTTCACAGTAACCTTTAACGATTGCTTCCTAAA
ATGTTTATATTCTGAGGTGGTATATTCAAGAGTTGTTTATTAGTTGTTGTGGACATACTT
TTGCTTCTCTTCCC
>4322_PStI_67/3_NODE_1_L237
CTCTTTTTCAGATACACCAAGGTTTTTATATTAATTGAATGCATAAAAAAATACTGTACT
TCCCACCGCATCACCACATTGAAGTGAGAAAGAATTAATCACAAAAAGCAATTAGAATAA
CTATCTCAAGGTAGCACAGCTCAGCTTAACAAGTGCAAGAAAAAATGAGAATATTTAGGA
AGCTTGCTAAATATTTAAAATGCATAGTATCTTTCAATAGCGATCAACAGTGCTGGTGAA
AGCGCATCATATTGGACAT
>4337_PStI_67/3_NODE_1_L521
AACCAAGAAATTATGTCACCAAGAACTCGAAGTATCATCTCATCTGGCTCACCCTCGAGC
AAAGAATGATAAGCATCCTTGTAAAGGATCATTTTCTTGTCTGAACTACTTGCCTTCTCG
TACAATGCTTTGCTGATGGATGGATCGGTTACACTATCATTCTCTCCGTGCAATATTAGC
AATGGCAGGGAGACCTACAAAATCGTAAAACTGTCAGTTATTATTTGTATTTCTTGCCTA
TTGAAGAGTAAGGTTAGAGAGAAGTATATCACCCATGAGTGGTGACAGTTAATGCTTACA
TGAAGCAGGAAAAAACCAAGTTAAACAAGCATCACAAGGATGAGGAACAAAAAGCGAATG
CTGCCATCAGTATTCGCTTAGAAGTTCAAGTTTTCAATTATCGCACACAAAGGCACAAGG
TCCAATCAGTAATGAAAGGTAAATATATACGGTTATATTATCTACACTGTGTCAAGCAGA
AAATGGAAAAAATGTGACACCTTATCTAGTTGTTTCGCTATCTCCTGGGTGGTATTCAGT
AAC
>4352_PStI_67/3_NODE_1_L264
TGACAAGAGTCAAACCAGACTCTCCCAGTATTATTAACTGAAAACAGAAGGATTAATTTT
TCTCTGGTTCTACTATGGTATGGCAACATAGCACAATGGCAGTAAACAATATAATGACAA
TGAAACAAGTAACATTCTAAATATATGATATGTTAGAGCAAAATTTTCTAAATTTATGTT
TCTAATTACAGAGGGAAAAGCAGACCAGCTTCAACTTTAGAGAGAATTATATTGCAGCAC
ATCATTCTTTTGGGCGCCAAAGAGCTTTTGAACAAGGTCACATGCA
>4360_PStI_67/3_NODE_1_L315
TCTTCATCATCATCTTCTTCTTACTCCTCCGATGCCTCGGTTGAAATCAATTCCCCAGGA
ACACCTTCGTCGTAGAGTACGTACTTCATCAAACTTATGCCACTGTGAATAGTAGTTGTT
GCTTCTTATTTGTGCCGAATTATCTACCATGCTCTGAATTTTTGTACCGCTGTTTGAATT
TCAAGTTCAATATATGGAAATACTTAGGTTTTATGATGTTGATTTTAAATTAAACTAACA
CACGGAGTACTTTATGTTTCACAGTGAAGAAAAATTGTGACTTTTGCTTTCATGAACAGA
TTCTGAGCTAATGCCTAATCAAATTGAATCGCTAATG
>4362_PStI_67/3_NODE_1_L226
AGAGAGACTACCTTTTTTCTTTTTCCGTAAGCACTAATAAATCCCTGCACCTAAATTATA
ACTAGAAAAACGGAATCTTCTTCTTCTTCTCTCTCCTCCATCTTTTCCCCTTTCTTGTAT
TTTACCCATCAAATCTATTTCGTTTTCTTCGTCATTAAAATTATGGAAACTACTTTCTTC
TGCTACCCTACTGTTACTTGCAACTTTCCCCCCATGTAATCCATTATAGACAACACGAGA
TTTTGTAA
>4365_PStI_67/3_NODE_1_L406
ATTTATTTTAATTAAGTCATTTTTAAAAGTTTATGCAAGTCATATTCAAAATGAAATTAT
TTTCATACAAATTAAAAAAACATAGAATCGATAGAAATGAGGATATTATGCAAGTCATAT
TCAAAACTAAAATATTCGCATACAAATTAATTATATATAAAAATATGTAGTCGATAGAAA
TAAGGTCCCTTAGAGAGTTTTGAAAATGATAATTTTTAAATATTTTAACCAATCAAATAA
TACTCTTCATTTCAAAAAGAAATATTAGATCTTATGTTAAATGTATAAAAATATCTTTTA
ATCTTGTGATCTTAAATATATTAATGTGAAAATTAGAAATTAAAGAAGAAAATTAATCAT
TCTTTTTTAGAAAAGAGCCACGTGTGCACGGATTTCGAAGAAAGTGAAAATTTAACGTAG
GGGCATTA
>4374_PStI_67/3_NODE_1_L371
ATTACTAAAAGTTATCGGTGCATATATTATGACACAACAAATTAAACAAGTTTTCATATG
ACATTGAAAATTATTCGTTTCGTTCTATCTCATTTTAATTTAATTTGTGAGGCAATATAC
ACAATATTTAAAAGAAACATTCAAAGATAGAATTTTAAACTATACTTTTCACTATTGACT
GCTATGAAATCATAAATATATAGTGTAATTTATTTTATTAAAAATATAAATTTCAATGAG
ATAAATCTATCTGTAATGTCAGTACATATGCACGATCTAACATGTATATAATGAAAACTT
TATTCTTGATTGTATGAATTTCTTTCTTACAAATCATTCCCCAATAAATTTAATAATGAG
CATAACGACCCTTACAAATGATAGTGAGTTGTA
>4396_PStI_67/3_NODE_1_L461
TCATAGAAATTCATAGATTATACGCTAATTGGAGTAAAGCGAAACATTTCAAATTAAAGA
TACAAAAAAGAGAAGAGTATAATTACAGGGGGATCTCAAAATTATTTTTTCAGAAAGTCT
TTTTGTTTTTGTTTTTTTTTCTATATACAGTATTTATTTGTTCGAGCGGTTAGCATCAGT
ATCTCCAAATAGTAGCAAAAATTGTTGATTGGGAAGGATTGAATGAAAGCAAGCAGATAA
TGAAGGAAATTCCCAAATGAAGAAGATGAGAACAACTTATGATTATTCTCAAGCTCTTGA
GAATCAATAGCTTATATACCAATTAGGCCCCAACACCTGATTTCTCTTGTTTATGAGCTT
CCACTACCGTACAGCCAAATTCTGTCGCTCAGAGATTCCGCCGAGCTTGGTGCTTGTACT
GGCGCAGAATATTCATCTGCCGGCGGAGATTCTTTAGGTGATTGAGTCGGAGATTGAGTC
GGA
>4400_PStI_67/3_NODE_1_L288
TATCAACAACAGCAGTTAGTATGTTTGCAGTTACCATGAAATTACTAAAGTAAAATGAAA
CTTGAAAATTAAGCATGATGCAAAAAGTCACCAAAAACTTACATAGTAGTCCCTAAAACT
TGGCATCCCTCCTCACTTCCTGCCTGAAGAGGGTTAATCATTGGCAGAGATCTAGAGTCT
GGGGCAAAACCAGCTTCACTTCCAACGTCATCATCTTTGTTATCTTGAGATCTGTATTAG
ATTGTATCATATAAACTGTCTACAAAGATTTGACTAGTTTATACCATCGGCTTACATTAT
TTCAGCTGGA
>4414_PStI_67/3_NODE_1_L281
TGACTGCGGCAGATGGGAAGCAGGTGACAAGTCACAAAAGTTGTCCTAATATTTGCTGGA
AAATCAGTGGGATGGATTCAAGGACAAGCTGAGGGTGCTCAAGCTAGGAGGTTGTGAGGT
GTTGATTGGGAAAACTGGCTCAAGTCATATAATCCTATCACTTTGGATTATGACCTATAC
CAGGTGAGAGTTAAACATAAAGGGAAATTGGTGATCCTCAAGGAGTCAACAGATCATCGG
TTCCTCAAACATGTAACTGCTAGGGATATGGACAAACTTATCAAGAAGGGACAAACATTG
ATA
>4415_PStI_67/3_NODE_1_L315
CAATCTTGAGGAGATTATGCCGTCCCAAATATGTTCTGCGCTTTTTCAAGTGAGTCAGCT
TTTTTTTTTTTAAAAATAAATAAATTAATCTTTAGCATTTCTCCACATTTTCTTGATTTA
TGCATATGTAGTCTGGTCGCGGTATTCTATTGTTATTTATATGGGCCGAGGACTTCCTCT
TTACAGTCAGTTTGTATATTCACACTCCAGTTTCATGCAAAGCAGGAATTTATCACAAAT
AGACACGAGTTATCTCTGGGAATCTCAGGATTCGTACGCATCACCAATAAAAGGGCCATA
TGATTCCAGGAAGTTCAAGACATATCCAGCCCAGGTT
>4420_PStI_67/3_NODE_1_L297
GGTATGTTGTTGTTATTGTTGTTTTAGGAAAGCTCGTTTGCTTTCCGTTTTTGTTATTGT
ACCATTAAACCCCAATTCCAGATATTCAGTTTAACTAGAAATTAAGTGTTCAAGCCAAAA
ATTATTGTTTTTAAAGTCCCCTCTATTAATCAAATGGCCAATTGGCCGAAGCTTTTTTTT
TTTTGAAAAAAAAATTGTCTTTAAAGAAATCCAGCAGAAAAATAATGATAAATTGTAAGT
TTCATGTTTTACGCAACAGAAATAACCTATTATAACAACCAACAATGTAAAATAAGGCAC
TAGGCCACTCTTTTTTTAC
>4429_PStI_67/3_NODE_1_L345
AAGAATATTTTTTAATTAAAGTATCAATACTTGGGATATTTTTTAACCAAAATATTAGTG
GTATGAATATTTTTTAATCAAACTATGATTCGAAGTTCACTCTTACATAATTTAAAAATA
TTATAAAATCTTTTTCATTTTAAAAATATAAGAATTTTTGACGATTCAAAAAAGGTCAAA
CAAACTATAAATATAATAAAAGAATGGTGTTATACTCCACAACATTATAGGTTATGACTG
GTGGATAAACAAAATTTGTGGATATCTCAAATCTAATTTCCAAATAAAAAATAAATTAAT
AGCAAATATTTTCTCTTCTAATTAATCAATAAAAATTTAAATTAGTTAAAACTTCAATAT
CACTGTA
>4453_PStI_67/3_NODE_1_L451
TCACTCATTATCCACTTACTAAGCTATGCTTATAGCTAAAACCCATACTTACACGAAGGA
TCTTCTAGAAATCCACCTAATCAACAACATCATACCTAGTGTAGTCTCTCACATGTGGGA
TCTAGGGTAGATATCCAACAAATTGCATTCAAAATTTTTTAATTAGAACACTCAGAATGT
CGAGTATTTCAACATAAACTTATTAAACTAAATTGATTTGAGGCTTCTGAGAGTTATTCC
GGAAAAGGAGAAGCTCCAGTATAAAAAACATGCTTGCAGTACAGTTTGACCAGTCCAAAA
AAAATCCATGCTTATATTCATGCAAGACAAAATGTCCCACTATATTATGAAGTCTTCTAC
CCAGATACCCTTAACCCATCCTTTGGGTCATTTTGAAATAGAATAATCACTCCGTGCATT
CAAACAACACAAGCTTTTTACCCATGCATCAGTGCATGTATCTCTTTAATAAC
>4454_PStI_67/3_NODE_1_L325
TTATCCACCCTTGGTGCTTCAAATTAACATCCATCTTCAAATGACTCCTGATGTCCACAG
TCAAGATGAGTACAGCACAGATTATTCTGTTTAGCATTTATTACGCTTCACCTGCCTAGT
ACACGACAGTTTTTGGTAACAAATGTTTAAGGGTGTCATTCTACATCTATTATGACTGTC
GTAAATAAGGGCGTGTAGGCTTCAGTCTTGATTCTGAACTAATTGTACACCCACCACTCA
CTTGCTATACTAGTGCTGATGCTTATAAACAGAAATGAGTTTGAACAGAAACCATAGTCA
TACCATTCTGCACCTGTCTTACGGATTATTGAAAAATAGAGGCTA
>4455_PStI_67/3_NODE_2_L238
CTTGACCTCCTTAATCACTTAATGTCTCCAATGGAAGACTAGGGCTTGAAAACGGTGTTT
TCACTTTTCCCTCTTGAAATCACCCTAACGTCTTGCAACAGTTAATAAGTGAGGAAGAAT
AAGGCTAGAGCTATTTCAACTAGGACACTTGTTAGCTATATTGCTCAGACTCATCAAATA
TGTCTTTGGGTGCATGTTGGGTCCTTCAAAAATAGTGCATTTTTGTAGGATTTGACACAG
GTGCAACAACATATTTGGAG
>4458_PStI_67/3_NODE_1_L289
TGTGGAAGAAGACTACAGTGTTATCTTTATGAATTGTTCACCTAAACGTATATCTTTCCT
CGTCTCGATCCCTCTATCATTGTAATTGTGATAGTTTTTTGATCGTTTCACAATCAGAAT
CAACTTATTTGATGTACGGAACTATGAAAATTATACTACTATTACAAGGATAAATAAAAG
TAGTAAACTCTATGGACATTGATGAATAACAAGACACTGACATTGTACAATTGTAAAAGA
GTACTTATAACTTGCATCTAATCAAATACAAGCCTTTTATGATTGGTGAAGTTAAACATT
CATTTCCAGTC
>4462_PStI_67/3_NODE_1_L302
ATATGGACAATTCCTCCTAGTTTGGGACCAAGGTATAGTTTCCCTTTATAAAATAAATCA
AGAAATATTCCTAGTTTGGGACCAAGATGTAGTTTCCCTTTATAATATAAATCAAGAACA
ACCAATTTCAACAGAAGAACCTTTCCTATAAGGAAGGGTCTTCATGCAACCATGTTGATA
ACACTAATATCACACAAAACCACTCTTCAATTAAATTTGCACTTGCTGACAACAATGTCT
GATCAACAATTAAAGCCAAAGAATAGGACTTTGGATCTTCTCTCCATACGTTGAGAACTC
CTAACCCAATGAAAAACAGACATA
>4463_PStI_67/3_NODE_1_L326
TTCTTCTTGAGCAATGATACATGAAACACAAGATGAACTTTAGAGTCAACAGGTAGCTCA
AGCTTGTAAGCAACTGACCCAATCTTAGCTAAAATCTTGTAAGGTCCATAATACTTGGAT
GAGAGTTTCAATTGCTTCCTTAATGCCATAGATGTTTGCCTGTAAGGTTGTAGCTTGAGG
TAGACCATGTCACCAACCTGAAATGTTCTATCTGATCGCTACTTATCAGCATAATATTTC
ATTCTTTCCTGTGCTTTGGACAAGTTATCCTGCAAAAGTTGTTGCATTTGTTGCCTCTTT
AGAATAGTATCCTCAGCTGCTGGAACATTACAATCTACCAAGGGTCCT
>4465_PStI_67/3_NODE_1_L445
CTATGGCATTCTGTACAGAAAAGGTGAAGATTGCAAGTTATTTGGTTATTGCGATGCGGA
CTATGCAGGAGATCATGATACTCGACGCTCAACTACTGGATATGTATTTATGCTTTCGTC
TGGAGCAGTCTCATGGTGCAGCAAAAATCAGCCAACTATGTCTTTATCAACAACAGAAGC
GGAATAGTTGCAGCTCAAGAATGTACATGGCTCATACGGTTGATGGAGGACTTACAACAA
TCTTTGGACTATGCAGTGCCTTTATACTGTGATAATCATTCAGCAATTTGCTTGGCTGAA
AATCAAGTATTTCACTCAAGAACTAAGCATGTGGAAATACATTACCATTTTATCAGGGAG
AAAGTCTCGCAAGGAGATATTTCTTTGGAGCATACTAAAACAGAACGTCAAATTGCAGAC
TTGTTCACAAAAAGTCTAACACCAACAAGTTGGAAATTTTTTGCTAG
>4468_PStI_67/3_NODE_1_L259
TACTATCCACTGGATAGCATAACATTAAACCTGGGAACGGGGCACAGTACGCTCGCTATC
TAAGCCCTTCTATACCCACCCAACGACAAAAACTTAACAGAAAAATGCACCATTCTTGGT
TAGCCTCGGTTGCTAACATGTCAGGGAACATGGCAAATGGGCCAGTTTGAGCCCCCATAA
GATTAAGACCCCAAGCTTGGAGGCTGGTCCTTTCTAAGAGGGCCAGCCTAGCCGGTAAAA
TCTTAAAAGGGAACCATCTGAGACCGAGCCCCTAACAAACT
>4480_PStI_67/3_NODE_2_L334
TGCAGCAAGACAAGTAAAATGCATAAATTATTCAGAATAGATACATGTGTGTCATAAGAA
ATTCGATTATGATTTTTTCCACTGAATATAACCTCAACCAGAAATTAAGAGACATATATT
GAAAATAAAATCTAGGTGCAATAGAAATTCATTTAAAGCAGTTCCAGTCAAATCAATACA
TGGCAGGAATGTCTTACGAGGAAGAATTCAACTGGGGTTCATCAGTCGCCCAAGTTTTTC
CTAGAGTGGTCATGACAATGCCAGACATGCTAACAAAGACTGCAACTACTTTGGCCATAT
TTAAGGAATCTTCACCAAGTATTACACCAACAAAAAGAGTGAATAATCCCGATGTA
>4490_PStI_67/3_NODE_1_L417
CAGGTGTAACACTGTCACTGACTCATATTAGGTAGACTGTCTTTAAAAAAACATTACAAT
GGAAATTGTTGAAAGCAACATAAGAGTCTTAAGAAGCGACAGAAGTTACAAATGATATGT
GTGGCATTTTGCACCAAATATTTAACAAAATGAAATACTGTTATCAATGTTTAATATGTC
CTCAGACTTGAATTCTAATATTTCTGACAATTAAAAACTTTTCCTTTGTCAATGATATTT
TTAACAGTTCGAGAATCACCTGCACAGATCACATTTCATAATACAATGTTTTGGAGAATT
AATGGCTCATTGTGTCGTTAGAAGATGTCTGTAAACAACCACCACAATAAGTTGACACTC
AAAAGATTAGCTTACCAGACAAAGATAGTTTGATGTTGTAGTGCCTTTGATGCTACTTCA
GCAAAGCACTGTGCCGCCT
>4507_PStI_67/3_NODE_1_L338
AGCTCATGGCAGAATAAAGCTTATATCGACTGATGCTTTTTGATGTTGTGTTTGATTCAG
GCTTTTCATTTAGATGACAATTTCTGACATCATGGAAGAAATGGGATGTAGTAGTGGATT
AGCAAGGAAGGATTTTGATATTGATGATCTTTTTGAAGTAGATAAAGATGATTGTGAGGT
TGATGTGGTTTTAATGAAAGAGTTGGGTGAAAGATTCTTGAAAAACTTCTGTAAAAAGGT
ATCAACTGATTTCTTTGAGAAGTATGGTTTAATCAATCATCAAATTAATTCTTATAATGA
CTTTATTAACCATGGACTCCAAAGGGTATTGGACTCGGTTGGGGAGATCCATGTTGAGCT

>4517_PStI_67/3_NODE_1_L230
TATTTTTACTTTTGTTATGAGCTCATAGGTTGGAGATGTATTAATAAAATTATGCGAATG
AAAAAAATAAATATAAAATAAATAAATAATTATATGAAATCATATAAAGTAAAAATAATC
AAAAGAATTTAAAATTATAAAATTAAAACAAAACAAAAAATTAAAAATAATAGTTATCCT
ATATAATACGTGTCTTTATACCTAAATGGACTTGCAAATATTTAATTTAAATTAAATATA
AATGAAGGCTTA
>4518_PStI_67/3_NODE_1_L423
TGGTTTCTTGTTGTTGTTGGCTTAGCATATAGGTTTAGTCGATGTCAACCCCCAAATTAT
TGAGCTTATATGTTGTTATCAGTTTATCTTGCATTTGTGGCCATAGTATGAATATTGCTT
TTGGTCTGGCCTCATTACTAAACATCAAAGTTTTCCATGTAACCCTTGGCTTTTCCCCAA
CCATCTTGTGATATATATCCCTAATGCACATTGGTTTATTCATTTGAATTTGGTTCACTG
TTTTGCTGCTATTAATTTTTTTTGATCATTCAGGATACTTGACTGAGAATGTTAATTGTA
CTTATCAGGCCTCCCTTGACATAGTAAGTATGTATCCAGCTCATCCACAACTTGTCATGT
TTGGGGCTAAATCCCAATTAATTTTAGCTATTGCAACCTTGTTCCACAACCTTATGTCGA
TCAAATTCATCCCTTCAACTAATTT
>4530_PStI_67/3_NODE_1_L364
AGAGGAAATTGGCACACAACAGCTCGACTACCAAAACTACACAACACTAAATCTTGAATA
ATTGCACAATTACAAAGTGATGGTGTACCATCAAGGGGATATTTTAGAACAACGATACCA
ATGAGATCCCACCAACATATTTTAGAGCTCCGTTGAAATTCTTAAGCACAATTTATTCCT
AATAAGTAGTGGAAAGGAGAAAAAAAGTTGCAGAAGAATGCATGCAACTTCTCCAAATAC
TTGCAAAGAAAGTATTACATTATAATGCATTCACATTCATTTCCTAAATATTAGATTAAT
AAATACACAGGCATATATAGCCTTTACCTACATTTCTTCAATTCACACTATAGGTGAAGC
CATAAGATAAATATAAGACATTAAAC
>4531_PStI_67/3_NODE_1_L329
CTTTTTTCAACTTTTGGAGGTATGGGAAAAAGAGATGTCATGTCGCTCGACAAGGTCCCC
CATTGCAATCAACTTCTCCTCCATCTCCTGGGCTTTGACAGTAGTCAAGCCGCTGTACTT
GATCCTCCACTGGTCATACAAGACCTTCCTCTTCCTCTTAATCCCTAAATCCATTGGTTA
AGAGCTTATGCTGAGCTGTAAGATACTCAGGATGGGGGCATACCAATGGAGAAAAGTTCA
CAGTGAAAGCAGCCTACAAGATAGCAGTGGACCTGAATGCTATCACTGACAACTGGCCTT
GGAAGCAAATCTGGAAGGTCAAACTTCCATCCAAAATTGTTTGCTTTATCT
>4533_PStI_67/3_NODE_1_L248
TGAGCTGTATAGATGAAGATCTAAAGCAATATAAAGGTCATGATCTAGTTCCCACCCACT
ACGTTCCGGTCCATGAGCCGACATCCATTAACTGGAGACTGGTAATCTACTGTTTCCTAG
TTTTACTTTTGTCTTGTAAAAAATGTAGCCTTTTGATCAAATCCATCTTTCACGTTCGGC
GACTTTTGGAAAGGAAATGAAACAGAGTAGTTAGAGCGCTGGAAGGAGCATATAAAATTA
TTAAATGAGCATTTTTCACTCACCTCCTCT
>4537_PStI_67/3_NODE_1_L319
TAAAAAATGAGCAAGTTGGAGTGCCTATTTGTGCACTTTGAAAGTTTGAGTTTCAACTTA
AAATTTCGCTCCAAGTTTAGGATCAAATTTGTGTATTGTGCCTATATTTATATTATAGCT
AAAAATTCAAGAATAGTGTAAATTGAATATGATAGCTACTTTAATTTGGCATCAAACAAT
TTTACATACTAGCTCTCAACTTCCTTCTCTCTTTTTTATGCAAATTTCAAGAAGCCATAA
AAACAAAAGAGAAGAAAGGAAATTAAAGATTACATAATATGCATTCTAACTCAAAAGTTA
CAAAAGAGAGAGATGAGAAAATAAAAACTCATCTAGCCTTT
>4540_PStI_67/3_NODE_1_L434
GACGTGAACTCACAACATTAACGACCTCAAAAAGCACATGCCCTCCTTGGGAGTCCGTAG
ATGGTTAAGAAGTGAGTCATTTTTGTATTAATAAATCTACTCTTGATGACGTGAACTCAC
AACATTAACCAGTACAAGACATCGGAAAGGACATGCCCTCCTTAAGAGTATAAAGGATGA
AATAACTAATACATCGCGGTGTCGGATAAACACCTTTTGCCCGGACTATTTCGAAAAACA
GGAAGGCTAAGCAAACCTCAGCCCAGTAACAGAGCGGGATTACTAATAGAGAGACGAGAT
TTAGTCAAAGACAAAAGGGGCAGAATAAGTTTAAACGTTCTTACATAACAATCCAATCGG
GTATACAACGACAGACAAGACGGTAAGATAAACAAGACAGATAAAAAGAGCAGCAACTCA
AAACCTTTAAAGCTCACGAGATATCAATGCTTTCAC
>4549_PStI_67/3_NODE_1_L344
CAAAGGTCACAGAAAAATAATATAACTATTAAATCAAAGATGGCACTGATAATGATGAGG
AGGAAAATGAGAACTCAAAATGCGTTTCTTCCTCACTGGGGGAATGCATTAAACACTAAG
TCTGAATTCAGCTTGCACGTGAAAAAAGCAAGACAACAGGGAGGTGAATAAAGTTGATAA
AAAGAGGATATCTCAACTACAGAGGACCAAAATATAAGCTAAAAGGTTTCTCGAGGTACT
TTTCCCTGTGGTTTTTTTCTTTTTCTTGATAAGTGTTTTTCACTGTGATTTTTAAACCGC
TCACATGTAGCCAATAGTTACTCACGTTTCAATTGTCATCCCAATGCACTTTATCGCCCC
ATGTTC
>4557_PStI_67/3_NODE_1_L333
TTGCCTTATGCCCAAGTCTGCTTAGCCATCACTCAAACATCCTTGGTCATTGCATCCAAG
CTCCCTTTCCAACACTCAAGTAACTTGTACACCTTGTTGCACTGCCACACTTAGCCACAC
AACATTGCTTGCCCACATATATGACAAGGCTAATGTAAAACTCTTTGTCATGCCTGTGCC
ATGTCACTTAGTTAGACTGGGGGTCTAACAAACCAGCCCCACCTCTTGAACTCGATGCCC
TCATCGAGACTGTTTTGAGATAGTCCTCGATATGGTCATCAAACTACCATAGGTCCTTTG
CCTTCTCCCAAAAAGCATCTGCAACCAACTTGTGGTAATGTTTAACTTGTCGTTG
>4560_PStI_67/3_NODE_1_L310
CGCGTTTTGGTGGTGCTATTGATGATGCTGCCCGGTACTTTAAGGATGCATATGACAAGG
TGAGGCTTATGATTTATGAGCATTCCCTAAGCCACTCATCAGGCTAGAAGCAGTTCCTTC
TGGTTCCTTTTGAGTCCAAATGGATATTTCTAAACACTTTGCATTTGCAGGGTCTTACTC
CATATGAGTTTGTGGAAAGTATGAAGAAGAAGGGCATTCGAGTGCCAGGAATTGGCCACA
GGTAGCATATATTGTTGCTTCTTGGACTCTTGGTTATATTCTAGAACTGTTCCTTGAGTT
GTTGAAGGAAAAGGTGTACTTGGAAATCTTTT
>4562_PStI_67/3_NODE_1_L204
TTGGACTCTTAAAAAAATATAGATAGGTGTATGTCACATTATTCAAAAGAGGTGATTTTT
TTGAAAATTCAAGACAAATACTACAATATTTTTTAAGAGTACGAGCAACATAGCTTGAAA
TAATATACAATGCTCTAACTTCGTTTTTTTAAATGATGTAACTCAGGTTGACTTGAGCAC
AATGCTTGAAGAAGCAGTCCATTATGTGAAGTTTTTGCAGACACAA
>4567_PStI_67/3_NODE_1_L306
TGTTTTTATCTATGTCCATGATATCTGATGTTTTCTTATCTTTCTTGTAGATGTTTTGGA
AGTTTCTCTTGCAAAGAAATCTTTCCCAGAATTGGCTTAGTAGAGTCAACTATGCTGTGT
TTGGTTTGGGTGATTCGAGTTACCAGAAATATAATGTACACACTGGCTCTACCTAATAAC
TCTGTTTCATGGTTTAGCTGCTATTTTAGCATAAGATTTTCCGAAAGCAACTCAGTCTGA
TTTGAAGATTTGTTTCAATTGGTTCAGTTCGCCCAGCCACTGGGTATGTTATTGTTGTTG
GTTCAGTTCGCCCAAAGAATCTTGATAT
>4583_PStI_67/3_NODE_1_L337
ATCTCTGTTTATGCTAGTTGGAATCCCACTCATAAATCAATTTTAAATTTTTTGTGGACA
GCGTGCTTTCACCAATTCTCAACATGCCTATTTCTGAGTCCAGAAGACAGAGAGTGTTGG
TAGCCTCCTGTGTTATGTTCTCTGAGGTTAGTATTACATCTACCTAGAAACTTGTCCGAG
TCAGCAATTTTTAAGGAGGTTTAGGATAAAACTCTTTCGTTCTTATAGTTTACCTTTATA
TTTCTGTTTCTGATGCTTCCAGTATTTGATTCATGTTTCTGTCACCTGTATGTTGCAGGT
CTGGCATGCTGTTGGTAGGGATCGAACTCCTCTAAGGAAGCAGTACCTAGAGGTTATTT
>4587_PStI_67/3_NODE_1_L204
CTCCTCCTCCTCCTCTTCTTCATCCTCGTTGAATGAGTAAGCCACATCCTTTACTGCTTT
AGAACTCATAGAAGTCACCACTTCTGGAGCATTCTGACCAATAACAACTGTATCAGCAAG
CAAAACACAAATTTTTTCAGTTTTGGGGTTTTTTGACTCTGTTTGCAAATTCTGAAACCC
AAGAGACACATTAAAAACCATGCCAGATTTCAGCATTCTATCATTC
>4588_PStI_67/3_NODE_2_L371
TTGCGGGCTGGCTATAGTCTAATCTTTAATTGTCCATTATATAAGTAGTGGTCTTGTTAG
TCTTTAGGAACAAATAACATACAACAAGAGATAGAAACAAAGAAATAGCACTAGCAGTTC
AATCCATAGACTCACCAGGAGAAAAAGAAAAGAAAATGATGATTTCAAGAATCGTTATTG
GAAATTTGAAAGAGGCTACCCATCCTGATACCCTCAAGGCCGCTGTTGCGGAATTCATTT
CCATGATTATTTTTGTTTTTACTAGCGAAGGATGTTCTATTACATTCAGTAAGTCTAAAT
AATTTATTAAGAAAAATATTGCTAATACATAATTTTTGCTATCGGCATATACAAGATAAA
CTCTGTGTTGATGATAATTAACAAAGTATTGGT
>4594_PStI_67/3_NODE_1_L337
TTCAGTTGAATGAATTACGCTACTAAATAGCCCCTAATACTACTAGCATAAAGTACTATT
CAATGCACAAAAACAATAAACAAAATACAATTTTTATCAACTAATATAGTGAATCGAGAA
GAAGCAACAAACATTTTAAGAGAATCAATGGAAAAGAAAGTGCACATTAAGCAAACTAAC
ATTAAAATAAACAAAATTCTGCAAAAAACTTACTTCGAGCAAAAGAGACTTTATCACACT
GCAACTAGTAGCTTGTTCTGCCTGTTTACGCCATTGCTTTCTAAAAGCTGCACTCTGAAA
AGGACCATCTATCAGACCAGTTAAGCTCTCCTCCATCAATATAATATATGTGGCAATAC
>4604_PStI_67/3_NODE_1_L335
CAAGATGAGGTGCTATGGGCTTCTAGATGGGCAAGTAAAAAGTTTTGGAGAGGAGCAATC
ATTAGTTGTGTATTTTCTGTGTATTTTACCCTATAGCAACTGTAAATATTGAATCAAGTC
TCCGCTCTTTAGATCAGTCCAACCTGAGTAGAGGAATTCTAATGAAGTTTTCCTAAATAT
GACCTTCCCCTCCCATGAAGAGAGTTTCTTGTTCCTTTTCTCACAAGGATGATGAGCGAC
AATGACATGAATTCAATACCAATAAAAAAGTAAGCCCACCAATAAAATGGGATTCAATTC
CAGAAGGGCATGTTCCAAGCAGACAGGTATGCAGGGAAAGAACAGTCCACATTCATA
>4610_PStI_67/3_NODE_1_L345
TATATATATATGTATGTATGTATGTATTGATTAATAGTTGTTGCATAATTTGCAGCTTGT
GCTCATGCTGGTATAATATACTATTGTCTGGCTCATATTGGTTGGGCTTGTATATACACG
TGCACTTATCGTACAAAATTGAGAGCTTTCTTTAGCTTGCCAGAGGACCCTTGTGGAGAT
TGCCTTGTCCATTTCTGCTGTCTTCCTTGTGCGATTTGCCAAGAATACAGAGAGCTCAAA
AACCGCGGTTTTGACCCCTCCCTAGGTATAATATTACGTAACCCCCTTTCATTTTTGAAC
TCAAGATAATAGCAAATCATCAAGTCTTCTATTAATATTTAGCTTGATTCTGATAGAATT
AATTTGA
>4612_PStI_67/3_NODE_1_L364
TGGAATGCCAACCACAAGGAGAGCTTTGGGCAAAGAACAAGTCGAGAGTCATATTTTAAG
ATTGTGAATAATATATTTCTTGGGCTCTATGCATAACACCCCTAATAAAAAGATATCCTG
CTTCATATATTCCAACATCATCCCTCAGATATCTATAGCCACACTAAATATATTATTACT
AACAAAAAGGTAACCTTTTAATATATATAATTTTATCGAGGTATCGATTTTACTTATTAA
TTAAAATCTTTAAACTGAAAAGTCCAATAAAATATTTTACAAAATTGCTTATAAACCAAT
AAACAATATGAAAATAACCTGATACTAATAAATTAACAATTTGTTTAACAGTTCCACTGT
TTTTTGCACACTACTGGATGAAGTAG
>4615_PStI_67/3_NODE_1_L353
ATCAGGAACATTATCAAAAACAGCCTTCCTTAAAAGAAGATCCTGCAAGACCCAAGGTAT
ATCTTAATGCAAAAAGGAGCATGAGAAACAACCTTTAGTTTACCACCCCAAACAAAGGAT
ATAGATAAGCATGGAGGAGATTTAGACTTTACCATAAAGAAGCACCCATTAGCATAGGCA
ATGAGCACAACTGAAAGGCTCGACGACGGCCAACTCCATCAGCAATCCAACCACTAATCA
AGGATCCAGCAAAGGCAGCAGCCAGACAAATACTCACCACCAGACCTCCATTCACAGGAA
AATATAAAACTTCGAATTCAAAAAAGAAATGACATATGTTCCAAAAGGATAAAATGCCAG
GTACCTTCTGCCAAT
>4619_PStI_67/3_NODE_1_L325
ATCTACACAAAAAAGAATATTACATTTTCCAAAATGGTCAGCTGCAATCACTATGATATA
CAAGTCCATTTTTTTATAGTCCTTTAAATCACATGCTCAAATTAGTGTTGAATAGCAAGG
TAAAGTTTTCTTCATGCAAACCAGTACTATTCTTTTTTTTATGTATTGAGTCTTCTGAAA
ACATGATATTCATAGGTATTTTTGTTGGTGGAAGCAAAGTGGTCCATTTTAACCATCTCG
AGGCGTTTTCTGATGCTGTTGATGATGAAATATCTGACCTTTCTTCTTCATGCCCAACCT
TTCCTGACTGTGGATTCAAGCTACCTAACAGTGGTGTCGTTCTTTCT
>4620_PStI_67/3_NODE_1_L403
TCTGAGGTTTCAATGAAGTGAGTCCAATCAACTCAACAACAATAACAGATCTTTCACCTA
GTCTGTGTACGTCTTAGACTGTAGTTGTTGGGGCACCTGACTTTTTGTCGATTTCCTCTA
GAGCTGCCCATAGCTTCGAATCTTCATAATCTTTTATAAGAAAAGCAGGTTTTGCTTCCA
TTAGTATGTGAGGTGGATTTCGCGTTGCCAAGCCAACAACAGGCATCCCAGCTGCCACCC
CAGCTTTTATTCCGGAAGAAGAATCCTAACAACAGAAGAAAGATTATGAACTTTATCGTT
GTGAAGTAAATGATAAATGCTGTCAATAAAAAAATCAGACCTCAAATATGAATGTGTGCT
CCTTAGACACCTTAAGCATTTCAAGGGCCTTCAAGTAAGGATCGGGATAGGGCTTTGCAC
GCTCA
>4624_PStI_67/3_NODE_1_L300
AAAATAGGTTGATGCTACTACTAGCAAATCATATAAGCTACAGCCAAAGTGTTCACAGTT
AGTTACCTGGGAAAATGATTACACAAAAACCATTTCTTCTCCAAACACATCTCCAGAAAA
TTTTAGTGTCCCATAAACACAAAACTAATACATGAGAGTTCACCAAATGACCATAAAAAC
AGAGATAACTGAGACATTCAGACATAAAATATGTTCAGTTTCAGATTAAGGGGGTTAATG
ACGATTTTCCAGTAATTCGTTATCTTAATTACATAAACATTGTCGCGGAATTTACTTAGA
CGCTGCATGATGCAAGTACTGC
>4633_PStI_67/3_NODE_1_L256
CAATAAACAGTAAGATTAATGGTGATTAAACTTTTATAGGCACTGATCGTAGATGATTAG
TCCATATTTGTCGTGGAGCGGTCATTATTTATTGTAGTAGCGGATTCAGGATTTATATAT
TTTTTTATATTTTCTATATAGATACACATAAATTTTTTCGAAGTCAATAGTTGCTCGAGC
ATCCGTCACGGTCCACGTGGATCCACCCCTAATTTATTGTGCTTATTCTTTTCAATCTTA
TTCATACACTGGATATGTAGTTTCATGTTGCTGC
>4634_PStI_67/3_NODE_1_L409
AGGCTACTACGCTGAAGTTGTGTGATGTCCTATTTAATAACCTCCCTCAGTTGTTCCTTG
GCCTAGCTCTCCTAACTCTTTGTCACAACCAACCTTCACATGCACCACTATCCAAGCCGT
AGGCTGAGATGATTACAAAGAAATAATGCATAATTGGCTATAAAGAAACTTGTGTACGGC
TTAGAAACAGCATTTTGGACATATACTAAATTTGTAAAGAGTGTTAGCAACTTGAGGTTC
TCAATTTTTCCACTACTGAAACACATGAAGAAATGACACAAGAACAAAAGCAAATATAAT
GTATAAAACTCGTAATATCTGCAAAAAATCCATAAACAAAGAGTGAAAGCACATTAACAT
CATATGCAAAAATCTGCTAACATCACCAAAGCTGAAGAACAGGAAACCTCATCCATGAAA
GATAGAGATAA
>4635_PStI_67/3_NODE_1_L469
AAAATTTATAAGTTAATTTATTTAAATATATTTACTAGTACAAAATTACAAATATAAAAC
ATTAAATTAAGAAAATAAAAAAATGTAAAGAAGATTTAGGGATATTTTTGTTTTTACATC
TCTAGTCCCATTGTATTATCTATAAGGTATTAGCTAATGCCGTCAATATTAGTAAATAGT
TAATACCACGCATGGTGTATTAACTAATACATCAATTAGTTATATACAGACATAGAACCA
CACATAATGCATGGATTATTTTGTCTAATACCTCCTATCAAACTGCCCTAAGAGTTTTAA
GAAAAAAATGTTTTTTAAAATTTATGATCTAAAATAAGTCATAAATATTTGCGTAGATGG
TTAAAATGAGCATATGTATACAAGTTGCTTTATTATATGTAATTGAAGAAACTTATGAGT
TTGTGTTAATTTGAATGTAACAGCAATTGAGTTCAGTGAGAGGTTAAGTTACTTTGGAAT
AGCCACAAGTT
>4642_PStI_67/3_NODE_1_L315
TAATTTTCGCCGTCCAATCATGAAAAGAAAATTACTATTCCAAAGTCCAAGAGAGACATA
TTCTAGCAAGGCTTTTTTTTTTTTGAGATAGGAACAGTGAGCTTTCAAAATGCATAGCTG
GTTAATCATTTTTGCCGGCTAGTACATACCAAGAATAAAATGAAAACAAAATAAAAAACC
TGAATGATTTTATTCTGCATGGTAAGAAATTCAATGGAGCAGGTTTAAAACAGTGCTAGA
TTTTTGAATAGCCAACATCAAACAAAGACTTTAAAGGCCAATAATTTTTATTAGGTCCAT
TTTCTGCGGAAAGATAAACTTATGGACACATCCACTG
>4657_PStI_67/3_NODE_1_L451
TGACATGAGTTAGATTTAATAATTACAATTTAACCAAACTACATTAAAAATGTATTTGAT
CAATTAAAATTTAACTATTAAATTTAACTTATGCCACGTATCATTCATTAATATAGAAAT
TATTAAAAAATAGAGAGAGAGCGAATGGAGAGGACCTCCTCCTAAATAATCTGCTAAGTA
TTTTTACCACATATGCAATAACATATATCTTTAGTTAGAGTTGCATATTCCTTTTATTTT
ATTACATTACTACCACTTTGCATAGATAATAAGTGAACACTTAAATTAAAAGAAGTTATA
CAATGCTAACAATCAATAAAATAATTATATTTTCTTTACGTGATATCTTTTTTTTTTTTA
GTTTGTCATGAAAAGATACACAGCTTCTTCTAGTGATAGCTAAAAATACAGAACTAAGGC
TAGATTTTTGAAAAATCTTTATCAAGAATGCTCTCCCACTGATGAATATGAAC
>4660_PStI_67/3_NODE_1_L280
CAGACTCGTTATTGAAGTTACTCAGCTCATCATTAATGAACTGTTTGAAGATAAGGCTGA
AGAAGGAGAAGAGAAAGAAATACAGAGAAAATCAGAAAAGTGAGATGTATCCTCATATAT
TGTATCAAAACTTCTTGATCTAATGTACAGTTAGGAAGATATATATATATATATATATAT
AAAATCTTAAGTTAGTTAGGATAGTAACTAACTTCTTACAAACTTAATTAGCTGATTAAA
AACCTTCTTGCAGACGTAACCACTTTGCATAGATAACCATTTAGTCACATGACTTTTCTT
CA
>4669_PStI_67/3_NODE_1_L216
TGGATACCAAAGCTGCTCCAAGCTATCAAGTGCTTGTTCTGCAAATTGGCTTCTTCATAT
ATATATTTTTTTAATGTTGATATAGGGTTAAAATACATGTCAAAACTAGATGAGTTTGAA
GGTTTTGTTGAGAGGGTGAGAAAGTATGGATTGACTTCTCCAATGTTGACGGGATCACAG
GCTTCAGTCATACTCTTAGTTGATGATCTTCCTGTGGTAAATGTAAGAGCTGCGTATG
>4670_PStI_67/3_NODE_1_L289
GAAATTTGGATCAGCCGTGATGGCAGCGGTGAGCGTTTGGGTAAATAATGGATGATTTTT
AACATGCTGTAATTGTTGAGGTTGAGAAACTTCTAGGCCTGAAAACTTTGATTGGTTATG
AGGTATTGGTGGTGGTGGCATTGATGTAATAAAGTTTGTATGTTGAGGGCCTGATTGGAA
AGGAACTTGAGATTGTGCACTTGTTTGATTATAAGGCAATGCGTTTTGATTTTGAGTTAG
GTCCAATGTTATAGTTGGAAATGGAGCTGATGCTGAAATAGTCGCCATGCTTGACGAACA
TGGTAGCATAG
>4673_PStI_67/3_NODE_1_L231
CCGGCGAAGCCGCGATGAGAGACGAAGGAGAAGGGTCTGGTGGTGTTTGGTTGATTTTCA
TGGTGTTTTGGCCACTGTTTTGGCTGCTTTTGGTAGCTGATTTGGGATGGCGTTTTCGAG
GTTTTCCGGTGAGTTAAGGGTGGTTTTGGTTTAGTTTTGTGGGGCGTTTTGTTTGCTGAT
TTTTCAGGTTGTTTGGTGGAGACTTCTGGGCTGAAAATGAGTGATGTTGGGGGCTGTTTT
TGGGTCATTTTGG
>4678_PStI_67/3_NODE_1_L215
TGCCATGTGGCATTCTGTTACAAAGTAAAGGAAAATATAAGGGACCCTCAAGCAAATATT
GAAATTAATTGGCTGATTTAAAATAACTGTAAATTGGAATTTATTTATGCAACTACTTGG
GCCTCTACTTCAGCAAAGTTGAGACTTACCTTCCATATTGGGCTCAAATTCACTCCCCTT
CTACTAGTCCATATCATGACACCTTTTGGTTCCCTTGGTCTCGAGATTATTGTAGGA
>4683_PStI_67/3_NODE_1_L205
CAAATCCAGAAAATTCTGTAAGTGTGCTAGCCAGAAGGCCAAATGCTTCAGACTCTGAAC
TCTTCTTCCACGTAATAAGTTACATCAGAGAAAAATTATACATTTTGAAACATGCATCTG
GTGCAGAAACCTCTGGCTGCTACAGAAAACCTTCCCTAATATCTTACAAACTGCCTCGTA
TCATCACCTCCTTTTTTTCCATAGGGATTGCTCTCACTGAACCCA
>4687_PStI_67/3_NODE_1_L442
TATACAGGGAAGAGGTGTTAATTGGTCTTTAAGTTATTCTGGATTATAATGCTAGAATTG
TTCTTATGTCAAGCTGCCGAAACCTAAGGATCAGTTTGAATTATATATATATAATTTTTT
AAAAAAAATTAAATAAAAGTTTGGTTCTTCAGTGCACCGAAATTTCAAGACCCCTAGCCC
ATCCTTAATCGTTATGAGTCTCGGTATTTAAGTTAATTTATCTAGTATATGACTCTCCAA
AAGGGTAAAAGCACACGTAGAGACACGATGCTTCATAAAAAAGATATAGATCCCTACATT
ATCTGCCTGAAATTTGGAACTTTCATTTTTCACAATTATATCAAATAGAACAGTTACAGA
GGATCAGACCACCAAGTTAGAAACTAAGAAAACTGCAAAACTACTGGAAATGCACATAGT
AAAAGTGTCAAGACCAACACTAGAATGCAGGAAATCAAGTTAGA
>4690_PStI_67/3_NODE_1_L339
CTCATGCCAGAATCTGTGTATTATTTTATGCGTGATTGAATATGTAATAAGAAAATACGT
ATCAACAATGCACGGATATGAATATTTACAGTTAATTAGATTCCCTTCATAGCATCACTC
GTTTATTATTCACCGCATTAGAATCCCCACATTATTATTTACTGCATAACAGTTTTTTAC
ATTATTAGCATTCATAAACATTGCCTGCATGACTGATCCTTTAACCAAATAATGTCTTAC
TCTTGTATTCAATTTTGTGATAGTACTGAGTAAAAGGTTAGTGATATAGGATGCTTTATC
TTTTGTTTCATCACTTCGTGACTATCTGGCGGAGTATATTATTATGTAGAAACTGAGGC
>4696_PStI_67/3_NODE_1_L332
AAGCTAGTAGCATCTTCACCGATTCTTTTGAAGCACCATCTGACCTCAGGTTCTTTTAGT
CTGGTACTGAAGGTTGAATATTTGGCATCAATTCTGTTTGTTCTTACTCTAGGGTGCTTA
ATTATGTTTTGGGTTTTATGTAACTCTAGCATAAACATGCATGTTTAACTCGGTACTTTT
GGTTTTACGGCAATTTTCTAGACGCTTCCTAGCTTTGGATACTAGAGGTCTATAGCAGCT
TTTTAGAGCAAAGAACTCCTCTTTGGGTTGGCTACCAGTATTCTCGCTGTTTGAGTATAT
GAAGTGGCATATTTTTCTAGATACATAGGTTACCTTGCAAGTTTTACAAGAT
>4707_PStI_67/3_NODE_1_L439
CCACAAGTGTGGAAGATTCTGTTTTGACGTAGATTCTGTTGTTTTTACATCAAATAAAAT
TTGCTAAACTGGAATACAGTTGCCAAACTATGTGGGTGTGAAGTAACCATACAATTGTTT
TCTCTTTTGGGTTTCAAGTTTCAACACCCTCAATGTACACAATATATTCGACCTTGCATC
AGATAAAAACTCACAAGCACTATTGGGCATCAATTTTAGTTGCCAAATGCAGCTGCTGCA
AAATATCAGATGTTCTCCCTGTTTTTCACTATACAAAATATACATGCAAATGAAGAATAT
CAATCAAGAACTGTCCTGGGACTCAGGAGACAACTATAGAACATGATTGGCTAACCTGTT
CACATTTTCCCAGGAGCTCCTTGTCGCCAGTGTAATTCTGAGCAATGGTAATATCAAACA
TTTAGCAGAAGTAACGGTGAAAAAGTCAACTGGTAGAGGAG
>4718_PStI_67/3_NODE_1_L391
AGACCCACCAAGCCCAGGAGTCAAATAATGGATTTTCCCACTTTGCTTCCTTGGTGAATT
GAAGCCCATCTCATGGTTAGAGATTGATGACCCTTTGCACTAGACTCTACCTCCCTCGTC
AGAGAACAGATTTTTATCAAAGCTAGATATAGTGTTCGAGGAAAGTTTGTCCAATATTTC
ACTAAAAAGCTGTTCCAACAGTTCTAATTTATTCTCTGCTTCATTAGCTTTTCTGTGACC
AATGGTCCTAATGTCTAAAGATTCTAATTAAAGGATTCAACTATTTCAACTGATTTTTTA
GTTACCTGAATTGGATCTAAGCTGACCAACTAAAGAGCTTTTGTTATGCATGTTTCAATT
TCCAGTTTCTCCCTGTGGGATGCGAGAAGTGCAATCCTATTTATTTTGATTAT
>4724_PStI_67/3_NODE_1_L344
TGGCACCATCAGCTAGTATGGAATTGCTAATTATTTTTTCTTTTTCGGGAAATGTTTATT
TCCTTCACCTTTGATGTTCTCAAAATCTGGTGTCGTCTTACATAAAATAGAACGCAAGAC
ATATATCTCAGTGTCAATAACCTGCTTCTACACAAAGATATGGTTGTCCTTTCTGTACTG
GAGACTGTTATTTCTTCCTGGAATAGTTGGTAAATACAGCTTAAAAATCTTTTCTTGCAG
CATTGACTGATTGCAAGAAGATATTTTTTTTACTGGAGAGGTGTAATCGGTGATTCCTTT
TGCTTATATTGCTTTACCTATCGAATATGACCATGTATGTGAAAATCAAAACACATACTT
TCTCAA
>4725_PStI_67/3_NODE_1_L321
ATAGCAGGAGCTTAGTGCACCGGACTGCCCTTTTTTCTTATATTGTTAGAGGAGCAGCGC
GCATGTAAGTTGTGCATCCTCTGTCACTCCCTCTGAGTCAAGTATGTGAACTAATGTTGA
TCCTATTAGATACTAACATCACAGGAATACATAAGAATGTGATTTTAGATGTAACTAGGC
CAAGCATTGGTGGAACATCTTTCGGCATGTTAACTACGTAACCTTCTGCTTTGATTTGAA
TTGAAAAAGCACTTCTTTATGTACTCAGTTTGAGTATGAGGTAAGCATAAATTTTTGCTC
TGCACTATTGTTTCTACTGACGTTAGCATCATTTGAACAGACC
>4729_PStI_67/3_NODE_2_L352
TTTCCAATAATATCACTTTGGTTCTAAACTTTCTAATAATGCCACTTTGATCTCAAACTT
TCCTAATTGTTCCAATGCACGAAATGCGGGTTCTAATATCTTGGTTCCTATCAAAGGCTA
GTTGGGAGACTACTATACTTAACTATGACTAGGCCTGACTTAGCATTTGCAGTACAAGTA
CCAAGTCAATTCATGCATAGTCCAAAGAACTCACACATGGAAGCAATGTTGAGAGTTGTG
AGATACATCAAAAGTTCAACTGGTCTTGGTCTATTATGCCAGCACAACCTACCAACACTC
TAACTGTCTATTGTGACTCAGACTGGGGATCATGTCTACAACCGAGAAGATCAGTAACTG
GCTATCCTGTGAAA
>4730_PStI_67/3_NODE_1_L276
TTTTTTCCAAACAAGATAAAGAAATGATGGGCGATTAACAAAATCAAGAAAACCTCTTAA
GTCACTCAAACCAGAGTTTGAAGCTATCCGGTTAAGTGCTCAAGTCTGCCTCTTTTTGAA
ATTGTCATTTGTAGACATGGAACAAACTAAGGCTGTGGAATGAAAGTACTCCTTTGGTAG
GTTTAGTATATAAAGTGGACTAAGCTGAGGCCAGTTTAGTAACTACCTGAGCTTAGCACT
TACGTTTCTTATCTGTTCTTAGAAGTATTATTGTTTTTAGATACATTAAAGATTGTGG
>4732_PStI_67/3_NODE_1_L403
AAAATTCTTTTAATTTTAATTAATTAATTATTTTCAAAATTTTCTGACAGGTTGCAACCT
TTCATGAAAAGTTGCAAACCTTATCTGAAAAGCTGTAAATCGTTTCCCAAACAGGCTATA
TATTTCTGTTGATCCTCAGAATTGTTCCTTACGAATAATCTCTGACATCCATTTTCTTCT
TTCCTGCACTTCTTATAATTCTCGTGTGATATACTACCTTCGAGTGGTTTGCAGTCACCT
TAATTTGTTGTACCGCTATTTTGGTGAGTAAATCGTTGTATCCTGGGAGGAAAGATTCCA
ACACCTCGGGTACATTGAGGGAATAATTTCCTTAAGGACACACTGTGCATTCAGTGGGCT
CGATTTTCTGTTCTTACATAATTTTCAGACACTATTCTAATTTTTTTTAATACAGATCGA
TAACA
>4735_PStI_67/3_NODE_1_L264
TAATGTTGAAGTCTTTTTAATTTGATGCAGCTATAAATTGCCACTCTACTAACATTTATC
ACGACTAAATCCAATAAGGTTATTAGCCCGGTCATAACTGACACGCGTCCCCTGCTGCTG
TATATTTCCTATTATCGACATTGCTTCGTCCGTCGGAGCAAACGCTAAGCAGTACTTTCC
CGATGAGTTTATCGGGGTCAGGATATTCTGCGCCCGCAACGGCAGCGCTTTTCCATCGGG
AAAGTGTAACGCTACCGTCGGAATACTCGCCGTTCCCATCGACG
>4747_PStI_67/3_NODE_1_L407
TTTTAAAAAGCTTCCTTTTTTTTCAGTAAATTCTGTACCAAGTCAAACTGATAGCATCTT
AGTTGACATATTTCCACTGGCCTTTGATGGAAAGTGTCCGAATCCAAGCTCAAGAGATAG
AAAATTGGGTCGACATGGAGTCACAAAGAGATGATTTTGCATGCCACATTGGGGCCCAAA
[truncated: 2,113,416 more chars]
