# Supplementary material for: Identification of SNP and SSR markers in eggplant using RAD tag sequencing
Source: BMC Genomics. 2011 Jun 10;12:304. doi: 10.1186/1471-2164-12-304 (PMC3128069; doi:10.1186/1471-2164-12-304)
Supplement: Additional file 1 — SM-I dataset. The zip file contains 5 files (1a-1e): 1a: "add_file_1a_SM-I.fas" (file format: .txt - fasta file); 1b: "add_file_1b_contigs_parents_SM-I.txt" (file format: .txt - fasta file); 1c: "add_file_1c_singlets parent 67_3.txt" (file format: .txt - fasta file); 1d: "add_file_1d_singlets parent 305E40.txt" (file format: .txt - fasta file); 1e: "add_file_1e_contigs_parents_SM-I.ace" (file format: .ace; the ACE viewer "Tablet" is available at http://bioinf.scri.ac.uk/tablet). [file 1471-2164-12-304-S1.ZIP › add_file_1d_singlets parent 305E40.txt]

>6_SgrAI_305E40_NODE_1_L113
CTACCCCGCCACCTACCGCTTCTCCACCGCCGACGGCAGCTACTCCGCCGCCTACAGCAA
GTTCACCTCCTCCATCTGTATCTTCTCCACCGGCTAGTTCACCACTACCTGCCGCTTCTC
CTCCTCCACCAGTGAGTACTCCT
>7_SgrAI_305E40_NODE_1_L250
CAATGTAGTCCTACAAAGTAGGCTAGGAGAAGAGTAGTACGCACACCTTACTCCTACCTC
GGAGATAGAGAGTGTGTTTCGGATGAAAAAACATACTCCCCCTTCACTTTTACTCGTTGC
CGTTTTACTTATTAAATTCAACCTATATGAACTTTAGCAAAGATGTATTTTTAATCAAAG
GATTGCAACTTATAGCATTTTTCTTATAATTTTCAACCATCTAAATTTTAAGTTTCAAAT
ATTAAGCTAAGCTATTGATCAAAAACGACTCTGGAAATTG
>8_SgrAI_305E40_NODE_1_L226
ACCTATTTTTAAAAAATCTAATATTTATTGGTTGAATCTTAGCTCAATAAAAAAATAAAT
TGAACATAAGTTGTAACATACACTCTTTAATGTAAGCCTCCCACGTAATATGGACAATTT
CCTCACATTGAGCATTGCAGTGTCAGAATCCGTGGGCTAATACCTCTTGACACCAAATTT
TTTCCCGTCCACATCACAAAATACCCGGTATATTTTAATATTAACAATTTTTGAAATATT
TGCCTATTCTATTATT
>10_SgrAI_305E40_NODE_1_L174
ACGATGATGCCTGGTATGGGGGGTGGGGATGGTCATGGACCTCGTGGGCTGGGTAATAAT
GGTGGAAATGGCAAGAAAGGTGAAATTCCAGTACAAATGAAGGGTATGGCTGGAAATCAT
CATGATGGTAAAAACAATAATGGAGGAAAACAGGGGAAAGGAGGGAACCAGAATCAAAGT
GGTGGGAAAAATGGCGGGGGGAGA
>12_SgrAI_305E40_NODE_1_L316
ATAGATAACATCCTCAGCGTAAAACCGTGCATCATCAATAAATTTCCATGCATTTTCTCC
ATTTTTGCAGTAAGCAAGGTCACCTGTTTCATTAAGGATCACCAGCGTAATAAAATTCGG
ATCACGCGAAGGACTACTTGAAATGACAGCCTTCCTAATAAACGAATCACGCATTTCTTT
TAAATTACGAGCGTAAAGCTCGCCGTCGAAAGATCGGAGGGTGAATTCCCGACCGACTCT
GTAAAAATCGAAATCCACTATATTAGGAAATTTAGACACCGGAGGAAGATTAAAAGTTAC
TCTTGTAAGCGGATTAATTATGAAAATTGACGGCGACTCGTCGACG
>15_SgrAI_305E40_NODE_1_L251
TCAAAACTGATATCTGATATAGTTTTAGCAGCTTTCTCCATCTTAGCATTCTTTTTCATT
TCAATGTACCGTTTCTCTAGGCTAAGTGGGTCTTCAATTAGAACCATTTTTGACTTATCC
TTAACACCAGCAATATCAAGGAAAGCATTGTTGTCTCTTTCTTTGTCTTTGTACAACAAC
TTCTGATCTTGGTGGTGCAGCCCTGTCGGTCCCGTTAACATCTTCTTCAATTCACCTGCA
ATTCACAAATAATGTAAACAACCAAAAAACATGGAAAAAAA
>21_SgrAI_305E40_NODE_1_L232
CTTCGATTCATGACTTTAAATCCCGGTACAGTTCCAAGAATGTATCATTCGACAGCCAAT
TTGCTACCAGACGGCCGGATCTTGATCGCCGGAAGTAACCCACACTTCTTCTACAAGTTC
GCCGCGAAATTCCCGACGGAATTACGAATCGAAGCATTTTCTCCGGAGTATTTATCAGCT
GACAGGGCAAATCTCCGACCCGTTCTTGTGGAATCGCCGGAAAAGGTCAAGTACGGTGAG
GATTTTGAGGTGGCGGGGACGG
>24_SgrAI_305E40_NODE_1_L219
AAAGAATGAACCTTGAAAAAATATGTACAACTTTACACAATTTTAGCATCCAAATAAATA
CAAATAAATTCAGTCGCTTTACCATTTTAAATTTCCTTTTGAACTTAATTAATCACTTTA
CAACTTTCATTACGATGCTTGTCCTCCTTTCTCCACCCAAAGTCACGTTCTTCACCAACA
ACAGCTTCGACTTTTTGAACAATTTCACCACCTCTTCCACCTCTTCGCCACCACACTCTT
CCACAGCCA
>34_SgrAI_305E40_NODE_1_L198
GTGCAAGTAAAGGTACTCGTTTTATCATCGCAAGCAAAGCTGTAAGCACTCGGACAAGCT
TTCTTAAACAACATCGAATACGACGACGGTTTACACGTCGTCGGATTATTAAACGCGCCG
GCACAACAATATTCATCTTTCCCAAAAGCTTCACACGCGCTTTTACACGCGACATTTTCA
CCTCCCACGCTCATCACTTTCAGCTCCGACGGACACGGGCCGTTCAAA
>48_SgrAI_305E40_NODE_1_L217
TAGATTTCAAATTAAATTTGGCTACGCCAATTTAATTTTAAAATTTAATCAAATTAATTT
GAAAAGCAAAACAATGATAAGTAAAAATGAATAGAGGTGTCTCATTTAGATTGATTTCCA
TGGTTGGTATCACCAAATTTCTTAATCCAACCTTCTAATTTTCCATTTACTTTTAATATT
TTCCATATTTTTTTTACTGATAAATGTAATTAATTTTGATTTTTTTTTCTGTCAATATTT
CCTTTTT
>50_SgrAI_305E40_NODE_1_L218
TAAGAAGATTTGAGAGAAATAGTTAAATAAGGACACGACACATTCTAAACTTAACAAGGA
CGTGATATTAGATAGAAACATACGGAATCGTTGATTAAAATAAAAAATTAGTCGATAGTC
CAATGTTATCTCATTTTACTCGAGGATAGACTTAACAATAGTTTAAAGCATCCTACTTAC
TTCTCCTCTTTAGCATTCTCATAAATCTTTATTTTTCGATTTCTGTTATTAAATATTGTT
GCTCGTAA
>55_SgrAI_305E40_NODE_1_L258
CCTTCAGCAGCCTCATTCTCATCCAAGAACAAGTCCTCAGTTCCCCTTAACGCCCCATGA
ATGCCCAAAACGAAGAACCCAATAATCAAAGCAACCAAAACATTAAGACCCACATGAGTA
AGCGCCAAGGCGACGACAGTAACCAACCCTAAACCAACCAAAACAAGCCGATCGTCCAAT
TGGGTGCCCAAAATTACAATAGGTTCTTCACGGAAATAGTACAACCAAGCTACAGAAACA
GCCAAGAAGACAATCATGGAGAAGGGGTGGTAAACAAGGCTGAGGAAG
>56_SgrAI_305E40_NODE_1_L104
ACGAAAATAACAAAGAAAGAGCAATAGCAACAACAAAAAATACAATAACTGAAGAAAAGT
AAGCAACTACTACTACTAAAATAAGAGAATAAGAAAGTAATAATACTTTAGTCTCCATTT
TGCCTCTTAAAACA
>56_SgrAI_305E40_NODE_3_L81
AAACGATTGACATGCAGAAATACAAACAGGGTAAAATGCATAAATTGAAAGAGAGGGGAA
ACCTGAACACATGATCGACCGAAGACGCGAATCGTTGGCCGATTCCATGGT
>56_SgrAI_305E40_NODE_4_L141
ACGAAAATAACAAAGAAAGAGCAATAGCAATAACAAAAAATACAATAACTGAAGCAAAGT
AAGCAACTACTACTACTAAAATCAGAGAATAAGAAAGTAATAATACTTTAATCTCCATTT
TGCCTCTTAAAACATTACACGAAACGATTCACATGCAGAAATACAAACAGG
>56_SgrAI_305E40_NODE_6_L72
TCAGGGAACCCTCTTACTCCTGCCTTGTTTTCAACATACCCTCCGTGCAAGTAAAGCATA
TTAAAATCAAGTACGAAAATAACAAAGAAAGAGCAATAGCAA
>58_SgrAI_305E40_NODE_1_L203
CAAAAAATTAACAAATAAAACTCAAATATAAAATCCTTCAAGCAAGAAAATGCAAAAACA
TAGTCCTTAATTATCATAATAAAAAAAATGTTAGCTACCTTCGTAGTATCTACAAAAACT
TTGATGAACAAAGTTTTCCGTTATTTGAAATTTGTATAGGTAATCGTGTAATAATATCTT
ATTTTGCTTGATGGAGTTACTTGAAATCTGTTTTGGTAGTAAATACTTGTATG
>59_SgrAI_305E40_NODE_1_L212
ATAATTTGGTAAAAATTTAATTATATTACCAAAATGCTTACTAAAGGTAACTACTAGTCA
ATCCCTTAATAGAGATAATTTGGTAAACATATAATTATATAACCAAATTACTTATTTAGA
TATGATAAATATTTTTTAAATTTACGCTGTCACTACATATAAGTTTGTTGTTTTGGTGCA
GTTTTCAAGTACAAGAAAGGGTCCGATTCAGTTCTGGTGGTCCATGACAACGATGATTAC
AC
>62_SgrAI_305E40_NODE_1_L226
TTCTCAACAATCCATTTTCAGCTTGAATTGTCTCCAGCTGCTGCTTCACATCCAAACAAG
CTTGTGTCAGATCAGCATTTCTGGGCAAATTGTTAGCTTTCTTAGAATCATCTTTCGATA
TATGCTCGACACCAATCTTGTTCATCACCAGCAGTGGGCAGTGACGGAACGAAATACCCG
CCGGCGATGGAAAGCCGGTGTTCCCCAGTATAACAGTATCCGAATCCTCCGCCGCAGGAA
CTTTTGGAAACCTGAG
>65_SgrAI_305E40_NODE_1_L217
TTTAAACTAACTCTGGTAAAAAATGTTTTAACTTCACCACGGTCAATTTCAACCGCCAAG
ATGCTGAACACCTGTTACAATTTAACGGTTGAGATCATCTCTGCACAAATTATCCGTTTT
GCATTTTCCTATATAAACTCCTCCTAGCAGCATAGATTGAGAGCATATTGTGAAAATCAA
AATGGCAAATCCTAAGGTTTTCTTCGACCTTACCATAGGAGGTCAACCGGCCGGCCGTGT
GGTAATG
>68_SgrAI_305E40_NODE_1_L223
AAATCATCTATCAAAAAACTTGCAACTAGTACTTTCCAGTTTCCATTATCTTGGTTTTGT
GACTTGAATTTGTGAGTTTCTAACATGTCAATTTCTTTTACTTGTTCTATGATGAGCCAT
AAAATAGTAAGTTTACCCATATAATGCTTAAAAGAATAATTATGGTGGGAAGAATTACCC
TTATGCTTCCTCTGAAAGCTCTTTCCAAAAATTGGCATCAAAGTAGACAGTTATTATGAA
AGCAA
>72_SgrAI_305E40_NODE_1_L238
TCTCTTTCTCAAATACGAATCCCAAGAAAGGGACTTCTCATTAACATGAAAAAAAATCTG
TTTTTCAAAATTTTCATCCTACATATCTTATTACTCCTTTGGGATTTATTAAAATTAATC
TCGCATTTTTACTATCATAAAAACTTTACACCTTGCTCACGTACCTCTAACGCCAGCATT
GTTGAAAAGAGCATCAATGTGGCCAAAAGCATCCCAAGCTTTCTTGACTGATGCTTCAAT
AGTTATACCATCAGCAGTAACATCAAGT
>76_SgrAI_305E40_NODE_1_L197
TGATTAAATTATATATAACTGCTATTAAAATAATATTATTTTATTTATTTTATCAAATAT
TTTCAAAAAATAGAACAGGACAATTACGATATTAAAAAAATAAAATGAAATAAATTTAAA
GAGTAGTGGTTGGCTTTTTTTTTTTTTTATTTTTCACCAAAGAGATGTGCTTGTCAGAAA
AAGAAAAAGAAAAGAAAAGAAAAGAAAAGTAAAATCTGGAATAGCGA
>79_SgrAI_305E40_NODE_1_L117
CATTTCTTAAAAGAGGTCATAGAAAAGAAAAAGAAAAAAACTCCTAACAACTTACTATAA
CTATTAAAGTTGAAAAAGAAAAAAAAAATTAAAAATAAACCCTAACTTTAACTTAAGCGG
TTAGTGGCGGGGGGGGGGGGGGGGGGG
>83_SgrAI_305E40_NODE_1_L241
CTAAATTTCAAAAGTCTCCCAAAGTCGACGAATTCTCAAAGAAAAAGAAAACTGATTTTG
TATCTCTGTATTGCCATGTATTTCAAAAATAACAATGGTTATGAGAGTTTCAGTGAGTTC
TTGCTAATGCTTTTCGTCGGATCTCCCCTTAAAGCTGAAGAAAGAGGGGTATATATAGGA
AGCAAAGTAGGATTTTTTTACGGAGAGGGAAACGATCGAATCGACCAAAGAAATGCATGC
GTGAGGGACAAAAGGTTGTGGGGGTGTGCGA
>86_SgrAI_305E40_NODE_1_L266
TTTGAATAATTTAAATATTTTAAATATTAATTTTTTTTAAAATTTAATTAATTTGATTTC
GAAAAAATATTTCCTAGAACTTTCTAGTTCAATTATTTCTGATTCCTCCTCATGTTCCAT
GTGATTGCCAATTAATTTGTCTTTGTTAGATCTGCAGTCGGCTCGACATCCCTCTTGTAA
TTTTTTTTTTAAGAGAGTAACGTGGTTAATTTGATCACTATTGCCCATGCTTTTCCAACC
TCTACTTTTTTCACAAAAAAGTACACGTTGACCCATCAAAAAATCACAGCAAACGT
>87_SgrAI_305E40_NODE_1_L232
ATCTTCATTGGTAATCTTAAACAATGAAAACTACATAAACATGAGATAAATACACAAGGA
AGCAAGTGAAATCATTATTATGAATGTGCCAAACTTATATAGAATGGAGAAAAGGAAAAT
AAAATCTAAAAAAGGCCGTAACAATGATCATAATTAGCTCAAAAGTACGTATAACAAAAT
TTAACCTTCAACACCACTTCCATGGCGTCAGAAATGAAAGCGAACCAACCACCGTTTTTC
TGAGCAGTAGCAGCGGCTGCAG
>94_SgrAI_305E40_NODE_1_L211
TTCGTATTGATAGCGCCATTCGGAGGAATCGTCCCTTCCAAGGATCTTTTTATACCCAAG
ATTCTAACTCGAGACGTCTGATTAAGGGAGAAATAGTCTCATTCACTGTATTACATTCTT
TCATGCTAAACTCATGCCCAATCAAATTTGAATCCACAGTCGATATTACTTTTATACAAT
TTGTATAAGAATTAAATAATAAAGTATATACGAAAACTGCTATAAGGTCCAACCTTTTT
>96_SgrAI_305E40_NODE_1_L92
ATTTTTCTTTAAAGAAAAATAAACTAAAATATTTTTCAATTTAACTACATTAACAATGAA
CCAAAAAGGGACACAAATTGGGCAACGGAAATATAATATGTTGATTGGGGAAAAAAAAAA
AA
>99_SgrAI_305E40_NODE_1_L205
TGTTAATCTTACATTATTCGATTCTTTATCAAATTGAATATATAAAGATATGGGAAAACG
ATAATTGAGGGATCATTTGATTGACTCAATTAAGCATATGATTAAACATTAATAATACAT
ATTTCTTTAATATGGTAGTAAAACAAGTCATGGATATTTGAATTAATTTATTTTAAGTAA
GCTCACTTTAAGTCATGAAAATATTTGACAACAGCAAAATTGCTTTTAAGCTCTT
>102_SgrAI_305E40_NODE_1_L205
AGATTTTGTTACTTATAGTAAATTCAAACCTAAGCTGTGAGTGGGCAATTCAAAACAACT
GACTATTTTGGAGCAAAATTGGTCTCTGCTATGATTCAACTTTTACCCAAGACATGAAAT
CTGTTTTCATAATTATTCATGAAAATCCGATTCAAAAATTTATTCTCTAGCCGGCAAATT
AGCTTTCAGTTACAATCCAATAATTCCTGCAGGGTTGGCTGCTTACATA
>113_SgrAI_305E40_NODE_1_L220
TTCGTCTTTTGTAATGTAAAATCCCCAAATTTTCTTCACCATTTTTTCACTCACAATTCT
CAAATCCAATGGACCAAATCGACGATTTGGCCGTACCTACTTCTCCTCCATCTCTAAAGC
AGAAGCTCAAGAACTCACTCTGCTTCTCTTGTTGCTTCCCTCACCGCCGTCCTCCGCCGC
CGCCATCCTCCGATGAGAATCCGGCGCTGATTTGGGTCAACAACGAAGAACATAACAACC
TCTCGAATTT
>114_SgrAI_305E40_NODE_1_L206
TTAATAAAAATTACTTTTAAAAAGCTTAGCATGACAACAAAAATGAGACAAAACTAGTAT
TATTATAGTGAGATAGAGTCTCAAATATATACTTACTATATATATTTTTAAAGAATATTA
GTTTAATATTAATAAATTGAGAGTTTAATAATAAAATTTTTTATTCCATTTTAATTTATT
AAAAATAATAAATAAATTTTAAAAATATTTGATAAGTAAATTGAAACGGA
>128_SgrAI_305E40_NODE_1_L184
CCTTAGATGTTCTGGGCCGCACGCGCGCTACACTGATGTATTCAACGAGTTTATAGCCTT
GGCCGACAGGCCCGGGTAATCTTTGAAATTTCATCGTGATGGGGATAGATCATTGCAATT
GTTGGTCTTCAACGAGGAATTCCTAGTAAGCGCGAGTCATCAGCTCGCGTTGACTACGTC
CCTGCCCTTTGTACACACCGCC
>137_SgrAI_305E40_NODE_1_L203
TATACATTATGAAATAATATATAATAACCATCCAAATAAAGTGTTAAATACCATTGCTTC
TAACCAATTTCTTTTTGTCACAAAATTTCAAAATATCCTTTTTTTTTCAAAATGCAAACA
CAATTTCAATTTTTAAATACTCTTTTCAAAATTAGCTAAACTTCAAAAACTGTTGTTTTT
AAAGTTTCATCAACAAAATCCGTAGTTGTTTTTATTCAAATAAGCTCCTTCTC
>143_SgrAI_305E40_NODE_1_L178
TACTATTTTCTGACTTATTGAATAATAACTCAAAAATAATTTCACTAATATTGATCAAAG
ACGATTCCATGAGATTCACAATAAACAAACGATTTCAAACGGCTTAATTTTTACCAATAC
GCACATAAAAGATTTCTAATAACATTAATTGCTATATATAGTAAACAAAAAAAGCTCAAT
GAACAATCCTAAGCTT
>151_SgrAI_305E40_NODE_1_L109
CAAAAAGCAGACTGAGCAGCAATCAAACTATGAAGGCTTCAATCAACTGAAAGTTCCACT
AGGGAGCTCTTACAATCATAGTCAACCACCAAAAATACATATGAAAATAGAGGATTCATA
AACCTCACTCCAACTAGAT
>155_SgrAI_305E40_NODE_1_L185
TGCATATTCATTTTTACCCACAAAGCATCAAATCAGAAGTAAAACGTAAATTTCAAACGT
TGAGAATAATCAAACCGATGATCAGGTAAATTGTATGAATCTTAATCAAGGTGCGTGCAA
CGTATAATCACCTTAACAGGAAAAAATAAATAAATCATGAGAATTTTAGAATGTGGCTTG
CACCAGTGAAGTACCTTGTTTTTCTAGAATCTTCA
>176_SgrAI_305E40_NODE_1_L221
TAGGATTGAGTTTAATCATCTGTGATACCTTATTGGTATATGTATACTCTATTGATATAT
TATTTAAGGTGGATGCTGACGTCAGTATGATATTAGCACACAAGTTTTAATATTAGAGAG
ATAAATTTTAATAGTATGAAAATATAAAATGTAAAATAATATACGGACGTAAATAGTTTA
CTTTTAATGAAGCACAACAAACTGAGTTTTTCAAAAAAAAAAAGCTTTCCTCTTAACATT
GTTTTCCCCTC
>177_SgrAI_305E40_NODE_1_L216
TCATACTCAGAAAATGACTAATAAGCAGAAAGATTAAATAACTCCACAAAAAGAAATAGA
AGAAGTAAAGGTGGTCAATGGAGAAGAGGTTGTAGTACTACTGTACTATAATATTGGAAT
TCGGAAACCATGTCCAAGATTAATAAAATGCAAAGAGAACGATAGCTAATTTTGAAGTTA
ATTCCCAAATTTTTTTCCTTTTTTATCAATAGGGAGGACGACCTCCTGTTCCCCAATAAG
GATCAG
>181_SgrAI_305E40_NODE_1_L174
GGCGTATTTCAACGGCTGAGTAGGCGGCGGAGGAAGGCAAGGCCAGGCGGAGGTTGGAGG
AGTCGAAGAAGCCGACGGTGACGGCTTCGAGAGTGGCCAGAGGTAGAGTGAGTAGAGACG
CCGGAAACCGCCGAGAGCGAGGACGACGGCTCGGAGCTGTTGCTGTTGGTTACGGTTGTG
TTTTGTGCAGATCAGCTCCCCAAG
>185_SgrAI_305E40_NODE_1_L215
TTGTTTTAATTTATTTGTTGTGCTTTCCTTTATAATCTGTTTTTATGTTTCATTTTTTTA
TGAAATAAAGTAAACTTTCATCCTTAATTTTTTTTTTACAAAAAGAAAGATCTTATATAT
ATACATTTTTTTTTAAAGTTTATTTAAAGTTATAAAGAAAGATATTATTTTGATTTGGAC
AAAATATGTAAAAATGTGATTAAAAAAACAAACTAATAATTTTACTATAATTAAAAGGTA
ATTTT
>187_SgrAI_305E40_NODE_1_L239
TTGAAAGTTAATTTAACTAATTAATAAAGTTTGATATTTAAAGGCCATACAAAGAGTATT
ATAAATTATGATTATTCTCATATCAAATATGATGAAAGTAAATATTCTTAAAATGTTTAT
CTAAGAATTTATATAATTTTGAATCTAATTTTAAAAAACAAAAAATGCCACGTGAAACAA
TAACATAATTAATACATACACATTTTTTATTTTTTTTTAAAAAAAATTCAAATTAAAGAA
TTGTTTTCTTCCATTTTATGTATTTTTAT
>192_SgrAI_305E40_NODE_1_L194
TTTTGGCATTTGATAGTATAGCAAAGGTGAAATGCAATTAACTCTTATACCATGTAACCC
TAATTCAACAGCCTAATTCTTGCACATTCCTACAATCAACATATTTTGATTAAATTCACA
GCGATTTTACGCTCTAGGTCATCGGTTTCCGTGTCCATAATGTTTTTTATCGTAGTGTCG
TAGATGCCAGCGTTGTTGTACATTATGTCGAGATGACTGAATTT
>200_SgrAI_305E40_NODE_1_L202
TTGAAAATTTTAAAAGACCCGCCCACTGTTGACTATCTAGATCTGAAAATGGCAAGAAAC
AAGCCATGTTTTTTTTTTCTTCAGTATTCAGAGCTGCTCTTTCACACTTCCAAACATCAA
GTTTGAATCATTGTCCGTCTTCGTATTTCGGAATCTCTAGTATGATGCCTAAGCAGGTAA
TGCCAGAAGCTCCTTTTTTTTCTTTTTTTTTTTTCTGTTAGCAATAAAGAAA
>202_SgrAI_305E40_NODE_1_L207
TATTTAATCTCAAGAAAATGGTATCACTTGATTTAAGTGATAATTTCTTGTCTGGTGAAA
TCTCCCCACTTATTTCCCAACTTCAAAATTTGGAAGTTCTACAATTGTTTGCCAATAATT
TCACTGGTAGAATTCCACATACTTTAACTTCCTTGCCACATCTTCAAGTTCTTCAATTAT
GGTCTAATAAATTATCAGGTGAGATTCCTAAAGACCTTGGAAAAT
>205_SgrAI_305E40_NODE_1_L121
GCGGTTTTTGTATCAGCCGAGCTGATTGGTTCATGTACTATGCTGTCTACACTCGCCTAG
CGCGTGTGGCAAACGTCATCATTGTCTCCGTCTTCCTCCCTCTTGCGCCGGAGCACCGCC
TCCCTGCTGCCTGTGATGCTGCCTTAGCCGC
>205_SgrAI_305E40_NODE_2_L119
TTCGTTGACGGCGTTGCCGTCAAAGATGTAGTCGCCGATGAAAAATCCGGTAATCGTGTT
CGTATTTACTTACCTGAACGTAACGATAGCTCCGTTGATAAGCTTCCTGTCGTGCTTCAC
TTCCACGGCGGCGGTTTTTGTATCAGCCG
>207_SgrAI_305E40_NODE_1_L237
CTTCAAATTCTGATGTGTAACCGTTTATACCAAACTAGTAATTCAAATGAAGTTGAAACT
TAAACAATAGCACGAAAATAGCCTATTTGTGCAAAATCACCCAGTAAATCCCAATTCCAG
ATCATGAATATTTAGGCCCAATCATATTGACCGTAATTGCGCTGATCAGTATAACGGCCC
ATATTGATTGGCCCATAACGACGGCGGCCCAAAAGACCCATCTTTGCGCTCTGCCTTGAA
GAAAAAGAATAAAGGCAGCTCAAAGCT
>212_SgrAI_305E40_NODE_1_L227
CTGAAATCTCCTCCAAAAATCACTGCAAAACCGCCGCAACAGCCTCCAAAAAATGCACCC
AAAATGCCTCCAAAACCTAGACAAGCAGCAATCAAAATCAGTCCAAGACTCACCAAAAAT
AACCCCAAAACGCAGCACAAATCAACCCCATTTAGACCCCTGTTTCAGTCTCAAAAACCA
GCCCCAAATCAGCTCCCAAAATCCCATCCCAAACGCCATCAAAACCCCATTTTCGACCAC
CTAAAAATCACCAACAA
>217_SgrAI_305E40_NODE_1_L241
CCTTGACTATAAACGATGTCGTTGTCCATGCATAAAAGTGAAAAGTAAAGGATCCACTAC
GCGAGCCCGCCACGCTACTCAGAAATTATCTAACGGTTACCAATCCGCCACGTCATCAAT
ATTCCACACACATCCCGAGTCGTTCACGGCAAACCTTATTAGTCGACGAAACCATAAATA
TAACCTCAAATATTTTCCAAATGTCCCAAAACTACCCTTCCACATCGACCCATTCTCAAA
CACGAAACCACTCAACGTCGGTCTTTTACAT
>223_SgrAI_305E40_NODE_1_L247
TATTCTCTCCACTTTTTACGGTCATCCTCAACCTAAAACATTGTTTCTATATATCGGATT
CCACACAGTTTTACCGACGTAGAATTGAGAGATCTTTGAGGTTGTCTTCTTCTTCAAACA
TCTCTTAGATCCCTCAAGCTTTCTTCATTCTTCACCTCCCTTTCCAATTCTTGAAAATCC
CAATTTTCAAAATCAATTCTGCTATTTATTTTTTCTGAAAATTTTCTATTCCAACAATGG
CTAATGTGGAAGAATCAAGCCCATTTCTACCCAATCA
>224_SgrAI_305E40_NODE_1_L110
CACATACGCACAAAAAAAAACAAATAAATAATCACCTAGCGTATCCTACAATATCTTCAA
TAAAGTTAGTATCTTTAGAAAAAAAAAAATTAAAGCCCATCCAATACACAAACCATAATT
TACAACAACCAAAAAAAAAA
>227_SgrAI_305E40_NODE_1_L227
CTTTTTAACAACTAATTTTATTTCGAATAGATCATCACCTTAAAAAAAAAAAATTTTAAA
AATACAAATTTTACAAGAAATTGACACATTTAAGTTTAAACAATAAATATATATATTAAC
AAGAACAAATTTTGATTATTTATTATATACTCTCATGAAATCAATTTCATGCCAACCATA
AAAACAACAAAAGATTTAAAAAAGAAAAACACTGCCTTTTTTCTACATCTAATAAACCTC
TCAGTTATTTCAT
>230_SgrAI_305E40_NODE_1_L214
CAACCTTCGTGTTGCTGTGGTTGGCGGTGGTCCTGCTGGTGGCGCCGCCGCTGAGACACT
CGCTAAGGGTGGCATTGAAACCTTCTTAATCGAACGAAAGATGGACAACTGCAAACCCTG
CGGTGGTGCAATTCCACTCTGTATGGTGGGCGAATTCGATCTCCCTCTCGATATCATTGA
CCGGAAAGTTACAAAGATGAAAATGATTTCCCCATCCAACGTCGCCGTCGATATCGGACA
GACT
>235_SgrAI_305E40_NODE_1_L200
AGGTTCTGCTCAGAACAAGGCTTTGCGATCCCAATTTTATTTTCACCATTTTTTCTGATT
CCCCAGATAGCAATTACAGGTAAGAAATAAAAGTTCCTATATTTGTCCTCATTTTTCAAG
ATTCGCTTCCCAAATGGAATGTTATTTCCTTTTTTCTAACCCCACATGGCCAAAGCAGTT
TTCGGCAATGTGGGGGCGTCGAGAGAGGTAGAGGCAGGCCGAATAAGTAT
>243_SgrAI_305E40_NODE_1_L233
TTTTAATTTATTTGTCTTACTTTTCTTTTTAATCCTTTACAAAAAACATATCTTTCCTTT
TATTGACATTTCTTTAATTGTAACTTCACATCACACTTGACATGTCAATGTCAAAATCAT
ATAAACAAATTGACATGGATGGAGTCAATACAAATCGCTGCACATATAACACAGGAATCC
CAATTTTTTCAGTGTAATATAGAAAATTTTAGCCTAGAAAGCCTTGTTTGACGAGGCATC
ATTTCACCTCTAAATAGATAAAT
>248_SgrAI_305E40_NODE_1_L96
CAGAAATGTTACCGGCTGCTGCTCTCTGGTCAAACTGGACACAGAATTCACTGTCTGGGG
TTGTGGGTCTTGAAGAAATGTTACGGTCTGCCGCTCTCTGCTTGAACTCGGCACCGGATG
TGACTG
>248_SgrAI_305E40_NODE_2_L134
GGTTGACTCTGAAAAATCATAGAACTCTGTTGCATGAAACCACCAACCGGGTTATTAGGA
GGAGGAGGAGGAGGAGGAGGAGAAGAGACAGGGTTCAGGTTAAGGAAAAACCCAATTTCT
TTATCATAAACACTTCTCCTAAAAGCATTCGAAAGAACAGACCA
>258_SgrAI_305E40_NODE_1_L214
TTTTAGCATATAATATGTATTTTGTTTACATGAAGACTATTATTTAAAATATTGTATATA
TATTAATTAGATGTCAATCTATTCAATTTTATCTCAATTTGTTTAATTCGTAACCATTTA
ATCCAATTCATTTCAAATCTAACCAATACCTTTACGATTTATTTCAATTCTACTCAAATT
ATTTTACAATATTTTTAATTTTAGCCTAATTAAGTCAATTTGTGACTTAATTTTAAATTT
CC
>260_SgrAI_305E40_NODE_1_L268
TGTTAAACATTAAGCGGGCCAAATTACCTTCTAAAATGATGAAGTCAAACTAATAGGATA
ATGAAATTACGTTCGTTACATAGAATGTATCGAATGTTTTCAAGTATTAATTACTTAACA
TCTTTGAAATTTAAATCATATTCTTTCTGTCTCATTTTAATTGTCATAGTTTTCATTTTT
AAAGTTAAACTGTATAAATTTTGACTAACATTTTAAGATATATTTTTTTAATCATATTCA
TATGAACAAAATTGCAATCAATAATATTTTTCTCATAATTTTTTAATAACTA
>265_SgrAI_305E40_NODE_1_L179
AAAACTACTTTGGGTTACAAGAAAATGACACAACATTCAAATTGGAGTGGAAATCATGAA
ATAAATGGAAGTCCTTTTGTAATTTCTTTTTTACATGTAGTTGCTACCTGGGGAATCATA
GAAAGTGGTGAAGCTGCCAAACAACAACAACATACTGATCCAACAAGTGAAGTTTGAGGA
GGGTAGAGTGTACGTAGACCTTACCTTTG
>266_SgrAI_305E40_NODE_1_L243
AAAAATTAAAAATTACCACGTTGAATAGTTGCATGGCCCATCACATTGATTGGGCCGCTT
TTGGCGCTACCCCACGCCCCCCACCCCACCACCTACACGTTTTCTCCCTTTTTAGTGTAT
TCCCCTTTCTCTTCTCTCAAAATCTCTTTCGCCATTGCCACCCTGCTCTCACGAGCAAAA
TCCGGTGAAAAAAGAGGTGGTGTGCTTTAACTATCTCAATGGCTACCGGAGCTTCCGGCG
ACGGTATATTCCGGGGAATATTCGAGGGATCTA
>268_SgrAI_305E40_NODE_1_L222
TCCTACATCTCCCTCGAATGAACTCTAGACAACGCGAATCTACATTAGTAGGGTTTCAAT
ATGGGCATTCGAAATCATGGGCAATAAAAAAAAAATGTCATGAATCTTAATTGGAAAAGA
AAAAAGAAGCTACCCTAAAACCCTCAGTCACTCAAAAGTCCAAACGCAGAAAATCACCGC
AACTATTTGCACAGTTTCTGCTTTGTTCAGAAATGGCCGACGGCGAATCACTCTGTGAAG
CAGCTCGGAATG
>270_SgrAI_305E40_NODE_1_L156
CATCAATGTAGGTAAAATCACGGGCCAAGTCGACCCGATTCTTGCCCCGGTAAACCGTGA
TCGGTTTACCTTGTAAGATATTTCGGGTAAATGAGAAATAAGCCATGTCGGGTCTTCCCC
ATGGGCCGTAAACGGTGAAGAACCGTAACCCGGTTATTGATAACCCGTAGAT
>277_SgrAI_305E40_NODE_1_L210
TATGATAAAAATAATTATATATATATGTCGAACCCCTTCGATTAGTTCGTATGTCTACTT
CTTAAAATTTTGAAATCCTTTACAAAAAATCTTTGCTCTGTTGAAGACTATAAACATTTT
AATAGAATAAATATTTTTGAAGAAAGATTATATTATATCTTCTAATTAATATCTTTCTTT
AATAATATGTAAAAGAGAGACACTTAATGACATGAGTCTAACGAGTACCATTGAAA
>292_SgrAI_305E40_NODE_1_L111
TTTTTTTTTTCTTAAATTAAATATATTTATTTTATTTAATCACTTCGTTTCCACTTTCTC
CACTATTTTTCACCTTCTTCCCCAATTCCCTTTTTCTTCTCGAATCTTCTCGTCCAAAAT
TCACCATTTGATCTTCGTTTC
>292_SgrAI_305E40_NODE_2_L165
CAATCATCCAAGAAGATTTTAAAAAACACAATTGTTCCCATACATCCAACCGCACTGGAT
CCAACTCAATAATCTTCTTCATTTCTCCAAGTTATTAAGAAAAAAAAAATAGTGATACGC
CACTTTCTCCCCCATTTCTTCTTAAAATCACTTGCAATACAAATTTCTTATTCCCCGGAT
CTATCTTTTTTTTTT
>293_SgrAI_305E40_NODE_1_L216
AAGATTTTACTTTTGAAAGTTATCTGAATTTGTAAGTTAAATCTACAAATTTTAAATACC
AAATCACTAAAAAAGAAAGAAATTCAAAGAAGATTGAGTTGAAGAGTATTTTTCTACCAT
TTTTGTATTAATCGAACTAAATTGTACTCTAATAAAATGAAAGTATACTACAATTCCTAG
ACTAATCTTTGATTAAACGCAAATTCATTTAGTTTGTTTTATGATAAAAATCAATGCAAG
AATCTT
>299_SgrAI_305E40_NODE_2_L145
CTAACTCTCAATTAAGGGAGTTTGCTCTAATTGTGTTTTGATCTTTTGCAGTAAACTTAT
GAAGTTAGGCCTACCCCAACCCTTTTTTAGCACCTATTATTATCAGCTCCCATTTCCACT
GTAACATAACACTGCAGAAACATGACTAAGTTGTTTTGGAAACAATTTTTCAAGT
>300_SgrAI_305E40_NODE_4_L84
TTCTATCTCTCAAATTAGTTGCAGAAAGTGCATTGTATATTCTATAAAAATGAAAAGAAC
TACACACTAAAATTATCAAAGGTAAACTGCAAACTCAAACTTTGGCCAAAAAAT
>305_SgrAI_305E40_NODE_1_L235
ATATAGGAAAAAGAGAAATTAATTAGGAAAAAAAGATTTTAAAAATAGAGGAGTTCAATC
ATATGTAGTCAGTATGTGTAAATAAATATTTTTATTTATCTGATTTATGTGAACACATCA
ACCTATAAGGGTCATTGAATAAAGAAAATAAAAAAATTGAAAGAATTATAGAATTTTTAT
TAAAATAAAATGAGTAGTTAAAAATCTGACAATACGTTGAGGGTGGGAGGGCTTGGCTAT
TTCTCGTTTTTAAACCATAAACC
>311_SgrAI_305E40_NODE_1_L228
CCCATTAAGATAAGCAGGATATTCATAAGAAATTGGACCAAGCCAGCGGGGGCGATCTTC
CCCATACCAGATACTGCAAAGAATAGATAATAGATTCACATATTAGTACGTCCCAGCAGT
TGTGAAAACAAAAGTGGATATGCAATACTGTATAATCTAGCAAAATTGTGAATGGATTAA
CATTTTCATAGTCGTAGAAAGTACATGGATGCATATAAGAGAAGAGAAACAAGGACATGG
CTTCCCACGTGATAGGGA
>312_SgrAI_305E40_NODE_1_L252
TACTCTTAATATTAATTTTAAATTATTTCTCAAAGGATTATATAAATATTATTATATTTT
ATTTATAAATTTTCAAAGTTGTGAACGAGACAGTACTTTGGCTATCATTATTTATTTTGA
CATCATTAGCTGTCATTTGTCAGTGGCATTGAAAAGGGGCATTATCGTAGTTTCTACGAA
ACTCAAGGGCGCTTTCATTCTGCAACTCTCGCATATATACACATCCAGAAGTGGTGTTCG
ATTGCCCTTTCTCATCGGAGTTTTACTATTCCTGCTACTACT
>314_SgrAI_305E40_NODE_2_L86
CCCTGTGCTTGCTACGCCTCCGCGACGTCGTCCTCTTCCTCTGCTTCCTCTTCGTTTTCT
CTCTTCTCATCAACGTCTGGTCGTAGTTGCGGCGGCGGGGGGGGGGGGGGTTGTTT
>326_SgrAI_305E40_NODE_1_L182
AGGCAGTTTCGTGGGACTAGCTTGAGAAACAAAGTACTTTATTAGTTCCACACAGAATAA
AGAAAAACACAGCTCAATCAAAAAGGGGAAAAAATTACCTTCATTACAACTAAAGCAGCC
ATATTCGATGAACAGATTTCTTACTACTGATACATACAGACAACCATAACCCCAAAATAG
AAAATACAACGCGGGAAGCTGAGTAATATGTG
>327_SgrAI_305E40_NODE_1_L280
ACTTTCCGATAGCTTTGTTCCCAACTCAGCTGAGCTTCTATGGCATGAAACTACTCACGC
TTAACCCACAAACCTCATTTACACAATCCAATCCCATGGCCTTTTCCACTGGTATTCGTC
TATTACGCTGCTACCACCACCATTTCACTTTCACTGCAACACCATCCCGCTTCTCGGGGC
TCAGAAAAGTCTCATCAGAACTCCGGTTTCTTTCGTCGGAGACTCCGTCGAGGAAGCGAG
TCCGACCGGTGAGTGCCCGGAGGAAAGTCACGGAGGAGGAGGAGGCTGGGGATGAAGGCA
ATGGAAGTGT
>329_SgrAI_305E40_NODE_1_L165
ATTAGTTTTATATATTTTTGAGCACTTGCTCCTCACAAGTTTATTCCAATCAACCCGTGC
ATGTAGTAATTATCACATGTCAAATTGAGAATAGCGTGATCAATATATGCCAAGTTGTTG
AGCACTCAAAATTATTTTTTATTTTAGAAATGATATTAGTATTTTTTATTTATTTTTTTT
GTATTTTTCTTTAGA
>330_SgrAI_305E40_NODE_1_L205
AAATACAAATGAATGATTTTAGTATATTTATTAGTTACATACATATAATTTTGCTTTAAT
CATATAGTTTTTCTATACTTTATCATTATAAAAATAATTAATTATTAAATATCGTATCAA
GTCAAGGAGTTGTTAGTAACGAATTCAAGATATGAAGATAATTGGCGCTTTATTTTTTTA
ACATAAAATCGTTAGTATTAACGGGTGCTTACCTCTTGATTATATATATTTTTTC
>333_SgrAI_305E40_NODE_1_L207
TAGTACAAATTGACGCTCCGGCGCCTCCGGAAAAGGCGACGATCATAATCGGCACGTTTG
TCCGGATCCGATAGAGTGGAATATGCAGAATGAATCTTCTTAAAATCGTCCGCCGACGAG
CCTTTCTGATCAATTGCCGCCACATCAGGATGACAAACTCGAGCTAATCGCCGATAAGCT
GCCTTGATCTCCTGGATCGTAGCGCCCGTCGGAATCCCGAGAATCTCGTAGAAAGAC
>338_SgrAI_305E40_NODE_1_L197
CTTTTTATTTATTGAAGTTTTATATTTTTAGTAGATAAATTACACTACATATTTATGATT
TCACAAGGGACAATAATAGAAAATATGATGTAAATTTTATTTTTGAATATTTTTCTTAAT
ATATACACATTACCTCACAAATTCGGGAGAGAGAGTAATATCTAAATAATATAACAGTTA
ATATTCATTGAATTTGAAAAAATCCAAGAGACAGATAAGTCAAAAGC
>339_SgrAI_305E40_NODE_1_L183
TACATTTCTTTTCATTTCTAAACAAAGTATGTAATTAAGATCCACTTTTCATTCCTTAAT
TTTCTCAAAACTACAAAAAAATTTTACATTAATCTCCATAATTACCTTTAATTAACAGTT
TCCTCTAATCAACATTTTCTACCTTCCCAATACAATAGCAATGTCCGACGAAACCACCGC
TACCGCCGCCGTCACCACGGCTGGCGGCGGCCC
>347_SgrAI_305E40_NODE_1_L122
GAACAAATGCCCCAAAAATTGATTTCTTTTTCCTCCCAAATTTGAAGGAGAAAAGGGAGC
AGCTGTTGAAAACATTTCCCAAATTAGTCAATTAGTATATTTTATTTAGTGGATTAAGGT
GTAAAAAATAAAAAACTTGGTGAC
>350_SgrAI_305E40_NODE_1_L214
TGATAATACTATTCATATCTTCAGCGTCCGTCATCGTCTCTTCTCCCCGAAGAAGGCTGT
GGAGGACCTGATAGAGAAGCTAGCAAATTGAGATGCCCTTGAGTCATAGGTAAATAATTC
CCAACTCTAGCAGCTGAAGCCTCTCCCATCTGCTGTTGAAAGAATCTCGAACTCTGCGAA
CTTAACGCCGCGGCCGCAGCAGCTGCGGCCGCCGCGGACGTTGGTACCATCATTTCCGGT
GGCG
>354_SgrAI_305E40_NODE_1_L204
TCCCATATTATAATATTTTCCTCATTTTCCCTTCCGAGCGAAAAGTAGCTCAGTTGGTTA
ACTACCTGAACTACCATCTTATTCAATTCCGGGGTTATAATCTTTTCTTCATTTCCCCTC
CCGAGCGGTTATTTTTTTTTTAATCTTTTCTACAATTTACACCATTTTATATAAAAGAGC
TCTTTTGCTTTTCAACAATGGCGATCGCTTCGCCATCGGCTCCCTCTTTCTCGG
>357_SgrAI_305E40_NODE_1_L236
CACAACTACTCTGAAGCATCCTCTGAATCATCTCAAGGATAATTAATTGTACTATTTGCT
TATCTTTTTAACTGTTAACTAATCAAATACGTATATCATGAGTTACCTTAACCGCGTTTG
GGTGGCTACTACCGTCGCCGTCGTAAACAGCCACGCCGATCACGGCCAGAAATTGAAGTC
CAGCATGAAATCCCTAAACCACGGTAAAAAACGCTTCTCCTCTTCTTCTGTCTCTTCCGG
CGCCGACGGACTCCGGCCGATGTCCG
>364_SgrAI_305E40_NODE_1_L208
TAAATTTCAAACAATTAATCCATTTTTTTTTGTTAAGCACATTTAACCCAAATTTCATCT
CTAATCTCAACACACAGAATTGGTTAAACAATTTTTCAAAACAAAATATTATAAAAAGAA
GGAAGTAGAATTTTACATCAACAACATTCCATGAGCTCAATTTCAGCTAAACATGAACAA
TGAGTGGATTACTCAAACATTCACTCAACTAATAATTATTATCTCAAAAACTCACATT
>376_SgrAI_305E40_NODE_1_L212
TTAAGTAAAATGAAAATCAAGTTATCCATTAAGCATGAATCATCAACCCAGACCAAATAA
ATGTATAAACATGCAGTAGTCTTGCCAGACATGAACTAACCGAAGCTTTAGGAATATTTG
ATTAGTGAATCGTTCAAAGTGGAAGAGGGATCTAAATGACCATACCCGGACGGATTCTTC
GACTAGATTTAGACTTTACCATTATTGTTGTTGTTGATTTGAGTTGGTCTTGCCGGAACT
TC
>379_SgrAI_305E40_NODE_1_L275
TTGAGACGGAAAAGGTAATTAAAGCAATGCAAAATTAGGCATTCCGTCTAAAATAATCTG
GCTAGTTCGGCAACATAAAGAACGGCGTCGTTTTACTCAGTTCCATTCAGAATCCAACTT
TTTTTATAAAAATAAATAAAAAATAGCTCATTTCGGAAGGTACTCTAATGGCGATTGCGA
GGACTGTATCCTTCAAAGCTCTCGTTCATGGAGTTTCACCATCGGCTCCGTTCTCGCGGT
TCCTCCTCCTCCGTCCTCGAACTTTATCCTCCGCCGTGCGAGGTTATTCCGCCGCCACTT
CGCCG
>381_SgrAI_305E40_NODE_1_L202
GAAATCGGTTCGGTTGTTTTTCGAGTTTTCAGTTCTCAATCCCCCCAATGAAGAAGAAGA
AGGAAGGCTTTTATAGCCTCAAAATTAGGGCAAAAAGAAAAAAGAGGGGAAAAATGGGAT
GAACCAGCTAGAAAACGGCTCTGGATTCGAAATTCAAACTCAAGCACACAATAATAAATG
CGCATTGTGACTTTACCCCTTAAACGCGGAGCAAATCCTCGAAAGGTCAGAG
>382_SgrAI_305E40_NODE_1_L239
CAACTAGGACAATGGAATTACTTGACAAACAAATAGGACAGTGAAATTACCAGCGTATAT
AATTATGAGGCATGTAATTACTACTCTAATAATTATATCAATTTCAATTACCAAGTGACT
TTTCAAACAAACCTTAAATTTCAACATCCAACCATGACAAAATAAAGAAAAGAAATATAA
GGCGATGAGCAATAAATATTAAAATATATTATATATATAAAACAATTAAAAGTGACAACA
GTTGGTAAACTAACAAAAATAACAAAGCA
>386_SgrAI_305E40_NODE_1_L205
ACTCTTTCTGAGAGCCACAATTGTGGAGTGTGGTCTTTACTTCTGACCAATACTCCCCCT
TTGCTTTATCAAGCAGAAAAAGGCTATTTTTCCTTTCGAGCTTTCTTATTCGATTGAGCA
TAGAGGCCTCCATACTTTCATTTCTTCTTATGAAAAAAGGTTCCCCCCTTTCTTGCCCAA
CTATTTCGGGTAGAGGAAAATTGGGACCCTGCGATGGGGCT
>389_SgrAI_305E40_NODE_1_L200
ATTTTTGCACACCCCTACCCCAAAGTACTCCTAATCTATCAAAAATGTGCTCTATGTGAG
TATAAACGTCTATTGATACTCATAGAATATCAACGTTCTTATTTTCGCAACTTATATTTT
TTAAACATGAGAATTCTTAAATCGGTTTAACTATTATTTTATAAAATTTACCTAAAATTT
TGATAGTATTTTTTTTTATTATTATACAAGACAAATAAAAGAGAAATAGG
>392_SgrAI_305E40_NODE_1_L257
GCCCGTTAAAAAAGAGGAATAAATCAAATACGCCACAAATTGGGTCCTCTCGGCGATCGA
ACCGCTGGTGATTCCGGCTGCGGCGATCGCGAAAGCCCATTGATAGAGAAAATTACTGTA
ATCGAACGAACTAGACGGGATCTCTTTAAGTCCGAAGAAATGACGGCCGATGAATCCATT
TGAGGGACCACCCCAAGCGAAAGCGAATCCGAATAGATAGTAGAAAAGTCCACCAGCGGC
AGCATCAAGGACATTTGTGAGCATGATGTTCATTGTATTCTTTGCGC
>394_SgrAI_305E40_NODE_1_L259
ACCCGGTTTGATTCAAATGTACAAGGTTCACTGTTCCATCAACCGGGTCGAATACCCGAA
TCAATGCTTGGATATCAACAAACACCACCTCACACAGCTCAATCATCCGCTCAAGGGTTT
CCGGCAAAATCTCCCCGCCAACACCTACAGCCAATCCAAAATCAAATTTTGAGTTCGGGA
GATCCGAGGGAGTTACCGGGTCACATGCAGTGACCCGTTTTAGGATCCGATCTTGGCGTT
TGCTTTCGGTTGAGAAATGGGCGTGGAAAACGGTGGGTTTGGGAGAGGG
>395_SgrAI_305E40_NODE_1_L224
AATTGCCAAAAAATCAATTATTATTAATTAGAGGAGATATTAATTTATAAAATCCATCTT
AATATTTAATTCTTTTTAAAACTGTAAATAAATTTATAAAGTTTTAAGATATAAATTAAT
AAAATTGTACTCATTTATGATTTTCAAATTATATAAACACGTGGTAATGGAGTTAGGATT
TCAATTAAGACGATTCAAAATCGAAAAAAATAAATACACAAACTAGCATATTCAACATCT
ACTATATA
>403_SgrAI_305E40_NODE_1_L222
TATTTAATAATTTTAATTTATCATTTACTCTTATCTTTTCATGGTATCTACCACATACTC
TAAAATTTCTTATAAGTTTATTACCCAAATTATGGATCTATGACATTATGTTACAATGGA
AAACAATACAATTATCTATCTAAACATTGTATTCATTGAAACAATACAGTATAATATAAT
ATATTATAACAAAATATATTTTTGAAACAATACATAACAACCATTCAACCAAAGTGGTAA

>405_SgrAI_305E40_NODE_1_L243
TCAAAATAACAACTTTAATATAAAAAATTTATTCTTTTTAAAATATAATTAATTGTTTTA
ACCTTTATTTTGGTTCTAACATACATGAAAAGAAATAGTGAGATAAACTTAATAACATAT
TAGGTGAGATAAACTTAAAAACATATTAGGTTAAAATTAAAGAATAACTAAAGTAATTTA
AATATTTTCAAAAAATATTGTTGACACTTACCGTCGTAGAATGAATTAGCTGGTTTCTTT
AATTTTAACAACTTTTGAAATTTTTGTCCTT
>408_SgrAI_305E40_NODE_1_L254
TGCAAGTAATTAGTTGTATATGAGATTTAAAGAAATTATCAACGTCTCAGGTGATAATTT
GTTCAACAGCAAAAAAAGATGTAAAAATTAATTCCTATTAGTGTTGCATAGGATTCTGAA
CTGCTCAAATGAATTCGATTTTGGGTTTGCGTTTTGATTTTGTTTTGTTGGTAATGATTT
TCAGATTTGAGATCTCCAACTTTTGCAAGTACGGAAGATTATTAGTCTAATAATAGCAAT
TTAGGCTAGAGAGATTAGCCTTTTAATAATCTATATTTTGTGTT
>409_SgrAI_305E40_NODE_1_L132
GGATTACTATTTTTATGTTATAATGCAAAAGAATCTTTCTGAGGTGACTCTAGCACCAAA
AAATTTTAAAATTGGCTAAGAATTTAATTTCTGAACTTCAATGTGACCTTTGTAATAAAA
CTTAAAAACCATAAAACAGGGCGGTGAAGGAACTAAAGGAAG
>409_SgrAI_305E40_NODE_3_L70
TAATATAGAAAAAAATATGTGTTTTAAAACATCTCATTGTTATTATTCAAACAAACATGA
AATTTAGCACTTTAGGATTACTATTTTTATGTTATAATGC
>409_SgrAI_305E40_NODE_4_L94
TTTTTATCGAAACACTTTCCATATAATATAGAAAAAAAATATGAATTTTGAAACATCTCA
TTGTTATTATTCAAACAAGCATGAAATGTAGCATTTTAGGATTACTATTTTTATGTTATA
ATGC
>409_SgrAI_305E40_NODE_5_L120
GGATTACTATTTTTATGTTATAATGCAAAAAAATCTTTCTAAGGTCACTCTAAGCACCAA
AAAAATTTAAAACTGGCTAACAATTTAATTTCTCAACTTCAATGTGACCTTTCTAATAAA
ACTTAAAAACCATAAACAGGGCGGTGAAGG
>411_SgrAI_305E40_NODE_3_L94
TTTTTTAATTATCTCGCTTAACAATCCAAGCGAAATAGATTTCTATGAGAAGTCCTCTCT
CTCTCTCTCTTCGTTCCTAAGCCACTCTCTTTTCTCTCAGATCCACAGCTCCAACAAATT
TTTC
>411_SgrAI_305E40_NODE_5_L77
AAGAAAGCTTCTCAAAACACAAATTCATTGAATGAAAATTTTCCAAAAAAAAAAGAAACG
GCAAGGACAATTTTGTAAATTACTTAAAATTTCATGCTTTTTTTTTT
>414_SgrAI_305E40_NODE_1_L231
AAATCTTTGGTTGCGAAACCTTCGAAATCCGATGGGTTACCGGGAAATCGATTTGGTTAT
TGTGAATGATTTGCTAAATGTTTAAGATTTTCGACTGCCGTCTCCGTATCTTTTTTTTTC
TGAAATGGTGAAGAAGCCCTTATTTATAGGAGTCGATTCGGGTTTGAAATAGGAAAAATG
CAGGGTAAAGAGGTAAATCGGGGTCGATCCCCGTTTGAAATTTTGGATCTCAAATTTATT
GTGAATCTTTGACTTTGCGAA
>419_SgrAI_305E40_NODE_1_L218
GCCAACGCCGTTAAGTATTCTAATGCCAGGTAATATTTTTCATCCTTTAAAAAGAATTAA
ATCCATACTAAATTTCTATTAAAATTATTTGTATACTTATATTAATGAAATCTTATTCTT
TTAATTTGATTTGATTTGCTGATTCGATTTTTAATTTGTAACCCATGAAAATGCAATCTA
TAAGAGAGTACAAGAAAGCAAATGATTGAAGACATTGAAAACAATGAGTAATCCCCAATT
TCCCAACC
>427_SgrAI_305E40_NODE_1_L96
ATCTACTTGGATGTTAGCTATTTACTTGCTTAACTAAATTTCTTTTTATTAATTTTCATA
TTTAACACAACTAATTAATCGTCGTGACTCTGGAAAAATAATTTATATTTATAGGGAGGC
GGTTGG
>427_SgrAI_305E40_NODE_2_L83
CGGTTGGTGCAGCGATATCACCGATTGCCTTTACCGTTCAACTATGTTCTCAGGTTCCTC
CAAGCATATGAAGCCAGTAGGTTTTTTCGCCGGAATACTTCATAATACTTCTA
>431_SgrAI_305E40_NODE_1_L109
TAGATAACCCCAAAATCCGTACAGTCGCCGGCATTGACCTCAACCATGGTGACATTGCAG
GGTACCTCCCGGAGGAACTCGGCCTTCTTACAGATCTTGGGATTTTCCATATCAATTCGA
ACC
>435_SgrAI_305E40_NODE_1_L313
AGAGAATAATTAATGTTCTCAATGATTTCTAGAATAATCTTTTTCCCAACGAATTGATTT
CCAAGAAAAAGATGGAGAATACTTTCATGGAGAAAAAAATAAGTGTTAAAAGCGTGAACT
CCCATTTTATAAAACCCTGTCACAGAGAGTGTAAAAGAGAAGAAACTCACAGCAGAGAAA
ATGGAAACCGCAAAGGAGATCGTAGACAGCACAGCGAAAGCTGCAATGGAGAAATTGAAG
GAGATGAATATGGCGGAAAACGCAAAGGAGATCGTCAGCAAAACGAAGCCGTTCGTATCC
AATTTATTTGACTGGTTGCTAAAAACTTCGAAGGAGATCGTCG
>436_SgrAI_305E40_NODE_1_L218
AAAAGCTTTTATATTTGTTAAACCAACTAAGGTCCCAATAGAAAACTACAATGTGAACAT
AAAAAAGGAAATTCAACTATGATACAATTGTCATTGAATCCCACTAATTGTGGCATTAAT
ACATTATTGTACAAACAAAAATGTTTAATGAGAAAATTAAAAGTTAATCTCTTCATAATA
CATTGATTTTACTTAAACCTAGTAAAAAGGTCAAAACAAAAAATATAAGTAAAATTTGAA
AAATAAAA
>439_SgrAI_305E40_NODE_1_L237
TTCTTTAAAATTATTTAGAATCTATTTTTTCTTTTTTATTGATCTTATGAAATTTTAAAA
CTTCAATTATATATTCACTTTGGTATTTTGAGAATTAAAAATAGAAGGCACAATATGCAA
TTTGACACTTTAACTTGGCTCCAACTTATAAGTTGGAACCTAAACTTTAGCAGTTCACAA
ATAGGCACTTCAACTTGCCAAATCTTTAACAATTAAACACACTCCCCACGCAGGCATAGC
GCGTGTGTACAATCGCACTGACATGTA
>442_SgrAI_305E40_NODE_1_L256
AGAATAGTTGGGACCTCTACAATTATATGTTCTGTGCACCACATGTGTTACCTTCAATAC
CTTCCGTTCAACACTCCACGAGATTATATTTACGTGATCGAGTTAGCCGAATCGATAATC
TTTTATTGTGGACTTAAATTTAAAATCTTTTACTTGCTTTTTTCAATGGAATTTATTGCA
CGAAATTTATTTAATATAATTTAATTATTTATATAGTTTGTACATATTATTATACTGAAG
CGAGATTTATATCGAGTTTACTTGTGGACAAAATAAAAAAATATTT
>448_SgrAI_305E40_NODE_2_L80
TGAAGGCGCATTTGAGAGTTAGCCAAATGGAGAACCAAGTTTTCCCTTTGATTCTTCACG
TTATCATCTTGGAACCCAAAGAAGAGTCCAAGCCAGTCCATGAGGTCCAT
>448_SgrAI_305E40_NODE_3_L117
AGAAAGTTCTGGATTTTGGCGTCTTGGCAGTCGAACCTGAGACTTTTTCCCAAGATATGA
ACACCAAGATGAGTAATTCTTCAATAGCTTCTGACGGAACTGCCGGAGGACACCATAGTC
AAGACGGTCCGGGGCGGTAGGCGGTGG
>450_SgrAI_305E40_NODE_1_L223
CTCTTTCCCTTTCATACTCCCTCTCCTTTTCCTTCTTCCTATCTCTCTGCTTATCGCTAT
CCTTATCCTTATCCTTGCTGCTCCTCACCCGCTCACTATCCCGATCTCGTTCCTTATCTC
TCTCCCGGTCTTTTCCACGATCTCTACGATCTTCCTTCCTTCTATCCCGAGTTGAAGACC
GATCCTTCTCCAACTCTTTACTCTTCTCCCGATCTCGTTTATGCTCTTTCTCTTCTCTTC
TACTACTTTTCCT
>452_SgrAI_305E40_NODE_2_L109
TAAAGGGGCTGGTTGTAGGCGTTTTAGTCGATTTTGCTGATTTGGGTGGAGTTTGGGTGG
AGCTGTGGGTGGCGTTCTCTTGGGGTTTTCCAGCGGGGGAATGAAGGAGATGAAGGGCAT
TGG
>453_SgrAI_305E40_NODE_1_L197
CTTCTTATTCTAAAAAAGTATTTATTTTTAAAATTTTCTTTTAGTCACATACAAATATAT
AAGAATAATTTTAGACCATAAATTTTAAAAAAAATTATTTTAAATATCATGTCTAAATGT
AAAAATATAACTGTTATAGTAAAACATATAAATAAAAGCTAATTAGAAAAGGTTAAGTTC
GATGTACTAAAACTTATACTATGCTCAGTATTAAAAAAAAGAT
>454_SgrAI_305E40_NODE_2_L70
TAAATATTGTTCTTGAAAAATTAACTTCATGAATAATGTTATAATTTTGTTTTTAAATTG
ACGCAGTTATTTTGTAAAAAGAAGAAAGAGAAGAATAGAG
>457_SgrAI_305E40_NODE_1_L222
TTTTGAGGCCTCCCCATTTAAAAAAAATGAAAAAAATATAATTTAGATTCATATTTGTGA
TTGTTGACATCAAATTTTTACCCTTCACATCGCAAAAAATACCCGCTTTGTCTAGTTTTA
GTAATTTTTAAAATTTTTGTCTATTTCAATTAATTTATAATTTTTTTAAATTTTTGCCAC
GCGCCCCTCTTTTCCAATTAACCCCAAACCCTTCCCCATTTCCCCTGTTGGTCGTCTTCT
TCAGCTTTGAAG
>461_SgrAI_305E40_NODE_1_L210
AGAAATTAATAAGAGAATCAATACTAAAAGGAAAGAAATTAATTGGAGAATATCCCTATT
CTAATATAATCTCTAGGTAAAGGAAAGAAGTTAATAAGGAAATATTTGTATCAAAAATAT
TAGTCTTAACATATAATCATAGTATATACACTCTTGTTACATCAAGCGTACAAAAATAAT
TAAAAATAAAATATGAAAATAAAAAAATAACCATTTCTAAATAATTTTTCTTATTAGGAG

>464_SgrAI_305E40_NODE_1_L177
CAGAAAAATTCATCTTTTTATCTGAAAAAAAAAATTATTATTATGGCAATGAGTATCCCA
GGTGCTTTATCAGGAACATCGTTAACGGCGGAATCCGGTGGAGTTTCATCTGAAGTTCCG
GCGAAGGGGAGTTCAACTACATCAGCTATATGGATGACGAATCTAAAAGTACCGGTTCAG
AAAACAGGAGTTGAAATAGACAGGTTG
>467_SgrAI_305E40_NODE_1_L77
TAATAAGCCTGACCACCCACTTGACTAGTCACCGGTCGTATAGCCGGAGTTTGATAAACT
CCGGCGGACGTTTGAACTATATATACTGGTTGGTGTTCAGTTTGCAC
>470_SgrAI_305E40_NODE_1_L246
CAAAACCATGACACAACCGTCGTCCTCTACCGCAGAAACCCATCTCCGCCGCTCGAAAGC
CGCCATCGACGACTTCAAAATCATCCTCGCCACCACCGAAACGCTATTGCTCTCCGACAA
ATTGGACCTACTGGAAATTTTCCCGGCGATGACGGTGGCGTCCGTACTAATTGACGTCAT
CAATTGCATCGATAAAATCTCCGACGCCGTTGAGGATCTATCGGTTCAAGCACATTTTAA
AAAGGCGAAGGACAAGGAATTTTCTTCTCCGTCGCC
>473_SgrAI_305E40_NODE_1_L197
TTATGTTAGATTAAATTAATTTGATATTTTAAAATTGTACAATAAGTATTATTAATTATA
ATTATTTTTATATTAATATGATTAAAAAATATATAATAAAATATTAATCAAAATTTATAT
AATTTTATTCTAAAAGTAAAAATTATAACACCTAAAATATGACAGGTTGTATTTTCTTCT
TACCAAATTTGTTTGAGGATTATACAAATATTTGTTTCAACATTT
>478_SgrAI_305E40_NODE_1_L246
AAATTAGATTAATTTAATACTTTAAAATTAATTTTTTAAAAAAAATGAAAATACATTTTA
AAATTATTTAGTTTATTTTGAAAAATAAAAATATTATATAAATGAAATTCAAAAAATTCT
TTATTTTACATTAAATTAAAATTTCAAATATAACAATCTAGAGATTATCAAAATAAGTTT
CTTTCCTGATGGTCCAAGTCAATCTTTTTCCTCAAAATTTCAAAAAAATGTACTATAATT
AACCTTTTGTTTTTTTGAGATTGCAGCAATTAGGAC
>479_SgrAI_305E40_NODE_1_L217
CACCGCACTTCCGGCACCGAGCAACAACGAGAATTTGACGACAAGAAGGGCATGAAGAGT
GTGAACCCAGCCAAGTATCAATACACTGAAGATGGAAACTATGGCCACACTGCGGCAGCA
CACGGATCTCATCTCCGACGGCGTACTCCGCCAGACAAATAGCACACTCCGCCGTGAACG
GCGCACCATTCGCCGTACTGCTTGGATCGTAGGTGAATTTGGGCAACGACTGCAATACTT
TCTTCTT
>483_SgrAI_305E40_NODE_1_L214
TTCAAAAATATATTATTTTTAAAAGTTGAACACATATTTATTGACTCTTTTAAAGAATTC
GAATAACATAAAAAGATATATTTGAGACAATATATAAGGAAATCACAAATATTAAAGAGT
ATTTTTATCTTTTTTTTTGTTACTTATTTTCACTTGTATGTATTAAATATATGGTAAGAC
TAGTTGGAGAGCTTAGTGCATCGTGCTAAATTCGACATAAATTTATTTTTAAATAAGTAA
ATAA
>487_SgrAI_305E40_NODE_1_L214
AACAACTACAAAATGGGGCACTAATGAACACGGCATTCTGACATTAATGCTTTATATCGT
TGTCTACCTTATGGTTCCATAATCAATCAACGTCCCGCTTTTAACCTCATTCATTTATTA
TTTTAGTGTCTTTCCGTGAAGTTTCAATCAAATTTAAATAGTTGATGCACATATTTAAGG
ATGATGTTTTTATCATAATTTTTTTATATTTAAAATTAAAATTTAAATTTAAAATATT
>489_SgrAI_305E40_NODE_1_L119
AGTGTTGTTATTGTATTATATCAAGTTAATCCACAACCACATCTACCTCATAAGCATTCC
TAAAAAAATTAATATTTTTACCTAAAAATACATTAGCAATGTAAAAACTCTTCCTTTTTC
TTTCTTCATTTTTTTTAAGGAAAAAAAAA
>491_SgrAI_305E40_NODE_1_L241
TTTCTCAATTTTTTTTAATTATTAGGGCATAAACATCATTACAAGGAAATCTAGAGTCTC
TTTTGGCAATTTCATGGTAATTTCATTAGATTATTGAAAATATACAGAAGAAAAAGGAAC
GTAAAAATAAATAAAATAAAATAAATTAAAAATAAAAATAGACACAAACAGAAGGAGTAG
TGATCACTGAAACCCTAAAAATTTACAGCCTTTCTCTCTCACCTGATGCTTTCCAAAAAC
CTTCATTTTTCTTCTCATCACTCTTCCTTGA
>496_SgrAI_305E40_NODE_1_L230
TCTTTTTAACAATTTAAAAAAATTATATAATCATCACATACAACAAAATAACAAATTACC
AATACAAACTTAGCATGTCACATAAGTAATTAAGCTATGAAATGATTGATAATTATGTAA
ACTTATGAATATTTACCAGCTAATAGAATCAAATGTACTAGATTAAATTAATTAAAAACT
TAATGTTCTTATTATAATATTATTATCAATATCAAAATAAAAAAAGAAAAACTTATAAAT
CCCTTCCTCATCAGTTAAGG
>500_SgrAI_305E40_NODE_2_L80
GAGAAATAGATGACATTATTGCAGGATATTGTTTAAACTTTTCCAAATTGCAAGCCAACT
TACTCCAACTTGCCTACAATTAGTCACCAAGCAACTTTCATAACTTGAAT
>505_SgrAI_305E40_NODE_1_L214
TTTTGTAGACTTTATATAAAGCATATCGTGTAAAGAGCTAATAATCATTTTTTTCCTACT
CTTTTTCAATTTACAAAAATTCCTTAAAAAATATGGCAATCTGGATATATTAGTTTAGTT
TCAGATACAAAAATTAGGATTTTTATGTATCAGCAAGTAATAGTTAAAGTATGATACATT
AAACATAAAGATGATTTAAGAATCAAAATTAATGTATTCGAATTATTAAA
>508_SgrAI_305E40_NODE_1_L157
TAAATTAACCAAAATTACTCAAAAAAAAATTTCAAAATTGAAAAAAAAATTGTTTCATAG
GTAAAATAAAGCAGACAAACCATATGTGTGATTCCCATCTACCAGTTCTTCTGTAAAAAG
TGACACCTCTGTACTGTGAGCTTCTGGACCTAGGTCCTCTCCTACTTTTCTTAACTGGCT
GGTGTTG
>514_SgrAI_305E40_NODE_3_L88
TAATTCTAGCGTCGTAGCATCTCCTGATACCGTCACCGAGGAAGTGAGGTTCAGCACCAA
GCACTCTATAGAAGTCTATAGGCATTGAAATATGGCGGGGGGGGGGGGGGGGGGGGGG
>515_SgrAI_305E40_NODE_2_L97
AATTAATTTTAAATACACATTAAAATATGTAATAATATAATTATAGAGCGTTATATCTTG
CTAGGTCATTTTAAAGTCTTCTAACGCGCGAAATACTTGTTGACACCGAATTTTTACCCG
TCACATC
>516_SgrAI_305E40_NODE_1_L287
CTAAAAATAAAGTTAAGGGTATTTTTAGACTCAGAAATGGATGAATGATATTTATAACCT
ATCTTTTTCATAGATTAGGGATATTTATGACTCTTTTTCCCAAGGAAAAACACAAAGGAT
AAAGGCACAGGGCTGCGCAACAATCAATACAAATATTATATCCAATCTAACAATATAACT
CAATACAATATATAACAACCATTCAAACAAGTGTAATGAGGAAATGGAACAAAAGCTATA
CATTAAGGACTATTTTGATCATTTTCTCAAATAGAAGGACTATAATCACTAATTTAAAAC
TTAATGGGACAGGTAGA
>518_SgrAI_305E40_NODE_1_L204
TATCTATCTTAATCTAAATAAATTATATATTTATTAACTTATGTCATTTCAACTTTATCA
ATTCAACCAAATGTACCAACTTACCACCTATAAACTAAGAATTACTTTATTCCATTAGTT
CTTTTGACTCAGGGTAACCAAAGGGATGAAATTTGCCGACTTTGAAACCCAGTAAGGACC
TTGTTTTGTTCATAATGACACTTCAAGGATTAATCTGCAATAGGTGTAAACTTT
>528_SgrAI_305E40_NODE_1_L224
CTGCTCATTCTTCAACCCCAGGATGTGATGACCTATTCTATCTTAACTTTAGCTACTCAG
AAACCTAAACGATGGATGTTTTTCCCCCGTCTTCCCAAACCAATTTACCTATTTGAGATG
TCTCCATGTGTGGCGTGATAAGATAAGGACCACTAGGGGCCCGGTTTGTCCTTCTTCCCG
CAAGAACCCTAACCCTTCATTCTATTCCATACAGCCTTGGTAGGACATCTATTTCTCA
>530_SgrAI_305E40_NODE_2_L91
TTTTCAAGAACTGAAGGATTAAACACTGGCTTTGTAAATGGAGGTGTGGGTGTTTTGGGG
CTTTCCATATTCCTAGATGGCAGTGGTGGAGGTGGTGGAGGTGGACGTGGCGGGGGGGGG
G
>533_SgrAI_305E40_NODE_1_L135
AAAATTGTAAATACTCATCTTGAACTTTGAACAATTCAACTATTTTACATATTAAAAAAA
ACTTCGAAAAAAATTATGTTAATTTAAAATAGAGGGGGTATTATAAATAAATAAATCAAG
TACATTCAAATGTTAAAAAAAAATAAAGTCTTAATCGTA
>542_SgrAI_305E40_NODE_1_L273
TAATTGTGATGACGAAGGTGGTTGATGGTGGTGATCGATAGTTGGGATGACAAACATTTG
TCTTTTTTTTTTTTTTTAAATTTCGTTCTTTTTTCAATTATGAAACAAAAAACAATTATC
TATTTTATACTTTTTTAAAAATAAAATTTATTCCTAGATTTAAATAGTAAGGTTAAAGAT
AATTTTTTAATATTTATTATTTAATATTTAATACTTTTTCTATTTTATTTTATGTGACAT
TCTTTGATTTGATAAAATCTTTAAAAAAAAGGATAACTTTTGAAATTTATTAT
>548_SgrAI_305E40_NODE_1_L217
CGTTTCTTTCTCTCCTATAGTCCTTCTCTCAGTTTCAAGAGTCGAACCTGAGAGATCCTT
CCCTTCCTCCTCCTCCTTCTCTTCGGCCTCGGATTTCTCCGTACTACTCTCACTGCTTGT
AGTACAACCGTTACTGCTACCAAAAGATGAAGCCCTACTAGACAAACTAGGTGTAGCAAG
ATAAGTTGGCTTCAATTGTCCAGCCATAATCACCAAAAATTTCTCTTCAAGAATTGGTGG
TTCCACC
>550_SgrAI_305E40_NODE_1_L215
TAAAAGAAAGAGTGTATTACGCACACTGCTTAGGTGAACTTCTCAGCCTAAAGAATAATG
GTTTACATATTAAACTTCCTCTTAATAGTTTAGCTATAAAACTTAAAAAAAAAAAAAAAG
AAATAGGTCTGGTTTTGAACTGTACAACTTAAATTCTCCTTTAGTATTGAGTAAAATGGG
AACCCAAAATAAAAGCAATTCATATTTTTCATGTCACCAACAAAATTAAAT
>551_SgrAI_305E40_NODE_1_L221
TTTGGGGATGATAACATATACACAAATTTAATTTTTACCTTAAATGATAAATAAATCATT
TTTGATAGAAGATAAATCAATTTTGACATTCTAACATTATAATATAATACAAATATTTGG
TAAAAATCGCATATTATATATATCGACAATATGTATCTATGGGCACAGATTAGCTGCGAC
GACAGCTTATCATGGGGTGTCACAACAGCAGATCAAAACCACACTGCTTAGCCCCAGTCT
GACATGTAATT
>555_SgrAI_305E40_NODE_1_L205
TGAATTTTATATTTATTATATTTTAAACAAAGATAAATTATATACATTCAAATGTTGAGA
AAACAAACAATCCTAACTATATAATTCAGATCTTAATGCAATGTTTTAATATTCAGATGT
GTATTTAGATTCAGATCTTTAAATCTTAGCACACATATTAATATTTAGATGTACATAGAG
ATTTAGACGTTTTAATCTAAATAATAACAAATAAAATGT
>557_SgrAI_305E40_NODE_1_L114
CCATAAATTTTAGCCATGGAAAAGTTATCTTGGTAGTTGTATCAGCTTGTTTTCCACAGC
GTAAAGACGACGTCGTTGAGTCACCATTTTTTGGGCATATAAAGAAGTTCCTTGACCCTA
ATGCATTCAG
>559_SgrAI_305E40_NODE_1_L225
TTCAAGATTCAGGACAAGAATTCAAAAGGGTGTTCAAAAACATGCAAAAAGTTTTGATCT
TTGTAATTTTTTTCTTCTGATGAATGAATAAATTTGCAGTGGCACCCATCAAGGCCAGGT
GTTTTTTACTTCTCGTTCAACAATGGGACCAATGCAGCATGTTTACAAGGTCAAAAGCTA
GCAATTAAGGTATCATTCTCGATTCCGGCGTCAAGTCCTGCCTCCCCGCCGGAAAATCCA
CCGGCTGGAGCTCCA
>561_SgrAI_305E40_NODE_1_L206
TCTCAAATTACTTAAATTTTTGAGGCTTTTTTCAAGGTTCAAAATACTTAAATTTTTTAA
AGTTCAAGATGAATGTTTGAAATTTTTTTCATATTTGCCCTTGTATTAATTGAACTTTTA
TATTTTCTAGGAAATAAATTACACTATATATTTATGATTTTACAAAGGACAATAGTAAAA
AGTATAGTATAAAATTTATTTTTGAATATTTTTTTAATATATGTTCACAAATTCAG
>562_SgrAI_305E40_NODE_1_L217
TATAATTACATCTAGATTTTTGCCGCGAGTCGTAATAAATTCACATTATAACTATGTTAG
CTCATTAACTAATATATATTTATTTATCCGCGTATTTTTTTTTTCCTACAAATAATTCTA
TTAACAAGTTAGTTATTAGTCAGGAAAAAAAATGGTGGGTTTTGGTTAACTGGGCTAAGT
ACCTATCAGCCCATGAAATTGGGCTTTAGTTGAATTGATACCCGACTCAAAAGAAGGAAA
AATTACG
>566_SgrAI_305E40_NODE_1_L138
AATAACTATACATTAAGTTATTCAATTTCGATAAATTTAAGCATCGAATTAAACTACATG
CTCCATTGCTTGTGCGGCCCTTGGTCAATTCCTTTGAGTTTCATTCTTGAGAACTGATTC
GGGTACTTTATGATGGGATTTAAAAATAAAGGAT
>568_SgrAI_305E40_NODE_1_L223
TTGGGCTTTTCTATTTTTGTTAGACTGAAGATAGACCCTTTAAACTAGGCCCATTATAAA
TTTCGACCCATTTATATACATGTGATTTCATTCTACGATTTGAAAATTATAATAATGAAA
TAATAAACTTTCTGAAAAACATGATTTGAGAATTTCATACGAAGATTTTATATTTTTCAA
ATACATAAATCAATACACATATTTATATTTTATACGGGAAAATATCATTTTATATTTATA
TGATTTTTT
>576_SgrAI_305E40_NODE_1_L189
AAAAAACATATCTATATTGAAGATATTGAATGCCCCACCACTTTTAATTTATAAATTCAC
CTCTACTTGGAATTAAAGATTAATGCAAATCAAATGATAATAAATGAATTTTTAACAATT
CTTTTTTATCTTTCAAAAAATAATGAAGCTTTCCAAAAATTATCTTTATATTTGATGATT
TTTTTTCAACTATCTCTAATCTTAAGAAAAATTTGAAAA
>578_SgrAI_305E40_NODE_1_L218
TATTTAGTTGGTATTATATTTGATGACCTTCCACTTCAATATCAAGAAATTATTTCTTGA
GTTGGAATTCAAATTGTGGTTACAAAAGTTAAATAACAAATATGTAAATTCTTGAGATTA
AGCAAGTCAAATTGACGGGTCATGATTCAATTCGTTTTTAGTTCATTTGAGCCCAATCCA
TTTTAGTCTATTTGAGCCTAATCCGTTTTGTGTACCATTTAGTCCAAAGAAAATTT
>579_SgrAI_305E40_NODE_1_L226
CTCTGCAACTCACAAAATCAAACCCCTTCTTCAGAAAATCTCCTCTCAAATTCCACGCGC
GGTCTTACTCCTCCTTCACCATACGCGCCACCACGGAGGAATCCTCAGCTTCCGACACCG
AAGAACAAACCACCGCCGATTCATCCTCCGATCCCGACAGCTTCGAGAATCGTCTCTCTC
AAGTCCGTCTCCGGTACCGAAGCGGAACAGGGAAGAAAGCAGAGGTCCGAAAAACACGAA
AGGGGAAAAAAGGTTC
>589_SgrAI_305E40_NODE_1_L236
TTTTTATGTTTTGGATTTCTAGATGATAATGGCAGCCATAGAAGCTTTGAATGAAGAAGA
TGGATCAAATAAATCATCAATTGCAAGGCAAATTGAAGGGACTTATGGTACACTACCACC
AGCACATGGTACACTCCTTGCACATCACCTGAACAAAATGAAGCAAACTGGACAGTTAAT
AATGGTGAAGAACAATTACCTGAAGCCTGACCCAAACGCGCCGCCGCGCCGTGGACGGGG
ACGTCCTCCGAAGCCGAAAGCTCCAG
>591_SgrAI_305E40_NODE_1_L229
AAGATTTATTTTAGACCACAAATTTTAAAAAATTTCATTTTTTTCTTTAAATATCGTAGC
AAATCAAAGAGTGTTACATAAAATAAGACGGATAAACTAATTGATAACTATTTTTTTTGT
TCACTTTTACTTATCACTGTATTATTTTTTTAGGTCATCTTTGGATAATTTCAAAATAAA
ATTAAAGTAACTAAATTTAATATTTTCATATTAATATGATAAAAGAATACCTTTTAAAAT
ATTAATTAAAATTTACGTA
>597_SgrAI_305E40_NODE_1_L224
AAAGTATTCAAGACGAGACCTCATAGCTCTCAAATCACTTCATTTACCTCAAGTACATTA
CTTTCTTAAACTCCATGTCGACTTGTGTTGCCCAGGTTAGTTGTTGCATATCTTGACTAA
ATCTACAGGATACCTGCCACCTCCACCAGCTACACGCTCTGGGTAACCACATCCACCAAG
GCTACGACAGATCGAAAACATCACCTACTGTTTTTATCTCCACTAGACTTTGAGCTTAAG
ATGAGACCTCACAG
>600_SgrAI_305E40_NODE_1_L76
TGTTGTTGTTGTTGTTGTTTCAAGTCCATGATTTTGGACAAGATGCTCGCACAATTCAGT
ACTGTTCATGTTTTTTTTGGTGGTTGTATCTATATGTGCAATGGAT
>600_SgrAI_305E40_NODE_2_L127
AAGCTCTGTCGAATATAACGTGCTCCTTTCAAGTCCACGATTTTCCCAGGAAACAACCTC
TCCACTTCTATAAGGTAGTGGTAAGGTTTGCGTACATTCTGCCCTCCCCATATCCCACTT
GTGGGATTCTGCTGGGTATGTTGTTGTTGTTGTTGTT
>607_SgrAI_305E40_NODE_1_L110
AAACTATAAGGGGTCGTATGATGAATTCCAGCAAATAATATATAATACTAATAAATATTT
GCATGTCACAGATGAACCCATGAATTTCTGATTCAGAGGAAATAGTCAACAGAAGAACAG
GA
>616_SgrAI_305E40_NODE_1_L207
CATTAATAAAGGAACTAAACAACGTTAAATTTTCTACACTTTATGCTCGACTTTAATATT
TTTCTATTTAAATTATGTTCTCGATAAGCTACATGTGAACCATGTCCGATCTAATTTGCT
CTCTTCAAAACTTTTTCAACCAACTTTTTATCTCTCTTATGTCTATCGTAAAATTTATTT
ATCTAAGGGAAAAAAATACAAAAGCAACAAATGGACCCCACATATGACAAATTTCTA
>623_SgrAI_305E40_NODE_1_L217
CTTTATAAAACTGAATACTCGTACAACTACAATACTAGGCTCCAATGCTAGATGCAGCTG
ATATAAATCCTCACTCTCCATTTAGCTCTATTCAGACCAATTCCATCCCAGCGTTCAATT
TTGTTTAGAAAAGATAAGAATTAGAGAGGTACTAAGTCGAAATCAAACCTTTAAGGAGCT
TAATTACGAGTTTCTTAGCAGGCTGAGGAGGGGTAGCTTTCTTGCGAGACAAATTGGCCG
TAACCCC
>627_SgrAI_305E40_NODE_1_L95
ATAAGTACTAATTTCTGTAGAAAAACATAGTATTAAAATACTAACATCTAGAAAATTAGT
TAACTTAAATATTGTTAAGTCAGCTGCTCATCAAATTAACATTAATGGA
>643_SgrAI_305E40_NODE_1_L259
TTTAGCATCAGAATTGATTAGATTAACGTGAAAGTCACCTGAGACACCCTGATTCTGGGG
AGCCACATTAAGAGTAGGAATGTCCATAGGAACTTCGTATCCCCCTAGCAGCAACAGCAC
CGCCACAGCATCAAAATCATATATTTTGCCTTGAAATGACATTGTAAGCTGATCGGAAGC
TCCTTCCTCGCCATTCATCGCAGTAGCCTCCGTGGACCCACCGCCGTTGGTTCGTCGCCG
AGCAGGTCGCCGGATAGCGTCGCCGGACAGTGTTGTCTGGTTCGCCGGA
>644_SgrAI_305E40_NODE_1_L232
TGTCAGTGTCTGTTCATGTAACCTAAAATTAACAATTAAGTGTGTTACATTATCTGTGTT
TAATTTCTCGAACTTACTTTAGATTTGTGTTTAATCAACATTAATTAATAATTAAGCTTT
CACTTACATAAAACATTTCGAAGAAATACACGACCACCGCCGCAAAGTTCACAGAAATCC
TATTTTCACTTAATTAAAAATTTAAACTTAAAAGCAAGAAAGAAATTGAGGATAAACTTC
AAGGCTTGCCAACAATTCTACC
>652_SgrAI_305E40_NODE_1_L221
TTATTAATATTTAACATTTTTGAAGGGATAAAATAGTAAATTATTATAATTTTAATAAGT
TATCGATTTACCCAATAATCCAATAGTAAAATCGAAATCGAATCAATAACTCGATAATTT
TTTTGTACAACCATTCAAAATCCGTTAAATCAGTAACTCGATAATAATAAAGCGATAATA
TTTTTTTTGATTTGCTTTATCGATTGATTCGATTTTCACACAGAAATAATTTGTTAAATT
TTTTTAAAAGT
>653_SgrAI_305E40_NODE_1_L206
CCACTAATCATCAAATAAAAGGCAGGTTTGGACATTTGGTTAACATAATCCTCTAGGAAT
GAAGCTCGAATTAATACATGTCTATTGCTAAGTAGTCCAATGTTGCATTCTCCTTTGAGT
TCACATTGTTTGAGAATAATCTCCCTTAAGTCTTGTATCGCCGGGCAGCCATACGAGAAC
TTCCCAGTTACCGTGAATGCCAGATTCTCCTTGATGATCATCTGCTCCACCTCATC
>658_SgrAI_305E40_NODE_1_L155
TTAAGCATCCCCTCTTTCGCCAACGCCGCAAGGATTCGGGTCTTACTCGACCCGTTCTCG
CATTGGCCCAAGCCATCCTTACAACCATTCGAAAACCTCAAGGCATTACCACCCTTTCCT
CTACCCAATTCTACCGCCTTTCCATTTTCGATCCGGAAAGGGGATATTGGTCTGACTTGC
CGCCG
>661_SgrAI_305E40_NODE_1_L232
TCAAAGTGATAGATGTAAATTTGTCAAGATAATTGTATATATATGCAACTGATATATATA
TATATAATTATATATCTGACAAGAAATTGCAGATAAAGAGAAGACAGGTGAAAGATAAAA
TAACAATGAAACTCTAACTATGTAATTTTTTTCAAACTACAGTGATATATATTATATGTT
TGTCTAGTTACTCCATTTTTCCATCTAGAAGGATTAAGTTATATTATAGAATATTTAATG
TAAATTTGACCGAAATAAAAAT
>664_SgrAI_305E40_NODE_1_L270
TTATGCTCAAACTCATACTCCCAGTTGCAAACCACCCAGTCAGACTTCTGATGAACTTAA
ATCAGTATTCATCCCTCTACATGTACATAATTGAGTTCGGAAATCTATCCACAAAAACGA
TAACTTTTTTCTCAAAAATGCTCCAATAAACATTTAAGGACTTAGCAGCTTGCATAATGA
AAGGATCTTACCCCAGCTTCTAGAGCTACTTATCATTAGATGCAACAGGGTGATAGTAAC
CGTAATTATTTCCAGACCAGTCCCACTGTTGTGCCATATTATACTGATGATGAAACACAA

>666_SgrAI_305E40_NODE_1_L83
AGCAATAAAAAATTAACAAGACAAAATGGATGTAATAACAAATTAGGAAAGTTTGGGGGT
TAAAATATAGTTTGTACAAAATAAGCAATAAAAAATTAACAAGACAAAATGGA
>668_SgrAI_305E40_NODE_1_L277
TTAGTTACATAATACTTAATGAATCCTCCACCCCTTTCCTTAACCTTTGAGGAGCTCTTA
AACACCAAACACTTACATATATTGATGAAAAACACAAACTTTCTACAAAGTACAAACAAC
AACAACAATTATGCCTCAATCACATCAGCTATATGAATCCCAAATTTTCCACATATTTAA
AAATTGTCTTCATGTTATCCTCAACATACAAAGACATAGACTGATTCCAACAAACACTCA
ACATACAAAGACTAATTTCAAAATTTGTACTTACTAGTACCAAAAAAAGGGGAAATCTTC
CAAAGTT
>669_SgrAI_305E40_NODE_1_L257
CTCACCTTTTTGTGGAAGACAGGTTTTGTCTGTCCTCCATAACCTGATTGCTTACGATCA
TAACGACGCTTTCCCTGAGCAGCTAAGCTATCTTTGCCCTTCTTGTATTGTGTAACCTTA
TGCAAGGTGTGCTTCTTGCACTCCTTGGACTTGCAGTAGGTCTTCTTCGTCTTAGGAACG
TTCACCTTCAAAATTTAACATCCGCAACTGAGTTAATCCAACAATAGCATATCAAAACAT
TACTAGATGCAATGAAACATATACAAAATTTACATGCATCTCAATGA
>671_SgrAI_305E40_NODE_2_L90
ATACAACCTTATCTCTGTTAGAAAGGTTATTTTTTAATACCGTATACTCAAGTAAAATAT
ATCAAATTTAAATTTTGAATTCACCTACAGATAAAGAAGAGAGAAAGAAATGAAAAAAAG

>672_SgrAI_305E40_NODE_1_L240
CCCCACCTTCTCATCAAATTAATGAATTCCTTAGTCTTTGGCTTCTCAAACTTATCATCA
AATTCTTCCACAACAATGGCATTCTCCGTAGCACTCGAAAGCGCCGTAGAAATGGCCAGT
CTCTTTTCCTTTTTGTTGATTTTAACTGACCAATCCTTAGGTTTCGGCCCAAACACAACC
CCACCACCGGGCCGTAAAGGAGTTCGGTTCGACCCACGTCGAGCTCGACCCGTTTTCTTT
TGTGGGTACGGTTTGATACCACCACCCCGT
>673_SgrAI_305E40_NODE_1_L212
TCAGGATATTTATCGTGAAAACAGTCATGGAGATCAAATATACATTGTACGACAACCTCA
AGCTTGCTCTGTTGCCTCAAATGTACCATTTCATCTACCGCAAAGGTGATTTCACACATT
CTTTCTTTTTCTCTCTAGGACTAACTTCAGACAAGATGAAGTTATTCTCTTGAAACCGCG
GTTGCTGAATCTATATCTTCACATGATTCTCTTGAAAAGATAAAAGAGAGACAAAGATCT
AA
>674_SgrAI_305E40_NODE_1_L93
TGAAACATTTCCTTAATTGAAAAACTTCCAATTCACTTTTTTTTTCATTCATTATTTTAA
CAAAGATATAACAACAAAATATAGCAAAAAATTAAAATTTTTGCTAC
>676_SgrAI_305E40_NODE_1_L210
ATTGTCCTTTTCAAAACATGCCTCCATTGCCTAATTCCTCCACCATCGTCGCCAATCACC
ATAGTACTAATTCCTGGGTCGACGATTTCCTAGATTTCTCGTCGGCCCGGAGGAATTCTC
ACCGGAGATCGGTTAGCGATCCGATTGCGTTTGTCGAGGCTCCGTTTCTCCAGCTTGCCG
GGTCGAATAACGGATTCGATAAATTGGATGATGAACAACTTACTACTATGTTTTCCGATA

>677_SgrAI_305E40_NODE_1_L121
CATATCTAGTGAAATCCTATAAGTGGAGTGTGGAGAGGATAGAATATATGCAGATCTTAC
CACTATCTCATAGAAGTAGAGAGACTGTTTCCTGAAAATTTTTATTTTAAAATCCATAAG
CAGAAAAAATTAAATATGACAAAAAAAAAAA
>677_SgrAI_305E40_NODE_2_L71
AAAAAAAAAAAGAAAAGGTAACAAAAAGAGGGACGGCAGTATGTAAATATCCTCAGTTTG
TCTGTCTTAGAAAAAATCTCCGAAATTTCGGTGTAAAAAAC
>682_SgrAI_305E40_NODE_2_L117
CACCTCACATTACAACTCATCAATATTATGAATAGATGATTTTTAAAAATAATTTCTCTA
AACTATAATTTTAAAAAGAAAGGAGAAGAAACTATAGGTTAAAAGTTTAATGAGTGTGTT
TTTAATTGGAAAAGGAAAAAAAAAAAA
>688_SgrAI_305E40_NODE_3_L92
CTAAACTAGCTAAAGTTGGCCTTATAAAATCCTCAATATCCGTTCTATTCACTTGGTAAG
ATTTCCTCGTTCCATTCACACTAGGTAAGATTTTTTCCTTTTGATAACGATAGTGTCTAT
TT
>691_SgrAI_305E40_NODE_1_L145
AAATTGAACCGAAAATGACCCTATTTCGAGCTTTCCAGCTGATTCACGGACGTCATCGTT
AAACGGAGCTTGGCCGATTGCATCGTGGTTTGATGGAGAAATGGGTTTTGGACAGACAAG
GGGTTTTGGTTGGGGTTTTTCGGTGGTTTCGAGGTGGGAGAGAGGAGAAAAGGGC
>703_SgrAI_305E40_NODE_1_L225
CTTTCGCTGGCAAGGAATTTCAAACTTGATATATCCAACATAGAAGTCTCAAGCCCAAAC
CACTAAGCCACCCTGAAGAGTCACTAATTGAATACTCTAGCTTACAAAAAAAAAATCATC
TAGATATTTTCACAACTTATGGATCACGTGTTGGATGTCCACAAGACACAGTAAAAACGA
GTTTATGTTTCGATATATGCACACTCAAAGTTAAAGTGTTTATTTACGAGTTGCATCAAA
TTTAAGTTTTAAAAA
>704_SgrAI_305E40_NODE_1_L200
ATAACTCATATAGTTATAATTATAATACAAATATTATCTGTCTCATTTTATGTGACATCT
TTTCCTTGTTGGTCCGTTCCAAAAAAAATGTCACCTTACTCTAATTGGAAACAATTTAAC
CTTAAAAGTTTCCTTTTATCCTTAACAAAATGATTCTCAACGACACCGTGTCAAGTCAAA
AAGTCACATATGGGACAGAGGGAGTAATTTGTTTGGTCAACAAAATTACT
>705_SgrAI_305E40_NODE_1_L219
AACCCAGCAGAGATAAGCCTGCGGATCAACAGATCAAAAGTAGTGAAGTTGATTTTTAGG
GATTTCTGGTCCATTTGAACAATAAGCTGCCAGGCAACATCGAACTGGCGGACTTTACAT
AGAATGTCGATGAGGAGATTGAAGGTGTCGGTGTCGGCGAGGGAGCTGGAATTGGGATGG
GATTGGGAATAGTGAAAGAAGGAGAGGGCAACTTTAGAAGAGTGTTTGAGTCGGAGGAGT
GTCTGATGG
>713_SgrAI_305E40_NODE_1_L84
AAATTCCTTTAGCAACAATGGTGGGGGAGGATTAAGGAGGAGTTTTAGTTCATACCCTGA
TTTGTGTGAAGTATCGCCGCGGTGGATCTCCGCGGAAGATCATTGGCGGGGGGG
>716_SgrAI_305E40_NODE_1_L256
CAAATCAATTTTGTGCATGAGTAACCAGGAAATGAAAATTAAAACCTCAAAATCCAACAA
TATTGCATCATATAAAAAATTCAAAAAAATAAAAAATAATACAACCAGAACAAAAATATA
AATAAATAAATAAATAAATAAATAAAACTAAGAAAAATACCTAAACCAGGACTCCATAAA
TTAAGGAAAAATGGGTGAAAAACTCTAAGCTCACAGATCCATAAGCAAATCCTCAAGGAT
TTCTCAAAATAGAGCTAAAATTTTTCAAATTTTCCAAAATAAATCC
>717_SgrAI_305E40_NODE_1_L302
AATATAAATACGTTAAAAATAAATAAATATAAAACTAATAATGACAACATACGATGATGA
AGAGATTACTACTCCTACTGACCAAAGTTAATCTAATGATCTGCAAATTATCCATTAATT
TCTTCATTAAATGTTTCCAGTAATTTTATTTAACTCAAAGATGACGGCGACCATTCAGAT
CCAATCTACACCGTTCATGACACAACAAACGCGTCCGATCCAACGGTCATAAATCATCAT
TAATTTCTTAATCCACAGTCTTCACTAATTAACTTCGTTTCTCATTATATATAAACAGAT
TTCCCCAAAGATTTACATAGAGAGAGAGAGAG
>721_SgrAI_305E40_NODE_1_L247
CATATACCGGTTTCTGACTCAAGACCTAGACGCCTTAATTTGACCTCCTCCAACCGATCA
AAATCTCAAGATCTTAAGGAAGTGGACAACTTTGAATCTTACTTCTTTGGAAATCAATCA
GGTTCTCTTCGATATTTAATTCTCGACCCCCCTTTAAAGCTTGAAGCAAATCAGAATTTA
TAGACGACGGGATGAAGGAAATGGGTCCTTCTTTTTTGAAATTCAGAATTTCTTATTGGG
GATAAGGATCCCTCGCCGCAAAAGCAACGGCTTGGAC
>723_SgrAI_305E40_NODE_3_L132
AAAAAAAAAATAATAAACAGAGCTCCCTGTATACCACCTTCTTCTTCTTCAATTTTGTCC
TCTAATTCCTCTTTTACTGAACTTTTTCCTAATGAAAAACTCAAATTGTAATAGCCATGT
CCAATATACCAGTTTCTCTTTCTGAAATTTGTCTTACTCTTA
>728_SgrAI_305E40_NODE_1_L216
CCTCCTGGTCACATGACAATAACTTTACTAATCACTCCAAAACTCATGAATAGTTGAAAT
ATGAACAATTTTTTTTTATTTTAAAAACAATTTAACATATCCTAATTATATTTACTTTAA
GAAAGCCAAATTACTTTCCTCTGTAGAGAAAAAAAGAAGAAAGGAAAATGGAGTACTCCT
TGTGTAGCGAGATGGGGATTATCGCTACTTCATCACTATCATCATCGTATTCTAGCTCAG
GCTCAC
>734_SgrAI_305E40_NODE_1_L231
AAAGTCTGCATGGGATAATTCCATTGTGTGTGCAATAAATATATGATCAGCTTAGATAAG
AGGTTCACATAATCCTCCATTGTTGATGCCCGAATTAACACATGACGCATTCCCAACACA
CCAATATTACAATCACCTTTTAGTTCATACTGTGTAAGAATGATCTTCCTCAGCTCTCTG
ATTTTCGGCATGCCATAAGAGAACTTACCAATCACCGCATATTAGAGTTTTTCTTTGTGT
ATCATCTGAACCACTTCAACT
>737_SgrAI_305E40_NODE_1_L260
GGTCAGTTTGTGGCCTAATTTTAAATTAACAATCCAATTTCATTTATTTGAATCCAAATC
CAACCTATTACTCTAATTCTAATCTGGACTGTTCATCAATTCGATCCAACGGCTAAGATC
AATCCTTGGTTTCTTGCCATCTTATTTCCAAACAACCCCAAAACCCTTGTCAATTTTCCA
TTTTTCCCCTTTCCTCAACATAGTCACACCATCTTTTCTCCTCCTCTCACCACCTCACTG
CCGCGCCACTAGAACCACCAACAGCACCCTCTTACCCCCACGTTGCTGCT
>738_SgrAI_305E40_NODE_1_L197
TCAATGTTGTATTAAAAAAATGTAGGTGTTGATTAAAATCGTAATATCCTAAGTTTAAAT
GCAGTGATTTGTCCATTTTCTTAGTTAATTAAGATAAATTCAATTAAGAGCTAATTAAAT
TAAATGGTAAGAGCTTACATTAATATTTGTAACCTCCAAATCTCACCATAATTATAGGAA
TAATAACAGTAGTTAGTACTATATTTTAGGAAAATTTAAAACTCATA
>739_SgrAI_305E40_NODE_1_L282
TTATATATAATGAAATTTCTGGTTTCGTCACTTAACGTACCTCATCACCAATGATAGTTT
TCGCAGCATTTCGTAGACCTAATTGATCAATCAAAGCTTGAACTCTCATTTTCTTCTTCG
ATTTTGACAAAGTACGAGGCAATCTAAACTCAGCAGCAAACATTAATGTTTCTTCAACTG
TCAACATTGGATATAAAAGATCATCTTGCATTACGTATGCTGAGATAACTTTTAATAATC
TAGAATCAAGTGGCTCTCCGTTCAGCGTTATCGTCCCTTTCAAGCTCTCTTTCGCGATCC
TGTTAGCGAGGC
>740_SgrAI_305E40_NODE_1_L274
CCAGAATTTAGTTGAGATTCAAAATGGAGCAAAATTTGCCAGTTATAGCAAAGAAATTCT
GGAACATGGTGCGAATAGCTTTCTTCATGCTGAGAAAAGGAATCTCAAAGAGAAAATTCA
TGCTCGATCTCAGCTTATTAATGAAGCGTGGAAAAATTGCTAGCAAAGCTGCCTTTCACA
ATCTCATCTTCCACCACACGCACCAATGGGCTTCCTCTTCACCTTCTTCTTCTTCTTCAA
GCATTGAATCCGTGTGTGCACGCTCTCCATCCAGCGAGTACGAGTTCAGTTGCAGTAACA
CCCC
>746_SgrAI_305E40_NODE_1_L205
TCTTCGTTTCAATTATTTAAGTAGCACCATCTTCCCTTAACATTTCCAAGTGAATATTGA
AAACACTTCAAACAACCAAATTTTAGAGAGAACAAAAATGCTATCTCAACACTCACATTT
GGTCGTCCCTTTATGTCACGATAAACAAACCTCCGTCGTAAACTTTCCGGCCGCCGTGTC
TCCTCCGTCCACTGCCGTTGTCTACGACCACCACGGCCCTCCCGACACCGTCACT
>748_SgrAI_305E40_NODE_1_L232
TATTATAGAACTTCTAATTATTGAATTTACTATGAACAAAGTTTTAAAATTCATCATTTT
AGCCTAGAAGGAAAAAAATAATGACATTTTTAATCCCATCAAGAATTGTTATAAACACTC
ATATGCATAAAATCACTAAGAATATTTATACTTTCATAAGTAGATTAAAAAATAAAATTT
GATGAAAACGTATATAAGATCTTTAATAATTTTCTTATGAATAATTATTATGTTCGCATG
GTTATAAAATATATGAATATAA
>752_SgrAI_305E40_NODE_1_L219
GAGAGCGGACAGCTAATGCGTTCCACTTATTGAACAGGGTTCTATGGTCGGTCCGTGACC
CCTGGATGCCGAAGGCGTCCTTGGGGTGATCTCGTAGTTCCTACGGGGTGGAGATGATGG
GGTCGGTCCATGGATTTTCCTTCCTTTTCTTTTGCCGCATTTCGCTCAAAGGGTTGAAGG
GAGATAGTGCATCAAGCTGTTCGCAAGGGCCAACTTGATCCTCTTCCCCAGAGATCT
>753_SgrAI_305E40_NODE_2_L71
CAGAAGTATTTTTAAAACTTGAATTCATAACCTCCTAACATCAACTTTACGGGATCTGCT
AATCGCATAACACCAACTTTACGGGTGGGTGATAACCATAT
>759_SgrAI_305E40_NODE_1_L73
TTGGAGGCTGTTTGGAGATGGAAGTGAAGGGGTCATTTGGTCGCTGTTGCCGGTGGGTTG
GGTGACTGTCCGGCGACTTAGAACAGAGGGGAAAGAGGGTTTT
>761_SgrAI_305E40_NODE_1_L179
TTTGCTTCTCTATTTTCTTCTTTTTTTTTTTGGATTTTTGAAAATTATTACAGCAAAGGA
TAGTTCTAGATTTTCTTATTACAGACACAAGACAACGGAGAACGGAAAAAGGGAAAAAAG
GGTTTCCGATCTATATCTGAAACTCCGGTACTTCTCTATAATTTTTATATATTTATATTT
TGTACTACTAAATTTTTTTAAGTTAGGAA
>762_SgrAI_305E40_NODE_1_L179
TTCTTCCTATTTCTTTCTCAATGATATCCGACGATCAAGACAATTCCCGTGAAACTCTTT
CATTTCATAGAAGTTCATTCTTATTCTTACGAAGCAAATAGCATTTCCTATTGATTTGTC
CCCTGGACTGGACCTATTCTGATTCTGAATTATCCGTCGCTACGCTGTTCCCAAGGACTA
GCAAAATCGAAAT
>765_SgrAI_305E40_NODE_1_L243
CTAATATTCCTAAACTACAAAGACCATCTCAGCCCAGTTCGGAGTTTCTCTACTTGGGTA
CTATGGTCAGTGCACATACTGGAATTGATACCCAACATCGTCCTACCGGCAACCCTGCAC
CTTCCAGAAAAATGGACTCGCCGGAGATCCATCCATTGCCGCCACTACATGGACAGACTT
TGACGCCAAATCATGGGAATGCGGATGTTATCTCCCGTAGAACTGAAGACGATGACGAAT
TTTACTCTCCAAGAGAATCTTTAGATGTCAGAG
>766_SgrAI_305E40_NODE_1_L223
TGAATTAATCCACTCCTCTTTCTCCTTCTCAGAATCGGCGATGAAATACATAGTCTCACC
ACTTGTGGAGAGCTCAAAAGCGAAAGGCTTATTGATTACATCTTCAGCTCCTTTAACAGT
GAGGCATTCGGCAACAGAGACCACTCCACGCGGAACGGCGGCGGGTGTGACGGACGAAGC
GTCTTTGAACCAGAGAAGTTTGCCTTGTTTAAGAATGAACCATCGACGGCGCCAGGTCTT
GATATAATCGCCT
>771_SgrAI_305E40_NODE_1_L123
TTTCAGTCATGGCGGAGGCCCGATCAACCCAAGGCCAAAACTTCTCACTCCATGATAGGG
TAGCCATTGTTACCGGCTCCTCTCGCGGAATCGGCAAAGCAATTGCACTCCATTTGGCCT
CATTTGGAGCTAAACTCGTCATCAACTATTCCT
>772_SgrAI_305E40_NODE_1_L205
AAATAATCTATAATCGACGAAACTATACATGAATATACAATATAATTTGTCAAAAGTTAT
AGAAAGTATACACCACTATACAATGTATATTACTTATACATGAGTTATACACTAAATATA
CATTATGATACACAAATATACACGGACTATACATGCCTATACAACAACAACAACAACATA
TCCAGTGGAATCCCACAAGTGATACATGCCTATACAACGCAGTTGCAATTAAAAA
>777_SgrAI_305E40_NODE_1_L217
ATTTGATTTTTATGGATTCTTTCTTTGTTACCGGGGTCGACTAAAAAAATTTAAGAATCA
CATATATGTACTAAAAAAGTAGTAAGCCTTGTTGCAATATTGCATCCTCTGCGAACACCA
CGTGACCTTCTGCTATTTCATTTCAGAAGGAACTCTCACACATTTCTTTCTCTCACTCAC
TCTAACCCTTTCTTCTTCGTTTTTCTCTCCTAAAAAACCCTAAATGGAGCATCCTTTCTT
CATCAAT
>780_SgrAI_305E40_NODE_1_L96
ATGCACCGGCGAAGATCATCTTCTCTCGAGCATCTTCCGACGCCGTGGAATCCCACCGGA
GGATTATTTTCTCAGCTGAGTCAAACGCAACGACGTCGTTTCCCGGTGGCTCCATTTCAA
CTTTGA
>781_SgrAI_305E40_NODE_1_L258
TTGTAATTTTATGAAAATAGATATTTTTAAAAAATTTTAAATAAATACATCTATTTTCAA
TTTTATCCAAATAATGTGTAATATTCCTAGTTTTCAAAAATTATTGTAAATTATTTTGTC
ATTTTTTACCTTTGTTGTTGATTTTTTTTCTTATCGTCGTCGTCGTCATCGGCATCATAT
ATTTTTCATTACGCTTTATCCAATGGACCAAAACTCTAATTTTTTATTTCCTTTTTCATC
CTAAGGACCCCAAGATCCCTAGTTCTTCTCCATTTCCACCCCTCACCC
>785_SgrAI_305E40_NODE_1_L127
CAGGTGGCTATCTTATCCGCCGGGATTGAAACTTTACCCATACTTTGAGATCCGAAAACA
TCATCATCTTTAACGCGAAATTCCAAGTAGTCGATAGGGTGTGCTAAAGGGATACGAAAA
TGTTCATCCCAAACAGGGTTTTGGGAATTGGGTATAA
>786_SgrAI_305E40_NODE_1_L237
TCACTAACACTTCCAAGCCTCCCATCATGACCTCTCTTCGTAGCCCCAAATCCTCGACTG
CCTATGATGACTGCACTCAATCCTAACCTCTCAACCTCAAGACACAGCCTTTCTTTCATA
TCATGATCTTTTACAATATGAATTTTATAAGGAATTTGTGCCTCAACAAGTGGTTGAGCC
AAATCAGAAGACTTAGCAGAAGTAAACGCATCGAACTCATCTTCAAGCTTCTTCTGAGAC
TCGACGTTATCAGTATCGACGATGGAT
>791_SgrAI_305E40_NODE_1_L191
CTCCATATTCTCCTCCAAGACAATTGAACTTGCCTAGTTTGTATTGTGCTCTAATCATTG
TGGGAACAGCAATTTTCCTGCTTGGACTCTACAATTTCATCATAACTCGATGGTGCAACG
AAAATAACCACATGAATCAGTCTCTTGAACAAAACTCTATCCAGGTTCCTAATAACCTTA
ACATGAACATAGTGGCCAGTTTCAGGTACAAGATAAAAG
>795_SgrAI_305E40_NODE_1_L185
CTTTTGTGAGAAAACAATTGGCTGTGACGGATTTTCGAATCTTGACAGGGTTTCTCAAAT
TAAGAACCAACTGTGGGATGATAATAGGTTTTTTCCAAAGCTTTTTCCATCATCCCCCCT
TTGAATCGACGAAGAAGGGGAAATTTATAGGGTTCGATTTAGGGTTTGAAGTGGGAAAAT
CAGAGATCAAATGGGAGGAACAAGGCTCAATGCTA
>796_SgrAI_305E40_NODE_1_L244
TGAAGCTGATATTACCTATTTCAGAAACTCAAAGTTCCTAAAACATGCATCCTTAACATA
TTAGTCTATGATTTGTCTTTCATCAGAGCTACCAACTATACAAATTAAAAAGCAACTTCT
TTTTCAAATCATGAACTCCAAGGTGAGTTTTGGAATGTAGCAATGCATTAAGCTTCAATA
TCTGCAGAAATTGGAAAGATTCAGAAAAACAAACCTCAGTTCGAGCAATGGCAAATAAAG
CGTGGGGAGTGTTCCTATAGGCCGGAACGTTGGA
>798_SgrAI_305E40_NODE_1_L235
TTAACGAATCATGTCACAGAATCAAAAACAAATGGAGGGTGATATGATCAACTCACGAAT
GGGCAAATTCACAGTTGAATCCAATGAATAAAACATTATAAGCAAAAGAGCTCAAACCAG
ACAAGAAATTATAATGCACCATAATAATGTTTTAGCCAATCCTGCGTCGACCTCGACTGC
CACTGCCATCATCACTGTTGTTGACCAAAGTCTGCCGATCAATTATTTTTTTGTTTCCAG
TGGGACGCGGCTGGTGCGGGGGGGT
>799_SgrAI_305E40_NODE_1_L142
TTTAACTCAACCTTATGTTATGATTTTAATGTAATTAAAAAAGTAATTAATTAGTGATTA
AAAATACTCATGACAAAAAGAATATAAACTCAAATTTATTTCACTTGAATGTACATAAGA
TGATGAATGATTCACTCTAAAATGAAAATATAATTAACCAAAAAAAAAAAAA
>800_SgrAI_305E40_NODE_1_L230
CAAGAAAAACGTAACAGCTAATAGCAAAGTAATGTGGAGTACAACAACAACAACATACCT
AGACCTTACCACTACCACTGCCTCACGGAGATAGAGAGGCCGTTTATGGAGCACAACATA
ACAAAAATCACATCTTCAAAAACTCAAATTTTCATGCATTTTCAACAGAAAAAACACAAA
AATGCATTCAATAATCCATCAAAAAATGTGTAATATATAATTTATAGTATCAAATTCAAA
CAAGATCTCACCTTTAACCC
>806_SgrAI_305E40_NODE_1_L202
TTATTTCAAATGTCAATTGAATTCCACACTCCTCCTCACAAATATATACCTTAACAACTC
TCACCTCTACCAATTGGAAGTATGTAGTCAGTCTAGCGTAAGACAATTGAACTCCAACAA
TGCTAAAAAAAGTGACGAATTTCTTTAATGTATAAAAGAAGCAAGAGAAAAGAGAAAATT
TACCGAGTGGATGCCGCAGGCTCGAAGAGAAGCCATGGAGGCAGAAGCGGCG
>807_SgrAI_305E40_NODE_1_L178
TACTTTCCGGCTAACGTAAACTCCTTTTCCGGCAAGGGTTCGCAATCTCTTGGCCGGAAA
ACTCTTGGTCTCATCTCCGGCGAACCCTTGCCGGATCAGAGTTCCAAGGGTGTCCATCAT
TTCTTGTCGTCTCATCATTCGTCTGTCTGTCTGTCACTGTCGTTTACATCGTCGTCGTCG
CCTGCGTCTGTCCCTTGTCGTCGTCGCC
>808_SgrAI_305E40_NODE_1_L218
CTTTTCATCGTTACATAAAATAAGTCTTTTCATCGTTACCTAACAATGAATTTAAAAGAT
ATGATTGCAATGAAATCTAACACTCGTAACAAATATTATATTAAACTAATAATAAATTAC
AATTAACAACCATCCAACCATCCGTTTATATCGTCTCTCCCGCGATCCGCGTTTCGTTTT
CTCTATAAGTTACTTCTTCAAACTGAAGTCTGACGCCGTCTTTTTATCCGTCAAATCTCT
CTCTTTCT
>813_SgrAI_305E40_NODE_1_L242
TATAGTAGAAAGACGAAACACAGAAATGTATGAATAAAATGGCATTTTCATAATCTAATA
GCTACGCGCGTAAACACACACGCACACACAGACCTTGAGTCGTTTCTGAAGGCGAGACTG
AGAAGCCTCGAGGTCCTTGAGAATCTCCACATGCGATCGCTCAACCTGGCCCTTAACAGA
GTCCAATTGAGACGACGCAAATTCCTTCAGATCCGCAATCGTTTTCAGATTTTTGACAGA
TGCTGGTGAGCCGACAGGCTTCAACTGTACCG
>816_SgrAI_305E40_NODE_1_L215
CAAAATCGCGCGTAAAATCAAGCGTTTGAACTACAAGTGGCCTGAATTCTCATGTGACTT
GAGATATGTAAGAAACCCAAAACCAGGGCCCGGCCATAATTCCTAAAGTCTATACCAGAG
CTTTTCAAAAGATGTGGTCGGCTAAAAATTAGGTTTGTCAAGTTTCTTTGTCCACGATCT
CTTTCATCGATCATGTCCAAAGAAAGGGACAGTTGTTGACACCGAATTTTTACCCTTCAC
ATCGT
>822_SgrAI_305E40_NODE_1_L263
TATCAACTATGCTTCTTATTAGTTCTATTTTCTGCAGTTCCACTACAGCTTCTTCTTTCT
ATTCAGCTGCAATTCAAGTTTGCTGATCAGAACTAACAGAGTAATAAATCGCTAATTGAG
TCATCTCAATATTGCTGTGCAATCAAATTCAAATAAAATTTCCAAATATATTAATCACCC
ACCAGAAATTCATCATCTCCGCCATAAAAAAAACAAACAAAAGCAAAAAAAAACCTATAA
ATAACGAACCGTAGCTTTCTAGTGTTTGATCTTCCTTTAAGATCCGGCCTTTA
>823_SgrAI_305E40_NODE_1_L208
CACTTTCTTCGACCAAGGAGTTTCAATTCAAAGAGCTGCGAAATCCTCGACTATTCAGAA
ATCGGCTTTGGTCTATATGAACTATCAGTGGTTGTTTTCGGAATCAAGAAAGATTGTAGG
AGTTAAGTTTGCTAAGTTTTCCCAATCAGAGTTCGAACCCTTTCACTAAAGAACGCCGGC
TCAATTTATAGGGCGAACAGGTTTTTCAGGCGAGATTCGATTTCGAATTTAAAAATCG
>833_SgrAI_305E40_NODE_1_L199
CCTTGATTGATTACCAATACCTGAAACCTCATTCCTCTCTTCACCATCCTCACCATCATT
TCCCTGTACATCAGTACCTCCTTGCAAACTTCTCCTCCTATATTCCAACCACACAAGCAC
CACATGCACCACACACTGCAGAGCATACCCACAAATCCAAAGCCTAATCGGAACATTAGG
GGACTCATCCACAGCACATGACAAAATCACAACAGAAACAATCACAAAC
>837_SgrAI_305E40_NODE_1_L175
GCAACAACACTAGGATTTTCCTTACCTCCGCCCATTGCACCATCTCCATTGCCACCGCCA
CCGCCGCCATTACCTCCGGGACCATCATTTCCTCCACCACTAGCTGCAAAAGAAGCTGCG
GAGCCAGAAACACTCCGCAAGTCCTTCCGAACCGGGCGCAAATTCGCTGCCGCCAAACTT
CTCGACAGACAAACCGATCCGAACC
>844_SgrAI_305E40_NODE_2_L170
CTTCCTACGTTCCATTTGTGTATTATATCAGATATGTCATTATTATTGTTATTATACGAA
AGTTCATCTATCCAATCAATTAAGCTACTAAGATTTCTCGGAACATTTCCTCTAAACTTT
TTCCACTTTTTTTTTTTTAATTTTTTAGTCAATTTTTTTTTTTGAACAAGCTATATATAT
ATATAT
>846_SgrAI_305E40_NODE_1_L260
TGATACAATATAAATAGATAAATATAAATAAATAAGTAAATAAATAATTTATCTCTTATA
TTTAATTTGCGAATTATTTCACATGTCAACGCGATTTCTTTCCACTAAAAAAAAATTGGT
TTTTATTTTAAATTTCTCCTCGTTAAAAAGGGAAGAAAATATATATATATTTTTACTACT
ACAGCAAAATACAAGTCGACGCAAATAAGGAAGAAAGAAAGGGGACGTAAGGGGAGAAAT
AAAAACAGTTCAAATAACTTCCGGCGATAAACCAAAAGTCTCCTCTCTAT
>847_SgrAI_305E40_NODE_1_L215
TTCGCGAGGATGGTTGAGTTCGTTCGGAAGCGAAAGGGAACGACCAGGGAAAGAGCGAAA
AGGATGGTCAATTACGGTCCATGATCTCTCCGGTTCTCCAGTCGCCGCTGCGTCAATGGT
TACACCTTTCGTGGCCTCGCCCGGTTCGGACCGGGTTAGTCGGTCCAACCCGGGGTCATG
GCTAATTCTCCGGCCGGGGGACGGAACATGGAAACCATGGGGCAGACTCGAGACGTGGCG
CGAAC
>849_SgrAI_305E40_NODE_1_L278
TTTAAATGAGGCATATAGAAACTCTACACATCATAATTGGAAGTTTGAGACCATGGACTA
AGCCAACGTTATTAGTTCTAGAATACACGGAAGCATTTTCTAAATAACCTGATAATAATG
TCATTTTTTAGTAAATACGTTTACAAAAGGAAAGGGGTTTAAAAGAGAAAAAATAAATAT
ATTTTAAAAGCACTCCTTAAGTTAGCAAGAATTTAAGAGTGTATTTTACTTTTTATTACA
AAATTATGGGTGTATTTAAATTTGATTAGTCAAATAAAAGATTGTTTTAATATTATTAAT
AATTTAGG
>851_SgrAI_305E40_NODE_1_L194
TTTATACCTACTCCTATAATTTAATAGTTGATAGAAGCGTTAAAATTGTTACAATAATAA
AATATGAATATTATGTTTGATAAGAAGTGTTGGTAAATTATTTTTTTATTTCGATGATCA
AAATATCTTTAATTCTTTTGTAAAATGTTATAAATCTAAAGCTATTATTATTATTTTTAT
TTTCATTGTTATATTATACTTCTCAAGAATTA
>854_SgrAI_305E40_NODE_1_L216
TATGAGAAAATGTTAATCGATCAAGTATCAAACGACAGTCTAATATTTTATCTATAAAAC
TGAGAAATATAAAAGAAAGTACTAGATCCGAATCTAATATTATCTTATAAAATAATTATT
CAAAATATATATTTACATAATTTTTATAAATAATTTAAACAGTGACCTAAAGAAAAAAAA
AACAATACCAAACCCCAATGTAATTACATACATGATCTTATTCGTCTCTTGCGAAAATCG
AAAA
>859_SgrAI_305E40_NODE_1_L185
CTCTTACCTTCTCCATTACTATGTTCTCATACGCAGGAATACCCCCGTTAGCCGGCTTTT
GTAGCAAATTCTATTTGTTCTTCGCCGCTTTGGGTTGTGGGGCTTACTTCCTAGCCCCAG
TGGGAGTAGTGACTAGCGTTATAGGTCGTTGGGCGGCCGGAAGGTTGCCACGAGTAAGTA
AGTTTGGGGGACCGAAGGC
>863_SgrAI_305E40_NODE_1_L183
TCCATTTCTTGGCAATGGCAACACACTTCTTTTAGCCTGTACCTTTAGCAATTTCTCCAG
TATGCTCACTAGCTTGGTTACTGGAACTGGTGAAGTATTCCCCAAATTAAACACTCTTAA
TTGTGCATTCTTTGTCTTCTTTCCTCCACTTCCTGTGCTCTTCTCCGCTGTATCCAAAGA
CCCTAAACACCCTTT
>879_SgrAI_305E40_NODE_4_L91
AGACCTCATGATAACCAGCTTGCTTATATTGGCGGAGAAACTAAAATACTCTCTGTCGAT
CGGAATACTAAGTTTCCTGCCCTCATTTCTAAGCTTGCTGCTATTTGTGATACTGATACT
G
>883_SgrAI_305E40_NODE_1_L188
TGAAGCAAAAATAAAAAATGCTTCATGAGAATCGCAATATATTTTCTGTAGCAATATAAA
AATTGCAGAATCGTCAGATCAGTTATCTATCAAAATCACTTTATTTTCTTTTTTTTTTGA
TAAGTTATCATCCAGCCGTTATTAATGAAAAAATAACTTTACTGATTCAGCAATCAAATT
TATACAGAATTGAACTTTTTTTTAATCGAATT
>890_SgrAI_305E40_NODE_1_L227
TCTTAAATTAAAGTTACGTCAAAAATATCAAAATATTATTTAATTTTATACAACTTTAAA
CATGTCACGTGCAAAAAAAAAATTAAAATGGTACCCAAAAAAAAATCATTCATATCTAAG
CAGACTAACAAGGAAAATACTTCATAGATCATTGTCTTTTAAATAGACTAATAAAAAAAT
ATATCCTTCAATAGCTTTTCAAGAAATTTTTTATTTGTTTGCTATGAAGAAGAAGCCAAA
AGTTAAAACTTTCTTCA
>892_SgrAI_305E40_NODE_1_L231
ATTTATAATATCATGATTTTGTTGATTTGGAGTTTTAATTTATTATCGGTTCCTTATTTT
AGTTGATTTTCATTTACCAAGTGTGGTTCATATAGAGATGGATGACAGATGCTAGGGATC
TTCCATCATATATTTGGCAACACTTAATAGGTAAACAAGTATTGTAGATGCTCGCTCACT
TTTGATTCCATTGTACTTGCTCAAACTAAAGCTACAAGTTCTAAGATTATAGACTTCAGG
AGGAAGAAGAATTCAAGGTCA
>898_SgrAI_305E40_NODE_1_L225
CTATTTCCTGCTCACTGTTCTCGATATATCTCGTAATTATATCATTCTACAAGGGCATTT
CTCTCTTTTCCTGCACCACTACCACTCTCCTCTCTCTTCCACCACATCGCGACCAATACG
TCGGCGTTTTGATATTTGTACGATGCCGGAGATAGAGAGGCACAGAACAAGGCATCACCG
ACCGGCGATTAGAGAACCGGTAAAGTCCAGAGTACCACTGAGACTCCTGTTACGAGTAGC
TTCGGTAGCCGGTGG
>902_SgrAI_305E40_NODE_1_L235
CAGCAAGTGACAGTTTGAAAGCAACGAAGCTCCTGACTAAAATCATGTAACCCAATAGTA
TGATGAAGGATCCTGTTAGTCCCGTAATCATTCGAATTAGGTCACCAACAATACAAATCA
AAGGTAAATTTTCACTATAAGCACCGGCAATAGCATTAAGAACACTTAATCCACCAACGG
TGAACGTAACAACACAAGCCCCAATACCCCGTGCCCTAGCATATCCATCGCGGCATATCC
CGTATTTAGCTCATTACAACAACCT
>904_SgrAI_305E40_NODE_1_L231
TAACTTGATTAATCAACGAGATTTCAAATTGCCAATGATGATTGCTAAGACGTGTGATAC
AAACAAGCTGATCTAAACTCCCATGCCAGAAGTTCATCAACAAAGTTCATATAACACCAA
TTTACAAGAAAACGGTAGTAATACTTACTCTTCTCAGAAACCACCCGGTGCTCCACAGAT
TTCACCGATTTCTCAGGGTCGGCTTTTTGGTCAGCCACCGATTGCTCAGCTTTCGATTCT
TGTTTGACCTCCACCTTCTTC
>909_SgrAI_305E40_NODE_1_L262
AATGGATCTGTCAATTTTAGTTAAAATCTTAACGAACAGCATAACTTCAATATGTTTTCT
TTTTGGTAATATAGTAAATCAAAATAAATTCGCAAAAATAGGAATGAAGTAGAACATACC
TTCGCCATTCACGGAGTGCAAAACCTTCCTCACGCATTTCATTCGGAGGGGGAAGAACGG
GTCCATCGGAACTGAAAATTCCCTCAGTATCTTCACCTAGATCGTAGGGCTTACCATTCC
CATTCGAGATCGGAGCTCCAGAAGTTCCAAATGAATCGGTTTGGTTAGCAAA
>912_SgrAI_305E40_NODE_1_L227
TAGCATAAACTTAAATATCTCTATATGAAATTGACCTAAAATAGTTATATTGAGTTTGTT
CACGAGCTGCTCAATATTTTTTTTTTCTTGTGATACCGAAGGATTTAAAATCTATTTTTT
AAAATAAAATTTTAAATTTTTTTGTTATAAAATATGAATTTACAAATTAAATTTTATATT
TAAAAAAATTAAAATCTTAATTTAAAATTTTAAATTATACTTTTTTTTTTTTTTTGTAGG
ATTTAAGATTCGAAATC
>918_SgrAI_305E40_NODE_1_L86
TATATATATATATATATATATATATATATAATTTCATTTTTCCTATCTCAGCGGTAGCAA
AGTTAGTTTTGATCCCAAAAATAGTAAAAAGTATATTTGACCTTTTTACATTTTTT
>921_SgrAI_305E40_NODE_1_L238
TAATGGGGGAGAAGGGTACTGAGATATGGAGAAGTAAGGTTGCGGAGTTCAGCGATTGTG
AGTCGGAGAGAAGGGATGAAGTGGGATTGGAGTGCTGCCACGTAAGCATCAGCATCGGAA
GCCATATCGAGAGTGTAGAGGAAATGATCTCTTGGTGCGAAGATAGTGAATGATGAAGGT
GCAGCTTCCACCTCCTTCTCCGCCGCCGCCGCGGATGAAGCGTCGGCGAGCGTGGTGTGG
CCGGTGAGAATTTGGAATTGGACGTCGG
>925_SgrAI_305E40_NODE_1_L205
AAGATTTCTAGCTTCAACATACACAATGCATATACTGCTTTGGATCTTATTCTGTATGGA
TAATACTACCACAACAGCACACCTAATGTAATCCTACAAGCGGGGACTGGAAAATGCAGG
ATAGCAGACGTTAACCCTATCTACGCTCTAATTATTCTAAATAATATATGTTAAACGGCG
AACTAAACCCCAACCTATGTATCAGCAATTGCAGTTTCCGACTGACAAC
>930_SgrAI_305E40_NODE_1_L235
ACGATTTTCTATGTACTACGGCAACCTCCGCCGCCGTGACCTCCGCCGCAGCACCGCCGG
GAGAAATTGATACTACGCCGAGCTACGCCGCCGTAGGAACAATTGCATCGTCTCCGAGGC
CGATTATGCATCAATTGAGATGTACTGAGGGTGAATTGCCAAATCGGTTACGGAATTTCG
AGCATTTTTCACGGTTGCCTAATGAAGCAATTTTACGAAATGGTACTTCTGGTCAGTCAG
TTAGGGCAACGACAATTGTGGATTC
>933_SgrAI_305E40_NODE_1_L240
TCATGTTATTCCTAATTTTATTTCTATGTCACAATTTCAAACTATTAGTAACCCTTTGAG
AACACAAGCTGGTGATGCTAGTCCCGGGGACTTTCCGTTAAACGTTACGACGTCCGGCAA
CCAGGTGAACGTATCCACCGGAGTCGATGATGCCACCGTGGCGAATACGATTTATACTGA
TGGTCACCTTGCAGTTTATCAGGTTTGAGTTGTTATTATTGTTGTTGTTACATTTATTTG
GATGTCTCTACCTTATATATTATAAATATC
>942_SgrAI_305E40_NODE_1_L209
AAGGAAAAGCGGCACCGTTTTAAGCTCTCTTCCTTGAATCATGGAGACGACACACATGGA
GAGCTTCCTCAACAAACTCTCTTTCACATCCATTACAATTGCAACTCTAACCCTTCTCCT
CCTTTACCTCAAAACCCCACAGACCTGCATCAATCCCGATCCAAAACCCCACAAAAAATT
CCCCAAATCCACCTGCGATTTCACCCATCGAACTTTCACCACTATAAACAAACACAATC
>943_SgrAI_305E40_NODE_3_L149
ACATAAAGCCCAAGGTAAGAGGCGAAAATACATAAAGACCCGGCCCATGAACAGAAGAAG
ACTAGAAGAGGAACTCTTTTCGAAAACCCGTCATTCACGGTCTCTCTCCAAAATATTTGG
TATAATACACTCTCTTTCTCTCTCTATATGTGCTTTCTCCATCGATTCAATCATCGTTC
>946_SgrAI_305E40_NODE_1_L235
TATTATTTCTCCCATGGATCGTCTTTTTCTCTTATCTCTTCTCGCTTTCGCGCTTTTCTC
GTCGGCGATTGCTTTCTCCGACGACGATCCGTTGATCCGGCAAGTCGTATCGGAAACCGA
TGACAACCATATGTTAAACGCCGAGCATCATTTCTCACTTTTCAAGTCAAAGTATGGAAA
GATCTATGCTTCTCAGGAGGAACATGACCATAGATTGAAGGTGTTCAAGGCTAATCTCCG
CCGTGCAAGGCGTCACCAGCTCCTT
>948_SgrAI_305E40_NODE_1_L216
TCTCTTTTATCCTTACTGAAATAAATCTCAACCACACAAATTTCTCAGAATAATTTTAGA
CCACAAGTTTCAAAAGTCTTACTTTTTTCTTTAAACACGTTGCCAAGTCAAAGGGTGCTA
TATAAAATGGGACGAAGAGAGTATATTTTAGCGATTTTTTTATAATACTTTTTTTTATCA
GTTTTTTGAATACTAGATATACCTGTTCACGTTCAATAAGAATTCTTTTCTTATTAGATA
TTTACA
>949_SgrAI_305E40_NODE_1_L217
CAATTAACAGCTGCTGGCTTCTTGTCCGAGCAAAAGTTCCCTGTCACAGTTATAGATAAA
CTTCAATGAAACAAACATCTCTATTTTCAGATGGAACAAAAAGCAGAACCAGATCACCGT
GCGTTTAGTATGAGGAAAGATGTTTTCCATGAAAATTTAAATTGTTGCTACTCCTATTTG
AAACAAGTTACTATAAAATAAGAGTTGAGATCCTTCTAAGAAAACAATATTTATCTAATT
A
>951_SgrAI_305E40_NODE_1_L146
GCGGTACAAGATGGTGGCAGATCCGAAATGACAATCGCTGGAGGGGAGGCCACGAGATTG
TGTGGTAAGAGTTTGAGGGGAGGTTTGTTGGGATACAAACTCTCTCCCACATCGGTTGTG
GAAACAGAAAGTGACCAACTGTCTCTACACACACACACAC
>952_SgrAI_305E40_NODE_1_L207
TTTAGTGTTTATTTATATTTTATAGGTTAGTTTACACTCGTCATATAATATTGAAATCAA
AATTACGAGTTTGATGAAACTCGATAACTTCTACATGTGCATGCGTTCAGTAACCGCGGG
TGCTATGCCCATGCAATGTAATAGAAGTACTATTTGATTTGTCTAACAATAATTGTCTAC
TATTGATTTGGCATAATGATTAAGAAATAATAAATGATTGAAATAATTTTATCAAAT
>954_SgrAI_305E40_NODE_1_L82
AGTGGGTGGAGGCGGCGGTTCGTTACAAGGTGGGGTAGGTGGGGTTGGGTGGGATGGCTC
CTGTGGAGGAGTGTACCCAGCTGGTGGTGACGGTGATGGTGATGGCGGGGTT
>956_SgrAI_305E40_NODE_1_L242
TAATGATACTCGAAACAATCCTTCCCACACCATGCGCCATTAGAACCTAAAATTTGCAAA
CAAAGTAGCCACTAATTTTCACTGGAACTATATAAAGAGTTAAATGTTTTTTTTTTCGGT
TACAAGTCCACATTCATTACTCCAGAGGAGAAGTCGGTGATTTTTTAAAGTAGTCGATGA
CTTAAAACCTAGAATCTACTTCAGCCGCAAGGAAACCCTAATCAGAGTCTAGTCGCCGTT
ACAATAATTCAATTTGATAATTGAACACAGTT
>960_SgrAI_305E40_NODE_1_L220
TAATTCAAATGACAAATATGAATCATTTTTGGTCCAAAAAGTAGACGGAGGATATATTTA
ACTGAAATAGTTGAGCTGTAAATTTGATCCTTTTCCCTTTTTTTCGTTTTTTTTAAAGAA
AAGAAAGAGTAAATGTTTAATTTGATAGATAATTGTAAGAGGCGTACCAAAAGTAAAGCT
TTAATTTCTGTATCAGTGAGCTTTCCTCCATTATCGTCTTCTTCATTTTCCAGAGAAA
>962_SgrAI_305E40_NODE_1_L220
CAAATGACATATTTACATATGCTTTTTATTTTTTTTATATATTTTCTCTGTTTAAAAAAT
AATAATTTATTTTTCTTTTTAGTGTATTTGAAAAATAATGATCCTTTTTTTGACAAAATT
TTAATTTTAACTTTTTAATATTTTAATATATTTGATATAAATTTAATTTAAGATCATAAA
ATTAAAATTATTTTCCTTTTATTTTGTGTCAACTCAAATTAGATTATTCTTTTATTTTTA
TTTTTTAAGT
>967_SgrAI_305E40_NODE_2_L70
GCATGGTTTACTCTTTCGATGAAATCGCACGAGGCACGGCGTCTGTCCAGTTTGTCAGGA
CACCGGGTTGGTGAAAGAAGGCGTATGCGTGCAAGGATGA
>967_SgrAI_305E40_NODE_4_L132
TGCATTCAAAATCCCTTCTTGGGATAAGAAACCCTCGCCGCAGCAACTCAACGGTCTGAA
CACTTTCTCACGGATTGAGATGCATGGGTTATTCTTTCGATGAAATCGCACGAGGCCTGC
GCCTGTCCAGTTTGTCAGGACACTGGGTTGGCGAAAGAAGGC
>967_SgrAI_305E40_NODE_10_L87
AACGAAATGAGTAAATTCTTGACTAAAAGTTCCAAGAGATCTGCCGACCCCTTAAAAGTT
GAAGGAAACGGCCATTTATAGATGACTGGGTAAAGGAGGTCAACCCTTTTTGCATTC
>967_SgrAI_305E40_NODE_12_L77
AATTCTTGACCAAAAGTCCCAAGAGATCCGCCCAAGCCCCTTTTAAGGTTGAAGGAAACG
ATAATTTATAGACGACAGGGTAAAGGAGGTCAACCCTTTTTGCATTC
>967_SgrAI_305E40_NODE_13_L82
TGACCAAAACTCCAAGAGATCAGCCGAAGCCCCTTTTAAGGTTGAAGGAAACGGCAATTT
ATAGACGACGGGGTAAGGGAGATCAACCCTTTTTGCATTCAAAATCCCTTCT
>970_SgrAI_305E40_NODE_1_L179
CCCAAACCCCAACCCCCAAAACCCCCCATTTTGTCACTATATATATTCCCCTCTATACTT
CTAATACCTTTAGCCATTGACGAAGCTCTCTTCTCTTCACGAGATTTACATACAAAAAAG
TGTAATAAATTGTTGGAAAATGGCTACGGGAGCTGCCGGCGATGGATTATTCCGGGGAAT
GTTCGACGGATGTATTTCCGGTCACGATA
>972_SgrAI_305E40_NODE_1_L224
TGTCTGAAGAGCTTTCGGAGATGTGTAGCTTTACTGAGAGCTATTCTACGACGGCGACGG
CGACGGCGACGGAGAAGAGAGAGGAGGACGGGGAAGTAACACAGAGGTCACCCATTAGAG
TACATAGGAAGAGGCAAAACACTGGAGATCTCAACGGAGTTAGAGAGAGAAGCTTTCGGT
CTCAGGCTGGAAGATCGGCGCCGACACCGGAGAAAAGAAGGTCGCCGGCTTCGTCAAGGG
GAGTGCAGGGGAGG
>973_SgrAI_305E40_NODE_1_L237
CTGTGATATACAAGAAAGTATCTCTAACTTCGCCACCAGAAGACAACGCGGTGTTTGCAT
ATTTAGTGGTAGCGGAACGGTTACAAACGTTACAATTAGGTAACATATTTTTTCTTAAGT
TTTCATCTTCAAATTAAGTACTGCGTGATATGTATTCTGATTTTAATTTTTAACTAACTC
TACCAGGCAGCCAGCGTCTCCGGGTGCGGTGGTAACTCTCCACGGAAGATTCGAAATCTT
ATCACTCTCCGGTTCATACTTACCACC
>980_SgrAI_305E40_NODE_1_L186
TAGATTAATACGCCCATGATAGCAAATACTTATAATTTAATCAATTTATATAATTAGCAC
AAAATGATAAGCATTATCAAAATGCTGGAAATTTGACAAACGCGGACTCTCATTCCCTCC
ATAAAATCCGTCAATTTATTTCCTCAATTTTCCGACGAACACGGCGGAGGAAATGGAGGC
GTCATTCGTATCTAGAGCAAAGACGGCCTTCCAT
>984_SgrAI_305E40_NODE_1_L227
TATTAATTCCTTCAAGTCCACCCCTAGGCCCTAGAAATTATGTATTCCTTTTGAGGTTTA
TACCTCATGCATGAGAGGTTGTACCTTCCCCTGGCATATTACTTTGCATTTAAGAATTCA
TTATTGCGATACAATTAAGAATCATTATTACACAAATCCACATAGTTAACATTTTCCAAT
GGCAAAGTAACAAAGTATCCCATGAAAACATAGTACATTGCGCTAAAACAGTAATAAAAT
TGCCTTGTCAAGTTTCT
>986_SgrAI_305E40_NODE_1_L239
TTGAACCCCTTTTATAAGATAGAAGTTGTGGTGCATCTAGTGTCGATAACTTTATTTTTT
ATACAAAAATTGTTATAATTATATATGGGGTCGTTTGGTTAGAAATAACTTATTTCGAGA
TTAATTATCCCTGGACAAGTTATCTTGAGAATAAGTTATTTCATATCATGCATATAAAAT
AATTCATTCATCGTTAAAATATTAACGATGAATAAATAATCCAACGATTATTTAATACCT
TCGATCAAACGCCACCAAATAAAATAATT
>987_SgrAI_305E40_NODE_1_L228
TCCTGATTCTTCTTCCCATCCGTCAAACAACAAGCCCCTCTTCCTCCATAACCCCCACCT
GCTCCCTCCACTCCTTGTGGTGTTCCACTCGTCTGAGGAGGCGCTGAACCAGCCAAACCA
GTGGTATTCACAGCAGAACTATTACTAAAGGTAGCGTTATCTGCCACCAGCTGGAAAGTT
CCTGCTAGTATCACAGAATTCTCACCCAAAGTAAAGTTCCCAGTGACATTAATTCCAATT
TCACAACCCAAAAGAGTA
>991_SgrAI_305E40_NODE_1_L217
TATCCTTGATTCATTTTTTATAGGCACATTTTAAATTAAAAATTTTCTATTCACGAATCT
TAACCACTCCTTTCATAGATAAATAAATAATGGAATAGTTACAATTTGACAAATTCATAC
GTAGTTTTTAGTCAAATATTACGGTCTTGAATAGCTAAATTAAGAAATTTCACTAAAAAA
CAAATTTTAATTAAAAAATGTATAAAGATGGGGGAAGTGATATATACCATGATAA
>995_SgrAI_305E40_NODE_1_L233
TTCTATTTATAATTTGTGTGTGTAAAGTCAATACCGGAGAAGTAAAATGGACGGAGAGAG
TAATTACGAACCTGACAAGCAAGGAATCCTTTGTAATTAAGCAAACAATGAGAGAAGGAA
ACACAGGCCGGGTCACGGTAGCGAGCGGCGAGAAGGTCCGCGGAGACGGCGGCGCGTAGC
TCAGGATCATTGGAGAAATTATTGAGGAACAGATCATACAGAAGAGTAGAGAGAAGCGTT
GAAGAACAAAGCTTGTTCCCTAA
>997_SgrAI_305E40_NODE_1_L224
CGTCCCATTTAAATATTCAGAATATTTTTTTGTCAGTTGTCATGCAGTAATCTATGTGTG
TTCCACATGGAAAGCAAACAGTAAATTTCGTTTTCTTTTCTTCACGATTTGTTTACTTTT
CTCTAATTTTACTTAAGATAATTAATTTTTATATTAGTGCTAATTAATTAATTAATTATG
TTAATGGTGCGTACATGTCGAAGAAGATCTGAAGCCGAGAATCGAAACTCTGATCGGTGA
TTTGAGAC
>999_SgrAI_305E40_NODE_1_L242
AACGGTGATATCCGGTGAGAATCTTCTAGATAACCGGAAGCAACCGGTAAAGAAGAACGT
TTTCGTAAATATCAAAACAGATTCTTATTCAAGCAACCTCCAAACCACTAAACTGGATAA
AGAAGGAGGGAGTAATCCAACCTGGAACGAAAAATTGATCGTTGATTTGCCCATGCATGC
ATCTCATCTTACGGTCGAAGTTCAATGCAAAAATTCCTCCGGGATCAAAACCGTTGGGAT
CGCAAGGGTTCCGACGTCGGATTTTATTGGGG
>1001_SgrAI_305E40_NODE_1_L227
CAATTAAAAAGGTGTTTTTAATACTATCAATAGTTTGAAGATGGAGCTCAATTATTCATA
CCAAATTTAAGAGTGTTTTAAATATTTTTCTCTAGTTTAAACTATTTTTTAATATATATT
TTAAAAAATACACGTTGAGCTCATAAGATATTTATTCTCAATAAAAATAACATGATTCAA
TAAAATTTTGTAATAGTTACAAAAACTAAGGTGTGAAACTTAAGTATTTGTTTAGCACAA
AGAGTAAGGAATAATTA
>1002_SgrAI_305E40_NODE_1_L213
ATCTGTTTAATAAGTAACAAAAAGAACACACCAAGAACATATGATATAAACAAGCCAAGC
AACACTCATAAAAGAAACCTCCGCATGTGAATATTGTTTTTTGGAGTATCATTGCGGGTA
AAGACGACAAGGTTTCTCTGCAATTAGTTCTTAGTGTGGAAACACAGAGCTGGGGGGCCG
ATCTTTGAATAGGAAAAAGAGTGCATGCAGGGTCCCAAATGAATTGTATTATTCGAGAAA
GGC
>1003_SgrAI_305E40_NODE_1_L213
CATTTTCCTCAATCTCATCTCTACCAAATGGCCGCCTCCTCTCTAAATACTAGCCGCTCT
TGCCGGAGACCACTACTGCCAGTCCAATTCCCTCGCTTGCGATACTCCTCCACCACTCCA
CCCCCTCTTCTCCCTTTTTCCCCACCTGAAAAACCACCCCACGACCTCGTCTCCCCTCTT
CGTTCCTCCAACAGGTGACCAAACGACCCCTCCATCTCGCCGCTAGCCTCGCCGAAAACG
ACC
>1011_SgrAI_305E40_NODE_1_L96
CAACAACAACATCGTTTAGATGACAACGTTTTTATTTCAAGACTGTAATAAGCTACAAGA
GTGAAATTTCTGTCTTCGTCACTGTACATATAGAAGACAAATGGTTGTAAGTTG
>1011_SgrAI_305E40_NODE_2_L125
ACAAATGGTTGTAAGTTGACAGGATACAACAACAACACTGTTTAGATGAGAACGTGTTAT
TTCAAGACTGCAATATACTATACGAGCAAGTAAAAATTCTGCCTCCGTCACTATAAATAT
AGAAAACAAATGGTTGTAAGTTG
>1012_SgrAI_305E40_NODE_1_L210
TCTCCCATTTTATATGACACCCTTTTCTTTTTGGTTTGTACCAAAAAAATATCATCTTAC
TCTAATTGGAAACAATTTACTTTTAAATTTTTATTTTTACCCTTAATAAAATAATTTTTG
GCCACACAAATATATTTTAGACCATAAATTTTAATTTTTTTTAATATTATATCAAATCAA
AGAATATCATATACGAAGAGAGAGTATGAAAAAAGAATTAATCATT
>1018_SgrAI_305E40_NODE_1_L250
TCATTCTAGAGTTTAACCCACCTAAACCAGAAAAAACAAATCTAAACAGCAGTCAGAGAA
AAAATTAAGTGCAAAAAGAACGCTATTAAACAGGCAACATCCCTAATAGCGTCACAATAA
CATATTAGTTAGTTCATCGAGGATAATCGGTGGAGGGAAAATAGGGTAAACCTGAAGGTC
GTTCGCTTTGATGTGTGCCCAAATCAACTTGAGGACTTGAGTTCGAGGAACCTCAGACAT
ACCACCAAGGAAAGCTTGCATTTCCGGCGAGACTCGACGC
>1030_SgrAI_305E40_NODE_1_L223
TAAATCGAATTTACTTTTAAATGTTTGTTGTCTTAAAAGAAATAAGAAGTTATTTATTGT
TTTTATCCCCCCCCCCCCCAAAATAAATAATAAAGTTTCTTACTGTTTCACTTAGTGAAG
TGTTAGTTGAGAGGAGATATAAATGTAGTTTAGACAATGTTTTTGTAATTTATGCTACTT
TTATATATCTTTTCTAAAAATGAGTCACGTGTATGTATATAGGTGATGTCACAGATTTTA
GTTTA
>1031_SgrAI_305E40_NODE_1_L235
TCACAGATTTTTATTTTTTTTTTTAAAAATAATAATCTAAAACAGAACATTCCGATTGCG
TTAATTTTTTGATGAAATTAACTTAGGTTCTCCATCAATATAAATCCTAGATCCATCTCG
ATATGTAATTATTGATTGTCCATTACGAGGATTAAATCCGATCGGAACGCCCCGACCCGT
TCCTGGCTTGAATGCATAAACCGATTTGAACCCGAATTTGTCGAGAATTTCCCGAACATA
GAGCTGATCCTGGTCCCAACCACCA
>1032_SgrAI_305E40_NODE_1_L239
TTATGCGCATCATAGGACATATAGTCATTGTGGTTGCTCCTTCCTTAATTAAAGGTTTTA
TATTCGAGTTTCGAGTATGAAAAAATTCTTGATAGCTAAAGTACTTTTCTTCAAATGGAA
TCTTATGCAACATGAATTTAAAATAGTCGAATTTTAATTTAAATATCAAATATCGAGTGA
GAAAGAAAAATGAAAATTCTTTTTTGAGGTATATTCGATGAAACAGACTAATCGTATATA
GAGAGTCCCACTAGGGGAATTTTGCTAAA
>1035_SgrAI_305E40_NODE_1_L246
CCATTATCTGCAAATAATGCTGATATCATTATGCAAAATACTCTCCCAATTAAATTTAAT
TGGAAATTCTAGTTAGTGTGTTATCAACAACAAGAGCACAATGAATCATCACTCTAATCT
TAAAAAAAAAAAAGTTCTTCAAAAGCAAAGAGATGCAACTAAATAAATTTTACTTCTCCA
AATATAAAGGTTTGAAATTTTTCAAGCATATCGAAAGTACATCAATTTTTAAAATATAAA
AAATTATTAATACTTCATATTAAAAGATAAAAACTA
>1041_SgrAI_305E40_NODE_1_L299
TTTCGGAATTTAAGCTAATATCAATCAGGCTGCCAGAATCTCGTAAAAAAAATGAGGAAT
TTGAATGAGCGGAAATTATATTCCAACACGCACTGACAGACAGAAATTCGCCCGAATTCA
AGCAAACACAAAATCATATCTCTTATTTCATAACAAATCAATTGAATACGATCAAAATTA
ATCACATAATTTGAAATTCAAAGGGTAAGAAATCATGAAATCAAACCGAATTAGGGAATC
CCAACATCTTCGTTGATTTAATTTTTGACCATAGTTGTTGGTTCGTTGACCGGAGTTTGT
TTTTTCCGATGAGTTTCCAGGGTCATCTG
>1051_SgrAI_305E40_NODE_1_L228
CAAAATAAAAATCCAAGCACTTATTCCCCGCCTACGCACCACCCAAAACATCTACTGCCT
AATATTTATACGAAATGACTTTTCACACTAACATCCTGATTCATAGAGATATATTTTCAA
TTTCATCCAAAAAAACATTCCATTTCTTGTTAACATTTTCACAGAGTAACCAAAAAAAGT
GAGAAAAAACAGCAAATCAAACTCAACATATCTCCAATAAGATAAGAACAGATCTATAAA
CAAGAAACTAACACCAAA
>1058_SgrAI_305E40_NODE_1_L231
CGATGCTCTTAATTAGTAGGTGTTTGCAGGTAAAAATTGTGAAATTTGAAAAAAAAAAAA
ATAGTAATAAGTAATATTTGATAGTATAGTCCATGATCCCTATTTTTTGGAAAAATCAAA
GAATCCGTTTTGTATATAGTTCACTTTCTTACTAGAACCTATCAACCACGTAAAAATATT
CATGAATCGCGTTTTTTATTAAAATGTTCCTTATTCAATCCACCTTTTTCCGAAAATTCA
CCTATATATAAATGCACACAT
>1060_SgrAI_305E40_NODE_1_L214
AGCCTTCATTGTAATTATTGGACATCAAATGAGAAATCATACGAAAAACATAACTTTATA
AATCCTAAATCCCCATTTATGAACAATCATGCTCTAGTCTCTCTTCGAACTTCTGAGATC
CTTCTCCTACAAACCACCAACGGTCATATTCTCAGTCAGTTTCAATTCACTGTAACTTCC
GAGTCTTCTTCATATATATAAACCGTTTCTTAAACGGCTACTTCTCACAATTCCAGTAAC
CGAA
>1061_SgrAI_305E40_NODE_1_L160
TCAATATGAACTTGTATTGTTAAACTTTTTACTTTAATAATTGAATATTGAACGATCTCT
TGTTTACATCTTTACTTTAATAGCAACTTTTACTTTTCAGAGTTTGAGAAGGACAAGTAA
AAATAGGAGGAGGAAGAAGGAAGTAGTATATATACACGAAATATATATATATAT
>1062_SgrAI_305E40_NODE_1_L227
TATTTTCTTTACAAGTACAATTTAGGGGGAGTGTTGAAAGTGAAATTGTACATATTCCAC
TTGGGTTTGTCCCCAAGTGGATGAATATCATATTGTCAAATTGGCCAGCAAATTGCCTAA
CTTCCCCTTATAAATAGAAGTTTTCGTGTAAGGAAAAATACACAGACAGAGAAATATAAT
TTCATTCTTCCTTCTCTTTCTCTCGGTTCTCAGTTTCAGTTAATCTATAATTTTATTCTA
GTTAATTTAGAATCCAT
>1063_SgrAI_305E40_NODE_1_L94
CCGGTTTCTTCTCCGGTGAGATCTCCGGTATCTTCGCCCACGGCTCCTAAAGTCAGCCCG
TCTACATCGCCGGCACAGTCTCCGAAAGCAGCTTCTCCCGCGACCAGCATTTCACCCGCT
CAAG
>1081_SgrAI_305E40_NODE_1_L238
TGACTCCAAAGGCATGTACTGGCAAAAGGGATCACTCTGCTTGATTTTAGCGATTTCATA
AACGTGCTTTAGGGTTAAAGTCGACGCCGTTACATGGCCAGGGCGGCCACTTCCCAGCTC
AATTCCAGCTGCCTGCTTTAGGTACCAAGTTACTGACGGAGACTTAACGATAAAATCGAA
AGTCCCATCCTTGAACGCGGTTATAGTCACCGCCATTGGTGTTCCAGGCTTGAACTTCTG
GGTCCTAGCGTTGAAATCCTTGCAGAAT
>1091_SgrAI_305E40_NODE_1_L236
TACTAATTATCGATAAAGAAACCAAAAAAGAAAAAGAAGCATAAAAAGCATAAGCTTCTC
ATTTCAAAACCCTACCTTGAAAAATATTAGAAAATACTCATAATAATAAAAATTTCTTAA
AGCTCTACTTCTACTAATTAATCCTTCAAAAACCTTGAACCGGCAGACCCGGTTCAGTTT
CCTTCTTCTGCCGCATCTCCAAAACTTTCCGGTGACTGTTCGAGTGTAACCCTGTCGAAA
ATGTCGGGCTACTTGCCGGCCGGTAT
>1102_SgrAI_305E40_NODE_1_L89
TTTTTTAAAAAAAAAATTTATTCCTTCCTAGGAGCTCAAACTCACAATCTTCAGTCTTCA
AATTAAAAGTGTAGGATGCTGATAACTAATCAAAGATACAT
>1105_SgrAI_305E40_NODE_1_L184
TTTTTAATCGTTGTGTCAAATCAACAGGAATCAAGTAAAGTTGAACGAAGGGAGTAAAAA
GGAAAAAAAAACATCTCTATACCATTTAAGGGCATAAATTACAATGACATGTTAACTTTG
TTAAATTCTAAATGTCAACATTTTATCCACAAAACAATGCAAATCTATAAACCCATTAAA
AATATACATATATTTTTT
>1108_SgrAI_305E40_NODE_2_L82
ATAAGTTTTTGGATAGTTCAAGGACTAAAACCGGCAAGTATATAGTTAAGGGACCATTTT
AGACCTTCTCTAATAGATGAGGGACTATTTATGGCCTTTTCTCTATTATTTT
>1111_SgrAI_305E40_NODE_1_L217
TAGGGAGGTCATTACTCTCCAAAATGTTGTTCCTAATAGACTGATAAAATAAAAATAATT
AAATCCTAACAATTTAAAATAAGAATATATACTAATAGTTTAAGCAAATGATTAAACTAG
AAAGATGAATGACTTGGCAATTGGCATTTTATTGATTGATTTGGTGTATAATTTTTTTCA
GTTGCAGTTGGCCCTGCCAAGGTTGGGAAAAGAAGATGATGGCAATATTGGTAATAAAGA
TAAGATC
>1113_SgrAI_305E40_NODE_1_L209
TGATCAACATTAATACTCCCTCCGTCCCACTTTTTTCAAGGTTCAAAATAATTGAATTGT
TCAAAGTTCAAGATGAATGTTTGAAAATTTTTCTATACTTGCCCTTTCATTTGTTAAAAT
TTTATATTTTAAAGGAGATAAATTACTCTGTGTATTTATAATTTTATAAAGGACAATGAA
AGCAACGTGTAAATTTTGTGTTAGAATATTTTTCACAAATTGACAGAGAGTATAAAATT
>1116_SgrAI_305E40_NODE_2_L137
AAAACAACCAATCACACTCCACTAATTAAACATTATAAAACACATTCATTAATTTTATTA
TTCAGCCACTAATTTCTAATTCAAACATGTTGTGGAGTAGAGTAATTTGAAGTGGCTATA
GATGCAACAATCTGTTTTTTCCCACGTTCAGATCGGCTAATTTTTTT
>1118_SgrAI_305E40_NODE_1_L206
CAATTCTTAGATATTTGTGTAGTCAAGAATCATTTTGTTAAGGATAAAAGAAAAATTTTA
ATGTTAAATTATTTTTTGAGATGTACTAAAAAAAAGTGTCACATAAAATAAAATAAAATA
AAAATAAATAAAATTTATATTTTATCATTATATCTTTAATAATTTGACGAAAAAGTAGCT
ACTGTCAATAAGAATAACATAAAAACAAGAGAAAAATTATTTATACAAAATTTTAA
>1119_SgrAI_305E40_NODE_1_L229
TGAGCAATTTCATTAGTTTTTGCATATATTTTCCACTTTACATGGGTTCAAAATCCACGT
GTCAAAATTCTACACCCATGCAAAAGAGCCCACAAAAATTGAGGGAGAAAAAAAAAATCG
TACGTTACCTACAAATAGCAATAAAAAGCAAACTTCTGCAAAACGTTTCAGAAAAATTTA
AAAAAAATAAAATTCTCAATTAATTTTTCAAAAATTTCCGACGTTCCGACTCACCGAGTT
ATTCTCGAGCTAACTCGGT
>1122_SgrAI_305E40_NODE_1_L220
TAAATCTATTTTATACATGTATTGAAATTTTTTAAATTTTTAGCAAATATAAAATCCTAA
TTCATAATTAACGAAATACATTATATTCAATTTTAAAAATATATACTCAAACTCATTAAT
TAAATTATAGGAGTACTATTTGCTAGTATGATTGTCACAAAAAGGAATACTTACTATTTA
AACATGCGATATGCTTAAAAAAACCACAAAATTCAAGAATATTTTTAATTAAAGTATGAA
ATTAACACAA
>1123_SgrAI_305E40_NODE_1_L233
AAAAATAAATGTTAAGGTTATTTTTAGACTCAAAGGTAAAAGAAGGATATTTATGATCAT
CTTTTTCACAGATTAGGGATATTTATGACTTTTTCCCAAGAAAAACACAAAGGATAAAGG
CACAAGGCTGGGTAACAATCAAAACAAATATTATATTCAAACTAACAATATAATTCAATA
CAATCTATACATTAAGGACTATTTTGATCATTTTCTCAAATAGAAGGATTATAATGGCTA
ATTTAAAACTTAATGGGGTAGGT
>1124_SgrAI_305E40_NODE_1_L207
TCATCATCATTATCATTTCTGGAGTTGCTACTTTGGCGAGACTCTGACGAGCTCTTGCCT
GCTGCAGTACTAGAAGTACTTTTTTGAGATCCGGAATCCGTACCAGTACCGGTGCCGGAA
CCACCAGCTGCTTTTTTGGGTTTCGAATTTTTGAGCTCATACCCATGGAGATAATCCTCA
GCTTGTCCGACATACTTACCGATTCCTTGGTCGCCAAGTTTCCCGTAATGGGAAGCG
>1128_SgrAI_305E40_NODE_1_L224
AGAAGATCTCGCCGAAATCTGTTGCCCGCCAGAAAACTCGAGCCAGAAACTGACCGGACT
TCTGACAGGAAGGTTGACAGATCTGATGCTTGCCGGAATGAAGACCACCAGCAGCAGCAG
CCTCAGCCGGCGACACAGACGCAGCAAACGACGACGCAGACGACAGATGACGACGCCGAT
CGACGGTGACGAAGCAGACGGAGCAGCAGAAGAAAACGAAGAAGCAACAGAAGCAGAAAA
AAACAGCAGCAGAC
>1129_SgrAI_305E40_NODE_1_L133
TGAATCACTACACTCTCAATGGAAGGCCAACAACATACAAGCTAGACATGATTAACAAAT
TGGTAAAAACCATTAACAAAAGCTTCTTTTGTTCTATGAAGATATGGTACCCAGGCCTTA
ATCCAAAAAGCTAGTTCATGTCCATATACCGGCAGTCCCCGAG
>1136_SgrAI_305E40_NODE_1_L257
TCTGAGGATTGCAGATAAACCTTGAATTGGTAGGAGCCCCGGGTTGGTGCTCATTGAGCT
TTAATGGAATCCTCAACTTGTTGCTTGAAAGTCCTAGAAATAGGCAAAATAAAAACCAAA
TTTTCACCCAATATTCCCAGTTGAGGATAATTAAGTAGCTAGCTACTCGAGACCCTAACT
TACCAAAAGCCGTTGTATCAGAATGTGGACTTCGGAGAAGAGAAACTACCTGCTTCCTTA
AGCTTCTGCGGAAACATAACTGGTGTTAATTCCTTGTCAACATTATA
>1140_SgrAI_305E40_NODE_1_L315
TGTTGGTACTATTACAATCCCCACAAATTTACTCCACATGTCGCAATTTCTGTAACAACA
TTCCCATAAACTACCCGTTCAGCATCGACGACGGCTGCGGCGCGCCGCAGTATCGCCACA
TGCTAAACTGCTCCGCGACTGATTTATTCTTCCTAACACCATCAGGAAACTACAAAGTCC
AATCAATCGACTACGAAAAGCAAACCATGACGATTTTCGATCCATCAATGTCCACCTGTT
CAATCCTACAACCTCACCACGACTTCAAAATGTCAGAAATTCAATCAGCTATAATCCCGC
CTTCCCCGGACACGATTTTCATCCTCGTCAATTGCTCCATCGATT
>1141_SgrAI_305E40_NODE_1_L194
CAGCCGGTCCAGGAATCCAAATTAAGCCTTACCAACCGGTCTATGTCAGCCAACAGATGG
TCCTTTAGGATGGAAGAATTAGCAAAACTCATAGTTAAAGAATGCATTCTTTTGTGTAGA
GTTCCTCTCATAAGCAACAGAGAATACCTCCCTAGCAAATTCTGTATCGAACCGGGATAG
CTCGACTCGAAAAGCCGGCCTTCGTTCTGCAAAATGAACCGGTT
>1152_SgrAI_305E40_NODE_1_L226
ATAAATTATTTCATATATATAATAAAATAACTTTTTTATAAATAATTTATTATAAAATAA
TTAATTCCAAAATAATTTATTTCCGATCAAACAAACTCCACAAGAACTTAAAACCAAAGT
CCAAATAAGATACCCTTATAGGCTTTATGGACTAATTTGTATCTCCTTATGTTATCAAAC
AAAATAATTATCTTGATTTTGTCTTATTTTTTGCTTAGAGAAAAGGTGTATAATTGTTTT
TTTTTTTTTTGAAAAT
>1154_SgrAI_305E40_NODE_3_L78
AAAAAAAAATCATCATTAATTAATTTAAAAAGTAACATGAGTTTCTTAAGTTTGCCAATA
TTGGCCATTCCTGTTGTTAGCTTTCAGTTAAGCTTTTACTTAACCCAA
>1155_SgrAI_305E40_NODE_1_L230
AACTTCGATGCTTCTCTTTTGTGATTATAAATATTAGTTGTATATAATATATTTTTTAAA
CAAAAATAATAAACATATATTATTTGTTCATTTTTACTTATTCATATCAAATTTCACATT
CTCTCTATCACTATTTCATAGAAAAAAATAAAATCAAATTAAGATATAAATAATATTTCA
TGAAAAAATCACTTCTAAAATAAACATGATAATAAAATAACAACACTCCAAATAAAACAC
GCCAAGAACTAAATATCACT
>1157_SgrAI_305E40_NODE_3_L78
AAAAAAAAATCATCATTAATTAATTTAAAAAGTAACATGAGTTTCTTAAGTTTGCCAATA
TTGGCCATTCCTGTTGTTAGCTTTCAGTTAAGCTTTTACTTAACCCAA
>1162_SgrAI_305E40_NODE_1_L224
TGGTTTTACATTAACCCCCGGGGCTACCGTCCAGCTCTCTGCCCCTGGTGGATGGTCCGG
CCGGTTCTGGGGAAGAACCGGTTGCAATTTCGACGAATCCGGAGCCGGAAAATGCATAAC
CGGCGATTGCGGCGCATTGAAATGCCATAGCGGAGCTGGCGGCGTACCTCCGGTGAGTCT
AGTTGAATTCACACTTGCTAGTAAGGAGCCGAAGGACTTTTACGATGTTAGCCTTGTTGA
TGGCTACAATATCG
>1167_SgrAI_305E40_NODE_1_L208
CTAAATACATTTATATTAGATGAGAATGTGATCAATTTGGTATTCCTTTTTAAGTTTGAA
AAATTCATAAAATTAATTTGGTTTTGACTTTAACAATAATAATAATAATGGACAAAATCA
AACCAAGTTGACTCTATAAATATCTACTCCCTCCGTTCAACAATAATTATTCATTATTAA
TTTGACATAGGGATTAAGAAACAGTAAATGATAGAGGTAATTTTATCAAATCACCCTT
>1173_SgrAI_305E40_NODE_1_L255
CGCCGTACTATGGCAACCGCCGTTGACCCATCTAATACTCGTCTAGGATGGATCGGTACC
GGAGTAATGGGCCGCTCTATGTGCGAGCACCTGATTAACGCCGGTTACACCCTCACTGTC
TTCACTCGGACACCGTCCAAGGCCCAGGAACTTATCTCCATGGGAGCTCACTGGGCTGAC
ACTCCAAAGGCCGTCGCTTCCCAATCCGACGTCGTTTTCTCTATCGTTGGCTACCCTTCT
GACGTTCGCCAGGTAATCCTCGACTCAAACTCCGGAGCTCTTTCC
>1175_SgrAI_305E40_NODE_1_L191
ATAATAATTGCACTTTAAAAAATATGTAAAAAATTTATCATCAAAAATAGATTAACTTGA
ATCTTGACATCTGAAAAGAATCACATAAATTAGAACGTAGAAAACAATATTTGCCGATAC
CATCGAGATTCTTCGATCCCAATACAAATATCAGATACCGAGATTATTTTATTGCTAGTA
GTGAAAAATGCCAAATCACATCTGATGTGGCAATGATGTGC
>1187_SgrAI_305E40_NODE_1_L161
TATCTAAATGAATGCTTATTTCGTTTAAAAGTTTAAACTATTAGAGAGAACACATACTTA
TTATTTAATTATATTTTCAATGCTCATGACCTGCAATATATGTTTAGAAATTAGAGCAAT
ATACATCACGTGAAACATGTACTCAGGTGAAAGTGAAACACTGTCGTAATATTTT
>1190_SgrAI_305E40_NODE_1_L222
AGTTGCTCTAGTAGATGTGCCTCCTTATACATGACTACACGTTATGTATTAAGAAAAATA
TTCAAATACAAATCAATTATTTTGAATATTAAAAAAGATCTTAAAAATTAAGTTAATTTG
AAACGAAGTGAATATTAAATAGTTATTATTTTTATATACTAGTGGATGAAAATCGTCTTC
ATAGGTAGTCTACAAGTGGATTCCTGTCTTTTCACAAAATTTGAAAACAAAATAAAAGTG
AGTGTTTTGCTC
>1194_SgrAI_305E40_NODE_1_L96
AAAGTATAATTTCTTCTCTTTTTTTTTTTTTTTTAAAATCTACCAAATCTTTACATAAAA
ATAAAATTTTAAAAAGGCCATGAAGAACGTGGAACCAAAAAAAAAAAGTCATAAAAAAAA
AGTAAT
>1195_SgrAI_305E40_NODE_1_L224
AACTTTCCTTACCACCTCGTAATCATCCTGTTCCCTGTACAACCAATCAACAAACATAGA
AAACATCACCTCCGTCAAAACAGCCTCGAAAGCACCTATAATAAACAAAATAAAAAAATA
AATCAACAAATTACCCCCATTGAACAGTAAGGGATTCATAATCCCAATACTCTTTAGGTC
GGATCACATTTATATCCGTATAAACCCGGGCCTTTGAAGGCGCACCGGGACGGCGAATAG
ATTTTCCTATTTTC
>1200_SgrAI_305E40_NODE_1_L173
TTTAATGTTTATTTCCCTTTCTAGATAGACGTGAATAAGTATTCTGGTCAATTCTGATTT
CTGTAACAACTATGAAAACTGTGCGCTATTTCATCCAAAATTTTACCACAACTATATACA
TGAAATTTAAAAGATAAGCACTAGCATATATCAAAACTGGCTAAATAATCATCTATATTC
ACAGAACCT
>1204_SgrAI_305E40_NODE_1_L223
TCAGGCCTTATGCGCTTCTCGAATTCATTGTCAGGAGGAACTTCCTGGCACAATCACATA
AATCAATCTTCAATTGAAGTGATTTGATAAGGGAAACAAGGGATTCTACCCCCACATTAC
AGTAAATTTAGTAAAATGAAGAGAAGTAAATCAGAGTATAAGTGCTTAGAAGTATGACAG
ATAATCTGTTGAGCTTGTAAGAATCATGGTTAGAAGGTTAGCATGTCAGAAGGGTAAAGT
TTTAATCAGCATA
>1205_SgrAI_305E40_NODE_1_L287
GAGTAGATAACGTGTTCAATTTTCACTTGTAGTAAAATAAAATATAAATAGGTGTTTAGC
ATAGATATTAAATATTTTTTATTTATTCAAAACATTGAAGTTTAAGCTATATTCCGTTAT
ACACTCAAAATATAATGTCTGATGGATATTTTTGATTGGTGGTTGATATAAATAGGAATA
TTTTTATAAAAATAAAAAATAGGCAAATTTTTAAAAGATAAAAATAATATGCAATAATTA
AAAGGATACAAATATATAATTTCTTAAATTACCAAGTGTCAACTAGAATATATTACTACC
AAACCGTCCACCT
>1209_SgrAI_305E40_NODE_1_L239
TTAACGGGATGAGTCTTTTTCTAATCGTGTTAGCTAATTGGTCAAATTTTACATTTAAGA
AAAATTTAAAATCATAATTTAGAATTTCACATCTTACGTTTTCAAGTATTTGAGAATTAA
AATCATGATTTCATATTACGTACCCAAACTTGAGTTAAATCATTTTTCTAAATTCCAATA
ATGGAGTCCTAAATTTGGCCCGGCCCGACCCGACCCGCCAGCGAGTAGGCGGAGATAAGT
CAGTTGACTGTATAGTGCCCCAGCTAAAG
>1211_SgrAI_305E40_NODE_1_L224
CAAAAAATAAAACTAGTGATATATGTTGAAAAGAAAAGAACATTAAGGGATTTTAACTAT
GATATATGGAGAATTAGGGATTGTAATTTGTATCGATAGGTGTTGCAGTTTTTTTTCATT
TAAAGAATTTTTATAATTTTTTAAAAGAGTCGGGATTATATAAAATTATATAAACATAAG
TTGTGAATTTATTTAATTTTTTGTAAAATGAAATATTAATATGAGGAAATTACTGGCGTA
CGGCCTGGACCCAA
>1221_SgrAI_305E40_NODE_2_L226
AAATAGAGACAATATTTAATTATATTTATAATATTAACTTTTAAAATATACGAAAAAATT
TCTAACCATGAAAAAGACTAATAAATCTATTTCTTTCTTATTTGAATGAATAAAATATAG
GAAAATTCTATACCTGCTCATTATCAACCCTTCATTCTTAATTTTTCCTTCCATTCATTC
TCCGTCATGTTCGATACCAAACTGCCCTATAAATTTCACCCTCTCCACTCTTTTCCATTC
ATTCTTTAGCTGTCAA
>1226_SgrAI_305E40_NODE_1_L267
CCTCCATGATGAGGACATTCCAATCACTGTAAGATTCTCTTGCCCTAATTATTCTAAAAC
TAGTTTTTTTATGTTTTGATTTGATAGTTATTTGGTTCTAGTGTGTAATATTTTCGAATC
CTATTGCTTTTATTTTGATTATACTTTTGGTGTAATACTTCCAATGCAGGTTTTTGATGT
GTTCTTATATTTTTATTATGTTTAATGTGTAATATTTTCTAATCATGGGGCTTCATGTTG
CGTTGATTGAATCTGTTTATGGTTGATGTGTTGATAGGCTGAGAAAATTTCAGCTCT
>1228_SgrAI_305E40_NODE_1_L239
CTTTCTTTTGACTTTACTCTGGCTGAGAAAAATGGCAAAGTTTGAGTCTTTTGTTTTACT
GTACCTCCATTTCCATGGGTTTCTCCTCTTGTTTTCCCTTCTTCTCTTCCCCTTTTCCTC
CCCCACCCTTCCCAATTCCTATTATAACTAGCTAGAGTCTGCCTTTGTTCAATTTCTTTT
CTCTCCCCAAATTCAATGGAATGATCCCTCTCTTTCCCCTATCCACCATTAACCTATTCT
GTAATGGATAGTAAGACTGCTTTTTCCGA
>1229_SgrAI_305E40_NODE_1_L271
CATTTTTCTTACTTAAAAAAAATCCATTAAAAACCAAGCTCCATTTTCTGCAATCAGTTG
AAATTAACTCATTCCTCAAACAACACAGATAAGTGATAAAATGCACCAAAATTCAAAACC
AAGCAACTCTTCAAAAAATCAACCAAATCTAAAATCATACAACATAAACCAAAAAATCAA
TCAAAAAAATCACATGCAAAGCTGTGGAAATATAAAATTCATACCAACTGCAAAAAAATA
AAAAATAAAAAAATTAATTCAAAAAATACAGCATAAAAATGTTTAAAAAACTCAACCTTT
A
>1230_SgrAI_305E40_NODE_1_L225
CTACCTCTTCTCTCTTTCCTTGTCCTTCAACAATTTTCTCTCTTTTGTCTCCACTCAACT
TCTTTCTCTATCCATCAATGGGGAAAAAAATACTAACTCTCAGAGATCTCGTCGGCGCCA
TTAAAGACAAAGCTTCACAATCCAAAGCAGCTTTCGTCTCTAAACCAAGCAGTTTCTCCC
TCCACCGCGCAGTCCTCCGCGCCACCACTCACGATCCGTCATCACCACCAGAAGACCACC
ATATCTCCAACCTAC
>1234_SgrAI_305E40_NODE_1_L241
TGAAGAACTAAGTTCTGTCCCACGTCTGATCCTGTTATTAGTCTCTTGCCAAAACCTAGC
GGGCACAACTATACCACGGGGACTTCCTCGTCCATGAATCACAGTTGGACCATCATGGAC
ACCTGAAGTACTCTCTGAAGAGACACTTTCACTATCTGAAGCCAATGCATCAGCAGACAT
AGCTGATCCATTAGCTGACTTCATAGCGACCTCATCATAATCACTTTGAGGTTTCAATTT
AGCTTCAATTCTAGCTCTATGATATATATCA
>1237_SgrAI_305E40_NODE_1_L184
TCAGGGTGGGTTGAAATGGTGGTGGGATGGAGTATAGGGAGAGATGGGGTATATTTCATT
GAGAAATAATATGACAGTTGAACATTTTAAAACATAATATCTTTCAACATGTTCGATAAG
ATATCACAAGTAATAATATAAAATATTTTTAAATAATAATTTGCTGTCTGTATATCGTGC
GGGTACATATACTAGTAGTATAAATAGTTATTTC
>1238_SgrAI_305E40_NODE_1_L255
TAATACAAAATCGAACAAAAATCATATTTATCAAAAAATTATTCTATATTTTAAGTCAAT
ATATAAATTCATATATCTATCAAAAAATTATCCTAGGTTTTTAAGTAAAAAATATATAAC
CAGAAACAAAATCTTCTCTTGTCAACAAAATGTCTCTCCAACTATTACTTAATTACTTAA
AGTTGACTACATCTAAATTATTTTCTTCTAGTAATAATAATTTACCTAGTGAAAAAAAAT
CTATTTTTGACCAAAAACGAAGAAAAAAGAAAAACAGTAGAAAAC
>1240_SgrAI_305E40_NODE_1_L193
ACAACATGAAGGAAGAAAACTCACTTGGTTCTTTGGCCACTGTAAGTTTTGTGCTCACCA
TCAACAAAAAAACAAATAGTAGGAAATCCTTGAACCTCATAATTCTCCGCTAGTTCATTC
TCCACCGAAGCATCAACTTTAACCAACGACACATTCTCCGCCTTTAGCTCCGTCGCTGCG
GCGGCGTACTCCGGTGCTAGTTCCTTACAATGACCCCACCACG
>1247_SgrAI_305E40_NODE_1_L116
TATTTGAAAGTGATATTTTTGAGATGAAAGTTTTTCGAAAATAATCTCTCTATCTCTGTG
ACGTAGTTGTAAGATCTGCATATATTTTGTTCACCCCCAATTCTACTTATGGGATTCCAT
TTGACATGTTATGGCCGGGGTTGTTG
>1247_SgrAI_305E40_NODE_2_L98
CGTTATTGTTGAATTTTTTTACAAATTTTTTAAATTTATTAGATCATCAATAATATTAAT
AAATAAAAGATTATGTAATCCGAGTAAGAATCGACTTTCCTTTTTTTTCTCGTCACGCGT
TCCCACCA
>1257_SgrAI_305E40_NODE_1_L225
CTGCTTACTGGAGCCTAAACAACCACAAAAAAGTTCAAAACGAAATTAATTAGTGCTTAA
TTCAATTAATCTAAGCCAGAATTAACAGAGGCATTAATTATGTAATTAAATTACCATCTA
GAGAAAAAAAAATTCCGTCCCAAATTAATTAAATTTTTAAGATTCAGAATATTTAAAAAA
TTTTTATATTTGTCTCTATATTTCCTAGGGGATAAAGGTAATACTGGAAAGTATTAAATT
ATTTTCTTAATATGC
>1260_SgrAI_305E40_NODE_1_L242
CGTAATGGTCCCAATACACCATAATATGGGTTCTAACAAAACCCAAATGGGAGGAAGGGC
TATGTACAATTCTTGAACATGCTGATAACCTTCCGTTTGGTTTTGAAAGCAGTGAACAGA
AAACCAAGAATTGCATGGGTCTTTCTCCTTTACCCAATTCCTCAAATAGCCCGGTGGATC
TCTGAGTCTCCCATGAATGGCCTCTAGCTCTACTGAAAATCTGGGCACTAATTAATTTTG
TTTCATCAATAAGTACAATTCAGTAGAAGAAA
>1261_SgrAI_305E40_NODE_1_L158
TAAGTTTTTCTGAGAGAGCGAGAGCATTGGAGCATGTACTAACCATGTTAACTCTCATAT
GGTGACAGGGGTTTGCATGTCTGCAAGGCGGAATCTGTTTATCGAGCATGGGTAGGCCTG
TTTCTTATGAGAAAGCTGTGGCTTGGAAGGTTCTGAATGAAGAAGATGTTGC
>1265_SgrAI_305E40_NODE_1_L237
AAAGGCTTTGACCAAATTCTAGATAAACTAATCATCCATATACACGCAATAAGTTAAATT
TCAGTTCCAAGTTGTACTGAAAAAGGCAGAGACTTTGAGGGGAAAATTCAAACACACATG
AAAGAGAAAGATGTAGGGGTTACTGACCAAGTGACTGGAGAGAATAACTTTAGCCCCATT
GGCCATCAAGTGTTTGATAGTTGGGACGGCAGCTCTGATCCTAGTGTCATCGGTAATGTT
CTGAGCGTCATCAAGTGGGACATTCAA
>1266_SgrAI_305E40_NODE_1_L229
ATTCTTTTTTGAACGGATTAAAAAAAAAGATGTCACGTAAAACAGAACAGAACAGAAGAA
GTATTACCCATGCAATATTTTTAAATACATACATATCAAATTTCAAATCGTAGATTCGCT
TCTCCAAAGATGCAAACTTTAAGTAAGATAAAGAAGGAAAAGAGAGAGCTAACCATGAAG
CCAAAAGAGAAAGTAGAAATAACAGTCTGAGCAATAGAAATAGCAGAGAGCTCAATATTT
CCAAGATGCCCAACAAATA
>1274_SgrAI_305E40_NODE_1_L207
TGTGGAACAAGTAATACCAGGATGAATTTCAAACGAAACTTTCAACTTTAGCCATTTCGA
CATCCATCGTCATTTCTGGATGGGTTGACTGGCCGGAGAGGAAGAGGAAGAGCGGGGCGT
TTAGGGTGATTTGCCGGCAGGTTCGATGGGTTTTGGGGACATTTGGTTCGCTGTTTGTGG
TGTTTTTCTGGTGGGTTTTCTGTTGGGTGTGGGGTTTTAAAAAAAAAGAGGAAAAGA
>1277_SgrAI_305E40_NODE_1_L240
AACCGATTGGTCGTAGGTTCGAATCCTACTTGGGGAGATTTGATTGATTCTGAATTCTTT
AATTCAGAATAAAATAAAGGGGCTCGCTTTGCCCGTTAAGAGTAGGTAACCCGTTCCCTG
TCTTTGTTTCTATTGCATTCTATCTCATCGTATCACATTCTGTTCTGCGAGATTCGAAAA
TCACCATCAATACCTCGGTCTAGGTCCGAGATAATCCTTTGTTCCATAGCCCTGGGGCTA
TTTACAACTAGCCAATTAAGAAGTCTCAGA
>1280_SgrAI_305E40_NODE_1_L91
CTATTTACTAATCTACAGTTTGAATATAAGGATAAGATAAACATACACAGTAACAATCAG
CACTTTATCACAGTTCACCTCAAGTCTTCAATAATCCATTTTAACCTCAAAATAACCACA
A
>1284_SgrAI_305E40_NODE_1_L211
CCACTATTTCTCATATTATTAAGCATAGAATTGGCATTTAAAATTAAAACTATATATTAA
AAAATAGAAAAAAAACATAATTCTTTTCGAGACAGATAAAAAAAAATGCCACATATACAT
AATTGAAAAATCTTGGGATTGACCTTTGTCAAATTGCAAGTTTTTCTTATATCTTATGAT
TTTTTTTTTCTCGAATAAATATAATAATATTTTTCTCTCCTATATAAAA
>1285_SgrAI_305E40_NODE_1_L252
CATTATTGAGCAATGAAAAATTTGGGATTTATGGCGGAAAATTTGTCCCTGAGATGCTAA
TATCTCCTTTAACAAGCTTGATTATGAATTCAATTCCGCTTTGCGTGACCCTTTGTTTCA
GGTTTATCAAAATGAATAGTTTAAAATTAAATAATTTTTAATTTTAGAAAGTATGTCACA
AAAGTTTTGGAATAAAAATCTAACAATATAATATTTCTCTTATCGTAATTTGTTTGTCTG
ATTTTGTTAGATGAAACTTGAAGTGGCATTAAGGGACTATGT
>1288_SgrAI_305E40_NODE_2_L111
AGAAGAAGAAGAAGAACAATTTCAATTTTTGGCTTAATTTTTATAAAATAATCCATCCAA
CACTATTTAAAAAAATAGCATTTTCAAGAAATCTAAAAATTTCACCATAAACAAGGAGAT
GATTTTTTTCCTTTTTTTTTT
>1292_SgrAI_305E40_NODE_1_L70
TTCTCTGACTTTAAATCCGCCGGTGACAACTCCTTCGCCACCAGTCCACCCAGTGCCACC
GCGGCCTTTTCCTCCACTTTCTGCACCGCAAAATTGCTGT
>1293_SgrAI_305E40_NODE_1_L264
AGAACAGATACAGTAAATCTAAACCGAAATCAACGGTAAGATTTCTGGAACCTAGAACGA
GCACCACGGCCACCAAACTTCTTAGGCTCACAACGTCTAGGATCAGCAACAAGCAAAGTC
CTGTCATATCGAATCAGGATGTCCTTAATCTCCTTCTTCGATTGTTCATCTACATACTTC
TGGTAGAATGCAACAAGAGCCTTTGCGATTGACTGACGAATAGCGTAGATCTGAGAAGTA
TGACCTCCTCCTTTGACACGGATTCTCATGTCAACTCCAGCGAAACGATGACGA
>1298_SgrAI_305E40_NODE_1_L228
AAAAGTTTAATTTAACTAGCTAATCATTGAAAATAAAATAACATAATTATATGTTTTTAT
CTTTCAGTGTCTACTGGAATAAGAGAATACAACCCATCTAGGTTATAATTCTTTAAAGAA
AAAAATATATTCTTATGATTTCATCCGTAAACACAATAATTTTTTGTATGGATGCATGTA
AAAATTAAAAAAATAAAAAATTTACCACCTCTTCTCTCTCAATTACATTTAATTTTTTAA
TCTCCGTATGAAGCAT
>1299_SgrAI_305E40_NODE_1_L213
GATTAGGGAGAGCTCAACAAGGTCATGTACTTAAATGCCGCCTTAGGTACATCTCTCTTT
CTTAATTTCAAGGTAGGCTAATGATAAGAACAAAAATCCAATTATCATCAACTAGGGAGA
AATTGCGAAATTTAATTTTGTATTTCAATATAATAAATATTATTTTATTGAATAACAATC
CCACACGCAATATATGAATATTGTTCACATTCACCTAATAAAATTTAATTTTG
>1303_SgrAI_305E40_NODE_1_L205
TGATTAGTCTCAATCAAAATTTAAGAGGGTTTAACTGCATACGATTCATACTTCGAGGGG
GTTATGTGTAATTTCAAATCTCTTTGAAGTGAGAAAATCTCCTAGCCCGCGATTTCGCGA
GGGTTTTAGCAAACTCTACATTTTTCACACCAAAATGGAGACAGCGAAAGACACCGTACA
GCAAGACGTCGTTTCGCCGGCCGACGACGATGATACTCCGACACTAAGCTCTCAC
>1306_SgrAI_305E40_NODE_2_L93
GGTGGAGTTCTAATAGGGGTTTTCGGAACCACTTTGGGGATTTTCTGATTGATCATTTCT
GACCATGTTTTAGCTTCAATCAAACTCATAGCAAACTCTTCTTTGCAGCTCTTCACTTCA
TTG
>1307_SgrAI_305E40_NODE_1_L252
AATCAACAAAAATTCAAATTTCAAAGCAGCAACTAAATCACCGAAAAAACGTAGCAGAAA
GAGTCTAATTACTAAGTTTTATTACCCATTGGCATGTCGATGAACATACTGATCGTGCCC
AGGTTTCATAAAATCTGAAACAACAGTTAAAAGAAGAATACAGCTCTCAATTCTACAAGT
TTGAGTTCTGAACTAATATCGAACAAAACAGAGCATTAATTTCAACGAATTGGAAGTGAG
TTTATTACCAGGAGCCAAATAGGTGACGAAATTGAATTCAAC
>1313_SgrAI_305E40_NODE_1_L213
TTCTCGAAGGTTTATCACTCAAATTATCGATGAACACCTCAGAACGATACTATCTATCCA
AACGTTATATTCATTAAAACAATACGACACAATGCAACACAATACAATACATTATAAAAC
AATACATAACGACCATCCAGACAAAGTGTAAACACCATTTTTTACCTGCAAATCAGCTAA
AATGACAGCAACAGACAAAGCTTTCGATATCGGAGATCGGCTGGGGGGGGGGGGGGGGGG
GGG
>1316_SgrAI_305E40_NODE_1_L209
TCAACCTAGACTTTGCGACCAAAACCCGAGATTTCAAAGTCTCCAAAGTCGATGAACTCT
CAAAGAGAAAAAACTAGCTTAGTATCTGTGTTGCAACGTATTTTGAATCGAAAAATCGTT
GTGTCAATTTTTCCCCTTCAACTGACGAAGAAGCTAGAATTTATAGGAGTTGGTTAGGGT
TTTTGAATTGGGGAAAACGGTCGAATCGACCAAGAAGCACGTGTGAGGGACAAGGGTTT
>1318_SgrAI_305E40_NODE_1_L83
GCACTTGATCATGTAGAAAATCTTGTACGGCGCATATAATTTGAACTCTTTATTATTTTA
GAATCAAATAAAAAGAATGAGAAATCCGAAAACACCATTGAGCTAATTAATCA
>1323_SgrAI_305E40_NODE_1_L247
TTGAAGGGAAGGTGTGTTCTTTTTCCGAGATTAGAGTTTCTAAGTCGTCTTGAATCAGTC
AAGCTGGTGTCCAACAGTTATCCAGCTAAACTTCCACATGAGTTCAATTTCCCTTCAAAA
CTTAGGGAATTGACTTTCTCCAAGTTTCGTCTGCCCTGGTCTGAAATTTCTATCATCGGA
GAATTACCTAACTTGGAGATTCTAAAGTTACTTTTCCGAGCCTTTGAAGGGTACCAATGG
GAAGTGAAAGATTCAGCATTCCCTGAACTCAAATACC
>1326_SgrAI_305E40_NODE_1_L177
TCCCCTGGTTTTTCTCCCCTAAAACAGTGAGGAAATCCTCCGATTTATAGGTAAGATTAG
GGTTCGAAATTTGGGGAAAACGGTCAATTTGAGTAAGAGGGACGCACGTGACGGAGAAGG
GTCGTGGGTGTGTCAGCTTTGACAGGGTATGGGGTTTGTCAGGGCTGTTGCGCGAGGGTT
GTCGTTTACGACGGAAACGGCCTTCTT
>1335_SgrAI_305E40_NODE_1_L229
TTAATTTCTAATTATTCAACTCTAAATTGTTATTTTATGTATTAAAAAACTATTAATATA
TTTATATTATAAGCAACTTAATTGATTTTCCATCTTTGCCATTTTACAATAGACTAAATT
ATTACATCAAACTATTAGTATTTATTTAATTTATTGACATGAATATTATATTTATTTAAT
ATCAAGTATTATTTATATAAAAATTTTAAATTAACTTAGTACATATGTGAAAAACACGCT
GAACT
>1342_SgrAI_305E40_NODE_1_L252
AGAATATGAACCCCATTTGCTCTTGATGTTTAACAACGTACGGGATTATAAGATACAGAA
CAAAGATTTTGTTGTTTCTGTGTTGAATAGCTGCTTGTGGGTGTTTTGATTTTGATGGTT
TTGGACTGATATTGTAGATTTGGAGGTGTTCGTATGGCGATGGGACCTGAAAGATCGAAG
CCTTTACATAATTTCACCTTACCATGTGGGTTGAAGTGGGGGAATCAGAAGTTCATGAGG
TGCGTTAAGGTGGATTCCGACGTAGAAATGAGGTCGGAATTG
>1345_SgrAI_305E40_NODE_1_L221
TTTCTGTATCCAATAGTAGTTCGAAAGTAATTCAATATCTCACCAACAGCACTACAGAAT
CAAATCAATATTCACATATAAGAAACTTTAAACTAAGAAAAAGGGGGAAAATAGTAGAAA
TGAGACATTTTCACTAGCGAGTTTGATGCAATTCTGGAAGAGTTCGAGAATCTGCTCCTT
GTCAAGGCAAGGATCTGCAGATGGAGGAGGCGCGACAGGGATGGGCTTGCGACGGATGAC
GGCAGCACGGG
>1346_SgrAI_305E40_NODE_1_L271
TTATCCTTCAGTGTATCATTTTATAACAACTATATTTTATCTCATGCTTTTCTTATAATT
TTATTATTCAAATCATATCGTAGATGAACTTTCTACTTATGATCGTCACAAATTGAATTA
TAATCAAATCGCTTTGGATCGCTTATCAATGCCAGAAAGTTTTGCAGATGAAACAGACGA
TGAGTAAATGTTTTTTTTCTTATTGAGTTGATACCAAAATTTGGGAAAGACTTTAATATT
ATGTAGCCATCTAGGACAATCCCATCTATTTAAATAATATATTTATTAAATAA
>1352_SgrAI_305E40_NODE_1_L243
TAATTTTACCAAATTACCCTTTGAATATAATAAATACGATGTCTTGAAAAATATAATCGA
AAAATGATTATAATTAATATAAGAATAAATTAGGAATTAAGTATAAAATTGTCTCTTGAT
TTCATAAAGTGGATAAATATTGTTAAATATTTCATAATAGTATATGCACCAAGTAAAATT
GGAGAAAGGGAGTATAGTTTTGTACCAATAAACATTATGTGCTCCCATTTTTGTTGTATA
AAGTGACACATAATATTTGTTTGGTCAAATCCA
>1354_SgrAI_305E40_NODE_1_L160
CGCGTAGAGAGTATAACATCATCTTTTAATGGAGTCAACGAAGTAACCATTTCATGGACT
TTACGACCCGTTTCAATGTCTTTTTGCTTACCACAGGCCTGTAAGAGTACGCCTAAGGCC
TCGGATTTTTCAGACGAGTGGTAAAAGGAGTTTTCGAGGTATTCTTGAAATGTACGAAAA
ACTTCCGACG
>1365_SgrAI_305E40_NODE_1_L255
TCAATCAATGTGGCTCTATATCATAATAGTTAGAACCGCGCTTAGTCACCTTAACAACAA
CAATAACATACCCAATAAAATTTCAGGATAAGTAATAGGACACCTTTGAACTTCGATGAC
TTACCGCAACAAGTTAGTTATCAAAGGCATAACTGATTTACACATCATTTACATAATATC
ATTCAAAATAATTAAAGCCATTAATTAACTATATATGGCAGCTTAATCACAAATGTTACT
ACTATTCCGCTGCTTAATATTCCTTCTTTTCTTCTTCTTCTCACA
>1366_SgrAI_305E40_NODE_1_L267
TATATAAAATATTTTTCTTACACTACTCTACCATTTCTTCTTATCATATACCTGACATCC
CTAAGGCATAATATCATGATGACTCATAAAAAATAATTAATTTAATTAAAGAATTTTAAA
GAATTTAAAAAAAAAATTAATTTGAAAATCGTCATCTAATTTTAAGAATAATTAAAAAAT
TAATTAATTTACAAAAAATGTTGTTGACACCGAATTTTTTCGTCCACATCACAATTTTTC
CGATTTATTTTAATTTTAGCAATTTTTAAATATCTGTCAATTTTATCCCAAAAATAA
>1369_SgrAI_305E40_NODE_1_L223
TTAAAGCTTTTGAAATTAGAATCAGACAAACAAACTGAACACGAAAGTAGCTAGGTGATT
TTTACAAGAAGCGAGAAAAAAAAACCACTAACCAGGTAAGCTCGAAATTCTGACTGAATT
TTAACGGCAGCCCATTCACGGCGGCGCTCAGCGCTACTACTCCCATTCCCATAGCCCGAA
CCGGACTTCTTACCACTTGTAAGCCTAACAACCTCCGCCGCAGCCTGAGCGGCCGCGAGT
GCCGCCTCCGCAA
>1370_SgrAI_305E40_NODE_1_L217
AATAATTAATCTATACACTTAATTAACCTAATGTTAATTAATTTCTAAGGTAAAAATGCA
TTTACATGATAGTTATTCGGAGCCGATCGGCTTCCGGTCTCACCTCTGACATCTGACGAC
GAGCTCGTCACCGGCAGCTCACCGCACATATGACACCTGGAAACCACCGGAATCTGACGG
CAAGACGGACAAGAAGAATGCGATCCCAACCATGTATCAATACATCCGACGTGAAATCCA
TGGCCGC
>1377_SgrAI_305E40_NODE_1_L227
TATACTTATGATAAAAATTATAACTCATAAATCTTAACGAAATAATAAATTACCAAATAA
GAAAATTAAGTAATTCATCCTATACTAATAAATCATTAATAATAAAATCTTAATTCGATC
ATCATCACTCGCTAATTTAATAATTTAATATCAATAAATTATAAATCAATATAATTCAAT
ACCAATAAGTGATAAATCAATTTCCGGGAGTAATGGTCACATTTCCCAATATTTTATGGG
ATAGAAACGACCAAACC
>1384_SgrAI_305E40_NODE_1_L235
AAAGTGAAATATTCCTCTAAATTCTTGTCATGTTACAAAATATTTTTAACAATTGTAATA
CGTGAGGTGTATTTTAATTTAGTTAGTCAAATAAAAAAATATTAATTAATAGTTAAAAAA
TAAAATTAATAATTTACGCTAAATTCAACGGTATTTTTAATAATTTTCTCAATAAATTTA
GATTGAATTGGATTTTAACCAAATCATTCCAAGGATAGATTTCTGTTCGAGGACATTCTG
GTAAAATAACGCTCCCCGCGCACGT
>1387_SgrAI_305E40_NODE_1_L127
TCTTTTTATAAGTTCATAATAAATATATTTGTTATCAATCAAGGTACATGCTTTGATCAC
GTGCAAAATGCGTATACCAAGATAGTATATTTATAAAGACATTTAAGTTTTTTGGGGTAA
TAAAATATTTATAAAGTTATGTTTTTTTTTTTTTTTT
>1387_SgrAI_305E40_NODE_2_L114
TTTTTTTTTTTTTTTTGAAAATTCGAAACTTCATTCGTGGAATTACACACCTTGTTATAA
AATCGACATATCGAGACTCTCTTCTAATATAGAAGAAAAAGAATATCTCAGAGTATACAA
GTTTCATAGTTATAAATTGTGATA
>1389_SgrAI_305E40_NODE_1_L261
AGCCAATATAAAATAGAAGGAAAAGATTTATATTTGGCTAAGATCATGGAAATAATTAAA
TATTTCATAACTCCTAACACATGCTCAATATTAAAATGTTGTTGTTAATACTATATATAC
TTGCCTAGACAAGTGCATTAATCATCAAATTTTCTCATTAATTACTAAAGTTAAAATTAA
TATAATGGGTATTTCATCAGCTCGTGTTGTTGGATTAATTCTCTTAATTGTTCTTTTTAG
TGGCATTATGGTTTCTGCTGACGTGTCAGGGCGGCGCATGCTAGGGGCAGG
>1390_SgrAI_305E40_NODE_1_L196
AAACAACTCCTCAATGTTTATATTCTTATTCTACAATAAACAGAAACCCAATTCACAAAA
AGTCAGAAAGAATCCAAAACCATCATTTTTAGTGTAAAAACCAACTAAAGACACAAACTT
TATGAAACAATATTTACCCTTATAACATTACACAGTTCCTCAATGTTTAAATGCTTCTAA
TAAACAGAAACCCAATTCATAAAAAGTCATAAAGAAACTA
>1393_SgrAI_305E40_NODE_1_L223
TAGTCTCCACATCTGGCTCAAACCATGTATCCCACTTCAGTGTCCGCATCTGCCAATTTC
TCTCTCTTGATTTTACATGAAAGGCATTCGTCGATAGTAGATGCACGTAATCCTCAAAGC
TAGTCAATCGAATCAATATGTGTCTCGTACCTAGCACCCCAATTTTACACTCACTCTTGA
TTCCATATTGACTTGGGATCTGCTTTTTAGTTCAGCAATCTCAGGTTTTCCATACGAAAA
TTTTCCCACAATA
>1399_SgrAI_305E40_NODE_1_L236
AGTAAATTTGAGTAGAGGTCTCATATTGGAATGAAAGTCACTTTATCCCGATGTATAGTT
TTCGTTGTAAATTTAAATTTAACGTGGTTAATAAATATCGAAAAAAAACAACGAATCAAC
TCTTGCCATGTCATCTAACGTGACACCTAATTTCCCCATGGTGCGTGGTTTGTGTGGGTG
CGTGGGTATCATCTCTTTCCTTTCTTTTCCAATTTTGGGTTCTTTCTTCCTTCTTCTTCT
AACACTCTCTGCAACAAAATAAAAAG
>1401_SgrAI_305E40_NODE_1_L228
TTTTGAGCGATGTGCTTTCTGGGTTCAATCGATGTGAGGATTATGTACATGCTGCAATCA
GTGGTGGGAAAAATTGATCCATCATAGAGGTTATTGTGATGTGCTTTCTGGGTTCAGTCA
ATGTGAAGATTATGTACATGTTTTTATTCAGTGGTAGGACAGACTGAGGATTTGTCGAAG
GCTCACTTTGGTTCAATATTGTATTCCCTAGTCTTCTTGGTTCAGTGTATGTGAAATATT
CTTTTGTAGATGCGTGTC
>1403_SgrAI_305E40_NODE_2_L84
AACCGAACTCCACACTCCGACCCGGCCCATAACTGAGATCCATCGTCCGTACACAATACA
GTCCTCAAAAATCTCCCAATTTGTCTTTCTCTCAACGGATGTGGCCGGAATTTC
>1406_SgrAI_305E40_NODE_1_L237
TTATTTTTAAATTAGTTATCTTTTTTCATTGTTTCTTGATGATGAGTTTTAAATTTCAAT
GCATGGATAATATTGAACAAACAAAAGAGTGATTATTTAACATATCACAAAAAGTCAATT
TTGTTTTATATATGAATTACTTATTTTCCAAATAATTGTTCAAGACATAGTATTAAACAT
TAATTAGTATGATAAAAATGTCAATTATTATTGTCTTAATAAACATGCCAAATCTAAATG
TGAGAGTGAGTAATATTTTTGACTTCT
>1409_SgrAI_305E40_NODE_1_L104
AACAGGGATTCCGTGGTATAATAGCAAAGAAGCCTGGCCGTCTTTTGTTAAGTTCTTGAA
TTTGGGCATGAATCCGCTGATAACGCCGTCGGTGGGGCAAAACCCGGTTAATCCACTCTG
TATATTTTCGGAGT
>1412_SgrAI_305E40_NODE_1_L207
ATGTATAGTGTAGTTTTTTATCAAAATAATTATAATACATATATAATTCATATATATTCA
ATGTATAATTTACTTTTATTAGATAATGTAATTATTATAAATGATAAATATTTTTTAAAT
ATAGAATATCTAGATAATAAATAAAAAATATGTTTAAAAATAGTAAATATTTTTATAAAA
GAGATTCAAAATATATTTATTCCTTTTTTAAACCTAATCTACATTTATAAA
>1415_SgrAI_305E40_NODE_1_L221
CTAAATTAAATATAAATTTAATTTTAAACTTAATCTTAAACACCTTTTATCAAATGAAGT
AAAAACTCAATCTCAAATTTTATTTTGAATATTTTAACATTATAATATCAAAATAACTTA
ATCCGTAAATCAAAGAAACTTGCGTTTGTGTTAATACAAGTTGAGATCTCAAAAATAAAC
AAAATAAAAAAATACTACTAGCATTAAGAATATTCTAGTGTACGACGCCGTTGGATTGAA
TGAGAATGT
>1417_SgrAI_305E40_NODE_1_L242
TTGTCAGAACCACAGGATTAAAAGCTTTTTTTAACTATGTATCAAGTCAAAATCCTACAA
ACAAATTGTGAAGGAGGTGATATTATCACATCATAGGAATGATAACACAATCAACTATTA
CACAATTGCATATCTAACATTCAATATATATAATATTAGTATCACCCAATTCAAACTCCA
ACTTGAAGAAATTTCAGTAAAAACATTACCCAAAAAGCGGTTTTTCCAAGAGCCGCTAAA
GCGAAACGGTGATCTGGATTAATAGTGAGCTT
>1420_SgrAI_305E40_NODE_1_L135
AAAATACCTCTAATAAATATTGTACTTTTTTAAAATTATACCATAACAAATAAAGTTTTC
ACATTTAAGAAGTAATAATTATTAAAAGTAAAATTGAAAAAAATTTAATTAATTATTTCT
TAATTATTTAGATTGACAACTAATTTATGATAATTATTTTTAGAG
>1420_SgrAI_305E40_NODE_2_L178
AAAATACCTCTAATAAATATTGTACTTTTTGAAAATTATACCATAACAAATAGAGTTTTC
ACATTTAAGAGTAATAATTATTAAAAATAGAATTAAAAAAAGTTAATTAATTATTTCTTG
ATTATTTAAATTGACAACTAATTTATGATAATTATTTTTGGAAACCTTGAAAACTAAATT
GGGAATAAGGAAGTAGTAACAATAAATA
>1425_SgrAI_305E40_NODE_1_L263
CAAGCTCCTAATATCAAGTTCTTTAGTGAAATAGGTTCTGTTTGCTGCTGACATGTGAAA
TGCACTTGCTACAAGTTGACCAAAATTGATTTTTTTGTTGTTGAGTGATTATAATTCTGG
ATCTGAGATTTATTAGGAGTAATTTATTTATATAAACAGACAATAGATTATGTTTTAAGT
GAATATTCATTGAAAGGAAATAATCTTCACTTAAAAATTGAAATTAAAAAAGAATTTGAA
TTTATTATATGTTTCAATAAAATTAAATCCTTTTTAGTATATCATTTAAAATT
>1429_SgrAI_305E40_NODE_1_L283
TTAGCGCTTACCATTTTGATTCGTTAACGAGATCTGCAATTCTTTTCTAGTCCAATTTGT
CTACGGCATTTATCGCCGACACAGTTTTCTTGATTTCCCGGTTATACTTTGCTATTTCTT
TTGGTTTCTTTCCTTGAAGCGACTAGTGATAATAGCTGGAAAGTTGGGCAGTGCGTGTAC
CGTTTTGCTTACTATTTCTTCCTTCTCTCTTCACGCGTGGCGCTACCTATTGCACTCGTG
TTAATGCTACAACTTCAAAAACGCTAGAGTACAACTGTCTCTAACTGGCTGAGGGAAAAA
GATAAATGGATAT
>1432_SgrAI_305E40_NODE_1_L132
AACAGTCGCCGGCCGGTGTACTACGTTCAGAGTCCGTCACGTGATTCTCACGATGGAGAG
AAGACAACGACGTCGTTTCACTCTACTCCTGTTATCAGTCCTATGGGTTCTCCTCCTCAC
TCTCACTCCTCCGTTGGTCGTCACTCCCGTGACTCCTCCTCC
>1436_SgrAI_305E40_NODE_1_L224
TTATACTCCCCTCCGTTTCAATTCTTCTGTCTTGCTTTCCTTTTTAATCTGTTCTAAAAA
AGAATGACTTTTTCCCTTTTTGACAACTCTCTAATGCTTAACTTTCTACGCAACATGTTT
AACCATAAGATACAAGCCATTTTGGAGTATTGAGTTTGCAATAGTCTCAAATTTAAAATC
ACTCACCTTCAGGTATAAAGCATCAAGAGCATCAGTAATAACCGGATACCCAACACGAAA
TGTGGGTACAGAGA
>1439_SgrAI_305E40_NODE_1_L222
TAAATAGGTAAATTATATTATTATTCTATTATCTGATTATTATTAAGGTTAATGAAATAT
CCTTATTTTATGTGTGTGTATATATATATATATTAAATTTATCAACAATTACTCATAAAA
GTAATTTAAATTTTTTCCAAATTTATCACCAATTTTACCTTGTTAATATATTAAGTTACT
AAACTAAGAAAACATCCAAAAAAGTTTAGTAAAAATAACATAAATAACAACTATTATAGA
TATATGAATAAT
>1448_SgrAI_305E40_NODE_1_L230
AATTTCTACCTAGAAATTATTATAGCAAAAAAATAAAATAAAGAGTGCGTCTCTAGCAAA
AATATAAAGTGTGTCTCTGATATTTAATTATGAAAAAAATGAGTTCAGGAGATAATATGA
TCAAATTAAAATTTAAGTGTGTGAGATTTTAATTATAGTACGAGGATACTTGTGCATTTT
CTCCCGAAAATATAAAAAGTTAAGTAAACCGATTAAATTACCACTCTTCACACACAAAAA
ACCGGACGGTTCATTTGAAC
>1452_SgrAI_305E40_NODE_1_L213
TACCTAACTCATATATCTTCCTGCAAAACCGCCTGGAAAGAGGTATAACCGCCTGAAAGG
GTCATTGGAGATTGCTTCAGTCCGTTTAGATTTCGCCGGAGAAGAGCAAGTCACGAGAAC
CTCCGATGGAAGATGTCAATATTTCAATTTCAATAAACTCTAGAGGATTTAATAAATTTA
ATTTTCTTTTTGAATTTCCTTCTATCATAAAAGGAAATTGAAAAAAATTAAATAATTTTC
T
>1459_SgrAI_305E40_NODE_1_L206
TCGAGTTGCGATCAATTAATCGAAGCATTGAAACAGGTGACAAAAGCATTAGTCGCACTA
CATGATCTCTCGTTTATGCACAGGGATTTGGGATGGGATAAGGTAATGAGGAGAATCGAC
AGGGAAAATGAATGGTTCATCACGGGATTCGACGAGGCGGTAACAGCACCGCAGCTGTAT
CCTCACGGAGGAGCAGCGGGGAGCGGGAGGCATCCGCCGGAGATGGGAAGGAATTA
>1461_SgrAI_305E40_NODE_1_L224
AAGAAAAACGAAGACATTCTTTCTAACAAAAACATATCGAAACTGACAACTCACCTAGGA
ATATAGTTAATGATATGAATCCAGTTTCAACCATAGTATAACTGTTACAATAGTATGGTG
AGCATCCAAGTTGAATTTAGCTTTTCGAAGCGTTCAATACTTGCAGGAATATATAGGATA
ACAAAAGATTCAATAGAAATTAAAGAAATGAGCAACGAATACCTGGAGACGGTGATGAGT
CTTCTTCATTATTG
>1463_SgrAI_305E40_NODE_1_L240
AAACCCGATTTTTCGGCCATTACAGAACAGAGTCCACATTGGAATTGAATGGAGCGGGCA
ACGATTCAGCTCAGAATCCGATGATTCAAGGGCAATTCGGACTAATCCACATCGCATTTC
TTGAATAAGGGTTGTGGTTGGGATGGAAAGTTCTAGAAGAAGTGAAGGCTTCGTGTTGAG
ACGATCGTGTTGAACGCAGAACCATACGTGTCCGCCGCGGCGTTGGCCGAAGATTGTTCC
GATTACCATTGTTCTGGAAGAACGCGGCGG
>1466_SgrAI_305E40_NODE_2_L80
ATTTTTTTTTTAAAATTTATATTTTTCTAAGTCTAAACGAAAGAAACTAAGAGAAGAGAA
AAGAGCAAGAGGAGCACTACAAAAAAAAAAAAAAACCCTCAAATGGCAGG
>1469_SgrAI_305E40_NODE_2_L98
TGTATTTATTCTAAAAGATAGAGCAATTAACTATGGCCCATTATCTTTACAAGACCTTTC
TTCTCCCACTTATCTTGACACTAAGTTTTCCCTCAAAATCAGATACTACTCAATTGTATC
ACAATAAT
>1472_SgrAI_305E40_NODE_1_L226
CCAATTTGTGATTTAGATGTATTTAATAAATTTTACTCTTCGTTGTCTTCTACAATAATA
AATAAACTCCGAAGGGCCATAATAAAAGTAATTAAATTGCCTCAAGAGGACACAGAAACC
AACACAATTGCTCCTTGTGAAAGATATCAAAGACATTCTCATAACATGCACAATCACGTA
TAAATGTATCACTCATATTGCTTGATCCGGACTCCGGAGATCCAATTTGACAACAGTTTC
TCCTTTAGATTCTGGT
>1474_SgrAI_305E40_NODE_1_L194
ATTTATGATTGCTTTATCATTTGTTGAAGATGGAAATTTTGTAGGAGCGATAGATCCAAT
AGACACGGCTGAGGGTTATGCCCGAAATTGTGAGGATGCATTTGCTACAAGAGGGGTTCA
AGATGCACGAATTTCATCAACTAATCCTCTTATTGAAGATATATGTAAATCTGCTCGAAA
CGCTATTAATTCATCTTTCTATTCATCTTATGTTATATTTGATT
>1477_SgrAI_305E40_NODE_1_L115
TGATTTTACATCAACAAGTAAAGGAAAAAAGAAATTATTTAGTACTTACTTTTGATACTA
ATTCAAATTGCGTTGCTGTGTCAGAAGAAGGATAGCTATACTGATTCGGTATACTCTAAA
GACGCCC
>1479_SgrAI_305E40_NODE_1_L220
AATCTCCTATCATATTCCCCGATCAACTAACTTCCTTTATGTAATATTTCCAGCACAATT
CTACACCAATACATAACATAACAAGAAATGAACAAGCAAAAACTACAAAACAGCTCGAAT
CGAATCCAAAAAAACAAATGCAGTTACAATTGAAACAAATTTCCATAAGAATTTGACCTG
TAGAGAAGGTCGAAGGCGACATAGGCACGAGCATGGCCGATGTGACTGAAAT
>1483_SgrAI_305E40_NODE_1_L233
CTATTTGTTTAATCTATTTAAATTTGAATGGGTTAATAATATGTTTCTTTGTTCACTTAA
TTCCTTTCAACCTACTTCAGTAAAAATTAGGTTCATATGTGATTCAAACTGACTTGAAAA
ATCTTGTTAAAATATTTTTAATTTGATATGTTATCTATGACTATAATAAATTTTTTTATA
AGGTATTAAAATATCATATAAGAATTAATAAAATAAGTAAAATTTACTAAAAATTGAATT
GAATTGAATTTTAACCTGTTTTA
>1484_SgrAI_305E40_NODE_1_L134
TTTTTTTTTTCGGTTACAAGTCCACATTCATTACTCCAGAGGAGAAGTCGGTGATTTTTT
AAAGTAGTCGATGACTTAAAACCTAGAATCTGCTTCAGCCGCAAGGAAACCCTAATCAGA
GTCTAATCGCCGTTACAATAATTCAATTTGATAATTGAACACAG
>1484_SgrAI_305E40_NODE_2_L80
ATACTTGAAACAACCCTTCTCACACCATGCGCCATTAGAACCTAAAATTGGCAAACAAAG
TAGCCACTAACTTTAACTGGAATTATATAAAGAGTTAATGTTTTTTTTTT
>1488_SgrAI_305E40_NODE_1_L220
TTAATTTTGTCATGGAGAATTCATCTTCCTCCATTTCCATGTCGAATGTCCAGCTCCAAC
CCATAACTCACCTCACAAACTACCTTCCCCAAATCGAAACTCACCCTAATCCCCTCGCCT
TTAACCCGTTTTTCCAGACTCTCCCTGGATTCTTCCTCACCTCATCCGATATCGTTCTCC
GTCACAACGTTCTCGATCTCTCCGGAACTTTCCCTTCACCTAACCCGCCATTAGCTTACC
TCAGAGCAGG
>1493_SgrAI_305E40_NODE_1_L208
CCTCCCAAGACTCAATGCTCATAAGACCATCCATCTCAATCAATCATCTCAACTAGTCTC
ATAGAGACTCTCATCATCTCATTAGCTCTATCTCAATTAGGCCTTTTGGCCTATCATATC
AATCAGTTCATCAACTCAATTCTCATTCAATGTCAAATGTTGTTGGAAAAGAATTTGAGC
AAACCAGTTCGAAAGAACGGAGGACCCGTCACTGGCTACAAGAAGAGCATGTCTTATG
>1501_SgrAI_305E40_NODE_1_L272
AAGATACTATCATGTGGTAGTTGTTATAGCTTTTAATGTAAAAGACAAATAAACATAAAA
CATTTTAATTTATTACTGTTATTTACAAACTATCTCTATAAATAGAGAGAAAATTATTTT
ATTTCCTGTACCAAAACTTCTCTTTTGAATTTTGTTTTTGGTTAATATAATGCTTCTCTC
CAAAAATATTTTTCCCCTTTATACAGGGGAATCACCAACAAAATTATTTTCTAAAAATTA
TTTTTCACCTAGCTTTGATCAATATGAGATTATTCCATCCTTTGAAAATGAAAAAA
>1505_SgrAI_305E40_NODE_1_L208
GTTTGACAATTGAACTCAAGTTTTTCAACAAAATTCACCTACGTACATTGATCTCATGAC
TGACTGAGTTAAGCAACCATTTGTTATATTTACTAGATCAAACACTTTGCAACATTTTGG
TTGCCCTGAATGACCAAGATCACAATGGTTCAAAGATATGACCTTCTTTTTAGCTATTTA
AAACGTGTCGATGTTGTTACGTGGTATCCTAATATATGTAAATAATACAAGTACTCTT
>1509_SgrAI_305E40_NODE_1_L223
AGCTTTTTCTAAGGTTTCAGATCATTAGCCCTCGCCACCCCTGTTGTCCCCGCTCCGGCG
TCCTCTCCCCTGTACCTCTCCTCGCTCTCTTTGAAAATGGCAAAGAAGAGAGGATTTATA
GGGGCGATTTTTAGGGTTTTTCGAACGGTCGAATCGACCAAAGGCACGCGTGAGGGAGAC
ACAGTTATGGGGGTGTGCGATTGTCGGCCCTGACAAAGGGTATGGGCGACGCTCGTTTGG
GGTTGTCGACGTT
>1510_SgrAI_305E40_NODE_1_L168
ACGACGTCGACGGCGAGCTGACGCTGGCAGTTATCCATGGTGTAGTGAATGACGTACGGC
TCGCGTGAGGATGTGGGGACCACGAGGTTTGTGACAAGGGCTTTGAGTAGGGTGGCGCCG
CTAGATTCGGCTCGCTGACGGAGGAATGAGTCGAGCACTTCTCGCCGGACCATGGCGATG
AACTCATGCGGTTTTAAG
>1519_SgrAI_305E40_NODE_1_L259
TCCACCATTGACATATCACTTTTCCCGTACCCTCTCCTATCTCTTCCATTTCCCTCTTTG
TCCTCTCTCTTCCATTTCTTCTTCTTCTTCGGCCGCGATATCTTAGCCAAATTCTGAAAC
TTCACATATCCAGTAGAATTGAAAGTCTTCGCAAGCTTATCTCTATACAACACCGAACAC
AATTTCTCCCCATCACCTTCAGCCTTCCCGTAAATTCTCCGCTCCAATAACGCTAGGGTT
TCATCATCAGTATTGTCAATATTTCCGATAAACTCCTTCAATTCGTCTT
>1520_SgrAI_305E40_NODE_1_L220
ATTTTGTATTTATGGATGAAGAATGAATTTTGATTGCTTCCCCTGTTTAAATTTTAGGAA
AAAATTGAAGTCTAATTAGGGTTTTGATTTTATTGCGTAATTTAGCTCAGGTTTAGTTTA
CTTCATTGTAACGTACTAATTAAAGTGATTTATATCACATAATTGTGTTTTTTTTATTTA
CTGTTAGTGAGTATTTTAAGGTTTCATTTTTGAGCTTTTTTTGAAGAAATTGTTTATGGA
TCAATA
>1537_SgrAI_305E40_NODE_1_L251
ACAAGGTTGGTGTATGTAAGTATTTTATTAAAATACTATTAGGTTATTTAAAGAATACGT
ATAGGTAATCCTCCATACAAAATGACATTAGGCAAATTTGGTACTCTAAAGTTTTCGCTA
CGCAGAGTCCATATAAAATGACATTACAATCTAAAAATAGAGTAAGTTACTTATGTGTGA
TAATAAATAAATCAATTTGAATATATTATAGTATGACTTTTCCTTGCTTGAGGGAATGAA
AATTTTTGGTATTTAAAGGGATCATAGGTTTTCTTATTTCA
>1538_SgrAI_305E40_NODE_1_L242
TCAAAAACTTCAAACAAAACAAAATCCCAACAGTGGCGCGTCCGAGCGCGTGTGACGGAG
AAAACAAGAGAAACTAACTCACCCAACGCAGCCAATTGAGATTTCTTCGAAGAACTACCA
CCACCGTCTCCTCCAGCAACATGGCTCAAACCATGATCCCTCTTTTTAGGGGGAGCCGAA
GCCGACGACAGCCGCTTAGCAGCAGCAGCTTGCTCCGGCGTGCTATACTTTCTAGGTCTC
CCCCGCTTCCGTTTCACACTGTCCATAGGCGG
>1539_SgrAI_305E40_NODE_1_L225
AATCGAATCAAATTTTATAAATTGAACCGAAACGACGGATTGAACGCCCACCCTTATAAT
GGACACACATTAAAAAAAATATTCAAAGACAAAATTTAAATCATACTTTCCATTATTGTC
CTTTGTAAAATCATAAATATATACTAATAGTGTAATTTATCTCCTAAAATATATATATTT
CAATTAGTGAAAGGACAAATATAAAAAAGATTCCAAACATTCATCTAAAATTTTGAAGAA
A
>1545_SgrAI_305E40_NODE_1_L211
CGCCAAATAGAAACAAAATATTTTTCATCCTTTAAAAAGAATTAAATCCATACTAAATTT
CTATTAAAATTATTTGTATAGTATCACTTGAAATTAATGAAATCTTATTATTTTAATTTG
ATTTGATTCAATTTGATTTTTCCATTTCTAATTTGTAACCCTTGAAAATGCAAGCTATAA
GAGAGTGTACTAGAAAACAAATTATTTAAGACATTGAAAACAATGAGTAATCCCCAATTT
C
>1546_SgrAI_305E40_NODE_1_L254
TGTCGGACACTATGGTCCTAAGTAACTACATAGAAGAAGTTGTGGTATCAGCAATCTCGT
ACCATCTGATGAATACAAGGGACCCGGAATACAGAAATGGGAAGCTTGTTATTTCATCTT
CAAGGTCCTACATATCTTTTTTTTTCCTCCATTTGTATGATGATAGGTGTAATATCTTGC
TGAATTCCTAACTTTGAAACTGCAGTTTGTCCCATGGATTGAGCGTATTTCAGGAAGGAA
AATCTGCTGGGACCTTAAAGCTCGAAGCACAAAGTGAAACATCG
>1551_SgrAI_305E40_NODE_1_L274
TTAATTGTTAAATAATTCAAGAATATTCTTCCTCAATGGTGGGGATATTCAGTGCACTTA
ATAAGACTGGAAATACTATTTAATAGCTGCCCCATTTAGTCATTTTGACATTTCGATTAG
CTTGAGGAGAAGTAAATTAAATGACCAAATAGGGTAATGAAAAAAGCAACACACTGTCTT
TGATCTTTAAAATACAGATACTTATTTAATTAAGACTTAATTGATACTGCACGAAAAACA
GAATAATTATCAAAAGAGGGAAACAACTAGTACTACCGGACTTAAAAATTATTTTCTTTT
CCTA
>1555_SgrAI_305E40_NODE_1_L229
TAAAATAAGGTACTGAACAATTCTCGACAGTTTATACAGAGAGAGAAGAAAAACAAAAGC
ACAAAGGGAGCGAGGTACCTTCGACGATTGCGGCGAGCAGCGTCACGTGACCTACGCTTC
TTCTCGTCTTGGGCATTCTCAAAATATCTCCTACGCTTACATTCCTGGATGACCCCAGCT
TTCATGACCTCCCTCCGAAACCGGCTGAGAAGCTTCTCTTCCGGTTCATTATCACCTACA
ATCACCTGAACATTATAAG
>1560_SgrAI_305E40_NODE_1_L227
TCAGTCAATAAAATAATGGCATTTTATTTAATTATTATTATATATTAATCTATTTTACTA
AAATTATAAATTTGCACTTGTCCAGTTCGGTCATTTCCTCTGCCCATCATCTCTCTATAT
ATGGGAGAAGTAGACTAGTAGCTCCTTCCATTCCTCTATCTTCCATTATGGCCAGCCAGT
ACCATTCCAATTCTGACCCGGAAAACTCCGCCATTCATTACACATTCCTCCCGGATCAAC
CCGATTCCGGCCACCGG
>1563_SgrAI_305E40_NODE_1_L221
TTTATAAGTATGTATATTATAACGACAATCTATTCAATTTCATTCCAATTTATTTAATTC
GTAGTCGTTTCTATCAAATTCATTTCAATTCTAGCCTAAATTGGGTCAATTTGTGGCTTA
ATTTTAAATTCTCAATTCAATTCAATCAAATCAAATTCGTATACCCGTTTTCAAACCCGA
ATACCCATATTTTGAACAAAATCCGACCCGAATATGTGAGATTTAATCTTAGCTGTTCAT
TACCTTTGATA
>1564_SgrAI_305E40_NODE_1_L254
CTATTTTAATTCGCGACCTCCACTTCTTTCTATCTAAAAATTGAGTAATTTTGTAAATTC
AGGTTTTCTACCTCAATTGGGTTTGGGTTTGGGTTTTCTCAACTGCTATTAAAGGAAATA
AGAAGACTTGTACTCTAACACAAACATAAGGAGGGAGAGGACGAAGAGGAGAGAGAAAAC
TGAGAAAAGAAGAGTGCGTTTGTTGCTGTGTGTGTTGAGCCGATTGATCCTCAAAATCAT
CTTCAATTCTTGTTACTCAATTATATTCTCTGACTTTTTATTTT
>1565_SgrAI_305E40_NODE_1_L204
TGAACTTACTTGCAGAGTGGTTACACTTCTTTCCAATTCTGAAATGTACTGTAACTTTCT
AACTCTTGATCTCTGAGCTGATTGTCTGTTAGCTAAAATTCTACACACGAAAGGAAAATA
AACAATCAAGAACCCTATTAAATAAGACGGAGAAAAGATCAAAAATATTCTTGAACTATT
TAAAATGGAACAAAAATATTTTTTTGTTCTGTTTTGATTCAAAA
>1566_SgrAI_305E40_NODE_1_L222
TTCCACTAAACACACCAACGATTCCATTTCTGTAACGGAATTGGAGAATCCAATATTATT
TCCCTTATGATTCTCGATTTTATCGAAATTTATCGATAGTCTTGATGAAGGAGAAATATA
TGTACCCAACGTCCTAGACGTGATCATGTTACGTTCAAGGACATTAGCGTACCACCGTAC
CCACGACGAGAGTTGTCGCGTTTCGGCGTCGGATTTATCGTAAAACCCCGAAAGATTTAA
CGAATTATGGCC
>1569_SgrAI_305E40_NODE_1_L141
CACTAATAATAGTAATTTTTTTTTTCAAAAAAAAATAATGGAATATTACAATTCACTCAT
TATTTCTTTGTTTTTTTCCTCTTCTATTTATAGTTAATTTCTTAATAATATATTCATCAC
AATAATCCAATTATAATATAAAAAAAATCCAATTTCAAAAAATCCCAGCCC
>1571_SgrAI_305E40_NODE_1_L207
CATCTTTCTCTTCTTTTCCATAACCGCCGTGTCCGGATTAGTTTACCCCACTAGCATAGG
TATTAATAACTCTGTCCATCGAGGCTTGGACAACTAAATGAAATCACATAATGTTTTTGC
CGTTGGAAATTTTATCTTGAAACCTCATAATTTTCAACCAACTTCATTGACCACCAAGTC
AAGTACTTGGTTGCAAATTTCATCTTTCTATTACCACACCCACTGGGATCTACTCAT
>1580_SgrAI_305E40_NODE_1_L282
TACTCTTTTAATCTTCTTTTTTCTGTGATGAATTTCTCCAAAATCCACCCTCATAATACC
GGCCCCACATGTCCATTTCAGATTCCGCCGATACCGGGTTTCCGTCACCGCCGCCGACAG
GGCCGCCGATGACGACGACGTTGACATTGACATTTTCCGACTCCTTTCCGTCGCCGGCAG
CGCTAATTTGGCAGCATTTGTTCTCATTCTTATTCAAAAGCCTTTGCTGTTTATTCTTCC
ACAACATTTTCCGGCACAATCCCGCCGGAACTTTGTACACCGCCAGTATGAGAAAATGAA
CCACCGTACACG
>1585_SgrAI_305E40_NODE_3_L150
GGGAAATTTCCCCCACGTGTCCCTCCCTCCACAAGCCCATGTGGCGCAGGGGCACTTGGT
TGGCGTGCCCCTCTCACCTGGTTTTCAAGATCCAAATCGCCCTTCCATTCAGAAAATTCC
GGCCTCTCATCATGGTCTTCTTTCGCGTTTGTGGAGCTCTAGTG
>1589_SgrAI_305E40_NODE_1_L219
CATTCATTTAAAATAAATCAATTAGTAAATCTCATCTCCCCTTTATCATACCATAATTAA
AGAGATTACATATCTACATAAGGAGTATGAATCTTTGCTCTATTTTTAGTTTAAATACAG
CTCAAACGCAAATGTGTTACCTCGTGTTAAAGCATACTTCTATGACCAAAAAAACATAAC
AATAATTACGACTATAAACGAGTGATTAACCATTCAAACATGAAAAAATTAACTA
>1590_SgrAI_305E40_NODE_1_L261
CATCCCAGAGTAACATCAGAACTCTCACACCTTCTTGTGATTTGTATTTAAGCAATTCAC
CAAGTGTCAAATCACCACCTCTTGGCAATGGCCTTGTCGGTTCTCTGATTAACTTAATCT
TATGAAAAACAGACCACCCAACAATGTAAATCAAGTGATGAGCTTCTGAAATTGCATAAC
ATATATCTTCCCAACATTTATTGTGTTCAAAATCTGTACCATTTTCCAACTTAATTTCTG
GGAACTTCACATTATTACTTACATGAGCATCTTGGTACAGTTTCACTGAAC
>1593_SgrAI_305E40_NODE_1_L240
GCCTATACCTTCCCTGGACAAAGAACTTCAATTTCAAGACTTGCACAGCTAAAAGAGTTT
TCCGAAATCAATTCGAGAGCCTATGAGCTATCAGACTTTTCAATCGGGATGATTCTGGGA
ACAAATCGAATAGGTTTTGCTAGGGTTTCAATTGATACTCCCGCCGTCCTCTTCACTGTC
TGAAGATGAAGGATTTATATTGAAAAATAGGGTTTCAAAACAGGTAGAAAACGGTCGAAT
CGACCTAGAGGGGCGCATGTGACTGACAAG
>1595_SgrAI_305E40_NODE_1_L153
TTTCGAGTGTAGACCGAAAGAGGAATCGTTTTGATCACTGAATCGTCCAATCCATAAGGG
GACAGCACATGGAAAGCATCAGTAGGATCAAATGGATAAGGAGGCGACTCAATATCACCG
GCAGATGATGACGGGACATAACGTCGGCGACGACGGCGCCAGAGTCTGTAACGGCCGGGG
AAA
>1602_SgrAI_305E40_NODE_1_L221
TCCTTCGTGGCCTTCGGAATCATACTTCTTCCACTATGCGTGCCGCTTCATCTTCTACGA
TATATATTCCTTAAGTAATGCATTTCTTTCCCCACTTTATTTTGTGATGCATGGAATGTT
GTCCATTTGTTATTTTTTGGGGTGCATTATCTTCAATAGTTTAGTTTTCCTGAACGATTA
GACTCCTTTCTGCGTTTGTATTATTCGGATTGATGTGGGTGAGAAAGTTGAGTTGCTTGT
CTTTACTCAAT
>1624_SgrAI_305E40_NODE_1_L226
TATCTATATTAGCTTAACCAAGTATAGCATCCCAATCTGCTGGCAGGATAAAAATAGTTA
ACAATGATAAATCCTCTGAATATGGCGCTGAATATGGCGCTGAATAGGGCAACACGACGG
ATTCATATAGCCAACCCGAACTAATTGCCCATTGAAGCATAGTTGATTAATATATATAGA
AATTAGCTAGTTGACTTTGAACTTCTAATCACAAATCCAATCGAAATTTGAACATTCTCT
TTTTTTCTCTCGTTAT
>1628_SgrAI_305E40_NODE_1_L233
AAAATTGTTATTATATGACCAGGAGGTCACGAGTTCAAGTCTTGAAAATAGCATATAATA
GACTCTTGTAGTCGAGTAATTCCTCAAACCCTATGCATATAAAGAGCTTTAGTGCAATAG
AAGGCCACAAGAGATGAGTTCAAACCTTAGAAAGAGCCTCCAATAGACCCTTGATGTCGG
CCCTTCCTTGGACCCACCCTACGCATAGCAAAAATTTTAGTAATTCTTATGATCGAATCA
TTTTTTAGACTCTAAGCGAGATT
>1631_SgrAI_305E40_NODE_1_L217
CCATTAGGAGAGAGAAGAGAATGGGGTCTTCCAGATTTTTGAAGCTGATTTAGAGCCTAT
TTGAATTGATTTATTGTAAGTTTTAAGGAAAAATAGTTTTTAATCACTTTTTAAAGTGTT
TGGATAAATTAACAAAGTGCTTATAAGTACTTGTTATCCGTTTAAAAATAATTATCTACT
ATTGACTTGACACAAAAGTTAAAAAACAATATACGATAGAGGTAATTTTAGCTAATCATC
CTTTAGA
>1631_SgrAI_305E40_NODE_2_L223
TTTTAAAATTTATCTGTTGCTTCTATATTAAGAAAAATAATTAAAAATAGCTTAAACAGA
CCATACTATGTGGCTAATTAACTTCAATAGAAAAAGGAAAAACAAAATTTGTTTAGCTAA
AAAAACTTGTATAATAAGATTGGAGTTTATTATTTTTATCAAAGAGATAAAAGTCTAATG
CAATCTACCAACACCGATTTAGCTGACGTGGCTTCACATTATTGGCTTATTCTGAGCTGT
CACGAAACCTAGC
>1634_SgrAI_305E40_NODE_2_L76
CGGTGATGTAAATCTGCTACCTCACCATGAATCAAAGACAAAAGGTACGTAATGAATAAA
AATTGTTATTGCTTTGGAAGAAATTCGTAAAACCCAAACTCAGACA
>1636_SgrAI_305E40_NODE_1_L233
AATAAAAACTTGTGGAAAATGGACAAAAAGGAAGTGGAGTGAGCCTTGTCCGTAGCCTTT
GAAGTTTTATATATATTCTCTTCTATTACTAACGTCTCCTCCAAAGCCACCAACCAACTA
CTTTGTGAAGCCATTTTCTTCAACACCAAACTCTTGCTTTCTTCGCCCTTCGGCGGACTT
TCCTATAAACCCTTTGCTCCATTTATATAAATCCCAATAAACCATTTGCTCGGAAAAATA
CTCTTTCTCTTTCTGCATTTTAC
>1638_SgrAI_305E40_NODE_1_L227
ATTTTTGTGGTTAGACAACCTCTACTTGTTCTCCGATTTCTCCTTCTGTTTCTTTTCAGT
CAAGAAGAAAAGGACTATATAGGTCGAATTTAGGGTTTGAAAAATGGGTAAAAGAATAGA
AACGAAAGGGGAGATCGGGGTCGAATTCGACTCCCCTTTTTCTTTAGATTCAAAATCAAA
AATGATTTTGTCTCCCACGTATCCGTTAATTGACAACAATCAAACTAACGGTCGTAGATG
GCGACAAAGAAAGGGTA
>1643_SgrAI_305E40_NODE_1_L203
CCTACATCCTCGGATACTTCCACTACAAGAGAAATATTACAAGAGTAATATAAACTTTAA
ACTATGCAAAACTCTACTTAAGTAAGTAACTTGTTTTTCTTGTTATATCTTTAACTAGCA
AGTAGCGTCTCTTTATTTATAGTGTATGTGAGTACTCTATTCTTCATCTTTTAACAACGT
GAATATTAGAATACATCACAAGGCTTTGACGTGGAATGTTGTAAAATCCACAT
>1645_SgrAI_305E40_NODE_1_L210
TTAAATTATTTTCATTTAAAGTAAGATGGCATTCTTTTTTGGACGAACTAAAAAAAAGTA
TAAAATATAAACTTATAAGTTGAGTTTTTGAAGTCGAATACGATTTAAAATTGAAGTTAA
AATTTTATTCAGAAAAATAAAAACTTGAAATTGGAATGTCAAATTCATAATTAGGTTATA
ATATTATTTACTTTTTCTTAAAATAAAGTGTGTATTTTATATGATGAATGAAAGAAAAAG

>1647_SgrAI_305E40_NODE_1_L217
CACTTATGGATACTCTCGTGGGAAATTGCCAAGACAGTTAACATGGCCAACTACCAACAC
GCGTATTTTAACGCGTTTGGCCAATATCTACCTTTTCTACTATCGTCTTCTACTCCTCCA
TCTTCAACATCACTTTGATCGCTCCTGCTACTTCTATGGCTTCCAAAAACCCTAATTCCT
CTTCCATGTATCCTCAAGTGGTAAATGACCAAAATGCCCCCTTCCCCCCCTCCACCTCTC
GCCAAAA
>1654_SgrAI_305E40_NODE_1_L239
AAAAAATTACACTATATAAGGTCAAAAATAATTTTTTCTCTGTGTGTGTATATATATATA
GTAAATGTTTAATCCTTCTTCCTGTGATTACATATTTATTATATTTTGAATCCTTAGTAA
AAGTTCTAACTCCGCGCCACAGAATGTGGCAAGTAAATAGAATGCAATGTGAAGCTTAAA
GGAAGATAAGGAAGTTACTTTAATAGGGGAACCAGTATTGAGGACTCTTTGACCACGCAC
AAGCCCTTCAGTTCCATCCATAGCAATAG
>1655_SgrAI_305E40_NODE_1_L209
AAAAAATGAGCATCATTTACCGAATGAAGTTTTTTGATCTTAAAAGATAATATATAAAAA
ATATAAGAAGTTATAAAAAATAAAAAAACATATATTTTGAAAAAAAAATATATATAATGC
AAATAAATTGAAATGGAATAGGTGAAAAATCTTAATTTCCTTCCTTCTACCACGAAAGAT
CGTCGAATTTTATATATTTCTAATAATGGACTTTATCTATTATTTTGTTTTTTGTTTAC
>1664_SgrAI_305E40_NODE_1_L237
CTAAATTTCAAAAGTCTCCCAAAGTCGACGAATTCTCAAAGAAAAAGAAAACTGGTTTGG
TATCTCTATATTTCCATGTACTTCGAAAATAACAATGGTTATGAGAGTTTCAGTGAGTTC
TTGCTAATGTTTTTCGCCGGATCCCCCTTTGAACTGAAGAAAGAGGAGTATATATAGGAA
GCAAAATAGGGTTTTAAATTTGGGAAAAATGGTCGATTGGACCAAAAGAGGCACACGTGA
GGGACAAAAGGTCATGGGGTGTGCGAT
>1665_SgrAI_305E40_NODE_1_L207
TTTAAAAAAATCATTAATTGAGAATATTTTTGTTCAATTTCTAAAAAGTTAATGGGCATT
TTTTTATTCTTTCCATGTTTTTATATAAAAAGAGTCATATTGTCTTTTTTTCTTTTTAAT
TTTTCTTTGGAAAAAGACGTGACGACGTCGTTGGCGAATCCGTTTTGTGTTGGTAAATTC
GGCTCTCTACAGCTCCGATAAACATATAGAAGCACAATGAAATTAGCATGTGCAATT
>1673_SgrAI_305E40_NODE_1_L229
AAAAATCAACAAAATTCATAGCTATTAGCTCAAGCTAATCAAAACTCACAATTTTGACGG
CGACGATCTCAAACGAATCGATATGCGTAGCTGCAAAAATACAAAAATCACACATAATCA
TCATAAAAACTTCACCTCAAACTATTTAAAAAACAAAAAATACAAGCTCAAAACATATAC
ACGTTGCTACCTTCACAAATCACACTTACCAAGGAAAATTTCACCAAACGATCCACTACC
GATTTTTCGTCCGAGCTTA
>1675_SgrAI_305E40_NODE_1_L237
AATATTATATCTATAATTAATGCAAGCATAACTAGTACAAACATTATTAATACACTCTAT
TTAGCTTTATATGCTCTACCAAACAAATCCAAAATGTATAACTAATGCTTATTTATACAT
AGCATGAGAAAGTGTACCAAATAAAATATTACTAATACAAAGAATTAATGCATATATTAT
TTTTTTCAATACGCTCTGTCAAATAACTCCTAACCATTGAAGTACAAATATGTACCGAAG
TTGAATGAAAGTATAAAGTAGAAGGGA
>1677_SgrAI_305E40_NODE_1_L228
CATATTTCTCTTGCTCGACTAACCCAAAACTGCGCAGGAGTCAGAAAGTTGGGATGGCAA
ATATCTATACAATACCTCTGAAGTATCTTTCATCTTTGCTCTGCACGTAAATCTCACAGG
TATAACTACAAAATCAACCAATTGAAGTGTGTTCTACTTCTTCAATAACCAACTGATGCC
TTAGGTTTCATTTTTTGGGGAACTTAAATTTTTAAACTAAAATCTTCTTACAAAAATGTA
AACAGATCTTGATAAATA
>1681_SgrAI_305E40_NODE_1_L301
TGCCTATCGATGACTTCAGCCATTATTTCACATATTCATATATCATTCACATCCACCCCC
AACAACATCCATATGTTGACATAAATACATAATACATACATACATACATAAATGAAAAAA
AAAGGGGTCCAAAAGTGGGGGCTTTACTAATTTTTTTAATATATGAAGATGATCTCACCA
ATTAGCATTACTATTCATTCAACAAACAATTTTTTTCTATATATTCTCTCATTTGCCTCC
ATTTTTTTCCTTCAAACCAAAATTCCATTTCTGCAATTCTTCTCTCTTCAAATGGGTGAG
GTAAATTCATCACTTCCAAACCTCCAAATTC
>1682_SgrAI_305E40_NODE_3_L140
TCGCCCAAAACCACAAATTCATTGTATGCGACCTTTCAACACTAACAATTCAATTCCATC
ACAGTACCTCATCTGCCAGAATTTTCGAGCAGTTGAAGCAGACACAACGAAGGATACTAA
GTACAGGTTTCATGAACCCGATATGAAACATAGGTTTGGCTAGCTCAAGG
>1683_SgrAI_305E40_NODE_1_L216
TAAACATTATTTCAAAATTTTAATTATATAGAGGAATACTTCTAAGAATTTAAATTTTTG
CATGAGAAAGGCAAATGAAAATAGAAAAAGGAATTGAAAAAAAAAGAATTACTCTAATGT
AAATTATTTTTCATAATTCTATTCATGAAAAATAAAACAAATAAGCACAAAACCCCCAAA
TGAAAATTCAAATAAATAAATAAATAAACCATGATTTTTTTTTAATCATTTTTTTACAAG
AAATTG
>1687_SgrAI_305E40_NODE_1_L212
AAACATTTCTTCACAGAAGACTACAAAAAAAAATCACAAACAAGAACAAAACATATTCAT
CATCAACTAATTTCTTTCACTTCAGATTCAAAATTAGAAAAGGAACAATAAAAAGACAAT
TAAATGGAATCAAAAAGCTGTTTTCACTAAAATTTACTCACAAAAATTCAAAAACAACTC
CAATTCCAATTCATATTCATGGCCAAACACAACTCCTTTTTCAAATATCATTTTTTACTT
AA
>1688_SgrAI_305E40_NODE_1_L173
TTTATTTATGAAAAAAAGATAAATTCAATTAAAAATAATCACATCACACTACACCACACC
ACTCAAGGCTCAAGAGTACAATCTTTTCTTAAATTCTACTCGCGGGATGTATCGAAATTA
ATTAGTAAAAAAAAAAGTCTTCACAATTTTAGGACACAAATCCCCAAAAATCACTGTTCT
TAAAGGGAAAAAAAAAACATAAA
>1694_SgrAI_305E40_NODE_1_L201
TGATTTATATATATATATATATATATATATATATCGAACCGAAGAATCGAACTTTTGAAA
AAATAACATCGACACCAAACCGAATATATATAACGGATACTAGTTAAATAATGATTTTCA
AAAACAAATATTTGTGTAATATAAAATATTTGTAATTATAAAATAATATATTTAAAATGT
ATAATAATTATCTTTAAAGTGATGTGTCGGAAAATTTTTAGTTTTTTCAAA
>1696_SgrAI_305E40_NODE_1_L213
TATAATTTTTTCTTTATTTATATAAATTTCAAATTTGTATATGTTTATAGCTATTTGAAA
AATATTTTGTTGATATAATTAATTTATATAAGTTATGAAATCTTTATAAATATTAACTAT
TGTATACAATTTGCTCATATATTGATTTATAAAAGTTATAAAAAAAATTCATACTTCAAT
TCTATATACATAAAAAATTTGTATATATATTATCATCTATATAACTAGAAAATATACAAC
AAA
>1701_SgrAI_305E40_NODE_1_L217
AAGTAAAGCATGATAGTTAGTTCCCAAATTCATGAAACTTTAAAGAAAGGAAGGTCAAAA
TTTGAACATTAATTAATTTCTTGTCTCTATTTTCATTTGTATTTTCACCTTAGTTGATGA
GCTCTCTTTTTAAGCCAATCTTTTTTTCTAATAATACTAATGTACAATTAAAACGTCTAA
AAGACAAGTTGAAGTACAAAAAGGAAAAGAAAAATATATATACTCCAATTAGCTAGTGTT
CACAA
>1702_SgrAI_305E40_NODE_1_L288
GACAATTCACTAATTTCATGGTGTAACAATTCCAATTTCTTCTCCCACTTCCTTAACAAT
TCACCCTCTGTCAACAACCTTTTCAGCTCCTCCAGAAACACCATTTTTACCCTATCCCTC
AATTCATCCTCATCAGATGGAACCTCAACGTTTCGTTTAACCCATGGATTAAACGAATGA
CTGCCAGCAAGCCTCATTTTCCACAATTCAACTACTACTTCAAGCGTTTCGCTCCATTGA
TCATACATCAGTGACCCAGAAAGTAACCCTTGGCTAAAAACAAACGAATTTCGAGGGGCA
AACGGTAGTCTCAATTAG
>1707_SgrAI_305E40_NODE_1_L252
TTTGTGTTCCCTTCCCTTTCCTTTTTGTCATATCTAGTCCTTTCTGCTTATGAGTTTTGC
GATGAGGATTCCCAGGAAAGAGTCTATCTACTTCTACCCTTCCCGACCCCACTTGTGGGA
TTTCACTAGGTATGTTGTTGTTGTTGTTGTTGTTGTTGTTGACATTTGATTGCAGAATTT
AAAGACTTAGGGTTCATAAGTGAAATCAACAAATGCGATAAAATAAGGATATTTTCAATA
GATTCACAATTAAACGAATGTATATCAAAAAGCAAAAAAATT
>1708_SgrAI_305E40_NODE_3_L100
TTTTTTTTTTTTTTTTAACTTAAAGAGCAATAAACTTTAATTAGTATTATTCTAATTTTA
TTTTGATCTAATTTATGTGATATTTTTTATATATATATATTTTTTAAAAATGTCATGTTT
TAATAA
>1713_SgrAI_305E40_NODE_1_L173
AAACGCATGTCTCTATAGAAACCACAGGTTTTACTTTAGTTTTTGATGAATCGAAACATT
ATTAATTTCTCATAATATATCATCGCGTTCGTGTGGCTCATATCTCTATCTCTATCATGC
AAGTCATTTTTACTCTTATAAATTGACAAATTACGTAAGTGTAATCATGTATGACAATGT
TGATCTTTT
>1720_SgrAI_305E40_NODE_1_L230
CCGACACCGCAATATTATTCGACAGTAAAGATATCCCGCTCCTGAACTTCCCACCGATTT
CAGCAAAGTCAGTCTGCAGACCTGTGATCCCTGCGCCGGGTCGGGTTCCTCCTCACCCGG
GTCTGATCTGGAGTCATCTAGAGGCTTATACGATTCGGATTGTGACGGTGGAGCTAGAAA
TGATGCGACTCCCCAAAACTGACTGGTAAGTGTCTTAGTTAGCTCCGATGGATCCTCTTT
AACGCCGCGTGAAGGCGATG
>1721_SgrAI_305E40_NODE_1_L183
GAAGGTATCACATGGAATTGCTAAAAGTCGCTGGAAAGTATTGGACTCACCGGAAAACAG
TATAAGTCGCCGGAATCTGTTACTCGACGGAAATTCACACTGGAACTGCTAAGTGATCTT
TCTCTGAATTTCACCCAAATCTTTGATTTGAAGTGATCAGTTGATTGCCGCCGGCAATTC
TGAAAGATTCTGGCCGAGAAGATGAGAAGGACC
>1722_SgrAI_305E40_NODE_2_L91
GGGAAACCACATGATACCACTGCCCAAGATGGCGGAGACGATCACCGGAGTAGTAAGAAA
GATCACCACCGTAAAATCATCACCAGTGACCCATATATCACCGTTTCAGCTCCACAAACC
G
>1724_SgrAI_305E40_NODE_1_L228
TGACAGCAGCTGCAGTAATACAAAGGATGCAAATGTTATTCGAAATGATTGAGCGTAATT
GAGTTACTCGGTGACAGAAGGAATTAATATTTTAACTACGAGTTTTAGAATTTAGCAAGT
ATGGTGCTATATATGTTGGAAAATAAATATCCCCTTTTCTAAAGGAGTTAAGTATTTTTT
CAAAAAAAAATTAAATAGTTTAATTATTTGGTCTTTCCAAACTTCCACTTTATATATAGT
CCTCCCACAGCTACTCCT
>1725_SgrAI_305E40_NODE_1_L253
ACTCTAGATCAGCATCATGCTTCATTGGTTCAGGATTCAGTAGAGCAGTCACCATTGGGT
ACCAAAGTTGAGATTGATCCTGCACAGCTATTGAGGTTTAGGGTGCACCATTGGATACAT
TGACTGAGAATGAACAACATTGCTATGAGATGTTTAGGAAGATGAACCCATATCAATTTT
AGGATGGAAGGATAGAGGATGTGTTGACACCAAATTTTTCCCGTCCACATCACAAATTAT
CAGGTTTATTTAAATTGTCCATTTTATCAAAAAAAAAGAACAA
>1732_SgrAI_305E40_NODE_1_L192
TCAATTAAAATAGATATTTTTAATATATTCAATTTAATTTTAAAAAAATATAAAAAAAAT
ATTTAAAAAAAATTAATTTAATCCCACGCGTGGGACCCACACGCCCAACATTTATTTTAC
TTTCCCACTCCCCAATTTCTTTCACTTTTCCCCATTTCAAGATTCTTGCCCCTGGTCCTC
TTCTTTTTTTTCAAAAAAAAAAACCAAACCCCAATCCCATAC
>1735_SgrAI_305E40_NODE_1_L220
TACCCCTTCACCGGTCACCGTGCTGCTACCACTCGGATCACCACCCACTCCGCTGGCGGA
GCCGGCGATATTTATGGCACTATTTTCATCACTTCTGCAACCTAACTGATTCCGGTAACC
AATGCACATGGGGACATTCAAGTTCAAGACTCTAGCTTTAGGTCCACCGCCGGCCGCCGC
TGATGCCAATTTCCGGCGACCTTCGCCGCTTTCTTTTTTAACTACCTTTTTGGTGCTGCT
TTCTTTCTGG
>1737_SgrAI_305E40_NODE_1_L184
ATATACTGCCATTATATTTTATAATATTTATGTTGATGTCAGCATGACGTCAGCTGCGAA
AAAATAATTTATATTAATTGCTTACTTGAGCAGCTTTCGGTGGGTCAATAAAAAATAATT
TGTGAGCTTTTTAGTTTAATTTTTTCAAAATAGCTGCGTATTAACGTGTCTATTTCAACA
ACTTCATAATATTTCTTTAGCTGTTTCAATTATA
>1739_SgrAI_305E40_NODE_1_L105
CTTCGACCTCCTCGACAAAATCTTTGGTTGCGAAACCTTCGAAATCCGATGGGTTACCGG
GAAATCGATTTGGTTATTGTGAAGGATTTGCTAAGTGTTTAAGATTTTCGACTGCCATCT
CCGTATCTTTTTTTT
>1739_SgrAI_305E40_NODE_3_L122
TTTTTTTTCTGAAATGGTGAAGAAGCCCCTATTTATAGGGGTCGATTCGGGTTTGAAATA
GGGAAAATGCAGGGTAAAGAGGTAAATCGGGGTCGATCCCCGTTTAAAATTTTGGATCTC
AAATTTATTGTGAATCTTTGACTTTGCGAAGA
>1741_SgrAI_305E40_NODE_3_L85
TCAACTACAATTATCATGCTTTCACATGAGAAATTATTTGGTTTTACTTTTATGGAAAGC
CGCATAAAGGTTCTTCTACTTAGTTCAAACCCCTACCCCTCCTGCCACAAAAAAA
>1742_SgrAI_305E40_NODE_1_L162
AATGTCCTTATTCAGTTATTATTCAATTTTTAACATCTTCAACCAAAAAATCAATTATTT
CACCATGTAACTGAACCCAAAAAAAAAAAAAGCACAACAAACTATACTAAGTTTCAACAA
GACACACACAACATAATTTCACCATGTTAATACTTAATTATAACCAAAGACAACAA
>1743_SgrAI_305E40_NODE_1_L214
TCGGAATAAACCCTTTGTTCCTCATTTCCTTAAAAAATTCAAGCCCCTGATTCACTCTCC
CCTTCTCGCACAACCCTTTAACAATATAGCCATAGCTAAATGCATCGGGCTCACATCCAT
ACAAACCCATTTCACGGAAAACACGAAGAGCCTCATCGACCTCCAGACACTTAGAGTAAG
CCTTGATTATCATATTCAATGCAAATGCATCTGGAATCACCCCAAAAGACTTCATTTGCT
TAGC
>1746_SgrAI_305E40_NODE_1_L219
AGAATCAAAAACAAATGGAGGGTGAGATGATCAACTCACTAATGGACAAATTCACAGTTG
AATCCAATGAATAAAACATTATAAGCAAAAGAGCTCAAACCAGAAACGAAATTACAGTGC
TCCACAATAATATTTTAGCCAATCTTGCGTCGACCTCGACTGCCACTGCCATCATCACTG
CTGTTGACCAAAGTCTGTCGGTCAATTATTTTTCTGTTTCCGGTGGGACGCGGCTGGTGT
GTGGGGGTT
>1760_SgrAI_305E40_NODE_1_L262
TCACTTACGTTAAACTATTTACAAACAACAATATACCTGCTGGAATTTCACAAGTGGGGC
ATAGAGAGGATAAAGTGTACGCAAATTTTATCACTACCTTATAGAACTTCGTTTCAAAAT
TGTTTAAACTCAAAATTTTTAATGCTCGATTTTGATTGTTATATATGTACAGGTAGGAAA
AAATATTATATATATTAATGTTAATTAGAAGTAAAAATTAATTTGAAAAATAGAGTATGA
ATGCACTTTGAAAGGCTTCTCTCATTTGTGGATAACCCAATCCAAAGGTTTC
>1762_SgrAI_305E40_NODE_1_L201
TAAAGGTAAATTATTTTCAATATGAGTAATGTGACATTCTTTTTTTAAACGAAGGATGTC
ACGTAAAATAGAATGGAAGGAGTATTATTTTATATTTTAAAAGAATATTTGACTTTTTCT
TTAATTCCCTAATGTTAAATATTTTTGCCAAGTCTTGTTAATAGTTAGTTGAATTAGACG
ACCAATTTGACTAGTCTTTTTTCTTCTTTTCTTTCTTTCACCAAACCTTCC
>1766_SgrAI_305E40_NODE_1_L268
TGTATTTCATACATATTTTTTTTAAACAAAAATTATATCTAAACAATCAAATATTTTTTG
CAAAATTATAGCCCAATATAATTTGATTTGATCTTCAATTTCCAAATAAAAAATCTAAAA
AGAATAAAGTGAAAAAATAACAGCGATAGTATATAGCAACTCAAATATGAAATCATGAAT
GACATTATATGATTATCTAATTTGAGATATTACTTCTTTAGAAGAAATTACTAATTTTCC
TAAATTGAAGAATCATAAAAAATACATTCAAATTTTAAATATTTTTTATAAAAA
>1772_SgrAI_305E40_NODE_1_L159
AAACGAAATAATAATTTAGAAACAAAGATTTACACTAAACAGAGGAAATTAACATTGAGT
TTTAATCTTTAACTAGAATTTTGGATCATTTTATATTCAAAGATTTGATTTTTTTTTCTT
TTTGGGTTTATGAAATATAGGTGTAAATTCAGCTGCAACATTTACAATGGTGAATAAATG
CCAGCAA
>1773_SgrAI_305E40_NODE_1_L133
AGATAGAATCAAGGTAGTTTCTATATGATAGGGACTTTTCTCTGTCTTTTTCTCTTTTTT
CCCTGTCCCGTGGTTTGATACCGTCTAGCCTCTAGCTAGGAAGTCTTGGATTCGTATACC
ATGTAGGTGAGAAAATCGTCCGTGA
>1774_SgrAI_305E40_NODE_1_L214
ATTCCGTTTAACCGGAACGGCAGCACGGCAAACCGGACAACTGGAGTTTGAACCGAGCCA
TTTATCAATACAAGAAAAATGAAACACATGTTTACACGTCATCAACTGCTTAACTTCTTC
TCCGTCAACAAACGCCGTCAAACACACCGGACACTCATTGCCGGAATCCTCCTCCTCCTC
CTCCGACGGCTGCGAAGTTTTTTTCTCGTATTTTATAGTTGATATCATATCGGTATGATA
TGTA
>1792_SgrAI_305E40_NODE_1_L236
TTATTACATACATCAACACCAATATTAGAAGAGGCAAATTTACTTATCAATTGTCCAAAA
AAAAATTACAAGAGGCAAATACAGTGTTTTCTCCAGCAGATTTAACTGAACTCCCTGCTT
TCAGCTCAAACCATATATACATACGCACTACTTCAAACAAACATAAAAGATGCATACTTC
AAATAGTCCGAACGCACTACTCTAATTTCGAATTAGATAAATTCAACTAACCAAAGGTTC
GCCTTTGTTGAAAAGATTTGAGATCT
>1796_SgrAI_305E40_NODE_1_L223
CTGATTTACCGATATATATTTTGAATCAACTGCTTATTATCAATTTCAATTTGTTATTTC
TCTCAAATTTTTTAAGGCAAAATTTTACTCCATTATATTAATAGTTTAAACTCAATTAAC
AACTTTGAATTTCATATAACATATGGAAAACATTTCAATTGACTCTTTTGGGAAACACTC
ACGTGAGGTTTTTTTTTAACTTTTAACTCCATCAAGTTTTTCAAATTCTCTACAAATATT
AAATAAAAACATT
>1799_SgrAI_305E40_NODE_1_L250
TCTTGGTTTTCATCAAAAAAAGAAAATAATTTGGAATAGATCTTGATTATTATGGGGGTG
AAAGGGTTTGTTGAAGGAGGCATTGCTTCTATTATTGCTGGATGTACTACACATCCTCTC
GATCTCATCAAAGTACGTATGCAGCTTCAGGGCGAAGCGTCTAGTTCTGCACCGACGCTC
CGCCCTGCTGCTCTTGCTTTTCATCCTCCCAATCACCCAACTAACGCCCACGTCCCAGTT
GCTCCTCGTGTGGGGCCCATTTCCGTCGGTGTACGGATCG
>1812_SgrAI_305E40_NODE_1_L214
TCAACCTCGTCAGCTCTAGATGGTTGATCAAAGTCTGAAGCCCTAGACGGTGGGCCCCGT
CGATCATCATCAAATCCACCATACGACCTCCGGTTACCACCCCAGGAACCGTCACCCTCA
GCCTCTCGATCTCGTCCCCGGCCGGGTGGTGGTCCCATACTGCGGGAGCCATAGTTAGAA
AACCCACCACCAAGACGACCATATTGCATTTCTTCAGCGGATCGTTCCTTAGGGCCTGTG
GGAA
>1820_SgrAI_305E40_NODE_1_L208
ACTTTATACGGCAATCTCAGTGTATCATACTTCACTCTTCCGAATCTCCTCACGGAGTTA
TACATACTCTCCTCCGTCTGATACTCCGGTATCAAGTGATAATACATTATCTGTTCCGGT
GCACCGGGTTCCGATAGCTGATCGGTCGTCAATTTCGCCATAGCTTCGTCATTCGGAGCT
AGGACGGTTAATACGTACCCTTCGGAAACTAATCTCCCCATTTCAGTAGCTAAAGAGG
>1824_SgrAI_305E40_NODE_1_L105
TTGAATGGCGTTTTCAGGTGGGATTCAGGTCGATTTGCTGCTGCGTTTTGGGGGTTTTGT
GATGGCGTTTTTGGGGTTGTTTTGTGGTTGATTTGGGTTAGTTTTGTGGTTGAAATAGGG
GCTGGTTTTTGTGGG
>1825_SgrAI_305E40_NODE_1_L197
TTGTTTGGACTTAATAACATTTGAATCAAAATTATTCAGAGCTTAGTCAACAAGTGTATT
TATTTTTTTGATTTAAATTTTAATAATTTAGATCTAATTCGACCCCTTTGATCATTTGGT
AGAATGTATTTGAAATTTTAGCTAAGGTATTATTTTTTCTTTTGTTTGATGGAATTTTTA
GCCTATAATATTATTTATACATCATGTTTAA
>1827_SgrAI_305E40_NODE_1_L237
TACCGTGAGCCGTAATTAATTCGAGTTATAACTATGTTAGCTAATTAACTAGTATATGTT
TGATTATTCGAATAATTTTTCCTATAAAAAATCATAAACAAGATTATTGTAAATAATATA
AAATTAACCTTATATAAACAGATGACTTTTGATATAATAACTTACAAATTACAATAACTA
ATCAAACATATTGATAATGACGAATATGAGTTGCGATAAATGATTGAGATTCTCTAGTTT
AAATCATCAAA
>1829_SgrAI_305E40_NODE_1_L71
TCCGGCGGCCACCCCATCTCCCTAAACTACATTTTCTCCCACCAAACCACTTTCACCTCC
TCACAACCACCATGGCTGCCGCTGAACCCTTCTCCCTTACT
>1836_SgrAI_305E40_NODE_1_L153
TTCCTAGTGACGGTTGCCAATGGCCAAAAATACTTAATATTTTTAAATACTTTATTTTTT
CCATCATCATCTTTCTTATCTTTGGTTTATTATCGTACTTCTATGTTGTTGCAGAGACCT
TAAAATGTACTCTTGTTAGTCTATTAGGTCTCTGTGACAACAAGTGCAGAGAAACCAAGA
ACA
>1837_SgrAI_305E40_NODE_1_L236
TTAAACAAAACAATTAAAATATTAGAAATACTACTTCTAACATCCAAGGCAAATGGTACT
AATATATTCACGCATTCTTTTAGCACAAATATTCAAATTCAAATTTTAGATGGCAGTATA
CTAGTATTTGTACTTCTTAAACAGTAAATGCAAATTAGTTAGTCTTATTTAAGTATTTTT
ATTTCAGTTTAGGCACAATTAAAATTTTAAGGTTTAAACTTTTTATAGGTCTTTTAAATA
TTTTAAATTAATAATTATTT
>1839_SgrAI_305E40_NODE_1_L197
TTTTTCCTTATTAATTTGTACACGTCTTATCTTTGCCTTCAGGGTTAAATTTGTTTTTGT
AACTACGCGAGCCATAATATGATGCTGATGAATGTTTATTTAAATTTTTTTTTTCATTTC
ATTTTATCAATCACAATAATTAGTAATTTAAAATATTTTATTATATATTAAAAAATTATA
TTAAAAATAATTAATAATTAATTTTCAAAAT
>1845_SgrAI_305E40_NODE_1_L247
AAAAAACTATAAAAATGAATTAAACTAATTTACAAAAGCTATTATAGAATATATAGCTCA
CATAAAACTAAAATCCACCACCGAATAGAGAAAATGGATAAGGCGGTGGACTAGCCTCCT
CCGTCGCCACAGCTCCTCCTCCGCCACCGCCGCCATAGTCGTAGCCGTGAAAGTTATCCA
TCGGAGGCGCCGTGAAGCCACCGCTCTCCGATGAGCCAGTTGACAGTGAACTAGACATAG
TAGGACAACTTCCGTAAGCCTCATTGGTCGTCATCAT
>1846_SgrAI_305E40_NODE_1_L214
TGTAATTTATTCCCCTTTATCTTTCAAAAAAACTATATAATAAAAGAATTCCTTTCTCTC
AAAATGAAATCTATGGCTTCAAATCCCCTCTTCTCCACCATTATCACTCTCCACACTCTC
ATTCTCCTCTACTTCCCCACTATGCTTTTCTCTCCTCTTTCTTTCCACTTCCCTTCTCAT
AATTTCCCTTCTAACACTCGCCGCAACTCGCAAAACCGATACGAAAAAACCCAATTCCAA
GGAA
>1853_SgrAI_305E40_NODE_1_L256
CATTCTACGTTCCCAGACCCCACTTGTGGGATTCCATCGGATATGTTGTTGTTGTTGCAA
GTTTGTAAATGTAGCCTTTATACTCCATTTACTTTTATTAATACAAATTCTCATTTAAAT
TATTATCAAATAAATCAAAAATCAAACCGTTAAAAATTTAAAATATATAAGAATTATTTA
TTAAATTACTATTAATTTAACATATTTAAAATAAAAAATCAATAAATAAAATTGATAACG
TATAAAACCAAATCAAACCGAACCAACAAATTAACCTCCCCAAACT
>1855_SgrAI_305E40_NODE_1_L244
CCGGCGAATGAAACGTAGCCGGAAAACTTCGTTTAAATCCCAGAGGAGAGCGAAGAAAAC
AAGGAGTAAACGGACCGTCCAGAGAGAATTGAAATTTTGAAGATGCGTATATTGACGAGA
TCTAAGACGGAGATGGAAGATGAAGACGAAGGAAAGGAGAGAAAGAAGGAGAAGACCGGA
AATGAAACAAATCGTGACGAAATCAAAGGTTCCGTCTGCAACGGGAGCAGAAGGGATAAG
GAAAGTAGTATTCGAT
>1861_SgrAI_305E40_NODE_1_L207
AAATACTACGAATCACAAGAATTAACAATTTAAAATATTTAAAAGACATAAAAAGTTTGA
TTAGCACTTAAATTGATGTCACATAAATAAAGATAGATGAATAACATATATTATGTAAAA
ATGACGTAAACATGATATAGATCATAATAATTAAAAAAGTAAGACATAAACAAAAATTTT
GACTTTTAAAATTTTATCAACGCCACATAAATTGGAACT
>1862_SgrAI_305E40_NODE_3_L74
AAAAAAAAATCTTGCTTGTATATTACATTATCACCATCAACTTAAACCTAAAAATCTAAC
CTAATAAAACTTACTAAACTAAAAAAAAACTAGAAGAAATAAAC
>1864_SgrAI_305E40_NODE_1_L225
TCAGTGAAACCATCCTTCACCGGAACTCCAATTTTCAGCTTCTTTCCATTTGTTGGTATT
ACCCAACCTTTAGGAACAGACGTAGTGTCACCAGGCCATATAATAGATCCAAAATTCTCC
TTAGAAATGGAATATCGAAGTCTCGAATTCAGTTTTCTAACAATTCCATTTTCTCTTGTC
CAAAAACCAATTTCTTTAACACCATTACCAATAACATTTATGATCTGATAAGGTGGAGAT
TGCAATTGTCCATCA
>1865_SgrAI_305E40_NODE_1_L259
CACTCCCTTGTCAAAGACTTTTTTCTTTTTTTCGTTTTCCACCTGTGTCCGTTGTTTACG
TATATTCGAGTTCATACCACGTAAGGTCCCATTTGGGGAGCCTATCAAGAATTTTTTCAT
TCTCAGGCTCGAACTCAAGGCCTCTAATTAAAGAAGTAGCAACTTATCTCTTGTACCACA
TCCTTTGATGATGCTTGTCAAAAACTTTATGACATACTCCCACCGTACCAAAGTACTTAT
ACAATTTATTTTTGAAAAGACAATTTAATCTACCTTAAAAA
>1866_SgrAI_305E40_NODE_1_L109
TTTAGATCTATACTTCTTTTTTATTATATAAATAAACTTATTTCTCTTTGTTTTCTTGCA
AGCTACTGATTCTGTTCCACTCAAAAATGGAGTCTTGCATCTACCATCAGCTCAAATCTC
AGCCTTTATGGCTTCTTTT
>1869_SgrAI_305E40_NODE_1_L135
CCGGAAGGGGTGACGGTGGTGGATTTTGATTTGTTGTGTTCCACAGTGGCGATGCAGGCA
CAAAAGGGTCAGTGGGTGAAGTTGAATTTGAATGGGGATGAAGAAAATGCTCTGGGTTAT
GATTATGGTGGAGGTGTTTTGAGGATGTGGGAAGGAGAGCTTTTC
>1871_SgrAI_305E40_NODE_1_L224
CTGTGTTAAGAGAGTTTTTCCATAGAAGGATGATGCCATAGTGTATCCCTACTTGAGAAT
TCCAATTGCTATGGATAATCCTACTTTTATTAACTTTATGCATGAAAAGATGCATGCTCT
TATGCTATAAGTTTCTGCAGGGTCTAGTTTTATTATTTCTTTTCTTGGTGTTTTGGTTGT
TGAGACTGAGCTCTAGAAACTGTGTAGAAAGTCGATTAATGATCAAGGTAAAACTGAAAC
TCAGTAGCAGGAAT
>1877_SgrAI_305E40_NODE_1_L254
CTTACCATAATGAGAGGGAGTAAGAATCTTTCAGAATCAAAATAAGGCAAGAAATAGTAG
TCAAGAGCAATCAACCAACTGTGTGAAATTAGGCAAAGGAAAGTAAAATTTATTTCAAAG
AAGAAAAATGATTAGGCCGATCCAATTAGGCAGATCTCATTGGTGGTGGTTACTAGCAGG
GCCTGTTTTTGGACCGGAAAAAAGGTGGTTTTGGAAGTAAAGGGGCTGGTTGTAGGCGTT
TTAGTCGATTTTGCTGATTTGGGTGGAGTTTGGGTGGAGCTGTG
>1883_SgrAI_305E40_NODE_1_L208
TATCAAGCTCTTAGGAATCGTTTGGTTTGCAACATGTTATCCTAGGATAAGTTAGTATGA
GATAAGTTATTTCACCATATATATGAGATAACTTATCTCATCACTAAGACAGAAATGGTG
AGATAAATAGTCTAGGATTATCTTATACCTTCAACCAAATATGAGATAAAATAATATTAT
ATTTTATCACAGAATTATTATAACTTATAACTCATATTAAATAATCCTTTAGTG
>1884_SgrAI_305E40_NODE_1_L209
TCTCAACTATTGACACAAATTATTAGTTTTATTTTTGAGCTATTGCAAGATTCGATTTTA
AGTTCATTTAGTCAAGTACAAGAGTGTTTTTAAAATTTTCAATAGTTCAGAATAAAACTA
ATAATTTACGTTAAGTTTAAAAGTGTTTTCAATATTTGTATCAAAATTAATTAAAGGTTT
ACCAACAAAATTGAATTCATGATATTCAATTCATGTATAGGAATATATATATATATATA
>1885_SgrAI_305E40_NODE_1_L216
TTGCGAAACCTTCGAAATCAGATGGGTTTCGACGAAAGAAAACAATTCCAAGATCTCTTG
TGAACTATATATCGAGTTTTGGGAAATCGATTGTGACTAGAAAAAAAAAATAAACAAAGG
TTTTGCTAAGGGGGTTTTTCGAATTTCGACTGTCGCTGTCCTCTCTCCTCCCCTCCCTGA
ATCGACGAAGAGAAGGGGATTTTATAGGATTTTCTGGCTAGGGTTTCAAATGGGAAAAAT
CAAAGA
>1888_SgrAI_305E40_NODE_1_L232
TAGGTTACCAATTACCATTCATTCATATTCCTAATTACTACAATTAAATAATATTAGTTT
CTTTAAAATAAGACAAATTACCTTACAAGATTTTTACATTGACTTATTTATCTAGATTTG
ATGGTAAAACAAAATTGTATACCAATAAAGCACATAATTTAAACTAACAACATAATATAA
CGAATTCAATTTTACTGCAATGTCAATAAAATTCCAATTAAATTAAATAGAGAAGTTACA
ACTAAATCAAACTATATAAAAA
>1889_SgrAI_305E40_NODE_1_L233
TTAAATATTTATATAATTTAAAATTATTTAATCAAAGCTAAACAAATTATAAAAAAAGGC
CACATAAATAGAAGAAAAGAAATAATAATTTAGAAACAAAGATTTACACTAAACAGAGGA
AATTAACATTGAGTTTTAATCTTTAACTAGAATTTTGGATCATTTTATATTCAAAGATTT
GATTTTTTTTTCTTTTTGGGTTTATGAAATATAGGTGTAAATTCAGCTGCAACATTTACA
ATGGTGAATAAATGCCAGCAAAC
>1890_SgrAI_305E40_NODE_3_L101
CGGTTTCCGATCAACATCGCCATTTCCGACCATCTCAAAACGTCCATCAACGGAAAATCC
TGAACCGGACGGTCGACAATCATCACCGGAACGCATCCCGCCGCCATCGCTTCCGTCATT
GATACAACCGA
>1895_SgrAI_305E40_NODE_3_L85
GATTTCTTGAATGAGAGACCACAGCCTAGGCCAGGCAAAGGTGTCACTAATACCTGTGAA
GTTTGTGAAAGGAGCCTTCTTGATTCCTTCAGATTCTGCTCTCTTGGCTGCAAGG
>1901_SgrAI_305E40_NODE_1_L246
TAATATACGAAACTCTAAATCTCAACACAACTTAGCGGGTCGTTACACTCATACAGAATG
CTACATGAACATAATAGAACTTGAGCAAGTAAGCACCAAGCATACAACGAGAAAGAAGAA
GTCAAATATTCATCAATTTCTTCAGTACTCTAGTTTACATTAGGCAATAAAAGTACCAAA
AGCAAAAACTTTTTCGAGCCATAATCGCAAGCTAAAATACAGAATTTTACATGAAGATAA
CAGAGTTTCAATGCAACTCGAGCAAGTAACTTCCTT
>1908_SgrAI_305E40_NODE_1_L214
TACAATAACTTCCGCCAGTTATCCAATTTAGGACGACATCTAGTCAATATTAACAAAGCA
CAGATTCCAGACATCAAAATTAGAACAAAAAGAATTAGAGTGCAGCAAGCATAGCCTAGA
CTAATGGAGTTTAAGGCTAGAATATACATTTCTTATAGACATAGCAAAAATTGCTGCTAT
ACAAAAAAGGACGACATCAATCTGGAATCATGGATAGGAAGAAACCTGCACAACGATC
>1909_SgrAI_305E40_NODE_1_L270
AATTTTTATCAAAATATCAAGTTATAATTTGAAAGTAATGAATCACCTATTTTATTATAA
AAATGAGAATTTTGTGTCAAATTTTATTTGTATAAAATATTATAAACTGTGAAAATGATA
CTGAATGAATTCTAAATAAAATTAAGAAAAAAATTCATAAAATTAAGATTTTTTTTCAAA
AAAGTTTATTTAAAATTTATTTAGAACCAATTGTAAGTAAGAAAAAAAAAATCCATAAAA
TGAAGAATTTATTTAGAAACAAATTAAAAAAATTCACAAAACTAAATTTT
>1911_SgrAI_305E40_NODE_1_L243
CCCTCTCAAAGGAAAAAAATAGAACTTGAAAAAACATTTAACTTCATAATTGAGAAGATC
CTAAAGCCATTGAACATAATTCAAGAACTTCCCAATTAACGAGATTCAACCAATTATTCA
TATTACTTTCTTCCACCCACAATGAATACCAAATAGTTACCCATTGATAATAAGTTCAAC
ATCCAAAACTTTTCATTAATAACCTCTTGGCCAAAACATTTTACCTCTTTCCAATTTACT
GTAAAATTATTCATTTAATTCGCATTAAGTAAA
>1913_SgrAI_305E40_NODE_1_L224
TGATTGACGAGAAACTTTGTTAAAAATATATTCTTATTTGATATTATCATATATTAATTG
AGACATTTTTTTAATTAAATACTCAATAGATTATAAAAAATTGGTAAGGATTGGATGATT
CAAATTGTAACTTGCTTTTTTAAAGTATATTTCAATTCAACATCGAAAAATTAAAATGAA
TCAAATCGATAATCCATTTTTTGGTTTATGATTTTGAAAGTTTGATTCTTCATGTGATCT
TCATCATAAATA
>1917_SgrAI_305E40_NODE_1_L220
TCAAACCCAAAAATTAGTATGGATAAGTGTGATTGTGTGAGACTAAGATAACATACAATT
CAACTTACACAAGCTCAAATCTGCCTTTTCAAATTAAAGGAGGATTAGAACGAGTTTTCA
CTTCTCATAACTCATTGATTGAATAAATTTCAATTGCAACACCACTTTAATTACACAACA
ACAACAAAAGTATCAAATAACAAAACAAAGCAAAAACAGATACTCACGGTTTGTCCGTAG
GTTGAT
>1923_SgrAI_305E40_NODE_2_L105
CTGAATTTATTGCATTTGAGCTAATAGTATTTCAAAAGCAACACATCATGATAAAATGTG
TATATATTTTACTTTTTCATAGCTCACTTGTAGATTCATTGAATATATTATTATTATTAT
TATTATTATTATTAT
>1928_SgrAI_305E40_NODE_1_L260
TAAAAACCTTTCAAATAAAATGCATGTCCAAACACAACTTCAAATTCCAAAACTCACAAC
TTTAAAAACTCAAAGTTTCAATTTTCATAATCTATGGCCATAGGGGAGGTACAAACATGA
CGTGAACCTGAAAAAAATGCAAATAAACGGGAAATGGAAACAAAAAAATTCAGGAAAAAA
GTGTAACGAGGAAAAAAAAAGATTCTTACCCATGAAATGCGTAAGTCAATGAAACTCCTC
AAGCAAGTCATCAATAATTGACGAATGCCCATTACCCAGAGAACCAAAAG
>1930_SgrAI_305E40_NODE_1_L237
TGGATAATGACCCGCCGCTAAAATTCAGTAATTCTTGAATTGCCGGCGAGGGCAGTGATG
TAATTGAGCATGTTACTGAGGATTCAGCAGAGTCATTAGATACCCAATCTGGGAAATCAA
ATGGGCACCTTGGAGATGTTGAAGGGGTGCCATTGCAGCATCTTTCGTCATTCAATGTAA
CAGTTTCATCTTGATGAGCAACAAAGGGGTGGCTTAGAAGCATCTCAGCCGTCCATCTCG
TTTTCGGGTCCTTCACGAAGCATTTTC
>1931_SgrAI_305E40_NODE_1_L125
TATAAAAAAAATTATGACAAAACGACGTCGTTTCGGTCATGCTTTTTATTACAAATCATC
TCCCAAATTCGCTGGTCTATTTTCTAAAAATAATACGCACTTAGTCAGGTTTGAACACGC
AACCTGAAAGCGAATTCTGAACCCCCTTCGATCAC
>1932_SgrAI_305E40_NODE_1_L224
CTTTTTTTTTGTGGTGTGTTTCAATATCAAAAATACTACCTCTATTTATAGTAGAAATAT
GGCCAACATGCCACTATTGCATGGTAGAAAGTTTCTACCTTCTTTCCACCATATTTAACA
ATAAATGTGTAAAAATATTTATTAAGTGTGGTGGGATGGTAGGTTAGAGTTTGACAATAA
ATAAATTTCTATCTTCTTTCCACCATTTTTGACAATAAATATGTGAAAATATTTATTTAT
TGAGGGCTAAGTTT
>1933_SgrAI_305E40_NODE_1_L216
CCTCCCTCTAATATTTTTTTTTGGTCTACCTCTATCCTTTCGCGTAAATCCTAAATCCAA
TCTCTTATAATTAATAACAAGAATAAAATAAATCTCTTGATTTTTTAAGCTGGACAAGTA
AAACTGGATAACTATTTTTAGTGTAGAGTTTGGACAAGTAAAGGTGGTGGAATAGAATAG
TTAAGAAGCTACTAGAAAGCCATGCAAGTTCTATAAATAGCATACTCCTAAGTAACCACA
TTCCTC
>1936_SgrAI_305E40_NODE_1_L226
TATCTACGCCGTCGGAGGCAAGCTCATTATCATACGCCTACCTGCTGATTTTCCCTTGAT
CCATCAACCCGTTTCTGACCCGATTTGCAGACAAACCCTAATCTAGCCACTAATACTGTT
CAATACCTTGGTCTATTCGATTTGTTACCTGTAATAATAAATTTATCCCCATTAAACTGT
TACTGCTCTCATTTTTTGGGTCTTGATTCAGGTCGGAGTGGGTTCCTAGGGTTTTGTTAT
CGATAAACAATTTTTT
>1939_SgrAI_305E40_NODE_1_L221
CAACAAAACTTGCAAAGAATATTTGTCAAGAACAACTTGCCAAGCATATTTCGGAACTTG
TGGCCAAACGCTTACTAAGTATTTGATTGTTAAATATTGATGGTGTTTCCAATATTAAGA
GTCTATTTGAATTGATTTTTAACTTTTAAAGTATAAAACAAAACTTGTTTTTATTATTTT
AGCTTAAAATAAAGTGTTTATAAGAGCTTTTTTAATTTACCCAAACCGTTCAAAAATAGT
ACT
>1941_SgrAI_305E40_NODE_1_L285
CCCCAAGTGGATGAATATTATATTTGGAGCAAAGTTGCCATATTCAATTTGGCCAACAAA
TGGCCAAATCTTCCCCTATAAATATATGTTATCGTGTGAGGAAAAATAGACAGACAGAGA
AATAATATTCTTGTTCTTCCTCTCAGTTCTCAGTTTACTGTTAATCTTTTATTTTATTCT
AGTTTATTTAGAATCAATTTTATAACAATAACTTATAATTATTCTTTTTTCTTTCCTTAT
CAGTAAAGGTATAAATACCTGAAAAAGCTCTTAAATCTTCGGTCGCGGAAATTGCTATGG
AGTTTAATAGAATCA
>1942_SgrAI_305E40_NODE_1_L238
TGTCTTCCCTCTCCGGTGTTTTTTTTCTCCCTGGCATTTTCTTGTCCCCCCCTCAAACTG
ACGAAGAAGCTCCAATTTATAGGAGTTGGTTAGGATTTTTGAATTCAAACGGTCGAATCG
ACCAAGGAATGCACGCGTGAGGAGACATAGTTATGGGGGTGTGCGATTTGTCAGGGTTGT
GAAGGTCGACGTTACGCGTGGGTTGAGGTTTACGACGAAAATGGCGCGCTTGGTCTGGAT
TATGGGTCGACTGTCGAAGCTTGTCGAC
>1947_SgrAI_305E40_NODE_1_L184
TTTACAAAAAGACATTATGGAATAATCTTGAATTCAATCATAGAACACTCAAAATTTTAA
AACTGAAAAAGGAATACTACTTCTACAACTAAAAATTCATTCATGATAAAAGGTTTAACG
AAAATGTACAACCTGAGTAATGCGCAAAGTACAACTCATCAAAGCGTAAATTCTTGAACA
ATTCGGGTCAGCTCAAAACCCGACTCCAGCCTCC
>1949_SgrAI_305E40_NODE_1_L262
TATGTTTGTGTGTGCGCGCATATGCACTCACCATTAGGCACACAATCACAACAATAGACT
TCTCTAAATAATACAGTAACTTTTTTTTAAAAAAAATCAAAATTCACCTGAGACTGAATT
CTTTTCTCTTTTTTTTGACAAACCTGAAGCTGAAATTATTATAACATAATTTCCAGCAAT
CTAGCTGTGGAAGCAATCAAAGTTCAACTCTGATCACGTAAGAAGAATCAACTAAACTAA
AACCTTGGCCACCCACTAACAGCAAATAAAATACAATACATACAACTTATAC
>1953_SgrAI_305E40_NODE_1_L177
AAATCAAACTTAAACAGCACATAATCATAATCATGTAATTGCAAATTTACAGAGCAAGAG
ATCATAGATAATAAAATCAAACCGAATTCGAATGCTCCAAATTCCGAAGCAATATCCTCA
TGTTTCCAGTTGACTTAACCTTGTTGGTCGGGATTTCGCCGATTGCAATGAGTTTCCTGG
TGGCCAGAGGCGGGGGGGGGGGGGGGG
>1957_SgrAI_305E40_NODE_1_L218
CAGGTTTTTCTCCAGTGACAGTATAATACCTTCTCTGAACCGTTTCTCTATATTCCGACG
CCATCTTTTGTCTCAGCTCATTGAACTGATTCATTGATTCTTGAAGTTTCTTTCTCAGTC
CATTAACAACGGACGTCCTCGTCCTATCAGAGGAGCTCCCCGGGCCACACCCGGGGAGGC
TCCTATTCGAAGCGTTGGACCTATCCAACGATTCCAGGCGAACCTTAATTAACTTCGCCT
TCTTCAAA
>1958_SgrAI_305E40_NODE_1_L204
TCTATAATTAGAGTATGGAAAAAATAAAATGTACATATTTTACTATCCAGTACAAACGGA
ATAAAATTGAAATAAGGTGCAAAATGGTAATCAACGTTGGAACAACTTAATAAGAAAATA
AGCTCTCTGTAACTGTACATGTTGATGAGTTTGAATCCATGGTAATCATATAGAAATTCA
TGTATCTATTATGTACAAAAAATTGAACGAATTGGCTAGCAAAAATTTTCAGAA
>1967_SgrAI_305E40_NODE_1_L225
TTAACATAAAATATTTTATAGGTCTCAATAATTACTAACTTAGAATTTTTTTTAAAATAT
ATTAAAAAATCTATTAATACCACATAAATTCAGACCAAAAAATAATTTATATCAAGCTTT
CATAATTAGTGATTTTAGAAAAAAGCTCAACCGGACACGTAGCATGTGTTGCATGCAGAT
AAATACCCCGGCGATGATAAATGAAAGCAACAAATAATTAAAAGCTTACGCATTAACCAT
TATACTGTTTAAATA
>1970_SgrAI_305E40_NODE_1_L220
CGAAACACTTGGTCACTCCTTCTGCTATGTAAGGTCATCGGCCCGGTTTGTCTCTCCGAC
CAACTCAGATCGATTTGTTTCACCTTCTCAGTCACTCCGCTTTGATGAACCGGTGAGGAA
CAGACAGACCGGTTCGACGGAAACCGGGTTCAGAGCGATTTCCGGTGCTTCTGTAAGTGC
AAACACCTCAACTCCTAGAACTGTCCTCCAACTTGACAATATTTACGATGATGCCACTGG
TAGTGATGTG
>1975_SgrAI_305E40_NODE_1_L256
AAAATTCAATAAATAAAAGAACAAATATGAAAAAAAATTTAAACATTCACATTGAACTTT
TAACGATTCAAATATTTTATACATTGAAAAAAATTAAAAAATTAAATTAATTTGAAATGT
ATTCATATATATAGTAGTTCCGAAAAGGGTCATTTTAATCCTTAAAACTATTCAAATTAG
CTCACATGTACCCTTAAACTATTTTTGATCTAAAAAATATCCTTACCGTCAAAGTATTGG
TCCACTTCTACCCATAAATTTTGCCACGTGGACGTCCACATTGGCA
>1992_SgrAI_305E40_NODE_1_L120
TGAACCGGAATTTCTCCGTCGCCTGACTGTTTCTCGACCGGCAATTTTCCGACAGGATAA
GCAAGTGAATATCCAGAAAACGAGTCTTCAACAAAATGAGACAGCCATTCAAGGCTATCC
AAGTCATCTGTCTGTAACCCAAAAAAAAAA
>1993_SgrAI_305E40_NODE_1_L261
TGAGATAGAGATCATTACAGTGTTCGTCCGGGAGCGAAGATGAACAACATCCCGTAAAAA
CTCGAGCGTCAATTTAGTCTTCGGCAATGGATACTTAGTAGCATCAACGGTACCCACAGA
TAAAACCTTCTGGACACGAAGCTCAACTTTCTGCTTCGCACCTTCAGGAGGCAGTTTCAG
CTCACCTTCCACATGTACGCAAGTACCAGTAAGTACCAAATCACCAAGCTTATGAACTGA
AGCATCAACGATTACTTGAAGATTCCCCGGACATGAACCGTCATTCACTTC
>1996_SgrAI_305E40_NODE_1_L234
ATGCACATAACATCCAAATTTCAGTAGTCAAGAAACAATATGCAATAACAATAAAATCAA
ATCAAAATTCGGAGATTCGACTTTATCTTGACCGGAGTTGTTCGTCCTCAGGCTGGAATC
CGATGGATTAGGGGATTTTGGGGACTGACTTGGTCCATCATTTTCTATGGGGTTTTCCGG
CAGGTGAAGGGGGCATTTGGTGGAGAGAAGAGGAGAGACGTAGAGGGGCTATTTGGCATG
AGAGAACAAACGGAGATGGGGTTC
>2001_SgrAI_305E40_NODE_1_L215
TCTTGCCACAAAATAATATTTTACAATTATACAAATATTTATTATTTAAATAACTAATTT
TATTTTTATCTTTATGTCTAAATAAACATCATTATATACACTTAATTAAATACTTATAGA
TGTTGTTTATACAATAATTTAGAACATGAAAGCATAGACGAAGCTAGTAAAAATTCATGA
TTCATTTGAACTTCCTTCAATGAAATTAATTAAATGTATATAAATCAAATTAT
>2009_SgrAI_305E40_NODE_1_L222
TCACCTAATTTCAAACTCAACAAGCAAGGGATCGAGAAAGTCAGAGCAAATCCGAATGCT
CTTAATTCTGACCTATTTCTTCATGTTTCTGGTTGATTTAGCTTTGTTGGGTTGGCATCT
GTCTACTTTCATGGAGTTTTGCGGTGGGTTTGACAGGTGGAGGAGATGATGGGTGTTGGT
GGTGATGGCTTGGTTGATCCGAGAAAGGAGAAGAAAAGTGGCGACGGGCTGGTTTGGGGT
TTTTTGGAGTAG
>2015_SgrAI_305E40_NODE_1_L219
TGTACTATAAATATATCATACTTATTTTGGTATAAAGAAATGACATCATATATTTAAAAT
GAATTATGCATATATAATATAAATAAATTATATTATGTATAAAAATAACTTTGTATGTAA
TATATATGTATTATAAGTGTATTAAAATATATTAAACTTTTTTTGATAAAAAATTTGCAT
TATATATTAAAAGTAAATTATACACATTAAAATTATATAATTATAAATAATTATTTTTTT
C
>2019_SgrAI_305E40_NODE_1_L252
TCAACGTACTTTTTAGAATTAAGTACAACGCTTGAGCTTGCTGCTGAAACATATCATATT
AGCATATGCTAATATAGAAATTACACACTGATTATACAACGCGACTGAACTATATATGAA
TTATATACTAATTATTATACCAGTTAGTGTATCTATATATGAATTATACAATGATACACT
CAAAAAGTTGAATATAACTTAACTAAATAACTATACATTAAGTTATTCAATTTCGATAAA
TTTAAGCATCGAATTAAACTACATGCTCCATT
>2022_SgrAI_305E40_NODE_1_L174
GGTGCTATCACTGCGGCCCGGTTGATTGCGGGACAGTTCAATCCCGCAAACGGTATAGGC
CTTGCGAACACAAGCTTAGCTTTGTTCGGGGGTAAACTTTTCGCTCTCGGTGAATCTGAT
TTACCGTACGCGGTAAAAATAGCACCAGACGGTGATATTATTACCCTCGGCCGTCACGAT
TTTGACGGAAAGCTGTTCATGAGC
>2031_SgrAI_305E40_NODE_1_L236
CCGCTTCACATGATCTCCGACGACCTTTCTTCGATCTCACTCTTCCCATACATGATACCT
TCGGCGACACCGGTTCCGGCTGGGAAACAGCTTTCAATGCCGATTCAGACCGTTTCGTCG
GAAAAAAACGTATATTCGCCGGTTTACACGTTTTCCTCTTCGAATCAACAGAACTACTCT
TCGGTAATCCGAAAAAAGTAGTTTTAGTTTTCAAAGTCAATGGAAGTCGTTGTGAGCTCG
AATTCAAATTTGGAGTCACATTCGTT
>2036_SgrAI_305E40_NODE_1_L229
TACAATAACATTTGCAATCAGAAAGAACACAGATAAACCAAAAAAGAAAAAATCTTTGAA
TCTAATTACATACACCCATAACAGCAAAAACCACAGTGAATCAATCAACCAACTAGAGCT
CACTCAAAAATCAGCTCGGTTTTCCAATTTCATTCTAACACTAAAACAACTTGTCATTTC
AAAAAAATTCAAGGTTCTCTACATCTCAAAAAGAACTAACGTTTAAATGCTTATCACCCA
CTACAAATTCTTCAGCAAT
>2039_SgrAI_305E40_NODE_1_L156
AGAATTTTTTGATTTGACAAGTTATTTAATAGTATTAAAAAATTAAAATCTTATAATTTA
AATAGTTGAGAATTATTTTATTGAAGTAAATTTCCTTTCTTTTTATATTGATATTTAAAA
AAAATATATCATATAAAATAAAATAAAGAATTTATATTTTTTTTGGACGAATTAAAAAAA
CAAGCT
>2043_SgrAI_305E40_NODE_1_L222
TTAATTTGTGAGCATACTTCTAATCCTTTGTGCCTAGACTAATGTGAACTAGAAATTCAG
ATTTTGAGCCATACAACTTTTAAAGTTTGAATAAACCTACTTTGCCATTTTGTTGCATTA
ATCCAAAATCATTTAGTATGAGATAAATCATATTTATGAGTTATGATAATGCCTTCTTAA
TCAACTTTTTCCACTAATTGATTTGATAAGATAAGAGATCAAATTGAAACAAAATACCTA
AT
>2046_SgrAI_305E40_NODE_1_L181
AGGAAGAAAAAAAGATTGAAAATGACAACACCTAGTGGTTCCACTGTCCCTGGTCCAATT
CTTGATAGAACTCTTCAAACAAACTTACAAATATCTTTTAATTGACATAATACATAAAGT
TTCAAACGTGTTATTTAATTTAAGGGGGCTGTGGATAAAATTCTCAATTTTTTACTTTTG
ATTTTTTTTTTTCAGTTTT
>2049_SgrAI_305E40_NODE_1_L363
GACCCAGAACCGGACCCCTTTTTGTTCAAAGATGACTCAGATGACGACTTTTTAAGCTCA
GCAGAAGACCCAGTATCATCTTTAGATGACCCATTTTTGTTCATAGATGACCCGTTTTGT
TTCAAAGATGACCCGTTTTTGTTTCTTCTTTCTTTTTTACTTTTTTCTTTTTTGCTCTGC
AACCCATCTTCATAAGCATCAAGAATTTCATGAATAAGCTGTCGATTTGGTGAAGAATCC
CATTTTACCCAATAACTCATATAGCAGCTGAAACAGTAGCAATTAAACGAGCTCAAATGG
TCAGCACCACCGTGTGCGGCGGCGGAAACAGCACCTTTCTGACCACCACCACCACCACCA
CTACCGGGGTTGTCAGAACCTGAGTTAGGTGTT
>2060_SgrAI_305E40_NODE_1_L215
TAGACAAGTTTGCTGCTAGGAGTCCCTAGAGTCGAATTAATAATCAATAGAAGTCCCAAT
AGAAGTTGACTGACCTGGCTCTTCAATCGACGATCTACTGCTCCCTCTTAATAGCAGATG
CCCATGCTTTGATTCGAAAGCCCTAGCCATCCCCAGGTATTCAGTGTCTGGTTCGATAGG
ACCAGGAAGAGAGGACTCTTTTTTTTCCTCCTCCCTTCAGTCCAGTTTGAACCCG
>2062_SgrAI_305E40_NODE_1_L165
TAGTAACTTTTCTCTTCGACTTTTCCGTGACGATGGTGATGAAGTAGAAAAGCGATAAGA
GAAGTGAGAAAAGCTGCAGAGAGAATAGAAACAGAGATGATGATAGCTATGAGTTTGCCG
GAGATGGGTTTGGTTTTAGGATGAGAGGAAGATTGTGGGAGAATGAGAGAGGAGATATTG
GCAGG
>2064_SgrAI_305E40_NODE_1_L233
CAAGTGACAGTTTGAAAGCAACGAAGCTCCTGACTAAAATCATGTAACCCAATAGTATGA
TGAAGGATCCTACTAGTCCCGTAATCATTCGAATTAGGTCCACCAACAATACAAATCAAA
GGTAAATTTTCACTATAAGCACCGGCAATAGCATTAAGAACACTTAATCCACCAACAGTG
AACGTAACAACACAAGCCCCAATACCCCGTGCCCTAGCATATCCGTCCGCGGCATATCCC
GCATTTAGCTCATTACAACAACC
>2066_SgrAI_305E40_NODE_1_L206
TATTATAATTGTATTAAACAAATAATAAATAATAATAAAAAAAAAGAAAGATAGAGAAAG
GCGTGGGCTGCAGAACACCTAACAGCTCCATGAGCTGCACTCATTTTAAGAATGGAGGAT
ATAATGTGATTGAATGCAACAAGATGGTATACCTCAAACACGAAATCACCGAATTTTTCA
TCCGTCACATCACAAATTACCCGATTTTATTTTTCATAAACTAAAATATTGGTCTA
>2067_SgrAI_305E40_NODE_1_L180
TTCAGAGGTTATCTTAAAATGAAATTAAATAAATACTCGACGAATTTAAATTACTATACA
AGCTAAGTATGTTGATAAATGTTTAGAAGATGAAAAGTTACGGATTGTGTTTGATTTGTC
CAACCAATTTTTTTTTTCTTAATTATAAACTTCTCTTTGGCAATAAAATATTTACTCACA
CAAAAAATAAAAAAGATACTAATTGT
>2068_SgrAI_305E40_NODE_1_L231
AAGAATTTGTCAAAGAAAAACCTTAGCATGTGGAATAAAATAGTCGTAGATATGCATGAA
AAATGCGCCGCTAATATCAAAACAATCACAAGTGATGAGGTTCGCGCAAAATATCTCCAC
TAGTTACTATACAACTATCATTAAAAGCCTTTTAGCATTACATATAATACTCATGGAGAC
TCAAAAGTTCAAATACTAAATTGCAAGTGATGAAGGCAGAATTTTAATTAAAAAAAATTT
CAAAACATATATTTCAA
>2069_SgrAI_305E40_NODE_1_L113
AAATTGTTTTAGGTGACGTTTGAATTGAAGTTAAAAATGTGTTTGATTGTAATTTTTAAC
ATATAATTTCACTTTATATTTTGAAAGACATGATATATAAGTTCTAAGAACTATCAAGAA
TATCCAACC
>2080_SgrAI_305E40_NODE_1_L104
CACTAAATATCTTATTATTGTTATTTATGAAGCCACGTGTAACGAGATGAATGGAATAAT
ATTTATAATAATAACAACCCTCCAAACAAATTGTGACAATGGAAGTACTTTGATGGTATA
AT
>2083_SgrAI_305E40_NODE_1_L212
TTAATATTTTAAAATTAAAATTATAATACTCAAAATTTATACTAAAAGTATTATAAATTA
TATTTTTTTCAATAATTTTTATATTATTTTGTTTTTTTAAAAAATTATAACAACTAAAAA
AGAATAAAAATAGTAAAAAATAACAAAAAAAGGAGGTAAATTAAAACATGCCATACTAAT
CGAATATAAGAACCCAAAAACCTAATTATACCTTGTAATTCGGTAAAAAAACACCCCAAA
AA
>2088_SgrAI_305E40_NODE_1_L221
TTCGTCCTAATTCTGTTATTTACACGACTTGTAAGAATTGATTAGGATTATATAGTAAAA
TCACAGTAAGTAATTTATTAGGGGTAATCTTATAAAATCATAGTTGAAACAGTTGAAGAA
ATATAATCAAACACCTGAAGCAATCATGTCAATAAGCACCTGAAGTAGCCATATCAATAA
GCAACTATTTTAAAAAAAAATAAATTTTAAAATCCCACAAAATATTTATATGAGTCCCA
>2090_SgrAI_305E40_NODE_1_L98
GTTGATATTCACTTTGGGGGAAATTTATTGTACTCGAAAGTTTTAACCACTGAGACGGAA
AGTGGGTGGTTCATGAGCTCGCCGTTCAGAATTGAGCTATTGGGTCACAAGGAA
>2093_SgrAI_305E40_NODE_1_L213
AAAATGAATATTTTTAAATTAAATTATTATTTAACTATAAAATAATATTATTCTTTTTTC
ACAGAATAAAAAGAAAAGTAAATCTTATAAAATGTGACAGTAATATACAAATGGATGCAA
CAATCTTATACAGTGCATGCAAGTTAAATTCTTATAAACACATTTTTACTTCTTCTTTTT
TTCCTTATGCTTGCTGTAATAATACTCTAGTGCTTTTTTTTCCAATT
>2101_SgrAI_305E40_NODE_1_L216
TGATTATCAGGATTTCGTATATTACACTATTGACACCCAATTTTGTCCAGCCTATAATCT
ATTTTAGGGTTTCATTTAATTAAAATAGATGTTTTCAATACAGTCAATTTTAAAAAAAAA
GAATAGTCAACCCGCGTGGAAGAGGACCCACGCTCCCACTCTTTTTGACTTCCCACACCC
ACTTTTCCCAATCCAATATTCCTTGTCCCCCCATTTTCTCCTCCTAGAACCTGAAAAAAA
CCAAAA
>2106_SgrAI_305E40_NODE_1_L198
CAAACAGTACAAAGAAAAAAGCAAATCCAATTGCTAAAACTTAGCTCACCAAGACCAAAT
TTAATCTAAAGATGTACGGTTTTTTCTAGCTGGTATATAGATCTACCATTATAATCAACA
AAATCCTGAATTAAATTGACACAAAAACAGTAGTAAAAATTCAGCACAAGAGCATCGAAT
TGAATTCTAACCTTGCGATAAGTGGTGCCATCATCTTCAACGATCCAA
>2114_SgrAI_305E40_NODE_1_L182
TGTTCATCAATATCATTATTTATAGAAGCTTTTTAAAAATTTTGACAATATTTTCACTTT
TTTTAATAATTAATTTTAAATATAAAAATGAAATAAATAAATTAATTTTTACTTTGATTT
TATAGTTTGATAAGTTAGAACAAATATTTTTGACAATATGGCAAAGTAATAGGGCTAATG
TATTTTTTTTTACCTAAAATTTTATAATAGAA
>2118_SgrAI_305E40_NODE_1_L260
TAATGGTTTAAAATTTTTTTAATGAGGTATCGGTTATGAGGCCCTAACACACCAAACCCT
AGCAACAAAATTGTTCGGACTCTGCCTCGTTCTCATCTCTCTCTACCTCTGGCATTCAAT
CGTCCCGATTTTCCGGCGTATTTGCACCTTCTTCGATCACATTTCCGGCAACTCGTCAAC
GCGTTACATGCCAGGACACATCTCCGTCTTCGTCCGTCAATGCCCCAATTGAGCTTCGGC
TTATTAGCTCCGGTTCAAGGGTTACGGGTTTCTGATCTTGGGCGATTCTT
>2121_SgrAI_305E40_NODE_1_L228
AAAAGAAAAAAAAATTGTGTAAACTCACTACCAAAGCCTAACACTATATTTACAATCTTT
AGAAACTATTTTTGACTTCGCCGTTAAAGAATTCAACGTTATATCACATTTAACCTTAAC
GGTGATTTCCCACGTCTTAACGGCGCCAATTTTAACTTTAACGGGCACTTTGATGTTAAC
CTTAAACGGAACTTTCCCTTTCATCTGTTCATTCCTTAACGTCGTCTTAACGGCGTTTCC
GAGCAAGACGGCTGTTCC
>2122_SgrAI_305E40_NODE_1_L163
AAAGAAATTCATAATTAAATTGAATAGATGTATCTAGGGAGAATTCGCTTTGAAGAAACT
ATTCCCTAGATACACATGTCGTGTTAGTTCACAATTGAATCAATTAAAAAATTTAAAAAA
GACCTAAAGTTAGGGATTTATCAATAGGTAATGTTGCACCAATGCCCAACCAAAGGG
>2124_SgrAI_305E40_NODE_1_L161
TAAGCTCAACAACACTATTTTTTTGGTTGCAACTTTCAACATCATCACTAGCCAAAGAAA
TTAATTCATTGTCCAATTTGTGTTTCTCCTTTGCACCACCCTCTGATAATTTGATGTCTT
TTCCAACATTAACAACTTCATCAAGAAGTTCTTGGGCAACTTTTAGGTACTTA
>2127_SgrAI_305E40_NODE_1_L227
TGGTGCTATCGTTAGCACCTCCGCTGCTGCTGTTGTCAGCTGAGCTGTTCGGCCAAATAT
TATTGTTGTTGTTGTTGTTGCTGTTGATGAACCTTTGTGTCCATGAACCCAAAGGCCTTG
TTGGTTGAAACTGCAACGTTTGATCAGATGGGTAAAAAGATGATTCCATATTTGGCTTTT
CTGAGTTGACCATTTGGTAAAATCCAGTATTTTCCAGTTGTTGGTTCATTGGAACTTTAG
GAGAAGTACTAGTTGGA
>2128_SgrAI_305E40_NODE_1_L219
GAAATTTCGTATCCCCCCAGCAGCAACAACACCGCCTGAACCTTTTCAGGTGAAACAACA
TCAAAACCATATATTTTGCCTTGAAATGACAGGGTAAGCTGATTGGAAGATGGGCAATAC
AAAGAGTTATAAGAAGCTCCTTTCACACCATTCATCGCAGTAGCCTCCATGGACCCACCG
CCGTTGGTTCCTCGCCGAACAGGTCCCCGGACAGTGTCGCCGGACAATGTCGTCTGGTTC
GCCGGAATG
>2130_SgrAI_305E40_NODE_1_L139
TCTTATTTGTGAAATTTTCGTATAATAATATAATTCATTTACATTAAACATGAGCGCTTT
TTTATTTTCTTATCTACAGAATTTCAAATTATGGGTAACTTTCACAAAATTTAATTGTAG
GTTAAGATTTACTAAATTTAAAATTCTATTTTTACCAAAAAAAAAAAAA
>2132_SgrAI_305E40_NODE_1_L157
TAAATTCCCTCTTTGGGAAGAGAAAACCCTGGGATTTACTGTAAGATTCTCATAGGTGAA
GGCCTTTTTTGCGGATTGAGATGCGTGGGTGACGCCTCCGATGAGACCACATGCAAGCGC
CATACTTTTTTAGGCTTTGTTTCAGGGTCGTGGTTGACTGTTGTTTCGCCAGGCTTTCTC
GGCATGG
>2135_SgrAI_305E40_NODE_1_L228
ATATTTGAGCTTTTTCCCTTAAAGTTATATCAAATGTACCAAAATATCTTTTAATCTTGT
GTGCTTAAATATGCCACGTGGAAAACTAATATTAAAATATTGTCAAATAAGAAAACGGAT
CCTTTTTTTAATAAATTAAAGAGGAAATGAGGTTATTCTTTTTGAAACAAAGAAAGTGTG
TATTATTTTATTTTTTTCACTAACATCCTACATACTTAAAAAAATTCTTTGTAATACATG
TAGAATCT
>2142_SgrAI_305E40_NODE_1_L239
CCAAAAAACCTCGTGCACTCAAATACAAACTTGACAAACTTTTTTGAGCTCGTCTACAAT
TCACCCTAAGTCGAAGCTTAAATCTGGCAGGACTTCATTCGCGAACTCCTCCGTTCTCTC
AATTCTCTACAATGGAGAATCACAAAATCAGTTGCTGTAACACAGCGGACGACGTCGTTT
CGAAGTTACCACTTCAACTGATCAAATCGGAGATCATCCCTCCGGCACCAAACCGATCAA
AATCGCCTTCCGAATTCGAGCCAGCAATT
>2153_SgrAI_305E40_NODE_1_L199
AAAATTTCAAAAAAAATCTACATATTATTTTTGCTTTTTGAAAGATAATTTCTAGTGGTA
CTTTAAATTACTTAACTTCATAAAGAAAATTATTCAAATACTTAAAATCTCAAAAAAAAA
AGATTTTTTTTAAATAAGTAAATATTTTAAATTAAAGTTTTATAAATCTAAAATGCAGTG
AAAGATACTTATACTAAATGAAGGGCCACAATAAATCTTGTGG
>2157_SgrAI_305E40_NODE_1_L252
TCCTTTAGATCTGGATGTATTCATAAACAGATTAACATTTGAAAAATACAAAACTAACAA
CCCCTCAAATTATGGACAAATTTTACTAGAGAGGAATTAAAGACTGAAATAAATTTTTAT
CAATAAAATTCTATTTTTCCATATTTTATTTGTGAATACAATTTTTTTTTATCACTTTAA
AGTATGTTTCAAACAGTGAGTAATTGTGTTTATTATGAAAAAAGTAAAAAAAAAATATTT
ATCATCTAAACAACTCCTTATACTTATTTTATGATGTGTAGA
>2160_SgrAI_305E40_NODE_1_L207
TCTACCAATCCCCATCACCTTGTCATTGTAGAGTCCCTGAAATATGCAAAATTCTGGATA
GAAATTGACTGAACAACATAGCTCTTTTGTTATCTTAGAAACTGACTGCAGACTAAACTT
TAAAATTAGGTAAATATAATACATTTTAATTTTGTGACTCTACAAAGTAGTTGTTCTCCT
GTATGAGTTATATCACACTTATCTCCGGTAGGGACCTGAACTCCATGTTGTCTGTCA
>2162_SgrAI_305E40_NODE_1_L207
CGTTTGAATAAGACGAAGGCAATAGGCGTCACTGAACTAGGTACTTTCCGACCAACTGCC
CAAACTCCAACCAGCTTTTTAGAAGATGTCTGCTGCGGATGTTTCCTATGGTTTACGGGC
GAGAGAAGAGAGCATCACATCAAGTCAATATCAATAGAAAGAGGTGCTTCTAACTAATTC
TGTCTGAGCCTTGAATGAACTACATTCTCTTCGATCCCTTTCC
>2164_SgrAI_305E40_NODE_1_L195
TCAAACCAAAGATTAGTGAAATCATCCAAAAATCATTACGGGAACACCACACATCATTTG
CATTTAGAGTACCCGTAAAAGGATAAGAAATATCAATTAGGCTTAGAAATCTCAAAAATT
TTATAAATTTATCTTACTTAATATCTACGATGGGCAAGAATCACAAAAGAAATAACTCTT
AACTATTTATAAAATCACTCATTTTTTGG
>2170_SgrAI_305E40_NODE_1_L220
ATGTGTTATCCACCACCACAACTACTCCCTGATCGTGCGCTATCCTGCACAACGCCGGAA
TATCGGAAACCATCAACGTCGGATTATAAATTGACTCAAAGTACAACACCTTCGTTCTCC
CTTCCTCAATTGCTTCCTTGACCAAATTCAAATTCCTAATATCCACAAACGACGTCGTTA
TATTACACGCCTTCGGCAAAAAATGCGAGAGCAGAGCATATGTCCCGCCGTACAACGAAC
GCGAAGCCAC
>2172_SgrAI_305E40_NODE_2_L100
ATATATACAAAAACCATTTCACTATTTTCATCAAAAAAAAAAGCTCAAAATATTCATTTT
TCAGCACAGTTTTCTCAAAACAAATATAGTATTTCACTCGAAAACACCACAAATTTGTCA
AAAAAAAAAA
>2173_SgrAI_305E40_NODE_1_L250
CGAGTTAATCTTCAATTTCAATAAATTCTGATCAATCATCGTTTTCAGAGCATACCCATC
AGCAGAAACGGCAGAAACAGCAGGAACCCCTTGTTGTTTCTCGGCGATTTGTTGATTATT
AGATCTGATTGCTGCAACAGTGGTACCATTTTCCATGGCGTCCATATTGTCAAAGAAGAA
CCAAGATGAGAAAAACCTACCGGTGGGACAGGAAAGAGATCTCTGCTTCTCAGCACGGTA
GCGTTGCCGGAGTTTTTCCATTTTGTGTCGGCACTGAGCT
>2174_SgrAI_305E40_NODE_1_L180
AATAAGAATATTTCTTTTTCTCCAATTCAATCCTCAATTTGTGCTTCCTCTTCCTTTCTG
AATCTTCTTCAAAAATCAATTCAAAATTTACATGCAATATTAAAAATTATTCAAATAAAG
AAACTTTGAACTACAGTGGCAAGACACACTTAGGAATAATGACACATTCTGTCTAAATTC
TGCTCCAAAACTGTGCAACAATAAGCTTTA
>2175_SgrAI_305E40_NODE_1_L224
ACCCATTCAGAGGCATCGCCGGCCAAAAACCCAACTACCGGCGCAATATCTTCCGGCAGT
CCAAGTCTTCCATGTGGACAGTCAGCAATCACCTTCTTTATCGTCGCCTCCGTTTTCCCA
TCGTAAAACAATTCCGTCGCTATGGGTCCCGGCGCCACACAATTCGCCGTTATTCCTGTC
CCTTTCAGTTCCTTCGCCAGTATCTTCACCATTGCTTCCACGGCCGCCTTTGAAGCGGTG
TACGCTCCGTACCC
>2177_SgrAI_305E40_NODE_1_L241
ACAACTACACTATGAAATAAAACGTGACCTCATTGGAATAGCTCACTTACCTAGTGTATG
AATAAAACGGCATTTTCATAATCTAATAGCTACGCGAGTAAACACACACGGACACACACA
GACCTTGAGTCGTTTCTGAAGGCGAGACTGAGAAGCCTCGAGGTCCTTGAGAATCTCCAC
ATGCGATCGCTCAACCTGGCCCTTAACAGAGTCCAATTGAGACGACGCAAGTTCCTTCAG
ATCCGCAATCGTTTTCAGATTTTTGACAGAA
>2179_SgrAI_305E40_NODE_3_L124
AAGGTCCCAATTAGCAGAAATCAACGAATTACTCAGATGAAGATTTGACACTGAGAATGA
GTCGATTCTGAACTCAGGGAATTTGGGACGGAATATAAGCCAAAGAATGAAAATAAGAAT
ACCCATTAAGACCACAGTAGCAATAGAAATACTG
>2185_SgrAI_305E40_NODE_1_L259
TCAAACCAGACCAAAGAATGAACAATACTCTGTAATCAAGTCAGGCAAAAAAAAAATGAA
CAACACCACTCTACTGTTGTTTCTGATTGATTCGAGCTTAGCGTCCCGTCCTTTGCCGGT
TGCTTGACGGAGAGGGGAAGAGGGATGATGGAGAGAGGGCTTTCCAGTGAAGAGGGTGGT
TGCGTGGAGGTCGACGGGGAGAGGAAGTTAAGGGTCGTTGGTGGTTGTTTATTGCCGGTA
GTTGCATGGACGGAAAAGAGGGAGGTTAAGGGCTGGTTTGGCGAGGAGA
>2191_SgrAI_305E40_NODE_1_L228
CCACCTAAATTAAAAAAGAAATATAATTTAAATATTATATTAAAAAATATAAATTATAAT
AAATAACAATTTTAAATTTATGAAAAATGATTGTCCCACCCACCGGAAGAGTGTTGTTTT
CTTGTGCTTATGCACTCATATTTATCCACGTAACCACCAGCTTAACTAATCAAAACTGAC
ACGTCATCATAACAGCCCCTAATTTTGCCGTTAATTACAGTTTCATCCTCTCTCTCATTT
CCTCAAATTTCCATCATA
>2198_SgrAI_305E40_NODE_1_L246
AAATTACTTAAGACAATAAATTATTTATTTCACAACTCCCAAAATAAAATAAAATAAAAG
TTCTTTTTTTCCCCCCAAACACCAAATCACTCTGTAGATACACCTTGACATACAAATGAG
TGGAGGAAAAAAAAAAAATCTAACCAACCACAAAATAGGCTCATAAAAAAGAAAAACTAC
AACAAAATATAAGAGTGGTTAAAAAGTAAATAAAGAGGCTGACTTATAAATGAAGAGGCT
AAAAAGTAAAAAACATTGATTTGACT
>2206_SgrAI_305E40_NODE_1_L134
GATCGGACGGAAGATGGAGACGGTAATGGTGGACCGACGTGGATCAAACGATCGGTTTAG
CCGGAAATTAAGGTCGCCGGGAAAAGAGGATGCTGCTGAGGGAATCGGAGCTGTGAGAGA
GAAGCTGATTTTTGATCTCTTAACAGAAGCTG
>2211_SgrAI_305E40_NODE_1_L263
TATCTCGTCCTTGCGAGCGACGGCAGTAGGCGCCTTCAAAACTATACCGCATTTGCGTTG
AATCCTCTAGAAATACACTTGTTCAGAACATTTGATACACAATCAAACTAACTACATTTG
TCGCACTCACGTCAAATTTTTCAAAAAATATTAAGAATCCAATGTATAACTAACTACATT
TTTGAAGAATCAGTACAACGTACGTCTATATTGTATCTATATTGTATGGAAAGTGAAAAG
GAAAACCTCCAAATGAAAAATCCCCAAAATACCCTTTCTATAGGGAGTATATA
>2212_SgrAI_305E40_NODE_1_L228
CTTAGCTTTAGGATTCTCATAATAAGCAGAGCCGCCACCAGTATTCTTAATCTCCCTCAA
GTGATGTAAGTAATTATACCCGTCATCAGGAAACCCTAGCTCCAATATCTCCTTTCTAAC
ATCATCTGGTAACATCACAGTTTGATTTCCGGTACCCGAATACCCGGCTGCCCAACCATT
GTACCCCTCTTCATCTTCCGGAGCATCTGCGAATATAGAATTCGGGTCATCGGGGTTGAA
TTGATCGGCGGAGTGAAA
>2214_SgrAI_305E40_NODE_1_L217
TTATCAAGCCAGTAAATTTATCAAGCCAGTAAAACTCTTGGATCAATATATTGTAGCTTA
TCGGATCAATTACACTAATTTAGATCTTTGAAAATCTAATTTAAGCTAATCATTTGATTT
GAGTTAATAATTCCTTTAGAGTTCAAAGAGTGAAAAAAAACAAAGGATAAAAGTTTTACT
GGAGAAACTTCAAATAAGAAAACTTGTGCATGAGTTTTATTCATAATTTAAGGGCTATGA
AATTC
>2215_SgrAI_305E40_NODE_1_L242
TTCTAGTACCATCAAACTTTTTGAGCTTTATCAAGAAATAAAACAATAAAAAAATTAAAC
TCAAATCTATTTGGTTAAAAATATCTCAAATTTCATATGTGAATGCATGTTCAAGTATAA
ATTTAAAAAATTTTCTTAGTTTTGTTCGTCGTCATAAATTCATTTTCTGACGACGACGAA
GAAGAGGTCGCTGAGGACCTCTTCGAACCAACCCGAACAGGTTCGGGTTCACCCGAATTA
ATCCTCAAGGGAAAATTCAACAATGCACGTGA
>2216_SgrAI_305E40_NODE_1_L209
TAGTTCGTATTTTGGAAACGTTACATTTTGATCCTCTTCCTCGTTACTTAGAAAAAGTAA
GCCTTTACATTTGACCCTTACAAGCAAAATAATAAGAAGAGTTAACAGTTAAAAAATTCA
TTGAATTTATCATTTATTTGCGAATTTTATATCTTAATGGAGTATCAAAATATATTTTGA
TATTGAGTTGTAAGATATAATTTAATACAAGAAATGTAATACTTTTTAGAT
>2221_SgrAI_305E40_NODE_1_L145
CTCCGAATTTATGGGATGTTTGAGATTCCTTTTCAAGGGAATATAATACTTTTATATAGG
CATGAAGTAGGGTTTAGGGTAGAGTAGCCTCCAGAAAATCCTAACTGAAATAAGACTCTT
TTTGTAGAGTCCTACAAAATTTAAATATCTACATAAAGATC
>2223_SgrAI_305E40_NODE_1_L200
TATGATGTAACATATGGTATTATGGTAGTTAAACTTGATATATGTGTGCTATAAAATAGA
TACACGTTGGAAGCAGTGGCGGAGCTAAGATTGTCACTAAGGGGATTCAACATCTATCTA
CTATATAGTAATAAGAAATTATTTTAAACATATATAAATAGTACAGTTTTTCGTCCAAGA
AAGTTCGAATGAACCCTCTAACAAAGGGATAACTCTGCTCCTGTTAGT
>2224_SgrAI_305E40_NODE_1_L201
AGTGAAAAAGGGGATAAAATTCACAAATAGTATTTTTTTCGTCTCAATTTATATAATTAT
AATATGTATTTGGAATAATTTTTTAACGAAAAATGTTTCATAAAAATCGAGATGAAAAAG
GTAGTTATTAACTTCTATAATTGAGAAAGTATCGCGCATTCAGGCATAATAGATGTAGAC
AGTCTAGCTTAACAAAAATATGAATGACTACTTTCGTAGCTGGAACTCATG
>2231_SgrAI_305E40_NODE_1_L241
TTAAAAGAATTAAACTCTTTTGTATAAATTTGCAGCTCCAAACTATTCATTTATGCGCGA
AGCAAGTACAGCGCCGGAGATTTCACATTACGACTACATAATCATCGGCGGCGGCACCGC
CGGCTGCCCGGTAGCCGCGACGCTCTCTCAGAAGTACAGCGTACTTCTACTCGAGCGCGG
CGGTTCGCCTTACGGAAATCCTAACATCACATACTTGTCGGCATTCGGATATGCACTTTC
CGATCTCTCACCGGGATCTCCTTCTCAGCGG
>2232_SgrAI_305E40_NODE_2_L123
AAAAAAAAAACTTTCAAAAATCCAAAATCCAAAAAAGAAATTTAAAAAAATGGAGGGATT
AATTCCATTTGTTTACAAAGCAATAATGGATTACAAAAATAATAGAGGCCAAATTACTAC
TGGTTCACCAAGATGGATGAATAACGATTCGCC
>2234_SgrAI_305E40_NODE_1_L153
TGGTGTTGGAATTGTGGTGCGGCTGGTTCCGGCGTGAAAGCAGAGGGGTCAGATGGTTGT
TGTCTACTGGTGGAGGAGATGGCGTGAGGGAGGAGATCGGAGAGGGTAGGGAGGAAGAGA
AGCGATGGTCATTGTGGAGAGAGAGAGAGGCGGCTGGTGGGGGGGGGGGGGGGGGGGGGG
GGT
>2236_SgrAI_305E40_NODE_1_L223
TCAAATGAAGCTGCAACCGACTGGGTCAAGAATTAAAAAATAGATCGGAACACTAGATTT
TGACAAAATACCCATTCCATCATGAACTGCATACTATCAAGCTAAAAGAGATAATCGAAA
ATTCAGAAGTCTTGATCAGAGACCAAAATAGAAAGATAACGATAAAACACAGATCTGAAT
CGAGCGAGGAAACCGTTACAACGATGATGGAAAATGAAAAAGAAGGAGAAGGAGATCGGA
GAGACCTGGCCAC
>2240_SgrAI_305E40_NODE_2_L78
CGCCGCCGCTGACACCCCCGCCACCTCCTCCACAGTTGACCTTCTCTTCCCCTTTCCACT
CCCACTTCCACTCCCTGTAATAGCCAAAGCCCCATTTCCAAATCCCAT
>2240_SgrAI_305E40_NODE_6_L76
TGGGTTTCCATACCATACCCCCCTGGTCCATTCTGCATGGCCACCGGAAACTGAGTACCC
ATTATGTTATCCACCACAAACCCTCTCGCAGTCGGAGCCGCCGTAG
>2243_SgrAI_305E40_NODE_1_L231
CCTTCCAAGAAAAGGTCCCATCTCAAATTAATAATATGTCCCATCATGAAAACTTCAGTG
CACCGATGCCATGGATTGGAAGGTATATTGTAGCAGCATCTCTGATTTGCATATTAGCTA
TGTTAGCAGATGCCGTACAAGGAATTAGAAGGCGAAAATTCTGGCTTCCATGCAGATTTT
TCACTTTTAATGCTGCTTCATTGACATTGTTAGGGGTTGTAGTTAAGTTGCCACTTGATC
TAAACAATCCCATGCCAGGGG
>2246_SgrAI_305E40_NODE_1_L247
CCTATAGGGTTCGATCTTTTTAGATGGAATTTTATCGTAAATAGTCTGTTTATCTCTATG
TGATTAGTAATAATATTTATGTATATTCTACTCTCCTCATATCTTACTTGAGGGATTTCA
CTAGTATGTCGTGATCGTTGTTACTCTTTAAATATGAAAAATTTATTACTTTTAGAAATA
ATTTATTAAAATTTAAATGATATAATTTCAAACAAAACAAGTAAAGGGATGGACAAGTAG
AAGTTACCACATGGAGTGTAACTTTTTTTTTTAAAAA
>2251_SgrAI_305E40_NODE_1_L184
TTGGTAGTAAAGAGAGAACCCCGATCAGTAGATAGAGATGGCCTTTAGCAAGAGGCTCAA
CCGATAGTCCAAAGGTTCTAGACCCAGACGGTTATAACGAGACTAATAAGTAGAAAGTAC
ACGCCCCTTGCATTTTACTCAAGCCCTAGAAACGTCTGAAGCCTATGCTTTTGCTTCGGA
GTTCGTGTCGGCGGGAGGGTCC
>2256_SgrAI_305E40_NODE_1_L120
TATCCCGATTTTCCTATCTATAACTGAATCCCCAATGATGTTCACAACCCGTTCATGGCA
ATTGGGTAACGGTTCTTCAAACCGGATTCTGCACCCGGTTTGAGCTTCCAGCTGCCTAAT
TAAACCTCCAGAGTTTCCTATGACTCCGCC
>2257_SgrAI_305E40_NODE_1_L238
TTAATCTACTATTAAGCTTAATTTACCAGAGATTGGGTAAGGGCTCAAATTACCTCAAGA
GGAAGGTGTTAGGCACCCTCGAGGTCCACAAGTATGGATCCCGACCGTGTCTCATGTCTT
ATGTGGGAGTTGCAAATAACAAGTAGGGTCTCTTTGTTAAAAATTCTAAATTAATACTAA
GTGGTGAAACAAAATAAAATTAGACAAATAATATCAAGAATGTTAAACAATTAAATAACT
ACCCCAAATAATTTAAAAATAAACAAGC
>2259_SgrAI_305E40_NODE_1_L232
TTGACACTTGGGGGCCACACAATATGAATTAAGAAATTTTCTCTATTTTTCATATGTGTA
AGTCCACCTATTTTTCGATAGTATGACTTCCACACAATTTTTCTATGAAACCATATCACA
AAAAAAAAAAAAAGAGTAGGCTAACACACAAAAAAATCAACTTAAAAAGGATATTTTTAT
TATTTTATATATTTTATAACAAGATAAGTTATTTTGAAATTATTTTTCCATTTTTGAGAA
GAAATA
>2264_SgrAI_305E40_NODE_1_L220
ATTTAAAAACAAAAATCAAAGATTACTTCATGCTATTTTGATTATTTACAAACTATTTTT
CTAGAAAATATAAAATAATTAAAATCTCATTAAATATTTTTTTTAAACTTTGAATAATTT
ACTTATTTAGACTTTAAAAATATTTTAATAATTCAACTATATAGTAAAATGGTATTTTTA
GTCCTTTTCCTAGAATACCCTTGTCATGGTTATTACAAAAAAAAAACAAAAAAATTACTG
GATTCATTGT
>2270_SgrAI_305E40_NODE_1_L267
TGAAAATTTTGAATGTTTTTGTAGAAGAGAGGCGAGGTATTTGTTCATGGCAATGGGGCA
TGAAAGATCGAAACCTCTGCATAATTTCACCTTACCTTGTGGTCTAAAGTGGGGTAATCA
GAAGTTCTTGAGGTGTGCGAAAGTTGATTCGAACGGAGAAATTGCTCATCTACATCGGAG
ATCAAATGGGTCTGAGTCAATCGGACGCCGGACGAGAGAAATCGACGTAACGATGAATAA
TAGGAGATCGAATGGTGTGAAAGACTACTTGTTGAAGGAGACGGAGGTGGGTTTCAG
>2272_SgrAI_305E40_NODE_1_L219
GAAGTTAAGCTTGGTTAATATTTTGTTAGGTATAGATCGATGATTTAATGATGAAATTTG
TAGCTAATTTCAATCTTGTTTTTTAAAAGCAATCATCGACTTATTTAAAGCGTATAGTAA
TAATTTTGAGTTTTTCAAACAGGTGGGTCGACTGGGCCGGGTTTAGGAGGATCCATTAGT
GGTGGGGTTAGCGCCGGAATCGGAGGAAGATTGGGCATGGGTGCTGGGCCCGTTAGTGGC
GGAGCTGAA
>2277_SgrAI_305E40_NODE_1_L71
TGCACTTTTATTTCAAAAATTAACTTTTGTTTTTAGTGAGAACATCATATTTCACAGTGA
TTATGCGCTTCTATTTCAAAAATTAACTTTTGTATTTAGTG
>2278_SgrAI_305E40_NODE_1_L250
CATCAACCAAGTGAAGGAGGGTTAGAGTCTTGTTAGAGGAAAGAAAAACTGGGTCTTTCT
CTTTTTCTTGAATTATACCTTCAATCCCTTTGTTGAGTTCTTTCAGGCAAATTATCAAAC
ACATAGACTGCGGTCAATTGGTGATGATACAGAAAGAGAGTACTCTGTTTTTACTCAATG
GGAAGACGACAAATTAATGGGGGTGTTGATTTTTGGGGAATTGTGCCACCGCCGAGTATA
GCTCCGGCAGCAGCGAATGGTGGTGGGGGGGGGGGGGTTG
>2289_SgrAI_305E40_NODE_1_L228
TCGATGGAAATTTACAACCATTATGACCTGAAAAAAAAGATAATAACAATATAAATCACA
ATTCAAATTACTTAATTACTAGTACTATAAGCAAAATGAAAGTTTCAAAAGTGAAAATAC
TCACTTGGATTTATAGAAATGAGAGCAGCAGTGTTATCAAAATTACAGGCATCCTCCGTC
ATACCATGCTTAATGTAGTAATCATTGAACACAAACGACGCCGTTTTTTGGATATCCTTA
GCGTCATAACAGGGCCCA
>2291_SgrAI_305E40_NODE_2_L75
CAAAAATCTTCAATCAAGATTGAAAGGACATAACTTGACATGAACTGAAACAAGTAAAAT
CTCTGATACAAATACCCAAAATATGCAAAAAAAAAAAAAAAAAAA
>2294_SgrAI_305E40_NODE_1_L240
ATTTAAAAGTTAAGACAATCCTGAACATACATCTTCCTTTGTTACACTATCAACTTAAAT
TTAGACAAAGAAAAATGATACAAACTATGGAACATTTTTCATATCATTAAGCTTGCATTT
TTCCAGTTTAGAGTTACATGACCCAAACTAAAAAAATAAAAGTTGACGTACGATAGTGTA
TTCCTTGTCGTTGTATTTTACCATTGAGTTGTGCCATCCTACCATAAATATAGAGATGCC
AAACGCTTCGGTCATTGAACCAATTGGCAT
>2295_SgrAI_305E40_NODE_1_L242
TTTAATATATTTTTTATTTAATTTTTTTAAAATAATATTTTTTAAAATTTCGTGTCAAGT
CAAAATTAATTTACCTGCAGGAAGACAAGAGGTGAAAATCCCAAATCAGGACCAAGATGT
TGAACATAAACAAGCTCCTCATCATCATGATCATTCATAGTCAACAACCACTCATCAATT
GTTTTATTTTTACATTTTGCTTCAACAATCCTAACACCACTGTCATTACACTTTATGAAC
GGCCGGCCACCGCCGCCACCATCGGACCGCCT
>2296_SgrAI_305E40_NODE_1_L229
AAAAAAATTTGACGTATACATTTCTTCATCATTATTTTTCTTATCCATACTTACTAAAAT
TCAGTTCCTACAGTCTTTCTAAAACAGTTTTTTATCTCTCTAAGATCGTAATAAAATTTG
TGTACATTTTTTATAGACCTTGCTTATAAAATTTCATTCGTCATATGGTGCAGAATATAA
TTTACAAATGTTGCAAATTCACAAAAATAAAGTTTTTTTTTCCTTTTCAAATCTCAATTT
TTTGCCA
>2299_SgrAI_305E40_NODE_1_L209
TTCAAAGGATTTGACAGATATTCAATCAGAGGCAGAGTTAAGTGGAGGTTGGGGGATTCC
ACCGGATATATTGTTGTTGTTATATAGTTTTGTATTTAATAATATTTTGAAGAGTTATAG
TTGGTAAGAAGTAATTATTCCATGTGTTGCACTTTGATTTTGGTTAATTTTGTGTTTGAT
TTATAGTGTTCAAGTATAAGCAAGGAGCAGATTCTGTGTTGGAGG
>2300_SgrAI_305E40_NODE_1_L70
TGTGAATATTATAATTAATTAGATGTCAATCTATTCAATCTCACCCAATTTATTTAATTT
GTAGTCCTTCATTCCAATTTTTTTTATTCTCATCAATTTC
>2300_SgrAI_305E40_NODE_2_L70
TGTGAATATTATAATTAATTAGATGTCAATTTATTCAATTTCACCCAATTTATTTAATTT
GTAGTCCTTTATTCCAATTTTTTTTATTCTCATCAATTTC
>2300_SgrAI_305E40_NODE_3_L74
TTTATTCTCATCAATTTCTTTATTATTTATTTCAATTCTAGCTTAAATTGTGGCTTAAAT
TGAAATTCCCCAATCCAACCTCATTTGAATTAACTCCGGATAAC
>2301_SgrAI_305E40_NODE_1_L88
CCTGCTACTAGAGAGAACTTCCTGGAGAACAATTTTTCGAATTTTTCTCCAATATGAACC
ATAACTAGCTAGAAAAAGCATAGCATTATTGTACCCGATGTATTCGCCGGAC
>2301_SgrAI_305E40_NODE_2_L80
TCCGGCGACTGAAATTAAAGAGTAAAGCTCATAGATACTTGTTTGAATTTCAGAAATCCT
AACATATTTCAATTTTTCCAACCTGCTACTAGAGAGAACTTCCT
>2302_SgrAI_305E40_NODE_1_L230
CTTCTAACAAGTGCGTCTGAAACTCTTAAATCCAGCTGCTCGCACCCCATATCTTGTTTA
ATTATCTTTTTCCAATATTTTTTCGATTTACCTCTATGTAACTCCTAAATCGAGCTTCTC
ACATCTCTTAACAAGAGCGTCTGCACTTCCTATCTATGAATATTTTACCACAAATATCAA
TATTAGTTGATGCATAATTTTAACTTTGAAAAAATGATTTTGACAAAAAAAAGGATTAAT
ATTGTGAGTAAAATATGAAA
>2305_SgrAI_305E40_NODE_1_L213
TCCTGGTCATATAACTTTACTAGTTACTCCAACACTCACCTTCATAAATAGTTGAAATAT
GAACAATTTTTTTTATTTTAAAAAAAATTTAACATATCCTAATTATATTTACTTTAAGAA
AGCCAAATTACTTTCCTCCGTAGAGAAAAAAAGAAGAAAGGAAAATGGAGTACTCCTTGT
GTAGCGAGATGGGGATTATCGCTACTTCATCACTATCATCATCGTCTTCTAGCTCAGGCT
CGC
>2314_SgrAI_305E40_NODE_1_L211
TGTAGTTAAAATGTTATTTCTATTTCTTTTGATTCTGGTGTGATCACTGTGGAATTGACA
TTTTTGGTTCAAATGGTATTTTTTTTAATTGCATAAAGATTACATTTTTGGTCTACCCCT
TGATTGGGTTTGTACGTTAATGGTTGTGGATTATTCCTATTCTAATTCATATAGTTATAG
TATTATTTCTATTTCTTTTGATTTTTTGTGCAATTACTATGGAATTGACATTTTTGGCTC
A
>2316_SgrAI_305E40_NODE_1_L228
TCAATTTTAGCCCAAATTGAGTCAATTATGGCTTAATTTTAAATGTCCAATTCAATTTCA
ATTAAATTAAATCCAGATACCCATATTTTGACCCAAAATCCGACCCATTTGATTAAGAAC
TAATCGTAGCCGACCATTTTATTGATCAACGGTCCATATCACGTCCAAATATGTTCCATT
GTTAATCCACCCAATACCCACCATTTCCCTTCAGCTTTCCCCTGAGAAACCCACTGCCGA
ACAACCACACCAGATCGT
>2318_SgrAI_305E40_NODE_1_L259
TTATGAAGTTAGTTAAGCTTGCTCTATATAAAGAGCATTTGAGTTATTTTTTCCAATTCA
GATTAAAATAAAAAAGCTATTAGTTCTCTTCCTCGTTCTCTCATCTTCTTCAACCAATGT
TTAATTAGAACACTTTACATGGTATCAGAGCCATAATCCGATCTATAGTACACTTCACAT
AAGCTCCATTGATTGAAGCTTGACTAAAACTGCAATCACAACAGATTTGGAGACTACGCA
GATTTTACAGCTAGACTACATGCATCTATTATTCTTATAGCCTTCAGAT
>2322_SgrAI_305E40_NODE_1_L245
ATAATCTAATTCCAAGAATTTGCTCTTTAGTTAATCAAAATTAAAATTAAAAAATATTAT
AATAGATATCATATCAAGTAATGCAATAATATTGATGCACACCCTGCTATGTAAAATTTT
AGGTCAAATAATAAGTAATAATAAGTAATACTAAGATTTTACATTTTTGATTTTCTAGTG
AAGAATTCAAGTGCTTTTTCAAAAAATACTTGCAAAAAAATTATTTTAATAATAATATAT
TTTGAAATGATGTTTTTTGAAAATTCTGATTATAT
>2323_SgrAI_305E40_NODE_1_L243
TGATAATGTTAATTTTTCTATATAAAAAGAACTTACTAACTTTTGAATATTTTATTAGTT
TTAATACTTAAATTTGTAAACTTAGTTACGATACCTATAACAACACGAAGTAATTATCCA
ATATTTCGATATCAAAATAAAGAGAAAATTACTTTTCTTCATATCAATCGTGCATCACGC
AAGTAGTTAAACTAGTAAAGTATTAAGGTAATTATATTTTTCATAAATTAGAAATTTCTG
ACACGGTTTTATTTTCCTATTCTCTTCCTTAGT
>2331_SgrAI_305E40_NODE_1_L216
ATTCCCGGTTCAATTTCCGAGTTAACGTCGTTGAAAGTAGTAGTTCTCGGATCCAACAAA
CTCTCCGGCGAGATCCCACCTCTGCCGGCGGAATTACTCCACTTGGATTTGAGTAACAAC
GAGCTCTCGGGAATGTTGCCGAGGAAAATTAGAATGCCGTTAACGCTCCGTTATCTGTCA
GTATCAGGAAATCGGTTGTGGGGACCACTGATCACTCTCGAATCACTCTCAGAGTTAGTG
TACCTC
>2335_SgrAI_305E40_NODE_1_L237
CTCCATTGACACTTCCGCCATTGCACCCCACATCTTCAGCATAACTCTGCACACACCACC
AAAAGTACAGCATTGAAACTTCTCAGACGATCATTCAACTAATAGCAAGAATAATTAATA
TGCAAATAGATGTAGAATTAGAGTCTCACTTAAAAGACGGACGGAACTGAGAAGAAGCGG
AGACACTGAGCAAAGTATAAACCCCAAAAGAGCCGTTTTTCGTGTTAGCTCTTTTGAACG
GGCAATCAATTTTTCCTATGAGGCTGA
>2340_SgrAI_305E40_NODE_1_L121
TCTCGGCGATCTTAAAGTTGAGTTAGCATTTATTATTTACTTTTATGTGAAAAAAATAGA
AGCACATGGTTAGTTAGCTAGGGAATTTGCAATTTTATTAAATATTTCATCGGTTTAATT
GGTTCGTTATCTTTAACTTAACT
>2342_SgrAI_305E40_NODE_1_L255
TCTAATCTAATCTAGTATTAAAAATAATTAAATTACTCTTAAAAAGCAACTGGTAGAGTT
GCTGCCATGTGACCAGAAGGTCACGGTTCAAGTGTTGAAAATAGACTTCAATAGAAATAC
AAAGTAAAACTGCGTACTATAAACTCTTATGATCGGATCCTTTCCTGGATTAGTTAACCG
GGCTGCCCTTTTTACTCTCAAAAAGCAAATGTAAACAATTTCAAATTCCCCTTTTTCGCC
ATCTCTCGACCCTTAATTCTCTCCGATCCTACACCGCCAACCACC
>2350_SgrAI_305E40_NODE_1_L245
AAAACAGCGAAAGTAACGATTGAAAAACATATAAATGTACACCACTTCAAAATTTGATTC
ATATCTTACAGTTGAAAATCCAAATTAAAAAGACGACAATGAAATTTAAAATAAAAGGAG
GGAAAAAGCGAGAAACACAGTTATTCAAATTGAGGGAAATCACAGACGAGCACAATCGTT
AAATCGAACTCTGCAATCATAATCTCTTCCAAATAATATGATCCACGATCAATCACAACC
GTCGAAAATATCTAACGTCACAACCAAAACGCAAA
>2368_SgrAI_305E40_NODE_5_L98
TATATATATATATATATCAATTGTTGAATATTTTTGATACAAAAATCACCTACTCATATT
CCAAAAGTATGAACACCCTTGATGAAAATACTGACTCCGCTACTACTCTTGGGTAAGG
>2372_SgrAI_305E40_NODE_1_L223
TTTTTATTTTAAAATATTAAATTTATATAATATAATTTAACTTTAAAAATTAATCAATAT
TAATATAATTTAATTTAAAAAATTAGTCAAATCGACTAAAAAAGAAAGAAGGGACTACTA
GTTTTGACTTTGAAAAATAAAAAGGCCCATAGAATTTTTAAAATACTTTTCTAATTTTTG
AATAGCTAAATTTTATTTTTATTTATAAATATCAAATTTATATAATTTATTAAACTTAAA
AAATT
>2374_SgrAI_305E40_NODE_1_L146
TGGCTGTTTCTGACGCTGGGGCGAGGTGTGTGCCGGTGGGAGGACTTGTTTGGTTGCTGC
ATTTGGCAGAAAAAGGGGGTTTTCCGGCGAGGTAAGGGGTTTGAGTGGTGGATCTGGTCA
AAAAGGAAGGAGAAGAGGGGGCGATGGGGTCGACGGTGGTTTTGTTGGTGGTTGGA
>2378_SgrAI_305E40_NODE_1_L234
ATTTTGGCTCAACACTTCAAAAAATTCTTACTTTTTATGTTGATATTTTAAAATTATTTT
TAGCAATTTTAGATTAATTTTTGCTTTTATTCTTGTAAAATTAGAATTTTAATTAGTTCA
ATTTTAAATTTTAACACAGTGTAATAATTCTTTTTTTTCTTTTTTGTTCAGATATAATTA
TGTGCATATGTCCAATTGGCCCACACCTTGAACCCATTAACTTTCTAACCTACTAGGTTT
TGACATGAAATGTGTATATAATTA
>2382_SgrAI_305E40_NODE_1_L248
CTCTCAAATATCTTATTCATTGTTAATTTCTGTATGTTTATCCTTCATCTGCTCCACTAT
TCACACTAGCCAGCCATGCCCAAGTCAAACCCAACGTCTTCTTCTTCTTCCGGAAATGTG
AGTTCTTCGGCAATTTCTCTAAGGCCTCTTTTTGTATCACTGCTAATACCCGTTATTCTC
GGAACGGTTTTCTACCAACTCGATTCCTTCGACCCGGTTTCTTATCCGGCCCATGTACTC
TCTACTGACCCGCCCATCGTCGTGCCAAAGCGCAATGA
>2386_SgrAI_305E40_NODE_2_L75
AATAGATCAATTAAATGTAACACATTCGCTGGTATAGTAAACAATGCCCAATAAGCTTGC
ATACTGAAGATCACAGTTTGTGTTAGTTGAGTCCTACCAGGAAAG
>2389_SgrAI_305E40_NODE_1_L235
CTTAAATTCCTGTGACTGAATCTGTTTTTAGGAAGTTAAAAATATTTGATGATTTGGTGT
ATAAAATTTGATTAAATTTTATGGTCAAATAAGTATTTCAAGATAAATTTTTTAATAATT
ATTATGATTTAGATTCATTACTAATTATTTTCCTATGTAAAATACATTTTCTATCCCACT
TTATATAACTTAGTTTCGCTTATTTAAAAAAGAATCATACATTTTTATATTTAGGCTATA
AATTTTTAAAAAATTTCTTTA
>2391_SgrAI_305E40_NODE_1_L112
CCGGTGAAATCATTAATTTTACTTTTGGCAGAAGTCCATTTTCAAACAATAGAGTAAATT
AATATTTTTAAATTTGAGACACTATTATTAGTACCTCTACAAATAGAAATTCGAGAACAA
AGGAAGAAAAAAAACCTCTCAA
>2402_SgrAI_305E40_NODE_1_L207
AATTTAATTATAACATTTAATTTTAGTTGAAAGAGGATTCTTTGCGTAGGAATTTAACTA
CAATAAGAAATTTTCTCAATTTAATTTTTATTACATTCAATATTATTAAAATAATAATAA
AATAATTTTTTAAAAAAAAAGATAAAAAGACGATTTTGCGTGAAATCTTTTTTAATAGTA
TATATAGTATAAAAGAATATAAAAGCTTTAGTTTTTAGTTTTGACGGTTTAAAAATG
>2406_SgrAI_305E40_NODE_1_L235
ACAGTAATAACATATATAGCACGGCTAAAGATAGCACAAGATATAAAGGCATGACTAAAC
CTTCTACCCTACTAATACCCCACGGCCAGACATCACCTAACCCTACTATATAGAGAGAGC
AATTATTAGATGTTTACTAAAGAACTTATACGTTTTGTTCGTAAAAACTTTAGACCTAGC
TCACGTACCTCTAACGCCAGCATTGTTAACAAGAGCATCAATGTGGCCAAAAGCATCCCA
AACTTTCTTGACTGATGTTTCAATA
>2410_SgrAI_305E40_NODE_1_L153
TTTACCGCCGGATAAGCAGTCACCGGCTGGTCAATTTTAGAATCGAGAGCACTATTACCG
GTGATCTTATCACTAAATTGGTATGAGAAAGTGAGTTGACCTTTGGGTTTACCAGAAGGT
TTCCTGATTTGATAACTTACAAATTGTTTAGTTCCAGTAGTGCTATTGGAAGACTCGAGA
AGC
>2422_SgrAI_305E40_NODE_1_L276
TTGGCCCCTTCTGGCAATCCGGGTATTATTCAAAGCATCAGAAAACCAAGAATCAGCTTT
AGAATCAAGTAGGGCCGAACCCAACGATTCGGGTTTGACAGGAAACAGGAATAACCTAAT
ACGGGAAGATGCAATGGTCCTATCATGTTCTTCAAACATGTTCTGTAAGTCCTCATCGGT
GGTGACCGATATGAGGGAGTCAAGTTCCTCGTTAGGGAGCTGGTATTTGAGATAAAAGGG
ACGGTTGCCGTAAAGGGTACGGGAAAGGTGGGCAGAAAGGGCGGCGAGGGAATAACCGGT
GGTGCG
>2425_SgrAI_305E40_NODE_1_L222
GAACGAGTTTGTGGGAAATCAATTCGGTAGTATTTGAGCTATATTAAGCTTTGGGAGATT
GACGATGACTGTAGAGAAATTGAATAGTCTTGGCTGAGGTTTTCCAACTTATTGATCTTA
CCTCTCTGTCTCTTTCTCCCTTCCTCCCCTTTCGACACAAGACGAAGGGGACTATATAAG
TCAAAATTAGGCCAAAATTTGGGGAGGGCAGCGGATCTATTTTGACAAAAAGCACGTGTG
AGGGACAAAAGT
>2426_SgrAI_305E40_NODE_1_L214
TTTTGAAGAGTCATTCAAACGAAAACATGTCAAAATCATCTTCCAAAACTAAATATATGA
ACAATCTAAAAAGGCGAAGATTAAAAAATCTAACCTGCATACCAACATCGGGTACGTATC
GATCGTCGTGCCCCAAAAGCATAACTTTGTCATGGTGAGTGAAATAGCTATTAGAAATAG
TAATAGCAGTTGACCCCATGATAGCATCAATTAAGCCATCAGTACAATGAGACAAAGCAC
AATG
>2431_SgrAI_305E40_NODE_5_L131
TAACCCATATAACTTGATTCAATGAACGAATTGAGAATGTTGCTTAATACAGTGAGATTA
CCATATATCACTTGAGTTTATACCTAAACAACATTATTTGCTAAGATAAAACATTCCTTG
AGAAAACATTTCAAATCATAAAGCTGAACTGAAAAAAAAAA
>2432_SgrAI_305E40_NODE_1_L256
TAGAAAAAAAGTTTCCTTCATTCACCGGCACACCGTCGACGACCCAGTTCTCCTCGCCAT
CCAAGTGAAAATGCCCGACAGGCGGCGAAAACGCGTGTGCTAATGTCCCCATTGGACCAT
CAAACGGCTCTCCATCGTTGTGATCTCCATTGAAAAACCCGATCTTAATATCAGCTGATT
CAAACGACGCCGTTTCAGTGAAGGTCAACGGGGTAACCTCCGACCACCGATCAAACGCGC
GTTTCAAATTGTTTTCCTGAAAAAACGCGTATGTCAAATCTGTCTT
>2436_SgrAI_305E40_NODE_1_L195
TACGGAAGCTACAGAAAGGACAAATATAAAATATGCACAAAAAACTCAAAAAATCATAAA
ATCTTTTTTCACAAAAAATTATACTATTCATGTATGGTAAAAATAATTTTTTATGTATAT
ATAATAGATGTTGAACTCCCTTCAATTAGTTTATTTGTCTACTTATATTTCTTTTTTTAG
TAAAGATTATTTTATAAAATTCTACCATTAGAAAAGC
>2438_SgrAI_305E40_NODE_1_L202
TAATATTAATTTTCTGTATAATTTGGTAGTTGACACCAATAATATATTCAAGGAAATAAT
TGAAATTTGAAAAAGTTGGATAATAAATAATAACAATGATGTTTTTAACTACACCAAGAA
GTGAGATTACAAACTTGAAAACAGAATATAATTTGTTGATGGTTGTAAAAATTCTCAGTT
AGATTCAAACTGAAATATACATTAGGGTTTTTGATTTCAAAAGATTTG
>2442_SgrAI_305E40_NODE_1_L179
CATTTATACAAAGAATCAATCTCTTCCTTCACGACTCTATCCACAACCTCACATATTAAA
ACCCCATCAACCCCTTCTAACCTTTTCTTGATTCCAGTTTCTCAATCACAAAAGCAACCA
ACAGCCATCAATACATATTAACAATGGCCACTGTTACCTCTGCTGCTGTTGCAATTCCAT
CTTTCACTGGCCTCAAGGCTGGTGCTTCC
>2445_SgrAI_305E40_NODE_1_L93
AAAAAAAAAAAAATTAAGAGAAAAAACTATAAAAAATAAATAAATTTCCACTTATCACGT
AGTTTCCCTCCTTTTTTTCCCGCCAAATACGAGAAAAAACCCTCTAAATCTCGAAGAGAG
AAA
>2449_SgrAI_305E40_NODE_1_L232
TAATTCCACAAGCGGCATCTAGGAGAGTAGTATGTGTTCAAATTATTGAATTAAATGCTT
GAAGAAAAAGGTTAAGAGAAGCAAATACTACCTTCCAACAACTTTAGCCAATGTTTGTAT
GTAACAATCAATCATCTGCTGTTTCGTAGCACCTTCACCTCCGGGCTTATCCATAACTAT
AAGCCAATGTTCGTAATCACACCCAGGGAAAAGCGGAGCCATCTCAGTCGGTGGCCGGTC
GCCGTAGTTCGACCCGGAATTG
>2463_SgrAI_305E40_NODE_1_L214
CCGGTGGGAATAGTAGGGCCATTGTTGCTCAACGGAAGAGAGTTTACAGTGCCTATGGCA
ACCACAGAAGGGTGTTTAGTGGCTAGCACCAATAGGGGTTGCAAGGCTATCTATGCTTCT
GGTGGCGCCACCAGTACGTTGCTCCGTGATGGGATGACCAGAGCACCCTGTGTCAGGTTT
GGCACAGCCAAAAGGGCAGCAGAGTTGAAGTTATTTGTTGAAGATCCCATCAAATTTGAC
ACAC
>2467_SgrAI_305E40_NODE_1_L214
CACTGGGTCGCTTAAACAAGTGTCGGGGGTTCGATCCTCGCCTTGTGCATGCAGCAACCA
GTTAGCCAGCGACAAACTCTTAAATGGAGCTCAGATCCACAGAAGATTAGTCATTGACCT
GTCGGGTTGAGAGATACCTTAGGAAAAAAAAGAATATATATATATATATATATATAAGGG
CATTCTGACCCATTTGATAATAATAAAGGTATTTTAAACCAAAATATCAATGATAAAA
>2470_SgrAI_305E40_NODE_1_L209
TGGTTGCATGCATACTATGCTTCTATTAATTGTAGAACCCGTAGGGTCAAATTTCAATTC
CCAAATAAACTCATCCTTGAGTGGGAGAGTCATGATGTGGTTGTCAAGGGTAGGCTCATC
TCTTGCATTAAAGCCTGTAAGTTAATCTCTAAGGGGTGTCTTTACCATCTTATGAGGGTT
AGGGATGTGAAGTCCAAAGTCCTTCCTATAGAGTCAGTTCTAATGGTAAATGAGTTCCT
>2472_SgrAI_305E40_NODE_1_L190
ATTTGGTTATACAATTCATGTACAACGTTTGTATGATTTGTTATACAATTCACAATGTTT
GTATATTTTACTATATAATTTGATTCGTGCGCATCTTTTGTATAATCGTGCACAACGTTT
GTATAAATCGTGCAAATTATATAAAACTCAAACTGTAATTACAGTTAGATGTTTATCATG
AGCCATAATTAATTCAAACTATAATTATATTAGCTAATTA
>2474_SgrAI_305E40_NODE_1_L221
TTAAAGAATAAATATTGTTGATAAGTGCATGTGGCGATGTTATATATATTATCTAAGATT
TTTATTCTCTCTCATTATTATTATTTTGCGCACATCGATGGAGACATTTATTTGCAGTAT
ATATAATATACCACAACACATAACTAGTACATACATGAATAAGTTATATGAGAATTGATG
TATTAATTGATTACATGAAATAAAATAAAATGTGTAATAAAGTAGAGGGAATGATTGGAG
CGTGCCA
>2480_SgrAI_305E40_NODE_1_L274
TTTTAATTTTCGTAAATTCGGTCTGCGCTTAAATCAATTGAGTATTAGATTGGATTTTCG
AGAATATTCGGGAATTTGAATCGTGCTTAAATCGATTGGGCCTCGAATCTGTTTTCTAGA
AAGAGTCGAACATTTTTCAGTGTAACACTAGGTTCTGGGATATGATTTTTATATGGTGAC
TATTTATTTATTGAATTTCTCCCCTTTTAGTGTACTTTTATTATTGGGATTGAAATTAAA
TGACTTTTTGGTCATGACCCCATTTTGGATCGTGACAGATATTACCTACGCAACATGAAC
TCAA
>2494_SgrAI_305E40_NODE_1_L184
TGACAACATAAATTACATTCAGAGAAAAAATAAAATTAGAAAACTAAAAGTGTGCCTCAA
GAAAAATATTTATTCATGAGCAACAAAATAAGAATAATGCAAGATGTCATTTTCTTTGGT
TGCTTGCATATCACAACTCATGTTTCTGAATTGCACTTCACGTCAAAACATAACACTGCA
ACCTTCAATAACAGAGACAAATGTTAATAAAATA
>2496_SgrAI_305E40_NODE_1_L245
TGGAAACCAACCAAGATCCTGTCAAATTTGTCCTTAAAGTGTTTTCCCACTCTTCCTCAG
AAATATCTACTGAAGAGTTTATTCCACCTATATATAAACACCAAATGTATATAAAGTAAC
AATTATTAAATGTCTATTAAACAACTTATACATTTTATTCGTAAAAACTTTAGTTCTAAC
TCACATACCTCTAACGCCAGCATTGTTAACAAGAGCATCAATGTGGCCAAAAGCATCCCA
AGCTTTCTTGACTGATGCTTCAATAGTTGTACCAT
>2505_SgrAI_305E40_NODE_1_L89
TGTAATCGCCGGCGGAAACCAGCCGCCCCTCGCTGATCCGTCCGCCACCCTTCTCCCCCT
CCTCTCTCCCTCGCGCCTCTTCTTTTTTGCCCTCTGTCCGACACCAACCAAACACCCCC
>2514_SgrAI_305E40_NODE_1_L177
AAAAGAAAACAAAGGGTGAGGGAATGCATATCAAAATCAGACTTTGTAATTGGTCTGAGT
GTGAATACCTCTTATCCAATATCCTTATCTCCACCACATACTACTCAATAATAACAAAAT
TGAATTCTCCTCTTACCCACACTTCATTCTGCACAAATACTTGCTCCATATTCCTCAATA
ATGGCCATGGCTACTCAAACCTCTCTT
>2515_SgrAI_305E40_NODE_1_L213
TATTAATTATTAAATTCATTTGATACAAATTCAAATTAATCAATTTTTGTTAACAGCCGA
TAAAAAAAATTATTAATCGAAGAAAGATCATAAAAATCATACATTAATTAAATAATTTCT
CTTGTAATTACTTCTTTAGTTCAGTTGAAGCGTTAAAAGAAATAGAACCCTTCTTAAAAG
GTTACTATAAATTTTATGCCCCTATAAATTTATTGGCCTTTATTTATTAATAATATTTAT
A
>2518_SgrAI_305E40_NODE_1_L218
AACCATCTGATAAGTGAAGATACTGTGCCTACTGCCACTCCACCAGTTTGAATCCTCGAA
ATGCAATATGTTGATCTTCTATAATCGGACATGGACTTGACATGCGCACCAAATAAGTTG
TCACGGATTGACACTTCCAGTAACAGCAGACCGTTCAGACAACAGATGGCACAACAAGCA
GCACAAGTAGCAGAGCGTGCCATCACAAACTGAGGATTTCCTGTTTTGACCATGATATAA
AATTTCCT
>2531_SgrAI_305E40_NODE_1_L190
TCTACATATTTCGTGTATCCAAATTACTCGAGCTCGAAACAACTCTGTTTTTAAGCTCAG
GGACTTTCTTCATGATTTTAGTCCCTAATTACCTCCATAATTACTTGATCTTTCTGCTAA
TTCTTCCCTCTCCATTTCCAATTTCTTCTCAAATTTCCCATTTTCATCTCCAAACGAACA
ACTTTTGCTAGAAATTGGCGTAGCCAAAAAACTTGGATTC
>2532_SgrAI_305E40_NODE_1_L230
AGGAGAGATAGCACATGGAACTAGCTTTGTCCATTGAATTGCAACAAAAAATGACCAATA
TATATAGGTGGCTAACTTATTGCAGATAGTACCCCTTCATGGCGAAGAACCAGTAACTCA
GCTTGATCTACTAGTGAAAGCAAGAATATGATTTGACTTTGTGCTTGCAAGTCTCATGCC
CTCAAAGAACATATCTCGTAACTCTATGAAAGCAACTATTTTGGTTGCTCACTTGATTCA
TGCCAATGAAAATAAGATAG
>2533_SgrAI_305E40_NODE_2_L113
TTTTTGGGTTAGTTGTTTGGTTTTGTGGGGCTGTTTGGGTGGTGGTTTTAATGGAGTTTT
GGTGGTTGTTGTTGGTGGTAAAAGGATGATGAGAGGGGAAGAGTATAGGGGTTGCGGATC
TGGTTTGTTCTGGTGGGGAGAGG
>2533_SgrAI_305E40_NODE_3_L103
GGTTGAAGGGGTTGTTTTCGGTGGGTCTGGGATTTGCTGTCGCGATGGTGGTGGCTGGAG
AGGGTTGCCGACGGTGGCGAAGGGAGGAGACAGAGGGATCGTTTGGGTTGGTTGTTTGCC
GGCGAACAGAGGG
>2534_SgrAI_305E40_NODE_1_L206
TGAGCAGCAATCAAACTATGAAGGCTTCAATCAACTGAAAGTTCCACTAGGGAGCTCTTA
CAATCATAGTCAACCACCAAAAATACATATGAAAATGGAGGATTCATAAACCTCACTCCA
ACTAGATTCTTCTGTTTATCGAACGATCAAAAGGAAATTAAAAAAAAAAAACTGAATATT
CATTCACAGATGCAAAGAAAAACAAAATTAAACTGTACCAACAAGATCCTTT
>2538_SgrAI_305E40_NODE_1_L185
AAAAAGGACCATTGTTTGGCTAACAAGGATTTGGAAATATTCCTCCGTTATTAATCTGAA
GTCTGAGTTCGAGTTCTTCTGGGTATAGGATCATCTTTGTTAGAAATTGTTTTATGGTGA
TGTAGGACTTTTCGAAGTAAATTTAAATTTAATCAAATTTCAATATAAATATCAAACATC
AAACTTAAATTGTTTTATCCTAA
>2541_SgrAI_305E40_NODE_1_L230
TACATTTTACATGCCTCTCGGAAAATAATACCTAATATGAGTTGATTATCACAATATTCA
TATTAATTGATGTATCAAATTAGATTTTGAAAAATTAATTTAGAGCATAAATAACTAATA
TTGAGGATAAAATAAAAAATAAGTATATATTTTTTCGTATTTTAAATAGGCCAAAAGTCT
GGCTAAAAACAAAATTGAAATGTTTTTCTGAGAAAGTTGTATATTTGCCTTGTTTTGGTC
CGTGAAAAGTTTTCAACTCC
>2545_SgrAI_305E40_NODE_1_L215
AGAGCATTTTTCCTAAATTGACCTTACATGACGCGAGTTCAGATTAAAAAAATCCTTGTT
TTATATTTTCAACAAAACAAATATAAAACCAAAATAAACAAAAAAGAAAATTAAAGACCC
ACAAAAAGATAAAAAAATTAATTAATATTTTGGACTTTTCTTGACATGATTGAATTATAT
ATTTTTAATAAAAAAAAAACGTGAAATATGGGAAATAAAGCCACTTGTGCTCCACGCGTT
TCAAA
>2553_SgrAI_305E40_NODE_1_L229
CATTTACTCATCATAATTACTATAAATAATAATAAATACTAAGAAAAATTAGTACAATAA
AAAAAGATTAAACTATTCTTTTATGAAACACTTAATATAACATGAAAATATCCCATGAAA
TTAATTATATTTACATAATATATGAGATAATTAACTTCATTATTAGGTAAAAAATTATTT
CAAAATTGATAAAATCCAAACAAATATAGAATAAAATTAATTTTTAATTTAATCTCTCAA
AATTATTAT
>2555_SgrAI_305E40_NODE_1_L227
CAATATCTATATAGTTTTACTCTCCAGAAGTGAATGAGCAACTCTATTTTAATGTGTATG
TGTGCGCGCGAGTCTATATATATAAACAAGATCTAGCAATAGAATTACAAGCTCATCAAT
GTACAAAGTCAGATCCACGTAAATCCATTCTGAAACACAAATTACAATACACATACACAC
AAAAAGAATTAATAATCCGAATCAAATTGAACAGAGATTAAACCTGAAGGCGAAGCAAAC
TTCCGTTATCAGATAGA
>2561_SgrAI_305E40_NODE_1_L262
TGTACAAGTCCAAATTCCCATTTCTGCCGGCGAGCATGTTGAACACTACATAGAGAAACA
ACGATGCCATGATTACCCATCCCAATATGATTCCAAAATGAAGCTTTCCGGCGAGTAATT
GGAAAAGCCCGAACGCCATGAGGAAGATGAACGGTCCAGATAGATCAGCATCTTCATGAA
GATCTGCTTTAACCCGGAATGGATTCATAATCGATATCGTCTTTTGGTAAATCTGTTTTG
TGTTAATCCCAAGCTCCTCCAGCAACGGCGGCTCGTCTTCAAAAACAAACCC
>2567_SgrAI_305E40_NODE_1_L219
TAAATATAAAAATTTAGAATATTAAATTATTAATATAATAAAACTTTAATTTTTTCGTGC
ACCACGATTTCGAGACCCATACACCATGAACTGAACCGTAGAATCAAAATTTTCAAAAAA
AAAACCAAAGAATCAAAAACTAGATTAGTTCGATTCAATTTGATTTTTCAATTTTTCCAT
TCGTCTGCCCACCCCTGAACACGGTATCCTGATTCTCTCTTTTGAAAAATAATTTAGATT
AGCGATTTC
>2573_SgrAI_305E40_NODE_1_L135
AATATATTTAGTGAGAGTTTATAAGTGAGGTATGAGAAAAGTAAAACGTATATAGATTTT
GCTTTTACGTCACAGAGATAGATAAATTATTTACCAAAAATTTTCAAGTCAAATATATCA
GCCTAAAAGCAAGAAAATTTTATATATATATAAAA
>2581_SgrAI_305E40_NODE_1_L205
TATATCCCCACTCTTTTAAATCCTGCATGGAGCATGGTGAATAAACGGGCCATGGTACGA
ACACGTGGAGCTCTAACATTGTTTGAACTCGTCGGACGCAGAATAAATCGTTCCTCTTCA
AACAGAACTCTCTTTCACCCATACAAATGTGAATTCACCTTTATCCTGCTCTGTCACTCA
CACTCCCATAACCATGGCTTCTCGAAGATTCTTCTCCTCCATGCTCCGTTCATCC
>2583_SgrAI_305E40_NODE_1_L183
AGAAATCAGCCCGAGACTAAAAAAAATGAACTTAAAATTCATAAAAGTTACAGGAATCAT
ACCATGGACGATTCTTCGACTAGATTTAAACTTTACCGTTGTTGTTGTTGTTGATTTGAG
TTGGTCTTTCCGGGAACTTCGTCGGAACCCATTGGTGGTGGTCACTAGCAGGGGCTGTTT
TTGGGTCGGAAAAGGTGGCTTTGGGAGTAAAGG
>2584_SgrAI_305E40_NODE_1_L251
ATTAATCTTTATGCGTATCTGTCAAAGAAACAGTTACGCAATAGCATAGAGAAAAGATTA
TTAATTAATAAAAGAAGATTGAAATAAGTGAGAAAAAACCAACCTGATCAGGCCTGAGGA
ACACAACGTTTCCCAAAACAAGCACGGTGCCAGAATCATCTAGAATCTTCGCAAATTCGG
CTCCTAATTCATTATTCGAACTAACCCCAGAGCAGATCTGAAGAAATTCCGGATACGAAA
TACAATTCTTTTCAATCTGGTTTAGTTTCAATTTCACCATC
>2585_SgrAI_305E40_NODE_1_L240
CAACAAGGCAACAAGCGCCCCTAGATCAAACATGTGCAAACCCCCAATACAGGGCATACA
TATATGATACATACATCAAGAATTATAAGCCATCAGTCAAAGAAGCAAAGTGAATTGCTA
TGCAATTTAGGGAAAATCCTATCCACACAAATAGGAAGAATACCCACCTAAGGCAAAGAA
GAAGGTGAAGACTGCAGAGAAGACGGTGCCAATGATTGCAGAAACGGCAACGCTGAAGAA
ATCTCTAGCCCTATCAACCAAATCCCTGAT
>2588_SgrAI_305E40_NODE_1_L236
TTTCAATCCTAGTTTATTGTACAAAATTATACAATTATTCATATATTTCATATAATTTTT
ATATGAACTTTGTCTCTGAAGTTACTTCCAATTGTGAATAGTAATACTAATTTTTTTATA
TACAAATTAATGATCTTTTTCCTTTGTTTTCTTCCTTTTTTTAGATTGATATAAATTGCA
TCATTATCATGATTTTTTACTAAACATGTTCATTATAAAATGATAATATAAATTTATGGA
TATTTTAAATAACTTTTTTAAAACTT
>2593_SgrAI_305E40_NODE_1_L205
TAAGAATATAATACAAAAAAATCAACTACCGCCCTAGGCAGAAGTCAGAAGTATACAAAG
AATAAATAATTAAACAGTAGAAAATAAATTCGAACTCATCAATTCCGGCAAACGAAAATA
TGCGAAGTATTTCACAGATCGGAGATTTAGAGCATAAAAGCGGCAGCAAAGATAGCTACA
ACAGCAGATCCGGTGACGGCGATTCTGTTCAAGGAAGCAGAGTTAGGAGATTCGG
>2598_SgrAI_305E40_NODE_1_L235
TCCTTGACAAAGCTACGTTTGTAAGACCTTCAAGAATCAGATGGATTTCTGGAAAATCAA
TTTTTTGTAGACAATGAACAATATTCAGGTTTTGGGAAATCAGTTCAAACTATGAAGGAT
TGAGTATGTTTTTCTTGCTCCGGATTTCAAATTTTCCACCGTCCCCCCCCTGAATCGATG
AAGACTGGTCCAATTTATAGGGTCGATGGTTAGGGTTTGAAATGGGGGAAATCAGAGAGG
AACGAGGCTCGATGCTACGCATGGG
>2599_SgrAI_305E40_NODE_1_L259
CCTTTATTAGTACAAAGGCAACAGTAAAAGGCATTAGTATCAGTAGAAATACCTTTTCTC
TCCACCAGTGTAATACTCTTGAGGCTCATCTGAGTCACTCCCAGACCCACGACGATTCAG
ATCAGAGAAGGAGTGAATTCCACCAGTTCTCCTCCCAGCAGTGCCGCGGCTAGAAGTTGG
AGGGTTTCTAGGTCGAGGTGGAGACGGAGATCGCGAGCGCGACGGAGATCGCGAGCGCGA
CGGAGAACGGCGATGCTCGGCGATGTTAGTGGCCGCGGCAGCAGGAGCG
>2602_SgrAI_305E40_NODE_1_L245
TCTTGCAAACTTAGAATTTTCTAAACTCCTATGATCTGATCCAAACTCTAGAACTTATAG
GGTGTTACAATATCTACCCTTGAGAACATTCATCCTCGAATGGAATCTAAACAAGTTGAA
AAGGATAGGAACAGATCTGTAATCCCAAAACTGAAAATTGGAGTGACGTACTCCAAACTT
AAACATGAAGACTGGTATGCTTTCATGACTTTTCCTTCTAAAATGTCCACCTTTTTACAA
ACTCCACTCACCTTTTAGCAACTCTGTTTCATGGA
>2610_SgrAI_305E40_NODE_1_L252
TAGCAAGAACTCACCTGAAACTTACGTGAAGAACACGTCTAACAAATTTCTAGGAGGAAG
ATGATCTGCTGGAAACTATATATACAGGTAAATATAAGTGTCTAGAGATAGATATTTCAT
ATTTTGTTTTTCATATGTGGCCATGTGTAGACAAGTTATTGGACAGTCAAATAACATCAA
GTGTGTAAAGTGACATTTACACTCTCCATGGATTTGTTTTCTTTTTTAAAAAAGAGGGTA
CAATTCCTGTTGTAATTCAAAAAAACGCAGAGTTCTTCTTTT
>2613_SgrAI_305E40_NODE_1_L213
TTCACTCCGATGAAGAAAATGCAGCCGATCGTGCGCCGTCCGATCATCTCCTTTCTCTTC
TCTTCACTATCTCTCCGGCGCATATCCAGCTCATCTGCCTCCGATCACCACCCAAAAACC
CTAATAACTCCGCCGCCGTTCTCCGATGAACTCCCAGACCCTACCCATCGGACCCGAACC
CGAACTCCATTAGAGAAACAGTTCGAATCATGGATCAACAATCTCAAACCCGGGTTCACA
CCA
>2615_SgrAI_305E40_NODE_1_L151
CGGCAAATCCTCATCAAATTCAATCCCATTATCCCTTCCTCTCCCCCCAATCTCTTCTTC
AATCCCCCAACCAAAACTCATCCCAAGAACTCGCTTTATCATCGACGGTTTCAAATATGC
CGGCGATTTCTCCGTTTCATACTTCCTCTCCCATTTTCACTCCGATCAC
>2620_SgrAI_305E40_NODE_1_L236
CTAATCAATAATTTAAAAATATAAACACTATTAACAAGAATACGGCACAAATACTCATCA
ATGATGAGTTTTGAATATGAAAAAAAATGGTGATGGCTAATAAGGTTGAAAGTGTTGTAG
GAGTAATTATTGCCATTGTTTTTTTATTTTTTAAATTTATATATGGATAAAAATAAAATA
AAAGTTTGTGCAATGCAAGTAGGTAATACAAGTGTATTAGATTCCAATTCTCAATGGAAT
CAGACTCCTCAATTAACCATTATCGT
>2629_SgrAI_305E40_NODE_1_L250
AAATTCAAATTCTTAAGCTGAACCCATCTCGAAAAGATAGACAGTTAATCCAATTTTTCA
GCTGAACCAATTGAAACAGAACAAAAATCAGTTCAAGACTCAAATTATTAAGCTGACACC
ATTTCGAAAAATCGAAATCAAATTCAATTTTTCAGCTAAACCCATTTGGAGAAAAGTCAA
AGGGAAACACATACGTAAGTGTTGAGCTGCCGAATGAAACTGGAGAAATTGTTGTGCTTG
AAATATGTAGGAAGAAGAAGTCGAGCGAATTCTGGAGGAT
>2630_SgrAI_305E40_NODE_1_L101
GCGGTCGCAGAAGCAGCCACCAAAATTGATTCGCGTTTGATTTTCACGTACGGAACCCTA
AAGCGCGGATTCCCTAATCATCGCCTAATGGAAAATTTGATCAGCGGCGGCGACGTCGTC
TTCGTCGGCGA
>2630_SgrAI_305E40_NODE_2_L88
CACGTGACAGGACCTTTCCCGTGTGACTTTATCTTCTCTTCTCATCCATGAGAATTAGTT
AAACCCATCAATCTTTCACTTTTCTGCAAAATCGGATAATGGCGGGGGGGGGGGGCGG
>2634_SgrAI_305E40_NODE_1_L214
TAAATTGTATAGTGAATTATACAAATATTGTGCACAAATTTTGTATAGTGAAATATATAA
ATGTTATATAAAAACTACGAATTGTATAATGAATTATACAAATGTATACAAATACAGCGT
GAATTATATAAATGCTGCTATAATATTAATTACGAAATATAACTACTCAAGCTATAGTTA
TGAAACATAATTAAAGTATTTTTGAATAACCATATCCGAAAATTCATCCAATATTATAGC

>2640_SgrAI_305E40_NODE_1_L74
CAAAATGATAAATTTCTCCCTAAACTTGCAGCATAAATTTCGCTTAATGGGGTGTGTAAA
TACCTCGAAAATATGGGGGTACTTACGGAGAAGATCACCGGCAG
>2640_SgrAI_305E40_NODE_2_L124
AATGGTGTAAATGCCGGCATGTGTGGCCCATTTGGAGAGTGACTGAACTGAGACAAAAGG
CCCGCGTTTTCTTGCAGATACGACGTCGTAGAGGTTGAGGATGAGTTTGAGCCTCCGGTA
GTGCGCTGTGAGTTTGTCTAGATTCGGGTCACGG
>2644_SgrAI_305E40_NODE_1_L224
GGATTCACGAAGTTCAGAATGGTTACCGAAATCGGTTCGGTTGTTTGCTCGAGTTTTCAG
TTCTCAATCCCCCGCAATGAAGAAGAAGAAGAAAGGCTTTTATAGCCTCAAAATTAGGGC
AAAAAGAAAAAAAAGGGGAAAAATGGGATGAACCAGCTAGAAAACGGCTATGGATTCGAA
ATTCAAACTCAAGCACACAATAATAAATGCGCATTTTGACTTTACCCCTTAAACGCGGAG
CAAATCCTCGAAAG
>2646_SgrAI_305E40_NODE_1_L187
TTTTATCAACAACTAAGCTTAGCTACAACAATGGCAATAGCATTAACTTCACCTTCTTCT
CTTCCTCTTCATTCTCTTCATCAACACTTTCCATCATCAAAATACTTCACATTTCGTCGT
GTCACTCTTTCTTTATCAGCCCAACATACAAATTTACCGGTCAGGAAGATCCCCGGCGAC
TATGGGCTGCCGGTGATTGGTCCATGGAAAGATAGAC
>2652_SgrAI_305E40_NODE_2_L122
ATTTTGTTGTTAATCCGATGCTTCACATCACACAAAAAAAAAAGTCCAAAAATCGAGAAA
ATGTAAAAAGCACAAATACTAGAAAATGGAAAAACACAATTTTATTCATATGTTTCATAA
TGTGAGAGCTATATTT
>2655_SgrAI_305E40_NODE_1_L253
CACTAAATACCCCAACCAAATAAAAGGAAAAAAAAAGATTAACTTCTAATCCCGAACTTA
ATTTTGGTTTAGCAGCTTAAAACCTCCTGATTTTGTCCGTCTTAATTACAGGATTAGCCT
TAGCAATCTCTTCTTTTCCCATAGCTTTAAAATCAAAGGTACAATCATGTTGCTCTGGAT
ATCTATGGGTCCCACAAAAGGTACTACCACATCTGCACTTAAATCCCATAACCCCGACTT
TCTTCCTACAGCTCAAACACCGATTCGGCCGACTCCCGACGAC
>2657_SgrAI_305E40_NODE_1_L243
TTCTTCGGACACTCATACGATAAATGCCCTTCTTCCCCACATTCATAACACCTACTCTTA
TCCTTATAAACCTTCTTCCTTATAAACTCAGCTGCACGGCCATTATCCGAAGCAATTGAC
GCCGTTAGAGTTCGTCCATTCAGGACTTTTTTGTCAATTCCTTTGACAGCTTTGATTGCG
TCTTCTCTAGAAACGAAAAGGATGAACGCTATCCCACGGCTCTTCCGGGTTACCCGATCT
TTAACTACAGTTACCTTTGCGACCTTGCCGAAG
>2661_SgrAI_305E40_NODE_1_L216
AAAAATCGAACCAAACCAAACTAATTTGATTTTTCCGTTCGGTGTAGGTGTTCTTTTTTC
AAAAGTTCAGTTCTTCGATTTGGTATAGGAGTCTCAAAACTTCGGTATGCCGAAGAACCA
AACTTTTATTAAAAAAATTTAAAAAAATAATTTTTTTAAAAAATAATTATTTGGGAGTAG
GGTTGGGGCGATTGGTATTGACCATTAACAATCTAGCTTTGATTTGATCTTTTTTGAGTT
CAAGAG
>2664_SgrAI_305E40_NODE_1_L216
ATATTGTGTATGCTAGCTTTTCAAGTGTAGGTTGTAATTTTGGAGGATTAGATGGTGTGA
TTGGAGTACTTGTGTTTATTATTCTCTACCTTGTGTTTAGGATTTATTTGCTGGGTACCG
CATTGTTCAATACTTGCCCTTGTTTCTACACTTTGTGTATAAGTTGTGAGCCCAATTCCA
CTTGACGTTCCTTTCATACTTTGGACCGAGCATCTAGAGCGCTTGAGAGGTAGCAACTTG
TATATT
>2675_SgrAI_305E40_NODE_2_L75
GGTTGTGCCTGAACAGGCCGTTGACCGCCTACGAAACCGCCGCCGCCGCCGATACCTCCA
CCAGCAACAGCGTTACTAGGAGCATTCACAAACGGAGGTGGACGG
>2678_SgrAI_305E40_NODE_1_L196
TTGTGATACAGCTTCACCCTTAACATACTGTCTAGGGAGGGTAAGGAGGCAGTTTCCGAA
AGAATCTCGTCTCAAGATATTCGCCCCAAGAGACAGAAAGCAATAGATATATAGGAATAG
ATTTAAATCCTTTTTTTGGGGAGAAAAATAAAGGGAAGTTGAAAATAAGTTTTAACATGT
TTAGATGAAAATTATGTCAAGGAAAGAGGCTGGGTTTTTTTGTCCA
>2680_SgrAI_305E40_NODE_1_L154
CAAAATCTCTCTAAACAATCTCAAGTTTTAGAAATAGAAATCATTTTGATTGTTTTGAAT
ATTTTAACATATAATTTGTTCAAAACAATTTGCATTTGTGATGGGTCAAATTTTAAAGAC
AACGGAGGAGGAAGAGGAAGAGAAAGGTTGTGTCTGATCGGGTGTTGTTGGTAA
>2682_SgrAI_305E40_NODE_1_L237
TATTTCTTTTCCTATATTGCTTTGAACTATTTGAAATCTCTTACCAGCGAAAGCAAGAGG
TTTGTCTTCTGGGTTAAGCTTTTCGTACTGGGCTTGTGTAGTGCACGTTACCTCTCTTAT
GTGATTTACGAGCTATTGCATATGAGCGGGAGTCAAGGGTCAAATGGAATCATTCGAAAC
AACCTCGTTACTTTTTTGGAATACACTAGGTATAGTATTATTGTCCCTACATTAAAAAGG
ATAGTCCGATACATGATAATATTTGAT
>2683_SgrAI_305E40_NODE_1_L225
TAATTTATATTGTGGCTTCTGGTGAGCCAACAAAAAATAATTTGTCTGCTTCAACGACTT
CATAATATTTTTTTATTTACTTCAATTATAATTTTACAATATTTTAAAAATTATATAGAA
AAAACTTATTATGTTCCATAAATTGAGATTAAAAAATAATTTATTCGACCAATGCTAGCA
CGGGCCTTCCAGATGTCACATGAAAATGAAGCCACTCAAAACGGGGCCGGGTCGGGCTAT
TCGAAGTTTTAAGGG
>2688_SgrAI_305E40_NODE_1_L157
TCCCCCATCGTCTCACTAGCCGACCTTGACCCCTGTTATTTTGAGGTCATATCTAGTATT
CAGAGTTTGCCTCGATTTGGTACCGCTCTCGCGGCCCGCACCGAAACCGTGCTTTACCCC
TAGATGTCCAGTCAACTGCTGCGCCTCAACGCATTTCGGGGAGAACCAGCTAGCTCTGGG
TTCGA
>2689_SgrAI_305E40_NODE_1_L245
ACATTTTTCATACTTAGCATACAATTTCCCTTCCCTCAACCTTTGCAACACTACCCTCAA
ATGAGCCACATGCTCCTCCTCACTATGAGAATTGATCAAAATATCAATAATGAAGACCAC
AATAGACAAATCAAGGAAGGGTTTGAAGACTTTATTCATAAGATCCATGAAGATAGTCGG
TGCATCGGTCAACTGAAATGACATCACAACAAACTCATAATGCCCAAACCTAGTTCGGAA
GGCTGTGTTACTAATATCACACTCCTTCACCTTCA
>2691_SgrAI_305E40_NODE_1_L84
CCACCCCCACCCAAGAAGCCACATTACCCTCCACACACTCCAGTTTATAAGTCACCACCA
CCACCAACTCCTGTTTACAAGTCACCACCCCCACCCAAGAAGCCACAC
>2696_SgrAI_305E40_NODE_1_L219
CAATTCAAAAGTTGTTCAAACAAAGAAATGAAAGAAGTGTAGAAAGCATGACAAAATATC
ATAGAGAGCATGGCAAAACAATCTAAAACAATGAGCAATAACTACAACACAATACGACAA
TAGTCGAAGTACAAGAAACAACATATAGTAATAGAAACTGAAAGTCAAGATACTACTGTT
GACACCGAATTTTTCCGTTCACATCACAAAAATACCCATTTCATCTATTTTTAACAATTT
TGAGATTTT
>2699_SgrAI_305E40_NODE_1_L216
ACCTTTGACTCTGTCCCCCTTCTTTCCGATCGTTTTCAGTAAAGAAGAAAAGCTGGTTTT
ATAGTATCGATTTAGGGTTTGAAATTGGGGGGAAATCGAACAGGTAAAAATGGGGAAAGG
CAACGGATTTTTGGCCTTTTTGGATTCAAAATTCGAATTTTGAATTGGGGAAATCATTGT
GTCCCCGATTTGGTCCGTTAATTACGAAAAAGTGGAGTTGTTTTGTCGGATTTTGAACGT
TGGGGG
>2701_SgrAI_305E40_NODE_1_L259
TTATCTCATGAGTACTCGCCAAAAGCGAAAAAATAGATTGAAAATATCTTTATACAATTT
AATTTTTTGAGTCTTATATTAACAAAAATATCTTTAATAATTTATTCTTTCGTGGGAGAA
AAATATTAAAGTAGAGATAGTATATTTTATATATATATATATATATTTTTTTTATTAATA
GACGCATGATACATATTTAATATACATATATTAAATTAATATTACTTTACAAATATGAAA
ATCTTTAGAAATATTTTTTAAATATTTATATTATTCAATTT
>2704_SgrAI_305E40_NODE_1_L137
TTAATCAGACTTATCACGAACAGAATAAATAATAGTATGACAAATTGAAACACATAATAT
TATAGCTGGAAACAAACAATTTGCTGTCGTACGGGGGAAAAGTTGAAACACAAAACTGCA
AATAAACATTCTGCTTCGCAAACCGCAGTGAGACAAACTGAAAAACA
>2705_SgrAI_305E40_NODE_1_L246
ATTTTAAATATCAAATTCAAGATCATTTTAATGCAATTCGGATATTCATTTTTCAAATTT
GAATCTGACCCATCACTTCATTTTTAATCTTGTCTGTTGATTCATATTGATCAATGATCC
ATATCAAAGACCCATTTTCTTTCCATTTTTATTTGCAAACACCCCCAAAACCCTTAGTCA
TTCCCATTTTTCCCTCAACCTTTCCCCTTTGAGCCGCCGGACCCCTTCTCCTTTTCCACG
CCACCGACGAACTCCGCCGGATCCAAACCACTGGCA
>2709_SgrAI_305E40_NODE_1_L210
CACTCTCTCCAATGGAGTACGAAGACGAATTCACCATTCCCACTTCTCCACCATCTCTCA
AACAAAAACTCAAAAACTCTCTCTGCTTCTCCTGCTGTTTCACCCACCGCAACACTACCA
CCGCCACCCAACTTCACCCACTCTACTACCACCACCGCCCTCCTCCACCGCCGCTGCAGC
TGTCGTCCTCGGATGAAAATCCGACGTTGATGTGGATCAAGCCTGATGTCAAGGATAAGT

>2715_SgrAI_305E40_NODE_1_L243
TATACCAGCAGGATAACAGGTCAACAAAGATCGCGATCACAAGGCATGATGCGTTATAGC
TCAAAAGGGCTTCATTAATTGAAACAACTAACAAGCACACAATTAAATGAGCAAGGAGAC
AAAAACGACTAAACGAGCACACAATTAAACAAGCCAGGAGATAGAAACAACAGAAGACTA
AACTAGCACATAACTAAAACAACCGCAAACAGCAGACAATTAAGTAGCTAATACCAGCAA
CAATAATGCAAAAATGGAAGTACATGAACAGCA
>2716_SgrAI_305E40_NODE_1_L259
AGATGACCTTCTTCTCGAATGTCTATCAAGGGTCACTCATTCTTCACTTCCTTCGTTGCC
TTTAGTCTGTTGTCGTTGGTCTAAGCTTCTTGATTCTCCCACTTTTCATCTTCTCCGGCA
CCGGCATAACCTTTTACGGCTTACCCTTTTTGCAGTTTCGATTTCTGATGGAGCTCTTTT
TACAGCTAGTTACAGATTGAACAAGGATTGTTCATGGAAGATTTGCTCTTTTATACCGGC
GAATGACCCTGTTTTTGAACATGGGTCTTTCTATAATTTGTTCTCGCAT
>2725_SgrAI_305E40_NODE_1_L268
AAAAACTGATGTAACAAGTTTTTTTTTTATGATATAACAATAGTTCACTCTTTTATTGCT
AAAAAAAACATAACATAGAAATTATAAGCAAACACAAGGGATAAAAAGATAAATTTACTG
GTCAAATATAAATAACTTTTGCTAAATAGGAAAAAATAGGAAGGGACCGATTATAATTTT
TGATTTATTTTAAGTTATTTTAGAATTTGCTAAATAATTTTAAAATTTAAAAAAAACTTA
AAAGCATATAACTCATCCAAATACCCACTTAAAGTTTTAAATTTGATATAAAATTTGA
>2728_SgrAI_305E40_NODE_1_L190
ACGCCAGCATTGTTGAGAAGAGCATCAATGTGGCCAAAAGCATCCCAAGCTTTCTTGACT
GATGCTTCAATAGTTGTACCATCAACACTAACATCAAGTTCAATAGCCACAACTCTAACC
AAATGAGAATTTGAACTAAATGTATTAATTTCATCACAAAGAGACTTCAACCGGTCCACC
CTGTTGACACTAAATTTTTATCCTCCACATAATAAAATAA
>2730_SgrAI_305E40_NODE_1_L129
TTCTTCCTCTCTTCTTTCATTTTTTCCACCTTTACAAGCAGATGGAACGTTTAATTGAAC
TTAATATTTTGGTGCAAACATAAGTATATACGTATTAGTATTTGGTAGTAATTGTTATTA
TCGTTGAAGTATGTCACTAATTCTATAAATA
>2735_SgrAI_305E40_NODE_1_L233
TTATTAGGGAGCAGATATCCCGAATAAGACCCTACGAAATGCGAATTTCAAATAGTCGGA
CTCCAATATGAGTATTTAATATGGGATAAAAAATGTCAAAAGAAAAAAAATGGGAGTCAA
ATAATAAAGAACGAAAAGATGAGTACCTACTTATTTGGAGAACGATAATACTTTTTGATT
TTTTTTGGTTGTTGTGATAAGATTTTACACAACTCTTAAAGAAAAAATAATATAGTTAAT
TAACT
>2738_SgrAI_305E40_NODE_1_L229
AATTTCTATTGTTTGTTGTCTTCAGCATTGATAGTTTTTGGACCAACTGTTTTTCTAGGT
TCCCTTGATGGAGGCAATAGCACATTGTCACCGACTCGGCGTAGCGCACCGGGATATCAA
GCCGGATAACATTCTATTTAACGACTGGAACGACCTGAAATTAGCTGATTTTGGCTCCGC
TCTGTGTTTCCGCGACGGCGAGCTAATGAGCGGAGTGGTAGGGACGCCATCTTACGTGGC
GCCGGAGGTTTTATCGGGG
>2744_SgrAI_305E40_NODE_1_L211
GTCGGAAAGCCAAACATTTGATTTGAGACCGAGGAAAGAGCACCAGGACGAATAGTTTTT
AAGAAGCTGACGTCGGAATCGACGGAGAACGGCTGGGTCAAGAGAGTCAATATTGTCCGG
CGGCGGAGACAGACGCATCTGAGCATTGGCAAGGTGAAGCACAATATGTTCCCGTTGGTT
ACGAACGCTAGAATCCTGAAAACCGAAGAAAAGGGCGAGCCAGTCAAGGAGGTCATAGTG
A
>2747_SgrAI_305E40_NODE_1_L226
TAATTCCCCGTACTAAATCACCCGAAGAACTCGAGAAATCGATGGAAAGGTACACGGATA
ACCTCGGGTCAGTTGAATTAACAACTTTAAGACCCGCGATTCGAATCTCAACATGAAAAA
ATTAGGTAAATTCTTCAAACTTAACTCAAACAATTACCAAAAGAAGAACAACAAACAAAA
ACGGAAAACCAAATCTGAAAACCTTACCGAAACAGAAACCAAATCAGCCGAGCGAAATTC
ACGAGATTTCGGTAGA
>2748_SgrAI_305E40_NODE_1_L258
ACAAACAAAATGTTGATATCATACTCAACCAAGCACTGTAACCTCAAGATGTATCCCCTT
GAACATCACTACTCCCACAGCTAACAGCATCACAACACAATCCCAGAAACGTCTTAATGA
CCAAACAAACAGCAACACAGCATCAACTCGTCATAACATTGTCTAGTCAGTTAAAAGCTA
TAAGAAATGCAACATTGCACACATCATTAAAATGAGAAGTTCAAATGAAGACGTTACCTG
TGTTGGTGCAGTGAAATGGGACAACGAGTTTGAAAGCGACTCCGACAC
>2749_SgrAI_305E40_NODE_1_L220
ATGATCTAGCCCTTGTTTATTTGACACACATTTTAAGAAAAATTTAATTTGAGATATTAA
ATTATTTTTTTTATTACTGTTTAATATCACCAAGGATACGATTTTTGATAGAAAAGAATA
AAAGTCGTGTATTAAGGTCGAAGGTTAATAAATTAGTAGAGGTAAGATGTTGTCTTGTCT
TGTATTGTAGTAAGTTAGTAGGATTATTCGCATTTATATATTGTATTGATATTGCCCG
>2750_SgrAI_305E40_NODE_1_L210
TCAGATTTAATATCTATTGAAACTTTTTTTTTCACATATATATTTAAATTTTGTTTGGAG
ATGAGGGTTCCAAAAAACAGTCTCTCTACTTCTATCAGGTAGTGGTAAGGTCTGCGTATA
TTCTACCCTCCTGAGATACCACTTGTGGGATTTCACTGGAAATGTTATTATTGTTGTTGT
TATATATTTAAATTTTGTATCGAAATTACTCAGATTAGGTTGAACCCGCAGCACAAAGGC

>2754_SgrAI_305E40_NODE_1_L192
ATACTTAAGTTTGGTTAGTCAAAGAAAATGATATTTTGTAAAACTATCAATATTTTAAAA
ATGAAACAAATAATTCACGTAAGAATTTGAGGATGTTTTCAATAATTGTCTTAATTATAA
TAAATAATTATTAGTTTTCCCAAAAAGCATAATATATGTAGTTTATTCTTTTTCCAATTC
CTAAAAATAAAATAAAATAAAATAGAAAAA
>2760_SgrAI_305E40_NODE_1_L265
TCAACGAATTTAGAAAATACACACATTGTGATTGACTCTTGCACGTAATGCTTTACAAGT
TGCCCTTTTCTAACCCCTCCCTACCCCGCCATATTTACAGGTCAAAAGTCTACCATGACT
GCGTAAAAAAAGGAATCCCTTCATTCCATTATTGCCACGTCACCATCAGGCCCCACGTGT
AATAGGACATTGAACGAGTTTTCTGTCAGTCAAGTCACTCTTGTCCTCCTGCCAAAAAAT
ATCACGCAATTGGCGTGATATTCTTTGCCTAGGGACCTGTGCCTCGCGGTGTCGG
>2762_SgrAI_305E40_NODE_1_L217
TTTCTTTATTCATCCCATCAAAAACCCAATCATCCAGATACGCACCACAAGTAGCAAAAC
TTGCTTTCTGTGCCGTCTGAACCCTCTTTTCCTGAAAGAACGGCGGAACAGTTGTATCCG
AAAGCAAAGCAGACTCATACAAAACCGCAGCAACAAAATCATGATAGTAAAGAGTCATCT
TCTTATTCGGATTTCTCACAGTAAAATGAAGTTCCCAATCAGCAGAAATCACCGACTCAC
TCAGATT
>2764_SgrAI_305E40_NODE_1_L212
TTCTATTTTATCACTTATCCTATCTTTTCATGATATATCAACCACATATCTTATAATTTC
TTGTAAGTTTATCATTCAAATTATAGATATATAACATTATGTAACAATAGAGAACAATAA
ATTCTATCCAAATTTTATATTCATTGAAACAACACAATATGATACATTACGAAATAATAC
ATAATAATTAATAACCTTGAAAAGTGGGTGGTTTGTGCTACTTTTACAACAAGAAGGAGG
GA
>2773_SgrAI_305E40_NODE_1_L287
AAAAGGTAAGAGGAGGAGAGAATCGAGCTTGAAAATGGAGGCGATTGACAGTGTCGTATT
TTGAAGGAAGCGTTGAGGTTGATCTACTGAAAATATTAAGAGTTGGATCTTAAAATATCT
AAAATATCCAATAATTTTAATTTATTTTTAAAGAAAAACATATATTGATGGAGATGCATG
TGCTTATTCTCTCTTCGTAAGAAAAAAAAGTAAAGTAATACTCACTCTTGTAGGCAATAA
TCAAATAAATCTTTGGGGTTAGAAGCGTCTCTTTCTTCTTTGTTCTCTCTTTTGGAGTAT
ACTTTTTATTATTAAAA
>2780_SgrAI_305E40_NODE_1_L219
TGTGATACAGAAACTGATCCGTCGGGCAGAGTTTTGAGTGCATCCGAAGAAGGCAATTTA
TGCGATGCCTTAGTGGAGTCGGAGAGAGCAGGCCAAGAGACAGCACCCATAACAGGACCA
ACATCAGCTGCACCATTTGAGGGCTTATTCCAAGCCGGCTTTTTGGCGCCATTGCTGCTG
GTGTCACCCTCAAGCTGAGGTTCTGTAGAAGCATCTTCTGGCGATATCGAAGACGCATAA
CCGGCTGGG
>2788_SgrAI_305E40_NODE_1_L234
CTCATCCATTCTTTGGGAAAAAAATATGTGAAACGCCCACCGTGGGGCTCGAACCCACGA
CCACAAGGTTAAGAGCCTTGCGCTCTACCAACTGAGCTAGACGGGCTTTTATTATAACAA
TAATATGCTACTCTATTCATCTATATTCTCATGGTAAGCAACATTACATTCCTCTTCATC
CAAGATGGGGGTGTCCATGACTTTAAAAAAAATACTTCTCATTTTATACTTTTACAACAC
CAGCATATGTAATCTCCAGTAGCT
>2790_SgrAI_305E40_NODE_1_L213
ACTGATTCACCGCATTTAATATTGATTACAATAAATCATGACTTATGAATCATGTATGGC
GAAGTATATCTATAAAAATGAAATGTATCCGTAAAATTATCTTTTTAAGTGTATCCATAA
AAAATAAAATATATCCATAGAAAATAAAGTGTATCCGTAAAAAATAAAATGCATCCACAT
AATTATCTTTTTTATAGAATTTTTGTAAATATAAAAAAAAAATTTGAGATAAATTAAAAT
TTC
>2794_SgrAI_305E40_NODE_1_L230
TTGATCGGGACAATCATCATTGATGTTGTTGTTGTTGTTCTTCTTCTAATTCCTTTTGAC
ATGAGCTCCTCCCGAATCCAGCGCTATTGTAAAATCGGCGCCACATCTCTGTTTCAAATT
CGGTCGTTTCCGCTGATCCTCCGCCATCGAAATAATCCTTGTCGTCATCGGCATAGTAAA
CACCCGGAGAATTATTGATGTTGTTGTTTTTCTTCTTCAAAACCTTCTTCCGCTTCTTAT
TCCTCCATGCTTTCCGGCAG
>2803_SgrAI_305E40_NODE_1_L199
ACAAAGAATAATGAGTAAATTGTAAGACCATGATAAGCAACTTTTCAAGATTGATTCATA
CAGTAGTAGCAAAAAAAAAGTAGAAATAAGATGAATGTTGAGAAGATGATACCGTAAATA
CATTTGTACATGAACTAGACTTGAACCTTTTAATCGGACCTCATTCTTGACCAGTTCTCC
CACCGGAGAGGACAGGTTTTGGATTTTACCGATGAGTTTTGGTGGTGGG
>2805_SgrAI_305E40_NODE_1_L228
AAATCCAATACCGAACATCAGATCGGCCGAATTGATAATATACGCATTATTATTATTATA
CGTTCTATTCTATAACATATAGATTATTGCTATAACTACTTTAATTTGGTATTTATCAAG
CATAAAGGTAAATCAGGATTTAATGCATTCGACTATATGTTATGCATTCGTCTATATGTT
ATGCAATAGCTCATAAATCATTCAGGAGAGGTAACTTGTATTGCACCAAGCTCGACCCAG
GAGC
>2806_SgrAI_305E40_NODE_1_L222
TCTCTCCTAATCTCCACGTCCATCACTAAAAGATTATAAAATAATTAAATTTTTATCTGT
TAAAAATTGAGATAAAATTTATAATGAAAAATATCTAATTTTTTTAATTTTCACGTTTGA
ATTTACGATTGAATTATCCATTAAAAAATTCAATTCAATACATAAAATTTTCAATTCGCT
ATTTCGATGTTCACTTTTCTAACTCCAAAAAATAAAATACTTGCCTTTTCAATGATTATG
AGTGAAGAGG
>2808_SgrAI_305E40_NODE_1_L145
TCATGTTAATCTTTGTTCATGCTGCTTCTTCATCTTCCTCGTCTTCTTCATTGCCTTTTC
TCTCTTCGTCAACATTTACGAAGAATTACAATAAGATGCTTATGAATTTCAAAATTTTCA
TCTATCCATCGGCTCAGGGCGTTACTTTTCATGCTCCTTCAGCTTCAATCTTCTA
>2819_SgrAI_305E40_NODE_1_L85
CATTGTAATCTTAAATTAAAGTTACGTCAAAAGTGTCAACATATTGTTTAATCTTATATT
ACTTTAAACATGTCACGTGCAAAATTGAAATTAAAATCCTATCAAAAAAAAAAAA
>2819_SgrAI_305E40_NODE_4_L117
AAAAAAAAAAAACTGTCATTCTTATCTAAGCAAACTAGTAAGGAAAGTACTCCATAGATC
ATTCTTTTTAAAACAAAGAAAACAATCTTCTTGTGAAAATTTAATGTACTTTGCCTTTGC
TCACTAATATTCAATAGCTTTGCAAGA
>2822_SgrAI_305E40_NODE_1_L197
GTCTATTGCTTCCGAAGCGGCTCGGCAGAGTTTGAAGAAGAAAGGCATGCATATCGCTCC
ATGGCGTAAAGCCGAGTACATAAAAGCCAAATGGCTTAGCCCACACACCCGAACCACCGT
CCCTGCTGCAACACCGGCAGATACAGCTGAGAAATCTGCAACTGCAACTGTAACCGGCGC
CGAAGCTGAACCTGAAGCCGAAGCTGAGAGCGAGGTCAAGGAGGAGC
>2835_SgrAI_305E40_NODE_1_L145
TTATCGTTCAAATTATAGATATATAACATTACGTAATCAGAGACAAATATTGTACGGAGT
ATTCATTAAACTAATATAGTAACATATAATGCAATATAATATAATACATTATAAAACACT
ACATAATTAATCATAACAACAAAGCGTTAGTTTTAGTATAATCAATGTATGAACA
>2835_SgrAI_305E40_NODE_3_L114
TAGATGTTATGACAAATATTATACTTAGTATTCATTAAACTAATATAGTAAAATATAATG
CAATATCATATAATACGTTATGAAACAATATATAATTAATCGTAATAATAAAGTGTTAGT
TTTAGTATAATCAATGTATGAACA
>2839_SgrAI_305E40_NODE_1_L219
CACATTTGCTATCTTGCGCCTCTACCCACCCATCCCTTCTCCCACCCCACCATTCACACC
ACATTCACCACCCATTATGTCTCAACATCAATCATACAACAACTACAACCACCCCACCAC
CCTATCTTGCATTATCCACCATCACCACCCTATTTTCCTCTACTTTTATATCTATCACTC
AACATCATTAATACAGGTACAACCTCAACCACCCCACCACCTTTGCTATCTTGAGCCACT
CTACCACTA
>2845_SgrAI_305E40_NODE_1_L211
CGAACCAATCAATTAGCACTCCCAGGCATGAATGATATGCATAATCTGGTGTAAAAGAAT
TAGAAGCTTTGCAATTCTATACTAACCAAAACAATAAGCCATTGAAATTGCAATAAACTA
TAATATAATATAATTCAACACCAATCTAATAACAAAACCATAAAATTTTCATCAATTATC
TTATCTTAAATACCAAAAAATATTTCAAAATTGTAAAAGAATAAATA
>2848_SgrAI_305E40_NODE_1_L141
TGCATTAAAAGATGGTGTATTTAGTTCTTTAAAAGTCGTTTTTGGACATGTCTGTGCATA
GCACGAATTTGCCATGCTAGTCCATATAATAAGCAATTAACAACCACATGACAACTAATC
TAACAAGTAAAACTCTTGATATCATCAATGAGCGCAGTGAGATTGTTCCAT
>2848_SgrAI_305E40_NODE_2_L135
TATAATAAGCAATTAACAACCTCATGACAACTAATCTAACATAATAATTAATACAAACAT
AATTACTTTTATCATAACTCGTCCTTCAACTGTTAATTGTTGGTCGTCAATGAGGAAGAA
GTAAAATTCTTGATGTCATCAATGAGCGCAGTGAGATTGTTCCAT
>2848_SgrAI_305E40_NODE_3_L103
TCATCAATGAGCGCAGTGAGATTGTTCCATGAAGATCCACCTTCTTCGACTGCATTTTTA
GCCATCTCACTCATAGCTATTACTTTCTCCCTAATTTTCTGGCTTTCCTTTGAGTCATCC
ATTAATTTCTGTA
>2861_SgrAI_305E40_NODE_1_L223
AGGGAGAAAAGGGCCTATTGGGTGTCAATTTTTGGTGGTTTTGGGGGCTGGCATTTTGGT
GTGATCTTCTAGTACTGAAATGGGTTTTTCTGGAGGGTTAGGGTGATGGTTTGGCTAAAG
TTTGGGCCTGAACGGAGGTTGTTGGGATGATGGGAAAGGGTTTTTCGGCGAGATGGGATT
TTTGTCGGCGCGTGGGAGAAGAGAGGGGGTTCGTTTGGAGGTGAGGGAAAGGGAGATGGG
AGAGAGAGAGAGT
>2865_SgrAI_305E40_NODE_1_L201
CAAGTTAGGAAGTTCCAACAGTATTGAAAAATTAATTATATCAAGAAATAATGTTATAAT
CCAAAAATATAATTGAACATCACTAGAACTTTAACAATATTACATTAAATAAAAGTTTTG
AAATAAATTTATAGTTCTAAATTTTCTATATAAAAAGAATTTAATAACTTTAGATTAAAA
TATATAAATTTAATTAGATTACTTATGACCGCACTAAACCTAGTT
>2867_SgrAI_305E40_NODE_1_L216
TTAAAGTATATAAACAACGCCTGCACCAAAGATGAATGAAGATTTTTCAATTAAAAAAAT
AGAATAATTTAGTGTAAGAAAAAAATATTAATTTCGTAGATAGACTTGACAGATCTAAAG
ATATATAACAGTGACGTCAGGAAATGAAACAAAAAAAATTAGTTTCCTTGAATTATTAGG
TGGAATTTCATAGATCTGGTCAAAGTTTAAAAAAAATAAAAAAACGTAAAGCGGAGATTA

>2874_SgrAI_305E40_NODE_1_L226
GCAAGCAATGACAATCCCCAGTCCTATGTATGTCTCAAGAAAGTCATATATTAGGCTTGG
ATCTATCTGATTTGGATTAGACCTAATTGATGTTGGCCACCTTGCATCTTTGATCTGTCT
AATTGTTACTACCAACATAGCGACATTGACGTTGAAGCAGTATCCAGACAAACTCGGAGA
TTCAACACTTCACCCCTGAAGTTGATGGCGTTAACCCTCCTTTGTTTAGCAAGCTTCTAT
TACCTTGAGTACAGTA
>2876_SgrAI_305E40_NODE_1_L224
TAAAAAAGAATTCTAACTTTCCCAAAGCTACTTATTTTAATTTCCATTTATACCCCTCAA
TAGTCATAGCTACACTAATATAAAAGCGCATATACTTGGCTGCCAATTTTCTTCATTTAG
GCTTTCACTTTGCCCCGCTTCACTAATAATTACTATTTTACCATTCTTCTTCTGATCCTC
GCCGGTCACCGGAAAACCGATACTCTGCACCACTCCGTTGCCGCCTCCGCCGCTCGCGGA
AGGCAATTACTGTT
>2881_SgrAI_305E40_NODE_1_L91
CGCCGGCGGAGATCGAGGACATAATTATTCGGAAAATCTTACTGGTATCACTAGTTGATT
CAATGGAAAACGATGCACGTGTTGTCTACTTAGAGACGACGGCTGCGGAGGGTTTGAGCG
G
>2886_SgrAI_305E40_NODE_1_L86
AAAAAGATACTCCTGCAAGTGAAAGAAAAGCGAATAAGAAGAAAAGCATCAATTTCTTCA
ACTTTTTTTCCCGGCAAGTCAAACGCCGCCTGCGGCGGGGGGGGGGGGGGTTTTTT
>2890_SgrAI_305E40_NODE_1_L249
TGCTTAATCAAATATCACAAAGACTAAAATCTAAACTTATTAATAATTAATTTTTTAGAC
TCTACTTGTAAAATTCCATTGGATATGTTGTTGTTGTATTAATAACCAATTTTCATATTT
ATTGAAGAACCAAATAAATGTATGAAAAAGAACCAAAGACCAGTCCAAAAAAGTCTACTC
GGTCTAATGTAAACACAGCCCAAAAAAACCCAACCGGGTCTAGGTTTTTAGAATATACAA
GAACGAAAGAGCTCAAAGCAAATCATCGCATTTCTCAAA
>2891_SgrAI_305E40_NODE_1_L188
TAAAATCCTAAACAACTTATCTGAAAATATAATCTTTTTCACTAAATCCACCATATTGAA
TAAACTAGTGAGTAACACGAAACAAGACAAGAGAAAGTCTATTAGAATACGAAAAGATTA
CTGAACTAATTTTCTTTTAATATAACAAAATCTATTCAGCTTAGCAATAGTAGAGTATAT
AAAGAAATGGTTGGGTTGAAGAAGCATACATCACGGAC
>2894_SgrAI_305E40_NODE_1_L228
TGAATTTTTTTTTAATAATTTACAAACAAAAAAAAAAATTAGCTAAACAGAAGCATCAAA
TCAATGGTTAATCAAACGGCTACAAACTCTGATTGCATTATAGATCAACGGTTCTTAAAT
CCTTGCGGAGTCCGCAATGTCAACCCGACCCGGTAGGATCTCTTCAGTCCTCTGGATCTT
CAAAGGCATTCTCATTCTCGTTGAAATGGAGACGACAGACTCCGCCGCCGCCGTCGGCGC
ACTATTTTCCCGGTGTGA
>2905_SgrAI_305E40_NODE_1_L213
TCAAGTTCACAACTATCTCTTCTATTCTATCATTTTTTCCTCTGAAGAAACTTAATGGCA
GCTGAAAAATCAAGTATTTCTTACTCCCCTTTTCTCTTGGTAATTTAAATAAGAAAATTA
ACCAGATCCACTAATTTCTCTCAAGTACCCAATTTATTTTCATTCTTCCTGTTAGCTCAA
AAAACCCTAACTTAGAGAAACACATATGGAAGCTCATACCGATCTGGAAAATT
>2914_SgrAI_305E40_NODE_1_L139
ATTATTATTTTTTACTCTGTTTTCCGGGCACAGATTTTTCATTTTCTATTGAAGACGCGT
TTCTGATTCTCCTTGGCCGGTGTTTGGTTTCTAATTTTTGATTTTGTTGACCGTCACATG
AGTGACTTTGACTGGCCGGGATCGGAACTTTTCTTGCCGTCGATGGGAC
>2916_SgrAI_305E40_NODE_1_L280
CTCAATGTTCATTGGCCACGTGGCTAAAAGCCAAAGGTAGAAAGACGCCGGCTTTGTCAC
GTCGATCTTATCTCCATATACGTGCTCTTAAATCCGACCGTTCATTTTATCTCAGATCTG
AAAAATGAAAATCAACGGCCTGTAATCGATCTTATCCCACAAACCTGCAAAACTTTACGC
TTCAGCCGTCAATAAATATCACTCGCCGTAGCATCTTTTACTCCTCTATAGAACAGAACA
ATACCAGAAAGTTCTATCTCAACGGACGTAGATTTTATCATTTTTTTTTCCTTCTTCTCT
TTCTCCCCCT
>2921_SgrAI_305E40_NODE_1_L192
AAATAAGACAAACAAATTGAAATAGCAATAAGTTGCTACCTATGTGGTAATATTTGTCCG
AAAGAACAAAACTTTACTCATTAGAACAAAAACCCAAAATTTTGCCCATGTTGCATGTCA
TTTATTTCAAACATTAAACAAAATTTAACCCATCTACAGAATTTGCCCACAAATTTTGAA
ATTCTACAACCAAATTAAAAAACTAGAAATTATCCCAAAAAG
>2926_SgrAI_305E40_NODE_1_L174
TTCTTGAACCACATGAATGCCCCACCCAGACTTCAGATCGGGAGAATACATGTGCTTAAT
CGCCGATTCAATCACTTCTTTCTCCGATCCAAGATCTTCCAAGAACCTCCGCACTGTCCG
CCGTCTCAGATCTCTGGCGCATGACACTGTCTTCAGCCCCATTGATTTCCCACAAGCCGT
AAAAAGGCAGTTACCGTCTGCCCC
>2932_SgrAI_305E40_NODE_1_L222
TGCTTCATTTGATAAGTGAACACCGGTTTTCTTTTTATTAACAGCTCACAGTTCATGGAA
ATAAGTGGTTGATCAAGTCAAACCTGGTCAAGTGCTGAAGAAAAAACATCTAAGATGTGA
CCGTGACTGATGAGTTGCTTTGCAAGTTCCTCGTAGAAATGAACAACCTTTCTGAAAAAA
GGTGCATCATCCTTGTTTGGTTTGGTTCGTTGTTTTCGCTGGAGCGGCGGCTGGTGGCGA
CTGGGCGGGGGG
>2934_SgrAI_305E40_NODE_1_L220
TCTCAATTAAATTATAATAAATTTTATTTTCTATTTTTTAATAGTATTATTCATCTAATA
TATAATTTTATTGAACGACATGAAACATATCATACACTAAACTAGTTATAAAATAAAAGA
AATAATAAAATAGAACAGATGAAAATTTGGCTAAAGAAGTTCTTACTAGAAAAATCTTAA
TAGTTCAATCATTTGCCAGCTAAACTTTGGTCTTGTTGACAAAAGTTTGATTCTTGTAAT
TT
>2938_SgrAI_305E40_NODE_1_L261
AAGACAATTAACTGAAGAAGACTCGGAGAATACCTTAGTTGAAGCAGTAGAATTTGCCCC
ATTTAAAATATCAACAAACCAATCTTCAGATTTCATTGAACTATCTCCAATCATCCCAAT
TGGAGCATTCCATGAATCGATTTTACTCGAAAACAGAAATAAACGAAGACGAGAAATTTT
AGAAGATGAACTCATACGGTCGTATTCATCGATCATGTTTTCGAGGTCTTCATCGGAAGT
AACGGAGATGAGTGAATCGAGGTCCTCGTTCTGAAGCTGATACTTCAGGCA
>2945_SgrAI_305E40_NODE_1_L119
CGGTAACGTTTGGAAGTCTTGGTGAGGCGCCGAATTTCCTTATGCCTGAACTTTCAAAGT
GAGGTCATCGGATTGAATGAGCAGAAGGATTTCATAGACGCTGGATGACGACGCCATTTG
AGGAATATCATCGCCGGAGTTGGCGGGTC
>2947_SgrAI_305E40_NODE_1_L220
TGTGCACAATTATACAAAAGTTGTGTGCGAATCAAATTGTATAGTGAAATATATAAACAC
TATAAATTATATAATCAATTATACAAATGTTATGCCCAAACAAATAGGTATGAATATAAT
TAAGATATTTTTGATTTGTTATATGTGAAAACTCTCTAAAAAGTTTTTAACAAATAGCCC
AAGTACATGATCGTCTGCTATTTATATGGGCTTGGTAGCAATGGATAATCAGCCCATCAG
TGGCCCAAAT
>2948_SgrAI_305E40_NODE_1_L194
TTCGACAAAGAATTCAATGAACCAACTTTCAGTATGTGACTATGTCACTGCTTGTTTCTC
TAGCCTTTTCTAGAAGTTATCGTCTATGTCCTCCTTGCACTTATTTTCTTTGATAAATAA
TATACAGGTCGAACTCAGCCATAAACCACCAAGTGGACCTTTGTTTATATATATATCACT
TAACAATAATAAATCATATCTGAACTGAATAA
>2959_SgrAI_305E40_NODE_1_L214
ATTTTTTCAACGATTCTTTCCTCCGTTTAAAAAACATGATATCTAAAATTTCAAAGAAAA
ATATGAAACCATAAAGTCAATAAAGATAATGAATATTTAAATACTCCATTTTGTGTGTGA
ATTTAATTTATTAATCATATATATTCCAACAAAAGTGGCATGTGGACCAAACCATATGTC
CATTTATAAAATCCACCAAATGCTTCCACTTTATGTCTTTTCTATCACTTTCTACATTCA
TAAA
>2972_SgrAI_305E40_NODE_1_L194
TAGTTAGTACATATATGTATCATTGAACACAATAATGTTAATCATATAATTTGTATTTGA
ATATAATGATTTCAATATTTGTATATGTATAATTGATTGTTAGTATTTGTATCAATAAGT
AAGATATATGTTTGCATCACTAAATAGAATCTATACAACTATATATAATCATTCGTATTT
GCGTAAACGATAGTTAAAATTTGTATTTGTATAGTTATTTGTTA
>2973_SgrAI_305E40_NODE_1_L232
AAAACCCCGCCGGAAACCACCGGCATCTCCCCTCTTTTGCCATTAAAACCATCCAAAACC
AGCCCATAAAACACCACAAAAAACAGCCCCAGATCGCCCAAAAACAACCCCCAAACCAGC
CTCAAAATCGTCCAAAGTCCCACCACAAAACCTCAATGAAATAAACCACCAAACACGTCG
GAAAATAGCAACCAAACTCACCCAATACAGTCCACCAAACTCACCCTCAACCGCCTCCAA
ATCTGCCAGCAAAACGCCACCC
>2976_SgrAI_305E40_NODE_1_L223
ATGAGGATTTCAGAGTGTATTTGCTAGGGTTTCAAATTTTTGACCCGCCGCCGGTATTAC
TGTTTATCCTCTTCGTTCCTCCTCTTTTCAATGTTTGCTAGGGTTTTAAAATTCAAGACC
AAATGTGGAATGATATTAGGTTTTCGCAAGTTTTTCCATCCTCCCCCAAAATCAACGAAG
AAAGGGGAAATTTATAGGGTCCCGATTAGGGTTTGAACAGGGGGAAATCAGAGAGTCGCT
GGGCAAACGGGGC
>2977_SgrAI_305E40_NODE_1_L84
GCTTGCTTTACCACCAATTCCATCTCAGCCCTCACATTCTTATCCTTCATCGACGTAATC
TTCTTTCCCTCCTCGTGTGCCCGACGGCAACAGTTGACCAAATACTTAAAAGGG
>2978_SgrAI_305E40_NODE_1_L267
CAATAAGGGTACCAAAAATAGACATCACAGAACTAGTCATTTTCACAGATAGTGAGGCAT
TAGGTAAATGGTAAAACAGTAATTTAACAAAATTACCGCTAGTAAATGTGCAGAACGGTT
CTCAATTTCTCCGATCATGTCCTTAGCCGACGCTGGAGCATCGGCAGCGGAAGCAACTCC
GGCACCGGAATCTCTCCGGCAGTCTCTCCGCATTAGAGAGTGATAGAACTCCACTACTTC
AGGTATCCGCCTAACTTTGGCCGGTGAATGTTTTAAACCTTTCGGAGGTGGCGGTGG
>2981_SgrAI_305E40_NODE_1_L188
TAATATAAGAAACACTTAATTAGTAACTTGAATATTTCTAAAAATCTTCAATTTATGAAT
CTTACTGAAAATCAAAAATAAAAAAGTACTCCGAATTATTCTAATTATAAGTAGCTGAAT
AAGTAATTTTAAGTATCTATTCAAAAAAGTGTTTAAATATTGTACAGAGTAAAATGAAAT
GTTCTAGTCATTGCCTAAAGGTTAACAGAATGTATTTA
>2987_SgrAI_305E40_NODE_1_L264
TCCGTCATAATCATCGCCGTCGCCATCTTCATCGGAACGATCATCATTGATGTTGTTCTT
CTTCTTCTTCTAATTCCTTTTGAGATGAGCTCCTCCCGAATCCAGCGCTATCGTAAAATC
GGCACCACATCTCTGTTTCAAATTCGGTCGTTTCCGCTGATCCTCCGCCATCGAAATAAT
CCTTGTCGTCATCGGCGTAGTAAACACCCGGAGAATTATTGATGTTGTTGTTTTTCTTCT
TCAAAACCTTCTTCCGCTTCTTATTCCTCCATGCTTTCCGGCAAAGTCCCGCCG
>2990_SgrAI_305E40_NODE_1_L207
TGTAATATTAAAAATGATTCTAAAGAAACCTTTGGTCATTATAGTGAAATGCTATGACAG
AGAGAAGTTGAATTATAATTACCAAAAATGAGATTCTAGCGTTCCGGTCCTAAGTCGTAA
TAAGAGATTAAAAGAGAAGATAAATAGAAACCTGTAAGTCCCAGGCTTAACCCAAATGAA
GAATAATTCAGTATTATTGGATGGAACAGCATGAATAGCATCTTG
>2992_SgrAI_305E40_NODE_1_L239
TCTCTCCTTCTTCATTATTCTCCTTTTCTCTTCCTTTTTACTCTCCAAATACACAGCCAT
GAAGCTCAACCCCAAAAAACTCTTCAAGTCCAAAAAAACCCGATCCATTTCCAGATCCGA
AAACACATCATTCGGCTCCGTAACAACCACCTCCTCCGCCGGGTCCGTGACCACGCCGAC
CAGCGTACTAACCACTACTAAATGGCCGTCTGAGATTCCCGCCGAAGTTTACTCCGAACT
CGTACAAGCCTTCCACATGATTGACGGAG
>2993_SgrAI_305E40_NODE_1_L211
AGATACTTTTGGATTAGAATTTCTCCATATTTAAAATCACTTTTGATTTATGACTCTTTT
ATCTAAATAATTAACTAAAGTTCTTATTATCAATATTTTGTTAATAAAAGTATGCAATAT
AACAAATTTTAAAAGAGTAATTTATAAAACACATATAATAAAAGTTTTATTAATCAACAT
ATAATACAAGTTTGCACAATATATTTTAAGAAAGTTATAATACAAGTACAAAATT
>2997_SgrAI_305E40_NODE_1_L71
AAGCCATTGGCCCTATTATTTTCGGACCTGCAGCATCTCTGACTGCAATTCTATAACAAA
CCGATCCAACAGGAATAGAATGATACTCTCCCAATCCAGTA
>2999_SgrAI_305E40_NODE_1_L212
CAATGATCTAAATTCACAAATAAACAATGTTTAAAATGTAAGAAGTATTCGAGCTTCTAA
AATGCTGAAATGTCATTATACTTTTATCAAAGTGACAATGAGAATGCCAAAGAGAACACA
TGAGATGATGTTAAAATTTATAGATCAACAAGCAACATGTGAGAGAAATAACTAGTGCGA
TAATCTACACATGATCACATAATACTTAGTTCAGTAAACAAGAAACAATAAGTAGTAAAC
AA
>3001_SgrAI_305E40_NODE_1_L258
CTCCGCCTACAATTTCAAACCAAATTCAAAAAGTTCGCCCAAATTTTAGAAAAACAAATC
GGTGATTCACTATCACTAATTTCAATTTTATGAGTTTTGCTATGAAAACACATTTCGCCA
TTACATTCCCGAAATTTTGAAATTCAACTCAAAGAAAACTGCGGATTTCACCTTATTCAA
AAACAACTTCAATTAGTATTTATAATCATACACAACTTTAATTTTCAAATATCATTTTTC
ACTTTAAATACTATACGCTACTTTTCACAATACTCAAGTGATTATATC
>3003_SgrAI_305E40_NODE_1_L226
TAAACAAAGCCCCATCCTAAACCATTCTAAATCAAATCCCCAAGTTTAACATGTCTATTT
TTCTCTTTGAAAATTCTCAGCCTACTTGTCACGACCTAAAATTGGAAAATGACTAGCGCA
TAAAGGCTTCTATGATGTACCATTAGCAATAAAGCTCAAAACCTTACCTAGTCTAATGAA
GAGTTAAACTTGAAAAAACACCAAGATAGAAAATTCACATAGACCGATCGCTATATGAAA
CGTACACAAAGTTCTG
>3008_SgrAI_305E40_NODE_1_L238
AGAGTACATCTGATCTTGAATTTCCAACTGCGAACAATTTCCCCTGCCACGCTGTCAGAT
GTGCCAAGCTGGATATCTCAGCTGGCAGTCTCGCCACGTGTTTCCACGTGGCATCAACTC
TTACGACCACGTCACCGTCTCGGCACATGTATAGTCTCCCGTCATCACCTTCTGTGCAGG
TAAGGGGACACGTGTCGGCCCCGAGGAAGTCCTCCTCGAGGCGCCACTGCCGGGACAAGG
CGGAGTCGAACACCTCAGCACTGCGCTG
>3009_SgrAI_305E40_NODE_1_L108
CCTCTGTGTATTCGTCGCCCCCTTGAACTGAAGAAGAACGTCCCTATATATAGGAAGCAA
AATAGGGTTTGAAATGGGGGGAAAATCAGAGGATAAAGGGAGAATCAAGGTCGGATTCGG
CTATGGATTTGAAATTCC
>3011_SgrAI_305E40_NODE_1_L205
TAATATGGATGAAATAAAAAAACCAATTTGAAATTGAATAAAAGTTTTAAAAAATGTTTT
TCTTAATTTTTGAAAGAAAATTATTTTCCTCAAATTTAAAAAAAATAAATTAATTTAAAA
AATATTTTTAAAAATATTTAATTCAACAAAACATGAAAAAAAATAAGAAAACACTTTAAT
TTTCGTCCATACCAAACACACCCAAGATGAAAAAAATTAGTAAACCCATCACCAA
>3013_SgrAI_305E40_NODE_1_L197
TCATAGAATCTAATTAATTTACTCAAAATAACACTCTTTAACACTTTTCTATTGCTTGAA
CAAAGTGTTATTCAAGCAATTAATAGCAATCTTACTAGCATCCAACTGTAGAACTCTCAC
ATTCATCCAAATAGCACAAAAAACATACTAAACATAGAATCCTAAACAAATACTTTAAAT
CTTAATTAATTTCTCGAATATATATATATATATATATAGTGCTATTT
>3018_SgrAI_305E40_NODE_1_L160
TTTTCATAAGGACGGCTCCAGAAGTCGTCCTTATTGAAAACGACAGTCAAAAAATTAAAA
TTTACCTTCTTGAATATATTTTTTATAAGATATAATTTTAGCAAGTAATATTCTATGAAA
AATTCATGTATTTCTAGTAGTGATTGTTGTATGTTACCTAACCTTATTTTTTGTCTTTTT
TTTTTTTTTT
>3019_SgrAI_305E40_NODE_1_L215
AGAAAAATTACATTATTTATATATAGTTAAAGAAAAAGGATTATTTATCTCCGGCGAACC
CTTGCCGGATTAGAGATCCAGGGGTTTCCGTCACCTTCCTCGTCGTCTGTGTCGTCATAG
TCTCTGTCGTTGTCGTCTGAGTCGTCTGAGTCGTCGCCTGCGTCTGTGTACTTCGTCGTC
GTCGTCCTCGTCGTCGCCGTCTGCGTCTGTGTTCTTCGTCGTCGTCTGCGTTTGTGTCCT
TCGTC
>3020_SgrAI_305E40_NODE_1_L77
TGTGTGACCCGAACTGGGTCAACAACCGCCAGCAGCTGGCGGATTGCGCCATTGGGTTTG
GTCACGGTGCTTTCGGAGGGAAAGGTGGGCGTTACTACTTGGTCACC
>3020_SgrAI_305E40_NODE_2_L121
TGAATATATTTTTTCATTTATAATATTTGTTTTTTCATATTTTTACAGGAGGATTAATGA
ATCTATATCAAGAAGGCAAATACTTGATACAACAACACCAAATTACCAATGTCTAACGGG
AAATCCGATAGACGACTGCTGGCGGGGGGGC
>3023_SgrAI_305E40_NODE_1_L220
TCTTGCCTTTCTCATTCTTAATGCACTTCAGTTGATCCAAATCGCAAATTTTTCACTCTT
TTATGAGCCTATACAATTTTTTATCCCCACTGTTTCCCCTAACTTGATATATATGTGCAT
TCAAAAATTGCCATCTTAATACTCATGTGTTTATAATATTGTCCCCGTAAAACAAACTCT
ATGGAGGAAAATTTATTTATTTTTATTTATTTATTTACAGCCCCCGTATATAAACTTTCT
ATTGTGTCAT
>3024_SgrAI_305E40_NODE_1_L229
CCTCCATGCATAAAAGCCTATACAAATTACAAACAAAGCAAATTCAAACAAGTTATTACT
AAAAAAACTTGTTTTTTCTGGTTTTTTAGGTCAAGTATCAAACTTGGAGGCAGTAACACT
TGTAAAGGGAAAAATTAGACTAGTCACATAATCGAGTTAGATACAAATACATGGGGAGTT
AGAAGAGTAGTACACCAGAAGAAGTTGGTGCAGTCCATCTCGAAAGAGCAAAATCAGATC
ATTCAAAGGGACAGGATGT
>3032_SgrAI_305E40_NODE_1_L229
CAATATTAATTAATTCCAACTGATTTTGGCTAAGATGAGTACACATTTCATCTTCTCATT
GGTCTTAACTCAGATTTCCTTCCACCCATTAAGATAAACTTTGTCTCAATAATAAAGCAA
ACAAAACACTCCACCACGCAAAACTAAAAAATCAGTCTCCATTATTGCAATTTTAGTGAT
TAGAAACTTCACATTAGAGAGAGAAAGTAACGAAGTAGAAGAACAACTCACAAAAATGGT
GGCGGAGAGCTGGAGCACG
>3041_SgrAI_305E40_NODE_1_L235
AAAATGGACAGTATAAAATGCTTCAGTTCAACTTTTAGAGTAGAAATCGAGAAATTAGAG
GAATTCTGTTGTTGAAGTTGTTGATAGATGTGGAAAGTATCAGGATGCCTTCTTTGGTTA
GCTTGTGACCGCTTGATTGCTGCCATGAGAGAATTCGAAATAGGCGGCTCGTCTAGGGTT
TTGGCCGTGGGCAAACGATCAAGAGAAACGCTGACGCTGAGTTCTAAAGCTCTAAATTGC
AGCCGCGGGGAGTACGCGCAGCTGC
>3042_SgrAI_305E40_NODE_1_L90
GGGGGGGTTGTTGGTGGAGCGCTGGTGGTCGACGGAGGAGCAAGTGATTTTTATGGGTTT
TTGGTACGGCGTGAAGGAAGAGGAAGAGCGGGACGGAGGGAGACGAGGGTGGCGGCTGCT

>3042_SgrAI_305E40_NODE_2_L111
TTAGAAGTTAAACTTGAAACTTAAAATTAAATAAATGGATATCACATTTTCGTCTTGGTG
CCACTGTTTTGATTTCTTTGCCGGAATCCAGCGCGAGCCAACAATATCTCCGTCGCTGGC
CGGGGGGGGGGTTGTTGGGGG
>3046_SgrAI_305E40_NODE_1_L167
CTACACCAACACCCCTAAACCCTTACTTTCTTCCTCACTTCACATTTTTTCCTCAACCTT
TTGAGCTGCCGGACCCCATCTCCTTTTTCTCTCCGTCTCATGCCAACAACCACTGCCACA
CCTTGACACCACTGCCGGCGGAGCCACCGGCCGCCCCCTCCTCTGCAGTGTCCCTCTCCA
TTTCCGTCCATCTCCAC
>3047_SgrAI_305E40_NODE_1_L160
TAAATGGTTTTCTCTTATCACAAGCCTTTTGATATCTATGATACACGTAGAAATGAACAT
CTTTGAGCAAGGAATCCCTAGTTGAATGATTCCCGATCAATACAATATCATTACTCATAC
TGAAACTTACAAAATCATCTTTTTGAAGATCGAAGAAATTCCCCGGCTTTGAGAAAATTT

>3050_SgrAI_305E40_NODE_1_L226
CATATTTTCATAATATTCGCATAGCAATTCAAATGTAGTATTTTATGGATAAACACAGAC
ATTATTGTGAGTTTGTTATCAAAGAAAAAGAAATATAAAGCAATGAAAAAAAAAATAGAT
GGTGAACCTAGTAATTTTTTTTGATTCAATTTTTGGTGGAGACCATCATTTTATTAATAA
TCAAAAAACAAATAAACAGAGCATTACGTAAAGAAATACGACCTACATCTATGATGAACT
CTAGCACCTAAGGCCT
>3055_SgrAI_305E40_NODE_1_L225
ATACAAATTTAGAATTTTAAATTTATGAGTTTTTATAATAATATTATGTTATTTAATTAA
AATATAATTTCGATAAAAATTATTTCACGTGAATTTTTCGTGAGGTTAAACTTTGCATTT
TTCATGAGTGAGATGATTTAATTAATAGTCATACAATTATGTTAAAAGTTTGTGGAAAGA
GCACAATTATTCAATTGTATTCTCAATAAAATATATGTGACTTGCTTTAGATATCAAGCT
TCAAAAAATTTTAAA
>3058_SgrAI_305E40_NODE_1_L244
AAGTAGTACTATATATTATAAAAATCTTCCTTCTCCCCAAAAAGTAACAAAAATCGAAAC
AAGGTGTAAGGGATGCTTATATAAAGTTGGGGAGGCTACCAATCAAATGAACTGATTCAC
CAGACGTCTGCAGGAGAGACCACCGGAGCACCAAACGCCACCCAACTACCACCATTAAAT
TCCTCGCAAAATTCCAAAAAGAGAAACAAAATCTTCCTCAAAGTTATCGATGAAGGATTT
TCCCCAGTAGTTGTTTTGTTGATCCTACAAATTC
>3062_SgrAI_305E40_NODE_1_L267
TAATTTTTAATACTATGCACCTTCAATGTATTAATTATCATGCCCCATAATAAATGCAAG
ATAGCTAAATACGGAGTAAATAACTGACGAAAGTAATTAAGTAGCAAGTCCTTCCTAAGA
TCGTTGCTCTCTTATTTTGAGTTTTTCAAAGCTTTTGGCAATACAATCGAAACAGTAATT
GAATTTTGCGTGAAGCAACAAAAGCTTTTTTGATAATTTAAGAGAAAGTCAAAGTAAAAT
ATTTATCACTCAATTTATAATACATATCAAATAAAAATGTAATAATATATGTCGTTG
>3066_SgrAI_305E40_NODE_1_L171
AGAGTTTGGGGATATCACTTGGAATCGGAGAAGATCTCGCCGGAATCTGTTGCCCGCCAG
AAAACTCGAGCCAGAAACTGACCAGACTTCTGACAGGAAGGTTGACAGATCTGATGCTTG
CTGGAATGAAGACCAGCAGCAGCAGCAGCCTCAGCCGGCGACACAGACGCAGCAGACGAC
AGACGACGACGCCGATCGACG
>3074_SgrAI_305E40_NODE_1_L225
AATTTAGTCTGGGCTCAACAGGCTCCAAACACCGGACGGGAAACAAAAAAATTAATTATA
CCTCGATACGAGGAGGACCCTCTCACATCCTATATATAGTGAGGCGGAGACCCTGAAATA
TCCCCGCAAATTAAACACAGCCATGATAGACGTGTATAGTACCATTAATTACGTCGCAGA
AAACTTCTCCCCTCCGCCGCCGACTCTACCGCTACCACCGCCGTCAACGGCGCCGATGGT
GAGCCGTTACGAGCT
>3076_SgrAI_305E40_NODE_1_L220
TGGAGAAGGACGTCCACATGGCAAAAACTAAGGTAGCAGAGCACCGCGACGACGGCGACG
ACGGGACCAATCCAATCTGGAACCAGGTAGTGAAGGTGAAGTTCCACGAAAAGCTGCCGG
GAAATGACATCATGGCAGCGTTAAACGTAGACATTTACGCTCACGGTCACCTTCGAGAGA
AGCCGGTAGGGAGCGCTCGAGTTCTGCTCTCCGATGTGTTGAAGGACACGTCGTCGGCGT
CGGAGATGCT
>3078_SgrAI_305E40_NODE_2_L137
TCCCTGCGAACCAGACGACGGCGCAGACGAAACCAGACGTCCGGCGAACCAGACGAACAC
GTCCAGACGACGTGAATCAGTCCGGCGAGCCCGTTGACTGCTGAACTAGTCCGCAACGAA
TCACCGACCAGCAACGCGATCGAACCAGACGGCGAACCAGTCCGTCC
>3085_SgrAI_305E40_NODE_1_L300
TTGAAATTAAGAACGGTTACCAAACTTTGGCCGAGTTTTTAGGGTTCTTGAATTCCTACT
GTCGCCGTCTCTATCCCCGTCCTCCGTGTCTCTCCCCTGTCCATTACTGTCTGTCCCCTT
TGAACTGGAGAAGAAGAAGTATATATATAGGCTGAGGTTAGGGTTTTGAATTTGGGGAAA
ACGGTTGAATCGACCACCAACGCACGCGTGAGGAGACAAGGGTTCTGGGGGTGTGCGATT
GTCGGCCCGGACAAAGGGTATGGGCGACGTTTGGATCGTTGGTTGAGCGTGCGAAGGGTT
GTCGGGTATGGGCGATGGTTGAACGGTTTT
>3089_SgrAI_305E40_NODE_1_L254
ATAAATTCGATATAAAATGAGACGAAGAGAATATAATTTAATAGATATACACGTGGAATA
CATGAGTCCGTGAAGATGCTGTGACCAGCGGGACCCAACGCTAACGAATGGCAACGAATC
ATATCCTTATCCCGCGGATTACACACTATCATCAACTACCTTCTCACCAGAACTAAATTT
ACCTCTAAACTCAACTCCAACTATTATCATGGCTTTCTCCTCGCCGTTGTTTTCTCCGGT
TAACTTCACCTTAAACCCCAACCCCCAACTCCATCATCCTAAAT
>3090_SgrAI_305E40_NODE_1_L206
AAGCAAATTCAGCTGAAAAGTGCGACAATTAGCTACAAAATACAACAAAAAATGAAAGCC
AAAAAATAAAAAAAGAATATACCTTTCATTCTCTGTATACGCCTTTTGATTTCTTGAGCA
CAAGCTTCACAATGCATGTGAACTTTCAGAACTACAGTAATCACTTGAGGCTGCAGAAAC
AAAACAGAAATATCAAATATTTATATATATTTCATCATATAATTACCTCAAAAGCA
>3091_SgrAI_305E40_NODE_1_L210
TATATCTAATATGATTCACATATATTTAATATGCACTGACTTTCCTGCTTGCCTTCCTCC
TGTATTGCTTGCCTCTATCCTCTCTAATTCACGTCTTTGTCTCTCTCATTCACCTCTCAC
TTTATCATTCTATATTTTAGAATGTATCTAGTAGTAAAAATAAATGTATTTATGAGTATT
TGATTTAAAATTTTATATAAAATTATTAATCAGTAAGACAATATGAAACTATTT
>3094_SgrAI_305E40_NODE_1_L154
CCAACAACCTATTATTGAACAAACAAAGAGAAAAAAACTCAGTTGTCCAATTAAGAATAA
CCATTAACCAAAAGCATCAAAGGATGAATCGAAAGAATACAAAAAGGAAAACTTATCAGT
ACTTTTGGGCTTGAGAATCAGCATTGTAACGGTGCCTGCATGATACAGATAATTTTCATT
AACC
>3097_SgrAI_305E40_NODE_1_L221
CTGAATGATATGATAATAATAAAATTTGATTAATAATCAAACAAATATTATATCTAAAAC
AAATACAATAAGAAATTAACAACATATATCCCAACAAGCTCTAAAAAGGTTTATTCCTTC
TAGAAATCCTGCTTCTTCTTTATATATATTTTTTATATTTTAAATCTCCTTTTAACAAAA
ATCACAAGGTTTCACTAACCATATTAGTAAATTATGTTACTCATGAGCAATAATTAA
>3099_SgrAI_305E40_NODE_1_L229
CACCACGAGCTTCGATATAGAACCCGGAGTACCGCTGTCGATTTGGGGACTTGGGATTTT
CGATTTTGAACACCTCCAGAACAGGATGAACTTGCTTGGAATTTAGTTGCTTTAAAGGAA
TAACGGTTAAAGCTTTCCCTCAAAAATCCCCCTTTGACTGGTGAAGAAGGTGAGTATATG
TAGGAAGGAAAATAGGGTTTTGAATTTGGGGAAAACGGTCGATTCGACCCAAAGGTGTGC
ACGTGAGGGACAAAAGGAG
>3105_SgrAI_305E40_NODE_1_L241
TTTAGAAGAACTTGAAGAAATATTTAAAGTGGAAACATAACATAAAAATTTGCATCTAAA
TTTTAAAATTCAATTATCACATTAAAGAGAGAAAAATATAAGGTTAAAAAGATAAGCAAA
AAAATGGAGAAAAGGTTTTGGCTAGAATCCAACTTAGATGAATTTATGGAAGTTAATTTA
AACTTTGTAGTTGTTGTTGATCCGGTATCATCTTGAATCATGACATCAAAGTAACATTTG
TTAAATGGATAGTATAATTTGTTTCAA
>3109_SgrAI_305E40_NODE_1_L222
TCTGAAAAAAATGTATAATTCTATCAAACTCTTGTGATAAATCAATACTGATGTGAAGAT
AATTTCTATATAAATGTTTACAGGTGATACACCCATTTCAATATAGTATTAGACCATGGA
GAATCTTAGATCCAAGACTAGGTTTTTGAACAAATGGTAGTGAAACAAGGAAATAATTGA
ATGAAGGAAAGAAGGTACTGACTGCTCCATTGCTTTGAGCCATACAGGTTCAGCCTTGGC
TAAACCTTTTAC
>3123_SgrAI_305E40_NODE_1_L208
TTCAAACCACCCAAATATTAAAAATTGCTTATTTTATTTTTATTATGTTTTCGTTTTATT
ATACTTTTGCTGTAAATCTTGTTGACACCGAATTTTTTCTGTCCACATCACAATTTTCCC
GATTTATTTTTAATTTTAGCAATTTTGAAATATCTTTCAATTTTACTCAAAAAATATAAA
AAAGAAATAAAAAAATAAATAATAATTAATCCGGGCGCGTGAATCTCA
>3127_SgrAI_305E40_NODE_1_L170
AATCTTGTTTACTTAAAAAAAATATAGGATTTTTGACCTGAATTCTATCAAACCGTGACT
CCGCCCTAGCATGTAGCCAAGAAAGAATTAAATTTCACGACTCAAATGTGTTGTAGCTCT
ATAGTTTGAATGAACTGCTGATATTGATCCAAAAAACAGATTTTTTCAGGTGTAACGTAC
ATATTATGAG
>3129_SgrAI_305E40_NODE_1_L215
AAAAATACAATATAAATGGATTCTTAAATTTGACAACTTTATAATAAAATAAAGTTGTGC
TAACCCAGTTTACTTGCTCAATGTTTTTTGTTTTTTCTTCATCGAAATTAAACCCTTTGT
TAATACAAAGGGAATTATATTATGAGTTATTTTGTTAGACGTTTAGGAATATAAAACAGG
CTTATCGAATACATCCTTCTCCACAGTAGACAGCTTTGGCAAAAGTATTAGTACAATATT
TTACT
>3131_SgrAI_305E40_NODE_1_L226
ATCTTGACTGTTCATTAATTTGATCCAATGGCTAAAATCAATTGTCGATGCCTTTCCATT
TTATTTCCAAACACCCCCAAACCCTCATTTGGTCTCACTTTTTTCCCTTCCACAACATTA
GAGAAACAGCCTCCCCTATACTCTCTTCTCACGCGCCACCCATCTCTTCCACCAGTGTCA
CTTCGCCACCGCTAGACAACCATACCAAATAAACCCCATTGTCTCTCCAAAACCGACCAA
CAATAGCCAAATCCGT
>3132_SgrAI_305E40_NODE_1_L206
TCAAGGCGAATATTTAAGATTTCTACTCATATAATTTCAATTTTTTTCTAAATAAAATGT
GACTTCTATTCATATGATTCCAATTTTTTTCTAAATAAAATGTATGTGTAAATATAACTT
TAAATTTCAAAAATTACAGTTTCAAAAACTCATGATCTATGTTTTTAAGTAGAACTCTTT
TTAATTTAACATATAAATATATCATATGTAATGTAAATTGTCATGAAAAATATCTA
>3137_SgrAI_305E40_NODE_1_L222
TGCATCACAGTACACAACGGACGCACCCCACTAGATGATTCCACCGTACTACTCAGACTA
CTCTCAGCCGGCCTCGAATGGTGAAGATTTTCGAATTGATTCTGCCCATAAGGGGGCAGT
ATGGGGAAGTTAGTTTTCGCTTTAGCTCCATGAAAGGACCTTGCAGCATCGTCATAAGCC
CGTGCAGCATCCTCCGCTGTATCAAATGTACCCAGCCATACCCTAGCTTTTTTCACCGGA
TCCCTTATCTCA
>3142_SgrAI_305E40_NODE_1_L247
TGTGATCGATTTATTCTAATTTTTGAAAAAATATTTTTTTATGATTATATCCATTAAAAA
GTGAATCAATTCAAATAATACTAATTTTTTTGAAATTCAAAAAAAAAAGAAAAGAAAAAT
ATAGTCAAATTTTTATTTTTTATTGGACACCAAATAATTGATGATGGAAATTAGGAAGTG
GTTGATTGATTGGTAGATACTATTGATATCACCTCTTTATAATTCTCTATATCCACCAAA
TTAAAGCAAAGCAGATCCCCAAAAAATAAAATAACTC
>3143_SgrAI_305E40_NODE_1_L239
AAATTTGTCAGAACTTTTTCGAAAATTATTTTTGTGTCCTCCTCGCTCACATCTACTCTG
ACTTGTATCTTCTCAGCTTCTTCGGATTCAACAACTATCTTTGCATTTTTAACCCGTTCG
TCATCAGCTAAATCTGAATTAGCAGCCGATACTGATTTCACCAGAGATCTTAGGCATCCT
TGCGATAATATACAGTGCTTCAATAACCCCTGATTTGTAACTGCCGTTGCTGGGTAAAAT
GCTACCTTCTTTGGGACAATACTGACGGT
>3147_SgrAI_305E40_NODE_1_L236
CATTTTTTTTTTGTTTTTATGCAAGTAATATCATACACAAAATAAATATTAGCTAGACAC
TGAACAAACCGGACGGATCTAAAGATCAATTTTTCAGAATGCCTTGACCTTTGTCGTCAC
TTGAGTTGGTGGGATGTTTCCGGCAAGGGGTCGTTTGGTTGCTGCCGATTTGGGGGTTTT
GCATGGTGGCGGATTGGTGACATAAAGGAGACATTTTTGTGTCTGATTTAGTGGTGTTTT
GGGGAAGATTTTCCAGCGGGTTTGGG
>3148_SgrAI_305E40_NODE_1_L263
CACATCCATTTCACTCTGAATCCATCAATATTAATAAGCTGGTTGCTTCTTCATCAAAAA
ATAATGGCAATAAGCTGCTTGCTCATATGGTTCAAAAATACCACAGCTAAAAGCAATAAC
CTTATCGAGATTTACTCTGTTGAGAATCTATAGGTACTTCAACCACTAAACTCAACTCAA
TTAGCAAATCGAACTAATTCATTAGCAATTTACACAAAAACGTAAACAAAAACAAGTAGC
AGACATAGATAAACAAAATTCGTCGTGTATGATATCGTATATCAATCAATCAA
>3152_SgrAI_305E40_NODE_1_L121
CGGCACTAGTACTATGAACTCCGGCAAGCCGCCGGCAGGTTCTCCGACGATGCACACGGT
AGCTCACTACTCATTCTTTCCGGGAAGACCAAGGTGGCCGGCGAATAAGAGAGATCTGAC
ATACGCTTTTCTATCGGAAAACGGACTAACG
>3155_SgrAI_305E40_NODE_1_L238
AGGAAAGAAAAAATAACAACAAAATTCTAACTATAGCTATAAATTATAATTTTTTAAAAT
AATTGTGATATGATGTAAATATATATCATATGTTTGTGTAATTATGTAATTTACCTTTTT
TTAAATGTAAATAAAATATGACTATACGTTGTAAACTATTTGATTTTTAATATTGAGCTA
ATATTAAATAAAAAACAATAAAAAATCATTTAATAAGAAGGATAAGAGATAATTAATTTC
AAAATTAATCTTTAAATAAATTTATTTT
>3160_SgrAI_305E40_NODE_2_L91
AGGCTGTTTCCTGGTAACCCTCATCTCAAAATCCATCCGCAGAACGGCCTGGAATCGGAG
ATGATCTCGCCGGACCTGTCGGCCGTTTGAAAACTCAAGCCAGAAAACTTACCAGATTGC
T
>3166_SgrAI_305E40_NODE_1_L229
TTATGTGACAATCTTTTTTTGGTAATTATTTCAATTAGATGATAAATGCTTTCTTATATT
TCAATTGTAATCACAAAATTGTCATAACATGTTTAACATGACAATTTTCATAGCTCTTAT
TTTTGTCTCTCTAGAACTATATATGCTAAATCAAACATCATTATATAAATAAAATTGAAA
GGGATAACATAAATTTGTGTTGAGTTATCTATATAAGTGAGCAAGTCCCTACGTCTAATA
TGCACAATATCTG
>3170_SgrAI_305E40_NODE_1_L82
CACCGGAACTGAAACCGGGACCCGACTCGGACGTCGATGTTTCCATCGAAGAAGAAGAAG
TAGATCCAGTAAGTCTTTGTACAACACTCATAAAGTCACTAACCGTCGTGTG
>3174_SgrAI_305E40_NODE_1_L179
TATAAATCTTAATATACAATTGAGCATATAACTAATACAAGCATTAGTTATACGTGATAT
GCAAAAATATACCAAATAAATTATTACTAATAGAAAGAGTTAATGCATGCATTATTTAGA
TTTATCTATGTTTCACCTAATTTTGACCTTATATAGCCTAACATATATGTATTTGAACAT
ATTTAGACACATCAA
>3176_SgrAI_305E40_NODE_1_L220
AAAACTACACAACGAAGCAGCCATTGTTGCCTCCATTAACAGTAACCAAATGATCAACCA
CAACATCACCCATGACAGCCCCAAAACCTTCCTAAACCGCAGTCCCAAAAATCCCAAAAA
CCCATTGGAGAACACCAAAACCACCACCCAAAATAGTGAACCCCAAAACCCTTTCTCTGT
CAACTACATCTCAGACAAGGAGCTTTAAGCTCTCACAAATCGAGCAACTAAAAAAAAGGG
GGGGCGTCAG
>3184_SgrAI_305E40_NODE_1_L99
CAAGAACATTCTTAAATGCTATTTAAATAATTTTCTAAAATTTGACATACTAATTAATTT
AAAATCCACATGCAATGCGCGTGTAGAATTACTAGTATCTATATATAAACACATAAATAA
TTCACTTTT
>3184_SgrAI_305E40_NODE_8_L85
AACAACATTCTTAAATGTTATTTAAATAATTTTCTAAAATTCTACATACTAATTGATTTA
AAATCTACATGCATGTAGAAGAACTAGCGCATATATATATATATATATATATATA
>3187_SgrAI_305E40_NODE_1_L254
TATGCCGCGTCCTGTACCTCGATTTCTGCTAAGCACCACCTCATCTTCCCCACAGCCGGC
GGATCCTCCGTCGACTCTCTCGGTGGAGCCTGACTACGTCATTATCATCGCAGCTCTGCT
CTGCGCACTCATATGCATCCTCGGCCTCATGTCTGTAGCTCGGTGCGCTTGGCTCCGACG
AGCCGGATGTGAGTCGCCGAACAAAGGATTGAAGAAGGAAGTGTTGCAGTCGCTGCCCAA
GTTCCGATTTGACCCTTCGTCAACAAGTAGTGGCTCCGCGGGGG
>3188_SgrAI_305E40_NODE_1_L231
TTGTTGAGGCTAATGCATAAGTGGTTAACTTATCTACCTAACCTAATGAATATTTGAGAA
CATCCTAAAAAGCTTTTCCAAAATTCAAATAGAAAGCATCCAACAGATACACTTTATCAC
GTGTTCAGATGTTCAATTGAAATATACCAACTAATTTAAGCGACTGTCAATGTATTAGTC
ATAATCCTTTTGCGAAATTAATACCAAATGATTGTACAAGACGAGTAGAGGAAGATAGAT
AGGAGTTACCAGAACAATGCT
>3190_SgrAI_305E40_NODE_1_L184
AAAAAAAACACACCCAAAAAAAAAAAAAAAACAAGAAGAAGAAGAAGTTTTATATGCATA
GAGTTGTATGTATAAAAAGTAATTTTTGAAATACTAGTATGATATGATATCCTATGCATC
CATTTTGCTGTGTTCCAACAATTAACAACAATTGCGAATCCTCACCGTTACAGATGCCTC
CGCCGCCGATGCCGGTGCCGGAATTTACTAGATC
>3196_SgrAI_305E40_NODE_2_L113
CCAACATAAGCTCCACAATATCGATGGCAAGCAGCCAACTTGTCCTGATCATTTTTTTGC
TCCTTGCATTAGCCATTCCACTTACAATCGCGTATGACAATGTGCCAATTAAGTCTGTAG
AGAAGAC
>3198_SgrAI_305E40_NODE_1_L192
TTAAATGGAAGCAGGGATGAGTTAGTTGACTAAAAATTTTTTTTTAAGAAAATCAAGGCT
TTACATATTTGGTAGTGTTTCTCTCACTTTCTCCATTTATTATCTTTTATATAGTGGTGG
GGTTTTCTCTTTTCTTTTTTTCCTTTTCTCTTTTTCTCTTTGTTGTTGTAGTAGTGTTCC
AACTTGCAAGCATAATGTCCCATGCTCCACAAAA
>3199_SgrAI_305E40_NODE_1_L215
ACCTCGAAATTGCATCCAAGCTCTCCCATATACTTTGCGGAAAAAACAAAAGAGAGTAGG
TTAAGAAACACCTAAATAACAATTTTCTACATTTCTCAATATTAAGCTCCAACTTCACGT
TTGTGGATGGTCTAAAATCAGTTCAATTCTCAAGCTTCAAAATACTTCAAAAATCACAAC
AACAATTCTATACATTTTTCAATGTTCAGAAATCAATTCCATTGTCAATATTCACTATAC
ATTCA
>3204_SgrAI_305E40_NODE_1_L223
AGCAGTAATAATAAATAACATAAATAAAAACAATATATGTGGACCCCATTTTTTTCATGC
AATGACGAAACAATTCACTCAAAATAAAATAATAAAATAAAATAATAATAAATAAATCCA
CACTCTTTACTAGCTATATATAACCACCACCTTTACTCATCATCTTCATTCCATTCTCTC
TCTCTTCCTCCTCCATCACCGTTACTATCACCACTACCATTCATCCCAAAACAGAAATTC
CAAAATTTTGTAA
>3205_SgrAI_305E40_NODE_1_L203
TATATAATCAACGCCAACTAATTTGAGATAGTGTGCCATCCTGCTATAACATTTGGGCAC
ATTTCATTCAAACAACAACCACAGCCCGAGTGTAATTCTAAGAGTGGGGTCTAGGTAGGG
TGGTGTATATGCAGCTCTACCCCTACATTGTTAAGGTAGAAAGGTCATTTCCGGGACACT
TTTGGCTCAAGTAAAGCATATAAAAAACAAGTATGCAAAGCAAATAAGTGGCG
>3206_SgrAI_305E40_NODE_1_L223
AAAATATTATTTAATTTTACCGCTTTAGACATTCCACACAGATAGATGAAATTAAAATAT
TATGAAAAAAAATAAATTATTATTTTTAAGTGGAGTGAGTAAAAGTTATATACACCCACG
ATTTTTAGCAAATTTTTTGCAAATGTTTTTTTAACCTAATTACCAAATTAAAACTCTCAA
AAAGATTATGCAGAATAAATATTCTGAGAGAGAAAAAAGGTTTTAAATGAAACAAAAATC
CTCAAAAATTCTT
>3213_SgrAI_305E40_NODE_3_L82
CTGATGTATTATTAGGCAATGTAAAAGATGATTGCGGGGATAGACTTGAGTAATCGTTTG
ACCATCAAGTCCTCTATAATTTCGTTCTAACACTTGCACATATAATGGCAGG
>3214_SgrAI_305E40_NODE_1_L222
AAGAGAGGAAGGAGCTATTGCGCAAGCCGACATAGGAAAGTACCTGACTGAGAGAAGGCG
TTCCTCTAACCATCTGAACAAAGATCTGAAAGAAGAAGACAAGCCAGTTAAGCAGCGACC
TCCACGCTGGTAGAGTCCTCGGAGCGTAAACGTCGGCGGCCTGAGCCAGCTCCGCCATAG
GTTCACCGGTAAAGAAAGAAGATGCACAGGATGCTATCGTGCACTGTGGGTCACGTTTCA
CCAATTCATCAA
>3220_SgrAI_305E40_NODE_1_L213
CCGACATGGCCGCCCAGCGGGCACGTCGGCGTGCAGTGTGGGCGCACGCTGGCATGCACG
GCCAGTCCGTGCTACGCAAACGAGCGCCCACAAAAACACGACGACGGCGGCGGGCTCATT
GCGCCGTCGTGGAAGGTCCGTGGCGGCATTTCCAAGTGCGGTCCGTAGGCTACTGGCGAG
GAACGGCGACGCCTTTCGGGCGTGCGGTGAGTTCTAGATGCTCTCATGTCAAGCTCTAGG
CGC
>3222_SgrAI_305E40_NODE_1_L124
TCTTTACTTTGAAGAAATTAGAGTGCTCAAAGGGAGCCTACGCTCGGTATACATTAGCAT
GGGATAACATTATAGAGTTTCGGTCCTATTACGTTGGCGTTCGGGATCGGAGTAATGCCC
AATGACATGCCGAGGGCGATGTCGCGCCCAAGGA
>3235_SgrAI_305E40_NODE_1_L228
AACGGCTCATATTTCACCACGCGCGTCGATTCCCTCACGCGCCCCACTCGCCGCCCTATG
GTATTCCATATTGGCGAGCGCATTCGTTTATACACCAGTTTTAACCACTCCACCACCTCC
GCCATCGACGGCCGCTTCGCCGCCGTCTTACGGACGCAACGCACTGCCACTACTGCCAAC
TGACGTAAAGCTCCGTCGTTCTCCGGTGAGCTGATCCTCGGGTCGTAAATCTCTGTGTAC
TCGCCGGATTTTATCAGC
>3241_SgrAI_305E40_NODE_2_L107
TTATTTACAATTTTGATAAGATTTGCTAATAACCATATGGAGTTGATTTTAGAAAACTTG
GATTGAAGTTAAATGACAATATTCTATTATTGCAATTTTTATAGTTACTTTCAAATAGTC
ATCCTTTTTTTTTTTTT
>3242_SgrAI_305E40_NODE_1_L182
GAAAAAAATTAGATATAGCATAGCAGCTAAAACGACGAGCAAGGTAATTCTACCAGAAAA
AGCATCATCAAATAGCAAAGTAATGTGAAAATCAAAAAGCAATAACAGCACAACAATAAT
CGCACAACTAGCTAAAAAATTTCCAGTCCAAGCAAAAGTTAATTTACTTTTGAAATTCGA
ACTGTGCTACATAAAT
>3243_SgrAI_305E40_NODE_1_L282
AGCCAAAGCACATGACAAATAATGTATATATAAGGTAAATATGTAGCAGTAATCAAGAAC
TCACGCACAAATATATAACAGGAACAAGTATAAGTACAATCAAGAACTCAGCAGAGGATT
ACTATTCTACAGAATTGAAAAGTTTTGCATTATATCTTTGAGTAAAAGAAGAAGATAAGT
ACAAAAGCATGACAATCAATATAAGATACACAGATTATAACAGTAGTTGAATAAGAACAG
TAAACTCTCCCCTAAAAATTCAGTAGCACCAGCAAAGTGTAGTGATAATGATACAACACA
AAGTGGAAGGAT
>3245_SgrAI_305E40_NODE_1_L190
TAGCTCACAGTTCATGGAAACAAGTGGTTGATCAAGTCAAACCTGGTCAAGTGCTGAAGC
AAATACATCTAAGTTGTGACCGTGACTGACGATTTGCTTTGCGAGTTCCTCGTAGAAATG
AATAACCTTTCTGAAAAAGGGTGCAGCATCCTTGTGTAGATCCGGTGGACAAGGGTTGTT
TGGTTTGGTTCATTGTTTTCGCTGGAGCGGCGGCTGGTGG
>3248_SgrAI_305E40_NODE_1_L184
CTCCCTCGTCCTTCACTTCCTTGTCCTCTTGCTTGACTTCTCCCTCTCCCTTTCCCTCGT
CCTCCACTTCCTTTTCCTCTTGCTTGACTTCTTCTTCTTCTTCTTCTTCTTCTAGGTCTT
CAGATGGATCAGATTCCCAAGATGGTTCTGGCTCTGGGGCTGGGGCTGGGGTTGGGGTTG
GGACTAGGGGTGCAGCTGCTGGTGACGATGATGA
>3258_SgrAI_305E40_NODE_1_L155
AGAGAGAGATTTTCAAATCAGACTTCAAGTTGGTGTGCCGCGTGTTAAGAAGGCAGAGAC
CGCCCCAGGCTTCGCCCTAATTCCCATCTAAGGTTGAATAAGATTAGATTAGTCTCGCTA
AATTCGTTCTCGAATGATTCATCGATGGAATTAGGCCTAGGTGTATGAA
>3260_SgrAI_305E40_NODE_1_L205
CACCTACTTTTCTTTTAAGGCTATTTAAAAAAGAATGATCTAGTTTTTTTTAGTCCGTTT
AAAAAAGAATGACCTCTTTTTTTTTTACAACACTTTGATTGTAATTTTCCACGTGTTATG
ATTAAAACCACAAAATTAATAGGTATTTTGGTACATTTGATATAATTTTAATATAAAATA
ATCACAAGATTAAAAAATCTTCTTTATTTTTTTAAACTCCTTGCCAAGTCAAATT
>3261_SgrAI_305E40_NODE_1_L216
CAAAATGGTCCCCAGAAAAAAAAAAACTCATTCATATCTAAGCGGACTAATAAGGAAAAT
ACTCCATAGATCATTGTTTCTTAAACAGATCAACAAGGAAAATATCTCATTATTTTGAAA
ACGAAGAAATTAATCTTGTTGTGAAAATTTAATGTACTTTGCCTTTGCGCACTGATATTC
ATAGCTTTTCAAGAAATTTGTTTTTGCTACGAAGAAGAAGCCAAAATTATAAACTTTCTT
CATAAA
>1_PStI_305E40_NODE_1_L201
GCATTAGAGCCTATATGATCATGTAGATAACCTAAATAGTTTTTCTCTTTCAAAGAGTCT
CCCAACCCAAAGTCAATTTTTTCACAGTTATACTATTGCCTTTTCCAGTGACTATTCCAA
TGGCACCAGTTCTCTTTACTGTGACTACTGTCACAACATCAAGTCTCTTTCCCATGACTG
TTTCAAGACCTATGCAGCACCATGCTTCATTTCAATAATTGTT
>35_PStI_305E40_NODE_2_L235
TTGAACATTTTTCTTCATTTACTATAGTTAGCATAGACTCTCTAGGTCTTTGTTGTAATG
GTCTTGATGGTCAGTGATTTGTTTTGGTTTTCCATTATAATCCACTAGGAATTTTGAACT
TAGTGTGTTTTATTATATGCTTTTAAGATAGAAATCCAGAAAGAAGAGCTCCTAACAAAG
ATTTGGTTTGTTCTTTCTAATCCTACATACTCTTACCTTGTCATTTGCATGGATTGGAAA
TGATACATTTTTGTGGC
>44_PStI_305E40_NODE_1_L215
CGGCAACTTGTTGAACAAGAACTAGCAAAAGTTCAGGAGGAGATCCCATTTTATAAAAAA
CAGTCTCAGGCTGCTGAAGAGGCAAAAACATTAGTTTTAAAGGAACTAGATGGCACTAAG
AGACTTATAGAAGAATTGAAGCTTAACCTGGAGAGAGCACAAAAAGAAGAGCAACAAGCA
AAACAGGATTCAGAACTTGCCAAGCTCCGGTTGGAGGAGATGGAGCAGGGGATTGGC
>48_PStI_305E40_NODE_1_L348
GTGTTATGTGCATGGAGGTGACGATGAAAATATTGATTCTCATGTAAAACCTTAAACGCT
AAAGCTCCAGTGGTCTCTATTGGTACTGCTGGTCCAATTAGCAAGTAGTGATCCTGACAA
ACTGGCGAAGATGCAGTCCATCTTATCTCAATTTACAGAGGAGCAAATGAATAGAAATAT
CTTTTAGGAGATCTGGATTTCAGAAATCCAACATGAAGCCAGTGTTGACCAGCATCAAAG
GAAGTGCAACGATATCTATTCCTATGACTATTATGGTGTCTAGGATAGCATAAATGTTTG
TCGGTGAGCTTGTTGAAACAACTAAAATGGTGATGGCAGAGAGAAAAGATACCAGACCAA
TCAGGCCATG
>58_PStI_305E40_NODE_1_L300
CTGCTGCTTGTTGATGTTGTGGTTGATGAAGTGTTTTTCCATGAGCATTTACATACAAAC
CACATTTTGAGTATTTTGGGGAATCACATCTTTATTATCTGAAAGTCTTGGATATGTTTT
CTCTTGCTTACTCTTAGGTACATTGTTTATTCTCCTTTTTGCTTTTTACAGGCGAAGAAC
CTTGGTGGCAATTGGTACCCATGACCTAGGTACAATTGAAGGACCTTTTACATATGAGGT
ATATGCCTTCTAAGTTGTTCCTGTATTTGATTGGCTCTAAATTAGAGTGACAGACTAATT
TTTCCTTAAAATCTGATTCTTG
>77_PStI_305E40_NODE_1_L241
TTTCTGGGGTTGGCATTCTTTTCCCTTTTTGTGAATGTACTTCAACACTATAACTTTGCT
GCCATGGGAGAGAGATTGACTAAAAGGATCCGGGAGAGGATGTTGTCCAAGATGCTTACT
TTTGAAATTGGATGGTATGACAAGGAAGAGAATTCCAGCGGTGCCGTTTGCTCTAGACTA
GCTAAGGATGCCAATGTGGTAATTCCATTAGTACTGATCGAGTTTAACTTTCATAGACAG
ACGACATAAAGAACTTTTATA
>78_PStI_305E40_NODE_1_L346
TCTTAGAATATAGAAGGCAACACCTGCAACCATCTTTTCAAAATGAATCTCCAGACTGGA
AGGATACAGATTGAATTTGCAGGTAGCAAATAACTGAAGATGGGTGCTAATGATGGCAGG
TACTCAGTAAAAGCAGGTTATGCAAACTTGTGCTACAAATGATTTGATTAACTACTGGCC
ATGGAAGTCTAAGCTACCCCAAAAAATTAAATGTTTCTGCTGGACACTCCTTTATGAAGC
ATGCCTCACCCAAGACAAATCTTGAGAAAAGGAACATCCAAATAGTCAACGGGTGCTACA
AGTGTCAACAGGAGATAGAAACCAACAGTCGCTTGTTCCTCCACTGCAAAGTTGTTAGTG
ATATATGG
>97_PStI_305E40_NODE_1_L239
CGCCTATCTTTCTTTTTGATGCATAAGTTCCTTAACTCTGGATTTTATGATGTGTGGATC
TCTCTCTCACATTTTAGGCCGATGTTATCTCTATTGCCAATGCAGATTGCTCGATACAAG
GGACAAGGTAGACGGGCAGACCCTGGTTTTCGAAATCCTAGATGGGTTGATGGTGAACTA
GTTATCTTAGATGGAAAGGTTTAGAGATCTATATTCCCTTTGTCTTAGTTTTGCTGTCTC
TTTATTGTCTCGATTTCATTT
>98_PStI_305E40_NODE_1_L222
TGGCTGTGAACTCTGTTTTCGAGCTTCACCGTCTGTTTTCCAGTCCAGGAGCAATTGAGA
AAGTGCTGGATTTAATAGAACAAATACAGCCGAAGATTGTTACCATAGCCGAACAAGAAG
CCAATCACAACGGGAGTGTCTTTATGGACAGGATTAAAGAAGCATGGAATTACTATTCAA
CAATGTTCGACATGCTGGAGAACTCAGCGACACATCTCAACACTCCAGACGTGTTGATGA
TGGA
>101_PStI_305E40_NODE_5_L259
TAAATTCTTAATAAGTCACATATAAGCCAAAATTATTGAGTTATATCGAACTCTAATTTT
TTTTTATGCAGTTTTCAATTACAACCCCCAATTGAACAACGTAAGGCAAGTAAACATGAA
CGACTACAACGCATGCATGGTTAATAATCCAATTGCCAGCTACAACTCCGGCAGTGACTC
AATCACCCCCGACACTCCTGGCGCGAACTACTACTTCGTGTGTGGCATTCCTCTTCATTG
TGCATCTGGAATGAAACTTCACATCAGAACTAATGAAGCTA
>111_PStI_305E40_NODE_2_L391
TCATGCAATCACCAAATCCATGGAGAAATGACAAATGTTGAATAATTTACGTAGAATAAG
AGAACGTGATAAATACATACAACAACGCAAAGCTTATACCTTGCACTATTTTCTAAAAAG
AACAAATTCATGATTATATCGGACCAGGCTCATAAGTAAACAAAATATGCCTTATTGACT
GACCAAAAAGTTTTGCTGAACTTTCCTTTTCTAACACATTTGAGCAATTACAAATAATCC
ACCCAGAGACAAGGAAATAAGCTGCAAAGGGTCTCTTTTTCTTGTGTTCTTTTTAATTTT
CTGATGGTTAAATATGGTGTATTTCAAGCTAAATTGCTCGGACTCTCCAAAAAAAAAAAT
CAATAATCCCATGTCGGATCCTCCAAAAGTAGTACATTTTCGGAGGATACTAC
>113_PStI_305E40_NODE_1_L417
AAATTGGAAGAACCAACTAAATCGAATTTTTTTTAAAAAAAATTGACTTTATATCGATTT
GATTTGATTTATAAATTTAATAAACCAACATAATTGGCTTAATTATTTTTTAGTGGAAAA
TCAAAACAAATGAACCTATGTACGCTCTTAGTTGTATCAATGCTTATAGTTGTGCTGGAT
ACAGTTAGGATGGACTGTACGTATATGTTTGCTCAATTTCATTGTATTAATGCATAAAAT
CACGTTGGATACATCCGTGCAGATATACAATGTAGCAACTCAAGTTACCACACAAGAAGG
ATACGTACTATAATCAGAGAACACAAAATACAATTGAGAAATGGGAACAAGAAGCCAGTA
ACGACTGTTGATTATTAAAATGAACTGAGAATGTAAACCAAAAGAGAAGAAGATCAGAAA
ATATAGAGATAGATAGAAG
>114_PStI_305E40_NODE_2_L279
TAAAAAGCAATTAGAATTGCAGGTGAAGCTGTTTATGTAGATGACATTCCATCACCACCG
AACTGCCTATATGGAGCATTTATCTATAGTACAAGACCATTAGCACGGGTAACGGCCATC
CACTTTGGGTCTAATTCGTTACCTGATGGAGTTACTGCCGTCATTACTTTTAAAGATATC
CCGAGCGGGGGGAGAAATGTAGGATCGAAGACCATTTTTGGTCCCGAACCTTTATTTGCA
GATGATCTTGCCCGATATGCTGGTGATCGAATTGCTTTTGTGGTAAGCCCTTAGTTTCAA
A
>115_PStI_305E40_NODE_1_L443
TCTTGATCATAAGAATATTGGCTCAACAAGAAAATGTTAACTTGGGTTGAAAGCTAATTG
TGTTATTGTCAATTATTCAGGGAATTGAGACAGATATTTGGCAATAATCGGCCATCAAAA
AACACAATGACCATATCCTAAGTCAGAAGAACTCTTTTAAGTTTAACCTCAATAGCACCA
AAAAACTTGACAGAGAAATCATTATAAACTCACACAACAATTCCATGCTAAAAAAATACC
AAATTAAAAAATTAAAAAAAACAAAAACAAATTACAATAAAGAAGTACCTCCTCCGATTT
TTTTTCTATACAACAAAAGGAGGAAATTGACTCCAACGAGCTGGTATGGTTTTAGTATTG
GCTTAAAATCCGAATCTCCTTCTCCACATGCCAGGTCTATATCATCCTTGAATGAAAAAG
GTTTCAATCACAGACAAAAATACAGCATTTTACAACAGTAAAGCG
>116_PStI_305E40_NODE_1_L350
TAGGAAGAAGCTTTTGAACTACATATAGAACATCACCCGCTATAGCTCCAACCTTTATCA
TGAGTTCGTTCAGCTTTTTACCGTTAGAAACATGATAAGACACATCAGCATCGAGGAAAA
CCAACAAGAACTCTATTGCCACGTCAATATTTCGAGCAGAGTTATTATTAGGAAAGTTCT
CAAGCCTTTTGTTTCTCAGATACATCAGCAGACTATGGAGACTACGCAAAAATCCTTTTG
GTAATTTTTTGTCCTTGAAAGTTCTTGACTGAGAAAACTTTGAAGCCTTCAGTTCGCAAA
GAAAAATCTTCTGCATTTCGAGATCCACTAGCACAACCAGGCATAACAGGTATTGAGGTT
TACTGTAGATAT
>118_PStI_305E40_NODE_1_L378
TAGAGGCAAGTAACAAGATTTTATCTGCACCCCCAACCAAAAAAATAACATGATGAAGAA
TTTGAAAGCTAAGGCACCAAGTTCTAGAAATATTGAGAAGAATTACATTAAACAGCATCC
AGAAATATAGAAGAATTTATATGCTCATGGATAAAGCACAAGCTAAGAAAAATAAAAAGC
ATCTTCATATCCAACATCAGTAGTAGGGAAAGGATCAGCAGATGAACTTCGGTTAATATA
ATCATTTACAAATTGTTAAACAGAAGACGAAAAAATAGTAGCACAGGTTTAGACTAATAA
AAAGGAGAAAGAAGAAAACATGTTGTGCGGGCCAGAGTTCTCACAAGCAAACTTGCAGCA
TCCACTTACCAGATAAACTAAATACTTCCACGAACTATAA
>126_PStI_305E40_NODE_1_L406
TTTGTCCATAGTTACAAAAAATATGCGAGCCAATCCGGGAAGTGGATCATGCAGGACAAT
TTAAACTTCCCCTATCCCCATCCCACAAGAAAAGATACTTTGCACAAGAATATAATGATT
AACTATGTACAACTCCACTGTATATCCCAAGCTCTAATAGACACATTAATAAATTTGCTA
AATGTAAATGGTAATCCAACCTAAACAAATATCAAGAACATCTTTTACATCCTTGCACAA
GTAGAAAGGTCTTGATTGAACTTAATAGCATTGTTGAGGCACCCAAGGGTGTGGCCTAGT
AGTTAATGAAGTGGGTTGAGAACCTCTCAGGGTCACTTCCCAAAGGAGGCAAACAACTAG
GTGATTTCTTCCTATCTATCCAAGTCTTGGTGAATAGAGATACTCAGCAGATGTGCTAGT
GGGAGGTA
>128_PStI_305E40_NODE_1_L305
ACACTTTCTCATGTATTCATTTCAGTGACGGGGCTGTCTTTGTAAAAGATGTCATTCACT
TTAAACTTCGTTTCCCAATCTCTTAGAAATTACCATTTCTCTCTTGCAAGAAAGAATCAA
ATCTTCCCATGAAAATAAACTCATATGATGACACAACTATATTCATCAGCTCAAATGATC
TTATACATCAGTCATCATAATGTTCTTATAATTGACACGTGAAAGTTGAAATCGAAGAAC
AAGAACGAGAAGCATGTACTAGGAAGCAGACGAAATATAAGCATATAAACGCAAGTACCC
GACAAGGAAATAGTAACCTGGACACCC
>138_PStI_305E40_NODE_1_L223
CAAACAAAAAGGTGCATACCGCACCCACAAAGGAAACATTAGCATAAAGGTTACGAAATG
AACCTTCGTTTCTGGAGGCTTGATATCAACAAGAATATCGCTCCAGCTCGAATCCAAAAC
ACCATCATCATTAATTAGCTGATCAGCCCAGTCCTGCCAATCAGATCTCTTAACCTGGTC
ATCAGCTGTCTCAACTGCAAGGATTTCGACTTGGTCATTCTGAACAGGAACATTAGTAGA
AAAAT
>146_PStI_305E40_NODE_1_L406
TTCTATTTTGAATCTTTTTTGTGAAAATTGAGGAAATAGCTCTTAGGCCTAGAATATCAT
GTTTTTCTCTTCTTTTCCAAATAGATATTGTTATTACATTACATTATGACAAACAAATAG
GTCTTCATAACTAATATATTGCGTAATTTCCTTACTAATGTTTAGAAGTACCAAGGAAAT
GGTTGTGTGTTATTTAAGTCTTTTGAGGATTAAGTTCATTTATATGGTTTCTGGATACAG
TAGGATTCTAGGATCAGTTGTATCATCATATATTGTGTTGTTATTGGCCATCCTTTATTT
TGCTACTTGTATTGTATTTATGAGTTTTCAATTGTTTTCCATTGTTGTCGTTTTTGTATC
TAGTATTTTCTACTTTTGGGGCTGATATATTTGTGTTCGTCTTCTGGAAACAACCTCTCT
ATCTCTAT
>152_PStI_305E40_NODE_1_L383
ATGTAAAGCACAGGAAAAACTATTTAGAGGGAATAAACATCATTTGTAAACGGTGATGCT
GCATTCCATCTGACTAGCCTACGGCAAAAATATGAAGTCACTACCAGACACTAATGGTTC
CTAAAATGCACTATATATGCCTGTTACTGTGTCTGCAATAAATTCAAGCAGAAACAGCCT
ACTTATGCTTTGATGTTAACATAAATAGATAGCAAAACTTGGTTTGACAAAAATAAACAA
GCAAGGGAATTGAATTTAGGAAAGCAGAAGAGGATGGCCAAAAGAGCTCAGAAGCCCAAG
CAAGCTAGCATAGTTTGATGTCAAAAATAGAGGGGGGGAAAAAGGGCAAGCCCAGTGTAC
TAAAGCTCCCGCTATGCCCAAGGTCAAAACTGGCATAGTAGTTTT
>164_PStI_305E40_NODE_1_L210
TTTTTTTAAAATAACTTTCTTTTATGCTTATTTCAAAAAGCTTTTTTGACAACACTTTCG
TTTCATCTTTTTACGTGGCATGATTAAAATCATAAGATTAAAAGACATCTTATTGTATTT
AACATAAAATCTTCTTTATTTTCTTAAACTCGTGCCAAGTCAAATTAAGATCATTCTTTT
TAAAATGGGAGTATCTTGACTCTGCATATGCTGGTTGCCATAACCAAAAAAT
>167_PStI_305E40_NODE_1_L396
TAGGATTTTCATGCAATAAGGGGTTCATCATCTAGTATATATTCAAAAATAAGAAATTTG
ACTTTATATATACACTAAATTTTTTGACGAAGGGGTAAAGTGAACCCTTTCGCCTCTCTA
GCTTCGCTCTTAGTGATGTTAAATGAGTTTAAATGTTAAAAGTGGGGATTCAAGTAGCCG
ACCCCAACTTATTTGGGATTGAGGCGGAGTTGCTGCATTTGTGTGTGTGAATAGTTGTGT
TAAGAACGTATTCCTCTTTTACCAAGCTATTTATCTTAAGCTTTATTCCTTCTAATATTG
TTCCATTGTTGTTTGCTTATTCAGTATTTTAGCTTGTTACCTCCAAGGTATGGGTAAGGT
CAACTTTGTACTTTTTAGGTTCCGCTTTTTAAGATTACACTGGATATGTTGTTGTAAC
>174_PStI_305E40_NODE_1_L269
CAAAGTACTTATCATCAATCTTATCAATATTCACTCCAGCAATATCCACCTTTGTTGAGG
TAGCAATAACATAAGCTTGATTCACACGCCTTAAAGGAACCCCATTAAGCTTAAATGGAC
CAGTAACAAGAAGCAAACCAGAAACCAGTTGCTTCAAAAACACAACTCTCTTACCCTTAA
ACCTTCCAGCAAGAATAATCAAAACAGTACCAGGTGTAATACTTGACCTAAGCTTTGTGG
GTTTTGGTTTGTGTTTGTTAACAAGGGGTTTCTTCACGTCATCGGCG
>177_PStI_305E40_NODE_1_L398
AATATATAACTAATGTTGAGTAGCTCTTATGCTCTCTAATTTAAGATTTTTGAGCTGATT
TACGTGAAAATGAAAGGGAATTCTATAGAAATAAATAATAATTTCTGTCTGCCAGTAGAA
TGCGTTCATAATGTGAACACCCTGTTCTAGCTTTTTTTTTTAAAGAGTATGCCATGATCT
AGTATTTTCTGCTTATGGAGCTTTGATTTTTGAGACAATGGTTATCCAGAACAACCTCTC
TATCTTTATGAGGTAGTAGTAAGGTATGTGTACATTTTACCCTCCCCAAACTCCTCTTGT
GGGATTCCATGGGTATGTTGTTGTTGTTTTTGTATGCCGTGATCATCTTCTGATTAATTG
ATGTAATATTTCTATTTATTTCCTTTTGTGCAGCTCTTTGGTTTAAAGAAGGTGAACTTT

>187_PStI_305E40_NODE_2_L362
TCTGATACTTCCAGACCACACAATCTGCAAAAACAAAGGGCTATATAATATTCATAACGT
AGCTATGTAGCAATTAAAAATTAGTAAGTGCATCCACAAGCTACACCTTTTGAGAGAATA
GAAAAGGAGGTTCAAAATGTGTTTAAAGAGTCAATGGGAACATCTACTAGATAGTGCTAG
AATAAAAGTTTATGATCATCAAGATGACACTTGGAAGGTGATTGAAGGAGATATACCTAT
TAATGACAATTCAGAGTCTCCTTATCTTCTTGCTGGTTTTCTTGGAAAGCTCCATGCGAT
TACTAAAGATGCAAATCACAATATCATGTTCATGCAGGCTGATAGGCAAAATCATTCAGT
TCCTTCTCCATCAACCTCAGCAAA
>191_PStI_305E40_NODE_1_L314
TATAATACAATCCTTTTTCAAGTAGGATTCTATATACTATTGTTATTCCTATTCCTATTC
TAATTAGGATTATATTTACCTATTCCTATTCTAACAAGTTGTTTTTCAATCCTTGGGATC
AAGGTGTAGTTGGTTGACTGACGATCAAATAATCAATTTATGGAATATGTACAACTGAGT
GTAGTATTACTTCATATAGCAGGGAAATATGGTTGCTCATTTTCATTTTACGGTAATGTT
AAGATACATCTTCTTCAATCAATTAAGCTTTGGTTTTGCAGGTAAGTTATGTATAGAGGT
CACTGTAGGCTCGAAAATTGCTTTCATCTCAGAGGA
>193_PStI_305E40_NODE_2_L398
TCCCTTTGGTATCGATAATGGTTCGGTGGTCCGTCCTTTTCGAGGTTGACTCCATGACCT
AGATCTCGGTGATGACCCTTACCATGACCACGATTCGTATATGCCATTACGTGGTTTCTC
TAATGCCAAATGATGTCTAGCTTGACTGGAAAAATGAGAAATGGAAGACAAGATCGAAAG
ATTGGGGAAGAACACACTGACTTCCAGTGTTAATTTCCTTTGAAATTTTTCACTACAATA
TAATCTACTTTCCTTAAATGTTACAAGTCAAGTATAAAGAGAATGAACTTTTCACATACA
AAAAATAGCCCCTAACTTTTCAACAACAAAAATTTAGCCCCCAACTTAATACGTTGCAAA
AACTAACCCCAAAGTTAGTTCAATTAATCAGTTTCGGTCTACATCTGTATCAGAAGAAGA

>203_PStI_305E40_NODE_1_L424
CCAACACATACACCAGACAGAGAAAAATATATTTTTCAAAGCATGTTTGAAAAGCAAGCA
CTAAAGCTTAAAGTCTCACTTACCTTATTAATAACAAGATCTACAACCTTGCACGCATAG
AACATCCACCAAAACAGCCCCTACTTGCCTCAATCTATGAAAAATAATAGTGATTACCGA
TATCAATTATGTTGGCCAAATGCAAGTCTCAATATCCCTAGTTTTCAAGTTTAGGGTTAA
AACCCTAATACCCAATACCTTAGACTATAAATTATAAGTAAAGATATTCGTAATCTTATT
GTTAAACCTAATTGGTGAAAATTCTGGTAGATATGTTTTCAACTAACAAGAGCACACAAC
CAGAAGAAAATACTTGTGCTTTATCACCCAATTTAGTTGTTCAAAGATCAAATTGATTCT
ATGTATGAGTTTTCCCCAAATAACCT
>217_PStI_305E40_NODE_1_L294
CACTCTGCACTTTAAAAGACAAGTGGTTATAAACAAAATAATAACTTAAACATATTCAAG
ACTTCAAATCAACTCTTTTAATTGACTATCGTACAACCAATGGTCCTATTATTTTTACGG
GGAAAAATATCGTCCAGGTTGCTGTTAATATAGCACAACCACAAATAAAGAAAAAGAGTT
ATAAACTCAAACTCATATCTTGATTAAGTAAACAAAGTTAACAATATCGAATGATGATTC
ATATAGTTACATTGTCTAGGGTAGAGTCGGAAAGTAAATGATCCATACTGTTCTTGTATT
AGCATATTTTTACCTA
>227_PStI_305E40_NODE_1_L418
TACTCGTGGTGGACATTCTTAAAACTATATTTACCTTGCATGACTTTGTATGGCGAAAGG
AAACCCTGCTTAAATTCAAGGGAACTACTTGTCTGTGTTTAGGCTTATCTAAGATAGAAG
GAAAACAAACAGAGAACGTACTGAAGTTCTGTGAATTTGTATGTGCAGGGAATCAGCATT
AGAAGTGCTTAGACGCAGAACCAAGCCAAGTCATTTTCTTCCATGGCTAGAGAGGTGTTG
TGATTTTCTGGTAATGACGACGCAAATTCGTGATTACTTCATTCACATGCTGGAAATGTA
AACTAGATTACCATTATGAGTATTTTTGTGGATATTACCTATTTATTTCTTTTTATGGGA
CTTGGTGTTTGAGATTTTCTTTCTTCTTTCTTCTACTTCACATGTGTAAATCGCATACAA
CATTTGATATAATTCGATGA
>229_PStI_305E40_NODE_1_L305
CCCCATGGCTTTTGCATGTTGCTTAGTTTTACTTCGAAAAGATTTTCTTGGAGGAAAAGT
TTTAGACCTTTATTGAATATTTCCTCATAGGTTTATCGATTATATATTAGTTTTGAATAT
ATAGGACATATATTTCTTTTAGCATAGATTGGTAATTATTAGCTTACGCATGACACGTTG
TTGTTTCAATCATACTAGGTGGGAGACGGATGTAGTGCTTCCTACTTCTTCAAGGATTGG
ACTAGGTTAACTCGAGATCCAAAATTAACATTATCTCCTCCTTATTTCGCTAAGGATTCA
CTAATGCCATCACCAATTGATGGTCCT
>237_PStI_305E40_NODE_1_L270
TGTTGTCAGGCCAATCAACTGAAAAGTTGCTCCAGATTAGGCTTTATTGTTTCTTGATAA
TCAAAAATAAATGAAGTTGAAGCATTCCTAATGATCTGTTGATTCTGTTGTTGATATAAC
ATTCATTAGAATAATCAGCCTAGACAAAACGTAACACAACATCTCAAAAATCCTTACAGG
GCTGAACATGATTCTACAATTATTTGCAGGTAGAAAACAGCTATAGGTTAATATCACATT
GTAATACTACCTTATGCGCTCTACATGACTACACCATACCTCTTTATTGG
>244_PStI_305E40_NODE_1_L393
TATCTATAAGGTCTCTTATTCACAGGCTCCACACCAGCTTGCAGTACAATTCTATGATCA
AATACACCTCTAGAGAATGGTAAACCAACAGGTTCTTCAAATAATGCAGAAAATTCAGAC
AGTACCTCTTGCAGTGCAGGTTCTTCTTCGTGATCCTTTTCAGCTTCGACTTCTAATGGA
TGCCACTTGGCTACATCACTTCCTCGAGGAATCACTTGAATCATAGAAAGCTGAGATTGA
TTGCTTGAGCGTTTGGCCAGTTTCCCAGCACTAGAAGTCAAAGCTTCACTACCAGACCCT
CTGAGTAAATGTTTCCTTCCTTTGTACCAAAATTCCATTGTTAAGTTTCTAAAATTCAAC
TTAATATCACCCAATGTTAATAGCCATTGGACTGCCAACACAACTCCAGAAGATC
>245_PStI_305E40_NODE_2_L303
CGATTCAGTTTTCAGGTATTTATGCCCACCCCTAACTTCCGATGACCAAAAACAGCTTTA
GGAACGGACATGTTTCAAATCTTGGAGAAGAAATGGTTCAACTAGAAAGATAATCAGCTT
TCAATTATATCTACTGCTATATAATAATGGCACATACTCCCGAATCAGTCTCATCAATCT
TCTATCCCGAATTATCCTATAGGATTTATAGTAGTTAGACTATTTTTACTCTGGCCTCTA
TATTTTTAAGGTAGTCATATATGCATAGACAATTCCTTCGTCAATAAACATGGTGCAGGA
CATTTTTCCAAAAAAAAAAAAAAAA
>250_PStI_305E40_NODE_1_L332
CTCAGATTGCATCTGCGGGGTCTTGTTGTCTATTTGGAGCAATATTAAAAGATAAACTGT
ATGTGGCAAATCTTGGGGACTCCAGGGCAGTTCTTGGCAGGAGAGTGGAGAATGGCCGGG
CAAGTGATTCAGCAGTAGTTGTGGCAGAACGTTTGTCTATAGATCATAATGTTGGGGTTG
AGGAGGTAAGGAAGGAGGTAGAGGCACTGCATCCAGATGATTCTCACGTTGTGGTCTACA
TTCGAGGGGTTTGGAGAATCAAGGGTATAATTCAGGTATCTGTTCTCAATCGCTTTTCTC
TTCCGTCCTATTAATGCAGTCAACAATTTTGATAAGTCATTTAACTCAGTCAAG
>254_PStI_305E40_NODE_1_L435
TGTCTACTTTTTTATGTAGTGCATACTTTTTCATTGCATATCAAATGTCAATTTCTTCGA
CTTTTGTATTTTATGTCTTTCTTGTTGAATATAGGAAGGAGTTTCATTGTCAGATCAGAT
GGACCTCCTAGTTGAGCAAGTCAAGATGCTTGCTGGAGAGATTGCATTTAGTACGAGTAC
ATTGAAACGATTGATAGAGCAGTCTGTGATTGATCCCGAGAATTCAAAAACTCGTACTGA
AGTAAGCTTTGTTTTGTCTTTGTGGACTAAGTCCTTCATACATATATTGGTTAATAACAC
GATGCCTATTGGAACAGCCTCTCTACCTACAAAAAGGTAGGGGTAAGGTCTGTGTACGCA
CTACACTGTACACACTACACTCCCTAGACCCGACTTGTCAGATTATGTTGATTTTCTTGT
TGTTGGACTGAATACTTCATACATATGATGGTTAATA
>275_PStI_305E40_NODE_1_L258
CTCCAGGCGCAATCACATCCGGCTTAAGAACAAAAAGAGACTCTGTACTAGGTCCTCTTG
AAGAGAAGGATGCAACTACAGGTGCGGGTTTTACCCCAACTTGAGTTTCATAGAAAGTCA
TGGAGGCTGTTGGATTGTCGTTGGAGTTAATGTAATCACGAATGAGGTTACCGGCTGACT
CAGTCACCCCAAGACCAGGGATCAAGTGTGCATCTGCAATTAGGCCTTCTCCCATGGGGG
CTACATTTGCTACAACGACTCCAACACCACCAGCATCCTT
>279_PStI_305E40_NODE_1_L280
AGTGTTTAATTGTCAGTTGAGGCCAAATTGAAGTGTCTGGTTACGAGCTCAACTTTCATA
GAACTAGCTCATTTTCTGGGTATTTTTTCCTCTTCATGTTGGTAGAATTCTAACAAATGA
TGGTGCCCGGAGAAGATAAAACTTTCATGATGATGGAGGAAAAAAAAAAGCTATCATAAA
TTATACAAATACACCATTTTGTTTGATGAACAAAGAAGTTGATTAGGTATATAGGCATAA
AAATAAATAGCAGCCATTGCTACATTCTTGTCACCAAGTTGCAATCTATGTACTTATTGT
TT
>281_PStI_305E40_NODE_1_L402
TTCAGTTTCTACATTTGTATGCATTAATTTCTGCGTAGCTTGTTGTCTTGGCTCTTTTCA
TATTACTTCTCGTATACAGCTTTTTGTTTTATTAACTAATCATCTGGTATTAGTTTACAT
AGTTGATTGTTTGCTTATTTTGCATCATTGTTGAGCTTAGCTTTGCGTAGTTCACTGATG
GCATGTTTGGTGAGTGGTTGAATACTAGCCCAACTCTTAAGTAGTAGCATCCTTAATTTA
AGTATTCTACCCTCCCCAGACCCCACTTGTGGGATTTCACTAGGTATGTTGTTGTTGTTG
TACTTCTGTAGAGTTGTTTGTCCTTTGAATTATATTTTTCTAAGAGCGAGCTTGTCTATA
CAAGTTTATTCTTTGAGATTAGCCACTAATCATGGTGAAATTAATAGTATGGAGCGGAAT
TGTA
>306_PStI_305E40_NODE_1_L268
CACCATTAAATTGATATATCTTGTCTTTAGTATCCAGAATGAACACATCATCATGATTTA
GAGAGGACCGGGAGAATGGGACCTGACAACATTTTCAACTCGGTGATAATCACTTCAACC
ATAAGTCGAACAAACTGCATAACTAATGACGATCTCACACATAAATTGTTAAGACGTACC
TGCTTCATCCTGACTACTCGTTTACCTTTGCAAATATAAAGCCTTGTTTCAAATTCTTCC
TCCTCTGGTTTTTTGAACCCAGATGCAACACCACCCTCGAGAGGTATAAT
>315_PStI_305E40_NODE_2_L251
GGGCTCCATCCCTGCATTTCTGGTGAAGCTTTGGGTCATTACATGTAGCCAACAACCAAG
TACCCGTCGGAAAAAGCTAAGATGCAAGTTTTGGGAGCCGAACCTAATCATTCGATGAAT
TAGTTGGATGGCTTGCTTACATTTTCTAATTGCATTACCTCTCTTATTGCATGAACTACA
ATTTGAGTCTCTTTTGGGGCTCCATCCCTGCATTTCTGGCAAAGCTTTGGGTCATTACAG
GTAGCCAACAGCCAAGTACCCGTCGGAAAAAGC
>321_PStI_305E40_NODE_1_L256
ATAATTATTCAAAAGAAAGATTATTAAACTAAAGATAATGTTAGAGAAACCTCATTTTCT
AATACTCCTCCTTGAGATTTTTCTTGGATACTCCCAGCTTAGCCCTTAGAACTTCAAGTT
TTCCTTTAGGAAGAGCCTTGGTCATGATGTCGGCAATCTGCTGATCTGAGCTGCAATGTA
CAAGCTTGACTTCGTCATCCTTCTCTGCTTGCCTGATAGCGTGAAACTTCACATTTATAT
GCTTACCACGACCATGTTGCACAGGATTTTTGGCCATA
>323_PStI_305E40_NODE_1_L384
TTCCTTTAATGAGTCTCTGGTGCGAATATGAATTAATCATCTCAGGCCACAAGGTACAAA
TACCAGATGATTATACAAAATTTAACCGACTATCATAAATATTTGACCGTGCTCACAAAC
TAAAATGCCCAAAACTGCTCAGAATATATTTAATGGATCACTATAAACAGAGTCCCAAAC
ATAAACCATTTTTGTTGTTTTCTCCCCAGAAAACTAACATTAAAAATTTTAATTCATAAT
TGTAGTAATAAAATCAATACAATATAATTTGATTTTCTAGCTATAATAATATCATACATC
TATGTATGAGATAGTTTATTCTGCTTATGGGTTTTTGAGACGAAGGTTGTTAGTAAATAA
CCTCTCTATCTCTGTGAGGTAGTGGTAAGGTCTGCGTACATTCTAC
>324_PStI_305E40_NODE_1_L250
CAGCTAGTGGTGATGTTTACAGCTACGGCATCATGTTGATGGAGGTTTTGACCAAAAGAA
GGCCAACAGACGAAGAGATATGCAATGAAAATCTCAACATGAGGAAATGGATAATTCAAT
CATTTTCAGGGACTATGATGGATGTTGTGGATGCTAACCTTTTTTCTGAGGAAGAGCAAG
TAACTTGCAAAAATGAAATCTGCATAGCCTCCATGATAGAATTGGCTTTAGACTGCACAA
AAGAAATGCCAGAATCAAGAATAACCATGAAA
>326_PStI_305E40_NODE_1_L400
TAGGACGATATCGGTATTTAAAATCCAAAATTTTGTGCTTTAGAACTGGATTTGTGGACT
TAAAAGTGGTAATTAAGTAGCACTAATAGACCAACACAGCAGTGACATAAATATGCACAA
CTTTGGCATCCAAGTTGATTTCAACCGACATTAAACCTTCCCGTACCTTAACCACTAATG
ACATAGAAGGCTCTTGTTGCAATCGCCCCGTAGGCATCGAATTTACCACTATTTCGCTCA
AAACACACGTTCATATAGCAAAATTGAGCACCAATGAAGCTGATTTCAGTAAACAAAAAC
AAACCCAAATTAGGAAAGACAACAAGAAACAGAATTAGACATACAAACCAATAAAACATA
ACATCACACATCTATATGCATCGAATTACCACTATTTTGCTCAAAATACGCCTTCACGTA
GC
>336_PStI_305E40_NODE_1_L347
CACGGAAGTTACACTCTATATGTAAATCCCAAATTTCAAAAGTCTATTTTCTCTCCTTAA
ACTCAGCAACCCGAAAAAATGTTGTATAAAGGTAGTGTGGTCAATGTACATATTACATTA
TAGAAAGTCAATTTTCATTTGCTGTAAACACAAGATTTTCTTTTCTACTTTTTAAAAGAA
CTACAATGTAATATGGACATGTAGATCAAGGGAAAACTGAACCATATGTGAGTTCGAACC
CAATAACAAAAAAATTCCCCAATAACCGAAAAATTCCCTCATTTAAAATCAAACAATATG
AATTACTTGTTGAACAGACAGAGACAAAACTTCTTTGTCAACGAGTATAAGTATATGTGA
AAACCTACC
>352_PStI_305E40_NODE_1_L290
TACTAATATAACATCCAAGATACAGTTAAATATCAAATGCCAACATAACACCACCTAAGC
CAACATAATTTCAAATACCAAATTTCTGCAAATCCATAACTATTTATATATTTTTTTGAT
AAGGTAAATAATTTTGTGAATCAAGGGAAAACCCGGTATATAAGCTGTATGCCAAAAAGT
GGAGAACCTACACCAAAATATGGTTCTCCTTCAAAGAAGCCAATCTTCTACATATAAGTG
GGGACCTAATGGGTACACCAAAAGGAAACTGAAAACAAGAGGCTACTTTGCAAATTATAA
AATCTTAGACTA
>353_PStI_305E40_NODE_1_L341
AGAGAATCTCCACATAATAACAACAACATACATATCTACTGGAATCCCACAAGTGAGGTC
TGGGAGGGTAGAATGTACGTAGACCTTACCACTACCTCACAAAGATAGAGAGATTGTTTC
ATGGCCTCTCCACATAATAGCAAAAATTCAAAATCCAAGGATCTAAATCAATCATTTCTT
CTAAAGACTAATAAAGAACAAAACCATTTTGCCACATTAGTATTATAATTTTATAGGGAG
ATCATACTAAATCACAATGGATTTAGCTTTTATCAATTATAGACACTGCCTTAATGATTT
TTTAACACAAGAAATAATGCAATGTAACCTACAGCAGAATGTTACTTGCCTTCTTTTGTT
CAT
>356_PStI_305E40_NODE_1_L271
GCTCGCAAAGAATATCCAACTTACCGTGCATTTTAGCGTTGCGAGGGATTTTTCTTGGCT
ACGTCACCAATTTGTGCTGTGACGTGGCTTCGAGCCGGCATTTTTGTGGCCGTGGTTCAG
GACACGTGTCAGAAGACTAATCACAAATAGAGTTTTTGTACTGCTTTTAGTTATGATGAG
GTGAAAAAAAAAAAGAGGAAACATCTGGTATTAGTGGTTAAAATAATAAGAAGACTCTAG
AACCTTTAGAAAGTATTTTTTTATTTCTTTTTGCCTTCTGTTTTAACCA
>361_PStI_305E40_NODE_1_L312
CTGCTGGCGGAGGTCGGAAAAAACGAAAACATGGTTTCTAAAGTTGCTGGTCTCTCTTCC
TCTTCCTTAAGATGAAGCTCCTCATGCTAAGAATTCAGATACCTATGCTTTTTAACTCTT
CTCTACTGCAAATGATCTGTCATTATCTCCAACTGCTTCTTGGACCAGGCGGTCAAACTT
TATTGCTTAGACATTAGCCCTCCTTTGATGTTCACAAGTTCTCTCAGGCAGCTGGATTCT
GTCAGGGGCATGGTCACACAGCATGTAGGACTGTATATTGTGTAGTGTGCGTAGCTTACA
TGTGATTCTTCTTCTTGTGCTAAAAGGAGATTCT
>370_PStI_305E40_NODE_1_L313
CTACACTGATAGAAGAGGCCAAGAAGACTCTTCATAATCACTTCAAGTTTAAGGACCTCG
GAGATTTGAGATATTTCCTTGGGATTGAAGTTATGAGGCCAGAGAAGGGATATTGTTAAA
TCAAAGGAAGTACCGTCTGGAGTTAATTTTAGAAGTAGGACTCAATGATGCTAACCAGCC
CCTACACTTTTGGAGGCAAATCATAAACTCACAATAGTGGATTTTGATGTACATAAACAC
AAATGTTCCTGAGCTAGAAGATTGCCATCTGCCTAATCTTGTTGCCTTGTCTTGTGACAA
TCAAGCAGCTATACAGATAGCCTTTTTAATCCTTT
>380_PStI_305E40_NODE_1_L240
TTTTATCAAACGGCCATATATATATTTATATATGAAGCTTAAGAAGCCTCAATGAGGCTT
GAGTATTGGCAGTCCAATGCTGCTAGTTTCAGGCATTTAGAGTTATACAAAACAGATTGT
CCAGAGGCCATATCCCGACCCGCATAGGAGTCATTAGTAGATACATTCCTGAAATAAATG
GTCCCTACGGAGTCTGCTAATATAAGAGATTCTACAAACTCCGGAAGGCTAACAAAAACC
TTGACATCTCCAGTACTTCCTG
>385_PStI_305E40_NODE_1_L322
AACCAGTGGCTGCAAGAATAAAAAGAAGGGAACAATTAAGAACCACCTAAAATATAATCA
ATGGAGATACCATATAGAAGAGACTGAAAACCCCCTTTTATTAAAGCCTAGACAATCCAG
ATTGCAGTGCAAGCACCAGGAAGACCAAAAGGCGGTGTAGAATCACATGTTGGCTAACCA
AGCTTTGAAATTTATGAACTTGAACGTCCATAACAGTGTCACCAAATGGTCTACACATCC
ATACAACAAAAAAAAAACTAGTGTGCCAACGGAAAATCCAAAAATAGAGAAGAAAAGTAA
CTAAAAGAACAAAAGTAAAGAAATATTTTAAGCCAATATAGAAA
>387_PStI_305E40_NODE_1_L234
CATAAATAAATATTCCAGTTTAAATCTAAATCCATTACACTTTTTGTTGTAAATAGTACA
AGCACAACTACAAACAGACGATTACTAATCATATCTATAATCTATATCTATGTTTGTTTA
TTAGCGTATGTATATTTTGAATAATCATATATAACTAAAAGTGGGAAAATATTATGCTCA
AAGTTAGATTACCTTTTTGTCCCTATGTCATTACTTATTTACCCTTATGTCATTACTTAT
TAAATATTAATTTTAA
>412_PStI_305E40_NODE_1_L286
GATTCTGCATTTACGATTCTCGTATCCATGTGGGGGTGAAAGTGACAAAAAGTATAAGTC
ATTGGTTGGAATTTCATAGAACTCTGTGGGGCGAACCATTTGTGATACCATTTAAGGTGC
AAAGTAATGACATGACCTTGAAATTGTCATTTCTCGAATTCCAGGTCAGGCTAATTGCAT
CTGTGCCAGGATATCATTCAGGTCCTAGTTTGAGGAAGTGGGGACATATGAAGTTACGTA
CTATTCTTCAGGAATGTACTTTTGGCAAAGAATTTCAGAAGTCTCCTCTTATATACCAGG
TATCCGTA
>413_PStI_305E40_NODE_1_L214
AATATTTGAAAAAGGTGTTCATCTAATTAAGTTCCGTGATTATTTCACATTTAGTTAAAT
GAACCGTTGGTCACCTGTAATATTGTGAAAAGAGTAGCACATGAATTTGAACCTTCCTAC
TATGCGACAAGATCTAGATTGTACGCAGTATGATTAGGTTAGCCACATATATCATTGCAG
AACATAGTAAGCTATACCTGCATTGCCTCAAATGTGATTGAAAGAGAACCAATAGG
>421_PStI_305E40_NODE_1_L319
AGAAAAGGCAGATACATGTATCTGAAATCCAAAATATGGTAAGAAATGTAATATGGTAAA
GTAACCTGCATCTATTGGTCAAAACGAATTAAATAGTGTAAGTTATCCTAATTAAAAAAT
GACTAATTGAACTATTTGTCAAACTAATTAAGTAGCGTAATCCGACAGTCGAAATGAAAT
CCAAGTCTAAACGGACAAAATCAAGTCTGGAGATTGACAAAAAGGTAAATTTGGACAAAT
TTAAACTAATAATTAAGAAAAGGCCTTTTTTTCTTTTCCAAAAAAATAAACGAGAATAAA
AAATATAAGAGTGATTAAGTCTATATAAAGTTGCATCTTGC
>430_PStI_305E40_NODE_1_L306
TCAATGAAATGGGTTAAAAATCATGAGGTCTTAAGTTCAAATCACAACATAGATATAACA
CTACGTGATGTAATTCCAACCTCAAATCACAAAAAAGGAGGAGAAATTAGAGACAAGAAA
GTAAAGATAGACATGGAAAGAGGAAATGGACAACAATCAAAAGGTATATTAAACGTTATG
ACTTCAATCTATAATCCTACGAGAAGTACCTAACTTTTACAATGACCTCGAAGGAAGTTG
ATTTACCTTGCAACCAACATTTCTAAACAAGGAACCACCAAAAGCTTGTACCAAGCTCAC
AAACACTATAGAGAGGTTCACAATATCT
>447_PStI_305E40_NODE_1_L370
AAAATACTAATCACACAATCAAGAATCTAAGCTTTATCTTCGTCAACCTTCTATAAATTG
AAGCTAAATCTAATTTTATAACCTTCTATAAAAAACTAAAATAAAATGAAACAAAAGAAC
AGTCGATTTCAGTTATAAAACTTACATCGTATGCGTCATTGATTTGGTGGAATTTGATGC
CGCAGTTACTTCCTCTGCACACATCCGGGTGATACTGAAATTCAATCAAACAAATTAACA
ATTGTCAAATACGCAGAGGAGAGCCTAAAACAAAAAACTAAAATAGCAGGATCAAAAGCC
AATAATTTTCGAAGCTCAATTAATTGATTCGATTTCACCTTTTTCTATTTCTCCGTCCGC
CTCGCAACAATAAAGAGGATATTTTTCAACAG
>458_PStI_305E40_NODE_1_L341
TATACAAGTAAAACAACAAGAAAACTACCAATCAACAGCAATATACAACAATATACAAAA
TGTACAACAATATACCACAACAATAAACAGCAATATACAGCAAGTCTTGTCATAGTGAGA
TACAACAATTTCCCGATTAACCTTTGATAGGAGCCCTGATCTGTAGGAGGATCATTAGTA
CTATCAATCCCAAGGTGTTGATCATACTGTCTTGATGTGAGCTTCATGTTGATATCTACA
GGTGTTACAGCAGGTTTAACACCAGACAATCCTATTTCTGCAATGAGCTCTAGTATGTAC
TTCCTTTGATGCATCAATATACCCTTTTTTGACCTTGCAAATTATATTCCCAAGAAGTAT
TTT
>484_PStI_305E40_NODE_1_L346
GTTTAGTCAAGATCGAAATCTTGTAGTTTTGATAATTGAACCCCATTTGAGAAAAGGCAA
AAGGGTGTCTGGAGAAGTAGAGATCAAGGATTTCCAAGACTGGATCCAGCAATGAGAATG
CTTGAGTGTTTGTGCTGGGGAACATGAGAAAATTAGGTACATTTGTTCGTTGTGTTGTTC
TTGTTTGGTCTTTTTGTTTGCTTGAATTGGAACTGGTCTCTCCCGTCACTGAAAAGGAGA
TCTTGCTCCAATTCAAGGGTAACATTTCTAGTGACCCTTTCAATAGTTTAGCTTCTTGGA
ATCCTAATGGAACTCCTTGCCTAGACTTCAGTGGTGTTTCCTGCAATTCTGCTGGTAATG
TGGTGAAG
>491_PStI_305E40_NODE_1_L337
CAAATCGCGAGCTTTCCTTTCTCTTACTTTAGCGAGCCTATACAATCTTTTATCCCCGCC
TTTATCACTTAGCTACTCATAAAGGCGCTCAAACGCTGCTGACTTAGCAATCGTCACCGC
CATCTTGTTTGTCTTGGACTTGGTACATTCTCATGCATCTATAAGAACTATCTCCAATCT
GCTATTGAACATAACTCACTCGCTGTTTTAAACATTGAAATTTCATATATTCCCATCTGC
ACTTTTTGCGTGACTATTCCCAATTATAGACATTCCCAAAGTCAAAAAAAGAAAGCTGAC
CTTTGATCAATGTCATAAATGCACAGAGTGTCCAGACATTTTACCATGCTTATTGACTA
>497_PStI_305E40_NODE_2_L342
TCAATTACTTCAACCAGGTAGCATTTTCAACCGAGACAAGCGGAGAAGTGTACGATATTT
ATAGCATATGGTACAAACAGCTTTCCGTAAAACCTCGTCAAAACCCCATTTCCAAACCCT
AACATCAGTGCAAAGCTATTGTGCTTCATCTGCAATGGCTTCTCGCTGTCGTGCACTCTC
AAGACCAGCAATTAACCTTTTCAAATCTACAATGAACAAACAATCAAGCATACCCGCTTC
CTCTTTTCACGTTCCTCGCCCATTTCCAACACTCTCAAGGCAAGTCCTCCATCCAGTGTA
CTTGAAATTCTTGAGTGATTCAATTTTGATAATTGATTTTGATGTTTCAGGCCATTGCCG
CAAA
>504_PStI_305E40_NODE_1_L416
ACTAGCAAATCCAATGCTCTTCTTCCATCTTGCCCTTTAATGCTTTTCCCTTTTTATGTG
TTGTTATGTCTTTTCCTTCTTCCCCGGAAACAACCTCTCTACCTCGTGAGGTAGTGGTAA
GGTCTGCGTACATTCTACCCTCCCCAAACCCCACTTGTGGGAATTCCACTAGGTATGTTG
TTGTTGTCTTTGTATGTCTTTTCTTTTTTTTCTTTTTTTCTTTTCAATTGGTGAACATCA
CATTCGGGAGAAAGGTTGCTACTATGGAAGCAGAACCATTACAAGAGGTGAAAACAAGCA
AATTCTCATTAGACACACTGTAAGCAGAAATGTAGGAAACTGAGAGGAGGACAATGCCTT
CTCTAGGTCATCAATAAGACGGGATACTACAGGATATAAAGTAGCCCGAGAGTAGACTTC
ACTCATTATCCTATATCT
>507_PStI_305E40_NODE_1_L349
TTCCCTTAATTTTCCCATATTTGATCAGATCACTGACTAGCACTAGTACGTTACAGCGTG
CAGAGAAAATGACAACAACCAAAGTCCTTTCCCCTGTTGTGTCCACTTTTTGAGACATCC
TAATGGACTCACAAGTAGGGAAATCAACAGTAGATGATAAAACATTCAAGATTATGCTTT
CTTCAGGAACTATATATTTTATAATAATATCATGAATTTGCTCACATATGTCTTCAGGTT
GTCCTTGTACAACAACTCTGGTAATGCCAGGTAAATCCACCATAGTCAAGTCAGGGACAC
CATTTTTTTTAACTGCTAGTGTCAAAGGGTTGTTAGAAATTCCCTTACTATGTCTAGCAA
TCTCATCAGTG
>509_PStI_305E40_NODE_1_L280
TTTGTCGTAGAGCGGAGGTCCTAGCATTAGCAAATCCATGTGAACTTTGGATTAAGCGGC
ATTTAGTAATTGACTCCAATTCTCACAGGATTTTATTGGGGAAGATACCTACTTCTGGTG
GCTCAACGAATGCTTACAGTGTAATTCATGGAAGGTGGGTTGGTAAGTCGTCACAAGTGC
TATAGAGAAAATTTTCTCCATTTGGTGCTTGGACGCATGATTGTATCTTTCACGTTCCTT
GTCACTTGAAAGATATAGAATATTTGGGATGGTGGTGGGGCTTTTTTGTTCATCATCCAC
CA
>510_PStI_305E40_NODE_1_L398
TTTTTGTCATATCTAATTTATTCTGCTTATGGGTTTTTGAGACGAGGGTTTCTAGGAAAC
AACCTCTCTACTTCTATGAGGTAGTGGTAAGGTTTGCGTACATTCTACCCTCCCCAGACC
CCATTTGTGGGATTCCACTGGGTATGTTGTTGTTGTTGTATTTTGTTTTATTTTTCTGTT
TATCGCTGGTTTTCTATGGGAATAACACAGTGTGGAAATTCTCGAGGGCAAGGAGTATCA
TAATTACTGTCTGTGTGGAAGATATAATTACTAACATTGAGCATATGTATCTAACTATGG
AGATAAATGCAGATCCATAACCTGTTAACTTTCAAGTTTGCAGGATATAAAAGCATTGTT
CCCTTCTGATAGGAATCCCTTTCCCTTCTACGCTGGTTTCGGAAACAGACACACGGATGA

>511_PStI_305E40_NODE_1_L306
TTTTATCGTATTTACATACTGTCATGTGTTTTTCGTTATTAGTCGCTTTTTCTGTTCCCT
TTCCTTTCATTTTTGTCATGTGTAGTTTATTCTGCTTATGGGTTTTTGAGATGAGGGTTC
CCAGGAAACAACCACTCTACTTCTATGAGGTAGTGGTAAGGTCTGCGTACATTCTACCCT
CCCCAGACCCCACTTGTGGGATTCCACTGGGTATGTTGTTGTTGTTGTATAGTATTCAAA
GCATCAGATGTATAATCATCCTTTGAGGAAAAAACGCTATGACTTACCAGGCCATGCAGA
TATTCCAATACGTTCCAAAACTGGTTGT
>527_PStI_305E40_NODE_1_L229
TCCCAATTACCATTGTAGTTATGGTCACACACCTTTCGTAGTACTCCCCTCTTTTCTCCA
CAGTTTCCTCATTTCCCTTCTTTGTCTTCTTATCCCCCCACCCACTCCGTCTCTCTCTCT
ATGCTGTTTTCTTGTTTTAATTTTTTATTTTTATTTTTCTGCGTTCAGTCCTCTTATTCC
TTGATTTATGATCTATATGCTTTTATGAATTATGCAGACATGTTTCTTGCTCTTGATAAA
GATATGAATGG
>535_PStI_305E40_NODE_1_L322
TTAAATTAATTAGAGGAATAAAAAGTTCACATTCTCGGAGTACACAAAACAAATCTCCCC
TTTTAATACTCACTCTGCTTTGTAGGGTTTCAGATGTTTTGTTTCCCTTAAAACCCTTTT
GCCGCCGATTCCCCTCTCATTTTTGCGGGAGATCTGTTTTATTTTTTTGAATTTTTCGAC
CGTTGAGTTCGCCGGAGATGTCGGAGGTGGAAGAGAAGGAGGTGAAAGGTGGGGAGTTGT
TATTTTGTGGATGTACTAGTTGGGATTTTGTTGGTCGCCGGAAAATTTTGCCGGAGGGGA
ATTTGGTGTCTCCGACGAGACTTCGTCCGCTTGTTGGTGTCG
>542_PStI_305E40_NODE_1_L297
TAGGTCTCTCCCTTTCACAAACACACAAACGCGCACATGTAAAGCAGAGAATAACTAAGA
ACTTCCAGAAGCACTTGTGATCCTAGTTAGTTATCAGTATCTACAGCAGATCTCATATAA
AACTTCCGGATTCAAAACCCATCCGGAATTCCAAATCGCTTGAGAACAATTTCCGTACTA
AATTAAATCAGAAAAAATGATGAAAAAATTTAAATCTACGAACGAATGATCTAAAACCCG
GTGAAGCTAATATCTCCGGCAGCTACCATTTACAGAAATTTGAGCAGAGACGAATATAGG
AGGACTAATTTAAATGCAT
>544_PStI_305E40_NODE_1_L217
TGGCAAACGGGGTTTGAATTGCTGAAATGTATAGACTTTATAGGGTCCTATATTGGACAG
TAAATCTCTCATAATCCATATCATCAAATCTACCATCTCAGAGAGCAAAATATGTAGATG
AGCTTACCTTATCTCGAGAATTCAAGTCACTGATAAAAATTGCATCACCAACATTGAACA
CTAAATAGGTTCCTTTGCCATCAAAATTTGAATTACCAAGAGAACTACTTAAACTTGAC
>546_PStI_305E40_NODE_1_L223
TTTTCAGTATATCAGAAGCCTCACTGAGTTCTTCTAAGAAGGTACTCCTTCCTTGCTGAA
TACTGTCTGATGCGCCCATGCGAGTATATATACCATCTAGTACATGTAGTTTTGCAGAGA
TCGCTGGTACAAAGGATCCAACCTAGAGGAATCCAGGAGGAGAAAAAAATACCTGAATCA
AACCATACTGTTGTCGATCTTCACTAAGCAGATTTGCACTAGCAAGCCATCACTAACACT
TCTTT
>551_PStI_305E40_NODE_1_L310
GCCCCCGTAACAGTTATAATAATTAGTAGCCTTAACTCTTAAGATTCAGACTAGTTGAAA
AGAAAGGACATTTGATTTAGAGAACCGCTAAGTTTAACTCCATATTAACTAGAAGTAAAA
AGGAAAGGAATCACAAACGGCAGTTCCATGTGAAACTAAAAACTCCAATCAGTTTAAGAG
ATAAAAGGCTTGCAACCAACAATTTAAGAGAAACAAGTCGTGTAATGTAAGATTTCATTG
CCAGAAAATAACTAAGCATACAGTGTCTCACTCCCAAGACTTGTATTTAGGGTGTGAAAG
AATCTTTACCGTTCCACCACACTCTTCACTGG
>566_PStI_305E40_NODE_1_L420
TGAAGAGCATTTCTGAGGAAAGGCACCAAGTTGATTGTGAGAACAATCATCATGGTGTCT
GTGCCATATGTTTGAATAAGATAGTGCTTCAAGAAACTGCTCTTGTAAAAGGTTGCGAGC
ATGCCTACTGGTATGCATATAGAACCAATCTCCATCCGTTTACTGCCATTTTGATCATCA
TTCACTGATAGAATTGTATCCAATATACTGTTTTGGATAATCTTGATCACTTAAAGTTTG
TTCTAAGCTAGTTATTCTACGTTTGTTAGTTATCTACTGCCATATGATCACCATGCTGCT
GATAGGATTTATCCAGTTTATTGTTAAGGTGAACAAATTGCTTACATTTGGTTTGCATCG
AACTATCAAGAAAGATAGCTTCTTGTATTGTTGTTATTAGGTTTATCGAAATGACAGTAA
ATCGATGTCAAAATGAACAAAT
>571_PStI_305E40_NODE_1_L366
CATAAATTAGCTTTAAAAAAAAAAGGTACCATAACAATTCAATTTCTTTAGGTAACATAC
ATAATATACTTTTGTGAGATTTTCACCCTTTAGGTCGTGACTTTAAAAAGTTTTAAAGGA
GAAGCAACGAATGTAAAATATATTTTGACAATATTTAAGTTAGTTTTATTGACATCAATG
AAAGAACACTAATAATATAATATGATAAAACTTAAAATACATTTTGGACTACGTATGAAT
GTCTCGTTCAAATATTAATAATAAACATAATAAAATTTTCCTAAAAAATCATTGCAACGA
AGATCTAAACATGTCAAAACTCATTTGAACAATTTGAGATACATTCAAATAATCAAATTC
ATCTTCTGCATAAAAAATCTAACGACAA
>577_PStI_305E40_NODE_1_L272
CAGTTTCACAGGTTCCATTCCTCTGTCACTCTCTAATGCCTCAAGGTTGGAGACTTTAGA
AATGTCTGCCAATCTACTTCAAGGAAACATCCCGGAAGAGATTGGCAATCTTCAAAACCT
GAAAGTTTTGTCCATACAAAACAATCAGCTTACGGGTTCTATACCATTCAAACTTTTCAA
TATATCTAGACTCGAAGTCGTTGCATTTACAAACAATAGTTTATCAAAAAATCTTCCCAA
TGATTTATGCAATGGTGTCCCAATACTCAAAGAGCTTTATCTATCAGAAAACAA
>588_PStI_305E40_NODE_1_L278
CCAACGAGTGGACTTTGCCCAATTTGTAGGCAAATGCTAAAGAAACATGAGCTATTCAGA
TGTCCTGCAAATCGGTTTCGAGTTGATGTTGGGAAGAACTGGCAAGTATCTTCTAAGGTT
TCAAAGCTGATGGATTGCTTAGAACCTATAAGAAAATCTGGTGAAAAAAGCATTGTTTTT
AACCAATGGACTACATCTCTTGATCTTTTGGAAATCCCACTCAAGAGAAAGCAAATTGAT
TACTTGATGTTTGATGGGAAATTGGCACAGAAACAAAGAGAAAGGGTCTTGAAAGAGTTC

>597_PStI_305E40_NODE_1_L318
CAGCAGTACCTGAAGTCACACCCTGGTGGTCCGCCAATCACTGCATTTGACTGGGGAACT
GGTGAAACTCCAAGAAGATCCACAAGGATCAGTGGAAAGGCAAAGGCAAGTCCACGTGCC
GTAGAAAGTGAGACTCCAGCAAAACGAAGCAGAAAATCTTCTGTTTCTGAGAAGGATGCA
AAAGACAAAGAAGAAACTGAATCCTCAAAGGATGTTGACATGCCAGAAGCGGGAAAACAT
GAAGAGGAGATCAAACAGAAACAGGATGAGGTAAAAAATGAAAATATGGATGTAGTGAAA
GATGCAGTGGAGGAGGAAGCAATACCTGCTGTTGATGTTG
>612_PStI_305E40_NODE_1_L347
AATTGAACATTATCATGTCATGTTACAACATATGTGTATGTTTGAAGTTCCAATCTATTA
ATATATGTGAGTGAATTCCGTGTACATTGGTGCACAATTATATGGCAATTCAACGCGCTT
TTGAATGTTAGCTAGCTTTTTGATCACTTGGTTTGAATGTATCAAAGAATATCAGCTGAA
ATTTATTCATGGAGAGGTACCAACATTTACAGAGCTCCTCAACTTAAAGAATACAGATTA
ATTCAAGGACTAAGTGAATTTCCCATAAACAGGTACACAGGGAGACCAAAAAAATTTCCT
CCAAGAAAGTTTACTTCAAGGTATATATGCACCCCTTATGGTTGAATTCCAATAAATGAG
AGAATTAAC
>616_PStI_305E40_NODE_2_L318
CACATGTCTACTTACCAGGAGGGATTTGGCATGAATGTCATAAAGGATGCATCATCTCTT
CTTTCTTTTTTTTTTGTGTGTGAGTTATAACCCATGAATACCGTAGGTATAGCTGTAGGT
GCAAACTTGTCCAGGACCTTAGGACAAGAGGTATAGCACAGGAACCCAAAAACTCTGAGG
TGAGACAAGCAAGTAGGATGCATATAAAGTTTCTCATAGCAGTATTTAAAAGCAAGAACT
CCGGATTATAGTCTGATTATAATATAGACTGCAACACATGCATATTCACCCCAGAACTTG
AGTTTAACAGAGAATACGTTCTGAACTTAATAGAGGAACC
>617_PStI_305E40_NODE_2_L267
CCATGAGATAAACCATAGATGCTTTTTATATTTACGGCAATCTTAGGGTTGAACCATGTA
GGGCTACCAGAAATTCTTTCAATCCTTTTTTTTTAAATCTCATAGCCCAAAAAGAATCTT
GTATTTCCGAATAATAAAACCATTCAAATATACACATGCCTGAATTTATATGTAAGAGTC
AACAACACCAGTCAATACCGAGAGAGACGGGGAAGAAATAAACCTGGAATTGGAGGTAGA
GGTGGCCAGTCAGCAAAATTATTCTCACTGATACAGAAACAGCGACAAT
>637_PStI_305E40_NODE_1_L203
AGAATCATTGAATTCACCAATTCTAGATTCAAAAGCATCTGCTGATCCATGAGAAGCCAT
GTCAATCACCGAGGAATCTATCTCCTGCAAAGTAGCTAAATTTAACTATTGTGCTGGACA
ATAATGAGCAGTGGTCTAAATATGAGTAAATGTAATTTACAGTAGCAGCACGCCCACAAC
CCTCTCCCTCTACTATCTGAGAGTTTTTAGATGGTGTAGCCATTG
>640_PStI_305E40_NODE_1_L354
CCATGCTTCTGTAAATGTGCCTGAAGATGGATATGGTTTCCCATCTTTCATGCCTTCACC
ATCTCCTAGTTTCGGTTATGATGAGGACCGCACACGCCCAGGAAAAGCTGTTGTGGGTTG
GCTGAAAATTAAGGCTGCAATGAGGTGGGGGTTCTTTGTGCGGAAGAAGGCAGCTGAGAG
GCGTGCACAGCTCGTGGAACTGGAAGATGACTAAGTCTGGTTTGGAAACTTTAGGGCATT
TAGACTTAACCATCGACCGTTTGAATAACTATTCACAAGGCTGTGGTGATGCAGGCTCGA
GTAATTAGGTTTGGACGCTAGACAGTATATTTTCCGAGGGACTAGTCAATGTGATTGTTT
TTCTTCATGTACAGAA
>641_PStI_305E40_NODE_1_L415
TCTTGGCCAACAACTATGTAAAACATGTAACTTTATATGGTATTTTGGTTTTTCAAATCA
TCCTCTAGGGCCAGTCTACTTCATCACTACCCTTTGGGATAAAGTAATTATATGCTGAAT
TCACTTTGAAGCCCCCTTTGCACTTCCTATTCCAATCCAATGAGTCCTCACCTGATAGAT
CATTGAATTGATCAATAGTGATCAGGACATCTGCTATGATTCCTATCTTCCAATCATTAA
AATCTCTCTTGAATTGTAAATTCTAGCCTTGATTATTCCATATTTCAGTAATACATATTT
GTTGATTTTGACACGTGTTATATAACTCAGGAAACCTTTGACTCAAAGAGAACTGGCCAT
ACCACCTGTCCTTCCAGAAGCTAATCTTCCTCCCATTGCCCACTTTGCAACAAGTTCTTC
CTACCAGCAGATACCAA
>642_PStI_305E40_NODE_1_L354
TAGGAAAATCCACTGTCACAATTTTTTCCTCAAACCCTGGGGGGAAGGATTCTTCCTCCA
TTTGCAACTACAAAGTTATAGGTCTGTCAGTAAGACAGGATACACAAGCACTGCAAAATG
ACCCCAAAAAACAGCATAAAAACTTACAACTTCAGTAGAAAGATTTGTGGAGCAATTAGC
ATATGACTTTGTTTGAATGTTCGAGTCAACCATCAGACAAGGAGATGACCATCTTTTTCT
CTTCCTCCATGCAGATGAATACGCTGACACATGGTTATATAAGACATCATTCCACATACT
TCGCATGCAAGAGTCAAATAACTTACTGCAAACAACTGTATAAGAATCACAAAAGTTTTC
AAAGCTTCCAACAGAT
>651_PStI_305E40_NODE_1_L293
GACTATGCTATAGAGCACAAAATTATCAAGATGCAATGGCAATATGTAGATGGGCTGGTT
ACTTGGATTTGTTCCTTACTTTCTCCAGCAACTCAAAGTGGCTAGAAATAAATGAAATGC
AACGCTTGATTGGCCAAGACAATGATGGTAACCGGGTGGACATCATATACAGAGTATTCC
AGATCAAGCTTTTCCAACAACTAATGCAACATCTGGAAAAACAAAAACCATTTGGCAAAA
TTGTTGCATGTAAATTAGCTTCTCAACCAACCTCCTTATTTACTTACGGTCATATCTGTG
CAGGTATATATACAA
>653_PStI_305E40_NODE_2_L253
TTTTTGGGCAATCTGAGCCTCATTTCTATTAAACTTAATTTCCTTCTATGATTATCTGCT
TTTCTCATGTTCATTAGTGTCTGGAATTCTCTAACATCGTCATTATCCCCTTTTTCATAA
ATCTGGAAATCCCAATTCCTAAGAAGAATTATTTATTCATCCTCAAATTTGGATATGCCC
CATTGTCTGCCTTCATTCCTGAAGTTAATTACAGGCATTGAGATTGTGAAGGTGATAAAG
ATCGTGGAGGAAGTGAAATTAAGGGTAAATTTTTG
>654_PStI_305E40_NODE_1_L281
TTGAGATAGATGGTGATGGAAGAGAAAGTATGACTATATCCTCATTTTTTGTAAGGTTTT
TTTTATCTTTTAGGTATACCTTTGTATGGTTGGAGTGGGAGGGGGGTTTCCTCTCTTTTT
ATGTAATTTATTACTTAATTTAGAGGAAAAAAAAGGAACTTCAGCATCTATCTGAGGCAG
TAGAATGGTATGAAGCAGTCTCAGGACAACATATATTGAACTGGTTTTGGCTGGGGAGAA
AATTGTAGTTTGGTGCAGATTTTCAGGTGCAGGGTAGCTACACTACAAACAATAAATGTT
TGT
>663_PStI_305E40_NODE_1_L278
CTATGTTCACTGAAGATTTTGAAATCTTTAAGACTAGTATGGTTTCTGTAACATGCATGA
TCCAATAAATTCATACTTGCTATTTTTGTCTATTTAAACTTCATACTCCAATAATATTGT
AGTGTGGGTGGAGCAAGGTGATGAAATCAGTCTGGAATATTCTGGAACACATGCTCTAAA
ACGGGACCTTGTGAGGTAATGGATGAACTATTTTGGCTTTAAAAGATCAATGCAAAAGCT
TCATTTTTCTACACTCTAAATTTGCCTTGAAAAATGTACCAGATATGGAAAACAGACTAT

>668_PStI_305E40_NODE_1_L326
TTTAATGAATCATGTAATATTACTAATATATATCTTGTGAAAGATCTAAAGTATAACGTC
CAAAGTATCAACCATGTGACTTAGGTATCGAAGAACGTTTTAGAAGAACGGGTTGCATCA
TCGAAGATGTATCTTTTTAGCCTATACTTCCAGGTAGTAGAGATAAAAACATATATGTTT
TGGATTCTGTCAAAAACACTAAAGACCACACATGCCTGACCTCTATTTTTGAAGCTCCAT
GACTATGGCATATGAAACTCGGTCACGCAAGTATCTCCCTCACTCAGAAACTTGTCATAC
TTGATCTAGTCATGGGGCTACCCAAGTTAGATTTTATAAAAGATCACA
>671_PStI_305E40_NODE_1_L207
AAGATTTAGTTTTTATCCCCGCAAAAAGAATGAGGAAAAATCTTAACTAGACATTTTCTG
AATGATCATAATTTTAATATTGAATTCTCATTGTTTGTCTTGTCATGCCGATTTAGCCCG
TCCTAGGCATGTTTTGGCGAGGATGTGTGTGCCAGATTTGACTAAGGAACATCTCACATA
CCGTCTACAGGTATCAGAGTATGTAAAAAGTAGATGAGATGTCCTACTT
>680_PStI_305E40_NODE_1_L387
TTATTGAAAATCTTTTTCATCCTCACTTTCTTTGTCGTGAGATTGTTACTGAACTTTGAT
GCTTTATCTCACAACATGCTGATGGAGTTGTGGTAGATGACATTATTGAAAAGTTCTGCT
CATTAATGAGGTACACAGAAGCTCCTGACGCTGCACTAAATCCTGATAGTGTGATCAAAA
AATTGGCAAGATTTCTCTGTGTGCTCATTACATGTGGTCCAAATTCTATGGTAGATAAAG
TTTATAAGACAGTGGTTGGATATAACTCATCACACTATTCATGAATTACTTACTTTTCCT
TGCTTATGAAAGGATTCCCACTAAATGCACTTTTTGAAAAATTGAGAAGGGATGCAAAGC
AACAAATTGTAACTCAATACTTTAACTTCCTTGGGAGGTTTGGAGGTAC
>687_PStI_305E40_NODE_1_L249
TTCTTGTTCTCCCCAGCGAGAAGTGGCAGTGTCCCACCATTAGCAAGAAATTGTTTTCTC
ATTGCTTCTAATCTTCGAGCCTCTTCCTTTTGCCTTCCTGTAAGCAGTTTCCCCTCTTGT
TTCTTCTTCAAGAGCTTTTCCTTTTCTCTCTCCTTTTTCAAACGTTTCTTCTCTTCTGCA
AGTTTTTCTAGCTCTTCCTGGAGACGTCGTTCCTCTTCTTCCTTCCTTAACCTTTCCTCC
TCTTCCCTCTTTTTCCTTTCTTCAGCT
>696_PStI_305E40_NODE_1_L305
TGTTCAACTGTACAAAATATCAAAATAATGTAAGATGACTATGGGATCTTTTATCCACTT
ATTGAAAAACATTTTTTTTTTCAATTGGGATGAGTCAAAAATAAGTGGACAAGTAAAAAT
GATGTGGATTATCTAATTGGACGATATCCGGGATTTAAAATCCAAAATTTTGTACTTTAG
AACTGGGTATGTGGACTAAAAAGTGGTAATTAAGTAGCACTAATGGACCAACACAGCAGT
GACATAAATATGCACAACTTTTAACGAGTGGCATAGTTGAGCCACATATGATAGTTCAAT
GTCATATTTGAGCTCTCCTCTTTGTGT
>712_PStI_305E40_NODE_1_L299
AAGATGGTGAAGAGAATCTCCCCTAAAAAGTTGCTTGTCTTAAGGTCTTGGCCAAGAGAA
CTTAAATTTCTGAGCCGACACCAGAAGCAATAGGAGATCTTGGAAAAGAAGTTTCTTTTC
TCTGCAACTCGAGACTGAAGAGTATCCAGAAATATCCCAAAATCAAAGTCATTCTCATGT
ACATTTTGCGGTTTCAGGAGAGGATAAAAAGAATTTAGAAACTGACCCGAGACAAACTTA
TTCGCTATGCTTGTAGACCACACAAGAGTTCCATCCACATCTTTTGATGATTTATAAAGT
GGACGCAAAATCTCAGGGGCA
>713_PStI_305E40_NODE_1_L236
CAAAAATTATTTTCGTATTTTGATTATAAAAATTCTAATGCTATTTTTAAACGGTATAAT
TCTATATTTATAAAATCGTAAACTAAACCATATGATCATATATGAACAAGTCATATAAAA
AACAATTACATTATTCAAATAAAATAAATAAATGAATACCTTAGCATGATGAGTGGTATT
ATTTGCTTCTATAGAGGATACTTGTTGATAATTATCATGTAATAAAAAATTATTTTTGCT
CAAGTGAGGTGTTTTTGA
>715_PStI_305E40_NODE_1_L327
GGGATCTTATTGAATTCTCTTCGATATCGTTTCATTATGTTGTGTAACATCTGCAAACCT
AACAATCAAGAAACAATCACACCAACAATCAGTAATTTATTTGGGACAAAAATAGAAAGA
AGACTTGAAGCATGCAATAAGCACCGCATTACTACCATTCTTGTTAATAATATCCACCAA
AACAGTGCGTGACTTGGTCTTCAAAAGCGCATCAAGGATCATAGAAAGATCCCGGTTACT
GCATACAAATATATTAAAGATGAAAAGAAAAAGAGAAATAGATTAACGAACAAAAAGTAT
CACTCACTAAGCATGGCAACTGAAGAGTTCCAATAAGAAAGCCATTAAT
>734_PStI_305E40_NODE_1_L338
CCTCTAATGATCAAATTGTCCAGCAGTTAGCCTTTATAACATCATGTTTGGAAGCATTAG
ATGCAGCAGTGAAGGCCCAATCCAGTGATACTCAATTTGATGTTAATCCGAGTACATCTG
CTAAAGGAAAGGGTCCAGAATGCACCCGCGGTCCTCGTGATACCAGGAGGTCTTCTTGGG
AAGAAGATGTCGATGTTGAAGTGAATATGCCTTGGTGGTTGAAGAATCAATCTCATAGGC
CACACGCAAAGATGGAATTTCCTCGATTGAAGGAAGAGATCCTCGTGGCTGGATTTTGAA
GCCTGAAAAGTATTTTCGGTACTATCAAACTCCTGGTGATCTAAAAGTAGATGTGGCAGC

>736_PStI_305E40_NODE_4_L211
TATGTGGGGGCATAGCGGGTAAAATCCTTTGCCCCGCACTCGACCCATTGCCATCACTAG
CTATGAACCCAACTCAAGTTGATTCACATTTCACACTAGGTCAACAATATCCAAGATTTG
TTGTTCTGTTTGAAAATTAGATCTGCTAAAATAATTCACAAGTTGACAACTTACTGAATC
GTGGCCCACCATCTATTTTGTCAAGTTTTAGTAACAACTATTAACCAAACATA
>737_PStI_305E40_NODE_2_L218
TTGTACTGTATGCACCATCAAAAGGGACTTTCTTGTTGTTTCCAGGAAACAACCTCTCTA
CTTCTATGAGGTAGTGGGTAAGGTCTGCGTACATTATACCCTTTCCAGATTTCACTTGTG
GGATTCCACTGGGTATGTTGTTGTATTGTGAGATTGTACAACATAGGGGATGCTTCTACC
TTGCTGTTAGTTACCTGGCTGGACAGCCCATCACTAAGTCATCATGTCCTTTTTTTTTTT

>738_PStI_305E40_NODE_1_L298
ATTCAACAGGATCATCAAATAGGATAGAAAATTCTGATAATACCTATAATAATGCAGGAT
TTTCCTCAGAGTGTTTGTCATTGTCCACTGAATACTCTTCCATTTCATCACTCCCTTGAG
TGATTACTTGAATCATGTAAATTTGGGACTGATTTCCTGAGTGTTTGGAAATTTTTCCAG
ATCTAGATGTTAGTATCTGACTGCCAGATCCCCTGAGTAAATGCTTCCTCCCCTGGTACC
AAAATTCCATCGTCAAATTCCTAAAATTCATCTTGATATCCCCTAATGTCAACAACCACT
AAACCCCTAACACAACTCCA
>762_PStI_305E40_NODE_1_L342
CTTCATTTTATGACAATTAGTACAAATGTTACAATTTTTTTCCATCTATCCTCTCTCCTA
CTAGTATACAAAGACATTTTTTTTTTCCTTCTAATACACCTAGCCTTCTGTGTGTGAAAA
ATTGAAATGAAGATTATTCGATGAGGAATCGTGCATGCATCATTTACATATTAATCATAG
GTGCATAGCAATAGGAAGAAATAAATAAGACAACGATGAATCGTCTTTGATTCAAACAGG
CGAGCTAGGTTGCTCATCTGAGCTCTGACCGGGATGTCTCTTGCTGTCCATACTCTTCCG
CTTGGTTATTTCCTTAATTTCACTTTCTCTTCTATCAACAAAGCTTAGTAAGTCCTTAAA
GCTA
>764_PStI_305E40_NODE_1_L416
TTCGTCGCCATCAGCTAAAATCATGGTTCACCCTTTTGAGTTATCAGCAGCTTCAGATTT
GTCACCAGCAGTAGCTTCAGATTCGTCACCATCAATAGCTTCAGATTGTTAGCCAGCTGT
AGTTCCTTGACTAGCTTTTTGTTCCTGGGAGCAGAATATAGAGATGCTTCAAGTTTCTAA
GTGGCAAACATAAGTAAGCAACTGAATATTAAGATTACTGTTACTATTAAGTTAAGATGG
AAATCGAGGACCAGAGTTAATTAATGATACAGCTAGCGGCACAAGACAAACCTTAGAAGT
GAACTTCAGATCATCTATTTTCACCTCATCATCATTGTTCACACTTTCAAGACTTGGTGT
ACTCACAGATATTCCGATTTTAGACAAACTTCTTCATTTCAGGGCATCCATGAATCCATA
CATACCAGAGAAATGGAA
>792_PStI_305E40_NODE_1_L407
CCGAGAGGGCAGGAGGTATGCAGATGTACTTTGTCCACCAATAGTGCCAACAAAGTTGAT
TCTATTGAAACCGATTACTTATCTACATGGAGAACCCAAAATTGTTTGGGAGGAAGATGA
AGTTGAGCAGATGATTATCAAGGAGAATCTGGCTTCGCTATAATAGGGAAGTTTTTGTAT
GGCTGCCCAGTGATACAAGACCTAAGGAAGGTGATTCCCAAACAATATGAACTCAAAGGA
GAATGCAACATTGGACTACTTAGCAATAGACATGTTTTAATTCGAACATCATGCTTGGAA
GATTATGTTCACCTGCTATCCAAACCTGCTTTTTATCTTATGATTGATGGGTGGTCTTAT
GCTATGCGTACTTTGAAATAGGACCCAATGTTCAACCCAGAAGAGGAGACATCAATCACA
ATTGCATGG
>797_PStI_305E40_NODE_1_L392
TTATATGCCAAAATCACATGAAAAAGGTCATATAGTCATACCACAGTGGTCCTGTTTGCT
TCATCCATCAATGCAGCGCCAGCAAGCATCTCTCTAATATCAATTGCCTGGATGGAAATA
CATGAGGCATAATGTGATCCAAATCTTCTAAGACAAAGATATAATAAATCCCTGTCTCAT
TCTATGCGAAAAAGTCTGGCAGACCTTGGATTATAACAAGTGGTCCTACTTAAATAATAC
ATGCTTGATAAATTAGAAGTTTTAGAAGTTCTGGAGGTTGTATATGAGTTAATCTGTAAA
GACAATATCACATTCCATTTACACAAATTAATTTGAATTTCTGAAACTTGTGAAAGTTAC
ATGAAATATTCTTCCTTCTAGAATTGTGCCGAGAACTTTGGCAAGGCTAAAACT
>798_PStI_305E40_NODE_1_L278
TAACAGAATTGATATTAGGAAATGTTACCCAAACATGTAAACCAATTGTAGAAAAATTAA
GCCAGAACCAAATCCAAATGTCAAAGTGAGCCAAGATTTAGCTGAGTAACATTTGCTAGG
TTGTTCTAAATTTTGAAGTAAATATGGTATTCTTGTGGAAGTGAGAAGATGTCAAATTTG
AGCGCTGAGACATTTTGTTAGGCTAAAAGGAAAACAACATGACTAAATTAGGAAAATGAC
AAAGGGGATCTAATTTTGGAGTTCTGTCATCAAGAATGGCTGGATTTAACAAAAAAAAAA

>801_PStI_305E40_NODE_1_L330
CCCGAACGGATCCTAAACCAGTTTAATTATTAAAATCATTTACTTCCTTCCTCGAGATGA
GAGTCTTCTGAAAACAAACTCTCTATCTCTATGAGGTAGTGGTAAGTTCTGTGTACATTT
TACCCTCTCCACACTCCACTTATGAAATTTCACTGGATATGTTTGTTGGCTCATGGGGCT
TTTTCCACAATTTAATACAGTGTAATCCCGTAAAATAGGATCGGGAGGGTATAGGCGGAC
CTTACCTCTCAAGGCAGAGGTTGTTTCCATAATTTATTATGTTTATGGAACTTATTATAG
GGACCTTCACTTTATACTTTGATTGCTTAGATATTACAGTTGCACATTGGAC
>809_PStI_305E40_NODE_1_L294
GTGGTAAAAAAATCAACCCCATGAAGTTTTTCAAGCATAAAATGTCATTTTTTGTTTCAT
TGTGAATATTGGTGAGCTTGCCAAGTAGCAGAGTAAGATATTTGTAGTGATGTGATGCCT
TTGAGCTATCTAAAGCTCTATTTTTTACGGGGAATAAGTAAATATTGAAACAAGGGTATG
CTTCATCGTTAGACTGTCAAGGCTCAAATTTTTCGGTTTTTTATTTTTTAATTGAAGGTT
AGGCTTCTTGTTTACTTTCTGTATAATTGTCTGATATGTGAGTAATTTTTATATGGTGAA
TTAAAGCCGCAAAGTT
>809_PStI_305E40_NODE_3_L257
TTTAAATATGTCACGGGGTATGTTATTGTTGTTTACTCTAGCTAAAATGAAGATGCAAGA
ATGCTACTTTCCTGAGTTGATTTCTCAGATGAGTTACTTGACTAATAGTTATTATCTCGG
AAAATTACTTTATTTGTTGAGAAAAGTTGGAATCAAGAAAAGTTAATAGTTATTATCTTA
GAAAGTTACATTCTTTGTTGAATAAAAGTTGGAATCACGAAGAAGGGCTACTTTCCGAGA
TAATAACTATTAGTTGAGTGGTAAAAAAATCAACCCCAT
>825_PStI_305E40_NODE_1_L266
TTCGAAGGACAAGAAAGGCATGAGAGAAAAGCATATTGGCTAGTGATTGTGAGACCCCAA
TTCTTGACTGGAGGGGACACCAAAGGCCTAGGGGACACCAAAGGCCTCTGCTGGTCCATC
CCTTGGATAGATTGAGAGGGAGGGCAGAGCTTTTGGTTTTTTCATGTTGTCAAAGAGTTG
AACAATGGTGTTTTCGTGTTGTCAAAGATTTGAACAATGAAAATAGATGGTGAGTGTTTG
ATCGAATTGATCAGGTCATAGCCAAGTGAAGAAAAAAAAATGAATAAA
>828_PStI_305E40_NODE_2_L201
CTTCCACAGTTGAAAACATATATACTAGACATAAAGAAAACAAAAGTACAACCATAATTC
AGGGTTCTACAACTATTTCAAGTATTATATTATCATCAACTCCAAAACTTATCCAACTAC
TAAAATATTTACTTCTCAATTATCCGAAATAGATTACTTATACTCTCTATTATGTTTTGC
AATCAAAATTGCCCCTAGTGTTCTTCCAAAAGATCATAAATAC
>835_PStI_305E40_NODE_1_L284
ACCTTAATAGCCATCGTAAAATTAAGCAATCACATTATTGTAATTTCGTAGTTGAAGAAA
TAATTAAATAACAATTAATAAAAATAATACAATAAAATTAAGTAAATACTTTAATAGACA
CCATAAAATTACACAAACACATTATAATCACGTATCTGCTTCAAGCAGCTAAAACATACA
CGACGACCCTAAGCTGCTCAAACAACCCATCGATATAAGAGAAAAAAAATATACTCCAGG
ATCATTAGTGGTCCATTATACATTTCAAGGACTATTTTGAGTTCAACTACAGAACTTAAG
GGACCA
>836_PStI_305E40_NODE_1_L307
CTAATAACCTCCAGACTGTCAGAAATGTCACTAAGTTATCTTTTCCTGCAAGATCATGCA
TAATCTAGTTAATTATGTCAGCTTCTTAACTCATCAAAAAGTTGTCAAATTCCCTTTTGG
TGAACAAACATTGTGGTTATTCATGCTCAAGGAATAGTGATATCACTGTAGATATGCATT
GCAATTTAGTAATACGGTCTGGAAGCAGAAGTACAAAGTGAAAAATGCACTTTTCAGTAA
CCATAAGATGAACTAAAGTGCCCTAGCTCTTTGGCTGGAAATGTCAGAATTCATTAAGTA
TGTTTCAGATTTATGAAGTAAATATCATA
>848_PStI_305E40_NODE_1_L382
CATGGACAGATATAAGAGGATAACATGTAAGATGGTCACTTGAGATGGTTCAGTCATATT
TTATGTAGATCTCCAAATTCACTGAATTTGGTAGTGTGACATGTGGCAATTTAAGGTGCT
AAAAGAGAGGTAAGATAGATCTAAAATCACAAAGAAGTTGTCTCAAGAGATTTAAAGTCT
CATATTTCATACACCAAGAAGCTAGAAATGGTAGTCACTTAAGCTAAGAACTACATCATG
AGACCTTCCTATTTTCAAGAAATTTCCTGGCAGCTCTAATACAATAGATTTCCCAGCGAC
CAAGTCTAAGTAGAAGCTAGGTTGTCATCTTCCAAAGTTAATTATATGCCATGGTGGATG
ATACACATTGTGAAGTAATTACTTTATTCTGATTAAGTTGGAAC
>852_PStI_305E40_NODE_1_L405
TTACAAGTTATCTTGAGCTAACCTATGACAGTAAGATTTCATATGTGTCTATTCATTATG
GTCCTCAATTGGAGTTGACTTTTGCACCTATATCTGTGACGTTGTGTGTATCCACTCTGG
CAGGTGATTCTTTAGTAGTGGATCAAATCTATATAACTTATGTTGTGACTATTCAGGAGT
GTGATACTTGAGATGACTTTATTTTGCGTAATATGTTAGTTTTTGATATTATTCTAAGCA
TGAATTTGTTATTCCTTTACCATGTGATCTTGAACTACTTTGCTAAGACCGTTATCTTAG
CCCATGCCTAGTATTTTCCCGGTGGTATGGCAAGGTTCTATTAGTCACCCATCGAAGAGG
ATTATCTCTTAGGTTCAAGCTCAAAGATTAGTATTCCAATGAGTGCTTAGCTATTTGGTT
TATGTTT
>855_PStI_305E40_NODE_1_L376
TGGTATTCCACATTGATTGTGTCCTGTCCTCCCCACGCTCGAACACACCTGATCTTACTC
CACAACCCCCGTCCTCACCACCCACAATATCCCTACTCCACACTGCCCATAGTATTTGAC
TAGAATATATACAAGTTGTTTAGGATAATATTTTTTACATCCCGAACACAAGAAAATAAG
TAACTTATTTTCTTTCCTTTATATTCTAATGCTGTTGATTTTTTATTTTGGTTTACTGGG
GTTACTTGCTATATTTCGTGGTATGATGACAGCTTCTGTTTTTATTTATGTTCAGGTATC
TAGTGATGAAGCTATTGAAATGACAAAGCTTCTTGCATTGAAAGAAGGTCTGCTGGTAAG
TTCACTTGTCAATAAAGATCACTTCTGAGTCCGCAGAT
>859_PStI_305E40_NODE_1_L392
CAATGGTCAGACTTAGTTTTGGGTAGCTGGGTAACTAATGCATTAGGAAACTTTTTTTAT
CCACAGGGCATTGGCTATACATCTGTTAAGTCTTTCAAAAATAAGTTGGGACCGGTTACG
ATGTTTCATGTTAGTCCAAGTGTATTTCTATCCTCTAAAACCTAAATCTACCAACCCACA
ATTTTGAAGACAATTCCAGAACTGTTTAGCCCTTCTATTATTAATAGGATTACCACTAAG
TTTCTCCTCATCCATAAGAATTTCATTAAAATCACCCTCGACAATCCATTCAGTATTACA
TATGCAGGCCAAGTTTTTCAGATCAGTCCACAAGTTGATTCTAGTATTATAGTTAGGACT
TGCATAAACGGTAGAAAAAAACTAGGGATTTGTTTCGGGGCTTACGTAGATTAG
>861_PStI_305E40_NODE_1_L210
CCAGTCTGAAGTAACAAAAACTCAATTGTTTATAAATTTAGACAAAGAGAAGAGAAGTAT
GTATCTTAAAATCACATCAAGCTCTTACTTGGCAACGCTGTTGAACGAATATCAGCCATC
CAAAGAACATTTGGCACCGATGACTTAGGTAGAATAACTAGTGTTGAACTGCTCGTGTTA
GCTTCAGTAGCCATCTTGAGAGCTTTCTTCACGTTAGAGTCTGCTTCGGCTA
>869_PStI_305E40_NODE_1_L291
TAGGTATGTTCTTGTTGTTCATACAGAAGAAAGAAAAGAAATCTATACATACATATTACT
ATATAAGACATATCAATAAGCCAGCTACTGGCCATCAACATGCATGGATGTTGACAAAGG
GTATTTAGATAATTTCAATGATCAATTTGTTTCTTATAGCTACTTCATAACAATTGATTA
TTTTATCTCTGAATTATTGCACCTTCGGTAAATGATTTGTGGATTGAGTAGTTAATACTG
AGGGTAAAATATTTTAAAAATCTCTTGACATGTTAAAAGTAGAAGTAAAAGTGAATAAAT
CTTTGTAATATAA
>876_PStI_305E40_NODE_1_L451
TTCACTTTGTGTGTATTCATGTGTATGAAGTTAGTTAGTACTATATTCTTTCATCTCCCT
TTATGATCTTTTATATGTATGTTGCAGCTTGAGGTTGAGTTTAAGAAATGCTAATTTACA
AGCAAAGGCAAACATGAGGAAAGCTGCTCAAGAAGAGGTAGTTTGTTTATTTGTATAGAA
GATAAGTACCATTTAGCATGTCAGAATCATTAACTTGTCAACATCCTGCATTTTATCTTT
TATTGTGGCTTATAGATATCATGCTGAATATGCCTTGATGATTTTGAACTATGGAAATCT
TTTACCAGCAATTTATCCTCTTTGGGACCAATATTTGGAAAATGTGTCATACTAAAATCT
GCCTTTGTATGATGTCAGAGGGAGCTTCTGTTGGGAGGTGGGGAAGAATCTACAGTTCGC
AGACGAAATCTACAGTATGTGATACCCTTTAAGTCTTTATGTTACCATGGTTT
>883_PStI_305E40_NODE_1_L423
GAATTTGTGGGTAGAAGTCTACATCAACTAGGATTAATTGTGTAGTGGGCAGCGTGTGAT
TGCTAAGGCTCTAAGTCTTGTAGTAGGTGTGTTGCAAGCAAATGGGTGGAGAGAGGTAGT
GTCTAATTACAACAGGTTGTAATAGACTACATTGCTTTTGCATCTTAGTGAAGTTTGTTT
TGAAAATCCTGTGGGACATGTCGTGGTTGTTTCTCCTTTGAGCAGGGAGTTTTTTCACGT
AAAATCTTGTGTTCTTGTTATCTACTTTTTACTTGGTCGTTCTGTTCTTATCTTGTTACT
AGTGTCGAGGGACCTAGTCCTTAACTGTAGTGGACGCATACATTCCAACAATTATGTATC
TCTAGAAATTAATCTCAAGATAGCCTTGTTACTCCTCACCAAAAAGCACATCAAATATAC
TAATAGGACACTAGTTTCTTGTCAC
>889_PStI_305E40_NODE_1_L316
AGGCACAAATAAAGATAATTTATTTAAAAAATCACAATTAATATTTTTTTAAAAGACATG
TAAAAGTAAAACATGACGTACAAATTAAATAATTTGAGATAGGGGAAGCAATTACACTAT
TAATGTAGTATAATTACAATTTTTTAATCCTTATGCATTTATTTTTATGTATATAATACA
TATATTTATCTTCAATATACGTTTACCAACTATAATTATTATTTAGGTAATACGATAGTG
GAAATTTGATGGAAATAATTGAGAAATTACATAACTTGGCTTCTTCTCTGTGCTATTTCA
GTCAGACACATAAGTGAGAAATGAAGAGATATGGCTTA
>891_PStI_305E40_NODE_1_L447
ATACAACTCCCCTAACGAATTGAACCATAACATCTCCAAAAAAGAAAAGCAAATCAAAGC
CAAACTAAACCAAAAAGAGAAGGCCTCGTGCATTCCCTTAGTAAAATCTGCATTATTAAC
TTTCGACACACAGGTAAAAGCAAAAGAAGGATTTCCCAGTATAACTGACAAGGCTTCGTT
AGTGCATCCACAAACCCCAAGAGTCACCTCAGCCTTGACAAGTATGAAGGAGCCACCACA
AAGAGCAAATATGCTCGAATATAACGTTGTTTGCTCTCCCCGTACAACTGACAAGGCGTC
GTCAGTGCATCCATCAACCCCAAGAGTCACCTCAGCCTTGACAAGTATGGAGCCACCATA
AAGAGCAAATATGCTCGAATACAACTTTCTTTGCTCTCCCAGTATAACTGACAAGGCGTC
GTAAGTGCATCCATCAACCCCAAGAGTCACCTCAGCCTTGACAAGTATG
>896_PStI_305E40_NODE_1_L212
ACGGTGCTCCCTAAGGAAGCGGACAAGCAAAGCAGGGCAAACATTCTACGAAAGGGGAGT
GCAAAATAGAACAACACCATATCCAGCAATTAGAACTATGTGATAATATTACAGCAATAA
GTCCTACAAGTACTCGAACTTGACATACCTGAAGAAGCATTGATGCTCTTGCACACAGGA
CTCCTCCAAACGTGGGGAGAATTGCCAAGGTATTGTATTGTGCATCAAGGAATT
>902_PStI_305E40_NODE_1_L227
TTGACAAGTCTCACAAAATTCACAAATGATAAAGGTTAAAATACCTATATAATGTGATTT
AGGAAGATTCTTTAAAGAAACTCTGGGCCTAGTGAAGATTATACGCGGAATAAATATTTA
TCCCCACCCAGGAAAATAGGATAAAATTTTGATTAAATTTATAAAAGAACACTAGAATAT
AATACTTTGGGACTCCAGTAGCATTTACAGGGCCAATCAAGCAGCAATTAATACAAACAA
AGAGATTGC
>909_PStI_305E40_NODE_1_L322
TATTTAAATGTCTGCACAAACTTGGGTACTTTGTGCACTTGGATCTTTTCAATCTAGCAG
AGTATCGCCAACAATGACTGTTAAAACCATGATCACTTGTAAATCTCAATTCAATTTGAA
TTTCGGTGTTGATTTCTCTTCTACTCGCCTCCGAAGCTGTAGGGTAACATCATTGACTCG
AATCTACAATCACCGCAAGCGAATAATCACTGCTAGTTTGAATCATAGCCAAGAGATTCC
AGTGAAACTAGAGAACTTGAAAAATTCGACTTCACGTATCAGAAATGAAGCACAGGTAAA
ATCGGTAGCAGTTCGAGAAGAAATTCCAGTGGTGGATTCAAATG
>910_PStI_305E40_NODE_1_L308
AACTACTGAAACTGTTTTGACTTGTCCAATAAGCATATAAAATTCAGGGTTGAAGGGCAA
AGTTGATGCAATTTCTGTTTTGGAATTATTCTTTGGTTAACTCAAATCCGTGTGGTTGTT
TACATGATTGCAGCACTTGACAACTCGGGAATGGAAATGCTTATGAACATGTTTGGTGGA
CTCGGAGCAGGGGGCTTGGGTGTCCCTAACAGATCTAATGGTTACTTTTATCTCTTGCCT
TCCTTCTTTAATATATCTCTCTCTTTCCTTCCAGCTTAACGATTTGTCAATCTTCCTCTT
GACGTTCTGTTGCAGTGCCCCCAGAGGAAC
>913_PStI_305E40_NODE_1_L268
TGTGGTATGTTCATATCAACAGTAAGAACTTTCACCACAGTAAGAACTTCTTGTTGAAAG
TTCAAACACAGGAAATAAAGACGACTTGTGGGTGAAACCAAATATGCTGTACAAGACAAA
AAATAGCATATTTAAATCGCAAACGGAATGCAGAATTAACACTCCGCAATTTCTTATCTG
TTCAAGTATATAAATAAATAAATATCACATGCAATCCAAGTAGCACAGCTAAGTTACACC
GACAAACTAACAGTTGACTACATGGATCAAATTAACCGGCATCTGTTTGG
>916_PStI_305E40_NODE_1_L374
CCGGTACAAATCCGTATTTAGTCAGGATTGAATGTGGGTACGGGACACCGGATGGGAAAC
CAAAAATCAAATGCAAACCAATTCCTACTCCATTGGTTTTTGAATACAAATTTTTCAAAG
AAAGATGGAGCCAAAAAGTGTGACGCTTCATTTTATAGAAGTTTGACTGGAAGTCTCTTG
TACTTGACGGCTTTAAAACTTGATTCAAAGTATGCTGCTAGTTTGCTTTCAAAATTTATG
CAAAGGCCCAGCGACATTCATTTTGCAGCTGTGAAAAAAGTACTTAAAAGGTACTGTACC
ACTTGGAATATGGTTTAGACCGCTTGAACAGGGTTCTATGCTTGGCTTTGTTGATAGTGA
TTGGACCGTAAATATTGATGATATGAAGAGCACTAT
>922_PStI_305E40_NODE_1_L262
ATGAACTATTTTGACATGAGATGACATTGTTTATTTAAAGATGTTTAGCTCCTCCATTCA
AAATTTGGTTACTAAAGATATTTTAAAAGCGGAGGTAGAATAAGAGATATGAATTTACAG
AATTAATTGAATAAAAGGAGCGATGAGCCCCAACATTTAACTTTTAAGAACTTAAGTTTT
AATTCAAAAACAATAAATCTATTAAATAGATGGTGTATATATTTTTTCGCACACAACGAT
ATTTTACTTATGATAATACAATTGCATTGTAAGTCATGGC
>928_PStI_305E40_NODE_1_L311
TTAAAATTCCACTGTCCATTTCTAGGAAACAAGTCTTGCTTATCCCCAACCCTCAACTGT
AGTACATGTAATAAGAAATGTTAAATCTTGTCAGTCATACATAGTGAACAAGCTAGAATT
CTATATTCTACAGTTCAACCGGAGAAACATTTTAGCGATTAAAAATGATAAAAGAAGTTG
GCAAGATACGACCTTCAACTTGAGTAAATTGTTCACTAATTGAAACCCCAGCAGATCCAA
GAAGAGGGTCAGCCTTATAGTTGCTGGTCTTTAGAGCCTGCAAGTTTACGTGATTGTGAA
ATGCATAGCTTTTATGAAATGAGTACAAACTAC
>937_PStI_305E40_NODE_1_L243
TGCCTTTCTATCACCAGTATCCGAGATGCAAGAAACTCTTTTGCATGTTGATACATGTAT
GGTTTTCTAATTGGACACAACTGCTGCATCCCTAGCTGCATAAGCTGGGTTGCGTGCCTT
GCTTCTAACTGTCACTTCACACCAGTGATGGAGATACTACAGTGGCAGAACATGCAGCTT
TTCCTTATACTTCATTTCTTTCTGTTGATTGAACACACAAGGGGCTAATGTTATATGTAA
GTGGCCCCCATCAAACTTAGTAA
>943_PStI_305E40_NODE_1_L260
CGGGGTTTCCAGTCGTTGTAGCTGAACTAGGGTTATAGTTGACAGGAGAGGATCCGTATG
GCGCATAAGCCCCAGGTACTCCCATATGAGTTGGATTTCCCACATTAGCTCCTGGTCTAT
ATTGCGAAAGCGAGTATCTGGGAACAGCTGATGGTGGAGGTGGATATATAGCACCAGCCT
GAGGCTGCTGGGAAAATGCACCATTGCTTAATAATTGATGGATGGCTGCTGGTGGAACAT
AAAGTGGTGAAAAGTAGTGACCATATGGGATATAATTTGG
>950_PStI_305E40_NODE_1_L364
TACCTTTTCACTAGTTCATGGGCGACAATAACATTGTCAACTATACTCTTCCCCATTATA
AATGCTGACTGAGATGGTCCCCACAGAATATCAACTATAGGTTCTATCTAAGCAGTTAAA
TCCCTAGCAATCAGTTTATATATAGTGGGGCAACAAGCAGTAGGCTTAAATTCTTTGACA
AAGTTTGGATTAGTAACCTTTGGAACCAAGGTCACTGTGGTGTAATTGATACTTCAGAAG
TTTAGCATTATCAAAGAACAGTATTATAGCATTAGTTACTTCCTTTCCAATTGTATGCCA
GAGTTCTTTGGAGAACTATGCAGGGAAACCAACTGTTCATGGAGCTTTATCACATGGGTG
TTGGTGGACAACATGCATTACATCTT
>951_PStI_305E40_NODE_2_L230
TGGGATTAGGATTTGCATCAATCAACTATAGTATAACCAATGGAGCCGATCACCCGTAAA
ATGATTCAAAGTCCCTATGTACGCGTCATGGGCATCCTGTCTTTCCATGGACTTGTATGT
AACTATTGAGAGTGAAGATATTCTACGTAATGAATATTCCACCAAAAACATAGAAAAATC
AAAAATAGATACAATAGACCCTTGTGGTTAGGCCCTTCCCCGGACCCTGCGCATAGTGAA
AGCTTTAGTGCA
>968_PStI_305E40_NODE_1_L262
GGCTACTTGCTTTTTCTTCTTTTTTCTACTCCCTTCAGGTTCACAAATACCTTGATCCTT
CCTCTTTCCTGTTGCATATTCCCCTTCACAAGGCACCTTAAAATTAAAGAATAGAGAAAT
TCAATTAGGTATAATACCCATCCACCCTTTTTTTTAAAAAAAAAACAGAACACCAAAACA
TGTATGCTAAAACTCCACAAGGCCAACAATGTTACAAACGTGTCAAATCACGAAGATGAT
GCCAAAGCACGTAGAATCCAAGAAAAAAAAATGAACACTTAAAT
>969_PStI_305E40_NODE_1_L343
AGGCATTGTATTTTTTTTTTTTTTGCATCTTCTGACTTGTTTTGATGTCAATCTTTTAAA
TGTTACTCTCTCTATTTCATTACTTTTTTTGCCCGTCTCAAAAAGAATGTCATATTACTC
TAATTGAAAATAATTTACCTTTGAAATTCCCTTTTTATGCTTAATGAAATAATTTTCAGC
CACACAAATATCTAAGAATGATTTAAGATCACAAATTTCAAAAATCTTTCTTTTTTTCTT
AAACACTTAGCTAAGTCAAACAATGAGACGAAAAGAGTATAATTTATTAGTGAGATAAAT
AAATTTCACGTTAATAATTAAATAGATGAAATATTCTGTTTTAATGATAAATTTAGTTTA
GTCCA
>975_PStI_305E40_NODE_1_L294
TAAAGTTGGAATTTAAAATTTATCAAGTTAAAATTTTAGTCCCTTAAAGTTAATACATTT
TAAACTATTAGGAGTAATTTGGAGTCTTAGAGTAACCAATAAAGTTACTGTGTATATGAT
TAAAAGGTCAAGAGTTCAAGTTTTGAAAACAGTCTTTGACAGAAATGCAAGATGCAAGAT
AAGCCTACACCTTTGTGATTGAGCTCTTTCTCAGACTCTGTGCGTAGCGAAAGCTTTAGT
GAACTGAACTTGCCCTTTTTTATTGAGTAATTTATACGTATAAAATATTTATATAGTTAA
GTGAGAGATGTTAGAT
>980_PStI_305E40_NODE_1_L302
TATCTAATTCTGTTTTCTTTCGTTTTCTAGAGAATGACGCCTGTGACTTATCGCCCTACT
CATGATAGGACTCTTCCTCCACCAAATCAAGGTAAATCAAGAAAATGATTCTTTTTGTTT
CTTCGATATCTTTTGATATTATAATTTACATTTACCTATTAATTGCTCTTACCCTCTACC
TACCTATATATATATATATTTGACTAGAATCCTTGAGCCGAGTGTCTACCAAAAAAAGCC
TCTTTACCTTCCAAGTATACACACACTACCCTCCTTAGACCCGACGATTACCCTGGGTAT
GTTGTTGGTGTTGTCATCGTTG
>987_PStI_305E40_NODE_1_L213
ATTTAAAATTACAACAAACATTCACAAACTAAAAAAAATCCAATGTGAGCTTCAATTGAT
CAATACATCAAATTCTTGGTTATATAAAAGTTGTATTAGTGCAAGGCCTCTATATGCTTG
CTCAGCTCCTCCAATTTCTTCATCCTCAGTTTTTCACTTTCAGTTATTAACTGTCCATTT
ATTCACAAAGAAAAAAAAAAATGAAAATATATCAAAAAAACAATTAAAAATAGCG
>1004_PStI_305E40_NODE_2_L209
TTTTCATTTTTTTTTTTTTTATATCTAGTTTATTCTGCTTATGAGTTTTTGAGATGAGGG
TTCTCAGGAAATAGTCTCTCTATCTTGTGAGGTAGTGATAAGGTTTGCACGTACATTTTA
CTCTCCCCTGACCTTACTTATGTGATTTTATTGAGTATGTTATTATTGTTGTTGTACACT
TTTTAAATAGAATAATTTAATATAGTAAAAATTAAGTAATTAATTTTTTTG
>1012_PStI_305E40_NODE_1_L294
TGGACGAACTTGTGATTGCTGGTGAACTCCAAGAATCTAGCAAGAAAACTGTTGCACGTC
TAATTGCTGCACAGGTACTCTTCATTACACACTTTACGCGTTTCACAGGTAACAATGCTA
TATTCTTCACTATTCCTAAAACTGGATCCTGTCAACAACTTGCAGGACTCTTTGGTGGAG
GCTGCCAAAGAAGAGGCAAGTTCTCTTAGTAACATTATTGCACAGGCCACTAAATGAGAG
TACGGAGGCGGCGTTCATGTTATTTTTTGAGTGCATTCAAGTTTTTCAGATTTCTCGTTC
GTTGCTGTAATCCAAT
>1028_PStI_305E40_NODE_1_L328
TGATACACATCTTCCAATAGATATGATGATGACCAACTCTATTCACCAATAAGTGATTCC
TCTTATAGATGCCAAGAAAAAATATTGTTAAAAGGACATTGCATCTACAACATGATACTG
TGACAACTAAGTCCTCACCTAAGTGCTTTAATGTGCGACATGTTATTCGCCTCGTTCCAT
TACACAATTTCTTGTACTAGCAGACGCAGTTTAGGAAAAATATAGTCTCCTAAGAAACAG
CTTATTAACATGTGATCCAGAGAATGCCCTGATAGTGCCGTTGAAAGCAGTAAATATTAA
TATGAGCAATAAAACCAGACTGCTTCAGCTATTCTTTACCATAAAATGAG
>1029_PStI_305E40_NODE_1_L334
GCCTTGCATTAGTCTTTTACATGGGTTGAAAGATTTTTTGAAGATTGAAAAAGAGAAGTG
TAACTTGAAACTGTTGATTGAGGATCTTACTCTTTTCTTTAAAGAAGTTGATTTGCCTTT
GTTGCTCGAATTGATTTTCTCAAACTTGGTTGTGAGGGAGAGAAGTGTATATAAGGTCTC
CAAAAGTGGGAAAATTGGGCTACATTGAGTATTATGACACATTGTTAAGAGGGATGTTTG
AGTTTTGATGATGGAAAGAATGCAAGAAGTGTAAGATTCGAGGGACATAACGAGTGGTGG
TGATCCTGTTTGATTGATCGAAAAGAGTGAACTGTGATTTTGGGTGGGGTTTAGAT
>1034_PStI_305E40_NODE_1_L310
CTGGAAATTGAAGAAATGATTTTCTAACTGCAAATTTACAAATATTTAGCAGCAATCTTT
ATCTAAACTTGGATTCTGATTTCATAGGTGTATGTCATAAGATTAAATGATCTAAAGGAG
GTGGATGGCGCTCTTAGCCTTCTAAATTTGGATGTACCCACCAAGCAAAGAGAAGCAGGT
CAGTAAATCAATTTGATACTCCAAACATGATATAGTTCTTAGCCTTTTCTTGTCCACCTT
AGAGGGTACTAATGCTAATAACATAAAGAAGCGTCAAAAGAAGTCTCTTCCCTTAACTGC
TGTGCAAAGGAGGAAACGGAAGGAGGATCTGA
>1053_PStI_305E40_NODE_1_L315
AGTCCGAGCAACATATGTTTTAAGGAAAGGGGGAGGACCTTTGAGAGAGTTCATTTTGGT
GTACATGATAAATCGATTCTAGTAGTTTAGATTATTAGAGCTTACATCATGCATGATACG
TATACACCCTTTTATCCACCTTTTACTCTCCCTGTAGCAATGTTGGTTTTCGTCCCTTGT
AAACTGCCTACTAGAAATAAGGCCAATGCTTAGCCTTTCTAAAGGAATTTAAAAATATAT
ATATATATATATAGAGTTATAGTTCCAGACCAGTTCTGCGATTTTTGGCATGTTCTTAGA
ACAATCCATCTGGCCATTTAATGTAACATAAGTATGG
>1057_PStI_305E40_NODE_1_L271
TTGGGTGATTGCCGAGGACTTCAATGTTGTGAGATTCCCTTCTGAGAAGGACTGCAACTG
AATCACCAAAGCTATGGAAGACTTTTCAGATTTCATTGAGGATATGGAGTTGGAAGACCC
ACCACTCACAGGTGGCAGTTATACTTGGAGAAAAAGAGATAGACATGCAGCTTCAGCAAG
ATTGGATAGGTTCCTACTTCCAGAAGAATGGGAGACATCTTTCAAGAAAATCAAACAGTC
TATCATGCCTAGAGTTACATCAGACCCCTTGCTATTAGAATGTGGAAACTGGG
>1059_PStI_305E40_NODE_1_L436
TACATTATAAATATTTTATATGAAATGCTTACCATGTACAGAAACCTTTGGATTTTAAGT
TCTAGTGTTAAAACTTTCAAAATATAAAGTTTAAGCTTTTTCATATCATTGAGTTTGTGG
TTAACACATTCCCAGTATATGAGCACTGAAACCTAAATTTTAATGTGTAATGAAACATGA
TTACAAGCTGATAATGTTCCAATATTTGTATAAGGAATATAATCATGCATAAATTATTCC
AAAGAGCCTAGATAAGAGGATTATCATTTGGAAGGTACTCTGGTAGCAAGATTTTGCGTT
TAACCTTAAGATCTCGTATTCGTTTGACCATACGGTGCTCCTTAATTATACTCCTAAGGA
AATCTTCATGCTCCTCTTTTGAAGTAAAACGCATGAACACCCTGTACCTATGGCATAGGT
CCTTCTCCTCCGGGGTGAGGTCTTTCTCAAAAGGATCA
>1078_PStI_305E40_NODE_1_L328
ATAAATTATTTATTTATAAAGGTCCTACATATATATATATATATATCATGGTAAATTAGA
ATTTTTCTTAGCGGTTGTAGAATATTTTCGTGATTCAAATAAGAAAAAAGTAGAGATCAT
ATTTAGGAATCTTTCTACGACTAAGAGTCCTTATTTTATCATTTATTTTTTAAATATCAA
TATTATAAATATAATTAAATAAGAATTTAAAGAAAAATGGTGAAAAAATAATTTTGTCTA
AAGTGTTTTCTAATGAAGGGCAAAAAGTTTAAATAACATTTCTAAGGGTTTCACGCTTTT
AATATAGTATAGATACATATAGATATAAATATATAGTTATGTTAATGTTA
>1081_PStI_305E40_NODE_1_L388
CACCTCATCACACATAATACATATAACAAACTTAGGAAAAGAATGGTGTGAAATGGAGTA
CATGCTATGAAATATAAATAATGCGATGTAATGTCAAGTAATCATGATTCATGTTTGTCC
TACGATACACATTCGCTGATAAGTTCAAACCAAAACCCATGGACGTCTTACATGGACCAT
GTATTCGTCGGAATCATTTTCCTTTGATATTTAGTTATATATCTAGTTGGAGAGGTCGTG
TCAAGGATCCGTTGATTCAATTATCGAAACTGAACTACAGAAAATTACAAAACTGAATTT
GGAGTTAAAATGAGATTTTTAGGCCCAAAATTATGATTTTAGTCATTTTTCTAAATTAAT
TACATTAATTATGTAGAATGATTATATCAATAATTAAAAGTTAGTGTAGT
>1087_PStI_305E40_NODE_1_L345
TGATTCTTTAATTTAGTAGCTAGTCCATCTGGAGGTTAATATAATTCATCCTAACCAAAA
AAATTTGAATGAATGCAAAATTTTCCTAGCTACCAATATTCAAACTTTTTGGATAGAACT
AACACATTTCCAGTTTCCCCTCTGCCACTAAATGAAATTGTTGTAAAGGAGAAGAATTTT
CACATTTTTTTCTTCACTTGGCAGGGGCAGGTGGAGCGGCACCACCAGTCGTTGGCCTAC
AAGAGCAATGAATGTAAACATCATTTCAACAAATCATTACAAGTCGCAAGTATTTTGATG
AAAATTTTTGAAACTTACAGTCCAACGAAAACTTTGAAAGAGTCATAGATGCCCCATTGT
GCTCCAG
>1089_PStI_305E40_NODE_1_L367
AATTCCGATTCTTTCTTTTTCTCTTGATTCTTTTCCGATCGAGATGTATAGATCCTGTTC
ATGGATTAACGAAAATGTGCAAAAGCTCTATTTGCCTCTGCCATTCTATGAGTCTCTTCC
TTTTTGCGTATGGCATCGCCACTCCCTTTGGCAGCATCCACTAATTCGGAACTTAATTTG
AAAGCCATATTTCGACCCGGACGTTTTCGGGATGCCGCTAATAACCAACGAATGGCAAGT
GCTTTTCCTTGTGTGGATCCTATTTCAATGGGAACTTGATGAGTTGATCCACCTACACGT
CTTGCTTTTACTGTTATATCGGGAGTTACTCCACGTATTGCTTGACGTAAAACGGATAGT
GGATTTGTTTCTGTCTTTTGTTGAATCTT
>1096_PStI_305E40_NODE_1_L218
TAGTAGCAGTGAGACACATCATCCTGCATCAACACACAAATTCCATTAGACTATACAAAT
ATCATTAAAAAATGATTTTTTTTTTTTTAAATCAAGAGACACTTACAATTTGAAGAAATC
CATTTATAGGCAAATCATTTATCAAAAGCTCCATTGCTTCTCCAGTCAAATTTGTGTTTA
CTGCTAACAATGTTGCTGCTGCTGCTATTACAGACGGTCTATGATTCATTAACCTCACAT

>1109_PStI_305E40_NODE_1_L414
TTTGTGTGTGATAATCTGTTCAAATGTTTAGGCATTATACATCAAAGAATTTGTGCTTAT
ACCCCTCAACAAAATGGAATAGCAGAGAGGAAACACAGACATATATTGGAAGTAACTAGA
GCTATTAGGTTTCAAGGGAAAATTCTTATTAAATATTGGGGCCACTGTGTCGCAAGTGTT
GTGTATTTAAGTAATAGGATGCCTAGTGCAGTTATAGGAAACAAGTCACCTTTTGAGCTA
ATATATCACAAAAAACCTTCTATTAGTCATCTAAGAGTTCTAGGTTGCTTATGTTATGCA
AAAGTAGTTCAGGAAAATGACAAACTTCTACCTAGAGCTAAAGCAACAGTCCATATGGGA
TACTCAGAGGTCCAAAAGGGATATGTGTTATTTGACTTATCTAACAATTCTTTTTTTGTA
AGCAGAGATGTCAACT
>1115_PStI_305E40_NODE_2_L300
CACAAACATAGCAAAGCTCTTTTTTTTCAAGCTTAAAAACTCTCTTAAGTATTTCCGAAG
CAATAAAATGCCATTTCTATTGTTTTGAATGTTTGTCTTTAATTTGTCCATTAGACGCCC
CTACCTCAACATCTTCTAACTCTTTAATCTAAACAAAAAGCCTCAGCTAGCTGTACTCAA
CTCTAAAAGTTTTTTATGTGTCAAGTGTGAGCAATTATAGTAAACCAAGACTAGCTTTTT
CTATTTTTCAAGACTTGTTCATCCCAAGACTGGATTTTTTTGTACATCCACTAGCAGTTC
GATGAGTGAGAATCTTCAACCC
>1118_PStI_305E40_NODE_1_L454
TAGGATAGGTACATGTGTTGATAACATCGTCAAAAAACCATTTAGGAGTAGTTCTTTATC
TATGAGATTGTCTGAGAACAGGTTCAGATGAATCTAAAGTAGGAAGTGTAGGAGTAAGGC
TGGAAGCTTCTGGTGAGATAGTTTGATGGGCAGTATCTATGATCTGAGGGGAGTTTGGAG
CTGGTTGTAAGGTATTAGGTACAAGAACATGATTACTGACCTCTATTGAAGAGGTATCAA
TATTAGTCATGACAGAAAATATAGGATCATTACTAGGAAGCATCTGTTTGAAAGGGTAAA
CAGATTTCATGAAATATGACATCTCTGCTGAAAAAAAACTTTTGTGAATGTAAATCAAAT
AATTTGTATCCCCTCTTAGTGGCTGAATAACCCATGAATACAGCAGGTACAACTCTAGGT
TCAAACTTGTCTCTTCTATGAACATCCACAGCATAGGCTAAACAACCAAACACTCT
>1124_PStI_305E40_NODE_1_L301
CCTTACCTTTCGAACATAAACTATTTTATTCATTTATTTTAGTGTTGAAATTCTTAGATT
TGGTATTTTGCAAGTAGCATCCTTGATGCGATGACTTTCAGGTTTTGGAAAGTGTGATGT
AATAGAAATTATAGGTTTTGTTACTCTTGCTTTTATAAGTTGAATTTCTACATTAATATT
ATATTTTATAGGTTGAATAGCTAACATTGGTTGGGATTTGTATCATTAGTTCGCCCACTT
AGGAGGTTAGGTGTGGGTGTCACTCACGGTTCACTTTGGATCGTGACAGTCGGTGGAACT
CGACTCCTAGGGGAAATAAGAAG
>1139_PStI_305E40_NODE_1_L369
AACCCCTGCATTTGTTTGATTTTCCAATTCAGACTTAGAACTACAATCCAAAGTTGGAAA
AAGTAAAAAAAATAAGATTTGGTAAAAACTCTCAGCTTACTGTAAAAATAAGAAAAATCA
TTGCTTGTGGTAGACAGATTTCTATTGTTGTTACCACTCTCTGAAATCAATTGATTTTTT
TTAATCAAGTTCAGGCTATCCGATGCCCAAAAAAAAAAAAAGAAAAAGAAAAACGTCAGT
TTCAATTGTGGATTCAAGAACTCTTGATCCTCCTTAGGCTGGTTCTTAGAAGCTCTATAT
TTTTTCAGCACATGACCCTAACCCGACGGAGATTTTATCATGGTAGTTTCTTAGGATAGA
TCCAGGTTCCCAAGTAGGGTTTTTACCTGGA
>1147_PStI_305E40_NODE_1_L351
CATTATGGTAAGATTGTTGGATCTTATTGACCTTGATGCAGAAGAGACAATGAGGAAGCC
TCTTTCACATATGAGACACGAAGGTAAGTGTTTTGGTTTCTCGAGGCCAATGTCGTAAGT
AGTTTAAGGTGTACAATTTAATGAACAGTCTTGATCTCCATTTTGAAGTTTTGAATTGAA
GTAGTAGAGTTGTAAGTGTCCATATAGTCCATTGAAGAGGGGTCGTAGATTAGTTTAGAT
CGTTCACAGTAGTTCTACCTATAGAAAATCACCTATTTGTTCTTATGTATATACATAGTA
AATGTTGAATCCCTTGCTTTCTTAGTGTGTTTACTTCTTCGTATTTTAGTGAAAAATCCC
TGGCTCCGCTACT
>1149_PStI_305E40_NODE_1_L314
TGTTCGATTTTGAATGGTACCATATCATTCCAATCAGACAATTAAATCTTCAAGGCTCTT
AGGAGTTAGGATTAGAGTAAAGTCATTCACAATCTCCAATTATAGTTAAATCCTCAATAT
GTAGATATAACTTGCTTTGACAACTTCCTTTTTTTTCTTGTTTTGACAATGAATTACTGA
ACTTTTGTATCACGTTAGGAGAAGGTTATCAATTTTTTTGGCTGCATTTTTATACTGATT
GTTTGAAGAGGGCATGCTTCTAAGCCTTGAAAGGGCAACACTTTTCCTAAGAAACAATTT
CCATCTAGAAAGTCCTTTAGGTTCTAAATATCTCTG
>1169_PStI_305E40_NODE_1_L291
CATAGTAGTGGGAGCACATTCTTGAAATCATTTCAGCAGCCCCTTTCCAATGTGCATGAA
TTGTACCATCGGCAATGTTCTTGATCAGGATGCCGCTCTTCTTTTTCTCCGAATTGAAAG
CTTCCACATGTAGAATGTTGAAATTTCTTTTCATTTGATCCATATCCATGTTCAGTTCCA
GCACAGCCCAGGAAAGTATAGCCTTTTCAGTAGGGCTGCCTGAGAACTCGAAGCTGGATA
ATGAATCAGTGGACCTGAAAACACTACCTGTAGTGTTTAATCCAACCCCTTGATGGAATA
ATTCAAGAACTTT
>1173_PStI_305E40_NODE_1_L294
TCACAAAATCAAGTAAATGGATTGCAAGTTCTCAAGAAAAATGGAGATCAATGGATTGAT
GTCAACATTTCACCAAATTCCTTCCTTGTTTTGTCGGGGGATCCCTTCATGGTAAGTGTG
TTTAGTCATTGCTTGTTGTCGAAGCAGAGGTAGATTCAGAATTTTTAAGTTTAATGAATT
CAGTATTCTAGAAAATGCACCTTATTAAATTTTGGATAAGTTATATATATACGCATTTAA
AGGGTAGAATTTACAATAGCTACTTTCCAGTACATGCAATTGAAAAGTAGTTGTTGACAT
GGAGAATACTTTCAAA
>1178_PStI_305E40_NODE_1_L331
TAAGAAGGAAATTACTACGGGGGTAGGTAGGAGATCTCTGGATGCCACTAATTCGTCCCA
AGGTTCTCCTCATTTCTTTGAAGATGTTCCCGAAGATATCTCTGTTCCAGGAGTTAGCAT
ACTCTTGAAACTTCTGGATTGAGTGTAGCAGGTCACTGTCAGTGGGAAATGAATTCAGGA
CCAAGTCTCTAAACTGGGGGTGGCTACACCACATAGGCTCTAGTCTAAACGGTTTAAGGG
CATTATGGTAAGTTCTGACAGTAAGATTAACCAATAGGGGGTAATGGTCTGACTTGGTGC
GGGGGAGATGAGTGACTAAAGAGTTGGGGAATTTTTTAATCCACATGTCATTA
>1205_PStI_305E40_NODE_1_L345
ATCCTTGGCTCAAGGACATCATTCTGTATACTATCATATTTTAAAAATCTATTCTTTTTG
GTGTAGAATGATATTTTTTGAGATGAGGGTCTTATGGAAACAACTTCTACCTCTGTGAGG
TAGTGGTAAGTTCTGTGTACATTTTACCCTCCAAGGACTCTACTTGTGGGATTTTAGTCG
CCTTTTACTTTTGAGAAATGAGCAGCTGAGTGAAGATCAAGTCATGTCTTTAGTGTTTTT
GATTGAGGGTTTTGTACATTTATTTGCATGTGAAACTATTTAGTCTCTCATCTTGTGCAT
GTAATACTTGGTTAGGTATAAGATGGATCTGCTGGAAATTCATGCCAAGGACCCGAAGTT
TCATATC
>1215_PStI_305E40_NODE_1_L341
TTATATCAGTACATGCGTGGAAAACGAAAGCAGGTAAGAAAATAAACAAGCAACAATTCT
TCAGCATGAAATTTCAAAGCATAAGTCAAACATAATCACGCAAAGTTTGGAGGATGCGTA
TTCAATAAAAACACATTTAACAGTACAAAGAGTAACAGAGCTGAAAATGGGAAGCAACTA
GTCACGAAGATTAGCAAATGCGCGATTTCACAATGATATATATATATATATATAGTTAAA
CGTTCTATTTTAGTATCTATCGCAAGTAAAAGATAGTGAAGTCATCTGCCGGAGAACAAT
CCTCAGAATATTAGATTAGCTTAAACTTAGATTGCATGGTCAGCTCCGACAGAAACCGGA
AGT
>1229_PStI_305E40_NODE_1_L261
AAACCACTTGTGAAAATAATTTTTCTTAATGAATTATTATTCCTATAAAATATGTGAAAT
TCAATTCATCCAAATTCAACTTAACCTATCTAATTGTCGCCGCTAGGCCCAACATAGCCC
GAAGGAGTTTAAGCAGGAATACTTTTGGGAGTCCAACTTAGAGCCCAGGGACTTTTTTCC
TCGGGAGTCCAGGGATTTGGACAGGAGTACTTTTTTGGGCCCAACAGCCCAAGGGAGTGA
AACAGGAATGCTTTCTTGGGCCCAAGGTAGAGCCCAAAGGAGT
>1234_PStI_305E40_NODE_1_L313
TTGAGGACCCATTGAACTCAATGTTGATACATTTAGCTTGTTCTACACTTTACTTTCATT
TGTAAGGCGACAACTATTAAATTGAACAAATATGTTGTGCGTGTGGATTAAGTTAATCCT
TTTGTTCCCAGTTGTTTGATAGAAGTTGCAATTTACCCCCTATTCTTCTGCGATTCTATG
CTGTCCTTGATACATATCTTCTGTTTCGTATGGTCCTTGGTGAGATTAGCTACAAAAATA
TAGCTTTATTTTGAGCACATGTGACCTCATTGGACAAAGTTTGGAGTTATAATGTGGAAA
AAGAAAAAAAAAACCCTTCTTTTATAGATAATAGC
>1237_PStI_305E40_NODE_1_L345
TCTTTGGGGGTGCTGCCTTGCTGGATAATATATCTTTGTCATCATGAAACGCCTTTGGGG
GTGGGGGTTGGATTGGCTTTTTTAAGTGGTTTACAAGTTAAGAGCTAAAAGCCATAAGTT
GCAAACCTCCAACTTTTGGCTTTTTCTGTTTATACTTTTCCAGCTTTAAAAGGTGCTTAA
ATGCACTTTTTGTGTTACACAAACGCTTTCAAAACGAAAAAACTGCTTAAAAACTACTGA
AAATAAGCCCATACAAATACCCACTTACTCCATTAGATAAGCAGTATAGTATTTTATAGC
TACCCCTTAGCACCTTCTTGGTGCTAGTGATATAGAAACAAATATTCACGTCTAAAAAAT
ACACCAA
>1240_PStI_305E40_NODE_1_L336
TTATCAGAATAGACTGCCATATAAATACAAAAAGAAAATAACTGGAAAAGCTAAAGATAA
GGAGTAATATAAGCTATGATTATCTCCAAGGCCTAAAAAATAGGAACTATGATTATCTCT
AATAACTAAAGCCTAAAAAATAGAAACCTAATTACTGCACAACACTGCAGCAGATTTATT
CAACTTAATCCTACTTTTAAGTTGTATTTTGAGATACAACTAATCTCTATCTTTTGAGTC
ATTACTTTCAACACTCCTCCTTGACTCAAGAGCTGCAACACCAAGTCTTTTTCTGAAAAA
CTCAAACCTTGCTCTAGGTAGAGCCTTCGTCAAGACAACATTCTGAATTTCACTTCAT
>1254_PStI_305E40_NODE_1_L282
CAGGACTTTATCATACTTTCTTCTAGCTAAAGGACTAAAATCATGGCCTATGTATTTACT
GCTTGTGTCACAGTACCCCGGACTTACTGCTTTCTCTTACATTATCCCGAGTATTCTTTG
ATAACAGCGTTGTACATATTCTTGGTATGGAGGTTAAATGATGCTCTTTCTTTCACAAGG
TTTTTGGAATAACAAAGGATCATAATCCAAGCATGGAAGGGCATATTTTCCCTAATCCCG
TTGATACTGAAAGCTACATGGTAATGTTGTGCTATAAGAATGGATCACTAGCTCGTGAAG
GTAA
>1259_PStI_305E40_NODE_1_L517
TGTAGCCTTTAGCCACCAACCTGGCTTTGAATCTATTCACCTCTCCATCAGCTTTGTATT
TGATTTTGTATACCCATTTGCACCCTACAATGTTCTTCCCTTCTGGCAGTCTGACTATCT
TCCAAGTCCCATTGTCCTCCAAGGCCTGCACCTCTTGTTGCATAGCATGCATTCATCTTT
GATCTTTGACAGCCTCTTCAAAAGTTTTTGGCTCAATATCTGTAGAAAACATAGAGAGAT
AGGCCCTGTATTTAGGAGAGACATTTTCATAACATACATAGTTGCTTTAAGAATGTCTTG
TGGATGTCTGACTCACATAATCCTTCATCCAAATAGGGGGATGAGGATTTCTAGTGAACC
TTCTGACTGGAATCACAGTGGCATCACCATTTGTTTGGACAGCTGAGGCTTCATTCATGT
CCACTGCTGGAACTGGTGGAGATGGCTCATTTGTGCCTGCTGAATTCCTGTCTGGTAGAG
ATGGCTCATTTGTATCTGCTAAATTCCTGTCTAAATGTGGATCAAACACTGAAATAGGT
>1273_PStI_305E40_NODE_1_L245
TTCCCTGTTAAAAGTGTCATTAAGCTATATGTTATGGATTCAGTAGCTAGTTGTATGACA
ATTCAACTGCCTGTGCCGCTACTCATGTTATAATAACTTCTGATTCTACCTATACATCCT
ACTTCTATTCATACTTTAATGTTGTGCTTGAGTACTTCCATGTTATATTAATAGAAGTGA
TTATCTGTTGCTGCTTCTTTTTTTCCCTCAAGGTCAAGTCGAAGATTGTTGAACTAGAGA
GTAAATAGGATCAGAGAAAAACATATG
>1288_PStI_305E40_NODE_1_L226
CAAAGTAAAGAAATACAACACACACGACTATTTCTTACTTTCTCAAAGCAAAGTAAAGAA
ATACAAACACACATGACTATTTCTTACTTTCTCACCATTTCTACTTGTCACCTAAGTACA
AATAATGAGCAACAAACACCCCTTAGTCTACACTAACACACCCTGATAAAGTTAGACTAA
AGCACAACCACACCTTGAGACTTACACACTATCTATATGGTGCACAACACTCAAAACAGT
AAGAAACA
>1294_PStI_305E40_NODE_1_L458
CTAATTGAAATGATGGTTTTATGAAACCTTTGGGCATGATATTGGTGTGTGGTCACTTTA
AAGCATGTTTACGATTTTTCTGATCATAATTGGGTTAGTAGATAGAACCATTTTACTGAT
CTGTTCTCTACTTCCTTTTTCTTTCTCGGTTGATAACCATCTTTGGAAGTTACTAACCTG
ATACTGTCATTGTGACTGTTGATCTTGTGCATTGCATTCATAATGTTACCTGTTTTCACA
TCTTGTAAGCTAGATTATTGTCCAAGTTCATCCTACGTTTCTAGTTTCAAGCATCACAGG
TTTGCCTCTGAGTCGAGAACTAAATAACTTCATCCCTCTAGTTCAGTTACTTAAGCAGTC
CATTAAGTTATGCAACACCTATTACAAAAGAAATTGATACTTGTAGTTATCATGCACTCT
TTCTTCTGGACTGGTGGTTGAGGTTTTCTCAGTTAATTTGTGAAATTGTCCTGTTGCAGG

>1296_PStI_305E40_NODE_1_L242
CTTCCACCATCTTCTTTCCCACTTTCTTCTCTTTTTCTCACTTTTTTCTTTTGCCTCATT
GAAGGGAAACATGGGTTTCTTTATCCTTTTCCTTCTTTGTGATGGTCGTCTTACATAACT
GTGTATTATGTCCAAAAGAAATGAGGTTATTAGTCACTCTCTAAGGTTTTTCATTCAAAG
AGCTTTATTTTTTATGCTCTGTCTGTGAACTCGGATAAAAGCTGGAAGGATAGAATGTAC
AGGTGATTTGTGGAGTTTGGCAAC
>1303_PStI_305E40_NODE_1_L313
TGAGCAGGTCAGCTTGCTGATCTTTTGCTGATATGCTTTGTCTTCAGAACTCCTTGGCAG
ATTTTGTCTCTAACAAAATGACAATCAATGTCTATGTGCTTTGTCCTCTCATGAAAGATT
GGATTGGTTGTAATTTGAATCGCAGCCTTGCTATCCCATATCATACTTATAGGAAGATCC
ACAGTGACACCCAACTCTTGGTATAGTCCTATAACAATGTCATTTATGTTGCACAGGTGG
CCATGCTCCTAAATTCTGCTTCTACAGAACTCCTGGATAACCTGTAACTTTTCATTGATA
TTCAAGAAACAAGTGCTTCTCCAAACTTAACTAGA
>1304_PStI_305E40_NODE_1_L413
CAATAATCGGAGGATGTTGAGAATTGTATAGAGTCACCGTGTGAGTTGTTCGCATCTCGT
ATGAATTCTCTCTGTTGTGTTTATCTTTCCAAGAACCGTGTCTAGAAATGAGAAGAAGTA
GAGTGTGTCTAAGTGGGCTATACAGAAAAAGCGTAGAGTGTATGCGTCTTTCTCATATGA
AGTCCCTCTGTCTGTGTTCTTCCCTTTAGAATGAACAAAGGGCTTTATTTATATTTGAAA
AGGAAGCCTTCAGCAAGGAAAAAAATCAACATAAAAGGCAACCAAATATCGTAATTATCA
TAATTAGAGGCGTAAAATCAATCACGGGATTCGATCAAAAGTTTACCAAAAATAAGAGTT
AAAATACATAATAATAACAAAAATATATTAAAAATAACACAGAATTCGAAAAATAAAGCA
GAACACAAGATTTAG
>1307_PStI_305E40_NODE_1_L386
ACTTTATTTGGCCACCTTTCCATGTCATTTCTGTCTTCAACTGTGAGGAGTCTTGGTATG
CAGTTTAATAATTCATAATCCTGAAAGTGATTGTCCTCCATAAATTGCTTTTGGAATATG
CCAACTGCCTTAGCCCCTATTTCCTGATCAACGAGTAATTCCTTCCCAAATTGTCTTCTA
TCTTCTGTATTTTCAGCCTTTTCCTTTTTCCATTAACATGTGCATGAAAAAATTTTGTGT
TTCTGTCACCCTCCTTGAACCAATGCATGTTTGCCTTTTGCTTCCAGTAGTCCTCTTCAT
GTTTCTGATATTTTCTCAATTCAGCCACTGTTTTTTTTCAGATCAGCCCTATTCTCTTCT
GTAGGATTCAGTTCAAGATGCAATTCCTTCACTTTGACGATATCTTCC
>1319_PStI_305E40_NODE_1_L393
TAGATCCTTCAACGTGTGTCTTATTCCTCACTTTAAGTTTATATTTTAGGAGAATTCTGA
AATAACACAAAAGCTCAAGGTGTTAGTCACTCATAATGATGAAAATAAAGTACTTAAATA
GCCAATATTATTTTTGGTGATTAGGAACAGATAAAAGGGATGGTATATTGAGACTATTAT
GCTATGAAATAGGTTACTTTTAGATTTAAGTACTTAGTAGTTCCTTTGCTAACCCAAGGA
TGATAGTATTGCAATGCAAATCCTTATAGATAAGACTACAACAAGATCACTATTGGATGG
CAAGAGAATTAGCATATGTCAGTAAGATTCAACTTATTAGAGCAGTACTATTTGGTGTCC
AAGTAGATAAGTCACAATTGTTTTTACTAGCACAAAAGATCATTAAACTCAGCAA
>1321_PStI_305E40_NODE_1_L263
TTTGATAATCAACTCAAATCACGAGGATAACTTTACTAAATCTCCATATACTTAAGCTAG
ACAAAAGCTTTAGCTCCACTTGTAAAAGTAGGCTCATAGAAATAAAGGATGCCATGCAGA
ATATTAGGGGTTAAAAGAGCATGCGCCATATAGAAGTTTGAAAGTACCTTGGAGGGGTTG
GAATACTACGTCTTATCAGCTACTTAAAAAAGAAAAAAAATTGTAGGCGTTGATCTAGGG
ACATTGCAAGAGTGATAGAGACTCTTGTTTGAATTTATACCTG
>1333_PStI_305E40_NODE_1_L353
CAGTTGATTGCATCTCGTAAGACATACCTGTTGTTTGATAATGTTTCAACTTGAGACTTG
TTCTTGGTTTTTTTCCTCAATTTCTTTCTGACATATGAAATTTTCATAGAGTTGTTGAGA
GGTCAAATTTGGCTGCACTTGAATTTCTTATATCCAAGAAGCCACGAGGCAATGTCAGAA
TTGGTGCTGGCAATACAGTTGGTGTTCGCACCTCCAATATATTTGATGATCTAGACAAAT
TCCAGAGCAGATATCAAGATGCCTTCAACAAAGCTTCCAATACCAATCCTAAGGTAAACC
TGTTATTCTTCTTTTTTTGATACAAACAAAGCAACTTAGTTCTGTTTGAACATACAACTG
TTACTATATCTAAGG
>1334_PStI_305E40_NODE_1_L438
TCTTACAAAAATCCATTTTGGTCCCCGAACTTTTGAAAAATGACACTTTAGTCCTAATTT
TTTTATTATTTGTCGCTTAAATCCTAAATTTTTGTAATTATTCCAATACACAAAATATGG
GTTCTAACATCCTCCCCCCTTAAGAACATTCGTCCTCGAATGTTACACTGGCTTTATGAG
TCGTATTCGTAACTTAAGGGGGAGCTTTTAAGAGAAAATGATTTCAATAGAGAACCAACA
GATAGTTATGGTAGTGGTCTATAAATGAACATTATCAGTTTATGACTCAAGACTTGAAAG
ATATAAAGCCATAATAAGAAACAGACGAACTTAATCACGATGTTGAACTAACAATGTACA
TAAGAGGGGAGTTCAATTGTTAACTCCAAAAAGTACCAGAAAACCATGGCTGAAATGATG
TAGTAGCAGTAGCCCTAAGACCTATTGGGGGTTGTTGTAT
>1335_PStI_305E40_NODE_1_L235
GGCACAACCGAGCTTGTTTCTCACTAGGCTTCAGTGGTACTCGCTTCCGCCTTCTTTTTC
TTTCTTGAATATGTCGTTCATTGACAATACTCGTGGAATCTTTGTTTCTTGAAGCCCTCG
GCACAACCGAGCTTGTCTTTCATTGACAATACTGGTGGAATCTTTGGGAGTGTCTTCACC
CTTTGTCACATTGTTGTCGCCAACCACACAGGATTTCTCCGTCTCTTTGCCTTCAGCACA
TGTCCTTTCCAAGTTTG
>1336_PStI_305E40_NODE_1_L295
AGAATAGACCATGAAAACTCTCATCATCAATCCCATATTCAAGTGGTGCATTTAAAGCAT
AGTACTTTCCAGTTTTTGCACCAATGCTTCTGATGTGCCCTGAACCAGGAAAATAGTCCC
CAAATTTATGGAAGGACACTGTCATAACCCGATCTGTGGTATAAAAAGCCTCCTGAACTC
CGTCTCCATGGTGAATATCAATATCTATATACAGAACACGCTGCACAACCATAATGAGCA
CGTTAAAGGAACAATAGTTCATGATAAACAGTTCTACTGGAAAATGAGATCATTGAGCAT
AAATGGACAAATCATAT
>1341_PStI_305E40_NODE_1_L349
CTAGTGGAATCCCACAAGTGGGGTCTGGGGAGGATAGAATGTATGCAGACCTTACCACTG
CCTCATACAGGTAGAGAGGCTGATATGTCATAAAAGTTTGCTCATTTTCCAACGACTAAT
CATGTTCCTTTTTTTGGTCAAACAATGAAAATTGTATTGAACCAACTTATAACAATAAGT
ACAAGATTAGTTCTTTTGGACTCTTGAACGAGAACAATAAGAAACTAATCATGTTCTTAC
AGTCTAGTGGCTGTATATATTTAAATATTGTTTATCCTTTCATATTTTTCTATTTGGTAC
ATATAGGAAAAGAAAGAAAAAGAAGCCCTTGCTGCTGAAGATGGATGGACCGTTGTTGTA
CATCACAAAGG
>1356_PStI_305E40_NODE_1_L285
GGAACTGACTGTAGTCAAAAAGAAAAGAGTCAATGAATTGGAAGGCGTGGAGTTGAATAC
AAAATGTATGAGTTATGGCACTAGATGTAGAGGGGCATATTTGGTGATCGGAGAATGATG
AAGCTCAATATTGTTTCATGGAATGTTAGGGGAACAAATATTGTAACAAATGGGCAGTAT
TAAAGAATATCTTAAACACTTGGAAGGCAGATGTGGTCTGCTTTCAGGAAACCAAGGTGG
AAAGGGAGATCACTGAGATTATCAGAGAAGTTTGGGGGAATAAATGGGTTAATTATGCCC
CATTAGA
>1359_PStI_305E40_NODE_1_L383
AATAAAGTTATGCCACAGGGCTATTTTACTCAAATTATTGAAAGTGTAGAATTGCTCAAC
AGACTTGAATTTAATGAATGTAGAGGGAAAACATACATAACAAAAGTGTAAAATTGGAGA
ATTCTATATAACTCCACTTAGAAACAAAAGCCAAAAAAAAAAAAAAAAACTTGTTTATAT
ACCAGTAAGAGATGATGTTTTCTTGATTTTCTTAGTCTTTATTGTTGGTGGTGAAGGGTG
AAAAAATGGATCATCTGTCCAATTCTTTTCACCCCAATGCTTCAACATTCCCTTCCAATT
ACATAACCTGTCTGTGCATCTCTTTAGTCGTCGATCGTTGATCTTGATCTTCCAATGTCC
ATCAACATAGTTTGCCTTCTCTGCTCCCCTCCTGTCAAATTCCAA
>1372_PStI_305E40_NODE_1_L447
AGTGGTGTTTGTTCTCAACAAAGTATGTCATGGGCCTTAATAACAACATTCCCAAATGTT
TAAAAAGGGGCTCACCACTGCCGATTCCACTTACTTCACTTGAGTATGACTACATCTTCC
ATTTTCTAATGCAATTCGTCTCTAATTGACAAAAACAATTGATAATTAGACTAATCTTCC
CTGTCTTTATTTGGACTGCTTGTAGATTCCCTCTTATAAGGAAAATGTTTTGAGTTGATC
TAAGTTTTTCCCTTAAAGTGATGGATTCTAATAGTATACTATGTTATTCTCTTTAAAGTG
AATGTTCATATCTGCTCATTTCTATGCAATAAGAACTTGTGGAAGCCATGTAATTAAACT
GTCATATCCTCTCTCATTGTTCTTAGTTGTCAAATGATTTGGCCTCTTAAAAACATGTTG
TAATACTCAAAGTTGCAGTATGTTTGGTGATGTTTGATTCCTTGAAAAT
>1374_PStI_305E40_NODE_1_L242
GGCAGCTGAATGCCTTCCTGCAAGACGTTGAGGTGTCCAAAGCTTGAAGACGGCAGGCAG
CTGAATGCCTTCCTGCATACTGTTGAGCTGCCTAAGCTTGTCCACACAATCAAGGACTGG
CCGATTCTATCGTTAATCGATGAAACAATAGATGCATGGACTACAGAACCTAGTGGTTCC
ACTACTTCAAGATGCTTTGGATCAAGAACTTGATGTACACATTCACTGGAAGAAGAGTCA
TTACTGACTTGTTGGGATGCCATT
>1380_PStI_305E40_NODE_1_L317
TAAAGTATTGGTAGTCTAAACTTAAAAACTTTTAACACATTTTGGTCAACTAATTCATGA
TGACCCAAATAGATTTAAACTTATTCAAAGTTCTTGACAACCTTACCATAAAGTCCATAA
CAATTCACTCTTAAGTTCACATAAATATATGAATCATTTAAATAATAATACTTGTCTTTA
GTGCTCATACTTCATCTAATGACAATTCCACCACCAAGACACATACTCTATAATGTCTCT
ATTCGTCTGACATCGTAAAATATTATTTCTTCAAATTATAGTACATCTTCATAGCTCCTA
GATAAATAAAATATCTTAGACTATGATCCTCTTCCATGA
>1381_PStI_305E40_NODE_1_L270
TTTCTACAACTCTAAACTCCAAGCAGTCTCCCTCTTCATTCAATTTATCTTCCAATTCCT
CCCAGGTGAAAAGCAAAGGTAAGGTAAATGCGCCCCAAGGATTGAAATCCAAAAGCTTAA
CTCGTTCATCATTTGTGACATATATATCAAAATTATAACTTTCTGATTCAAAATTTCCCT
TCACCTTATCTATAAAAAATCTTTGGATTATTGCTATCAACTCATCTTTCTTCTCAATAA
GAGCAGGATAAAATCCAGTCACCTCGCGCTGAGAGACCCCCACAAGGATCCC
>1399_PStI_305E40_NODE_1_L292
TTCTCTTGTGATATTAGATTCACCAGTACCTTGCTGGTCTAAGTACTAAGACTCAATGTG
ACTATGTTCACCCTGGCATCTATCTGATGTATCAGTCTCCTCATGAGTGGTTTTCAACTG
AACTCTCTCTTCTTTGTCACATCTACCTGATTCTGAAAATCACCTCCCTTAAAGAAAAAT
TTATCTGCCAGATCATATAATATATACCCTTTTTCGTACCTCTAAATAGCTCACATGTAC
TACCAAATTTAAGCTTGACATCATTTTGTCATGTTCAGCGAGACTTCTGGCAAAGCATAA
ACACCCAAGTATTC
>1401_PStI_305E40_NODE_1_L317
ATTCCTGATATGGTTATGAAATTCCTTGATACATAGCTGATTCCAAATGACTCAATGAAA
TGTCGTGCTGGTATGCACCCAAAATTGGAATTGGACATTTTCTTTTATATGATTACGAAG
ATGATAACAACATCAACCATAGCTAAATCCCAAGCTAATTAGATTTTTATGTAAGAATTT
CAGTATAAACTAAGTCAAGTACTAAGATAGCTTTGGATATTACATGCAAGACCAATTGGA
ATTGACTTGTGAATCAGCAGTCCATGAGCTGGTTGTTTAAACCACTGAGGTACAGATGCT
TGATGGAAACCTTGTACATCGTGAATAACCAATTCAAGG
>1415_PStI_305E40_NODE_1_L410
TACCCTTCGAAGACCCCATTTTATGGGATTTCACTGGACATTTGTTATAATTGTTGTTTT
TAAATGAGATGGTCACGCACTTCAATATTGTACCAGAGCAAAGAGGTCCAGGGTTCAAGT
CTCACTTTCAACCTTTGTCAAAAAGAAAATTTAACAGCTTGGCCATGAGAAAAAATTAGG
CTCACATGTGAGGAAGGAATCATGTTCATGCCATTTGCATTGACCTCTCTTTCATTCCTA
ACGTACAAATCTTTCCTCTCTTATTTTGGTTGTAACCAGGAAAAAGGAAATGAACACAAC
TCTGCCCACAAAGGTACTGACAGTAAGAACAACCACAGGCTCTTGGAAGGCCAACTAGAA
ACAGTTACTCCAATGTTGCTCCCAAATCTGCTATCTTGGAAGTAAACATACATAAAAGCA
AAGATGTGTATA
>1422_PStI_305E40_NODE_1_L207
CCCTCCCCACTTGTGGGATTCCACTGGGTATGTTGTTGTTGTTGGATCATAGCAAATAAA
ACATTTCTGTGAAGTATTATAACTCATGAAAGCACATTTAGTAGACTCAACAGAAAGTTT
ATTGCGTTGAAATGTAGGAAGATGCACAAAACATCTTAATAATTCTCTCTAACCACTTTG
ATATTGAGCATGACCAGTGATTTATTTATTACTATTCCAAGAAAATTCT
>1424_PStI_305E40_NODE_1_L299
TATATCAAAGTCAATTTTAATTGATCAAAACAACCATCGAACGTATTTTTGTTATTGCTT
CGACTCATATTCTCCAAAAAGTAAATCCCACTCTAATAACTTCAAATAAATTAAATACGT
GCATTAAAATATTCCATATGAACGAAAGCACTTTTTCACTCTTTCATATACTAGAAATTT
CACTTGAAAAAGGAAATATTCCATACTAACGAATTCGAGTCCAAAATCATGGGTTCCAAT
ACACGAGATCTTGTAGCACCGAGATATTAGACACATAGCAGAAACCAACAAAATTTACAG
GAGGACCAGAACAAAAAGATG
>1428_PStI_305E40_NODE_1_L345
TTCAGCAAACTAAGCCTAAATAATGCAATAGCTAACTGATGTGAGTGTAGTCAAATGAGT
CAATTTAGGCTACGTATAAACTCAACTTTTATATGAGCTCAATTGAGCTGATCAGTTAGT
TCATGTTTTCTAGGCTAATTCTCTCGCTCCTACTCGTACACGCACTCTCGCTCTGGAATA
GAACAATTTTGGGAAAAATACATAGTAGTATTACCAAGTACAAATCCACTTATTATAGCA
ACATTTCTGCACTAAACTTACTTAAAATCCATGAAAAAAAAAAGATAAGGCGAAGTATAC
CTTGTTGAGATTTTTGTTTTCTTCATCTTGAATGAGAATGGAAGCTTGAGAACTTCCGTC
CTGTTCG
>1434_PStI_305E40_NODE_1_L287
TTAAATAGAACAATTTCAGGGGACTAAATTTCCGAAAATCTCAAAAGTAAAGAGAAAAAG
TGTGAAAGATCAGAAAAAGCTCGTAGATTTTACCTCCGAAGAATGATGAATGTTGTACAC
CGAAATCATTATATCTTGACCAGCATTGACCTTGTAATTCCCAGGGAGCACATCAGCTAC
TTGAGCTCTTCTTATTAGGACCTAATAAAACCAGTTATCTATAAAATCAGATTATCAGAA
GATAATGCATACCGATAAAGTCATCCACAAGGAGAAAATGCTTCTGACTACTTACAGGCG
GATGTGGAT
>1438_PStI_305E40_NODE_1_L294
TTCGTTCTGAAAATACTTATTGTAGTATAAGTTGCGTTAGGAAAAAGGATCTGCTTTTGA
TATTAGTATGTGTAATTTCCTCGCTTTTAATTGGATAATAATGTCAACGATGTGCATACT
GTCATGTGCTTTTCATTATTAGTCACTTTTTTTATTTCCTTTCCTTTCTTTTCCTTTTTG
TCATATCTAGTTTATTCTGCTTATGGGTTTTTGCGACGAGGGTTCCCAGGAAACCACCTC
TCTACTTCTATGAGGTAGTGGTAAGGTCTGCGTACATTCTACCCTTCCCAAACCCCACTT
GTGGAATTCCACCGGG
>1448_PStI_305E40_NODE_1_L238
TGATTTCATATCGCATGTCCAAATGAGCCCTAAGAGTTTATGCATTGTAAAAAAAATTAA
CAGGTAATACCAAAAGCCACCAATTTCCTTGGAAAAGATAATTAAACATCAACCAATAAC
TAGTCACGGCATAAGAAAGTCTACTCATAAAGTATACTTCACCTTTCCAACCATGTGAAC
ATCAGGACAAGAATTCCTCAGGGGTTGTCTTGTAAGCAAAATAAGATCATTATCTGAGCA
GCTTTTAGAACCAGATGAAT
>1471_PStI_305E40_NODE_1_L350
TAAAAAAAAGATATAGATAATCAAGCATATATGGAAGTTGACTTTGAACTTGCTATTACA
TAAAAGAATTGAATGCATGTCTTACTTACACATGCAAAGATTGTTATGAGTCATGATTTT
GATTAATCTTAATTCAACTTATCTTGATTCTAAAATAAGTTTTAAACTATTTGTTTGGAT
CATAATCTATTTATTAATTGAAAAATTACACGCAATTGAATGATCTTAAAATTTTGACCT
TACCTCATGGATAGATATTTAAGATGAAAAGTAAAAATTTATTAATAATTTTTTACTTAT
GAGTAAACAAGATTTAAAAAAAAAAAAGTAGTCCAGATCATCTTTCTTCAAGACCCTTTT
TATAAACTTA
>1477_PStI_305E40_NODE_1_L317
TTCCTCAAACCCCACTTATGTGATTGCACTGAATATGTTTTTTGTGAAATATATTTTAAT
TACATCCTAATTGTTAAATTCGTGTATGGTTGCAGGTCTTCGGGAAGGGCACATTCATTG
GTTTGGCCATAACATTCTTTGCTGGGATTTGCTTCTCTATGTTCTCGCCTGCGTTCAACC
TAGCCACAAATGATCAATGGCATACTCTCAAAGACGGAGTTCCACACTTGACTGTCTATA
CTGCATTTTTCTATTTCTCCTCCTTTTGTTTCGTGATTGCCATGATTTTGAACCTGACCT
TCTTGTACTACCCTATACTAAATGCACCCAAGTCGTCGT
>1486_PStI_305E40_NODE_1_L336
TTGCTGTTCCTTCCTCTCTTCCTCCTTAGTTCTTCCATTGCTCCTGTTTACTACCCTTAG
CCCCTTTTAAGCCCCTCTTCCTTTACTGTGCCAGTTCACTTGATCCCAAGTTTTCTGGGG
ACGTCCTGCGTGGAGAAGTACACAATGTCAAAGAAATTAATCTAATAATTTATTATGTTC
ATGTTGGTGTTACATCGCTTTTACAGTTCACCCACCTTGCATGCAGCTATTTCCTTAACC
TTCATATCAATTAGATGGGTGAATGGTGGAACAATTTACAAGTTTATTTCATTCTCTCTT
TTTTTGTGGGGGTGGGGTGGGAGTGTTAATTGAGACTTTATATTCAGTTACAGGTGAA
>1500_PStI_305E40_NODE_1_L337
CAAAGAGTCGCACAATGTAACATAAGTGACCTTTAAGGAAGAGAACAGAAAGTCAGACAT
AACAAAGCCAATGCACAATGCACATGGCCTGTTCCACAAAAGCATGAAATGAACTTTTTC
TCAATTCTGAGCAAATACTCTTACAAGAGATTATGAGACAGGAAAAGGCACCGTGAAGAG
CCCATTGACACGTCCCGCCTAAAGTGATACCATGCTATATATACATTGAAATGCAAAATT
AATCAAAAAGCTTTTAAAGAAAAAAAATATATCATTGGGAGGCAAACTGATTCTCATTAA
TAGTGTCCTTGACTGCTGCCACTTATCTCATGTCTCTATTTCCAATGCCTGGAAGTGTG
>1505_PStI_305E40_NODE_1_L378
AATGCATGTGCTGAACGCCTAAGTTTCTTAATTGTAACAACCTTCATGATCAATTTGTAA
CTTTTGTCTCTTTTACCCTATTTGACCGCTCCCCTAGCTTTCCTTAATTGTTTATGACTC
GCAGGGTAGGTGATGGGATTCAAAGGGTGATAGGATGAATTTCAAAGAAGACTTTACACT
TAAAAATTTTGGTTTATGGGAAGTTTGATCAAAGTCATATTTTGGGTTAACTACTTTAGA
TTGGAGCTTTGGCAGTTCCATTAGGTTCAGGGGTGATTTACAACATATTAAGCTAAAGAA
AAACTTGGAAGAACTGTAATGCAGCAAAGCAAAACTGTAATGTAGCTATATTATTGCTAA
AAAGGCAAGGAAATACAGAAATTGACATAAAATTAACCTG
>1508_PStI_305E40_NODE_1_L244
TAACTTTGTCAGGAAATTTTCTTTTTCTATTGGATTGCTTTTCATTGTCAAACTCCATTG
GATCACAGACGATAAGCTTCAAACCAATATCTTTTATCTTTTTTAAAGGTCTCTTTCAGC
ATTTGGCCATCCATAACAAACATGTTAACTGTGTTCGGACAAGATTTTATCTTTGGACAT
GCTGGTTCCTTACCAAGAAATGCTTTCAGTTTAGACATAAATGTCCCCTCATTAGCTTCT
TTTCCTGCTGCTAGATCAAACGAAAG
>1514_PStI_305E40_NODE_1_L349
CTCAAACACTGACTACATAACTCAGAGTTCAAGAAAGCACCTGGCATATTTGAGACAAAA
CCTCCTCGGTTCTCAATGCTGCCTCGTTCTGTATTTGGCTCATGATCTATTGTCATCTGA
ATAGCTTGACCACCCCGAGAAAGAACAGCTCGTGAATCTCCGACATTAGCTACCCACAAT
CTTTGGCCATCTAACAGTATAGCAGTGACAGCAGTAGACCCACCTCGGCCCAAATTAGAA
CTATTTGAAAGTATTGTCTGGTCAGTTTTTTCGTAGGCTTTTGTGATTGCCTGCCTGGGG
TCAACCCAAAACTCCTCCTAGTCAAAACAAACCAGGAGATGAGATGCCAACTGCTCAAAT
GTTTCCACTGC
>1519_PStI_305E40_NODE_1_L302
AAAAAAAAACACTAATGTTTCCTTTGGTTATGTCCCATTCATGACTAATTTTGATAATTA
CTTCTTATTCTCCATATCATATATAGTGTTAAAAACCTCCAATTCAACATCATTGAAGCA
ATTATCAAAACCAAAGTCATGGATCCCAAAATCTTGACAATCCAAAAGCCAATTGAAACT
TTCATCGTCCCATGACGACGTCATGTTGTTATTGTTGTTGTTGATGATATTATCAAATTT
TTTTACTGGAAGTTCCCAAGACAAATCGATAAGAGGTGCATCATTAGCTTCTAGCAGGCA
ACTCAGGAGTGGATCATTTTCCTT
>1524_PStI_305E40_NODE_2_L241
CAATTTTATTTGTGTGTGGGTTTGTAGAACAGGTTCACCACGGTCACACCAGAAACTGAA
GTTCTGAGAATGGAGCAACTGATGATAGGTACTACTTTCTGCTTTATTTCTTTCTTTCTT
TCTTTTTTAAGTGCCCTTTTTAGTGTATTTGCAATAATGTAGCATATGGTGGACTTGAGG
AGTAACTAAAAATTTCTCATTTTACCTTAATGACATGCTTTTATAGCCACAAATATGATA
TGTCATGTTTAAGACTAGAAGTT
>1526_PStI_305E40_NODE_1_L278
ATCAGGCCTATGAAGAAGGGGAGTCTTAGAGTAAATGGTAAAGTTATTGTCATTTGATCA
GGAGACCACAGGTTCAAGCCTTAGAAACTACCTAGGATGTTCCTTGGAGTAATTGGTAAA
GTTGCTGCATGTGACCAGGAGGTCACAAGTTCAAACCTTAGAAACAGCCACTTGCAGAAA
TACAAGATAAGGCTACGCATAATAGATTTTTGTGGTCGGACCTTTTCGCCAACCCTTCGC
ATAGCGAGAGCTTTAGTACACCGGGCTTGCCAATCCACCCTAACTCAAACATGCTTTCAC

>1528_PStI_305E40_NODE_1_L253
ATTGAAAAGAAAATAGCACAATGAACAACGCAAAAGATGATAGTAAAAATAGAAGAAAAG
TTACTCCTCTGAAACAGCTTAACGTAGGAGACTGTATTATTACTGTATTATCAATGCTAT
ATTTCATTACAACACTCTGCAGTAAATAATAAGAACTACGTTTCAATCTCAAACAAGTTG
GAAACGGTAATATGAATGGTAATAGTAAGTTCTCTATATTGTAGAAATGACTAACTTCAT
CAATGTTAGCTGGACATGAGAAGATACAATATTCA
>1532_PStI_305E40_NODE_1_L399
ACTTTGCCTAGCTAGTTTTAATAGAATATTTCCCTTGAGCCAATCCTTGAGAATACGACA
CAGGAATAAATCGATTCCTCACGGAATAGGTTGACTACCGCAAAACTGATTCGTCATTGT
TCAAGAGGTAAAGGTGGTTCGATGAATTTTTATAAGAAGGAAGGGGGATTTTATGGAGGT
CATGGTATTGCTGGTGCTCAGGTTCCTTTAGGGATTGGATTGGCATTTGCACAGAAGTCT
TCAAGGAGGAGTATGTGACTTTTGCTATATATGGTGATGGTGCTGCTAATCAAAGGCAGT
TGTTTGAGGCTTTGAATATGGCTGCATTATGGGATCTTCCTGCAATTCTAGTTTGTGAGA
ATAATTCTAGTATGCCCCTACAGAATCAACAGGTAAATACAAACATTAAGCTCAGAAAAC
A
>1534_PStI_305E40_NODE_1_L299
CTCCAATTTAAAACCACTGACCGACATGCTAGCCAAACCTGGAAAGAATCGTAGCAACGA
TACAGATTCAGAAACTACCACAAGATTTAAATGCAATAAACCATTTTTGTTTAATCAAAG
GCAAAGGTGACTAGTTCGACATCATGATACCCAAAATAGTAGCTTTTTTCTAATCCATTT
TGCTCTATTGGGAGTCTATTTCATCCTGCTGAGTCTGACATTGTTCACTAGGGATGGGAA
GGCTTTCTTATATGGTGTTGGGTAATCCTCTCCTCATGAGCTAGTTTTTGAGGTTGACTC
AGAATCAAGGTCCAGTTTACA
>1542_PStI_305E40_NODE_1_L224
TGAATATGAGTGATTCGATTGGAAGGGTTCAGGTGAAACCACAAGTTCAGGATGGCGGTG
GTGGTGGATATGCATTGCCAGTACAATATGATCAGCACGCGCAAATGCTTCAACCCCAAC
AGTATGTTCATGCTGGGCAGTATATGCAGCATACGCCTTCTGGGCATGTGCCAATGGCGT
CCTACTATCCTATGTACCCTTCACAGCCCCAAATGCATATGCAACACCCGAATCTTGAAC
ACCAGT
>1545_PStI_305E40_NODE_1_L299
ACTTAACTAAAATCCCCTTGCCATATGTTGCCCAGACTCTTTTAGAAATGCTATCAGGTG
CATGTAGGAACCTCCAAAAAAGGAATATTTTTGGAGGGGGTCTGACACCAGTTCAGCCGC
ATTTTAGAGTCCGAGCAACATAGACCTTACCCCACCAAACCCACATACACAAAAAGGAGT
GGAACGGAAAGTTTGAACAAGCTGAATACCTCATTAGTATGCTTCTTGGTGGATCTTTTA
ACTTATCAGGACTATCTTCAGCAATGCCATCAGTTAGATACCGATTGGAATTTCCTTGTG
GTAAAGAGTCTGCAAGTTCTT
>1547_PStI_305E40_NODE_1_L311
ATAGTTTCGCTGATTTTGGATTTTTTATGAAAATAAAATATGGGCTACTTTTTTTGTAAA
CTTTTTACTTTTTTGTATATATATATATATAATTTCCCCTTAAATTAAAGAAACAACTAA
TCTCTATACAATATTTAATTTCTATAGATTTTTAAGTCTAGAGTATTTACATTAGTCATT
AGCTACCAAAAGAAACTAACAGTTTGAATTTAACATTTTAAAAACAACAGAAGATATAGA
ACATTTGAATTCATTTACAAAAAGAGGCATAGATAAACTTTCCATAATCATACATTTTGC
CTCTAGTTAAGAACTGTGAGAAATAAAGGAGGT
>1551_PStI_305E40_NODE_1_L368
CAATTTCGGGCCAGATGGTCCCATTTAGTCTGTTATTACTCAATAAGATAGAAGGAGGGA
AGCTTGAAGCCTGATTGTACTGCAAACCACTACTGCTCTGATTCCTCTTGATGAAGAACG
GAATACCAGTGGGAGAATTCAGACTAGACGCATAGTTGTGTGGGGAAATGAGGCTCTCTA
GATCGGTTAAATTCTTTGGGATTTCACCTGTGAGTGAATTATTTGAGAAATCCAAGTAGA
ACAATTTTTCCATTTCACCAATCCAAGGAGGAATTTCGCCATCCAAATGATTCCATGACA
GGTCAAGCACTTGCAATTTACTACAATTGTATAACCATGTCGGAATTTGCCCATGCAAAC
CACAGTTTCCCAACGCAAATATCATCAGGT
>1557_PStI_305E40_NODE_1_L321
TGGAATCCCTTGGAAGATTAGGGTTAATGATTTTATGTGTCTCTACAACGACATACCCAG
TATAGTCTCACAAAGTGGGGTCTGGGGAGGCTAGTGTTTATTCAGACTTTACCGCTATTT
TCAATAGACTCTCAGCAGAATTTGTGTGTCTGAGTAAAATATTCTAGATGCTTCCTTTGT
TGTTCATTGCATTCTTCCGTTTGTTTGAGTTACATACATCTTTCTTACAAGTGCGTTTTA
TTTTTGAGATTTAGTTCAGTCACATAAGAAGATTGTCCAGAATTCCGATCATGGTACAAG
AAAGCAAGATTACATTGCTCGGGTTCTTGGTGCATATGAAAGT
>1562_PStI_305E40_NODE_1_L330
AGAAATGTCGAAGTCAAAGAGAAACAATTGTATAAGAATAAAGCGACCCTGGCAGCCATA
ATGGGGAAGTATAAGATTGATAGAAGGTGCAATTTCAAAGTAGAAAGATCGGACAACAAA
AGATTAGTATGGTGTAATTGATACTTAAATTTTATTTAAAGATTGTAATTGATATTTTAA
TTTAAATAAATTTATTCGGTTATATTTGATACTGGAATGTGTTGATGATCATGTGTATAA
ATATGTCTGATTAATTTACATTATAGGTGTTTGAAATTGCATATGCTAGATACTTGACAA
TTATGTTCTTTGGGATGTTAATTGATACTTGAACGTGTGTGTTTCCAAAAAA
>1570_PStI_305E40_NODE_1_L272
TCCAGCAATTATTACTTGGATACCACGTTCTCGCGCAGATAAAGCATAGGAAAACATCAT
CTCAGGTGTACGGTGGGCTGAAACAATTTTTACCTGCATCATTACAAGGTTCTTGGTAAA
TACTTCATGGTACATACATTAGACAAGCCGCTAAAATGAGATGAAAAAGGGGGTGCAATA
GTTAATGGTAAATACTTCAGCAGGCACATCAAACTCTTTTAAAATCTTGGCAGCATCCTT
CATTACAGGAAGATCTGAATCAGATCCCATTATGATTCCAACACGTGGTGCAAC
>1571_PStI_305E40_NODE_1_L238
AAATACTCCGTACATACATTTTCTAACTACAGATCAGTCAAAATAAAATCCACTTCTGAG
TCTCTGCATCAAGTTTCCAACCCAATAGACTTTCTAAGCTTGATCCTAAGACTGACCAAA
AATGAGCTCACAGCTTTACAAGTAGATGATAATACCTGAGCAGTAATCTTTATACCCTGG
GCTGCCTTGATTTTCTTATGATGCAAATATGTTCCCTGAAAGGATTTTGCCAAACAAGAT
GAGATACTTTCATCAGTTCA
>1575_PStI_305E40_NODE_1_L237
TTGGAGTATTTAGTTTGTTTCTTTTTCACTAACAGCAATGGCACCAAATGATTTCTTTTT
CAAAACTCCGTATATACTTAGTTCACAACAAGGAGAAGTCAAACTATTAATAAAATCCTG
GGTATTTAGCAAATAAAACTAATAAAATGTGATAATGAAGAACTACCAGTGGGTACACTT
CTTCAATTGGTGTACCAGGCTTCAAAGAAACTCCAGCTTTCATGCCCTTTGACTTTATAC
GGTGAACAAGCTCTTGCCA
>1576_PStI_305E40_NODE_1_L385
ATTTTCTAGAAAATAAATTACACTATATATTCATGATTTTACAAAGGACGGAAAGTATGG
TCTAAATTTTGTCTTTGAATATTTTTCCTAATATATGTGCGTTACGAGACAGAGGGACTA
TTATTTTTATGCACCCTTCCTAATGATCCTTACATTTTATATCAAAAATAAAATTTAGCT
TAAAATTTAATGTGGGGTTGGAGATGGGAAATCATCTTCTTGCATATTTCATACTGGAGG
GCTGTTGACTCAACTTATGAATTAGTCAAAGGACCAACTGATGTGGAATACTATAAATTA
CCGAATTTGTAAATTGATTTCCAGCAAATTTCTCTGGTACGCTTCAATTCAAACGGTTCG
AAATCGTCACCCAAAGCCCCCCAAAGAAAAATGGCGACTTCCGCCGT
>1585_PStI_305E40_NODE_1_L339
TATATACCAGGTAAACTAGTTTCACGCAGAACTATGTGCTTAGGTTCCTTTGCCTCGATG
GTCTGAGGGCCTAGCTATTCGTTCATAAGCTCTAGGTTGGTCTCTTAACTGAAAATGGAA
CAACCATGCGTCACAGAAAGTTGTCCCATCAGTAAACCAATTGGATCTCTCTTTTATTAG
TTGTTGTGAATATTGACATTGGCAGCTACTGCTGGGACTAGGAGTGCACATATGATGTCA
CAAGGCCAGGGGGCAGTTTGATAAAGATTAAATGTTGGCCCTTGCTATGGCCCCTGTTCA
TTTCCAGTAACTATTATTTCTTGCCTTGCTAGTTTCTTTTGTTTAAAGATTTATCGACTA
T
>1586_PStI_305E40_NODE_1_L221
AGTTTGAGGAAGGTAGAGCGTATGTAGACCTTACCCCTACCTTCTGGAGGTAGAGAAGAT
GTTCCTGAAAGACCCTCGACTGGAGAGTCCACACAACATATCTAAAAAATATTTTTTCGA
AAAATGACTTTTGTCGAACCAAACGGAGATTGATAGTGATATTTACCTTAAGGGGTCCAT
CCAAAATGCTGTTTAGGCTTAAGAAATGAGACACATGTGAGCCAAATCCACCAATTGATC
CTT
>1588_PStI_305E40_NODE_1_L340
AACAGAACTTGCAAGTTTCTCAAATTACCAATGGAAGACGGAATTGAACCAGTAAGTTGA
TTATTGGATAATATCAGAACACTGAGGTTGTTCAGATTCCATAACTCACCAGGGATTAGG
CCAGAGAATTGATTATTGGATAATTCGAGATCACTGAGGTTTTTCAGATTCCCCATCTCA
CTAGGAATTGGGCCAGAGAGTTTATTAGTATAAAGAAATAGAAATTTGAGCTCCGTTAAG
TCACCTATAGTTCTTGGAATTGAACCGGTGAGTTTATTAATGGACAATTCCAGATCATTG
AGGTTTTTTAGATTCCCCAACTCACTAGGAATTAGGCCAAAAAGTTGATTAAAATTAAGG
TG
>1603_PStI_305E40_NODE_1_L366
AAGGGGGGAGACTGTTAGATCCCGTACATTTGTACTTTGGTATCAAGGTGATCAATTGAA
GCTCTTAGAGGCATGTTTGAGGTGGTTGGCAATTAGGCGACCTTTTGAGGAATTCGAACT
TTTGTTTGGAAATCTTTGTTAAGGATTGGTGAGTATGAGTTTTGGACATGTTATATGTAC
AAGTGTACACCTTCAAGAATCTAGTTACTAAGTGTTTAATTGGTATTCACAAGTTGAGGA
AAAGCATGAGTTTGAAAATTTTACAAGTAAAGGAAATGCATGTTTAGAAGTACTAAGTGT
ATATTGGTGTTGTTTTTAATTGTGAGGGTATACATTATTAGTTCATTTATTAAAAAGGGG
CAAGTGTTGTATTTTACTTATCCACATA
>1613_PStI_305E40_NODE_1_L314
TGGCCCATTCCTCATGCGGCATCAAAGAACTAGATGGAGTAGGTCTTGTTGATAAAAATG
GCATACCATTATCAAGTTGGAGTAGGGATGTTGATCTCTCATCTTTTGATGATGCCAATG
ATGAATTATGGATTACACTTTCGAGTAAACATGGTCAACTTGATGAACAAGATGGATCTT
ATATGAATGAATTACTCAGAAGTGTACAACTGGTTACAGATGTTATGGAAAGTCTTGTCA
AGAGGATTATAATGGCGGAATCTGAAACTGCTATAGAGAAAGACAAGGTAACAGTAGGTG
AAGAAGAGATTAAAAGGAAGACGCTGCTGATTGAAA
>1614_PStI_305E40_NODE_1_L339
TCCTGGAGGAAGCATTGTAGTTACCGTAATAAGAGATTGATTTATTTAGAAGAGTATCCA
ACTGATCTATTAATCACTTGATCTCACTCTATTTTCTGAGAAGAAGAATCAACCAAATGT
CGAGGCTCTTAGTCATGTGGACTTCCAGAAATATTATCTTGGGGCTAAATGAGGATTTTC
TGAGATTGCAGAAAAGACTGAAATGTTTTAGCAAATAAGAAGAATTTTAAGAAATGGGAA
ACTATAGAGGGACTGAAGATTCCGTTTACACTCGAGTTAAAACTCAAAGGTCTAAGGAAC
CTTCATGATTTATGCAAGTGACTTGGCAGTCTCATGGATGCATCATTTCTTTTTTGCTT
>1618_PStI_305E40_NODE_1_L420
TTTGTAGATCATGCCGTCAAGAAGAGTGCCTCCACCAAGAGCTCCTGCCACCAATGAGGA
CCAAGTTCCTTCTACTCCCAAGAGGAACGGGTCACTTATGCCGAATATCGAGATGTCATC
ACCTTTTTGGCACAAGTTGTGACCAAAGAGCCCAAGCTCCCCATGCTCCTACTGTAGCCT
CAAGGATGAGAGACTTCAGTAGGATGAACCCTTTGGAGTTTCATAGCTCAAAGGTGGAGG
AAGACCCCAAAGAATTTATTGACGAATAGTGTACAAGGTCTTCGCTCTTATGGGGGTGAG
CTCAGAGGAAAAAGATGAGTTAGTGGCCTATCAACTCAAAGGTCTACCTACCAGTGATGC
TTTTTAAAGCAGTGTGAGCCTAGGCCCAAAATGGACAATATTACTAGTGGGCTGGACTGT
TATAAATAGTATCATAGTCACT
>1643_PStI_305E40_NODE_1_L288
AACAGCGAAGACAGAGAGAGAAACTGAGATATATATATATAGAGAGAGAGAGAGAGAAAC
GAGCGAATGTTCACTGTTAGCTAAAGTAAAAAAAAAAAAGCAATATACCAGAAGTTGTAT
GACAAGTATTTCCTCTTTCTAGTCCTTGAGATATCCTCCTCACCGCCACGAACGATCCTC
CTCTATCGTCCATACTTGAGCTAATCAAAAACTATTCCCTAGGATACTTGCATCACATTC
AACCTCCTCCAAACAGCAACAACGAAAATGCGAACACTCTAACAGAAATGTCAACCAAAA
ATCTCAATAA
>1646_PStI_305E40_NODE_1_L310
CAACTTCTATCGACTTTGAAGTCTATCAATTTCACGGGAACTTTCCACCTATTTAATACG
GCTTAAAGATGGACTCAATAGGATTACAACGCGTCGGATGAAAACTTGAGCCACAATAAT
TTTTAATGTATTGAGATATATAAATTAGCGCTTACTATGAAGTATCTTGGGGCTACTGAA
TTGTTGGACAACAAAAGCCCATATCACAATCCTTAATTTCACAAAGGCCCATATCAGTTA
ATTTCCATTTAAACCTAGCTTTTAAAAATATCTAAGTTAGCATGAATGGTGTGCACAACA
GGCACTACTGGCACCTCCTCTGTAACATGACG
>1661_PStI_305E40_NODE_1_L292
AAAAGATGTATTGAAGAATAGGTCTAACGTGGATGTGGTGAAACTTCAAAAATCTGGTGG
TGTTGTATCAAGGAATGCAAAAGTAAGGCAGAAAGCAAGGGGATACAGAATACGGGTACA
GATTTCCTTTGTAGATAAGTAATAAAGAGAGTTGGTCCCAGTTCATGCACTGGGACAACG
CTTGCTCTTGGGGAGTGAGGTACTCTTATTTTCACCTTATCCTTGTAATGCAAAACCAAA
CATTTTTTCTGTCTTTGCTTCTTCCCCAGGAGTATTTTTATGGCCCTTCGAATGATTTCT
CACCACATTCTAAT
>1666_PStI_305E40_NODE_1_L370
CATGCATGAAATAAGAAAAGAAAAAGTGGGATAAGCGAGTAAATAATTTAGACTGAATTC
GTTTTTGATAAATAATTTTACAATTAGATTCATTTTGTGTAATTTTTTTCTTTTTTGCCA
TATTTAATATTTGTCCTAGAAAGATAACCAGACTTTTAACTAAGCGATTGTGGTGAAGGG
GTTTCATTTGAACTCGCCTCACACTAATCAACGATCAACACTATTCTGTAAATAAGACAT
GATAAATTTAATTTCACAATATTTAAAAGGTATTCAAAATATATATATTATATACACCTT
CTAGTTATAACTTCTTTTTTTTTTATATATATATATTGAAATTTCACGTTTAACATATAA
AATGAAAGAGAAGAAGTAATTAATTGAATAGA
>1681_PStI_305E40_NODE_1_L327
TGATATGGAGTTTGAGACACCTTCCTGAAGTTCTTCTTTAGTCTCATAAAACTAACATAC
CCTGTGTAGTTTCACAAGTGGAAGGATGATCGGATGTATGTAGACTTTACTCCTACCTTT
GTACGTTGGATAGGTTTTTTAGACTCTCGACTCAAGAAATATGTAGACTTTACTCCTACC
GTTGTACGTTGGAGAGGTTTTTTAGACTCTCGACTCAAGAAATGCCCCCCTTTTGTTGGC
AGATGATGATCAGAGATGGCCCTTACACACTTTTTAATTTAGTTTATCTTAAAAAAAATG
ACACATTTCGTGTCAAATCAATTTATGTAATATAAAATGGGACGAGGGA
>1683_PStI_305E40_NODE_1_L371
GAAATCATTGCTAGGGCTGTTGTGCAAATAACTGATCCAGTTAATTGATTTGTTCATAAG
CTAGTGGGATCAGAATAAACCCATGATGATAAATAATGATAAGCATGCCAACAATATGAG
AGTTTGCAGAGAAGGACTCGGACCTGAGAAAAAGAAGCACATTTAAGCTGTTAGCTTAGC
AATGTTACACAAGTTTTACTGAACAATGCTCCAAGAATTTTAAGATATAACCTCAACAAG
TAATTTCAGAATTAAGTATCTGGTATTCTCAGCTAATGCTCGTTTTCTCTCAATTTTAAG
ATAGTAGATTATTGAGTTAGAAATAGTCTTACTAATCAGTATGCTGCATTAGTAAGCCCC
TCTTAGTGTGAAACATATTCTTCTTTTGAGGTT
>1686_PStI_305E40_NODE_1_L278
ATCTTCATTGATAAGTGCTATAAACATGATAAGTCGTAATACAAGAGACTGATAACTTAA
TTACCTGTTTGCGGGATTTTCCATCACCGAACGTGACTGAGACGTTGCATGCTGGCTTGA
ACGCTCCAATTATATAATTCTGCAAGAAGTTGGCCAATCATTTTAAAGAGCAGTAATCAT
GGCATTTGTCTAAAAAGTTGGTATTTTTTAGTTAAATCGCAGCTGGGCATATAACACATA
TTCATGAGGTAGCCACTAACTGATGTTGAAATTGAAACGCCAATTACTCATCACACATAG

>1693_PStI_305E40_NODE_1_L440
AAATGGTAAGAAGATTTTCGGGCAACTGGTGGTTCTTGGACGGTGGTTGTGATGGAACTC
ACTAATTTTTGTTTGAACAGATGAAGAAGATGGGAGTACATTTTTTAAGTACTTCCATTT
CTTTTAGTTCAATACACGAGTCATAATATTACTTGTGCGGGATGCACTTGTAGGAAAATT
AAATGGGTGTTTAACCTATGCATTAAGCCTTTAATCATCTGTACTTTTGACCATCATTTA
GAAATGTGCTCGGCCACATATTCTTCTTTTTGGGCTTTAACTCCTCTTAACTACTGCTTT
TCCATCCAGCCAAACTCCCCCGCTGAAAACTATTTCCTAGTTTTGTTACTTTGATCCTTT
TCAAAGTGTCAGCTGACCCACGTTACCTAAGTCTCATTTCTTGTCAATCCATCTCTAAAG
ATGAGCTCTCACCATTCAAAGTTCATGAGTACCAATAGCTGT
>1694_PStI_305E40_NODE_1_L286
TTGCCAAAGCATACTGTTGTTACTAAATTTTATTTTCCAAGCTGAATGGGAACTCTATTG
ATGTTATATTTTCAGAATTTAGTATCTTATTGAGTACTAATACCTCTGTGATTGTTTCCC
AGCTAGTTGGTCATTTTGTTGAAGTAAACTGCATAAATCCCACTTTTATTATCAACCACC
CTGAGATCATGAGCCCACTGGCAAAATCACACAGATCAGAGCCTGGTCTGACCGAGCGTT
TCAACTTATTTGTTAAAAGGCGAGAGGTAATATGCCATTTTTTGATGCTGATGCAAATGC
ATTTAGTA
>1705_PStI_305E40_NODE_1_L292
CTATGAAGATTACTTCTTAAAATAGATTTCTTTGAAAAATATATATTTGAGCAAATTTCC
AAAATAGCAAAGAGAAATAACTTAATTACACCTCTTAGCTATAGTTTGCCTAATTAGTAA
ATACGCTTCATAACTATGGTTTCATTTCCTATGGGTATTTCCATTTGTATATTGTGCTTG
CCAATATACAAAAGTTGGTAAGTATATACAAATTCTATATATTCAGTTATGAACATTTCA
TAACTTATACAAATCAAACATATCAACAAAGTTGTATATAAATAGATAACAGTTATGAAT
CTTTCACAACTAAA
>1715_PStI_305E40_NODE_1_L430
AAGTCAGTGAGGGTCGATGATAAAGTTGGTAAGGAAGGAGGAGAGCTGCACTTGTTACCA
CAACAGTTGACTCAAAAATTAAGGAATCAGATGTGGAATTATGGCATTGAAGATGAAGTA
CTAGTTGGAACGTTGGAGATGAACAAGCACAACTTGTGTTAAGCTAAAATTTCTGAGTAC
TTAGTATGCCTGTATACTAAATAGACAAGGCTCATGCTTCCTTCTGATAGTAAAGTTCTA
ATTGCTTTGTATTGATACATGCTGATCTATGGGGTTCATAGAATACCCCTACTGTTGAGA
GTAGCAAGTAATCTCTTACAACTGTGGATGGTTTTTTTTTCAAGAATGACTTGGTTAACT
TCTTTGTACCCAAACAAAAAGTCAGATGTGTGTGCTTCTATTAAAGTGTTTCTGTTATAT
GTTAAAAATCAGTTTGGGAGGTCAATCAAAGT
>1723_PStI_305E40_NODE_1_L287
TTAAGATAGAAAAGAAATAAAATTAGTGGAAGTGAGTACGGGCTGACCAAAGAAGAAGAA
GATTGCAAAAAGCTGCTTTTCCTTCTGTTCTTTCTTTGGTTAAATCTTTTGAAGTTGGTT
CAAAGAGAGCACTTTTCTTTTTAATTCCATTACACTTTTCTTTCTGACTAAGTTGTTTTT
ATACTCCAAAAATGCCACGTGAACGTGTCAGATCCTCCAAGAATGCATCGTACTTGGAGG
CTTTGGCACAGGTGCAATGGCATTTTCGGAGGATCTGAGCAACATAGCTTTCGAAGCACA
CTCATTCAA
>1727_PStI_305E40_NODE_1_L337
TATATAGAGCCTTTCAACGAGATAGAGCTTTTTCAACTCTTTCAAGATGGAATATAAGCC
ATAACATAAGCCAGAGTAGTCAACAATGACAAGATTTATTTGTAACGAGTGGTTTTGTTG
ATAGGTTAATTCGTCACATTTTATTCATGAAATGGCTTGACTTGGTATTAGTCTGGATAC
GACAAAATGATTCTATTTTTTAAAGTACTAACGAGAAAACAACGTGCCCAATGTAATCCC
ACAAGTATGGTCAGAGGAGGTTAGAGTGTATGTAGATCTTAATCCTACCGTAGAAGGTAA
AAAGGTCGTTTCCGATAGATTAAAGTACAAAGGGGTTAATGAAATCGAAAAAAATGGAG
>1733_PStI_305E40_NODE_1_L226
TCTATGAAATGGAAGACATAATATCAGCATATAGAGTAATCTCGATATATTATTTCAGTC
CTGCAATTTCTTGTGACCATCTTGTCAAAATCATGTATTTTGTCTTTTTTTGAACTGTAT
ATGTGTTATAAAGTTAGTCATGTTCCTCTTTCATTTTCTTCAAGTATTTCAGTTGACCAA
CAACTCAGGTTATTGGAGTTGAATTCCTGGCAATTGCTTAGGCTCCTTGAGGCGCAATTA
CCTCAT
>1734_PStI_305E40_NODE_1_L216
TGAATTTATGGTATGTCAGTATAGTATGGAACTCGGAATGTTTCTTTTTCCTCTTCTTTG
TGTTTTTAAACTTCTGTAAGAAGATCTCAGTTCCGTGAAAGTTTTCTCTTGTTAATATAG
GTGACTGATGTGGCTGATGCACTGATACTGAATCGCTTATTTAGACAATTATTTATCAAT
GGCGCTGTGAGTAATTCGTTGTCCCATACCCCATGTGTTCTAGTCCTATAGTTCCTGT
>1738_PStI_305E40_NODE_1_L326
CTCCCCTGTTTGATCCTTGTACTCCCATCCCTGTTTCATTTTATTAGTTTAATTTTATTA
ACATCTTGGTGTACTGTTCGTTGTTTTGTTTAAGTCTCAAATGCCCCTTTAATGAACATT
ATACCGATTCTAATTAGTCACTATTTTCTTGGTTAGCTGTTTTAAAAGGCTATCATATAA
TATCCTAGTTTGAATATCAGTTGGAATAGCCTAGATTCATAAGGTAAGCTTTGGTTAGCA
TGAGTTAGATGCATATGATTATATGAAGGTTTCTTGTTTGTTTTGAGGTTCCAATATAGT
CTGTTGTCATCCTTGTTTTCTCTAACAAGTGAGTTGTTCCATTGGGTG
>1742_PStI_305E40_NODE_1_L243
CTTTTTTTGGTATTTTGATTTGGTTCGAGCTGTGAAATTGGTTGCGCCAGGGTGGCTTAA
CTACATTACACTTCCTTGGAGCGTGGCCCTTCACCTGATGTTTACCGATGTCAAACAGCT
GGGGATGTCAATCTGCATCTGGGAAATTTTGTTCATGTAGGATTCTGTACAAGAAGTCTA
TTTGCCAGATAATCATACATTTTCCACATGCTGGATATTCATTTCAAGTGTCTCGCTCAC
GTTAACACATCGCTGGCATCCTACT
>1745_PStI_305E40_NODE_1_L312
TATGTGGCTCCGCCACTGGGTGCAATGATTTTATTTTTTTGCTCCATTGGAATAATCTTT
CACATAATTTTATGATGATAGTGGTTGTGTTGACGCAGGTGAATGTTTCGGAACTCAAGG
GAAAAGTTGTTGGTCTTTACTTTTCAGCTAACTGGTATTCACCGTGTACGAAGTTCACAA
ACCTGCTTGTCAATGTGTACCAAAAGCTTAAGGAATGCAGCAATATCAACCTCGGTTTCG
AAATTGTGTTTGTTTCATCCGATGAAAACATAAATGCCTTCAACACTTATAGGTCATCAA
TGCCTTGGCTTGCAATTCCTTTCTCTGATTTGGA
>1749_PStI_305E40_NODE_1_L248
AACACTTCTTGTTTATCTTTCTCTCTCTAAACATCTATTTTTCTCTCTATATAACATAAG
TAAAATTCATCAAACTTTTTTTTATTTTTTTATTAATCAATCAATTTTGATGGATAGAAT
TTATCAAGAAAATAATATTGATCAAGAAGCAATGGAGCTTAGAAGAGGTCCATGGAGTGT
TGAAGAAGATTATATCCTTATCAATTATATTTCTCGTTATGGTGAAGGTCGTTGGAATTC
TCTCGCACGTTGTGCTGGTAAATAAATAAT
>1757_PStI_305E40_NODE_2_L274
TGAATTAGAGATACTAATCACTGTGCCTTAGTCTTGAATATCGACAAATCTTTCCTTTTA
GTAAGAAATCTGATTGTATTAGCCCTTATAGCAGGATTTAAGGCTCAACTTGAAATCATA
TAGAGAATATTGAATTTTTAAAAAAAGAAATTACGTACTTCATCTTTTATCCTCGTAGGT
GTTCTCACATGAGACTCATAGGCAATATCCATTCCACTACTCTTCCAGATTTCACTTCTT
CCGCCCAATGTTCTCCAATTCCTTTCAATCTGGTAGCTATCTTTTAATCAGTTTGA
>1759_PStI_305E40_NODE_1_L318
AATACTTTTACCTATAGAAATAAGATGAGGAATAGTTAAGGCTTTGGCTAATTGATGAGC
AGAACCAGATGCAGAAGATGATCTTGAATTTGCAGAATCGACCTGTTTCCTTCTTACAAG
ACTTTTCATACCCCCAATAAAGCACCCTCCTTTATCACCACTACTACAACTACCCCCAAC
ATCAACCTTTTGGGTATCACCAACAACCCCCATGATGATGAAACCAACAACAATTTCCAA
ATGGGTGTTGGAAAAATTGAATCTTTTTTAATAAATACTATGTATATGAATATTAGAGGA
GAAAAATATGAAAATTTTCAATATATAAAAGGAAAGAG
>1764_PStI_305E40_NODE_1_L358
CGTCCGCCGTCAACAATGTACCGTTTCAAACAATCTCTTCACTTTTTGAAACCCAGTTCA
ACTATTATCAGCTCTTACAGACGCTTTTCTCATCAATCCCAGCTCGAAAATGCAGGGCCC
ATGGCTTCCCTTCTCAAGACCCGATCCGTTATCCGTTTCACTGGACCCGAAACCGTTAAA
TTCCTTCAGGGTCTTGTTACCAACGATGTACGGAGGTTAGAGGATCCACAACCCGAAGAT
AGGACCACTTTAACCAGTACCAATGTCCCGTTCGTTTCGGTTCCTCCGGTGTATGCTGCT
CTTTTGACTCCTCAAGGAAGGTTTTTGTACGATATGTTCTTGTACAGGCCCCCTCGGGCT
GACGAGAAGCTTGATCGG
>1767_PStI_305E40_NODE_1_L276
GTAATGTTTTAAAAAGTTAAATTTATCTATGTAATAGATATTTAAAAATGTATGCTAGAA
TAATTTTCAAAACTTAAATTGAAAAAATATATAGTAATAATAACTTTTTTTTCATATGTT
TGGATGCTCCAATGGAAGGTATGCCTATCATCGTCAAAGAATGTGGTGCATCAAATGAGG
TTATTTTTTTCTCAACCAGAGGTTTTGAATTCAAACGCTAAAAATAAAAAAATAAGTGTT
TCCTCATCCAAGTATAATGAGGCTCCAATTTTGACAGCCACTGTTCCGTGTTTGGAAC
>1775_PStI_305E40_NODE_1_L425
AGGGGATGATTCTAGTTACTTTCTTTCCTAAAGCAAGCTACCTACTTTTGCTAGCACTAT
TTAAGCTGCTAATTTAAATATTTTATTATGTCAAGTAATAAAGAGCGTTAAATAATACTT
TGATATGCATAATTAGTGAAGAAGATTTTGCGTAACGTAATGATAACATAAAGTAGTATT
CCCAGTTTACCTTATACGATAGTTTTTTACTGAATGCAAAGTCATAATGTCCATGTTAAG
TAATAGGTGAAAAATTAGTCTAACATAGAAAGCTTCATATTGAAGATAATACTTAAATAG
TCAAATAAGTTAGACTCTTAAAGTTCTGAAAGTTGTATAAAATAATTCAAATTAGCGGAA
AGGACGTAATGTAGATCAGAGTGGAGAGAGTATTAGCATTAAAATGTAGAGTTATTAGAG
AAGGAGAAACTCGGTGTTTAAAGGAAT
>1777_PStI_305E40_NODE_1_L261
AGTGCATACTTCTCACCGATGTTGCTCGGATTCTCCTAAATGTCTCTGCATCCTTGTCAG
ATCCTCCAAAAATGCGTATTGCTTGGACTACACACACCTATGAAATGTTTGGAGGATTGA
GCAACATAGCTTCTTACTAGATTTGTTCTCCACTTAATTAATAACGATCCATGCATTTTG
ACTTTTCGGTACACATGTCATCTGGCACTGGAAAATCTTGAAATTTGACCAACCGAATAT
GGGAAAATTGGACTTCATACCGGACACACCCTATGTTTTATTC
>1778_PStI_305E40_NODE_1_L355
TTCAAAGAATGCGAACTATATAGGTTTTACAAGGACATGCAATTGATCCTTCAATTAGGC
TGTTGGTTCACTTGCTTGGTCTGACAAGAAAATGGGTGTGGAATGAGCGTACGCAGGATT
AGTGTAACTTACATCAAGTTCTTTTTTTCCAATTTTGACAAGCAACCATTAGCATAGAAC
TCCATCGGAAAAGAAGCAGGGATGAAGGAGAAGAAACGGGGGACAAGTTTGTTCTGAGCT
TAGTCAAAAAACTAATATAACATATAAGTATAGAATAAGGAGATAAAAGAAGAAACACTA
CCAAATCTGATGATTTAATAATGCTTTTTTCCTGATATATAACAGATTATTGTATACTCT
TGCATATAGGATTTTTC
>1792_PStI_305E40_NODE_1_L402
AAGATATATAGGTAGGTGTCCACCAAAAGATTTTGGAAGTGGTCCAACATCCAATCCCCA
AGCATCGAATGACCAAGATGTGATAGTTAGGTGTAAAACTTTAGGTGGTTGATGTATGAA
GTTTGCATGAAATTGGAAAGTCTTGCACCTTTGAGCATAGTCTAAGCAATCTTTTACTAT
GGTTGGCCAATAATACCTCATTCTTTTTATGTGAAAGTGGTGCATTGGTCCAAACTGATG
CGATCCACATACTCCCGAATATGTGCTTCTTGCAGAGATTGTCCTGCTTCATCCTTTCCC
AAACATCAAAAGAGTATTCCCTCAAATGATCTTCTATATAGTGTGTCCTTATAGTAAAGA
AAATGAGGTGCACCACGATGAATTTCAATCCTTCTTCTGGCATCTTCTAGAAGTATTCCA
TATC
>1801_PStI_305E40_NODE_1_L319
TTATACTCAGTTGGTCAAACCTACTGAGTACATGTGGATTGGACTCACCCCTACTTCTGT
ATCATTTTTTATGCAGATACTAGACAGGGTGTTCCTCTAGCAGTTGATCACCTCTAGCAG
ACCGCTTATTCGGATTAATGGTGAGAACCTGTGTTCTGGATCACTATCAGTTTCATCTCT
TATCTCAGTCTTTACTATTATTCAGAGACTTATGTTGTACTTACCTTTCCAAGGTTGTAT
TAGATGTTTTTTTATACTTATAACACCAGATTTGGGGGATATTCATCTTTGTGTTTCTTT
TCATTTGTGGCCTGACTTCCCCTTTTTGGGAGTCCCCTATG
>1803_PStI_305E40_NODE_1_L263
AAATAAATTCAAGAGAAAAATTAGACAATAAAAGAAGAGAAAAAGAAAACACAAGATGAA
AAAGGTCGGGTCCACATAACTTTTAATCAAAAAGTCAAAAAAAGGGAATAGAATCTAAAG
TAAAACATGCAGTTTATTTCTTCCTCAAAATCAAACCCTAACCCTAACTGACAATCGAGA
AATCCCCAATTCCCGACGCGGGGTTCGCCGGAATCGCCGGAAGAGCTGATAGTATCAAAG
GTCTGTTTCATTTTACTAAGCTAAACGATTGCTTCGTTTTTGTTT
>1808_PStI_305E40_NODE_1_L261
TAAAACAATAATTAATAGATATGTTTTAAGCTCCGAAATTATACTAAATGTGATGGCCAC
TATTCCATAGCAGATAAGGGAACCAAATAAGTATTATGCTACAATACAAGGAATTCAATT
ATTACCTTGTCAAATACTGGGAAAATATGCTTATTCAAATAATTTAGAAATTTGCTGTTT
GAGGCACCCCTCTGCATGAAACATAGTAATAGTTAGGCATGATAATTTGTAGTAAGCACT
GAAAAGTAATGAAGTACTAAAATAAGGACAAACCTCGAAAAAC
>1811_PStI_305E40_NODE_1_L239
TTCGTATGAGTTTAGTTTAAGTTTTTCTCGTGACATATTTAAAGCTGCAAAATTAAAAGG
TATCTTAATAAACTTGACATAACTTTAATATAGGACTATAAAATTGATTTTTTTCTTTGT
TAATTTTCTTAAATTTTATGCAAAGTTAAACTAGACTATTTTTTTGAAATGGTAAAAATA
TAAATTATGTAATGCATGTGTTTAATTTACTAATCTATTTACTAATTTATTATTATTTTA
TTGATATATAGAAATCACTTG
>1813_PStI_305E40_NODE_1_L404
TTAGAGAAAGCTGGAATGCGTGTTGCATCAGAAACGAAACCATAGATATTGTTGATGACT
TGGTATACATGTTTATAGATGTATTCAGCTTGGGGATATCCTACTACTTTATATTCGACT
TTGAAAATGATTGATAAAGATTCATGTGCTTGATCAAATATTAGTTTGCTAATATATGGT
GATGCGACCAGAAGGAAACCACATATGTATTAGCATGCGTGATACTTTCGCAGATATTAA
GAGGTAGCACCATCATGCTTTAGGCCACCAATTGTTCAATATATTCCAGTTAGTTCTTTT
GTATGATCTGATTTATATGTGCCCAGCATTCCAAAAGTTCTCTACTGTAAGTATTTGTTT
AATAAAATATATAGAATCAGATCTGACAATACTTCATTCTCGGATGTTTCAAAAGAAATT
TTTGGT
>1818_PStI_305E40_NODE_1_L213
TAGCTGTTCTTCCTTTCATATTGTGTAAGTAGTTTAATTATCATCACTGTTATTTATGGT
TACTTTGGACTTCTAATATAGAAAAAGAAAAATTATACATTTTCCATATGTCTTCGGATC
TATGGATAGTAAATTGTCCTCTTCTTTCACATTTTCTTTTCCTTAACTAATGCGATGCAC
ACCTTAAGCCTAATTAGATTACAACATAAATGATGTATGTAATCAAAAAGTTATA
>1823_PStI_305E40_NODE_1_L246
TTCAATTTTAGTTTGATGAGTTGCAAGTTGAGTTTATTAGGGATTCACTTAAAATAGATA
ATTTAAATCAAAATTAGGTTATTTTTGTTGAATTTGGGTGATTTTGTTCATATGAGTTAA
ATTTTAATAATGATATAGGGCCATTAGTCCTATATCATTATAACTAGAAATAAACTTAGC
TAATAGATGAAAATAGAGGAATATGTTTGACCCTTTTTTCTGCCCCTTAACATTAATAAG
ACACACACATTCTAATAGGAAAAATAAT
>1826_PStI_305E40_NODE_1_L329
CGGAACCCTAATTCCGGCAACTGAATCTGACAAAAAAGGGCTGGGGTTTGGTTGGAATGA
CTCGTCGATCCCAGCAGAAGAAAAGTTGGAAAAAAAGTCACCGGCGAACTCTCACGCGCC
CATGATGCAGATCTCCCCGGAACAGTGAACAGTACCACCGAAACAGTGAACAGTGCCACC
GGAATTTTTTTTTTCTCACCAATGCTCTGATAACATGTAAGAAATATGGGAAAAATATAT
TATTGAATTGTATATTTACATGTGTATTATCATTGCTACATAAAGACCCTATTTATAGAC
ACAAATCCAACTAGGAAACAATACTATTCCTATTCAACTCTAAATAGGACT
>1827_PStI_305E40_NODE_1_L286
TGATCCTCCATACTAATGATTATTTGGAGAAATTCCAAATTATCAATCCATACGTACTTT
TGGTTGCCTATGTTATCCTTGGCTTAAACCATATGCCAAATACAAATTAAAATCCAAGTC
CACCCCTTGTGTTTACTTGGGCTATTCTAATACCCATTACAACCATCAGTGTTATGATCC
TATTTCACAAAAGATATATATTTCACGAGATGTTACTTTATCTAAAAATAAATTTTCATC
TTTTGATATATTTTCATCTTTAAAAGACAAGAACTTTAAAGTTAGAGTGGGATATCTTGA
ACAAAGGG
>1828_PStI_305E40_NODE_1_L303
TTATTTTTGTTCACATTTTTCACCACGTCAGTTCCCATCAGTATCCGTTGTAAAACCTAA
GTAATAATGAAAATGAAATGAGTTCTGGACATGACTCCAGATTATTTTTTTCCTGGCATG
TAAAAAAATATGGTATTTTGCAGTAAAAAAACTTCTTTTTAGAGATGATATACCTCAAAC
AATGATCTTCTAGTGCTTGGATCCTCAATAATTGGGAAATATTGAAGAGCCCTCATAGTC
TTCACCTGAGATCAAAATTTAAGATGATATGTGAGCAGAGATCATGATCCTATTCTTACT
GGCATTGGTTCATCAAATTTATGAT
>1836_PStI_305E40_NODE_1_L382
TTTATTTGGGCATGTTTACTTTGAGCCTTTCTTCTATTTCTATTTTCTATTTGGAAACTT
ATCTTTCGCTTCATGATTTATCTTATGTCTTTACTTACTTTATGTATGCTATGAATTCTA
AGAGGCTTGGTTGAGGTTCCTCGGGATCCTAATTGTCATGTTATGTCTAGGGCCTAGCTT
AAGTCATAATGCTATCACCTTAGTTGTGCCCAATATACCACGGATTTTGTGGTAGGGTTC
TTTTAGTTGCACATCAACAAGAATTATTTCTTTTCTTTAAGCCCAGAGATCGAGAGCTGA
TATGTACTTAGCTTACTTGGCTTGTGTAAAGGATGTGAGTAGAGAGGTCCTTCTTAGTGA
TTCAGTCTCGATTTCTCATGAGTTCATAGATGTATTTCCTATTA
>1840_PStI_305E40_NODE_1_L380
TACTTAAGTACTTTAGTTTCTAGCAATCAAACTTATTTTATTAATCAACGACAATACAAA
GTTTAGGCAGGAACCAACCAACAACATTTCCTTCTCACATGATACCTAAACAATCTTACA
ATCCTTATGCCAATCCTAATCAGTATCTCTAATCGAAAAGTAATAACTCTAATTAAAGAG
AACTGAAAAACTCAAATTACCTCCTATTACTTCTTCAATAGATTCATAGGCCAGTCTTCA
CAACATGAAGTATTATGATATATAAGATTTCTCAAAAAAATTTCTTCTATAACACCTCTT
AAAGTTGCCCCCTATGATCTGGTTGTGTATTGTAAATGATAGTCTGTGAAAACTTGCACA
TATGACATATCTTTCTTATCATTCAAGAAGCATATTAGTCAC
>1847_PStI_305E40_NODE_1_L255
ATATTCCCTAATAAGTTAGGAGATTGTGTAATATGTTATTAGTTTCTTTCCTTATTTACA
TTATTTGTAACAGCTATTTAAACCCATCAACTTGAGGGAATAAGTGAATAAACCAAAATT
CCCAATATCTCTTCTTTTCTTCTTTGAATTTCACAGTTTCATTTTGGAAATTTGCATCTG
AAGGCATTAGTTTTCAAGCCCTTAAAGCCAATTGAGAGCAAAACACAAAACACAAAAGCA
AAAAGAATTTACTCTATTAAGGGAAAACCCATCATGT
>1853_PStI_305E40_NODE_1_L318
TAAGAACTTAAAGAGAAGGATCTACTCACTCAATTCTGGGCAGGGTATAGTTGTTCACGA
TATCTTGAGATAAGATCAAGAGGTTAGGAGAAGGTAATTTGGTTTTTGTGGGTGGTGCGC
GTGGGAGGTGGGTTGCTTGTTCTCTTGTATTTCCATCAGTCATTTTCCTATGAAATCCTA
AGTTCTAATGTTCTATTAGCTATTAAGATGCCTTGATCGATAGTTTTGTTGTCTTCACTT
GCAAAAATGCAACTCTGAGCCAGAAGATCCAAGTCTTTACTTTTTCTACTTTATGTGGAT
TAATTGTAACTTCTATTTTTTGAAATCTTGTCCTCCTTTT
>1854_PStI_305E40_NODE_1_L293
TTCATCAGATTTTGGATGCTCATTTGCACTATGTGCAAGGTGTGGCATGGGATCCATTGT
CCAAGTATACTGCCTCACTCAGTTCAGATAGATCTTGCCGGGTTTACAGCAATAAACCAT
CTAAAACAAAAGGAGTTGAGAAGTTGAATTTTGTGTGTCAACATGTCATTACGAAGGTTG
AACCACAACAGCCGGATGAGTCCAAGGTCAAATATCATATCAGTTTTCAATGCCTTCTAT
ACTATTAGTGAATGTTACATGCAAAATAACTTTGGCGTTTCCAAATTCATGCAGTCTACT
AAAAATCATCTCTTT
>1874_PStI_305E40_NODE_1_L416
TTGGACCAATGAATCCACTCCTGATTTATACAGAGTCCATCTTCCAAAATCCTCAAGCTA
ATGTAATTTATCTGAGATTTTCAAAATCATTAATGAAAAGTTCTAGAACAGAATTTAAGG
ACTAACAAGCTCTAAGAAACGTGAAGAAAAGATAGTCATTAAACCTGGAGGCGCTTCCCT
AGTTGGACTTCAACTTCTGTACCAAAGGAAATATTGCTGGCCAGTGACTTTAGAGGATCA
ACACTGGGATCAACAGAAAGCAAGTTAGGTATCTGCGGTGCATAAACTAGCCTCCATCTG
GCCTGTCCAAACTCTCCTTTTCCCTCTATTCTTGGCATCAATGTTTCAAGTGTTGCAGTG
GCAAGCTTCTTAAAGGCAAGCTGGCCATCACTTTCTAAAATGGATTCAGCTAACTGACTC
TCAAAAACTCTAGCAGCC
>1875_PStI_305E40_NODE_1_L305
TTGTATTCCAGGGGAAAGCATTCTCTGAATATACATTAGATCATAGCATTTGGTGCCAGT
CTGTGAAACAGTGATTTTGGAGTTGGCGTCTACTCTATATGTGGCGTAGATGCTTTTTGT
CTAAATAGATCTCAGAAACAAATGTAATGGAGGTCTTGGATATAGGGACTCTGCTGGCAT
CTGTTGGCACCATTAGTAGACTAAGTTTCTGTTTCTATGCATCCAAAGTAGTGTTCCGAT
GGCTTCTTGTTGTTGCTTTACCGGAATCCATGCTGTACCAGAATGCTTAGTGTGCAAAAG
GTAAGAACAAAGTTCAGGAAATACCAA
>1898_PStI_305E40_NODE_1_L303
GCAAAAAGATACTAGTTGGTATACGGTGGAGGTTGTTGATGATAACATTAGTTCTTCAAG
GACTTTGACAGCTATCAAAGAGGTAATGATTTTAACTTCTCCATTATCCTACGGCACCAA
ATGATATCACTAATTATGCTCTTTCTCCTTTTTTTGGTCAGGCAAACAATATTAATATGT
TGGAAGTTTCTACACCACAGGATAGTAATGACTCTGTAGAGGGGCCAAATTCAAGAAAAT
CATCTTCGACACTTAGATCAAAGGAAGAGGCTACTTCTGTTTCTCATGGAAGAATTACAA
CCAATGCAGAATTCAATTCTTGCAA
>1901_PStI_305E40_NODE_1_L352
TTAATAAGTTAGGTATAAGTTTGATTTTTTGCATTTCATTGATGTCATTAGTGACATCAA
TTGGTGTAGAACTTTTCCTATAAATAGAGCACATATGCTCATTTGTAAGACACACCAAAA
ATATAATAGAGAGAGCAATAGAAAGAAGAGAGAGTCATCCAGAAATTATTCTTAGTTTGT
GAGAAAAATAGTGTGGGAGTAAAATTGTAGTACGGTGTGTGAAATAAAAAAGTGTTTGTT
ATTATTCAAAGAATAGTTATTTTTGACACTATTAAGTTGTCGTCAATATTTATTACATTA
CATTTACCCCATTGTAATGGTGTTGTGACTCTCTCGTAATCACTACTTAGCGAGAATACT
TTGGGTGTGATTAT
>1905_PStI_305E40_NODE_1_L378
ATATCTTGTAAATAAATATAATATTTATTTTTAACAATTATTGTTATTTTTAACAGTTTT
ATTTTTCTTATGTATTGTTTTAAGAAGGCATTTGACCCTTTTTTTTACCTTTTCTTATGT
CGAACTTCATATCAAACACGTTTAGTTATAAAAATTTGGGATTCAACTTAAAAGATAGTT
TTGAAATTTTCAAGTATTTTAAAACAATAAGTAACTGATTTCACTCCAAATTACTACAAA
AAGAATTGATGATTGATGATTGAACATTGGAAAAAATTGATGATTGTATTGATGATTGAA
CATAATGCAGTTTGGCATACTATTGCCCGAGTCAAAACCCCAAAGCAAGACCCTTGATGA
GTGACGTGATTGAAACTTTAGAGCCACTACAATCTAGCGG
>1908_PStI_305E40_NODE_1_L366
AACATGTTTGAATCTCAATCTCAAAGTTCATACTTATCTTCCTTGAAGTCACCATTATCT
ATAACTGCAATATTCAATATGTTCACCACCCGAGGACCAAATCTATAAATATACTATTAA
GTCTTGTATTGCTTATCAAAAAAGATATATTATCCATAGAAAACTCTTACTGTAAAATCA
ATGGAACCCACTATGGACCTATCAGTATTCTCATCCTTTTGCATTGTCGCTCAACAGATT
TGTAGAGGTTATATATGGGCAGTTCACTCTCCCCCCCCCCAAACCCCAAAACCACCACCA
CACGCCAAAAAAAGGCCAAAAAATCATCTGTGGTAAGAATCTGACATTTTAATATCCATC
CTAACACAATTTTGTATACTCTTCACAT
>1914_PStI_305E40_NODE_1_L271
ATTCTTCGGCCTGACTTAGTTAAGCGTAGGGAATAATATGAGTCTCGGCATTGAGGTATG
GAAATCCTTAATTGCTTTTCCACAAGATAGTTTTAATTTGTCAGTTTATATTAGAGTTAA
GTGAGGAAATGAACTGTGCTACACCAAAGCTACTGCTTAACATAATAAATCACCAAAACT
ATATCGACATACAATGCTAATCTTATTCTCCATAATGCTTCACCAAAAACAAGCATTTCA
AAGGATTCACCATAAATTGGCTGGTAACTAGGAATATGTTTTTAGTAGTCTTT
>1920_PStI_305E40_NODE_1_L223
TACGTATCTGATACTGTCGATAGTACATCACACCTCTCTAAATTGATAAGCAGACATTTA
CTAAGATGAAAGCCTCCAAAAACTAGTTTATTAAACTGTTAAAAGGATCTCATCCCCTGT
AACACATTCCAAATAACAGGACATATTGATCACCAGATAAGCAATTAGATGCGACGCTTC
TTTGAGAGGCGGCATCCATTATGGGGTTTTCGTGTTGTGTCCTCAATGTATACCACGGGG
TTCCT
>1922_PStI_305E40_NODE_1_L317
TTTGAAGCATTCAAGTTGAGTATTTTTCTTTTGAAAAAGTATATTTTCATTGTAATTGTA
TTAAAGCACATACTAAAATAAGAAGTTCAACTTAAGAAGTTTCTAAAATTGTCACTCAAA
TTAAGAAGTTCCCAAAATCGTCGTTCTTTTAGGAACAAACTAAAAAGAGAAGGTAATAAG
AGCATTTGATTTAAGATCTTGAACTCGCCACTACTTTTGCATTCGATTTCTGTTCTGCAT
AGTTGGTGCATTTTGCAGTATAGTATATTTTTTTTCAATCGCTGAAATATTGAAAATTGC
GTTTGTCGATATACTTTTTTGTTGTTTAGTTGATTTGTT
>1935_PStI_305E40_NODE_1_L290
CAATTTGTTGATGATATACTGATGTATGTTATAAGCATCTTCTGTCATGGACTTCCTTTT
TCCCTTCTAATTTTCAATTGAATATTGTAGGGCTGTCACCCGCAATTTTGAAATCGGAGT
TGGTCAGAACATGACCTGTCTTTCGGGTCGTATTCTTCCTCCTCCTGATTTGAAGCTAGG
TGGTCAAAGTCGACTTTCTGTTAATGATAAATGCCAGTGGAACCTTGTCGGGAAATCAGT
GGTGGAAGGCAAGGCACTTCAACGATGGGCTTTGATAGATTTTAGCTCCCAGGAGCGAAA
GCCCTTCTTTAG
>1943_PStI_305E40_NODE_1_L369
TATTGCAAGTCTTTTCTCTGGGCAAGGGGCTGCAATTTATGTACTCCACTAGTTTCTATG
ATTACAATAAATGCTGCAATATGATGTGCATGTATATGTATACATACACAAATTAATCAG
TTTGGATATGCTGTTTCCACTAGATCAATGCAATAATACTAAGTCTGACATGGTGCCCTG
TATAATCAATAGATGATGTATGCAGTTTCATTTGATAGATTTCGTACTGAACACAGCCAT
TGCATTTCAACAGAAAATTGTGTCCGCTAAAGTATCTCAGATTATAGCCAAGCATCTGGT
GATAGCTAGTGATTTGCTTATAATCAAATGGTTCCATCACCTGCCCATGTCAATGAACCA
TAAACATCCACGCCTTCGCAATACACATTAC
>1959_PStI_305E40_NODE_2_L276
TTGAGTACAGCCAGGACCACTTAAATTTTCAGCCTCAGCAATTGTTTGGAGTTCAGTAAT
TGGAGTATCCTTGCAAATTGGCTCCAGCAATTGTTTGGGGTTCTTCAGCTCCAGATGATC
AAAACACTTGCCCACTATACCTTTGCCATCAAATGCAACAGGATGACCAAAAGGCAGTCG
CTGTTGCTTAGCATGTACTGCATCTGATCCTTTCCGCGGCTTTTTAGCTTGAATAAGTTC
ACGTTGTGTTAATGATAATTTTTCTTTTAAGTACATCCAATATACCTTGAAGAGATAC
>1968_PStI_305E40_NODE_1_L305
TCGCCCACCTGATAGCTATGTCTCAATTATTTTTTCCTTTTTATTTTTATTTTTATTTTT
GTTCTCGTTTTGCTGTGCTTTGTTTTTGTTTTTTCAAAATTTTTGCTCCTGTTGTTTTAT
TTTGCTTGCATGTGCTTGTTGAAATGATATGAATTGGGTTAACTTTGTGATCATTTGGCA
TGTGGATTGAATTATTTCCGGGTTGAATGGGATAAGATGAGATATTTATCATTAAGTAAT
GTCACACTTTATTCAACTTAGCAAGACCTTTAGATTTTATTTTATTTTTTGGGTAGAATT
ATTTTAATTATGAGTAATCCTGAATCT
>1970_PStI_305E40_NODE_1_L342
AAAGTGTTGTGGACACAAGATTGCTTTAGGAAGATGGGAGAATCATCTTAATGATTCAGA
ATTAGAAGAGAATGATCCTTGAAATAACGAGGCGTGGAATGTGAACACGACAGGTTTAGA
CGAATCTCTGATCAAGCCGATTATGGTGTTTAAGTACAAGAAAGAAAGTGGATTGGCTGA
GGGAGCAGATTGTTCTGTTTGTTTGAGTGAATTTCAAGATGATGAAAGCTTTCAACTTTT
TACCAAAATGTTGTCATGCTTTTCATGTTACATGCATCGATACATGACTTAAATCTCATT
CCAATTGCCCTCTATGTCGCACTAATATAGTGTTTGTAAATGCTTCACCACCTCCATTAC
CTCC
>1971_PStI_305E40_NODE_1_L378
AAAATCCTATTAAAATACCTTAAACTCTACGAATTTACCCTTGAACTTAACTCTATTTAT
GGGACGTTTGCTTAGTTAGGATATAAATACGCCTAAGATCAATATACATTCCCATAAGAG
GCAATATTTTCATGATGAGTATTCTACGCATCATGGCACAAGTTTTCTCTATATTGTTAC
AGGAGGAGAAGCAAAGGGAAGTGAGACCTCACAATCACAATGTCTTGACTTCCACTTCTC
TCAATGTTTCTGCATCAAGTCACCATGGGAAAGGCTTCCATACAAATTACAGTTCCAATA
AAAGAGGTATAACTAGCTCTAGCAGTTCCAACACTGGTAACGCCTGCCTACAAAATACGT
CCAACTTGTTTTGTGACTATTGTAAGAAATTTGGTCACAC
>1973_PStI_305E40_NODE_1_L214
TAAGTTGTACAGAGGCACTTCAGAGTAAACAAATGCAAAAACCTCAATACTCAAAAGCTT
AACCATCGAACATAATTTCACTATCACCCATCAAGATGAAATGAATTATGAAAATGGACA
TTCTTTGCAGAACCTCAATGCATATCGTTCAGACCATTGAATGTGATTTTAACATCACCC
ACCGAGAGCATCATACTGTGCCGAGAATTAATAAGAATGGTCAAATTACCTCTCTC
>1976_PStI_305E40_NODE_1_L338
ATCTTAGGGACAAACATTTTGCAATTTCCTCCATTTCTTTGGTATTGGTATAGCATTTCA
TCCGTTGGGTCACATTAGGGGTCCCTCGGATAATGTATTCAACCTGCTTTGCAAAAATGA
GATAGCAGGGGATCAAAAAGAGTAGCTGTATAAAACTGACAGATGTTATAGTCAAACACT
ACGTAAATAATAGAGCAATGTAAATACCTATATATCTAGGATATGTACGCAAACAGTGTG
TATACTGCAAATTATTATGTATATAAACAAACAACACAGTGTATTCCATATATAAATGAA
AGATTGTGTGATAAAAAAATATTATATTAATGACAGTCATACTTTCAAATAAAGAACCAC

>1990_PStI_305E40_NODE_1_L231
TCTTTATATTTTGAATTTCCTTAATGAAAATTCTGATTATACATATAATCGTCAATTTCA
TACCATCAAAATAAAGTAATTAAAGTCCAAAGAACAAACAACTCAATTATTCAATAGTGC
AAATTACACTAAATCACCATGAATAACACCCTTTAGCCACTACTTATTGATCTCTTCGGT
GTCAGGACCAACTTACACATGCCTCGACTATCCACGATTGTTACTATAACCTAGTTAATG
GTATCATCAAT
>1993_PStI_305E40_NODE_1_L266
TGTCCTCCACAGCCTCCTATTTAGGGTCAGTAACCTAGAGTTGCGCCCCTAAAACTTCTT
TCGCCCACCTCCACTTCTCCTCATACCCTCTATAACCAACCTGTCGTACCTTCTCACCTG
TGCATCTATGCATCTCCTCATCACATGTCCAAACCTTCTCAGTCTTGCTTCTCTCATCTT
GTCTACCATAGAGGCCAAGTTGAAGAATAAGATAAAAAGAGAGTAATAATATAATAATAC
TGATGGAAATGAAAGGGGCAGAAATAAGAGATAGTATTGAAGAAAAGC
>2005_PStI_305E40_NODE_1_L289
CATGCATGTCATCCATGTAAAATTGGGGATATCAATAAAAAAGGGCTAATGAACAGGAAA
AAAGTTTACCTCTGTAACTTCCCCAATTGTCTCACAAAATTCCCTCACATCTGCCTCAGA
AACATCATGAGTAATACCACCTATGTACACTTCTGAACCATGAGGAGGAAGGGCAAGGAG
CTCAGCATGCTTTTTATCCACATCCTCAGCATTGACTTTCATTTTTACATCCTCTGAACC
TTTCCCTTCACCAGCTCCATCACTTTCATTTTCCTCCTCCTCCTCCTCCTCTTCTTCCAC
CTCCTCTTC
>2007_PStI_305E40_NODE_1_L263
CACATAAGTCGGGAAAGAAGGTTGCCATACAGTGAAGGTCTTTGGTAAGTTGTGAAAAAG
AAAGAAGGTTGCACTTGAACTCAAGTACAAAAAGGACAGTGCCAATGACTTGATCACCAA
GTACTTTAGAACACCCTACATGTGAGACTGGAACAACATTCCCAGTAGGCAAAAGGATTT
GTCTCCTCTCAGACTTTGGTATTGTAGTAAAATTATCTAACAAATCACATCTAGATGTCA
TATGGTTGGTAGCTCCAGTATTAACTATCCACTTCTTATCAACAT
>2013_PStI_305E40_NODE_1_L354
TTCATATATTGAAATATATAAATAGTGCGAATTGTATAACGAGTTATACAAACATTGTGC
ACAAATTGTATTGCGAAAAATACAAATGTTATGCAAAAACTGTGAATTATACGAATGTAT
ACAAACGTTATGCGAATTACACAAATGCTTCTATAACTATAGTTACAAAATATAGTTATC
CAAACTATAGTTATGAAGCATGATTAAGCTTTATATGTTTGCCAATTATGAAATTTGCTT
ATATTTTTACTTGAGTCAGAGGTCTATCGAAAACAATCTCTCTATTTTCACAAAATAAAA
ACACGATTATAAATACATACTATTCTTCTAGACTCCATTTATGAGATTACATCGATATAT
TAAACAAAAATAATTT
>2019_PStI_305E40_NODE_1_L293
CCATTGCCATCCCTAAATACATCCAACCCACATATTTTGCTATTCTGAAGGCACTTGATT
GTTGCCATTTCCTTTATTGCGGAGACCTTAATCTGGCTTCAGTGCAAGCTTGAATCTTGG
AAAATTTTACAGTGTTGAGCACTTCCTCAGAGATGAATTTTTTTATGTTGTTCCGCACTC
AACGCTAATAGCATAGTGCCTGCTTAAAACTGTATTATAGACAGATTGAGAGGGATATAC
TGGATATGGACTGAAATGTACTTTCTCGGTTAAAGGCTTAAGAAATGAGGTGTTCACGGT
TACAGTTTTTTTTTT
>2020_PStI_305E40_NODE_1_L346
AATAACTTGTCGAAGGTGAGCTTCCTTCATATTGTGCTTTTATTTTATTCTTTTTCTAGT
TTTCTTTCTGAAAAAAAATCATGATTCTTTCACTTCTCTTATATCTTTAAATTAAACTTC
TGTTTCTTTATGATATTCCACATGCAGCTTCCAGATGTTATGCGAACTGAGTATCGCATT
GCTACAAGGTCTGCTCTACGTAATGATTTTATGGAAGGTGTCCGTGCTGTCTTAGTGGAC
AAAGATCAGGTTTGTTTCTTGCTTTGCAAGCTCATGATAGTGGAATGTGTTAATGGGTGA
TTGCTTCTCAATCCTGGTAGTGCATTTTCTGATAGGGTGTCCCGTTAATTGAGTCTTCTT
CTTTTATT
>2040_PStI_305E40_NODE_1_L411
TCTCGAGGGGAGGATTACCCAAAATAATCAATTCCCAAAACCAAACTCACTCTAACACCC
CCTTCACATCTAGGCCAAGCTAGAGTGTGGACCGAGAACCCAAACAGGGACGGCCCTGGG
ACTAATACCATTAAAGATATGACTCATGGGCCTAACTCAACCCCAAGACCTAGCTTTTGA
GGTTAAGTTAGGCTTCCTGTCATATTATTAAACTGAAGAACTAGAGAGATTTAGGTAAGA
AGGCTATACTAATACATTTTCTTGAATCTTGAATACAAAACATTTCAGCAAATCCGATTG
CATATGTTTCCCAAATCTTAGATGGAATTTGAAGATTTTGATATAAAATAACAGCAGATC
ATATGCTCAATTTTCTTGCTTTCTTCTGGTGTCCGGTAAGTGGAAATAATATTAGGAGCT
TAACATTAATGTT
>2053_PStI_305E40_NODE_2_L235
ATGGAAGCATTCAAGTCTTTTTTGGCATAACCGAGGAGGGCCATACAATCGTCATGGGCT
ACCGCCTTCTCTGGGATATCCTTGTTGATTTTGTCAAGTTCTGTAATGCCGGTTGCAATC
TCATCGATAGCTGCTGATACGGTTGCCTTGAGAAGATCTGTGGGTTTAGCGCCAGTGGGA
TTTGCTTGTAAAACTTTTGACAGAATATCCGCACAACTTTGGCTGAAATCTGAGGCAGTG
CATATTGCTCCCGTG
>2075_PStI_305E40_NODE_1_L295
ATCTTTGACTTTAAAAGAAATTGGCAGTTGTACTAGAGTGCGGATAGAATGAGAGGTTAA
TTGTTTTCCTTTGTGTGCAGAAATTTCAAGCTTTACTATACTCCTCGGCAATGACAGGTT
GGTGATGATTCATTCTCGTCTTTGGTAGATATATCTTACTTTAGTAAAGAAGGGGCTGAG
TTTTCTTGTCTGTGTAATTTCTTGTCCACATGCATGTTAACAATAAGTTATGCTATCACA
AACCATTGTCTATGTTGTGTGTATTATGTACTATCATTATACAATTCAAGCATTAGCTTC
ATAACTTGTCTATTTTT
>2085_PStI_305E40_NODE_1_L433
AATAATGGGTTTGTGCTATTGACAATACATGTATCTGGGAAATTGGTGACGTACAGATCT
GGCGATACCAAGTGGTCTATAGTTGATGAGTCATCGTTGCCGTACGATGATGTTATTATG
AAAGATGGGAACTTTTATGCTGTTGATAATACTGGGAAGGGAGTGCTTGTCAAATTGAGC
CTTGGGACAGCGCCAGAATTAGAAGTTGTTGCTCAGTCTGTGTTTGGGGGAGATAAAAAG
TTCCTCGTGGAGTCTTGTGGGGACCTGTTGATGGTTGACAAGTATTTGAGTATTGGGCCG
GAAGATGATATTGGATACAATGAGAATGTTGAGTTTTATGACGAATTTGATTGCTACATG
AGCGAAAGGACGGTAAAGTTCAAAGTTTATAAGTTGGATGGAGATATGCAGAGGTGGGTT
GAGGTCAATTGTTTGGAAGATAGGTTTTTGTTTGT
>2094_PStI_305E40_NODE_1_L221
TGGAAGATTTGGATCTTAAGTACTGGAGAGCCAGTTGTGTCGAGAATCCGCCATGCACAT
TCAACAGGACATTGAAGAGAACTATTCACGTTCTATTGAAGTCTATATCAGGTGACCCTA
TCAAAGCTTTATTAATGTTCTTATACCTACATGTTCTTGGAAATCTAATATGACCTTAAG
GTATATGGAACTCGACATCCTTGTCTTTATCTGTGCATTAGTTATTGCTGTAGAGTCACA
GCA
>2106_PStI_305E40_NODE_2_L224
TCTGTCTATTTCTCCATCAGCCTTGTATTTGATCTTGAAGACCCATTTGCAACAAAAAAT
ATTCTTTCCTTTGGGTAGCTCAACTATCTTCCTTGTGCCATTCTCTTCTAGTGCTTGCAC
TTCTTGTTGCATAGCATTGATCCACCTTTTGTCTTTCACTGCCTCCTCATATGACCTGGG
CTCAATCTCTATAGAAAAAGCAGATAAGTAGGCCTTATATCTATCAGTTACCTTGTCATA
AGATAT
>2111_PStI_305E40_NODE_1_L347
TTCTATTTCATTTTCCCCCTCACGCATAACATTATACTTCAGTGATTCGTCATTTTAGTT
TGATGAAGAATCTTGCAGTTTGTTCTTGTCATTCTTATGAGGATGCTAAGTACTTTAACC
TCTTCTGTTTGTGTCAATCTTAGCAGTTCATGCTGAATATGAAACATATTATCTTTTATT
TTTTTGTTTCTAAACCCTTTTTCATATCTAGTTACTTCTTATTTACTTTGTCTTGTTAAG
AGGACCTTTTCCAGTTTATAGTGTTGTTTGGTTTGTGTTATCTTTAGGGAGTGATACATA
AGTGGTTAGTTTCATTGATGGTTGCAGGATGTTGACTGTGTAATTGTCAAACCATAAGAA
AAACCTCTT
>2114_PStI_305E40_NODE_1_L251
TCAAGGTATTAGATAACCTGTTTCATCCGCTTATGTAAATAACTTAGCCATTTTTTTTAT
CTGCTACTGCTCGGTTTGATATGCTATTTCAAACCTAGGACCTTTTTTGGGATCTCAACT
ATACCGTGAGTAGTGTGCTGATCAATCCTGTGTTTGCAAAAGCATCAGACCTTCGTGCCT
GGTACACTATTGAACATCGTTATCTGCTTGCCATTCATCGTTTACTTTAACCACTCCACA
TGTCAACCTCACTATCCTACTTATTTATCAC
>2143_PStI_305E40_NODE_1_L344
ATGAACGTGATATTGATCTAAGATAAAGTTGGAAAAATAAAAAGGTTGAATATTCAAGTG
GAGGTTGGCCCAAATCCTATTCTTAAGTAGTGGGCACCTTCGTGATTACTAATATATTTT
CTAAAAAAAATAATTATTTGGTATTTAAAATTTACTCACTCGATAAGTTTGAAAACTTAC
ACCAGGACATTTCATATTAAAATTTTTGAGAATCAAACTCAAGGCCTCTAATAATACTGT
TAAGATGATATACTTTTAAAAAAGTGTGCATAATACCTTAGTTAAATTACGCATGCATAA
AAAAAACAAAAAAAATAAATAACATTATTATGCATAACACAATTTCACATGATACAGTCG
TTTAGT
>2148_PStI_305E40_NODE_1_L339
AAAAAGTTCGTCGGCTCTTGAAATTTAAACTATGTCACCTAAATTAAGAGGGAGAGAGTA
TATCTTAAGAGATAAGTAGAAGGTGAAATAATCAAAAATTATTTTAATTAATATTTTTGG
AAAAAAAAAAAAGAAAAAATTTGAGGAGGAGGGACTAACTTGATGTTTGAGTAGTAAATA
GGCATTCCGAGGAAGTGTAAAAGGTACTGCCGAAAAGGAAAAGACTACATACTAAAAATG
TAAATTAAGAGCTTTCATCATATTTGCTTAAAAACCAAGTTGTAGTAATAGATATAGATT
GTAGAGGTGGAAATTAGAGGAGTTAATCAAACAATTATGCGATCCATGAACCAATGGAAA
A
>2166_PStI_305E40_NODE_1_L409
TTCTTCTCGGCATTTTCTTAATGCTAGCGTCTATATTACTATCTATTATGGGTCAAAAGA
AAAACTGATCAATTAATGTTTCAAAAATATTATCCTAGCTGTTTCTTACTGGATAATATT
CATCAATTAATGTTATCCTTGTATGTGAATGTAATAATTGTGCTCGCAGCAATCTTTTGG
GTTTTTGTGTTCATTACTTGTCTTGCAACATCTTTGTTGATGATATGAGTAGTATCGAAC
TTAAAAGAAGCTAGTTGGACCATGAGAAATCAGGGGTTCAATCTCTTTAGAGGCAAAATA
AATTAGATGATATTTTCACATTTGTCTTGGGACTTGATGAACAGAGTTACTCGACACCTT
TATTGGTGGAGTTAGACCAGATGCGTACAAGTTATCTCTGAGATTGTTGTTATCACGTAA
AAACAAAAGGT
>2169_PStI_305E40_NODE_1_L383
TGTTGTTGTTGTGAAAAATATGAATTCAACACCCTTTTTGGCACTTAAACAGAAAGCAAA
TGACCCTTAAATCCTTTTTCTCTTCAAATTCTCAACCCCAATAATAATAATAATTATTGT
TGCGAAAATTCTGTGGCTGTGAAGACAATTTTCTTCTTTCTCTGAGAAAATCGATAGTGC
TGGTGAGCCATTGGATCCATATCTTAGCGGGGCAACCCGGAAGTCTTAAACTAAAGATAT
GTCAAATGTTCCAAAATGCCTTTTAATATTGTGGTCTTGAAGATATCATGGGAAAGTTAA
GACTTCAAGTGTTGCCGAAAAAGGAAAGAGACATTCTTTTGAGATAGACTGAAAAAGGAA
GTCAAACGAATTGTAATGGAGGGAGTATTTCCTATGATTTGGATG
>2173_PStI_305E40_NODE_1_L300
TCTAACTTACCTTCTTTAAACTTACTACATACAACAACATAATTTGATATTCCAACAAGT
GGTATTTGGAAAGGGTAGTATATACACACCCTTATCCCTTATCTTATAAAGGTAAATAAA
TTATTTTCAATAGACTCTCGACTCAGTTAAAGTAGGTGAGATCAGTAGATAAAAGACTAT
ACATAACAGTATCTTTTGGTTTCCCCTTAACAAGATAGTACTTCCTCAACACACCTTCCT
TGACAAAACCAGCCTTCTCCAACACCCTCTGTGATCCTATATTATCAAGAGCCACGACAC
CTTCCAGCCTCTCCAAATGGGG
>2189_PStI_305E40_NODE_1_L305
AAAGTAAATATATGGAATAGTAGCCGAGTCAATATTTTTGTCAAGGGTGTTCATACTTTT
AGAACATGGATGTGTGATTTTTGTATCAATGGTGTTTAACAATTGATATATATCAAAATA
TCTATATTTAACCTATATATTTGAAAAAGTTTCCGAGGAAGGGTGTTCATCTGACTACTC
TTGGGTGAATGTAACTCCGTCCCTGATATGACATTTGTCAAAACTGGAAAGAACCTTTTG
TACACCCTCAAGAATGTTATATTTCTTTTGGGGGGAAAATGGAAGATATCAAAGCAAGAT
AATTATGAGTTTGTGGTTCTAACTTTT
>2200_PStI_305E40_NODE_1_L212
TCTTTTCGTCTTTCCCCAAAAGAATATCACTTTACTCTAATTGGAAACAGTATAACCTTT
AAAATTTTATTTTACCAAATGATTCTCAACTATAAAATATCTAAGAATTGTTTTAAAGTA
CAAGTTTCAAAAATCTTCCTTTAGTTTTTCTTAAGCACTGTTTCAAATCAAAGAATGCAA
CATAAAATGCAATGGATGAAGTGCTATGTATTTTGTAGTTCTACTTTCAAGTTG
>2202_PStI_305E40_NODE_1_L207
AAGATGATCAAGGTTGGCAGTTAAGGTTCACAATGCATTTAAATGATAGAGAGTGGGTAG
GATGGTTGAATTTTTAAACATCCTAGAGCAATGCAAGGGCCTCAATAACAATGAAGACAA
ACTATTTTGGATTCCAAATAAACAGGGGAATTTCGGATCAGTTTATAGAAACTCACAGAG
GGCACACACTCAACTAAGCTACTAGCCGTGGAAAATGATATGGAAAG
>2214_PStI_305E40_NODE_1_L210
AAATGGAACACAATGAGTTGAATGTTATTGCTCTTATTATATTATCAAATCAAATAAGAA
TGGAACATCAGTAAATAGACTATGGAGGTGATTTTTTTTTTTTGGATAATTGTGGTGTAT
ATGTGCCTCGCACCACCAATAAGTACCCGTGACTTTGTCAACGACTAGGGCAAACGGAAG
AAATCACCTAGTGGTTTTGTGTTTCTGGTAGGATTTGAGCATACACCCTTTG
>2217_PStI_305E40_NODE_1_L237
TTTATTGATTGGAAGTCGTTGTACCAGGGGTATTTAGTGGTAATAATGAATTTATTTTAA
TATTGTCGCAATAATATTTACTAGTAGTAATGTTTTTGTATTCATTGTTGCTAATGCTTT
AAGCGACATTTATATAATGTGTTGATCATAAATATTCATATTTATTATTGTTGTAATGAT
CTTATTATTTATTTCTTGGTTTTTATGCATCTTTCAACATTTCATGCTTTTCCTTAGTGC
TACTGGTTATTTACGATTT
>2220_PStI_305E40_NODE_1_L317
TATGCTTCTGGTAAGATGCACATCCTTTTGTCTCAAGATTTCACTCGAAGCTGCTGAATG
AGCTGTGAATATTCTGCTTCTTTTACAGGAGATTTTGGACAGTTTTAGACAAACGGAATT
CTGGTATGTTGACCAGGGGCTCTTAGCTGAAGAAGCTGATGGATCGTCCTCATTTCGAAA
TCCCCTCCCTCGTCAAGAGGAGAAATGGTGGCTCCCTGTTCCTAGAGTCCCCATTGATGG
TCTTAGCGAAAATGCAAAAAAGCAGTTGCAGCACAAACGTGACTGCACAAACCAAATCTT
GAAAGCTGTAATGGCAATTAACAGCAACACCTTAGCTGA
>2222_PStI_305E40_NODE_1_L411
CGGGTGGTAATCCCAGCCATATTTAGCTCATTTAAGTCTGATTAATTTTTAGACTGAATT
TAGTTTTAGTCTGTTTTATTTGTTCAACCCATTTTAACTTGTTCATATCAGCCCAACTTA
TTCATTTGACAATTGACAATTGACACCAACGATGGTGATCTGGGTAAACTTGAGTAAGTT
TATCTTTCAATTTGCGACAAATCCTAGCTTTTCTCTCTCTCTGTAAGTAAATCTTATGGA
ATGAATTTTTTGTAAGCCTGAAAGACTCCTCTATCTTTTCCCTATGCTTCCATTTTATTT
GATGATACATTGGATCCATTGTTTAATTAATTATTGAATTTGATTTCATTATTGTTTGCT
CAATGATTTGTGTTGATTTTAGATTCAGCTACACACTTGAGTATATATCATTGTTTCCTC
TATCTTGATTTCA
>2229_PStI_305E40_NODE_1_L240
CACTCCTTGATTTTATTCGATCGAAAAATTTAACAGCTTTGACTAACCCCAGTAAGGATT
TGTGGAAAAGAAGGGAGATTTTGGTGTTGAATACGATAATTAGTCATCATTTGAGCCAAA
AAGACTTTAAATTGTGTTTGAGTTTGTTGAATGAGCTGATTGGAATATGTGGAGATGGTG
ATCCATACGTTTTGTCGAAATTAGGATATGTGAAAATGCAGTATGGAGATGTAGAGGGTG
CCAAAAAGGCGTTTAGATTGGT
>2258_PStI_305E40_NODE_1_L348
TTGCTGAAGGCAGATCTTTCCTCATTTTTTCTTCATACTCTTTTACAAGATACAAAGGAA
TCCGCAGCTCAAAAAACCAATATTTTTCCTTTCCATCCTGTGTTTGCTCTACTTCTACTA
CACTCTTCATCACACGAGATGGGAGATGTTTCTGATTCCCAAAAGCAACACCATACCTAA
TCTCATTTTCAACAACTCTTTTATCGCATATGTAAGCATTTCTGAAAGCTGAAGCTTCTG
TTTCTGGACCTTTCCCATCTTGGAAGCTCTGTTCGGGACGAACAAGGTCATTCCATCTCA
CGTGCATATCTAGGTACCTCACCTGTAAGGAAAAAGAGCAAATTTCACTAAGATTGAACA
TCAGAAGAAA
>2266_PStI_305E40_NODE_1_L386
TTGGTTTGTTGTTATTTTCTACTTTGATTCATCTTTTCATGCTTTTGATAATGCTTATGG
AGATAAATCTTCTATTTTTATCTTCTTCCTTATCTTCAATTGTAACATTTACTTGCTTAC
TGCCTTGCATTTCACTATTTTATATTTGATGAGACATTATATTATGTAGGTCTTCATTAT
AGATGAATTGTGAGTTCCAACTCGAGATATCATTGCATTGTTTTCCTCTTCTTGTCCTTT
ATAATGCATATATTTCTTCAGTCACAAATGAAATTTTAAAACTTATGTCTTTTTTATTAT
CATCAGCTCATTAGAGATATTCTTTTTCAAAGACTCATGGTATCTAGCCTCTGTCAATTT
CTTCATCAACGTGAGCTCATTTTTTACTTGTATGTTAGCTTATATAAA
>2268_PStI_305E40_NODE_1_L320
TGATGCAGCGATGAGAGCATAATGTCTGAAGTGTGGTGAATGAACCACAACATAGTGTCA
CTGTAATGACTTCGGAGGTTATTTTTTTGATTTTTTTGACAAAATTATTATTTTTCCCTT
CCTAAATATTATCTTGAGTTATTTCTGGTTGATCAGTCTAAAAGTCGAATTTTCAAAATC
TTATAAAAAGTTAAAATTTTGTTAAAAAATAAATTTTTAAAGATTTAAAGTCTGAAATTT
TGCGTTTTGAGATCATTTTGAGTTTTGGATGGAAGAATTCTAGTAAACTTCTCAAGAATA
TGTGTTTTTATTGAAGAGGAAAAAATCACTTTTGTTGAAGGA
>2271_PStI_305E40_NODE_1_L371
GGAAAGAAGCTTAACCCCAGTTCCTGAAGTGCAAGAACACCAAAACATACACTTGGAACA
ACTAACAGCACTTAGATTTCAAGTAATCAACCTAAAAGCACTTCTGCAAACAAGCTCCAT
TCTGTAATAAGATATTCGATTTTGTCGTATACTCAACCAAATTACTCTAGGAACCTTCAT
AAAGCTCACAAGAAGATATTCATAAGAAGACACACAATGACAAAGACACAATGTGATCAC
TAAATATGAGCATGGGGATACAAGACGATCAGAAAGAATTCTTACCATCTTTTAATTTCT
CTGCCTTCACAGTTTTAACCTGTCATCACATCCCTTAAAATAAGAGGTGAAACAAGGCTC
TCAAAGTAGGTCACTGCTTGAACTTGACGAAAA
>2276_PStI_305E40_NODE_1_L322
TTCACTTTATGAAATCAAAAGATAATTTTACACTTAATTCTTAATTTACTCTTATCATTA
ATTATAATCATTTTCCTATTATATTTTACAAGATATTAAATTTACTATACTCAAAAGGTA
ATTTGGTGAATCTACTCTTATCATTTATTGTTCCTTAATCCTTGTGCCATATTAACAGGA
GACAAGTAAAAATGAAGAGACGAAATATAATCTTTATTTAATACAACACTCATTAATTCA
AAATTATGTAATCTCCACAGATTGTTGGGATCTTGATTGGCGTATCATCTTCTCTGAGAA
AGCTAATGATTGGAAATGAGGCTCCATTGCATGTCATTCATAGC
>2277_PStI_305E40_NODE_1_L267
AAATTCCAGTTTGCTTCTGTTTCTGCTCTTATTTATTCCTAAGCAAGGAAGTGGATATAA
TTTTCTGCTAGCCCCCACCCCCTAGTATGTATGAACAGAAGTAGCCGTAGCAGCTTTTGT
TGTCGTTTGGATTTATACTAACCAATTTTCTGTGCCAAGTATGCTGGAAGAGCAGGACCA
TACGAACTGTATTCTTTCTTTTTTGCAAAGACAAACCATATTGAAAGAGAAGAACCTGGT
TATGCTTGATACATGTATCATATATCATTATGATACTTCCTTTTAATGT
>2289_PStI_305E40_NODE_1_L357
GGTTTCAGCAGAACATTTTAGCATGTTAATGACAGTACAAAACATGCATAACACTCCAAG
AAGGGAAACAACCAACTACTTGCCTATTCAGCTTCAACACAAGTTACATCAAGAATGCAA
GCATTTGACAGTTGACTAAAGCAAAAAACTTATAACAATGCAAATTAAGAAAACACCAAC
TCGAAATCAATACAGTCGCACACTAATAATATAATGCATAGACGTATGAGTTTTCATGCT
TCTAACTATACACCCGAGTAGATATTGCATTAAAACCAATCAAAGATCACTGGTTCACTA
ACCTATCACAACATTTTGGCTGGTGTAGGTGGTTCAATTGACAAACCACTAGTTGAACTG
TCATTTTCAGCCACTGGTC
>2293_PStI_305E40_NODE_1_L234
GTTTTATGTTCTCTTATTTTATGTATTGGAAAATGACATGCTCTGCCTGACATGTCGGTG
GTAATTACTCTTTCATTTTTAATTAAATTAAAATCTTAGGTTTCGAGTTTAATTACAGAG
TTGTTTTTGTTAGTCTCCTAATACGGGACTTTTCAACGCAAATTTAAATTTATCGAGTTC
TAATATTGGTACCGAATACTGATGAAAAATCGTCAAAAAGGCATGATTTCATACAATGTA
TTATTCATTTTGATAT
>2295_PStI_305E40_NODE_1_L307
AAGAATTTAAAGAGTTGGATAAATTACCAATAGATGCAGGGAAAACACCATCCAATGGAT
TAGCAGCAAACCACAGTACTCTTAGATTCCTACAGTTTGTCAATGATTCAAGGAAGCTGA
ACATTGAATCGTTGGAAAGGTTATTTATGCTCAAGTCTAGGTGCTCAAGATATTTTAAGA
CCGGTGAAACTGTTGTTTGAAAGATCAATCACTCTGAGTCTTGAAGCATTTGATATTGAA
TCAGAGATAAACCACTAAGATTATTTCCTCCACAAAAGAATTCTTCTAAGTTGGGCATTC
CACGGCCAAAATCTGAAGGTAGAGTACCT
>2299_PStI_305E40_NODE_1_L359
TGTCATTTTCTTCCTTTTTTGGGTTGGGTTGATATCTAGGAGCACATATAAACTATCAAG
TGCTATTGATACCCTCTTGGTAATTTATGGTTTTGCAATTCAGGAATTGGCCTTGTTTTA
TCAATCTATTAACTATAGTATTGAACTGCTTGCTTGGGGTTCTATTGAAATTCAGATTTT
TCTTTTGTATGAGATACTTGATAAAGGGGTTGCTAGTTTAGTTTTGTAAGGAGAAAGACT
AGTTTTGAAACCTTTTAGCTGCATTAGAGGGCAGCTGGCGAAAAAAGGTTGGGTTTTTAT
TGTTGAAGTTCTAAGAGAAGAACATCTGTAGTTGGTTTATACAGGTAGTGTTGTATGGGC
GAACTTGAGGAATGGGCAGAG
>2312_PStI_305E40_NODE_1_L425
TGGTAATCCCACCCATATTTAGCTCATTTAAATCCGATTAATTTTTGGACTGAAATTAGT
TTTAGTCCATTTTATTTGTTCAACCCATTTTAACTTGTTCATATCAATCCAACTTGTTCA
TATGACAATTGACAATTGACACCATCGATGGTGATCTCGGTAAACTTGAGAAAGTTTATC
TTTCAATTTGCGACAAATCCTAGCTTTTCTCTCTCTCTGTAAGTAAATCTTATGGAATGA
ATTTTGTGTAAGCCTGAAAGACTCTTCTATCTTTTTCCCATGCTTCCATTTTATTTGATG
ATACATCAGATCCATTGTTTAATTAATTATTGAATTTGATTTCATTATTCTTTGCTCAAT
GATTTGTGTTGATTTTAGATTCAGCTACACACTTGAGTATATATCATTGTTTTCTCTATC
TTGATTTCAATTGAAAATATAAAAATC
>2313_PStI_305E40_NODE_1_L228
TAGAAGTGCAATTTGTGTAATGTATGAGATGTAAGTGGATAAGTGTATTCCTATCTCTAT
TTTTATCTAGGTTAGTTTTTATTATGATTTTGATCCTGACTAATGTGAATCTTATAATAT
TATTACAAATTGTTGAATGAACCCAATTTGGACATTCTTCTGATTTAGGGTTCAGGGAAA
ACATTACTAGCTACAGTTGCTGCTAAATTTGCTGAAGAAAGTGAGGACATCTTGGCCCAT
GTGTAAGGAT
>2322_PStI_305E40_NODE_1_L305
CAAACCACTAGGCCATCCCGAAGGGCAATTATTTCTGTTTTAATATTTGATTCTTTTGGT
CCAGACTCCATGTGTGGGATTACACTGGGTTTATTGGTTGTTGATGCTTTTAGTAACATC
ATGGTTTCAATTGTGAGTTCTTTGATACTGGCCTGTTCCTGCATACACATTCTTCTGCCT
AGGTTTGACTACCTTTTTATGTTCGGGTCATTTAGATTGTTCTTTGTAGGACTTCAAATA
TTACTTGTTTAATTATGAAAAAAGTGCAGTTTAAATCTCAGATTTCAGAATAGGCGTGTG
GAGAGTTAAAATCTATGTTTTTTTGGA
>2326_PStI_305E40_NODE_1_L365
CAGGTCGAATAGGTACAAGAGCAGCAGGAACCATACTGAATACTGGCATTGCATTTCCAA
TTCCAAGGTATGCCATTATTTGGACCAACTGCTCCCTTGTTAATGCATCAATCCCCTTCA
CTATCTGCTTGCATCAAGGAAAGAATTATGTTGTTGAAATCATGTATGGTCCAGCAAGTA
TGACCGTATTAGAACAACTGGATTTCTGACAGCACATTCTTATATTCTTGTGATAGCTGA
AAGTGAGGTTTCTATTAGCGGTTCTGTATTGTGTGTGAGAGAGAGAAATGAGATCAAATG
CTACATGAAGAGCAGATGAAGAAATATATTTAGTTTACCATGGCTGGGGCATAAAAAACA
AGCAAGCAAGTACATCTAGTAGACATT
>2333_PStI_305E40_NODE_1_L359
TCTACGAATCCTCTATCACTACGAAGTGATGTCAATGACAGACTCATGGCTACGTCAATC
AAAATAAAGACTAAGCAAAAGCTACTCCAAGCAAGATGAAAAGGGGTGATGTAACGACCT
AGCCCAATACTGTGAATTATTGTCCGCTCTTGGGCCTAGCCCATCACGGATTTGTCCTTT
TGGGCTCACCCCAAAAGACGCCTCACAATATATAGACCAACCTTTTACTTATATACCAAC
ATCTCTCCTGTGTTTTGCCGATGTGGGACATCTCATATCAAGATGAGTTGTTACACGTTT
ATTATAAATAAATAAATAAATAAATAAATTTACAGTTGTTATAATTCTCAAGTTTTTATC
TTAAATGTACCGGTTACAAAA
>2348_PStI_305E40_NODE_1_L287
AAGCTGATAAGAAGAAAATGGTTGGTGGAGACCTACCACCAAATGCGGTAGATTAATGTT
AGTGGAAATTTTTTTCAGTTGAAAGGACACTGAAAGAAGCTTCAACCTCCCTCCTAGAAA
AGTGTGATAGAGAAGGGTTTAGGGAATTGTGCCCAAGAGCTTTTTGGAACTTGTGGATTT
GATGTTTGTATTGTGTATTTTTCAGGAAAATTGGATTTGGAGACCGATAATGAAGAACGC
AAAAGTGCAGGACTAATTTTTGGATTTTATGAGCCCTTCTACAAGCCATGGTTTGATCCA
CGAGTCTTA
>2360_PStI_305E40_NODE_1_L215
TTTCAATTATGATACAGATTTTAAAATTTTGATTTTTTTTTTTTAATTTTGTGAGTTAAC
TACTTATAAGTTATATTGTTATAGTTATAACTTATAAGTTATCTTATAACTCTTACAATT
TAAGTTTGTATAAGTTTTTAAACTTGAATTTGAATTTCTAAATTCATAAGTTTTACTGTC
AATGGGTTTTTGAGATGAGGGTTCCCAAGGAAACAGTCGCTCTACCTCTATGAGGTA
>2362_PStI_305E40_NODE_1_L449
TTATTTTGGTGTTGTTATTATCCATCATATATATGTTAATTGTATTGTATTTACATACTA
TCATGGCTTTTCGTTATTAGCCATTCTTTTTGTTTCCTTTTTAATTTCCTTTCCCTTTTC
TTCATATCTAGTTTAGTCTGCTTATGAGTTTTTGAGCCAAGGGTTTCCAGGAAACAACCT
CTCTACCTTGTCAGGTAGTGGTAAGATCTACGTATATTCTACCCTCCAGACCCCACTTGT
GGGATTCCACTGGGTATGTTGTTGTTGTACCAACCAATCAATTGAATCAATTGTCACGCT
TGCTAGGAAGAAGTCAACTTTAGTAACGTAATTGCATAAACTAATTAACATTGTCAGTAT
ATAGAAGTTAAACCGTTTTGTTATTCAACAACAGGTACTTTGTGGTAGTGAATGCGGTAG
CATGTGCATATGCAGCGATATCTATGGCGTTTTCAGCCCTAATAACGCGCA
>2365_PStI_305E40_NODE_1_L226
TTATTTCATAGTATTCATGCTGAGTCGTGCTGATGTCAACATAATATCATGGGTGAAATA
AAAAAGGAAAAGTGGGGTAAGAAGGAAATAGCTTGGGTCATGACTTCATTGAGGGTAAAT
AGTTTGGATTGGATCGATTAAGAGTAAATAATTTCACATTCTGCGTATTTTATGTAGTTT
TTCCTTTAATTTAACATGAAACGCCACAAAAGAAATAAAAATTTATGAAATTATGGTCTA
AAATGAGT
>2374_PStI_305E40_NODE_1_L303
TCAATCTAGCTTGCACAGTATGTACAATGTGTACGTACATAACATTACCAACATATAATT
TGGTTGTTGTGTATATGATTGTCTCACAGATGCATAGTTACTCCTTCTACAGATTGTATA
TGTGATAGTGCGACCATCTCATCTGAAAGCTTTAGTGTTAGAGAAAACACATCTTCATTT
ACTTCATTATATTCTCAACATACCCTCACATGGGGGTGTATGACTTCTGCATCATGTTGG
CGTGTGTGACCATTTGAGAGAGCACACTTTTATTTACTTAATTATATTCTCAACAAGCTT
GATATCCAAAGTACCCCCTCCCC
>2377_PStI_305E40_NODE_1_L221
AAAAATTATTAAGAGCTTTCTCATGTCATGGTTTTAACTTGTTAGTCCCAATACACCAGA
GAGAAAGATAAAGGAGAAACCTTCCTTTATCGCAAATGCAAGCGGCATGAAGAAAAGACA
AATGGTTTATTGCTTAAGGCGTTATATTTGAAAAGGGGGAAGAGTTATGGGATGGATTAT
ATAGGTGAAAAGTCACTAAAAGGCAATAGCAGTTGATTTGAGGAGGCAGAGAAATTTAAC
TCA
>2378_PStI_305E40_NODE_1_L361
TTGCTGTGTTGTGCAAAGAAGTCTGATTAATAATTCCAGAGGAAGATAAAATGTTGAAAT
TTAGATGATTACTAATTAGGTGCATTATCCATCAGAGAAGTGTTAACAGAGACACCATAC
TGATTTAGTATTTCAGTACTAAAAGTTTGAAATATAGAAAATAATTTGGAATGTTTTTTA
TTAAGAAAATCCAAGTAGAAGTTGAGTAATTTTTACCAAATACTTAAAATCAATATTGGC
CTAAGTTTACTAGGAACATTAATTTCATAATGAAAAAGAGACTCTACACTATTATTAAGA
CTGCATAGAAATATAGTTCGGGTGTGTTTTTCAAGTTGAGATGGCTCACAATCAAACACA
GACAATTTTGACAATTGAGCTAC
>2383_PStI_305E40_NODE_1_L386
TGGCTTATTTTTATCATTTTAGCTTAAAATCAAGTACTTATAAGCACTTCAAAAATTTAC
CCAAACACTCCAAAATTGCTTAAAAGCACTTAAAATAAGCGAAACCAAACAGGCTCTTAA
TATGAAATATATGTTCACAATTTTTATGTAATCATTTTTTGACAAATTCAGGAGATACCA
TTGAAACAAAATATTCATATATCTGGTATAAGATGGTGCAGAAAATATATGTACAACACC
ATATCTACTGAAGATATTGATGATCATCTGATGAATAGCTTGTCTTTTGTAAAACAATCT
TGTTCCAGTTTTGATAATTTGTTTTGGAAATCTAGAAGCAAAGAATAAAATCTCATGGTT
TTGTTATTAGTCAAAAGTACCTGAACAATAAGATCATGCAGAAGCTTC
>2385_PStI_305E40_NODE_1_L305
AATTTAATTTCAAGATAAATTATGCTAAAGCATCCACAGTAACCTTTTTTCGCTTTTGAC
TACAAAATAGTTTCACATTTCTCCACACATCCCAAATAAATCTTTGCTTTTCAGATGAAC
AGAACAAAGACAAGAGAAAGACAATATGGGTAAAATTTGTTTGACTACACACAAAGGACA
GAGATTGAAAGTTTGAGATATAAGAGAGACTATATCAGCTTGCATGTCTAATTAATAATT
AGGAACTTCAACCATAGTTTAGTGCACGATCTCTATCAAAGAGGCACTTTCACAGAAAAA
TAATAACACTTCCAGCAAAGAGGACCT
>2387_PStI_305E40_NODE_1_L272
CTGACTTGTCCACACAAGATGTTTTTCTTAAACAGTACTAATATAGTACCACAAGACCGA
GATATTCGAGAACTTGAAAATTTACATTTTGCCTCCGTAAATACTTTTGTTTTAAATTTT
ATCCTTTTTGATATTATTGCTGTGCTGTAAAACAAGCTGTGGAGACCTGATATTGCTCTT
TAGATATTTGTGTGTTTTCTTATGGTCTTTCAAATGTTCATTTCTGTTCTTTCAAGTGTT
TTGTTTGATACATATTGCTTGTTGTCAACTATTTATCTTCTCCAGACAGAGGTT
>2406_PStI_305E40_NODE_1_L317
TACAGTGTGGAAGTTCTCTTGGAAATGGTGATTCCGTCGGATCCGGGTCGGGTTCGAATT
TCGAGTTTGAGCAGCAGTGATCTGTGTTTGAATTCGATCGGGTTTAATGGTTGTGATGGT
GGGTTGTTTCGAGAAGATTCAGCTCCGCGATCATTCGTGTCGTTGATTGGGAACCAGAAA
TTGTGTTCTTCGGAGAATCGGCGTAGAGGGATCGGATTCGAGGTTCGCGGCGACACTGGA
GGACGGTTTTTGTCGGTGACTGTGTCGATTAACGGCGGAGGAAATGAAGGGTTTGAGGAG
GATTCCGGTGAAACGGCCGCGGAGGGTGAAATGCC
>2408_PStI_305E40_NODE_1_L401
TGTAGACATTTGCCGATCAGTGTGTGCATCGTTCACGTAGTGTGCGGTTCAGCAAATTTA
AGAAGTCTTCCTTTGCCATTACTCTTTGTCAGATGCAAGCATTCCAGGGACCTCCAAGGT
CGTGTAGCGTACAAAAACTGTACCAGCCAATGCAGCAATACTACACCCCTTCCCGTGCTT
TTGACAACAGCAATTGTAACGACAGTAGCAGCTCTAGGACACAGGTTTCTTTAAAGACAC
CAGATGAGAAGTTCTTCACTGTGGACTCATTTCCGGCTACTGACTGTGCCATCTACAATG
CAGATCCTTCCATAATCGTCTCTTCCAACAGGATTTCTTTCTCTCCTCAATGTTCTCAGT
CGTACATGTCTGAGAAACTTCGTTTGTACGAGAACACTGATGGTTCACCTGCCAGTGGGT
GTT
>2411_PStI_305E40_NODE_1_L259
TTTTGCATTTCATTTCCAAAGAGGTACCCAGATTACTGTAACAGTTTCATCCATCAACAA
GATGTTGAAACCTCATGCTATCGATGATGCTGTGCCTGTGACTCCGGGCATACAGCTAGT
TGAAGTGACCGCACCAGCTTCATCTGAAAATTACAATGAAGTTGTCGCGTCTGTGTCATC
CTTCTGTGAATATCTTGCACCGTAAGCATCTTTATATTGGTTTGTTGTCCATAAGAATTG
GCTAGTTGAACCTGATATTATATATGTTCATGGGAAACTAG
>2414_PStI_305E40_NODE_1_L318
AAATCTTCTGCTAAATAATACAGTGATAGTTTTCCAAAATGTAGCAGTCCTTTAGCCTTA
AACATTTTAATGCACTGTAACAACTTCAAACTTCTAATTTAAATACCTGCAAAACTAAAA
TAGAAAATCCATCCGAAGAAACTCCATGAAGAAGTTTGAATGAAACAATTCAAATAGAGG
AGAAAAATATAAAGAAAAACTTATCAAAAATAGATAAGTAAAAGGACTAACCATGACTTT
TGATATATTTTTTTCTACTTCATCGAGTGAACCTACGGAGAGCTTGAAGCTCCCCAAAAG
AAAATAGACTTCAAAGGAAATTTTGTGAACTTATTGGC
>2420_PStI_305E40_NODE_2_L231
TTCCTAGTAATGCCATCTTCCTCATTCCCGCTTAACTTTGTTAGGCCAATGTCATCTGTG
CCATCGTGAACGTCTACATTTCCATCACCAATTTTCAGATGTTCTTCGTCATAACTGATG
CTCATCTTTCCATCACTATACTTCCTCTTCCTAATAATACAATCTTCCTTGTCCCCATTT
AACTTCATTAGCCAAACACCATTTGTGTCACACTGGTCGTCTTTGTTTTTATTCACAAAC
TTTGAATCTTCTT
>2422_PStI_305E40_NODE_1_L322
CCTTGCATTGCCATCATTATTACAGCATTTTAGGAGTCCTACATTCCTTGCTTCACCTAT
TTGATCTTTTTCAGACTAATGAATATCCTCTACAGTTGGTTAGTCACTTGCCATGTAAAA
AAAGTAGTTGATTGTCTCTGCTTGTTACCACATAAAAAAATCTAGAGCTTAAAACCTCCT
TTTGTTAGATTCTCATCTAGATCATCTTTTTTGTTTTGCTAATACTTCAAAACCATTCTG
TCCAGGACATTGAATTATCAAAAGAGATAAATGAATCCTTCAAGCAATCTTCCCAGGCCA
GAACAAAGCTCCCAACAGGGATCGAGATGAGTGTCCATGTTTTG
>2438_PStI_305E40_NODE_1_L348
TACCGCTTTTCAAGTTCCACATGTTCCTATTACCAGCAGCAATAGAGTCCAATATCAATA
TAGATTTAAAGATTGATAAATGTGGATATGCAAATGGGCCAACGTCATATAAAGCACAAA
TGAAAGAGAGCTAAGAAGCAAGAACAAAAAATTCTGTCACATTCATGTTTTAATACCTAA
AAGCACAGGCTTGGTGACTTATCATATATGGAAAAAAAAAAGAACATAAAAGGTAATCCA
TGACCAGACTGAGATGATTGCTCAATCATACATATATAAGACAAAAGCAGGGATGGGCAT
CAAAAATTTCGCAGTTTCTATCCCTGCCTTTGCTCAAGGAAAGCGCTCTCTTAAAGTAAT
ATCATGTTGC
>2460_PStI_305E40_NODE_1_L398
AGGAATTGTAAATGAAGACTTTTCAGTATAACATGCTCAGACATACAAGTGTTATATTCA
CAGAGAGTGTAATTACCTGCACAAGGGTATCATGCCTGAGGGGAACTCTACCAAACTGCG
GACGGGATCTGGTAATATGTCTTTGATCTTTTTCTTCCCATCAAAACCAGTTGCAAGTAT
GATGACATCAGCTTCCAACTTGGTGTTGTCATCTAATTCAGCTCCTCCTTCCCAGAACAA
CCATGGTATCTTAATGTAATGGCATTGAAGCTATTAAGCAGGTAATTGACATAGTCATAA
AATAAACCTGTATCTGAGGATTAGGAAGTCTCAAATTCTCATGGAGCATATCAAGCAGAC
TCTGTTTTATTTTGTCTGTCAATTGGACATGAGCTGATCAAATGCATTCAATGAAACGGG

>2465_PStI_305E40_NODE_1_L210
AAAATTTTGGTTCCGCCTCTTCTAACGAACATAAGTGCAAAGCATGGGGTAAGAAAAAAA
AAGAGTTCAATGCATATTTTACTCTCCCTGATAAAAATATCATTTGATATTTCGAAGACG
ACACATCTGATCTTGTATATCAACTACTCAAATGTTGAGTTGGCAATGCCTTGGTTAACA
AATCTTCTAAATTGTCTCTTGAATTTTGTTTGGAATGATCTTCACCATTTTT
>2495_PStI_305E40_NODE_1_L431
TTTCATCAGTAGTCATCTTATTCAAGAGATTGATTTTGCGACTATTCATGCATACACTGA
CCAATGGTACATTCAATAAATATTTCTTTTACCTTATGGTATACACAGATAATTATACTG
TTAGTACACATAACTTAAACTTGTAATGTAACTGAAAACCTTATTGTTTAATAGGTTGAC
TGGACAAAGTGATGATGCTCAAGCAGCATTCATGCAAAGGTGGATGACAAGTCATTGGCA
AGATTCAAGAACCATATTAAAGAAGCCATTGGTTCTTGCTGAATTCGGAAAGTCAAGCAA
AGATCCAGGATTCAATCAAAATGCAAGAGATGCATTCATGAGTTTAGTTTACAGAAATGT
ATACAATTTTGCCAAAGCAGGAGGTACCATGGGAGGCAGCTTAGTATGGCAACTAGTGGC
ACAAGGCATGGACAATTTTGATGATGGTTACTC
>2496_PStI_305E40_NODE_1_L277
ATACATCCTATGATTAGGAAGATTTCTGACCTTAAAAGTACGAAAATATGCATAAACATT
TTCCTATGGTTTATTGTATGAACCATTTCACTTGGATTATCTTGAATACTAAAAGATCAT
AGTTCCAAACCCTGGGCTACTGGTAATTGGTCTACTTGTGGTTTTCTGTTTATCTTGATA
ATTGAGCAAGATGTCAAATAATTGTTACATTTTCTTCTTCTGAAAGGCTGTTGTCAGACA
TATCAAGATTAGAGGCCAAAGTGGAGAGGCTGGAATCTCAGCTACAAGCTAAAGATAGA
>2503_PStI_305E40_NODE_1_L368
ACAAATAGTCCAAAATTACTATTGAAAGTTTTCGAAAAGGGTCCTTTATGAAAGAAATAG
TTTCAGTGCTCAAAATGACTTAAGGAGTCATACATATAACAAATTTTTTTAAAAAATAAG
TAAAAATATGTTGGAAACATCAAATTACTCCTTTTATATTTAAGAGTCTTTACATTAAAT
TTTAATCAATTAATTATTTTACTTTTAACTATTCAACTCCAAATCATTACTTTATGTATT
TATAAACTATTAACATATTTATATTATAAATAATTAAATTGATTTTCTCATCTTTGCCGG
TTAACAATAGATTAAACTATTGCATCAAATTAATAATATTTACTTAATTTTATTTACAAG
AATATTATATTTATTGTAACAAGTACAATT
>2507_PStI_305E40_NODE_1_L299
TACATATCCTGATGTACAGAAGGAATCAAAGCTCAAAAAGGAAAAGATTAATGAATTTGA
TAAAGCTTCTGGCCGTAAGAGGAAGGAGTTGGTACAAGCAGAAAAAAGAACCTATTTTGA
CGTGGGGGTTTCTCTGGTTGAACTTGACACAGGAGGGGAACGAAAGCACAAAAAACAGAA
GAAAAGTGAAGTCTTGAAGGAGAAAGCTTCAAATGCCGAGGATACGGAACCAGCTAAAAA
GTCTAGTAAGAAGGCTAAACAAAGTAAAGCAAGAGCAATTGATGATGGAGAAACTCCTTT
CTCGGATCTTTTTGTCTCTGA
>2514_PStI_305E40_NODE_1_L358
ACGGATAACCTTCATATGTATTATACATACTGATATAACATGTGTTGATACATATCTACG
ATATAATTTCCATATTAATGCAACCAGTATTCGTTGAGTACGATATGTATTTATTATCTC
TTATCTCTCCCGAATCTCATTCGCCTCTCTCTTTCCTCTAATAATTTTTATGCATCGAAC
ATAACATTTATCAGACTGTATTCGTAGGTACAGATAGGAGTGTCAAAAAAATATGAAAAA
TCGACTTAACCTAATCCGTGCCGAACCAATTTTATTATTTTTTCAATAAAATCATGGCAT
ACAATATATTTAAGAACATCATGATGTACTATCAATTTCATTTAGGAAAGAAAAAAGAAA
CTAAGAAAATTTAAATTGGG
>2519_PStI_305E40_NODE_3_L203
TAATAACCAACTTCAGTAGCAGTCAATGTTTTTGCTTCTAAGATACGAGGCGTATTCCTT
GCTTTCCAAGTACCAAATTCTTCTTCTTCCCATCATCAAGAGCAACACACACAACAGATG
AGCCTTCAAAGACTTCTTCGACTGTCCCTCTATGCCTGAAAAAGAAAACAAATTGAAAGG
CCAAACTAGCACACCTCAAGGGAAGTGTGGTATAGATTTATATGA
>2522_PStI_305E40_NODE_1_L342
CTCTTCTCATATAATAACTCTATTACACAACTTGATCCTAAGTAATACTTCTATTTCTCG
CTACACAACTACCTCTAGTTAGTGCAGACTTCAATACTATGTTCAAGGCTAACTCTAGCC
ATGAACTCATCAACTCAAAAAAGAAAAAAGATCAATATTCCTTTATAACATAGGAACCAA
TCTTACAATTTTTAGAACATAAGATACGACATCAAAACAAAGAAGCTTGGAATTCTTCTT
GGATCGACTTGATCAGGTCCCTTCACTATATTGAAGTTGTTCTTCCTTGAGAGAAAATCA
ACTTCTCTTGTGAAATTTTTTTGTGCAAAAAACTTTTTGTTTTTTGTCAATAAGTTCTCT
TTAT
>2530_PStI_305E40_NODE_1_L277
TTATTATTTGAAAAGAGGTATCAGTAATGTAGAATGGAGGAATCTAAACATGTGTTCATC
TTGTGTCTAACATTACATAAAAAATTAAGGACTAAAGATAAACTGATTAAATGAAAAATG
AAAGTGGACAGTGACTGCGTATTCTGCGACATAATTCCTGAAATTAACGATTATTTCACA
AAGCTTAGAGCATGGAGGAGTTTTGAATTAAAGTTAGAAATAATTCAAGGCTATTTGATT
GATCATATATAGCATGTTGTTTGTATTATACTATTAGTTAAGAGTAGGTTGATGAATCT
>2531_PStI_305E40_NODE_2_L281
TATTGAAAGTATTTAAAAAGTAGAACTTATAGGAATTTATTTGCGTGGTAAGGATACTAC
TAAAAGAAAATGTCATCACAGGTTCAAGCAGGGTCTTCAGAAGTGTCGTGAATAAGGAGA
TGTGATGTAGATAACCTACCTTGATGCAACGATTAATAGGTGATTCCACAACTCAAACTC
ATGAATATAGGTCACACGAAGTCAACTTTACCATTGCTCCGAGGTTTCTTTCAGTTTCAA
GGATGCAATGCATTTTGAAGCACCCAAAAAAAGAAAAAAAGATTGCTCCGAGGTTTCTTT
CAG
>2535_PStI_305E40_NODE_1_L296
GTTTTTTTCCTTATAGAATTGATATTGCTCTTCATTTTAGCCGTTATTCATTATCTATTG
TTTTCTTCTTTTACTTGGGGGCGGATTCATTTGAGCCGAGAGTCTTTCTTTTAGAAATAG
TCTCTCTATCTCCATGAAGCAGTGGTAAGGTCTGCGTACACTCTACCCTCCCCGGGCCCT
ATTTAGTGTGATTTCACTAGGTATGTAGTTGTTGTTGTTTTGTAAGTTCAATGGTTAACC
ACTAACTGGACAATCTAAGAGAAGATGCGTGATTAAGTCAGAATGGCAAGTCAATAGCAG
GTTATGATTTGGTAGAAG
>2548_PStI_305E40_NODE_1_L281
AAATAGGCACGAGCAGAGTCATGAGAATTATATACAAGGACAAAGTCATACCTGAGATCG
TAACAATAATTATTATATGTTCTTAAAATTTTCAAACTTCGAAGACATATCAAATGAATC
TGGCCATGACATTTAAACCCAGTAATACCAACAACTTTAGTACTACTATTCATATTCATA
CTCTTCATTTTCATACAGATTCCATGGACAATCAGGTAACCAAACCATGGCTTCTAAGAC
CTATACCAGTAAAGCAACATCTTGGGAAGAGGAATATGTAAGCAAATTCTAACAAACTGA
TCT
>2556_PStI_305E40_NODE_1_L265
TCTCTCTCTCTCTCTTTCTTTCTCTGATATAACTAGTTCCCAATGTTAAGTGACTTGTAT
TGATGCTGAGTTTACTGTTCTTTGATCTCTTTTTCAGGAAGAAGAAATTGATGGTGTAGA
TTTTTTGATAATTGCGAGTGATGGACTTTGGAATGTCCTGTCTAACAAGGTTAGGTTTCT
TTTTTTAAATGTGCTGAACCTTTGTTGGTTTTTCAACACGAACTAGTTTTCCTCAGCTTA
CAAACTCTTAGAAGGTGACGATGCTTAAATGTATATGGAGTTGGATG
>2562_PStI_305E40_NODE_1_L242
TGAAATCATTACTGAATCTGATCTTCGATCGTAACATACGTTTACGTTTATTGAAAGCTT
ATGGTAGAATTTCATGGAATGTCGTGCAGTGGCCCGACGTGGAATCTCTTATCAAAGAAC
TACAGCAATTTGAGGGTATCTCCTCTGTATCAAAAGGGCGGTACTTCTTGAGCCCTGGTT
TGGCTCCAACATTTCAGGTATCACCTTACATAAGACATGAACAATAAATCTAAGAGAGAT
GAAAACTAAAAATTGACTAGTTCA
>2563_PStI_305E40_NODE_1_L338
TGAATCGATAAAAACGTTATTGGATTATTAAGTTATCGATTCGATATCAGTTTTTGCTAT
TGGGTTTTTGGATAAACCAATAACCCAATTATAATAATTTACTAATTACCCCTTCGTAAA
TATTAAATATTAATAATTTAATAGTAATGAGACACTATAACAATACTTTACATATTTTAA
TCTTTATAGTACTTAAGTGGTTAGTTATCCACTTTAGTGTTTTAGTTTGTATTTAACTAA
TTATAGCTTTTGCAAGTTTATAAACATAGTTTTCGTACTCTATTTTTATTAATACAAATT
CTCATTATCATTCTTATTGGGTAAATCGATAATCGAACCGATAATGTACAAACCCGAAAA

>2568_PStI_305E40_NODE_1_L355
ATATTATACTTTTATTTATTTACTTATTTATGTATTTACTTTGAGCCTTACTGTTTCACT
TGTTGATCATATCTAGGCCGTTTTGCGGATGGGTTTTGAGACGAGGGTTCCCAGGAAACA
GCCTCTCTATTTAGGTAGTGGTAAGGCTGCGTACATCCACCCTCCCCAGACCCCACTTGT
GGGATTTTACTGGGTATGTTGTTGTTGTTGTTGTTGTTACCTTTTCCAGTGCCCCTATAG
CATAACTTTTTTCTCCTCTATATCTAACAATGATGTCTAATGTCTTTCTGAAAATGCTTC
TCTTAGGATTTATATGATAGGACTCTGAATCTCTGCAAAAATTTGTTTAGTGAATTAGTG
ATCACCGGTCTCAAGTG
>2573_PStI_305E40_NODE_1_L325
TCAAAACTGAATGCCCAATTGTAGCTGGTGGTGAAACTGAGAAAGAAAGGATTGAGGAAA
AGCTGGTAGGAGTTTCTGAAGGTGATAAAACTATCTGCCCAGTTGGAGGACATAATGACG
GTGCTATAGTTACAGACACAACTGTGCATGAAAGTAGGGAAGAAATTTTTCACGAAGCCT
CTGAAGACAGCACAATTAACAATGATGCCAAAGCATTGGAGTCTTCAAGTGCAACTGGAT
TGGATTCCAAAGTGATCAGTGATTATGATGTGAAAGAGCCCATTGGTTTGAACAGTCGTG
TTGTCAATAGTGATTTGAACAATCGTGTTGTCGGTGCTGATTTGAAT
>2584_PStI_305E40_NODE_1_L233
ACTTTTGAAACTTGTGGTCTAATTAGTTATAAATTTTTGTGCAGCTATAAAATCATTTCT
TTATGAATAAAATGGGCATTTTAACGTTCAATTGTTACTAACTAAACAAATATTTCATTC
TATTTTGCGCTAAATAAAAATAAGTGAGCCATAAATTAAGACAAAAGGAGTATCAAGTTC
ATGGGTTTTATAAACTACTACAACTATATTGTTTTCTAGTCTAGAGAAAATAACAAAAGA
GAAAAGGCAAGCACT
>2586_PStI_305E40_NODE_1_L273
TGTGCGGGCATGTGTGTTGATGTTACATGTTTTGTTTTAATAAGAAACTTGATATTCTTA
CCTTTTTTTTTTACAAGTTGATTATCATGCTTCCACTTCAATACTTAAATAGAGAGCAAA
CATTGACATTTATCCTTGTAATGAAATGTTAAATTGTAGGGCAGAGGTGAATACTTGTAC
TCTGTATAAGGGCCTGGAAGCAGGTTTACATATGCTCTATTGAGTACATGAATTTAGCAT
CATAAGGAACATTACCCAATGTCTTTTAGGGAATACTTGTATTTGGGGGTGGGGG
>2589_PStI_305E40_NODE_1_L316
TTTCATGGTTATATTGAATTATTTCACCTCTTTGTGGATGTAAATCTCTCCCTTTGAGTT
CTGCACTTCGTCTATATGGGAGGTTTGCTTGAGTGAAAAAATAGTAAGCTCTTTGTGGTT
TTGATAATTTAATTGGTCTATAACATGTTGGAGTTGCATATGGTGAAGTTAGTGTTATAT
ATTGTGGCATGTGAATATAACAATGGCTAACTTCACCTCTTTTTTTTTTTGGGCCACTAT
TACCGATTGTGTTGAGACGACGGTTCCTAGGATTCTACCCTCCCCAGACCCCACTTGTGG
GATTCCTGTTGTTGGCCACTAATACCGGTTGGTGATTT
>2597_PStI_305E40_NODE_1_L253
CGTTGTGTCACACCTAGGACATAGCTTGGGTCGTGACACTATAATAAAGTCTAAATATCA
TTAAGATGTCTATGAAGAATTCTATAAGGATGACAGTTAACAACGGCTCCATCTACTTTC
CACCACAACTCACCACTCACAAGCACTATCCTTAGCCACAAACACAATCACCACAATTAA
TTGGCACCACCATTAGCCACCATTTATAATCATAACATCAACTACCATCGCATCCACTGT
CACTTCCTACAATCCCCACCATTACCTACCATTAT
>2604_PStI_305E40_NODE_1_L209
AAAATACATGCTGAGCAGATACATTTAATAATTAAGTGTATCTAAATATAAAATGTGACT
TTCACCCTTTTTTTTTTTTTTGAATTTCTTCTCAAAAAAAATTGAAAATTTAAATTTCTT
CTCGATATTATCGAGCAACAAAAATATTTTTCCATCAATACATATCATCTTTAACTCAGA
TACATATATACTTTATAAAATACATGTCATCTTAATTAAATATATGTAATA
>2605_PStI_305E40_NODE_1_L364
TAATTAATACCTATGCAATGTGGTCGTTATGTTTGAAGGTGTATCTATCGTGTTTGCAAA
TACCACAAAGAGATTCAGAGCATGGAAGAAGTAGAAAAGAGATACAAAGACCAGTAGCTG
TTCTACCTATGCAGGAGTCATACTATTCAAAGCTATTGCAGCTGAATTGGAACCTAGTAG
TAACATTTAAACTATGTAATGTAACATAATGAGTCTTGTGTGTTTTCTTTACAAGTGCCA
CAGTTTGCTATGTCTTCCTCAATAAAACAGAACATATATGTAATTGGTTTCTGCCATCAC
TATTGACACCTACAGATTCAAAAGAGTTGGCAAAAGGGAAGAAATTTCGACAATATAGAA
ATTCCATCGTAATATTCACTTTCCAA
>2607_PStI_305E40_NODE_1_L267
TTCTTGTTTTCCTGCGGTGATGGTGCTGGTGGTGGTTCTTCAAGCTTCAAAAATGGTGAA
GGGATTGAATCTGAGTTCTTGAGGAGCAAAGAAATGATGGGTTATGATTATTTCCACCAG
CAGTCACAGTTTCAGCAGAGTAATTTTAGTGGGCTACCACAGTACAAGTCAGCTCCTAGC
TCATTTTTCGCCGAACTTCTTGACGGAGACGACAATAATTCTGGTGAAAATTTCATAACC
CATGATGGGTCTTTGAGTTCTGATACCGATTCTATGTTCACTGCTTTTT
>2610_PStI_305E40_NODE_1_L345
TTCAAGATTCATTTCTTTACCATTTCGATTACGAGTAAAATATTGATCTTAGCTTTTGGG
GTAGCCTAATGATTTGGACTCGAGACTTCTTAGTAACAAAAACAAGGACTTTGTCTTCTA
GTTCGAGCTCATTATCTAGCGTGAGTTACCTCTCATATATGGTTTATGAGCTATTATATA
GGAGCAAAGGTGAGATCATGATTTTTCGGAACTAGTCTTTCTATCTTTGTGAAATAGTGA
TAAGGTCTGTGTACATTTTACCCTCTCCAAACTCCACTTATGGGATCTCAATGGGTATGT
TATTATTATTGTATAGGAGAGAAGGTTTTACCCTTTCTGCACCCAAGGGATATCGGTGGT
AGGTTTC
>2612_PStI_305E40_NODE_1_L332
AGAACGAGTGTTTGATGTTGGAGAAGAGGTTAAGGTAGGGACGGAAATAAAGGGTTTGGA
GCTTGAGAAAAAGTTTCTTCAATTGGAAGAGAAAGATATTAAAGGTAGTTTTTAGTTTAT
TCCGCCATACTTCCTGTGTTTCATCTCACAACACTGTTAAAAGACTTGTGCCCTATGGTT
TGCTTGTAAAGTCTTTATGTTCACTATCATTTGTTTTCAGCCTAGATTGTCATGCCCCAA
ACCTAATAGGTCAGCAGCCTACTTAGGTAAACATGATCCCAAGTTTAAGACTCGAGAAGA
TAAGTTCAATATCATTCTGCATGATTATCTCGTTCATACTTGAAACAATACATG
>2617_PStI_305E40_NODE_1_L232
TCCTGCCTGGTTTTCCTTCAGTTCTAAAGACGGTACCAATGTGGTCAGTGGCGATTCCAT
TGTAGAATGTGCTTCAATCGCCAATTCGTGTAAGCAAGTTGTTGGAATTGGAATCAATTG
TACCCCTCCGAGATACATTCAGGGGTTGATCCAATTGATTCGAAAGGTATACTTTCATAT
CTGGTTTGTGAAAATTGATATGTAAAGAGTAACGTCTCGTAAGGTTAATTGCTGCAATGG
CTAAATGATATGCA
>2625_PStI_305E40_NODE_1_L419
CTCAAATTCTTCTTGGGATGAAAATATATCTGGTAAGATGAAATTTAACAATGACCACAA
CTCAGCTAAGTTGTTCTGAAGAGGTGTTCCAGTTAATAGAAGTTTGTTTTCAATTGGCAA
CAGCTTGAGTTCCTTCAACAGTCTGCACTTAGAGTTTTTTAACCTGTGCCCCTTGGGAAA
TAACCAAGAAACAAGATATCAGCATGAAATGCAGAACAAGTTGCTTTTAAAATTAAAGGA
CAAACTTCTAGATTAAAATATAGTATAAATGTGACAAGTTTAATGTAAACTGTAAACCAG
AGGTACCTCATCAACTACAACATACTTCCAAGTATAATGCCTCAAGAATTTCTTTGCATC
AAACATTGCAATCTCATAAGAAGTAACTACAATAGGAAATTTAGGACCTATGGTCCTCGG
CATATGCTTCCTCCTTATCTC
>2629_PStI_305E40_NODE_1_L335
ATTTTTTCATTCTTTGGTAACGACACATGAACTCGAACAAGAAAAGTATCAGATCACAGG
ATTCAATCCTCAAAAAGGCTACATTTTTAAGAAGTTATTCTCTCAGTTCAAAATTTTCAA
ATGGGTTTCAAATTATCACCCACTTTTCCCCATTTTCCCATCAGACAACAACACTCATCA
ACTTCAATGTAATATTCACTATCTTCGCAAAAAAAAAAAAAGATACATAAATACCAAAAA
TCAATAATTTACCAAAAACACATCCGCCCATCAAAGAAACAGACAAAAGGGGTTTCTTTA
AATTGGAAAGAAAAGAACAAACCGTAGAGGAATCAAGAATGAGGACTTTCATCCCAG
>2631_PStI_305E40_NODE_1_L422
TTAAAAATAAAACAAAAAGGTTAGTATTCAAATAAATACAAATAAAATACATAAAATAAA
GTAAAAGAAGAGAGTTAAGAGTTTTGGGCCTTTAGTCCATTTAAATCTCTGCTGCAACTC
TTTTGGGCGCCTTTAGCCTGCGATATACACTTAGTGTATATTTTTGTATATCGGGGTATA
TTCACTGATTTTTTGCCTTCGTAGCCTGTATATCAGTTTCCATTTGACTCGACAACATCC
CAAGGCTATTGAATGCAAGGGAATTGGGCCTCCGTGGCCCGATATGGATGCAAAGGGGCA
TCCAAAATGGGCTCGAAGCATTGTTCATACAAAGAAGTAAAATTAAGGATTAGTAAGAGA
CTTAAATTTATCATAACGGGACTATACTGACCCTCATAAAGTAAAATGAAAAGCAAGACA
TTTGACTCTAAAGCAGTAGCTAAG
>2640_PStI_305E40_NODE_1_L212
TTTTTTTTAAAAAAAAAATTCCACATAGTGAGGATACTAATTTGTTAATGCAGGGTCCCA
CTCCATTACTCTTGTCGGTGGTTCCCCTCACCTCACCTCATATTTTTCTTTTCACTTCAC
TTCCACACACTGTTCCTTAAACTAAAAAAAAAATAATCCTAATATCACCTCTATTTAATC
CACCCATCATCTTCTTGATCCTTCCAAAAAAAAAAATTAAAAAAAAATTC
>2641_PStI_305E40_NODE_1_L246
TTCTCCAAGCAGATTCTCCCTTAAATTGCATAGTAGAGGCGCAAAGTGCCTCTGTTTCAA
TTTGTTTGTCTTACTTGAATATGTCGTTACTTTTTAGGAAACTCTGATGTATAATTTCAG
CTTTCTATCTGACACATTTGAGGCTAGAAGATTCAAAACTCTTCTTTGTTTTTTAAAACT
CTGTATCAAGTCAGACCAAACAAACAAACTGAAACGGAGTAACATGTTTTACGTGCAAAA
TGGGAATCAACGAGCAAATTAACTATGA
>2653_PStI_305E40_NODE_1_L320
AATAAATAGAATCAACCACAATCCTATTTAATTTTAAATGGTGGAGAACTTGCTGAAGTA
CAGTTATATAAGACCATAAATTACAAAGTTAAAGGAGTAGATATCATAATTTTATTTTTA
ACTCACTCATTTACTGTGTTTTCTCTGTTATCAGTGGGAACAGGGAACTTTGATAAGAAT
GGAAGCACCAACAACTCCCCCATAGAGCAGTAACCTTTTCTTTTATACTTTTCTCCTTTC
TTACGCTTTGATGAGGCTGTAGAAGTCTTGACTGGGGGTCCCTAGAGGTCCAAGAATAAA
TCACAGATAACTATGCGAGTTTTAATGGAAGAAACTATAGCA
>2654_PStI_305E40_NODE_1_L239
TGCTAGGTCCAATGTGATTATCTTCAAAGGGTTTTCAATAAAAATTGAAGCAGGAAAATC
AACAGCATTGGTAGGAGAAAGTGGATCAGGAAAATCAACTATAATTGGTCTGATAGAGAG
ATTCTATGATCCCTTAAGCGGTATAGTAAAGATAGACGACCGTGACGTAAGATCATACCA
CTTGAGGTCATTGAGAAAACACATTGCACTTGTAAGCCAAGAACCAACATTATTTGCAGG
AACCATAAGGCAAAACATAGC
>2669_PStI_305E40_NODE_1_L375
AAAGTGGAGAGCGGGAGTATTATTTCCTTGAGAAATTTTAATAGCTTAATTAATTTACTA
TCTAAACTTTTGTTTTATTATTGGTGAGATTTTGATTCCTCATATTGTAATCCCCTTTTA
CCGTTCCCTCTCCTCTGCCCCGGCCACTCCAAAGCTCCTATATTGTTGTCAAGAGGAACT
TCCAAGTGGCTGAGAAAAAGGAATTCAGTATATGGTTAATTAGCAGGAAAATATAACTTA
TAATGAACACATTTTTATAAATCAAGTGGTTTTATTAAGATGCACTTCTATAGGCTCATC
TTGTCTACATTTTAGATTGTAAGTTGGTCCACTGCATATGAAATAAAATTAGATTTAGAT
CTTTGATGTGATTGACTTGAATACATATTCATTGCTG
>2670_PStI_305E40_NODE_1_L261
ATACCATTCAACAAATTTCTGTAAAGTTCACTCATATAGCTTCTTAGCAACAGGTTGTTA
TAACTTTTGTCTATGCCACATGTAGTGGGTTGGAGAGATTGAAACTATAGGAGGAGATTT
CTTGGTTGACAGAAGATATCAATGTTCCTTGGGTGGTGGTGGGGATTTCAATGTGATCCT
CAATGAAAGTAAGAAGTTAGGGGGCCTTCCTGTTACCCAGATGAAGACTGCAAATTTTGC
TCAGTGTATTAGTGATACAGGACTCACAGAGTTGCCTTTTTCA
>2676_PStI_305E40_NODE_1_L281
CTATTTGTTCACTTTTAAAAAATTTAAGTGTCTACTTGAGTTCATCAAAAGTAGGAGGAT
ATAAATACCAACTAAAGTCAAATCAAAGGACCTTAGGTTTTCTGCCCTTATATGTAACGC
CAACCCTAGAAAACTCAATTACAATTACAAATTCATGGCCTCCATAGCTTGTGATGAACT
ATTTTTAGAGTTACCACATGATATCAGCCAGAAAATTCTGTCTTGTTTAACTCTGAAACA
GAGAGCAATATCTTCCCTTGTTTCGAAAAACTGGCATCACATGATAACATCATTGGACGA
TGA
>2681_PStI_305E40_NODE_1_L267
AGATTTTTGATTAAGAGTAGAGGGATTTTTCCATTCCGCCATGACTCTATGATTAGAAAT
GGAGGGATCTTGCTCATATATCCCCCCACGACCTTGGTTGTTTTTTCTCTTCTTTTTTGT
TGTTTCTCATCTGGTGTTTGATATCTGCATTGTGGTATTGTTTAATCTAGATTCTTTCCA
TGTAAGGCTCATTTAAGAAAGAAACGCTCCTTAAAAAAATTTTCTTTCATAGTCAGAACT
TAAAATCGAAACTTTTATTTAAAAGTGGAGAGATCTTGTCCATCCGG
>2682_PStI_305E40_NODE_1_L347
TTGTTTGGCTTAGAGACACGTAATATGTTTCTTGAAGATAGTTGGAGTCTCTCCCACGAG
CAAACGGAAGAACAAATGACAACTCTATCTTCGGGATTCAACTAAGCCACAAAACAAGTA
GTATTCAAGAATGTTGCTCTTCTATTCTTGAATTGGTCATTTCACCTTTTGATTAATGTC
TCTCAAGTGTTTTCAAGGGAAAGTGTTTATTTTTCTTGTTGAAGTAATTGTTTTTCCAAA
GAAAAACAACACTATTTATGATGAACTCAACAAAATAGAAAACTCAAATAGTTGAAAGTA
AAACTACCAGGAGGATCAAAAGACAGGAAATATATGATTACAATTTGCAGAGAATAAGGC
TAGATATTT
>2686_PStI_305E40_NODE_1_L260
GCTTTTTTACCAATCTCGCTCATGTACTTGGACCTTGCATCACACACCCAATGCCCAAGT
AATTTTTCCCAATCCTCGGATAGACTTCGTTGAGACTTTTTATTATTTTTAAGAGCTTTC
AAATATAAACTAGCGAGTAAATGCCTAGCTTTCTTGTGAAAGTTTGTACAAATTTAGGTT
TCATATTCCAAGCACACTTTTTCTACAATGACAAGATAATTTTTTTATTAATAAGTATTA
CTGAAGACAAGTATTTAAGTAGAGTTAAAGTAATAAAATTTT
>2696_PStI_305E40_NODE_1_L272
ATGTCACATAGAAAATTAAAATTAAAATTTTGTCAAAAGAAAATGGGCCTTTTTCTTAAG
ACCAAAAAGAAAAACAGGAAGAAAATATTAACCCATCCCATACATAACATATGAATTATT
TCTCCTCATACTCCCTACAAAGAGTTCCAAAATCTCACTCTAGTATTTTTTTATCCCACC
TCTTAGATGGAATAAATTAGTCCCTAAACTATAATTCCAAAATTATTTTGTCTGCTAACC
AAACAAGACACTAGTGTGTACAGGATCACGAAACATGGGCGCACACAAAAATAG
>2697_PStI_305E40_NODE_1_L204
TTGGTCGCATGTTATTTTGCATTGGGTGGGAGCTGAGACTTTCCTCTTTCGAAGGGCTAG
TTCTATTAGAAACAGGAATATTATTGGGATGACTCTTGTCATGGATTGAAGAACTGCGCC
TTACCTCTTCATCAAATTTGGGTCTGGTTGTCTCCTCTGAAACAGAGGCACTTGTTGCAT
GCTCCGTATTCCAGAATGCACCAATTGGACCAGTAGCTCCACCAGC
>2699_PStI_305E40_NODE_1_L281
TATCTATAAATAGGGTCTCAATGTAATAACAATTCAATAATATATTTTTCCCAATATTTC
TGACACTTATGTTTGTGGTTTCATTACAGTTTCTAATGATTTCTTTTCGTGTATAACTAT
GTATCGAAATTAAAATATTGGTTTTAATTGCACCTGGTTGATCAATTAACCTTCACTTTT
TGTGTGCCGATAATAATGCATATATGAAAGCTTCTTTCAGAAGTAGCTATTTTGGAAGAA
GCGGGGGCTCGACGAGAGTTACAGGTTGTTCAGTATAGACTAGGCCTTTACTATTCCCAT
GCT
>2701_PStI_305E40_NODE_1_L304
TCTGCATCCAAATTAACTAACAGAAAGTCTTCTGCTTCACATTGCACATTTCAGGCAGAT
GAGCCTGCTGAGCAGTACAAGGAATCATGGATGACAGGATAGCAAGAGAATAAATGGATT
TTAAAAAATCAGATAGGTCTTTGGGATTCAGGAAAAGGATTTACATGATACCAAAAGTTT
CTCATAACTGTGGGTTTGCACCAGGAATCAGTACTGAACTGTGCTTGTTTATCCTAGTAG
GATGATATGCTATATAGTGACAAAATTTTTGCTAATTTATGAAACCGGCGAAGTCGGCAA
CAAAAATGTTGAATTGTGGAAAAGCA
>2702_PStI_305E40_NODE_1_L311
TGTCATGTCCACTAAATGTTTGAGCTCAAGGGGTTCTGGAATAGGCTTGTCGTCGTCATT
TTCATATTCATAGTCAACATGAATCTAAGAACAATAACAAGAAGTCAACTCATAGATTAT
TGAGGAAGGAAAGAAAGCAAGAAAGAAAGAAAGAAAGAAAGAAACAAGAAGAACCGAAGT
ACTAAGAACCTTTATTTCAAGATATTCTAAACATGGGAAACTTCTTATCAAGCAAAGAAC
ATAAGAGAGCATATGCGATTCCACCAAGTTAATGTCAGGCACGTAAAATCGTTTGACGCT
GTTAAAATTAAACGGAAGTCTTGTTGGTGCTTC
>2705_PStI_305E40_NODE_1_L245
CTTTTATGTTTAAGAACTCATCCTTTTACCCAAACAGTGACTGCTCTTCTTAAAACCAAA
ACTGAACAATTTTTAAATCTGCTAATGAATCTTGACTTTAACTTCACTTTCTTTAGTTAG
AACATCACTTCACTGTCATTTCTCTCTTCAGCTGCTAATATTCTTGCTTTGGGGTCAAAA
AAGATTGTAGCTTTACTTGTTTTCTGGTGATTCTGATTTCTGGGTATGTCTCTGAGTTTC
AAATGAGGAAGAACAACACAGCTTTAA
>2708_PStI_305E40_NODE_1_L362
TTTCTAACATTTTTTGCTATTATTTTATTTTTATGTTGTATAAATTTTATTTCATATAAT
CTTTACCTATGTGGTTAAGTGATCTATTTTTAATTCATCGTGTATTTAAGTTAAACCCGC
GTAATTCAGGATCTCACATGACCCCTTTATTCTTTTCACTTTTTTATTTTTTATTCTTTT
TATATTTTTATTATTCTCTCCATACTTTTATTTTCTTCTTAAAACCTATTCTCTCCCTTT
GAAAAACCCTAGCTACCAGCCTCTTTCTCTCGGAACCCTCTCCTTTTTCATCCCTTCTTC
TCCATCTTCTTCAACGATCTCATTTCTCTTTCAAGAAACCCTAGCCGCCACCCATTTCTC
TACCAAGACCAAACGTCTCTATCT
>2714_PStI_305E40_NODE_1_L336
TTCCTATAGAATCGGGTGATGTAAAGACCCAAGGAACAAAGTTACTCAAAATTGGAATTT
AATCAATAAACAAAGGGAAAACAAGCATATCTTACAAACCATGAAAATAAGCAAAAGTCG
GAAAAGCAACCAAAAGGTGAATCATGACATAAGAGCACAAACTACAGAAGGTGTGACATA
AATCCTCTTGCAAAAAGAACCAAGTTTGTACTCATGTATGCAAATATTTAACCAGAGGGA
TCAGCAGATTAACATAAACCAGATTACCAAGTACGAGGGAGAAAGAAGCAAGATGGAGCC
CTAATCTTGACTATCAACTTATGTGTTTACAACTGCTTCTGCCCAAAAATTAGTCTAC
>2717_PStI_305E40_NODE_1_L364
TTTCCTTCCCTTTTTTTCATATCTAGTTTATTCTACTTATAGGTTTTTAAAACGAGGGTT
CCTAGGAAACAACCTCTCTACCTTGTGAGGTAGCGGTAAGGTTTGCGTACATTCTACCCT
CCCCAGATCCCACTTGTGGGATTCCACTGGGTATGTTGTTGTTGTTCTTCTTCTCCTTCA
GTCTTCAAAGTTATTTCTACCTTTGTTTATCCTCTCACTATTTTGACTTGTGTTTTGTTT
TTTGACTTTATTTACTATCTATTTTCACTTTGAATTGAATATTTGCTAATATGTTATTAA
GATTGAGATTTAGATTATTTATATATGCTATTAAGTTTTTCAACTTTTTGGTATTATTTG
ATGCCGTACTTAAAAAAAGCAAGCGC
>2725_PStI_305E40_NODE_1_L353
CAAATGTGATTTTCTTAGACTGTGGCACTTGACTTCTAATCTATTATAATATGCAGAATG
TAAAATTCAAATTGTTGAAGAATCGAAATACTTTCCACTCGGAATTGGTTAGTCATTGTG
GCAATGAGTCTGAAGCAGTGTACTATTGCTACCTAATTGAGTTTCAACAGCTTCATGGGA
TTATACTTGCCGTTAGGACAAGGCTCAAGTGTGATGATGAAATATTGGCATTTGACTTGG
ACGTTGCTAGGATTGGACGTGTTCAAGTTCAAGTTCAACTTTATAGTAAAGCTGTTACAC
TTACTTCTGAAGAGGTGACCATAATTTTGATGGCTTTTATGATCTCTTTACTATTTACCT
GTAAAAATGGTAGGT
>2730_PStI_305E40_NODE_1_L421
ACCAACGTTGGAGCCATTCTACAACCTCGGGGAAAAAAAGTACGTAAATGAATAATGTCT
TGAACCATGGTGGCTCTGTTAGATACTTGTCTCCTCGGCATGCACTTTTCACTATTGATC
TCGCACATTTTTCCACTGGTAATATTGGAGTCGCGCTCATTTCAACCTGGCAGCGACCAC
AACAATAGTAGTAGTGCACAATTTAAATGAGGTACACATCTCACTCATACCTTGAACGGT
TAGATGAGATGATCACACAACTCCGACATATATAATCAAAAGAAGAAGTAACTTACATCT
CTCATTACTTGATCTACTTCCAACTTGCCTTCGGTTGTGAGAAATTTGCCTTTAGTCATC
TCAGATTCCGTTAGTCCTGGAGTAACGATCGTAATCCTAATTTGTGTCCCAAGTTCTACC
CGCAACGTCTCGAAAAAACTAAT
>2731_PStI_305E40_NODE_1_L420
CTGCTCTCCTCCCTCTCTCGCCTGACCATCTGGGGTTGCCCTAATCTCCAATCCCTTCCA
GTAAAAGGGATGCCCTCTTCCCTCTCTAAATTAGTTATTCGCAACTGCCCATTGCTCAGA
CCACAACTAGAATTTGACAAGGGGGAATACTGGCCAAATATTGCTCAAATTCCCACCATA
GACATCGATTGGGAATATCTTTAATGATTAAAACAAAAGACACAGATGTAAGTTAATTTT
TTTCCCTCTCAAGACAAATGCTTTTTATTGTTGTTCACTTCACTTTGCTTAGTTAATTCT
TTTCCTTTTAAAAATCTTGTTGAGCAGCGTGGAGTCAGGAGTGTTTATTCCTCAAACCAC
AGATAAATGTTGATTGGGAGAACCTGTAATAATTAAAACCAGTGGTGCTCCCACAGATAT
GTAAGTTATCCTATATATTTCG
>2732_PStI_305E40_NODE_1_L436
TAATAAATTTTAAAGAAAAACTATAAAATAAAGTTAGAATGAATGTATAATAATATCAAA
ATAGAGTCAAGTTCCTTCAAGCACTTGATGAAATTTTGAAAAAATAGGACAAAGAAATTC
TTTTCATCCAGGTTGGTCAACTTTTTTTATTGCTCATGCATACACATCCTTAAATTGTGA
GTTAATTTTGTCGTAATTATTAATTTTAATGATTTGCTATGCAATGCTTTCTGGCTGATT
CGATTCTCTATTAGTGTTGATATATTGATCTTCCAATTGAAATGCAGCAAAAATGTGGTG
TCACTGTTGTTATCTGTATGGGAAGAGATTTGTTGGTCCAATGACACCTCTCATTTTGCA
ATTGAGGGAAGAGTTATATGATGAACCATACGATGAAATTAAGTGGAAAAGAGTGCGTCA
TGGTGTGGTTATTTGATTACCGAGATTAGAAATAAAAT
>2735_PStI_305E40_NODE_1_L247
TACTATTTATTTATGATTAAATTATTATTTTTATGTATATATAATAGATATTAAAACTCC
TTTGACTTCTCCGTGTATTTCTTTTTTCGTATTTAATTTTAAATTCCGAAGTGTTAGTAT
CCAAAAATCAGATAACATCTCAATCCATTTCTTTCCTATTCTCTTATGTTGGAATTTTTT
TCAAAAAAATATTAATCTTTGTTGTTCTTGCTCGTAATTTAAAATACAACTCGTTGAATT
TTGAGGGAATATATATTTATCGTTAAAAT
>2737_PStI_305E40_NODE_1_L291
CCAACTGTATAATTATTGGGAAAAATCTTGGCCACAAGAATCGATAAATGATTGTTTTTG
CTACTATCTAATCAAAGTTCTGTTCTTGCATTCAATGTTTATAGCCAATTTTTGTGGGTT
GTTTGTTTACTTTTTCTGGAAAGGCTTTACAAGAAACAAGAATGCTACTATTTAGCCCAA
AAGGAAACAGGGGCAACCAACATACTCTTTGCCCCTGTTTCCTTTTCTTTCAGCATGAGG
GTGTGGGGTTGAAGCAGTAGGGAATAGACAGAAAAGGATGCTATGGTACCTCTTTTTTCT
GTGATATTCCC
>2746_PStI_305E40_NODE_1_L359
AGTCTATTAGTGATGCGGTTGTAATTGCTACCTCTACCATGTATCTCATGTGTGATGTGC
CTGAGGAGAGCTATTGTAGATTGTTGTTTCTGCTGAAAGACACGTCTATTACGTTCCATC
CATATGTTGTTTGTTGTACATGCTAATGTCATCCTATATACCATGGAAGTGCTACTTTTA
CTTTTCATGTAAGTGATTGCTCATTGGATCTCATCGGACCATCCCATAGTTGTTCTGTTG
ATGCCTTGCTAGGTGAGAAGTTTGCTCCATATCTTTGTTGCATATATACATTGAAAGAAT
ACGTGTTCCATTGTCTCAGCTTCCTGTTGGCATAGTGAACATATTATTTCCTAAATCATT
TGTCATTTTGCTAGTCTGTCT
>2755_PStI_305E40_NODE_1_L441
CCCACAAGCAGGATCTTAGAAAGGTAGAGTGTACGCAGACCTTTCCCTTACCTCATGAAA
GTAAGAGGCTCTTTCTGAAAAAAAAACTTCAGCTCAAATACAGCAAATCAAAGATGACAT
GCAATGCATATTATTGTGGCAGAAGTACCATGTGAATGAAGATATGCAGAAAGAATGTCT
AATATATTAATAATCAATGATCTTTCTTCCAAGTTACAGATAAATAGACCTATATATGTA
CTTGAACATACATAGGATTTGGAAGGTCCATGAAGCAACAAAACATTGCTTCTACACAAT
AATCTTTTGCTGCGCTGCTACAAATTTTCAACTCTCAAGGATAAACCAACTTTTTGCAAC
ACAAAAGGATTGGAAGTAAAAAAGATGAGATTCTAGCAATAACCAAGCATTTTTAGTGCT
TTACTTCTATAGCTAGTTTTCAGTTTCTAGGTGTTAAGAGGAG
>2783_PStI_305E40_NODE_1_L320
AGGAAACACAGACATATATTGGAAGTAACTAGAACTATTAGGTTTCAAGGAGAAATTCTT
ATTAAACATTAGGGCCGTTGTGTCCTAGGTGTTGTGTATTTAAGTAATAGGATGCCCAGT
GCAGTTATAGGAAACAAGTCACCTTTTGAGCTAATGTATCACAACAACCTTCTATTAGTC
ATCTAAGAGTTCTAAGTTACTGATGTTAGGCAAAAATAGTTCAGGAAAATTACAAACTTC
TATCTAGAGCTAAGGCAACAGCCCATATAGAGTACTCAGAGGTCCAAAAGGGATATGTGT
TATTTGACTTATCTAGCAATTTTTTTTTTGTAAGCAGAGATG
>2785_PStI_305E40_NODE_1_L298
TATCCAAGAGTGCCCAATGTCTTGGTATGTGCCATGGACTTGCTCACAGCTAAAATTTTA
GATATTCCAAAATCACCAACATGAGCCACCATATCTTCATCCAAAAGAACATTGGCTGGC
TTTAGATCGCAATGAACTATCAGTGTGTTGTGACCATGGTGTAGATATTCGATTGCCACA
GCCACATCAAGCATTATGGTGACTCTTTGAAGGAGGTTCAAGTGGGACTCTTCTCTGTAC
AACCAATTCTCAAGACTCCCGTTGGACATATATTGCAGAACAAAGGCTCTTATATAGTCA
CTAGAACAAGTAGTAATCAC
>2786_PStI_305E40_NODE_1_L357
TGGATATGCATATATTATTGTTTTTTGCTTTTTTAGTACTATAAATACATACTTTCTCTT
CTAGTTTCATCCACCATTATCTTTTGGGACCCCTCTTTATTGGTCCAAAAATAGTATTAA
CACACAGCTAGATTTATTATACTCCAGATTTCAACCCAAATAATTCATTTTTCAGATTTT
TTTTTCTTCAAAATCTTTGCAGGATGGTAAAAGGGACAATGCAACTATGGCTACGTGCAA
TAATTACTTTGTTAATTGTTTTAATTACTGAAGGACATCCAGTTGATATTACTTATTTAC
AAAGTGCAGTAGCTAAAGGAGCTGGTAAGAATTTCTTTTCATTCAATTTTTTTTATTAGA
CTCGGAGCTAAGATTTTGA
>2792_PStI_305E40_NODE_1_L457
GATAGAAATTTATTCATTGTCAAACTCTAGCCTACCATCCCACCACACTTAATAAATATT
TCACACATTTATTGTCAAATATTGTGGAAAGAAGGTAGAAACTTTCTACCATGCAATAGT
GGCATGTTGGCCATATTTCTACTATAAATAGAGATAGTATTTCGGATATTGAAATACACC
ACAAAAAAAGAGAGCACTAGCCAAGTGAAATAGAGAATAAGAACATTTTTGAGGTTGTGT
GGTTTGATACAAAAGTGGTGTAGTAGTCTGTAATATTGTATTGAGTATTACATTGTGAGT
TGTTTTCAGAAATATACTTAAGAGTATTATTATTGGCCAGCGTTATTGGGTTAATTTATA
GTTGAGTATTTCTATATATCAACTATATTTTAGCCAGTGATTCTCTACACCCTTCACCTA
ATAATTTTGTAATGCCAAAATCATTGACATGGCCAAACATTTCTTGATCTAGCAAGACA
>2799_PStI_305E40_NODE_1_L310
AAATGGTGTCAAAGATTTCACGTTGTCCAGGACTGAGGGGAGCCAGTTAAACTGGGACGG
GAGGATGAAACAGGCATAGAACTAACAAACAGTCTACTAGATGAACAAGGAACATATTTC
AAAACTTCCCCATGTTAACAAGAAAAGGCGAATTAAAGCTAAGAAAAGACTTATAAACTG
CTGGCAAGCATTTTGTTATATATTGATTCTTGGGAGAAACATTAATACTGTACCTCATAT
GGCCATCCATCAACCACAAAGACATCCAAGGAGAAACCATCTGTAGTTGAAAACACATGG
GCCTCTTCAATGTTCAGACCAATCTCAGAAAT
>2800_PStI_305E40_NODE_1_L336
TCTGTTACGTTGATGTTACATTGTAAATACAATCAATTTCTTCTGCTCCTTGTTTATTGG
TGGATTGAATTTTTCACCAAAAAATTTGCAATTGAGCATGCATATGTGACTGTTCATTTG
CAGACATGGAAGTTGATGATTTTGTTGAAGCATCATCAATACTTGTAGACCCGCTGGAGG
ATTTTTTCAATAACGTCTTTGTAATGGTGGTAAGTTCCTCTGATCTCATTTACGTATGAA
AACTTTAGAGTTCGAAGCATTGACTAGACAATCTTGATTTGTGCACATCCAACAGAGTAT
AGGCTATAGCTCTAAGTTCGCATAGGTTTGGTACAAAATATTATATTTGAAGCCGCTC
>2802_PStI_305E40_NODE_1_L404
TACAGCAAGCTACATTTTCAATAAACATCTAATGACATGCTTTCTTCATTGTTTTCTTCT
TCTTTTACTTGAGTTTGATGCTTTTGAGCCGAGGGTCTTTCAGAAACAACCTCTTTACCT
TTATGAGGTAGTGATAAGGTCTGCGTACACCCTACCCTCCCCAAATCCCGCTTAGTGGGA
TTTCATTGGGTATGTTGTTGTTGTTGTTGTTGTGGTTGTGTGTGTGTGTGCGCGTATATA
ACATTCTTCTTCTTCTTATTATTATTAATGGTAAAGGATATTGCTACAAAACATTCTAGA
TACGGAAATTGGAAAAAAAGTATGTCCTTAGTTGTTAAAAACCGTCAAGGAAAACTGTTT
AGTATGCTTTACATGTGATATGTGCTTGTAGCTTAACCCCACAGACTTTTCAACTTATAA
CAGTCT
>2808_PStI_305E40_NODE_1_L324
ACATTGTTATTTTATACTATTGGACGAACTGATTGAGTTGTCGGTTATGAGAGTATATAA
ATTTCTATAGATATAAATTTAATTACGCCAACTTTAGCTTTAGTAGTGTATTTTTTTTTT
AATGATAAAGAAGTTATATGTCAATTGTTACTTCTGCTTTATGGGAAAGTTAGAAAGCTA
TTTTAGTTAACTAGAAAGAATTGGGAATTGCAAGAACTTTAGCTAGTGCAGACACTTCAA
TTATCAGATAGGTGTGCGTGCAGGTCTGGTATTAGCCATATCTATTTTCATGGCTTTGAC
AGTGACGTAATTTTATAATGTAGGATTTTCTTTTTAAACTAATATT
>2812_PStI_305E40_NODE_2_L251
CTGTGATGGACTTATCCTAGAAAGTTCTTACTTGATGCTGTTGCATATGGCATGTGTTAA
GGTTCTAGAGCCATCATAGTGTAAGAATTAATAATTGACAGTCAAGGTACTGTTTGCATA
TGAAAATCGTGAAAAAGAAAAAGTGTTTTTGTTAGTGTTTTGGTATTTGAAGACAAGTCT
CTCTGGCTAATGAAAATGATCTAACATATCAGTTATGATTTACTAAATCAAAGGACTTCT
CTTAAGTGGCCACAATTTCTTGCAGGATTTCTC
>2831_PStI_305E40_NODE_1_L305
AGTCCAGCCTCACCTTTTGTATATTGGGTGCTTGTATAAGGTGAGTTGGGTAGTATTTTA
CATACAAAGTCTTGGGCATGTTGTCTGAATGAATCAAATCTATTATCATTTCCAACCACG
CTTCTCTACATTATTAGGGACCATTTCAGGGGCATATATAATTAAAGAAACAAAATCTAG
TAAAAGTCAATAATACCCTTGACATAAGAACATGAGCACCAGCATATTTGTTGTCCCAGC
TGAATAAATCTGGTACATCATTGGCTCCTAAGGTGTCTATGAAGTTTAAGTAAGAAATGT
CATTTGTTGCTCTCAACAGCCATGCTG
>2834_PStI_305E40_NODE_1_L308
TCAAAAAACCTTCAATTTTTTTTAATCATGTGTTCTCATTATTTGTAGTATATGTGTTAG
TTTTATCATATGTACATACTGCCTATTCAATAGTAGTCTCTCTTTTTGTTCCCTTCCCTT
GTCATATCTAGTTCTTTCTGCTTATGAATTTTGAGATAAGGGTTTTCAAGAAACAACTTT
TCTATTTTTATAAGGTAATGGTAAGGTTTGCGTACATTCTATCCTCCCCAAACTCACTTG
TGGGATTTCACTGGATATGTTGTTGTTGTATTAGTAATGATTTTTTTTGGGCACTTTAAA
CATGTACTAATAAATTTTATTTTTAGGCAA
>2838_PStI_305E40_NODE_1_L384
TTAGATGGGTTTAGGTGTCAAACAGCATAATGATTTTCTCTTCATTTTTAAGTTGGAGTT
TAAACGAAGTAACTGGTCAGTAAGGATTCATATAGCTGACCCCAACTTGTTTGGGACTGA
GATATAGACATGTAGTTGGTGTTGTCTTAGTTAAATAGCCAACTGACATCAAGGCAGACT
TGCTCCTTGAATTTTTTAAGTTGAGCTAGATCACGATTAACAATTCAAAAGTTTTAGGAA
TTAGCAGATAAATGATATCTGAGTTGAAGATATCAGCTGAGCCTTAACTGGTGTATATGG
CCTTTTTACATTTCTCAGCTTGTCTAACCACTTGCCGAACCCTACTATTGCCAACTGAAG
TTATAGCCACAGTTCACGAAGTATAGTTCTCCTGACTCTAAGCAAT
>2839_PStI_305E40_NODE_1_L400
TATGTGCATGCCATATATGTGAGACATACTGTTAGTCTTGATACTCTGTATGTATGTTGT
GTTTGTTGGGCAGTTTAACAACAGCGGTGACCTTGTCGGCCCGCATACATATATATATGT
CTGTTTGTATGTTTGTACTGCTGCTGGTAATTTTCTGTTTGCAGGTGGATAGTCAGAAAA
ATAGAGGAAACTTTGCCAAAATTTCCACTTAATAAATAGTAACTATAATCTGATGAATTG
TATTAACTTCATGTGTCTATTTGCAACTGATTTGCTTCCTTCCCTCTGGTAATGATATTA
TCATCCATGTGTTGTTACTTTCGAGAGCTACAATCCCATCTTGCATTGCTTTTACTCACT
TAGGATCCTTAGCTGCCTCAAGCTACATGGTAGGTTCAACAATGATAGAAAATTAAGATA
AG
>2840_PStI_305E40_NODE_2_L262
TATAAATTTATCCTATGACAATTTATCATGGGATTATTGTATCATCCCTTAGAAGCAATA
ACTTATCTCGGGATTATTTATTACTCCCAGGATAAGTTATCTCTTCTAAGCCAACCAAAC
AAATATTTAAGAAGAAATAAAATTTTATCTCATAATTATTTTCATTTATTCCTTACATCA
AACGACTCCGAAAGAATAGTTCCAATAAAAGAGTAAATAGAGACAAGACATCGAAGACCA
AAACAAAATAAATTGGAACATGTTCACTCATAAGAGCCTTGCAC
>2841_PStI_305E40_NODE_1_L287
TACGAATATCCTCTGCTTAAAAAGATATATATCCCATTCAAGTCGAACATTCTGTTGAAT
TGTTTAGTCGTCAAGTCCACATTCCAGACCTCCATGACAGAAGATGACCCCAATTTTTGT
TGAACCAGAAGCAATTGGTTCTTGTAAGAAACCAACTGTCTCCTCCTATACATAGCAACT
TTATCAATAGGTGCTGCTCTAGACAACGCAAACGAGGCAGACATGGTTACTTTTGGTAGC
TCTTCTATAAAGCCTAGTTTCCCATTCGTACTTAAAGTAAGAATACACTTGTCTTCAACA
AAGTATACA
>2849_PStI_305E40_NODE_1_L373
AGAATGTTGAAACTGTAGTCTTACATGTTTTTCCTGATTTGGAATGAAATCAAACAAAGG
AAGAATTCTTGGCAGGATGGAGTTTTGGGAACTAATTGTCCATTCTACCAAATTCAAATT
ACACTTACAAGTTTCAAACAAAAGACCAGATTGGAAGTTGCACATACTTCCCTTCAACTC
AATTTCATAGAGCTGTTGGAGGTTTTAGAGCACTTAACGTGTATGCAAGATTCGTAATCT
CAGTTTCGTATGCTAAGCCTGTTGGAGACTTCAGTTTACTTATTGGTGATTGGTACAAGA
GCAACCATAAGGTGAGCCTCTTGCTCGACTGTTATAGAAAGATCTGATGTAGAAAAGTTT
ATTGTTCATTTTTGTGATGTTCTTAATATTCTGTT
>2854_PStI_305E40_NODE_1_L351
TGGACAAGGAAAAGAATCTATACGTTCCTTCATTCTGTTGTATAAGGTCTAGTAAGAAGC
AAGAGTACATTGCCTTCTGCTTGGCTTTAGAGGTCCTGCTTCGGGCAAGATTAGAAATGA
TTCCATTGTTACCCTCCTCTACCCAGTCTTTCAACTTTCTTCGGTTATTATAACACACTG
TGTAAAGAATCGTAATGCAGTTTTCCTTGTTGCGATCACTTGTGTCCTCCTTAATGATAC
TAAGAAGACAAGAGACTACACCCAGCTCTAACATCTCGGTGATAGCCTTGTGATGACTGG
ACAGCAGTGCGAGAATAGCTAATAGTTCATCAACGAGAATCCTTAATGATGAGAATCCTT
AATGAAACGGATT
>2857_PStI_305E40_NODE_1_L367
ACCAGAACTTAACGGGATATTACCTCGGTCTGCATATAGGAATTACAATTATCTTTTCAA
GGTTCTTTTGTTTTTATGTGTGAGATTGGTGAGGGAGATTGCATGAGTTAGAAACTTAGC
GACCGAACATAAGAACCCCCAAAATTTTGGTTGGATGAGCATTTACCAACTCGGTACTGT
TCACGACCTTAATTCAGACAGACTGTCTGACTGAGCTTATATTTTCAGCTGCCTCGGATT
ATGAAAATTTAGCTAAGGGCTTCCTGGGTTCATCTTTTGTGAAGTTAAAATATGTTTTTA
ATTTCTATTTAGTGTTATGTTTTTTATGTGATAAAGGTGAGACTATCATAAGTTATGGTT
CCTAAATCTTCTTAAAATATAGGCAGGCA
>2865_PStI_305E40_NODE_1_L362
ATATCTTTTATGTGACAGTTCCACCACTTGTGTGGTATAGTTTTATTTGCTACGTCAACC
TTGAATGGTGTGTGGCCCTCAAAGGGGGGAGCCTTGAAGCAATGGTGAAATTTTTTCCTT
GTGACTTATAGGTCATGAGTTCGGGCTGTGGAAGCAACTGCTAATGCTTACATTAGAATA
GGCTGTCTGCATCACCCCCCACCCCCCCTTGGAGTGCGGCCCTTCCTCAGACCCTGCTAA
TGCGGGAGGCTTTGTGCACTATTATGCCCTTCTAACCTCGTATGGCCGTAAGGCGTCTAT
AAAGCTAAATTAGGAGTCATTGCCATATAATGAGAACTTCTATGACTGCAAAAAGGAGGG
ATGTCTGTCTAATATGAGTCTGTC
>2881_PStI_305E40_NODE_1_L389
ATTTTGAAACACAGATATACACGAAATCGTTTAAAGTTTCAATTGAAGCCACAATTTCAT
AAGTACTATGTGTTAGATTCTGGGAATCTTAAAGAACAGTGGGGTCGGAAGGTAGAATGT
ACGCAGACCTTACCACTACTTCACAGAAATAGAGAGGTTGTTTCCTGTCAACCCTCGTGT
CAAAAACGGAATCTTAAAAGATTGAAAAAAATTCATCAAATTTAAATACTAACATATTTG
GGAAGATAAGGAGGAAGGCGAGGTAGGGTTCCTAAAGGTCTGTTAAAAGCTCTTTCCAAA
GCTCTGTGAACATTTTCTTCATGCCTCAGCTTCTTCTTTAGCTTATCAACCTGCCAATTC
AAGGCGAAAAATTAGAAATAAAAAATATTTTCAAAATTAAAATGAAAAATT
>2883_PStI_305E40_NODE_1_L321
CACTTATTCCAATTCTCTGTAGTCTATCAATTGTTGCCAACTTCTCTGGATAGCTAGCTA
GAGGATGAATTTATATCTGGGATAGATCCTAGGATGAAGTGCCAGTTGTTTCAATGCCAC
CTTTGGATGATCAGGCCTCAAAGGTACATACCTCGTGTGAATGGAAAATATCCCACCAAT
TTTTACCTTCTCTTGTTGGTGCTGCATTGTCCCATGAGTATATTGTCTTTATAACAACAG
TTCCCTGGATTCTATCACCTTTCTTACTATCCATGATGTTGTTTTAGGTATTTGGACTTG
GACAATATCCATCTTCTTTATGTAGTAACTATGGATCCATTGA
>2888_PStI_305E40_NODE_1_L216
TGGCAGCTGATACTGAGCCTCTTGAAATCCTTCTTCACCTTCCGCTCCTTGCTGAGGATA
AGGTAATATCAGTTTTCTTTATGTCTATTGTGCTTCTTTTGTCTGTTTGTATAGATGTGA
ATTCAGGATTTGAAGTTTATAGGTCTTGCGTGTAGCACTTTACGTTACCAGGTTGTAAAT
TTAAGACAAATCTAGAGTTTGGGTTCGTAGGTATCCAAGATTTCTGCATATAGGTTGA
>2892_PStI_305E40_NODE_1_L219
CACCCATGACCTATTTCGGAATTGTTGATGAGCTTTGTGAAACTTAATTTGGAGGGAGAT
TATTGAATGTGCTAACAAAATTTGTCACTTTGATAATTAAAAAGAAAAGAAGATCATATA
GAATTTAAAAATACTCTTATAATAATGTTTTATCATTTGTAAAAAAATTATGAAAACTTG
ATCTAATACAATCATGAAGATGCTTAGTTTAATCTCATAAAATGAACTCTGAGATAAAAA
A
>2894_PStI_305E40_NODE_1_L299
TCATACTTTAAACTTACTGCCTGAAATTCATAAATATTCAGAAAATTATTCTTTTCACAG
AAATAGCCGTTGGTCTCTTCCAAGTAAAAATCTAATCAGCAAAGAATATAAGGAGATGAC
AGGATTATGAACATAGAGTAAGCAATACATTTCTGATAAGCTTATCCATTTAGCGGCACA
AAATTAGATACAATTAAAGTTCCACACACCTTCAGCGATGTGTCAATTTACACGATGATA
CTTACTTTAGATATTAAACTTGAGCTGCCCATCTCTAAAAATTCCAGATAGCATTTCATG
TAAGTATAATATGTTGTCTAT
>2898_PStI_305E40_NODE_1_L323
TTTTTATCAAATGCCAAACCCTCACTGTTTGGGTATCCTAAGCCAATCACTGTAACCACA
ACAACTTCTACTGTCAAACTTCCGACAGCTGTTCTATCAACATCAGCTAGGGCCAAGGCA
AGGGCTAGCAAGAAAGAGGCTGAGAAAGTCAATGCCGAGAAGGCAGCTGGAGAGTCATCT
TCTGGTGCAACAAATTTGGGGAAGGACAAGTCTACTGATAAGGATGGGGATCCCATGCAG
GTTCGTATACATTTCTATCATGTAGTTTGGTTCAATGGATGCCCTAATTTAGTTTAAGGG
TCAGACTGATGGTCTGTTTTCCATGACATTGTGAACAACTGTGGA
>2905_PStI_305E40_NODE_1_L327
TGCTGGTGATGCTGTAGAAATTGATTCATTTGAGAACACACAGGTACTCTTTTTTTTCCC
TTCTATCATCATTTAAAGAATTACGCTTCTGTAACAATAAAAGCATGTTATCTTTTTATT
GGCATCATTGTGGCAATCCAAAATATATATTGGTTAGCCTGTTCTATATCTTTTTTTTTT
TTGTAGCTGAGAAATCTGTCTGTGGCCCGTCCTTTGGACCAACCACAACCTTCTAAACTC
GGTGGATAATGGACCCACTCCTCTACCCTGCTCCACTTAAATTCCAGTCTTTGCTTTGCA
TGATGTGGGGCTTGAACCTGTGACCTCAGCCACAAATCCTCCACCCTTC
>2909_PStI_305E40_NODE_1_L382
AGTTAAGAAATAATTGTTGAATGATTTTCATGTATACATTGTTTATCTCTTCGTGATGTT
CGTTTTGTAGCAATTGCAAATATTATTAACTCTCCTTAGTTCTTTAACTTGTTTAGTATA
AGAGGTATCCAATTGAAAAGCATAAGTTTTCAATTGTATAAGATAAATAGAAAGATCAAC
ATGGAATGTGATGTACTGGTGGGAGTGTTTTACTCTTAATCAGATGTCTCGAGCCTTGAG
AATGTAAAAAAATTTTGTTAGGAGCGCCACCCCCAAAATGATAGTCGGAGTTCCACGGAC
TCCGGATACTAGATAAGAAATAAAAAAATAAGATAAATAGAAAAGCATAATGTAAGAGTA
TGTACATGCAATGGAGGCCATATATATATAGGGTCCATTTCTCT
>2912_PStI_305E40_NODE_1_L278
AACTTGGATTTCCTTTTCCTCCACTAGGTCTACTTCTGAAGGATCAAGCATCCAAGATCT
AGACCCTGCTGGTGTGTAGATTCTTAGTTTGCCATCTGCATCAATTGCTGATATAGTTCC
AACACTTGCATGACTATGACCTGACCAACCAAATCTTGGCTGCTTCACAGAGTTTCTAAC
TCTAACACGCTGACCAACTAAGAGCTTGTTTACTTTCTCAAGATGGCTGCAATATCCCAC
CCACTGGTCCTGCTCTCCACAAAAAGCGACAAAGACACTTCCATCCCACTTATCGTCTTC

>2913_PStI_305E40_NODE_1_L365
TGATGGAAGTTTTACCTTTGATGGATCAGGTGGTATGAACCTGATCATTGATCAGTTGGA
CCAACAAATAGCCACTGCTGACTACGATGGAGAGGTTTCTCAGGGTCAATTACCAAAGGT
TGATGGTGAGATTGTGACAGAATTAGATGAGGTAGATACAGATGAAGAAAGTGAAGAGAA
TGAGATGTTTGATGCAGCAGCGCTGGCTGCTCTGTTGAGGGCTGCTACTGGTGTTTCTCT
GGAGCTTCCTGGTAGCTCGGGATCCACATTTCACTCGTCTAGACCTGGTCAGCCAACCAA
TGCAGAAAAGTTTCCCCTATCTGAGAATAAGAGTGAAGGTATATCAGCAGGAATTTTGAG
TGAAGAAGAAAAGAAGAAGCTTGAGAA
>2926_PStI_305E40_NODE_1_L223
CACCTTGGAGAACTCATTAGCTCCAAACAATTCATCTAATAAATCATCAATCACGGGAAT
CTAGTATTTGTTTTTAGTAGTTAGGCTATTCAACCTCCTATAGTCAATACATAACCTCCA
AGTTGCGTCTTTTTTCTTAACTAATAAAGCTGGCGATGCAAAAGATAATTAGCTAGGTAT
AACAGTGGTAGCTTCAAGCATATCATTGATGATTGACTCAATGGCATTTTCCTGATCATA
GGA
>2929_PStI_305E40_NODE_1_L302
CAAAAATATTCCCCTCCAATCTCAGATAGCGTAAGCGACTTATGTTCCCAAATTTGTTTG
GGATTTTGACATAATTATCTTGAGGCAGGACTACAACCAATACTTGCAATAATTTGAAGT
CAAGGTGAAATAAAGTAGGACATGAGCAAGAGGCTATGGGCATTCATTCAAGATAAAGTG
TACCAAATAATATACTTAAAGATTTCATTCAAGGTTCAAGTCTCCATTAAAGTCTTCTTC
AAGAGCTTCTCCAAAGCTAAGGTATGTGGGTTTCTTTCATGCGTTCCTTTCACTCATAAT
ATCCAAGCCTCCTTTTACTCAAAT
>2951_PStI_305E40_NODE_1_L210
AACAAAGAGGAAGGCCAATAGGTTCTGGAGATGATTATTTCCTAAATTGAAACACGTTAT
ATTGTTCATACTTCAAACAGCTATATCATCTCTCTTTCACATGAAGGACAGCTCCAACTA
TAGAATAAATATGAAGCATAGGACACCTGTGTTGGGTAAGAAAAGAAGGTTTTGAAATTA
GAGGGACACAACACCACTAGGACACAGTAACATACATTTATATAATTTTGTA
>2960_PStI_305E40_NODE_1_L304
GGCTGGCTTTTCAAGGTGTGTAAGCTGATTTCACTGTGAATATTCCATTTTGGCCCTCAA
CCATTGTAGACTGTCTTCATTTGTGTTAAGGTTATTCGCCTGCTCCAAAGAATTGTAGCA
ATCTGTTAGGTTGTCTATCTCCCAGTTATTCAACAGTTTCCTAAAATCCTTGGGTTGTCC
CTGACATCTGCTACTGATGCCGTCTCCTGTTGGTTCTGATTGTAGATCACAGGGTTCAAC
TATTTCAAGATAGAAAATGGCAATAACAGTTTTCATCTATTGAAGTTCTGCATAACTATT
TGGTTCTTATTTGAATTATTCCTATT
>2972_PStI_305E40_NODE_1_L470
CAACAATAAATGCTTTAGGGTTGTCATAGGAAGAGTATAAATCTGGAAAATCCTTCATAG
AATTCTAGTCCCTTCACCCACCTTATAGTCTATGCTCTCGAATAGTTTGGCCACAAATTC
CTAATAGTCCTCCAAACTAAGACCCCTTAAGTGTTAGTCACACTACTGGTTGTCCATTGT
TCAGTCTGTCCATATTTGCTAATGATAACATCCTTCCAAAGACCATGATCCTCTTTACCG
AACCTCCCCAACCATTTTGATAATAGACATATGTTTTGCAGTCCTAAATTCTTAATACCC
AGCCCACCAGATTTCTTACTGAGTTGCCCAGCTTGTCATTTGACCAGGTGAATGCCCTTT
CCTTCCTTGTTACCCAACCAGAGGAAATCCCTCCTCAATTTATCCAATCTATCTTCCACT
TTCGCAGGTAGGGAGAATAGAGACATAACATAGGTTGGTAGGGCATCCAAGACAGCATCG
ATCAATGTTATT
>2973_PStI_305E40_NODE_1_L350
CCGGGAGTGCTAGCCATTCTCTGACCAACAGCTGCCAAAATGCTACAATTCGGAACTACT
GCAATCTGAGAAGAATTAAAAATATTATCAGGTTATATAACAAGTACCTTTAATCAGGTA
GCTATAGTATTATAATGTTGCAACTAATGAAGTGACCAAAAGAAGTGGAAATGATAACTC
GATAGAATCTGAAGTTAGAAGAAAAAAAAACCAACCCACTTAGCTACAATAGAAAGAAAC
AAGCAAATCACACTGTTTCAAAGCTGAATCCAAGGATCAAAGGAACCCTGCACATTTGAA
ACCATATAATGCAAAATCTAGAAGTTGAGAAAAGAGTGGTACAAGTCCTTTTCTATCTAA
TCAATGCTTTGA
>2976_PStI_305E40_NODE_1_L214
TTGGTTGACTACCTGAATTTTCATCTTGCTGGTTTGCTTTCGATTTCCCACCTTGTAATT
CCCTCCCCCATTTCCCCTTCCCTGACCCCCAAAAATTCTTTATTTGAAAAAAAGGTAGCT
AAAAGGTGAAAAGCTTACTGAGAGAGCTGCAACATTTACATAGAGATCAATTACTGTTTC
TGTCAGCCACCTGCACACACATTGACTTTTTAAATTGCATGTCCAAGTAAGATTTA
>2979_PStI_305E40_NODE_1_L245
TCACAATGCTATTAAGAAAATTGAAAAGTTATAATCCTTTAGAAAGGTCCCACTTTAAAA
CAAATACATCATACATTTCTTAGGGGAAAAGGGGGAATTTAAGAAAAATCATCCTTCAGA
ATATAAAGTACATTGAAAATTAGTTGAAGTAAATAGAGTGAAATGAAGAATCTTCACTTA
AATGAAATATTAGAGAAAAGAAGAACAATAACTGGTTATTGTACAAGCAGAACAAGAAGT
AGTAGTAGTAGAAGAAGAAGAAGAAGA
>2982_PStI_305E40_NODE_1_L387
TTTTCATTCTTGTTCTGAAGTTTGAATTTCTATAAATAAAATTTAAAAAAGCAGTGGAAA
ATTTAATTGGTTAGTTAACACATCCATTGTAGCATTGACTTTGAATAGTAAATCATAAAA
TTTTAGTGCCAAATTGGAAGCCTTACCTCAAGCAAAAGTGAAAAAGCTCCAGCATTCAAT
AAACATACTTGTCTGCTTATTGTTCCAGCATTCAATAGGTAGGCAAAAAAAGAAAGCTCT
AAGTAGAGACAATTTTAAGATAGAAATGTTTATCTTCTAAAAATTAATTTAATCATTTTT
TGGTTCCTTGTTTTGCTTTGCAGATTTCAGAAATGGAGATTGGCTTAGCAGTTGGTGGTG
CTTTTCTCTCTTCAGCTTTGAATGTTCTCTTTGATAGGATTTCTCCTCA
>2988_PStI_305E40_NODE_1_L501
TTAGACTTCGTATGAACCAAGTAACTTTTATTTAGATCATGTATATGTATCACGAAACTT
ACCATATATCTAGAACTATTATTTGACTGTAGATTCATATATTGTTATAGTATCAACAAG
AGATGGCTGTAGAAATTCTAAATTTCAAATGGTTTATTTGCCTTGGTGTCCGAAATTCTG
GAAATGCTTCCACATACTTTGAGAAAAAATGGTAATGCATCTTACAGTGCTCTCATGTCT
TGCATCAAATCTTAAAATCTTTGATCCTTTGAGTTTTTTATGTTTAAAAATAGGAATTAT
GAAAAGATGCCCTTTTTGTCTTGTTGGCATTTTGTTTCCTTACTACTGGAAATAACTTAT
CCATCTCCACAAGATAGAATTAAAACTACATACACTTTACTCTTTTTTAAGTTTGTCAAA
TATATGATACACTGAACATATTATTATTGTTACTTCTAATTTTATTTGATCAATGTTATT
CGACAGAAGTAATTTGCCAGACCATAGCTAGAAGAGCGTGCTA
>3001_PStI_305E40_NODE_1_L312
TTCAAATCCTTTGACGTCACCAGATGGACCGCCAGAAATGAGGCTTGGTACGAATGGGTA
GAAAGAAGTCGCAACATGATGAGACTCTCCAACTTGAGTTCAAATACCATGAGGTCGTTA
ATCCTTAAGGAACCGTTGAAAGATGGGAAAAATATGATTAGGGAGTGGACTACCAAGGAG
AAACTTGCAGATCTCTTCTGCACCAGGAAACTTAATGCAAGGAAGATAGAGCATTAACTT
AATGCATGGAAAGAAAGATCACTCCTAAAAATTCCTGAGTTAGCCTTGCATGTGGGTTGG
AATGATACAGCATTTGAGATAGAGAAGCTTATTA
>3008_PStI_305E40_NODE_1_L259
AGTTGGAAAGATGAAGGAAAGGAGTTAACAACTGGAAAAGAGAAATGAAATTACCTTTGA
TAGATGAGAGTCAGGTCCAACATCATGATGTGCAAGTAGTTACTCACTCAGAAGTAGTGA
AAGAGAAACTGAGAAATAGGGAAATAGAGAGGTATTTGCGATGGATATCTAGAGGTATCC
TAATTAAGAAACCTATAGATACTTATTATACTACCTAGTTGGCTCCAAACTTGGGCCATT
ATATATTGATTTGGCCAACGGATCTTGTTTTGCAAATGAAA
>3011_PStI_305E40_NODE_2_L238
TCGAAGCAGAGCAGGAGTGAGAAGAAGAGTCGAAAAGCTATGCTAAAGCTAGGAATGAAG
CCGATCCCAGGTGTCAGCCGTGTAACTGTCAAGAAAAGCAAAAATGTAGGTTGACATCTT
ATTATTTGTGCTCACTTTCCCTTCTTCTAGTGTTTTCTTTTTAAATCTAAGTTGCTTAGG
TCTTGGTGAATAACTTTCTTCTGATTCTTTCGTTTTATTTCATTCAGATACTATTTGTCA
TCTCAAAACCAGATGTTTTC
>3018_PStI_305E40_NODE_2_L381
CAGCAAGGATCAAGAGGCAGATTTGCTCACCAAAGCTCTTGGGAGACCCCAACATGTTTT
CCTCACACACAAGCTTGGATTATTGAATATATTCAATACATCCAGCTTGAGGGGGGTGTT
GAAGTCATTAAGTAGGCAGTTAAGAATTAGTTAATGGTGTAGTTAGTTAATTGGTTATTA
GTTAAAGTGAGTATGAGTTGTCTGTGTATAGGCTCATGGTAAAGTAGTGTTCCTTCATTT
TAAGTATACATACATTCCTTTGTACAGCATACACAATCAATATACATTTTTCCCTTTCTC
TACTGCTCCGTCTTCTTCCTCAAGTCGTCTTCTTCTTCTTCTTCTTAGCTGACCAGCAAT
TGCTGGTAGTATCAATTTCTTCAGATAAGTCCTTAACTTGATT
>3021_PStI_305E40_NODE_1_L338
TGTGGTACAAATTTTATACAATTGTTGCTGCCATGTGACCAATCACGAGTTCAAGCCTTG
GAAACAACCTTTGACAGAAATGCAAGGTAAGATCGCGTACGATAGACCCTTATGGTCGGT
CCATTCTTCGGACCCTGTGTATAGAGAGAGTTTCGATACACCGAGTTTGCCCTTTTTTTT
TACAAATTTTATACCAAAGTCTTGGTACTATTTATTTCATATTCAATATGAAATTATAAT
TTTAGGATAACGTTATTCCAAATCAAACGATCCCATAACATGAGGTTATCCATAAAAATG
ACATGGTATATCTAAAGATCACAAATTCCAACAGTACTTTTTGGTATATGCACAAAATTT

>3035_PStI_305E40_NODE_1_L226
GTAAAATCAAACAACTGAAGTAGGCGCATCAATCGATAATAATTTTTTTTAAAATAATTT
ATTAGAAGGTGTACTATAAAATCATAATTTAAACAACTGAAAAGATAATTAATAAAACTA
ATATAATAAAATCAAGCAATTAATATAGATATGTTGATTGACAATTATTTGCTTAATCAG
ATATGTCGACCGACTTATATATAATAGTAAAATAAAGTAAAGTAGTACTAAACAACTTAT
AAATATAA
>3046_PStI_305E40_NODE_1_L366
TAATATATAATTGTTTCAAACTATAATGAAAATTAGTAACTATTATAGAAATATGTATGT
AATTAAATAGGTTTTCCATTAATTATTACTACTATTATCTTTACAAAGTTGGTGAAAAGT
AAATAATTGAGTGTGTGTATATATATTTTTAATGAATACCAAGTCTAAGCACACTCTTTA
ATTATTTCAAACTAAAAAATTCATAGAAAAATTAACAGAAATATCCTATCTGAATCGGAT
CTTAACGGCCAACGAACCGGGTCGCATTTCGGATCCAAGAGTAGTTTATCATCCGAGTCT
CGTCCACACACTTCTTATCAGCCACAACAATGGCTCTCACAGGAAATCGAATTCTCTGCA
ACAGCTCATCAACAAGAATACCATATAT
>3048_PStI_305E40_NODE_1_L307
AAGGTACTACACTTAGGATTTCTCAGCTTCACAGAAGATTAGTGTGCCGTCAGCAAACAA
GAGATGTTATATAGAGAATATTAGACCAGAACCATTGTCCACTATAAATCCATCTAGCCA
ATGTAATTGATTGGCCTTCTCTGACATCCTATTTTACCCCTCCATAGCCAAAATAAATAA
GAAGGGTGATAGGGGATCACCTTGTCTAATGCCTCTCATGGGAGAGAAAAAGCCCATAGG
ATTTCTATTTACCTGTACAGAATACTTTACTGTGGAGAAGTTGTATTTGGTCCATATTAT
CCACCTTTCACCAAACTCCATCTGCCTTA
>3054_PStI_305E40_NODE_1_L381
AAGACTTTTGAAACTTGTAGTCTTAAAACATTCTTAGATATATATGTGCCTGAGAATCAT
TTCATCAAGGGTAAAAGGGAAATTTTAAAGTTAAATTGTCTCCAATTAGAGTACGGTGAC
ATTCTTTTTGGGACGCATCAAATAAGAAAGAGTGCCACATAAAATGGGACAGAGGGAGTA
GTTTTCTTCTGTTGTGTTATTTATCAGTGCGTTGAGGTCTTACTTGTTGCATGGTTCGCT
TTCAAAACTCTCAGGAGAATTGCTGAGGTTAAGGCAAATGAAAGGAAAAAGACCTTGGAA
GAGATACTATATGCCTTGGTGGTGCAGAAATTTATGGATGCCAATATATCTTTAGTTCCT
GCAATACGTCCATCTTCATCTGAACCTTCTGGTCGAGTTGATA
>3066_PStI_305E40_NODE_1_L365
CGTGATCTCGACTAACCTTGTGTGGTTTACAAATGGTGTAACAGTTAGCTTTACCTTTAA
AAGGTTCGATTCGGAAGCTAACATCAAAAGAGACTGATCTTTTTTTCTTTTCATCAGTCA
ATGATATTTAAGATACCCTTCAAGGTAGCATGTTCTACTTGGCTTCTAGCTAAACAGGCT
CACTCACCCAGGACAATATAATGAAAAGAGGTTTCCAAATTTGTTCCAAGGGCTCTTTTG
TAGACGTGAGATTGAAACAATAAAGAATCTCTTTTTAGATTGTGGAGAGACTCTAAAGTT
ATGGCAGATGTTCTTTAACTGAAGGGGCATAAGCTGGACTATGCCAAGGAGCATCAAAGA
AGTTCTAGCTTGCTGGAATAGAGAAGG
[truncated: 2,067,256 more chars]
