# Supplementary material for: Identification of SNP and SSR markers in eggplant using RAD tag sequencing
Source: BMC Genomics. 2011 Jun 10;12:304. doi: 10.1186/1471-2164-12-304 (PMC3128069; doi:10.1186/1471-2164-12-304)
Supplement: Additional file 2 — SM-I dataset annotation. [file 1471-2164-12-304-S2.XLSX]

## Sheet: Foglio1
	BLASTN against Fukuoka's 16K Unigene set					BLASTN against SGN Solanaceae Unigene set									BLASTX against TAIR9 database
Seq ID	Fukuoka id	% identity	alignment length	mismatches	e-value	SGN_U	Species of origin of the Unigene	automatic_annotation	best_genbank_match	best_arabidopsis_match	associated_loci	% identity	alignment length	e-value	Subject id	% identity	alignment length	e-value	AGI Code for annotation
Contig20450:10032_PStI_67/3_NODE_1_L285;9903_PStI_305E40_NODE_1_L228															AT1G18880.1	55.88	102	6e-30	AT1G18880
Contig5939:10036_PStI_305E40_NODE_1_L343;10166_PStI_67/3_NODE_1_L409															AT3G26630.1	45.89	146	2e-28	AT3G26630
Contig20464:10083_PStI_67/3_NODE_1_L468;9951_PStI_305E40_NODE_1_L338															AT4G11830.2	55.38	65	5e-19	AT4G11830
Contig524:101_SgrAI_305E40_NODE_1_L201;105_SgrAI_67/3_NODE_1_L187															AT1G73110.1	58.33	72	1e-16	AT1G73110
Contig16942:1012_PStI_67/3_NODE_1_L351;2103_SgrAI_305E40_NODE_1_L218;2000_SgrAI_67/3_NODE_1_L266	SmFL24J01A	100	283	0	5e-160										AT1G20430.1	58.62	87	8e-23	AT1G20430
10124_PStI_305E40_NODE_1_L345															AT1G70520.1	66.10	118	2e-43	AT1G70520
Contig20482:10133_PStI_67/3_NODE_1_L401;10008_PStI_305E40_NODE_1_L352															AT3G55270.1	41.72	163	2e-26	AT3G55270
Contig5990:10161_PStI_305E40_NODE_1_L456;10299_PStI_67/3_NODE_1_L327															AT2G13600.1	42.42	132	2e-31	AT2G13600
10186_PStI_67/3_NODE_1_L323															AT3G53090.2	44.55	101	2e-18	AT3G53090
Contig6001:10196_PStI_305E40_NODE_1_L311;10334_PStI_67/3_NODE_1_L303															AT1G60030.1	80.56	36	5e-19	AT1G60030
Contig6003:10202_PStI_305E40_NODE_1_L300;10338_PStI_67/3_NODE_1_L342															AT1G78850.1	55.56	72	7e-20	AT1G78850
Contig6006:10210_PStI_305E40_NODE_1_L300;10350_PStI_67/3_NODE_1_L219															AT3G30210.1	43.16	95	5e-16	AT3G30210
Contig20516:10217_PStI_67/3_NODE_1_L383;10087_PStI_305E40_NODE_1_L307															AT3G59580.2	65.87	126	2e-43	AT3G59580
Contig20522:10239_PStI_67/3_NODE_1_L394;10106_PStI_305E40_NODE_1_L277															AT5G12460.1	45.32	139	7e-32	AT5G12460
Contig20526:10249_PStI_67/3_NODE_1_L360;10116_PStI_305E40_NODE_1_L337															AT1G22460.1	75.71	70	6e-25	AT1G22460
10257_PStI_67/3_NODE_1_L217															AT1G70520.1	51.28	78	4e-18	AT1G70520
Contig20532:10272_PStI_67/3_NODE_1_L379;10132_PStI_305E40_NODE_1_L380															AT3G13770.1	70.33	91	9e-32	AT3G13770
10290_PStI_305E40_NODE_1_L320	SmFL22H20A	100	342	0	0										AT5G24318.2	48.67	113	1e-25	AT5G24318
1031_SgrAI_305E40_NODE_1_L235															AT1G71780.1	60.66	61	7e-18	AT1G71780
Contig20547:10313_PStI_67/3_NODE_1_L393;10175_PStI_305E40_NODE_1_L337															AT1G05490.1	37.50	152	2e-22	AT1G05490
Contig6056:10351_PStI_305E40_NODE_1_L337;10494_PStI_67/3_NODE_1_L300															AT5G53130.1	56.84	95	9e-24	AT5G53130
Contig6059:10362_PStI_305E40_NODE_1_L451;10507_PStI_67/3_NODE_1_L390															AT2G44400.1	52.71	129	1e-38	AT2G44400
Contig20569:10369_PStI_67/3_NODE_1_L398;10232_PStI_305E40_NODE_1_L290	SmFL25C05C	99.76	420	1	0										AT2G33750.1	53.19	141	4e-38	AT2G33750
Contig16955:1038_PStI_67/3_NODE_1_L233;1027_PStI_305E40_NODE_1_L229															AT1G16150.1	48.48	99	5e-21	AT1G16150
10382_PStI_305E40_NODE_1_L376															AT1G11950.1	31.18	93	4e-15	AT1G11950
Contig6077:10397_PStI_305E40_NODE_1_L397;10544_PStI_67/3_NODE_1_L384															AT1G75950.1	59.57	94	4e-25	AT1G75950
Contig6081:10410_PStI_305E40_NODE_1_L429;10560_PStI_67/3_NODE_1_L462															AT4G17895.1	42.61	115	9e-20	AT4G17895
Contig20585:10412_PStI_67/3_NODE_1_L366;10273_PStI_305E40_NODE_1_L333															AT5G44800.1	71.65	127	2e-45	AT5G44800
Contig20590:10427_PStI_67/3_NODE_1_L381;10287_PStI_305E40_NODE_1_L366															AT3G14240.1	45.54	112	2e-17	AT3G14240
Contig6089:10440_PStI_305E40_NODE_1_L366;8706_PStI_67/3_NODE_1_L350															AT4G17250.1	55.81	129	7e-37	AT4G17250
Contig20594:10442_PStI_67/3_NODE_1_L395;10299_PStI_305E40_NODE_1_L287	YFR05H15W	99.6	248	1	1e-136										AT3G14920.1	65.71	140	1e-47	AT3G14920
Contig20609:10470_PStI_67/3_NODE_1_L385;10802_PStI_305E40_NODE_1_L390															AT3G61220.1	53.93	89	6e-24	AT3G61220
Contig20612:10476_PStI_67/3_NODE_1_L320;10336_PStI_305E40_NODE_1_L328															AT3G14410.1	83.56	73	2e-36	AT3G14410
1048_PStI_67/3_NODE_1_L229	SmFL30J01A	100	124	0	3e-65										AT2G45220.1	88.75	80	4e-37	AT2G45220
Contig6109:10489_PStI_305E40_NODE_1_L363;10632_PStI_67/3_NODE_1_L407															AT5G56220.1	57.97	138	4e-42	AT5G56220
Contig20620:10503_PStI_67/3_NODE_1_L460;10357_PStI_305E40_NODE_1_L446															AT3G14470.1	42.50	160	9e-33	AT3G14470
Contig6120:10524_PStI_305E40_NODE_1_L294;10664_PStI_67/3_NODE_1_L289															AT5G35840.1	60.00	80	3e-22	AT5G35840
Contig6123:10527_PStI_305E40_NODE_1_L393;10669_PStI_67/3_NODE_1_L315															AT2G28500.1	69.23	52	8e-15	AT2G28500
10531_PStI_67/3_NODE_1_L408															AT1G11950.1	62.50	32	3e-16	AT1G11950
Contig6137:10573_PStI_305E40_NODE_1_L346;10716_PStI_67/3_NODE_1_L305															AT1G30090.1	66.39	122	8e-49	AT1G30090
Contig20651:10577_PStI_67/3_NODE_1_L352;10427_PStI_305E40_NODE_1_L276	PST01N15A	99.73	374	1	0										AT3G14310.1	46.08	102	2e-19	AT3G14310
Contig1028:1059_SgrAI_305E40_NODE_1_L231;1013_SgrAI_67/3_NODE_1_L201															AT3G09520.1	56.67	90	2e-20	AT3G09520
Contig6146:10590_PStI_305E40_NODE_1_L348;10732_PStI_67/3_NODE_1_L289															AT5G26830.1	75.21	121	4e-49	AT5G26830
Contig6162:10633_PStI_305E40_NODE_1_L335;10777_PStI_67/3_NODE_1_L358															AT2G36380.1	52.76	127	8e-34	AT2G36380
Contig16964:1064_PStI_67/3_NODE_1_L319;1052_PStI_305E40_NODE_2_L232															AT2G03090.1	80.65	62	1e-26	AT2G03090
Contig6166:10648_PStI_305E40_NODE_1_L388;10795_PStI_67/3_NODE_1_L343															AT1G11300.1	37.76	143	8e-18	AT1G11300
Contig6167:10654_PStI_305E40_NODE_1_L407;10803_PStI_67/3_NODE_1_L396															AT5G60010.1	79.41	34	4e-24	AT5G60010
Contig20683:10655_PStI_67/3_NODE_1_L427;10514_PStI_305E40_NODE_1_L336															AT3G14470.1	35.33	150	7e-18	AT3G14470
Contig6175:10672_PStI_305E40_NODE_1_L429;10820_PStI_67/3_NODE_1_L381															AT1G78830.1	40.13	157	5e-26	AT1G78830
Contig6178:10676_PStI_305E40_NODE_1_L363;10824_PStI_67/3_NODE_1_L321	AE005J05C	100	243	0	4e-136										AT2G32990.1	78.72	47	5e-21	AT2G32990
Contig6181:10681_PStI_305E40_NODE_1_L397;10828_PStI_67/3_NODE_1_L371	SmFL25I08A	100	452	0	0										AT3G12120.2	70.00	150	3e-66	AT3G12120
Contig20702:10702_PStI_67/3_NODE_1_L425;10560_PStI_305E40_NODE_1_L355															AT4G08850.1	56.99	93	2e-38	AT4G08850
Contig2573:1071_PStI_305E40_NODE_1_L240;1083_PStI_67/3_NODE_1_L221						SGN-U489997	Nicotiana tabaccum	MATCHED unnamed(evalue: 6e-14 )	gi|157355893|emb|CAO49750.1| (6e-14)	None.	None.	91.94	211	8e-71	AT4G16470.1	45.88	85	1e-17	AT4G16470
Contig20707:10711_PStI_67/3_NODE_1_L349;10567_PStI_305E40_NODE_1_L302															AT1G08130.1	61.90	42	7e-17	AT1G08130
10725_PStI_67/3_NODE_1_L358															AT2G05120.1	45.28	106	1e-22	AT2G05120
Contig2574:1076_PStI_305E40_NODE_1_L369;1085_PStI_67/3_NODE_1_L288															AT1G70290.1	80.15	131	1e-64	AT1G70290
Contig20730:10765_PStI_67/3_NODE_1_L359;10621_PStI_305E40_NODE_1_L229															AT3G01580.1	52.38	126	9e-38	AT3G01580
Contig16973:1077_PStI_67/3_NODE_1_L361;1067_PStI_305E40_NODE_1_L293															AT4G34131.1	56.69	127	2e-37	AT4G34131
Contig20744:10794_PStI_67/3_NODE_1_L456;10647_PStI_305E40_NODE_1_L397	YFR01P09C	100	332	0	0										AT4G11650.1	63.48	115	9e-41	AT4G11650
10802_PStI_67/3_NODE_1_L341															AT1G59720.1	46.23	106	7e-24	AT1G59720
10805_PStI_67/3_NODE_3_L360	SmFL14H16F	97.26	292	8	3e-146										AT5G46470.1	41.13	124	4e-19	AT5G46470
Contig20760:10857_PStI_67/3_NODE_1_L356;10708_PStI_305E40_NODE_2_L303															AT5G46210.1	78.57	28	3e-16	AT5G46210
Contig1044:1089_SgrAI_305E40_NODE_1_L228;1041_SgrAI_67/3_NODE_1_L246															AT3G47890.1	65.96	94	3e-29	AT3G47890
Contig20774:10894_PStI_67/3_NODE_1_L368;16727_PStI_305E40_NODE_1_L258															AT1G79710.1	62.50	64	1e-15	AT1G79710
Contig531:109_SgrAI_305E40_NODE_1_L222;115_SgrAI_67/3_NODE_1_L214															AT1G09970.2	53.09	81	6e-20	AT1G09970
10900_PStI_305E40_NODE_1_L308	PER08O14R	98.43	255	4	8e-134	SGN-U106514	Lycopersicon esculentum demethylated #1	None.	None.	None.	None.	94.37	142	9e-56	ATCG00190.1	74.07	54	2e-16	ATCG00190
Contig6254:10901_PStI_305E40_NODE_1_L421;11036_PStI_67/3_NODE_1_L360															AT4G21120.1	68.12	138	8e-54	AT4G21120
10931_PStI_67/3_NODE_1_L312															AT5G55740.1	41.24	97	9e-20	AT5G55740
Contig6287:10992_PStI_305E40_NODE_1_L378;11124_PStI_67/3_NODE_1_L344															AT3G13772.1	86.36	132	2e-63	AT3G13772
Contig6296:11023_PStI_305E40_NODE_1_L383;11157_PStI_67/3_NODE_1_L281															AT4G23160.1	44.60	139	6e-28	AT4G23160
Contig20837:11032_PStI_67/3_NODE_1_L443;10897_PStI_305E40_NODE_1_L389															AT3G58190.1	85.26	95	9e-46	AT3G58190
Contig20838:11033_PStI_67/3_NODE_1_L431;10899_PStI_305E40_NODE_1_L297															ATCG00180.1	56.25	48	1e-15	ATCG00180
Contig20843:11043_PStI_67/3_NODE_1_L393;10907_PStI_305E40_NODE_1_L387															AT1G13170.1	58.72	109	6e-30	AT1G13170
Contig6305:11050_PStI_305E40_NODE_1_L392;11179_PStI_67/3_NODE_1_L384															AT1G04110.1	67.67	133	3e-48	AT1G04110
Contig6308:11054_PStI_305E40_NODE_1_L372;11185_PStI_67/3_NODE_1_L422															AT2G40030.1	69.39	49	4e-15	AT2G40030
Contig20871:11099_PStI_67/3_NODE_1_L408;10966_PStI_305E40_NODE_1_L289															AT1G17630.1	45.83	96	1e-16	AT1G17630
Contig6334:11136_PStI_305E40_NODE_1_L262;11274_PStI_67/3_NODE_1_L254															AT3G14070.1	70.21	94	5e-32	AT3G14070
11146_PStI_305E40_NODE_2_L233															AT5G40820.1	58.82	85	5e-22	AT5G40820
11147_PStI_305E40_NODE_1_L273															AT5G19530.1	44.68	47	5e-15	AT5G19530
Contig6337:11154_PStI_305E40_NODE_1_L430;11291_PStI_67/3_NODE_1_L361															AT1G56310.1	48.72	117	1e-23	AT1G56310
Contig20897:11162_PStI_67/3_NODE_1_L455;11028_PStI_305E40_NODE_1_L238															AT1G25240.1	47.17	159	7e-33	AT1G25240
11163_PStI_67/3_NODE_3_L201															AT3G46510.1	73.24	71	7e-25	AT3G46510
11168_PStI_305E40_NODE_1_L303															AT5G46910.1	63.08	65	4e-19	AT5G46910
Contig20901:11169_PStI_67/3_NODE_1_L411;11035_PStI_305E40_NODE_1_L315															AT3G52870.1	55.95	84	2e-20	AT3G52870
Contig6349:11194_PStI_305E40_NODE_1_L363;11332_PStI_67/3_NODE_1_L338															AT4G24680.1	47.83	115	8e-28	AT4G24680
Contig6355:11207_PStI_305E40_NODE_1_L409;11348_PStI_67/3_NODE_1_L332						SGN-U601580	tomato	None.	None.	None.	None.	93.83	162	8e-63	AT3G10810.1	87.50	8	3e-20	AT3G10810
Contig2598:1123_PStI_305E40_NODE_1_L429;1134_PStI_67/3_NODE_1_L242															AT3G11010.1	48.10	158	1e-33	AT3G11010
Contig6368:11237_PStI_305E40_NODE_1_L289;11377_PStI_67/3_NODE_1_L316															AT1G21270.1	38.98	118	1e-19	AT1G21270
11246_PStI_305E40_NODE_1_L328															AT3G02330.1	47.46	59	5e-21	AT3G02330
Contig6389:11288_PStI_305E40_NODE_1_L389;11427_PStI_67/3_NODE_1_L379															AT3G60190.1	64.29	126	3e-38	AT3G60190
Contig6391:11291_PStI_305E40_NODE_1_L403;11432_PStI_67/3_NODE_1_L330															AT4G17220.1	49.32	73	8e-20	AT4G17220
Contig6393:11297_PStI_305E40_NODE_1_L393;11439_PStI_67/3_NODE_1_L340															AT1G05310.1	46.36	110	2e-18	AT1G05310
Contig6398:11309_PStI_305E40_NODE_1_L458;11451_PStI_67/3_NODE_1_L351															AT3G57880.1	67.30	159	2e-58	AT3G57880
Contig6401:11318_PStI_305E40_NODE_1_L355;11461_PStI_67/3_NODE_1_L261															AT5G52030.1	65.91	88	1e-26	AT5G52030
Contig6402:11320_PStI_305E40_NODE_1_L299;11464_PStI_67/3_NODE_1_L274															AT4G02750.1	46.94	98	5e-21	AT4G02750
11334_PStI_67/3_NODE_1_L375															AT2G02150.1	42.31	130	3e-25	AT2G02150
Contig20971:11336_PStI_67/3_NODE_1_L359;11196_PStI_305E40_NODE_1_L290															AT3G03470.1	62.96	108	3e-35	AT3G03470
Contig6418:11351_PStI_305E40_NODE_1_L414;11496_PStI_67/3_NODE_1_L462															AT4G23160.1	42.74	117	4e-27	AT4G23160
114_PStI_305E40_NODE_2_L279															AT2G27150.2	62.77	94	2e-30	AT2G27150
11434_PStI_67/3_NODE_1_L357															AT3G22800.1	66.67	12	2e-15	AT3G22800
Contig6445:11436_PStI_305E40_NODE_1_L437;11586_PStI_67/3_NODE_1_L310															AT5G41370.1	87.50	152	3e-75	AT5G41370
11468_PStI_305E40_NODE_1_L333															AT3G47570.1	40.77	130	3e-22	AT3G47570
Contig6465:11482_PStI_305E40_NODE_1_L465;11642_PStI_67/3_NODE_1_L365															AT2G32630.1	36.21	174	2e-28	AT2G32630
Contig1076:1149_SgrAI_305E40_NODE_1_L276;1096_SgrAI_67/3_NODE_1_L237															AT5G48060.1	70.87	103	7e-42	AT5G48060
Contig21018:11490_PStI_67/3_NODE_1_L237;11346_PStI_305E40_NODE_1_L225	PST03B20C	99.56	228	1	6e-125										AT1G77260.1	59.52	84	5e-27	AT1G77260
Contig6469:11493_PStI_305E40_NODE_1_L454;11651_PStI_67/3_NODE_1_L229															AT1G60560.1	52.21	136	4e-35	AT1G60560
Contig6484:11529_PStI_305E40_NODE_1_L355;11685_PStI_67/3_NODE_1_L319															AT2G38510.1	54.55	132	2e-37	AT2G38510
Contig21035:11548_PStI_67/3_NODE_1_L364;11395_PStI_305E40_NODE_1_L293						SGN-U570992	tomato	None.	None.	None.	None.	92	100	3e-28	AT2G27120.1	60.92	87	1e-29	AT2G27120
11551_PStI_305E40_NODE_1_L288															AT3G28430.1	50.00	44	2e-15	AT3G28430
Contig1080:1156_SgrAI_305E40_NODE_1_L246;1105_SgrAI_67/3_NODE_1_L137															AT5G61480.1	57.14	91	2e-22	AT5G61480
11596_PStI_305E40_NODE_1_L401															AT2G24130.1	57.45	94	3e-24	AT2G24130
Contig6514:11606_PStI_305E40_NODE_1_L382;11759_PStI_67/3_NODE_1_L280															AT4G23160.1	39.73	73	2e-15	AT4G23160
Contig6519:11615_PStI_305E40_NODE_1_L398;11770_PStI_67/3_NODE_1_L333															AT4G34760.1	80.30	66	7e-28	AT4G34760
Contig6521:11618_PStI_305E40_NODE_1_L360;11773_PStI_67/3_NODE_1_L324															AT2G48060.1	80.00	50	6e-19	AT2G48060
1162_SgrAI_305E40_NODE_1_L224	OVL04G02A	100	254	0	7e-143										AT1G75040.1	71.43	84	1e-32	AT1G75040
Contig6532:11635_PStI_305E40_NODE_1_L356;11792_PStI_67/3_NODE_1_L294															AT3G27020.1	50.00	126	3e-31	AT3G27020
11655_PStI_305E40_NODE_1_L272															AT3G51280.1	87.27	55	5e-27	AT3G51280
Contig21076:11656_PStI_67/3_NODE_1_L366;11497_PStI_305E40_NODE_1_L348															AT4G23160.1	41.79	134	2e-24	AT4G23160
Contig17007:1166_PStI_67/3_NODE_1_L426;1157_PStI_305E40_NODE_1_L290															AT4G23160.1	47.71	109	5e-28	AT4G23160
Contig6542:11673_PStI_305E40_NODE_1_L302;11832_PStI_67/3_NODE_1_L278															AT3G63310.1	76.36	55	2e-21	AT3G63310
Contig2617:1168_PStI_305E40_NODE_1_L356;1177_PStI_67/3_NODE_1_L300															AT1G33390.1	55.04	129	5e-29	AT1G33390
1169_PStI_305E40_NODE_1_L291															AT3G63380.1	62.14	103	1e-32	AT3G63380
Contig21089:11690_PStI_67/3_NODE_1_L401;11536_PStI_305E40_NODE_1_L359															AT1G60770.1	56.99	93	3e-26	AT1G60770
Contig6549:11699_PStI_305E40_NODE_1_L433;11859_PStI_67/3_NODE_1_L321															AT5G45140.1	60.93	151	3e-50	AT5G45140
Contig1091:1176_SgrAI_305E40_NODE_1_L303;1127_SgrAI_67/3_NODE_1_L227															AT5G64070.1	65.45	55	3e-15	AT5G64070
Contig21124:11797_PStI_67/3_NODE_1_L356;11639_PStI_305E40_NODE_1_L221															AT5G39760.1	57.80	109	8e-32	AT5G39760
Contig21126:11800_PStI_67/3_NODE_1_L475;11642_PStI_305E40_NODE_1_L303															AT3G28480.1	60.40	101	2e-33	AT3G28480
Contig21128:11804_PStI_67/3_NODE_1_L382;11645_PStI_305E40_NODE_1_L382															AT3G23370.2	42.31	104	7e-17	AT3G23370
Contig6581:11807_PStI_305E40_NODE_1_L262;11972_PStI_67/3_NODE_1_L249															AT4G38350.1	84.85	66	1e-26	AT4G38350
Contig6584:11815_PStI_305E40_NODE_1_L368;11981_PStI_67/3_NODE_1_L219															AT1G15520.1	83.18	107	4e-48	AT1G15520
Contig6589:11834_PStI_305E40_NODE_1_L363;12000_PStI_67/3_NODE_1_L288															AT5G42670.1	39.68	126	5e-19	AT5G42670
Contig21142:11836_PStI_67/3_NODE_1_L362;11678_PStI_305E40_NODE_1_L289															AT5G16590.1	45.16	124	3e-27	AT5G16590
Contig6594:11848_PStI_305E40_NODE_1_L419;12012_PStI_67/3_NODE_1_L397															AT5G24010.1	59.46	148	3e-46	AT5G24010
Contig6598:11859_PStI_305E40_NODE_1_L268;12024_PStI_67/3_NODE_1_L316															AT2G38290.1	77.42	62	2e-23	AT2G38290
Contig21153:11865_PStI_67/3_NODE_1_L383;11703_PStI_305E40_NODE_1_L405	PLA03A13C	98.99	199	2	5e-105	SGN-U498290	Nicotiana tabaccum	MATCHED unnamed(evalue: 1e-11 )	gi|157348525|emb|CAO23417.1| (1e-11)	None.	None.	91.43	175	1e-58	AT5G06680.1	64.71	68	2e-21	AT5G06680
Contig17016:1187_PStI_67/3_NODE_1_L421;1180_PStI_305E40_NODE_1_L357															AT3G56370.1	59.86	147	2e-44	AT3G56370
Contig6610:11891_PStI_305E40_NODE_1_L380;12056_PStI_67/3_NODE_1_L386															AT3G11010.1	51.13	133	4e-31	AT3G11010
Contig21180:11921_PStI_67/3_NODE_1_L321;11759_PStI_305E40_NODE_1_L313															AT3G14250.1	37.37	99	2e-18	AT3G14250
Contig21184:11926_PStI_67/3_NODE_1_L440;11762_PStI_305E40_NODE_1_L284															AT5G11050.1	41.79	134	9e-16	AT5G11050
11939_PStI_67/3_NODE_1_L360															AT4G23160.1	41.76	91	4e-15	AT4G23160
Contig164:1194_SgrAI_67/3_NODE_1_L229;1246_SgrAI_305E40_NODE_1_L221															AT5G18520.1	75.86	87	2e-33	AT5G18520
Contig6626:11944_PStI_305E40_NODE_1_L306;12105_PStI_67/3_NODE_1_L306															AT4G17800.1	89.09	55	9e-26	AT4G17800
Contig21198:11967_PStI_67/3_NODE_1_L367;11802_PStI_305E40_NODE_1_L363															AT3G62980.1	74.42	43	2e-29	AT3G62980
Contig6644:11996_PStI_305E40_NODE_1_L422;12163_PStI_67/3_NODE_1_L342															AT5G49680.2	65.54	148	2e-50	AT5G49680
Contig21223:12025_PStI_67/3_NODE_1_L271;11861_PStI_305E40_NODE_1_L219															AT4G11610.1	78.79	99	6e-43	AT4G11610
Contig21224:12028_PStI_67/3_NODE_1_L442;11865_PStI_305E40_NODE_1_L263															AT1G47890.1	40.37	161	6e-21	AT1G47890
1203_SgrAI_67/3_NODE_2_L149															AT3G19020.1	62.07	58	1e-16	AT3G19020
1203_SgrAI_67/3_NODE_4_L114															AT3G19020.1	89.36	47	2e-21	AT3G19020
Contig6665:12038_PStI_305E40_NODE_1_L421;12207_PStI_67/3_NODE_1_L226															AT1G69360.1	56.30	119	2e-32	AT1G69360
Contig6669:12051_PStI_305E40_NODE_1_L394;12221_PStI_67/3_NODE_1_L304	SmFL35J13A	96.54	405	8	0										AT5G07850.1	45.45	132	1e-26	AT5G07850
Contig21243:12071_PStI_67/3_NODE_1_L312;11909_PStI_305E40_NODE_1_L318	PER06O10C	100	372	0	0										AT3G08505.1	56.00	75	6e-23	AT3G08505
Contig21251:12097_PStI_67/3_NODE_1_L378;11934_PStI_305E40_NODE_1_L326															AT1G21400.1	40.20	102	2e-15	AT1G21400
Contig21262:12115_PStI_67/3_NODE_1_L290;11956_PStI_305E40_NODE_2_L247															AT4G29140.1	53.85	65	8e-16	AT4G29140
12128_PStI_67/3_NODE_1_L390															AT3G14240.1	53.19	141	6e-37	AT3G14240
Contig6696:12131_PStI_305E40_NODE_1_L387;23549_PStI_305E40_NODE_1_L332;12307_PStI_67/3_NODE_1_L270															AT2G47680.1	37.17	113	6e-16	AT2G47680
Contig21268:12131_PStI_67/3_NODE_1_L334;11972_PStI_305E40_NODE_1_L333															AT5G35160.1	84.03	119	2e-54	AT5G35160
Contig21276:12162_PStI_67/3_NODE_1_L442;11995_PStI_305E40_NODE_1_L321	AE002M01C	100	116	0	3e-60										AT2G17570.1	52.82	142	3e-36	AT2G17570
12169_PStI_305E40_NODE_1_L387															AT1G20160.2	61.60	125	4e-35	AT1G20160
Contig6719:12188_PStI_305E40_NODE_1_L456;12365_PStI_67/3_NODE_1_L309															AT3G10390.1	77.87	122	3e-52	AT3G10390
Contig21291:12210_PStI_67/3_NODE_1_L319;12041_PStI_305E40_NODE_1_L284															AT1G28550.1	81.73	104	5e-45	AT1G28550
Contig21293:12215_PStI_67/3_NODE_2_L382;12047_PStI_305E40_NODE_1_L280															AT5G36930.2	50.00	56	1e-19	AT5G36930
12216_PStI_67/3_NODE_1_L394															AT4G23160.1	53.00	100	9e-27	AT4G23160
Contig21296:12219_PStI_67/3_NODE_1_L454;12050_PStI_305E40_NODE_1_L284	SmFL28O07W	100	124	0	5e-65										AT5G09400.1	80.77	78	2e-32	AT5G09400
Contig21303:12243_PStI_67/3_NODE_1_L434;12074_PStI_305E40_NODE_1_L253															AT5G64950.1	40.76	157	9e-29	AT5G64950
Contig21309:12255_PStI_67/3_NODE_1_L413;12085_PStI_305E40_NODE_1_L336															AT2G36310.1	78.26	46	2e-28	AT2G36310
Contig21311:12257_PStI_67/3_NODE_1_L338;12086_PStI_305E40_NODE_1_L237															AT1G23210.1	38.94	113	4e-15	AT1G23210
12271_PStI_67/3_NODE_1_L288															AT3G20420.1	58.75	80	1e-20	AT3G20420
Contig6751:12286_PStI_305E40_NODE_1_L335;12462_PStI_67/3_NODE_1_L262															AT5G17570.1	73.50	117	8e-43	AT5G17570
Contig21325:12293_PStI_67/3_NODE_1_L384;12121_PStI_305E40_NODE_1_L285															AT5G25140.1	57.25	131	1e-39	AT5G25140
Contig540:123_SgrAI_305E40_NODE_1_L250;7606_PStI_305E40_NODE_1_L339;7676_PStI_67/3_NODE_1_L303															AT5G28740.1	80.60	134	6e-63	AT5G28740
Contig21335:12315_PStI_67/3_NODE_1_L483;12140_PStI_305E40_NODE_1_L396															AT1G09150.1	93.55	31	9e-16	AT1G09150
12328_PStI_305E40_NODE_1_L408															AT5G66200.1	74.83	143	3e-54	AT5G66200
Contig21343:12330_PStI_67/3_NODE_1_L468;12155_PStI_305E40_NODE_1_L365															AT3G11910.1	93.24	74	4e-53	AT3G11910
Contig6770:12335_PStI_305E40_NODE_1_L348;12508_PStI_67/3_NODE_1_L262															AT1G74460.1	71.43	63	8e-20	AT1G74460
Contig6771:12336_PStI_305E40_NODE_1_L442;12509_PStI_67/3_NODE_1_L434															AT3G48280.1	32.56	172	1e-23	AT3G48280
12345_PStI_67/3_NODE_1_L282															AT1G60500.1	53.85	65	6e-17	AT1G60500
12345_PStI_67/3_NODE_2_L393															AT1G20160.2	64.96	137	1e-45	AT1G20160
12358_PStI_305E40_NODE_1_L302															AT3G10980.1	50.00	112	2e-24	AT3G10980
Contig6784:12380_PStI_305E40_NODE_1_L410;12552_PStI_67/3_NODE_1_L398															AT3G55550.1	51.32	152	7e-37	AT3G55550
Contig17038:1239_PStI_67/3_NODE_1_L376;1238_PStI_305E40_NODE_1_L320															AT3G04260.1	75.86	58	5e-21	AT3G04260
12396_PStI_67/3_NODE_1_L326															AT3G10160.1	67.57	74	9e-26	AT3G10160
Contig21371:12408_PStI_67/3_NODE_1_L325;12234_PStI_305E40_NODE_1_L218															AT2G01170.1	62.61	115	3e-41	AT2G01170
Contig6800:12419_PStI_305E40_NODE_1_L269;12595_PStI_67/3_NODE_1_L250															AT4G23160.1	39.78	93	2e-16	AT4G23160
Contig175:1242_SgrAI_67/3_NODE_1_L241;1302_SgrAI_305E40_NODE_1_L213															AT3G05620.1	86.67	90	3e-44	AT3G05620
12429_PStI_305E40_NODE_1_L418															AT4G23160.1	40.56	143	3e-28	AT4G23160
Contig21382:12431_PStI_67/3_NODE_1_L409;12253_PStI_305E40_NODE_1_L260															AT1G27460.1	55.10	147	1e-39	AT1G27460
Contig6803:12437_PStI_305E40_NODE_1_L387;12611_PStI_67/3_NODE_1_L309															AT2G26290.1	71.43	56	3e-26	AT2G26290
Contig6804:12438_PStI_305E40_NODE_1_L399;12615_PStI_67/3_NODE_1_L403															AT3G56040.1	64.71	34	6e-15	AT3G56040
Contig1125:1244_SgrAI_305E40_NODE_1_L216;1192_SgrAI_67/3_NODE_1_L190	ROL01G21A	99.59	246	1	9e-136										AT2G27310.1	50.67	75	4e-20	AT2G27310
Contig6815:12460_PStI_305E40_NODE_1_L389;12638_PStI_67/3_NODE_1_L318															AT2G21380.1	40.52	116	1e-16	AT2G21380
Contig16594:125_PStI_67/3_NODE_1_L354;122_PStI_305E40_NODE_1_L249															AT1G22340.1	56.00	75	4e-20	AT1G22340
Contig21403:12501_PStI_67/3_NODE_1_L373;12325_PStI_305E40_NODE_1_L312	RBW06F10C	96.51	315	11	8e-153										AT2G19130.1	54.89	133	7e-37	AT2G19130
12503_PStI_67/3_NODE_1_L297															AT5G66200.1	76.42	106	3e-39	AT5G66200
Contig6848:12531_PStI_305E40_NODE_1_L407;12706_PStI_67/3_NODE_1_L272															AT5G20950.2	74.55	110	2e-42	AT5G20950
Contig6853:12539_PStI_305E40_NODE_1_L338;12714_PStI_67/3_NODE_1_L325															AT5G59810.1	48.36	122	1e-23	AT5G59810
Contig6858:12559_PStI_305E40_NODE_1_L381;12733_PStI_67/3_NODE_1_L365															AT2G42620.1	47.01	134	2e-28	AT2G42620
Contig6860:12561_PStI_305E40_NODE_1_L356;12737_PStI_67/3_NODE_1_L208															AT5G10080.1	51.56	64	6e-22	AT5G10080
Contig6863:12566_PStI_305E40_NODE_1_L346;12744_PStI_67/3_NODE_1_L274															AT1G05750.1	71.05	114	1e-45	AT1G05750
Contig6864:12567_PStI_305E40_NODE_1_L248;12745_PStI_67/3_NODE_1_L265															AT1G48090.2	60.00	60	9e-15	AT1G48090
Contig6865:12572_PStI_305E40_NODE_1_L419;12748_PStI_67/3_NODE_1_L327															AT5G15450.1	91.53	59	4e-26	AT5G15450
1259_PStI_305E40_NODE_1_L517															AT4G23160.1	38.62	145	8e-23	AT4G23160
Contig6873:12591_PStI_305E40_NODE_1_L394;12764_PStI_67/3_NODE_1_L421															AT5G44700.1	60.26	78	8e-19	AT5G44700
12602_PStI_67/3_NODE_1_L358															AT1G21240.1	54.76	126	6e-34	AT1G21240
Contig6876:12603_PStI_305E40_NODE_1_L456;12773_PStI_67/3_NODE_1_L436															AT1G47890.1	38.05	113	3e-15	AT1G47890
12612_PStI_305E40_NODE_1_L353															AT1G22370.2	50.00	106	5e-30	AT1G22370
12614_PStI_305E40_NODE_1_L340															AT4G20860.1	47.22	108	4e-26	AT4G20860
Contig21457:12635_PStI_67/3_NODE_1_L447;12457_PStI_305E40_NODE_1_L385															AT1G21650.1	57.38	61	3e-19	AT1G21650
Contig2656:1264_PStI_305E40_NODE_1_L395;1264_PStI_67/3_NODE_1_L405															AT1G22150.1	40.63	96	5e-22	AT1G22150
Contig2658:1266_PStI_305E40_NODE_1_L212;1265_PStI_67/3_NODE_1_L256															AT1G30490.1	83.33	36	3e-18	AT1G30490
Contig21467:12669_PStI_67/3_NODE_1_L361;12491_PStI_305E40_NODE_1_L359															AT3G23110.1	37.66	77	6e-16	AT3G23110
Contig6900:12681_PStI_305E40_NODE_1_L408;12861_PStI_67/3_NODE_1_L353															AT1G79950.1	49.21	126	1e-23	AT1G79950
Contig21473:12688_PStI_67/3_NODE_1_L440;12511_PStI_305E40_NODE_1_L427															AT5G54920.2	50.57	87	6e-17	AT5G54920
Contig21478:12704_PStI_67/3_NODE_1_L334;12529_PStI_305E40_NODE_1_L288															AT5G35930.1	59.70	67	4e-16	AT5G35930
Contig21492:12739_PStI_67/3_NODE_1_L335;12562_PStI_305E40_NODE_1_L275															AT3G24255.1	41.07	112	2e-21	AT3G24255
Contig21493:12741_PStI_67/3_NODE_1_L453;12564_PStI_305E40_NODE_1_L244															AT2G23600.1	51.95	77	1e-19	AT2G23600
Contig21497:12749_PStI_67/3_NODE_1_L330;12573_PStI_305E40_NODE_1_L305															AT5G17580.1	46.96	115	3e-21	AT5G17580
12753_PStI_305E40_NODE_1_L377															AT1G77290.2	60.00	85	2e-23	AT1G77290
12785_PStI_67/3_NODE_1_L249															AT2G38290.1	79.41	68	8e-29	AT2G38290
Contig21531:12833_PStI_67/3_NODE_1_L448;12653_PStI_305E40_NODE_1_L366															AT3G47090.1	65.41	159	7e-57	AT3G47090
Contig21533:12840_PStI_67/3_NODE_1_L364;12658_PStI_305E40_NODE_1_L282															AT4G23160.1	43.21	81	3e-15	AT4G23160
Contig6964:12845_PStI_305E40_NODE_3_L230;13031_PStI_67/3_NODE_1_L326															AT2G17650.1	73.47	147	2e-62	AT2G17650
Contig21547:12865_PStI_67/3_NODE_1_L368;12684_PStI_305E40_NODE_1_L369															AT3G44110.2	71.93	57	4e-18	AT3G44110
Contig21553:12875_PStI_67/3_NODE_1_L328;12696_PStI_305E40_NODE_1_L201															AT4G33390.1	66.67	69	3e-21	AT4G33390
Contig21568:12907_PStI_67/3_NODE_1_L429;12726_PStI_305E40_NODE_1_L257						SGN-U564306	tomato	None.	None.	None.	None.	91.04	201	3e-65	AT3G22800.1	100.00	6	5e-16	AT3G22800
12935_PStI_67/3_NODE_1_L341															AT4G31970.1	62.20	82	1e-26	AT4G31970
12936_PStI_67/3_NODE_1_L417															AT1G77290.2	60.47	86	1e-23	AT1G77290
Contig17062:1294_PStI_67/3_NODE_1_L308;1297_PStI_305E40_NODE_1_L282															AT1G50030.2	83.58	67	6e-27	AT1G50030
Contig7000:12943_PStI_305E40_NODE_1_L387;13139_PStI_67/3_NODE_1_L322	SmFL35H17A	100	193	0	3e-106										AT4G26790.2	60.32	63	4e-20	AT4G26790
Contig21582:12943_PStI_67/3_NODE_1_L408;12760_PStI_305E40_NODE_1_L368															AT2G21480.1	64.34	143	4e-49	AT2G21480
Contig17063:1297_PStI_67/3_NODE_1_L388;1299_PStI_305E40_NODE_1_L349															AT1G74180.1	41.79	134	6e-20	AT1G74180
Contig2671:1300_PStI_305E40_NODE_1_L510;1298_PStI_67/3_NODE_1_L274;5182_PStI_67/3_NODE_1_L381															AT3G50310.1	46.43	168	1e-35	AT3G50310
Contig21615:13033_PStI_67/3_NODE_1_L447;12848_PStI_305E40_NODE_1_L385															AT2G46850.1	50.00	156	3e-37	AT2G46850
13038_PStI_67/3_NODE_1_L313															AT2G03590.1	81.63	49	6e-20	AT2G03590
13055_PStI_305E40_NODE_1_L386															AT1G21280.1	38.39	112	7e-19	AT1G21280
Contig7045:13061_PStI_305E40_NODE_1_L350;13259_PStI_67/3_NODE_1_L296															AT5G62960.1	39.37	127	2e-19	AT5G62960
13065_PStI_305E40_NODE_1_L383															AT1G35710.1	41.86	129	9e-24	AT1G35710
13080_PStI_67/3_NODE_1_L225															AT3G02260.1	95.00	80	1e-40	AT3G02260
Contig21632:13086_PStI_67/3_NODE_1_L287;12894_PStI_305E40_NODE_1_L266															AT3G12120.2	58.82	102	2e-32	AT3G12120
Contig21643:13107_PStI_67/3_NODE_1_L410;12913_PStI_305E40_NODE_1_L345															AT3G46290.1	41.90	105	2e-16	AT3G46290
Contig7069:13125_PStI_305E40_NODE_1_L293;13319_PStI_67/3_NODE_1_L345															AT3G06290.1	53.97	126	4e-25	AT3G06290
1313_SgrAI_305E40_NODE_1_L213															AT4G36230.1	47.62	21	6e-15	AT4G36230
Contig21657:13135_PStI_67/3_NODE_1_L373;12941_PStI_305E40_NODE_1_L386															AT3G47110.1	47.37	133	1e-27	AT3G47110
Contig7073:13137_PStI_305E40_NODE_1_L266;13332_PStI_67/3_NODE_1_L266															AT1G77490.1	96.55	29	6e-17	AT1G77490
Contig7079:13147_PStI_305E40_NODE_1_L498;13343_PStI_67/3_NODE_1_L395															AT5G51490.1	72.22	54	2e-17	AT5G51490
13156_PStI_305E40_NODE_1_L321															AT4G31670.1	70.59	68	1e-26	AT4G31670
Contig21664:13163_PStI_67/3_NODE_1_L391;12966_PStI_305E40_NODE_1_L242															AT2G24130.1	46.76	139	6e-28	AT2G24130
Contig21665:13166_PStI_67/3_NODE_1_L305;12970_PStI_305E40_NODE_1_L316															AT4G38650.1	50.45	111	5e-29	AT4G38650
Contig21675:13187_PStI_67/3_NODE_1_L419;12991_PStI_305E40_NODE_1_L364															AT5G15070.1	85.33	75	3e-46	AT5G15070
Contig7099:13207_PStI_305E40_NODE_1_L388;13404_PStI_67/3_NODE_1_L327															ATMG00860.1	51.02	98	5e-23	ATMG00860
Contig7106:13218_PStI_305E40_NODE_1_L331;13415_PStI_67/3_NODE_1_L452															AT3G03480.1	44.44	108	6e-19	AT3G03480
13218_PStI_67/3_NODE_1_L262															AT5G40170.1	47.83	92	2e-18	AT5G40170
Contig21694:13241_PStI_67/3_NODE_1_L364;13045_PStI_305E40_NODE_1_L303															AT2G01860.1	61.83	131	5e-45	AT2G01860
Contig2676:1326_PStI_305E40_NODE_1_L477;1323_PStI_67/3_NODE_1_L425	CHX01F11W	100	201	0	6e-111										AT1G75160.1	65.26	95	2e-32	AT1G75160
13269_PStI_67/3_NODE_1_L434															AT1G75620.1	67.81	146	9e-56	AT1G75620
Contig7126:13271_PStI_305E40_NODE_1_L284;13469_PStI_67/3_NODE_1_L278	SmFL25C05C	95.96	322	13	2e-152										AT1G28220.1	47.22	108	1e-25	AT1G28220
Contig7131:13292_PStI_305E40_NODE_1_L410;13493_PStI_67/3_NODE_1_L420															AT1G68750.1	77.08	48	1e-15	AT1G68750
Contig21716:13294_PStI_67/3_NODE_1_L447;13096_PStI_305E40_NODE_1_L370	SmFL24B01C	100	474	0	0										AT2G44060.2	71.97	157	2e-63	AT2G44060
13296_PStI_305E40_NODE_1_L340															AT3G58090.1	60.61	99	6e-31	AT3G58090
Contig7135:13304_PStI_305E40_NODE_1_L320;13506_PStI_67/3_NODE_1_L241															AT5G17240.1	45.95	111	4e-23	AT5G17240
Contig7143:13330_PStI_305E40_NODE_1_L396;13531_PStI_67/3_NODE_2_L345															AT5G15240.1	66.10	118	1e-42	AT5G15240
Contig21732:13333_PStI_67/3_NODE_1_L331;13138_PStI_305E40_NODE_1_L281															AT4G18520.1	41.96	112	7e-21	AT4G18520
Contig7148:13345_PStI_305E40_NODE_1_L384;13544_PStI_67/3_NODE_1_L358															AT5G46460.1	63.91	133	6e-42	AT5G46460
1336_PStI_305E40_NODE_1_L295															AT5G63110.1	75.95	79	4e-33	AT5G63110
13363_PStI_67/3_NODE_1_L384															AT3G22880.1	82.86	35	5e-24	AT3G22880
Contig21744:13370_PStI_67/3_NODE_1_L446;13171_PStI_305E40_NODE_1_L409															AT5G60700.1	70.53	95	4e-31	AT5G60700
Contig7166:13394_PStI_305E40_NODE_1_L367;13588_PStI_67/3_NODE_1_L259															AT1G52190.1	61.54	52	1e-22	AT1G52190
Contig21769:13437_PStI_67/3_NODE_1_L313;13242_PStI_305E40_NODE_1_L294															AT1G77030.1	47.17	106	7e-20	AT1G77030
Contig7185:13450_PStI_305E40_NODE_1_L297;13636_PStI_67/3_NODE_1_L323															AT1G76820.1	38.14	118	9e-15	AT1G76820
Contig7189:13462_PStI_305E40_NODE_1_L326;13646_PStI_67/3_NODE_1_L310															AT5G07280.1	45.60	125	8e-24	AT5G07280
Contig7193:13468_PStI_305E40_NODE_1_L349;13654_PStI_67/3_NODE_1_L271															AT3G14070.1	43.09	123	1e-24	AT3G14070
Contig17091:1349_PStI_67/3_NODE_1_L391;1352_PStI_305E40_NODE_1_L361	SmFL15H20C	100	281	0	9e-159										AT5G48830.1	60.00	70	1e-19	AT5G48830
Contig21795:13491_PStI_67/3_NODE_1_L299;13290_PStI_305E40_NODE_1_L295															AT2G31660.1	73.68	38	1e-25	AT2G31660
Contig16599:135_PStI_67/3_NODE_1_L443;133_PStI_305E40_NODE_1_L315															AT2G25170.1	60.00	65	3e-17	AT2G25170
Contig21806:13520_PStI_67/3_NODE_1_L270;13318_PStI_305E40_NODE_1_L225															AT5G26830.1	59.79	97	1e-33	AT5G26830
Contig21811:13527_PStI_67/3_NODE_1_L365;13326_PStI_305E40_NODE_1_L348															AT1G21280.1	38.98	118	1e-20	AT1G21280
Contig7216:13528_PStI_305E40_NODE_1_L376;31101_PStI_67/3_NODE_1_L383															AT5G12250.1	89.47	57	2e-26	AT5G12250
Contig21822:13551_PStI_67/3_NODE_1_L250;13357_PStI_305E40_NODE_1_L243															AT3G25290.2	60.98	82	2e-26	AT3G25290
Contig21826:13557_PStI_67/3_NODE_1_L389;13360_PStI_305E40_NODE_1_L311;701_SgrAI_305E40_NODE_1_L315															AT4G30190.1	88.71	62	4e-26	AT4G30190
13571_PStI_305E40_NODE_1_L263															AT1G80930.1	91.03	78	4e-38	AT1G80930
Contig21841:13596_PStI_67/3_NODE_1_L397;13407_PStI_305E40_NODE_1_L263															AT5G12400.1	67.95	78	4e-29	AT5G12400
Contig21844:13601_PStI_67/3_NODE_1_L359;13412_PStI_305E40_NODE_1_L296															AT3G14330.1	64.80	125	8e-45	AT3G14330
Contig7263:13665_PStI_305E40_NODE_1_L343;13851_PStI_67/3_NODE_1_L349															AT2G15820.1	52.34	128	8e-32	AT2G15820
Contig2690:1367_PStI_305E40_NODE_1_L376;1361_PStI_67/3_NODE_2_L260	CHX03E04W	99.49	197	1	3e-106										AT4G17230.1	39.86	138	4e-17	AT4G17230
Contig21870:13674_PStI_67/3_NODE_1_L313;13489_PStI_305E40_NODE_1_L267															AT1G78130.1	88.68	53	2e-20	AT1G78130
Contig7269:13682_PStI_305E40_NODE_1_L371;13870_PStI_67/3_NODE_1_L364															AT4G02330.1	72.09	129	3e-55	AT4G02330
1370_SgrAI_305E40_NODE_1_L217															AT1G20823.1	62.69	67	4e-18	AT1G20823
Contig7278:13707_PStI_305E40_NODE_1_L375;13894_PStI_67/3_NODE_1_L335															AT4G31130.1	63.77	69	3e-17	AT4G31130
13713_PStI_305E40_NODE_1_L315															AT5G27100.1	50.45	111	4e-24	AT5G27100
Contig7284:13721_PStI_305E40_NODE_1_L316;13909_PStI_67/3_NODE_1_L288															AT2G15480.1	40.48	126	3e-20	AT2G15480
13745_PStI_305E40_NODE_1_L310															AT3G50950.1	46.30	108	2e-23	AT3G50950
Contig7296:13752_PStI_305E40_NODE_1_L385;13939_PStI_67/3_NODE_1_L310															AT3G49160.1	48.15	135	3e-33	AT3G49160
Contig7298:13758_PStI_305E40_NODE_1_L365;13947_PStI_67/3_NODE_1_L282															AT5G38030.1	60.61	132	1e-42	AT5G38030
13797_PStI_305E40_NODE_1_L322	SmFL08P01W	100	259	0	1e-145										AT1G75640.1	45.13	113	2e-20	AT1G75640
Contig7311:13803_PStI_305E40_NODE_1_L314;13988_PStI_67/3_NODE_1_L251															AT5G17600.1	53.10	113	4e-28	AT5G17600
Contig7317:13821_PStI_305E40_NODE_1_L411;3891_PStI_67/3_NODE_1_L341															AT4G23130.2	35.14	148	1e-18	AT4G23130
Contig21925:13831_PStI_67/3_NODE_1_L356;13644_PStI_305E40_NODE_1_L256	PED05H23A	100	172	0	9e-94										AT5G13200.1	68.42	57	2e-31	AT5G13200
Contig21932:13848_PStI_67/3_NODE_1_L317;13662_PStI_305E40_NODE_1_L262															AT3G26540.1	56.76	111	2e-31	AT3G26540
Contig21941:13868_PStI_67/3_NODE_1_L415;13679_PStI_305E40_NODE_1_L376															AT1G14040.1	50.63	158	8e-33	AT1G14040
Contig21946:13882_PStI_67/3_NODE_1_L393;13694_PStI_305E40_NODE_1_L304															AT5G64870.1	50.00	98	4e-20	AT5G64870
13885_PStI_305E40_NODE_1_L362															AT5G27060.1	30.94	181	4e-15	AT5G27060
Contig7346:13917_PStI_305E40_NODE_1_L295;14109_PStI_67/3_NODE_1_L314															AT2G45570.1	51.89	106	2e-24	AT2G45570
Contig21965:13943_PStI_67/3_NODE_1_L373;13754_PStI_305E40_NODE_1_L339															AT3G45850.1	92.73	55	3e-25	AT3G45850
Contig7357:13964_PStI_305E40_NODE_1_L456;14153_PStI_67/3_NODE_1_L387															AT5G46110.4	85.37	41	7e-31	AT5G46110
Contig7360:13974_PStI_305E40_NODE_1_L355;14164_PStI_67/3_NODE_1_L350															AT1G19780.1	68.52	54	7e-16	AT1G19780
1399_SgrAI_67/3_NODE_1_L128															AT4G24570.1	75.00	52	2e-16	AT4G24570
Contig7367:13997_PStI_305E40_NODE_1_L373;14185_PStI_67/3_NODE_1_L314															AT4G28550.1	71.43	35	5e-16	AT4G28550
Contig21995:14016_PStI_67/3_NODE_1_L400;13831_PStI_305E40_NODE_1_L362															AT3G62150.1	76.32	76	3e-26	AT3G62150
Contig21996:14019_PStI_67/3_NODE_1_L388;13835_PStI_305E40_NODE_1_L317															AT1G05690.1	59.26	54	8e-15	AT1G05690
Contig7378:14023_PStI_305E40_NODE_1_L285;14210_PStI_67/3_NODE_1_L227															AT4G14050.1	66.35	104	5e-34	AT4G14050
Contig7388:14048_PStI_305E40_NODE_1_L418;14232_PStI_67/3_NODE_1_L389															AT3G12910.1	66.22	74	9e-24	AT3G12910
14063_PStI_305E40_NODE_1_L210	SmFL14J18W	95.86	169	7	2e-75										AT2G01570.1	63.64	66	1e-19	AT2G01570
Contig2707:1407_PStI_305E40_NODE_1_L277;1399_PStI_67/3_NODE_1_L235															AT5G45830.1	44.44	108	4e-19	AT5G45830
Contig22024:14075_PStI_67/3_NODE_1_L398;13890_PStI_305E40_NODE_1_L260															AT3G26040.1	55.67	97	4e-27	AT3G26040
Contig7407:14090_PStI_305E40_NODE_1_L354;14270_PStI_67/3_NODE_1_L302	SmFL22B15C	100	341	0	0										AT5G57560.1	56.14	114	2e-31	AT5G57560
Contig2230:141_PStI_305E40_NODE_1_L406;144_PStI_67/3_NODE_1_L467															AT3G29180.1	64.36	101	1e-37	AT3G29180
Contig22032:14104_PStI_67/3_NODE_1_L323;13914_PStI_305E40_NODE_1_L250															AT2G26510.1	42.98	114	7e-18	AT2G26510
Contig22034:14110_PStI_67/3_NODE_1_L292;1237_SgrAI_67/3_NODE_1_L178;1294_SgrAI_305E40_NODE_1_L209;13918_PStI_305E40_NODE_1_L235															AT1G23390.1	54.72	106	1e-28	AT1G23390
Contig22035:14111_PStI_67/3_NODE_1_L366;13920_PStI_305E40_NODE_1_L407															AT4G17750.1	100.00	8	7e-16	AT4G17750
14119_PStI_67/3_NODE_1_L425						SGN-U280711	Potato	None.	None.	None.	None.	92.61	230	3e-84	AT5G14880.1	71.43	42	1e-20	AT5G14880
Contig7417:14123_PStI_305E40_NODE_1_L421;14301_PStI_67/3_NODE_1_L312															AT1G65010.1	56.55	145	5e-43	AT1G65010
Contig22045:14130_PStI_67/3_NODE_1_L373;13939_PStI_305E40_NODE_1_L273						SGN-U516350	Nicotiana benthamiana	None.	None.	None.	None.	90.08	131	3e-37	AT3G07650.4	83.72	43	2e-15	AT3G07650
Contig7424:14142_PStI_305E40_NODE_1_L450;14323_PStI_67/3_NODE_1_L368															AT5G37310.1	81.03	58	4e-23	AT5G37310
Contig7425:14146_PStI_305E40_NODE_1_L339;14327_PStI_67/3_NODE_3_L229															AT1G28230.1	60.45	134	5e-39	AT1G28230
Contig7426:14148_PStI_305E40_NODE_1_L337;14331_PStI_67/3_NODE_1_L364															AT4G14920.1	63.64	110	3e-34	AT4G14920
Contig22057:14158_PStI_67/3_NODE_1_L327;13968_PStI_305E40_NODE_1_L311															AT5G20680.3	56.72	67	5e-18	AT5G20680
Contig22059:14165_PStI_67/3_NODE_1_L402;13975_PStI_305E40_NODE_1_L289	SmFL09L04W	100	442	0	0	SGN-U279022	Potato	MATCHED PREDICTED: hypothetical protein [Vitis vinifera](evalue: 1e-58 ) AND MATCHED PREDICTED: hypothetical protein [Vitis vinifera] (evalue: 9e-27) AND MATCHED hypothetical protein RCOM_1610560 [Ricinus communis] >gi223548841|gb|EEF50330.1| hypothetical protein RCOM_1610560 [Ricinus communis] (evalue: 3e-19) AND MATCHED conserved hypothetical protein [Ricinus communis] >gi223531642|gb|EEF33469.…	gi|225454028|ref|XP_002274837.1| (1e-58)	None.	None.	98.25	114	3e-53	AT3G22800.1	100.00	7	2e-35	AT3G22800
14172_PStI_305E40_NODE_1_L384															AT2G40770.1	45.83	72	2e-15	AT2G40770
Contig22068:14183_PStI_67/3_NODE_1_L494;13995_PStI_305E40_NODE_1_L370															AT2G17525.1	50.29	171	5e-45	AT2G17525
Contig7452:14206_PStI_305E40_NODE_1_L386;8761_PStI_67/3_NODE_1_L360															AT5G36930.2	43.66	142	1e-31	AT5G36930
Contig22077:14213_PStI_67/3_NODE_1_L357;14026_PStI_305E40_NODE_1_L213															AT1G15520.1	74.56	114	9e-46	AT1G15520
Contig1211:1422_SgrAI_305E40_NODE_1_L262;1363_SgrAI_67/3_NODE_1_L223;5523_PStI_305E40_NODE_1_L287															AT4G25250.1	36.25	160	2e-25	AT4G25250
Contig22080:14221_PStI_67/3_NODE_1_L294;14037_PStI_305E40_NODE_1_L265															AT2G30770.1	39.81	103	4e-20	AT2G30770
Contig7457:14225_PStI_305E40_NODE_1_L361;14407_PStI_67/3_NODE_1_L254															AT1G64830.1	46.83	126	2e-27	AT1G64830
14242_PStI_305E40_NODE_1_L239															AT1G12030.1	64.00	75	4e-23	AT1G12030
14246_PStI_67/3_NODE_1_L227	SmFL14J18W	100	175	0	9e-96										AT2G01570.1	63.77	69	1e-20	AT2G01570
Contig22094:14262_PStI_67/3_NODE_1_L330;14083_PStI_305E40_NODE_1_L237															AT1G04020.1	46.67	105	3e-22	AT1G04020
Contig7468:14273_PStI_305E40_NODE_1_L384;14453_PStI_67/3_NODE_1_L382															AT3G55200.1	90.68	118	1e-57	AT3G55200
14273_PStI_67/3_NODE_1_L215															AT5G67060.1	93.59	78	4e-36	AT5G67060
Contig7477:14291_PStI_305E40_NODE_1_L390;14475_PStI_67/3_NODE_1_L366															AT3G25440.1	47.50	80	3e-21	AT3G25440
143_PStI_67/3_NODE_1_L435	PST01K05A	100	401	0	0										AT3G28630.2	51.43	70	1e-16	AT3G28630
Contig22106:14300_PStI_67/3_NODE_1_L319;14120_PStI_305E40_NODE_1_L264	AE001K20C	100	117	0	5e-61										AT2G42950.1	70.21	47	3e-15	AT2G42950
14310_PStI_67/3_NODE_1_L401															AT3G44190.1	59.55	89	6e-27	AT3G44190
Contig22119:14338_PStI_67/3_NODE_1_L274;14156_PStI_305E40_NODE_1_L216	SmFL31M09W	100	131	0	2e-69										AT1G72650.2	48.91	92	9e-20	AT1G72650
14351_PStI_305E40_NODE_1_L448	OVS03E08A	100	470	0	0										AT2G22080.1	45.74	129	5e-22	AT2G22080
Contig7501:14358_PStI_305E40_NODE_1_L389;14550_PStI_67/3_NODE_1_L285															AT5G53110.1	40.82	98	3e-15	AT5G53110
Contig22128:14370_PStI_67/3_NODE_1_L432;14192_PStI_305E40_NODE_1_L335															AT2G18960.1	88.04	92	2e-57	AT2G18960
Contig7514:14396_PStI_305E40_NODE_1_L356;14590_PStI_67/3_NODE_1_L371															AT4G37170.1	69.78	139	3e-53	AT4G37170
Contig22141:14400_PStI_67/3_NODE_1_L435;14217_PStI_305E40_NODE_1_L370															AT4G01020.1	51.32	152	4e-37	AT4G01020
Contig7524:14419_PStI_305E40_NODE_1_L342;14617_PStI_67/3_NODE_1_L289															AT3G11080.1	44.63	121	5e-27	AT3G11080
Contig7532:14436_PStI_305E40_NODE_1_L389;14637_PStI_67/3_NODE_1_L403															AT2G36380.1	72.88	59	4e-23	AT2G36380
Contig22159:14436_PStI_67/3_NODE_1_L376;14251_PStI_305E40_NODE_1_L407															AT1G71090.1	63.09	149	1e-47	AT1G71090
14466_PStI_67/3_NODE_2_L254															AT2G39830.1	74.36	39	2e-20	AT2G39830
Contig22177:14479_PStI_67/3_NODE_1_L341;14294_PStI_305E40_NODE_1_L275															AT3G14470.1	39.82	113	7e-16	AT3G14470
Contig7554:14489_PStI_305E40_NODE_1_L284;14693_PStI_67/3_NODE_1_L250															AT3G26300.1	52.94	85	1e-21	AT3G26300
Contig1228:1450_SgrAI_305E40_NODE_1_L300;1393_SgrAI_67/3_NODE_1_L221															AT1G55120.2	51.24	121	2e-33	AT1G55120
14508_PStI_67/3_NODE_2_L223															AT2G14890.1	51.40	107	2e-20	AT2G14890
14525_PStI_67/3_NODE_1_L363															AT1G75640.1	44.88	127	2e-20	AT1G75640
Contig22206:14539_PStI_67/3_NODE_1_L382;14349_PStI_305E40_NODE_1_L299															AT1G70290.1	68.13	91	5e-32	AT1G70290
14541_PStI_67/3_NODE_1_L417	OVS03E08A	98.43	445	1	0										AT2G22080.1	48.82	127	2e-22	AT2G22080
Contig22212:14553_PStI_67/3_NODE_1_L424;14360_PStI_305E40_NODE_1_L354															AT3G10360.1	81.25	48	2e-28	AT3G10360
14566_PStI_305E40_NODE_1_L391															AT1G13980.1	76.11	113	3e-45	AT1G13980
Contig17138:1458_PStI_67/3_NODE_1_L445;1464_PStI_305E40_NODE_1_L336															AT3G54140.1	75.96	104	1e-41	AT3G54140
Contig7578:14583_PStI_305E40_NODE_1_L336;14792_PStI_67/3_NODE_1_L223															AT4G23160.1	47.57	103	3e-23	AT4G23160
1459_SgrAI_305E40_NODE_1_L206															AT5G51800.1	52.81	89	7e-18	AT5G51800
14599_PStI_67/3_NODE_1_L315															AT1G30570.1	50.00	114	1e-25	AT1G30570
Contig7584:14606_PStI_305E40_NODE_1_L307;14814_PStI_67/3_NODE_1_L333															AT1G12740.1	67.80	59	2e-18	AT1G12740
1463_SgrAI_305E40_NODE_1_L240															AT2G37880.1	67.03	91	8e-30	AT2G37880
14640_PStI_67/3_NODE_2_L299															AT4G31200.1	60.81	74	6e-19	AT4G31200
Contig7598:14642_PStI_305E40_NODE_1_L349;14848_PStI_67/3_NODE_1_L337															AT4G23160.1	43.20	125	1e-25	AT4G23160
Contig22247:14672_PStI_67/3_NODE_1_L364;14470_PStI_305E40_NODE_1_L340															AT1G08730.1	83.67	49	6e-31	AT1G08730
Contig7608:14676_PStI_305E40_NODE_1_L399;14885_PStI_67/3_NODE_1_L295															AT5G28500.1	61.59	138	6e-45	AT5G28500
Contig22257:14685_PStI_67/3_NODE_1_L445;14481_PStI_305E40_NODE_1_L321															AT5G15340.1	57.32	157	4e-47	AT5G15340
Contig7613:14697_PStI_305E40_NODE_1_L387;14909_PStI_67/3_NODE_1_L420						SGN-U282011	Potato	MATCHED predicted protein [Populus trichocarpa] >gi222868317|gb|EEF05448.1| predicted protein [Populus trichocarpa](evalue: 5e-11 ) AND MATCHED conserved hypothetical protein [Ricinus communis] >gi223528544|gb|EEF30567.1| conserved hypothetical protein [Ricinus communis] (evalue: 8e-11) AND MATCHED conserved hypothetical protein [Ricinus communis] >gi223528544|gb|EEF30567.1| conserved hypothetica…	gi|224140635|ref|XP_002323687.1| (5e-11)	None.	None.	90.18	326	2e-103	AT3G08600.1	55.83	163	4e-41	AT3G08600
Contig22267:14714_PStI_67/3_NODE_1_L431;14505_PStI_305E40_NODE_1_L335															AT3G05960.1	42.03	138	1e-21	AT3G05960
Contig22269:14717_PStI_67/3_NODE_1_L432;14507_PStI_305E40_NODE_1_L387															AT3G54460.1	57.93	145	5e-44	AT3G54460
Contig22270:14719_PStI_67/3_NODE_1_L444;14508_PStI_305E40_NODE_1_L368															AT4G31540.1	55.19	154	4e-44	AT4G31540
Contig7631:14753_PStI_305E40_NODE_1_L417;14966_PStI_67/3_NODE_1_L270															AT4G34050.1	54.29	70	5e-39	AT4G34050
Contig22301:14784_PStI_67/3_NODE_1_L345;14574_PStI_305E40_NODE_1_L291															AT2G34710.1	79.41	34	2e-20	AT2G34710
14816_PStI_305E40_NODE_1_L293															AT1G52780.1	50.49	103	4e-26	AT1G52780
Contig22321:14841_PStI_67/3_NODE_1_L419;14634_PStI_305E40_NODE_1_L355						SGN-U299047	Potato	None.	None.	None.	None.	93.68	174	1e-67	AT1G30520.1	66.67	51	2e-30	AT1G30520
Contig7662:14852_PStI_305E40_NODE_1_L269;15070_PStI_67/3_NODE_1_L323	SmFL26H20A	99.72	351	0	0										AT3G14067.1	66.98	106	3e-40	AT3G14067
Contig22341:14882_PStI_67/3_NODE_1_L414;12672_PStI_305E40_NODE_1_L323															AT4G36530.2	75.00	56	7e-18	AT4G36530
Contig7673:14885_PStI_305E40_NODE_1_L328;15101_PStI_67/3_NODE_1_L322															AT1G47710.1	54.31	116	3e-33	AT1G47710
14934_PStI_67/3_NODE_1_L254															AT4G27020.1	77.27	44	7e-18	AT4G27020
Contig22389:14979_PStI_67/3_NODE_1_L314;14765_PStI_305E40_NODE_1_L231	PER02G02F	99.5	201	1	1e-108										AT3G54060.2	46.02	113	3e-17	AT3G54060
Contig16547:15_PStI_67/3_NODE_2_L362;13_PStI_305E40_NODE_1_L284															AT5G60740.1	47.25	91	2e-15	AT5G60740
Contig7722:15012_PStI_305E40_NODE_1_L306;15226_PStI_67/3_NODE_1_L354															AT4G23160.1	39.08	87	3e-18	AT4G23160
15088_PStI_67/3_NODE_1_L343	CPA01H02A	99.73	365	1	0										AT3G50160.1	46.85	111	1e-20	AT3G50160
Contig17160:1510_PStI_67/3_NODE_1_L361;1508_PStI_305E40_NODE_2_L343															AT1G04650.1	48.51	134	1e-32	AT1G04650
Contig7755:15106_PStI_305E40_NODE_1_L230;15317_PStI_67/3_NODE_2_L249															AT5G59120.1	54.55	88	1e-18	AT5G59120
Contig22456:15146_PStI_67/3_NODE_1_L367;14931_PStI_305E40_NODE_1_L290															AT3G28345.1	57.81	128	9e-36	AT3G28345
Contig1264:1517_SgrAI_305E40_NODE_1_L268;1459_SgrAI_67/3_NODE_1_L168															AT1G71400.1	44.33	97	4e-17	AT1G71400
Contig22472:15181_PStI_67/3_NODE_1_L368;14969_PStI_305E40_NODE_1_L322															AT4G26620.1	37.59	141	3e-20	AT4G26620
1519_SgrAI_305E40_NODE_1_L259															AT4G27340.1	61.04	77	1e-19	AT4G27340
Contig7798:15204_PStI_305E40_NODE_1_L367;15414_PStI_67/3_NODE_1_L300															AT4G05120.1	67.92	53	5e-15	AT4G05120
15215_PStI_305E40_NODE_1_L227															AT5G58860.1	62.65	83	2e-29	AT5G58860
Contig7808:15233_PStI_305E40_NODE_1_L305;15446_PStI_67/3_NODE_1_L311															AT4G23160.1	48.57	105	7e-25	AT4G23160
Contig22494:15235_PStI_67/3_NODE_1_L277;15021_PStI_305E40_NODE_1_L242	SmFL22D19F	100	299	0	1e-169										AT2G26640.1	66.67	99	1e-38	AT2G26640
Contig22511:15278_PStI_67/3_NODE_1_L396;15065_PStI_305E40_NODE_1_L338															AT4G00800.1	41.54	130	2e-19	AT4G00800
15288_PStI_305E40_NODE_1_L278															AT4G39450.1	90.00	40	2e-17	AT4G39450
15297_PStI_305E40_NODE_1_L375															AT5G43745.1	80.39	51	3e-29	AT5G43745
15300_PStI_305E40_NODE_1_L412															AT3G46730.1	37.41	139	8e-19	AT3G46730
15301_PStI_67/3_NODE_1_L292															AT5G37180.1	65.79	76	1e-26	AT5G37180
Contig22526:15304_PStI_67/3_NODE_2_L314;15095_PStI_305E40_NODE_1_L283	SmFL22M12C	100	305	0	3e-173										AT4G22090.1	80.39	102	2e-46	AT4G22090
Contig22529:15312_PStI_67/3_NODE_1_L422;15101_PStI_305E40_NODE_1_L340															AT1G16360.1	63.11	103	8e-35	AT1G16360
Contig22548:15360_PStI_67/3_NODE_1_L376;15145_PStI_305E40_NODE_1_L343															AT1G62830.1	74.24	132	7e-52	AT1G62830
Contig7853:15361_PStI_305E40_NODE_1_L323;15578_PStI_67/3_NODE_1_L349															AT3G11460.1	61.29	124	4e-38	AT3G11460
Contig7857:15377_PStI_305E40_NODE_1_L362;15597_PStI_67/3_NODE_1_L366															AT3G52500.1	50.76	132	4e-37	AT3G52500
Contig22558:15389_PStI_67/3_NODE_1_L460;15177_PStI_305E40_NODE_1_L350															AT3G14470.1	39.76	166	4e-27	AT3G14470
Contig22559:15390_PStI_67/3_NODE_1_L314;15178_PStI_305E40_NODE_1_L264															AT5G20660.1	82.88	111	1e-50	AT5G20660
15404_PStI_305E40_NODE_1_L433															AT5G60250.1	53.61	97	2e-28	AT5G60250
1546_SgrAI_305E40_NODE_1_L254															AT1G64110.3	50.55	91	4e-17	AT1G64110
Contig22587:15467_PStI_67/3_NODE_1_L503;15254_PStI_305E40_NODE_1_L441															AT5G36790.2	76.19	42	2e-19	AT5G36790
15468_PStI_67/3_NODE_1_L442															AT5G66600.3	52.27	88	1e-27	AT5G66600
Contig7888:15475_PStI_305E40_NODE_1_L331;15694_PStI_67/3_NODE_1_L358															AT2G21710.1	68.92	74	2e-27	AT2G21710
Contig22594:15490_PStI_67/3_NODE_1_L472;15273_PStI_305E40_NODE_1_L266															AT5G43420.1	46.15	195	4e-36	AT5G43420
Contig7903:15506_PStI_305E40_NODE_1_L309;15731_PStI_67/3_NODE_1_L290															AT1G64960.1	41.23	114	6e-19	AT1G64960
Contig7912:15517_PStI_305E40_NODE_1_L409;15741_PStI_67/3_NODE_1_L402	LS002C24A	100	351	0	0										AT5G47830.1	69.23	52	1e-18	AT5G47830
Contig2755:1553_PStI_305E40_NODE_1_L382;1553_PStI_67/3_NODE_1_L295															AT3G14840.2	84.72	72	3e-30	AT3G14840
Contig7926:15545_PStI_305E40_NODE_1_L391;15774_PStI_67/3_NODE_1_L351															AT1G35710.1	54.73	148	7e-39	AT1G35710
Contig22616:15550_PStI_67/3_NODE_1_L415;15333_PStI_305E40_NODE_1_L223															AT3G09660.1	71.43	56	4e-16	AT3G09660
Contig7928:15552_PStI_305E40_NODE_1_L326;15780_PStI_67/3_NODE_1_L364															AT3G13900.1	82.81	64	1e-39	AT3G13900
Contig17177:1557_PStI_67/3_NODE_1_L360;1558_PStI_305E40_NODE_1_L364															AT2G48060.1	54.48	134	1e-28	AT2G48060
Contig7941:15580_PStI_305E40_NODE_1_L415;15811_PStI_67/3_NODE_1_L398															AT5G50950.1	83.87	31	1e-17	AT5G50950
Contig7945:15587_PStI_305E40_NODE_1_L348;15819_PStI_67/3_NODE_1_L270															AT4G36180.1	53.28	122	3e-27	AT4G36180
Contig22642:15615_PStI_67/3_NODE_1_L419;15397_PStI_305E40_NODE_1_L320															ATMG00810.1	39.31	145	1e-24	ATMG00810
Contig7958:15627_PStI_305E40_NODE_1_L293;15861_PStI_67/3_NODE_1_L297															AT4G36010.2	65.45	110	3e-38	AT4G36010
Contig2759:1563_PStI_305E40_NODE_1_L381;1563_PStI_67/3_NODE_1_L359															AT4G31540.1	47.53	162	6e-46	AT4G31540
Contig22652:15635_PStI_67/3_NODE_1_L374;15415_PStI_305E40_NODE_1_L311															AT5G61480.1	49.61	129	1e-32	AT5G61480
Contig22657:15647_PStI_67/3_NODE_1_L398;15426_PStI_305E40_NODE_1_L339															AT3G30530.1	68.81	109	2e-36	AT3G30530
Contig22658:15649_PStI_67/3_NODE_1_L352;15429_PStI_305E40_NODE_1_L290															AT5G24320.1	50.79	126	1e-32	AT5G24320
15665_PStI_305E40_NODE_1_L402															ATCG00020.1	68.75	64	6e-24	ATCG00020
Contig7980:15674_PStI_305E40_NODE_1_L283;15907_PStI_67/3_NODE_1_L340															AT5G04780.1	49.58	119	8e-33	AT5G04780
Contig7983:15678_PStI_305E40_NODE_1_L249;15913_PStI_67/3_NODE_1_L274															AT1G71770.1	54.08	98	1e-22	AT1G71770
Contig22680:15687_PStI_67/3_NODE_1_L299;15469_PStI_305E40_NODE_1_L249															AT3G08530.1	82.50	40	9e-15	AT3G08530
Contig7987:15693_PStI_305E40_NODE_1_L346;15928_PStI_67/3_NODE_1_L335															AT2G05120.1	55.17	116	1e-33	AT2G05120
Contig22684:15698_PStI_67/3_NODE_1_L401;15478_PStI_305E40_NODE_1_L365															AT2G02750.1	53.85	143	5e-40	AT2G02750
Contig7991:15700_PStI_305E40_NODE_1_L464;15935_PStI_67/3_NODE_1_L456															AT2G34930.1	38.51	161	2e-23	AT2G34930
Contig7993:15702_PStI_305E40_NODE_1_L354;15938_PStI_67/3_NODE_1_L348															AT2G46110.1	95.77	71	4e-31	AT2G46110
Contig17182:1571_PStI_67/3_NODE_1_L343;1572_PStI_305E40_NODE_1_L311															AT1G32450.1	75.73	103	1e-38	AT1G32450
Contig8003:15724_PStI_305E40_NODE_1_L370;15963_PStI_67/3_NODE_1_L282															AT2G16920.1	74.45	137	3e-58	AT2G16920
Contig8008:15738_PStI_305E40_NODE_1_L374;15976_PStI_67/3_NODE_1_L356															AT4G17895.1	55.26	76	6e-19	AT4G17895
Contig8018:15757_PStI_305E40_NODE_1_L340;15995_PStI_67/3_NODE_1_L390															AT4G34490.1	94.74	19	4e-15	AT4G34490
15771_PStI_305E40_NODE_1_L378															ATMG00810.1	39.44	71	4e-16	ATMG00810
Contig22710:15795_PStI_67/3_NODE_1_L322;15566_PStI_305E40_NODE_1_L330															AT1G07390.3	50.00	106	4e-23	AT1G07390
15802_PStI_67/3_NODE_1_L351															AT3G22400.1	57.14	77	5e-20	AT3G22400
Contig8044:15808_PStI_305E40_NODE_1_L360;16042_PStI_67/3_NODE_1_L323															AT3G48250.1	60.61	132	6e-44	AT3G48250
Contig1301:1581_SgrAI_305E40_NODE_1_L158;1881_SgrAI_305E40_NODE_1_L203;1787_SgrAI_67/3_NODE_2_L127															AT5G42650.1	52.38	84	8e-24	AT5G42650
Contig8059:15843_PStI_305E40_NODE_1_L420;16077_PStI_67/3_NODE_1_L417															AT2G16920.1	40.45	178	5e-30	AT2G16920
Contig22733:15855_PStI_67/3_NODE_1_L416;15619_PStI_305E40_NODE_1_L330															AT1G73590.1	47.53	162	4e-31	AT1G73590
Contig8066:15866_PStI_305E40_NODE_1_L450;16101_PStI_67/3_NODE_1_L462															AT4G30100.1	82.69	156	7e-76	AT4G30100
Contig22746:15884_PStI_67/3_NODE_1_L361;15650_PStI_305E40_NODE_1_L324															AT2G28260.1	74.39	82	1e-33	AT2G28260
Contig22748:15891_PStI_67/3_NODE_2_L290;15656_PStI_305E40_NODE_1_L281															AT2G19480.1	78.13	32	2e-17	AT2G19480
15898_PStI_305E40_NODE_1_L206															AT4G20860.1	47.95	73	2e-16	AT4G20860
1590_SgrAI_305E40_NODE_1_L261															AT4G35790.1	71.58	95	2e-35	AT4G35790
15901_PStI_305E40_NODE_1_L492															AT1G13920.1	48.44	64	2e-16	AT1G13920
Contig8076:15908_PStI_305E40_NODE_1_L348;16152_PStI_67/3_NODE_1_L356															AT4G19820.1	53.62	69	2e-16	AT4G19820
15920_PStI_67/3_NODE_1_L435															AT2G24130.1	60.64	94	1e-26	AT2G24130
Contig8085:15927_PStI_305E40_NODE_1_L324;16169_PStI_67/3_NODE_1_L382															AT3G06920.1	71.32	136	1e-55	AT3G06920
Contig22769:15958_PStI_67/3_NODE_1_L301;15718_PStI_305E40_NODE_1_L307															AT1G29200.3	62.03	79	3e-20	AT1G29200
Contig8103:15974_PStI_305E40_NODE_1_L360;16219_PStI_67/3_NODE_1_L356															AT1G17580.1	37.04	81	1e-15	AT1G17580
15974_PStI_67/3_NODE_1_L292															AT5G66740.1	72.28	101	2e-37	AT5G66740
Contig22780:15982_PStI_67/3_NODE_1_L516;15745_PStI_305E40_NODE_1_L330															AT2G05920.1	33.87	186	1e-21	AT2G05920
Contig22786:16001_PStI_67/3_NODE_1_L382;15760_PStI_305E40_NODE_1_L292															AT1G71390.1	37.31	134	1e-17	AT1G71390
Contig8117:16002_PStI_305E40_NODE_1_L350;16244_PStI_67/3_NODE_1_L337															AT3G53150.1	40.85	142	8e-27	AT3G53150
Contig8124:16019_PStI_305E40_NODE_1_L432;16263_PStI_67/3_NODE_1_L460															AT3G53380.1	83.55	152	3e-69	AT3G53380
Contig22793:16027_PStI_67/3_NODE_1_L418;15791_PStI_305E40_NODE_1_L229															AT5G51280.1	73.58	53	2e-17	AT5G51280
Contig8128:16028_PStI_305E40_NODE_1_L434;16272_PStI_67/3_NODE_1_L444															AT4G02750.1	36.31	168	1e-28	AT4G02750
Contig22802:16062_PStI_67/3_NODE_1_L362;15827_PStI_305E40_NODE_1_L355															AT5G06680.1	75.94	133	4e-54	AT5G06680
Contig22813:16088_PStI_67/3_NODE_1_L513;15855_PStI_305E40_NODE_1_L341															AT1G49720.1	63.93	61	7e-16	AT1G49720
Contig8159:16105_PStI_305E40_NODE_1_L321;16357_PStI_67/3_NODE_1_L295															AT1G19220.1	56.00	100	2e-24	AT1G19220
Contig8171:16134_PStI_305E40_NODE_1_L364;16389_PStI_67/3_NODE_1_L393															AT1G30290.1	65.99	147	4e-59	AT1G30290
Contig22831:16134_PStI_67/3_NODE_1_L368;15895_PStI_305E40_NODE_1_L301															AT3G08900.1	76.00	100	3e-45	AT3G08900
Contig22834:16140_PStI_67/3_NODE_1_L343;15899_PStI_305E40_NODE_1_L331															AT1G04580.1	68.89	90	3e-33	AT1G04580
Contig8174:16153_PStI_305E40_NODE_1_L372;16409_PStI_67/3_NODE_1_L288															AT5G38260.1	65.82	79	1e-26	AT5G38260
Contig8177:16158_PStI_305E40_NODE_1_L440;16414_PStI_67/3_NODE_1_L364	SmFL12P19W	100	332	0	0										AT3G59420.1	69.79	96	4e-35	AT3G59420
Contig2784:1616_PStI_305E40_NODE_1_L298;1616_PStI_67/3_NODE_1_L224															AT5G02880.1	47.83	92	9e-18	AT5G02880
Contig8184:16183_PStI_305E40_NODE_1_L364;16439_PStI_67/3_NODE_1_L301															AT5G22470.1	51.47	68	8e-16	AT5G22470
16188_PStI_67/3_NODE_1_L279															AT5G20320.1	94.23	52	4e-25	AT5G20320
Contig8187:16189_PStI_305E40_NODE_1_L363;16446_PStI_67/3_NODE_1_L320															AT4G22590.1	65.12	43	2e-15	AT4G22590
Contig22858:16199_PStI_67/3_NODE_1_L384;15956_PStI_305E40_NODE_1_L279															AT3G01840.1	41.73	139	2e-23	AT3G01840
Contig2238:162_PStI_305E40_NODE_1_L316;168_PStI_67/3_NODE_1_L325	SmFL31H09C	100	374	0	0										AT3G11810.1	43.55	124	1e-20	AT3G11810
Contig8196:16206_PStI_305E40_NODE_1_L311;16462_PStI_67/3_NODE_1_L327															AT3G14470.1	35.24	105	2e-15	AT3G14470
Contig8198:16208_PStI_305E40_NODE_1_L290;16464_PStI_67/3_NODE_1_L253															AT3G47700.1	69.86	73	6e-24	AT3G47700
1621_SgrAI_67/3_NODE_1_L345															AT3G58630.1	57.65	85	2e-23	AT3G58630
Contig8199:16215_PStI_305E40_NODE_1_L391;16473_PStI_67/3_NODE_1_L402															AT5G20280.1	82.61	69	8e-28	AT5G20280
16226_PStI_67/3_NODE_1_L408															AT1G20960.1	84.62	143	3e-68	AT1G20960
Contig22868:16243_PStI_67/3_NODE_1_L406;16001_PStI_305E40_NODE_1_L340															AT2G35050.1	46.27	134	4e-26	AT2G35050
Contig22881:16276_PStI_67/3_NODE_1_L355;16032_PStI_305E40_NODE_1_L301															AT1G13130.1	56.00	125	9e-35	AT1G13130
Contig22883:16284_PStI_67/3_NODE_1_L389;16039_PStI_305E40_NODE_1_L425															AT3G53960.1	67.19	128	3e-43	AT3G53960
16301_PStI_305E40_NODE_4_L233															AT5G56040.2	46.99	83	2e-15	AT5G56040
16308_PStI_305E40_NODE_1_L292															AT1G35710.1	42.72	103	1e-17	AT1G35710
Contig22900:16328_PStI_67/3_NODE_1_L489;16077_PStI_305E40_NODE_1_L342															AT2G24130.1	46.11	167	2e-35	AT2G24130
Contig22901:16329_PStI_67/3_NODE_1_L396;16078_PStI_305E40_NODE_1_L352															AT5G41770.1	40.31	129	2e-15	AT5G41770
1633_PStI_67/3_NODE_1_L344															AT4G23160.1	39.78	93	1e-15	AT4G23160
Contig1331:1635_SgrAI_305E40_NODE_1_L209;1560_SgrAI_67/3_NODE_1_L94															AT5G48060.1	67.09	79	8e-27	AT5G48060
16361_PStI_305E40_NODE_1_L448															AT4G23160.1	44.55	101	3e-24	AT4G23160
Contig8255:16371_PStI_305E40_NODE_1_L373;16629_PStI_67/3_NODE_1_L379															AT3G26290.1	56.12	139	1e-41	AT3G26290
16377_PStI_305E40_NODE_1_L428															AT4G23160.1	42.31	104	1e-16	AT4G23160
Contig22925:16392_PStI_67/3_NODE_1_L371;16135_PStI_305E40_NODE_1_L260	LS502E04W	99.21	379	3	0										AT1G34420.1	51.43	105	8e-24	AT1G34420
Contig8269:16402_PStI_305E40_NODE_1_L393;16662_PStI_67/3_NODE_1_L329															AT1G74800.1	65.94	138	1e-47	AT1G74800
Contig22937:16411_PStI_67/3_NODE_1_L406;16154_PStI_305E40_NODE_1_L355															AT5G56040.2	76.76	142	3e-59	AT5G56040
Contig8278:16428_PStI_305E40_NODE_1_L294;16689_PStI_67/3_NODE_1_L266															AT3G54280.1	47.25	91	3e-16	AT3G54280
Contig8279:16429_PStI_305E40_NODE_1_L304;16690_PStI_67/3_NODE_1_L311	MLF06C05A	99.57	235	1	6e-129										AT5G46170.1	56.74	141	9e-36	AT5G46170
Contig22947:16433_PStI_67/3_NODE_1_L458;16177_PStI_305E40_NODE_2_L323															AT3G48820.1	93.10	29	8e-23	AT3G48820
Contig2800:1644_PStI_305E40_NODE_1_L294;1647_PStI_67/3_NODE_1_L228															AT2G13680.1	75.61	41	3e-26	AT2G13680
Contig8285:16443_PStI_305E40_NODE_1_L439;16705_PStI_67/3_NODE_1_L382															AT5G54510.1	68.14	113	6e-48	AT5G54510
16473_PStI_305E40_NODE_1_L313															AT3G12500.1	68.57	70	3e-22	AT3G12500
16478_PStI_305E40_NODE_1_L431															AT4G04890.1	74.36	39	5e-19	AT4G04890
Contig22976:16510_PStI_67/3_NODE_1_L334;16256_PStI_305E40_NODE_1_L317															AT5G55960.1	58.12	117	6e-35	AT5G55960
Contig22978:16517_PStI_67/3_NODE_1_L392;16262_PStI_305E40_NODE_1_L398															AT2G05710.1	84.21	38	6e-24	AT2G05710
Contig22980:16521_PStI_67/3_NODE_1_L348;16265_PStI_305E40_NODE_1_L256															AT3G54870.1	62.50	72	9e-22	AT3G54870
16524_PStI_305E40_NODE_1_L436															AT4G38600.1	92.13	89	2e-40	AT4G38600
16527_PStI_305E40_NODE_1_L370															AT5G67360.1	44.17	120	3e-22	AT5G67360
Contig2805:1654_PStI_305E40_NODE_1_L339;1654_PStI_67/3_NODE_1_L303															AT2G24710.1	46.67	75	9e-16	AT2G24710
Contig8327:16553_PStI_305E40_NODE_1_L402;16812_PStI_67/3_NODE_1_L322															AT2G29110.1	41.04	134	4e-27	AT2G29110
Contig8332:16566_PStI_305E40_NODE_1_L410;13342_PStI_67/3_NODE_1_L393															AT5G13210.1	70.83	144	4e-57	AT5G13210
16592_PStI_305E40_NODE_1_L260															AT5G55960.1	58.06	93	2e-24	AT5G55960
Contig8340:16594_PStI_305E40_NODE_1_L349;16849_PStI_67/3_NODE_1_L407															AT1G77860.1	42.14	140	2e-24	AT1G77860
Contig23016:16606_PStI_67/3_NODE_1_L294;16347_PStI_305E40_NODE_1_L254															AT1G64300.2	51.82	110	1e-28	AT1G64300
16618_PStI_67/3_NODE_1_L202															AT4G15890.1	50.68	73	1e-15	AT4G15890
Contig23021:16621_PStI_67/3_NODE_1_L386;16362_PStI_305E40_NODE_1_L347															AT3G03790.2	72.88	59	6e-23	AT3G03790
16644_PStI_305E40_NODE_1_L286						SGN-U106493	Lycopersicon esculentum demethylated #1	None.	None.	None.	None.	100	181	3e-98	ATCG01300.1	98.28	58	9e-28	ATCG01300
Contig8363:16649_PStI_305E40_NODE_1_L202;16908_PStI_67/3_NODE_1_L236															AT5G20950.2	70.11	87	3e-31	AT5G20950
16722_PStI_305E40_NODE_1_L303															AT3G46730.1	37.61	109	1e-18	AT3G46730
16744_PStI_67/3_NODE_1_L262															AT3G47090.1	56.18	89	2e-22	AT3G47090
Contig8400:16746_PStI_305E40_NODE_1_L327;16998_PStI_67/3_NODE_1_L329															AT3G62700.1	77.78	108	7e-47	AT3G62700
16777_PStI_305E40_NODE_1_L270															AT2G17930.1	89.58	96	3e-46	AT2G17930
16788_PStI_67/3_NODE_1_L247															AT5G61990.1	41.98	81	3e-15	AT5G61990
Contig23101:16838_PStI_67/3_NODE_1_L403;16583_PStI_305E40_NODE_1_L310															AT4G13620.1	78.16	87	2e-35	AT4G13620
Contig23106:16853_PStI_67/3_NODE_1_L340;16597_PStI_305E40_NODE_1_L268															AT4G27300.1	82.35	51	2e-19	AT4G27300
16865_PStI_67/3_NODE_1_L330															AT1G05490.1	54.95	91	4e-22	AT1G05490
Contig23109:16868_PStI_67/3_NODE_1_L354;16610_PStI_305E40_NODE_1_L280															AT3G13610.1	56.00	125	5e-41	AT3G13610
Contig8459:16936_PStI_305E40_NODE_2_L370;17185_PStI_67/3_NODE_1_L264															AT5G55950.1	62.83	113	2e-32	AT5G55950
16978_PStI_305E40_NODE_1_L349															AT2G46560.1	42.11	114	1e-22	AT2G46560
Contig23156:16988_PStI_67/3_NODE_1_L442;16739_PStI_305E40_NODE_1_L387															AT4G39080.1	72.62	84	3e-29	AT4G39080
16992_PStI_67/3_NODE_1_L327															AT4G14820.1	36.36	66	3e-17	AT4G14820
Contig6:17_SgrAI_67/3_NODE_1_L165;18_SgrAI_305E40_NODE_1_L202	PER03E13W	100	249	0	6e-140										AT2G45750.1	79.27	82	1e-37	AT2G45750
Contig8486:17019_PStI_305E40_NODE_1_L339;17273_PStI_67/3_NODE_1_L375															AT5G02140.1	72.59	135	5e-59	AT5G02140
Contig23182:17059_PStI_67/3_NODE_1_L295;16808_PStI_305E40_NODE_1_L273															AT2G22420.1	83.81	105	1e-50	AT2G22420
Contig2829:1706_PStI_305E40_NODE_1_L397;1709_PStI_67/3_NODE_1_L344															AT1G23180.1	61.67	120	3e-37	AT1G23180
17067_PStI_67/3_NODE_1_L342															AT5G23110.1	71.90	121	1e-46	AT5G23110
Contig23199:17103_PStI_67/3_NODE_1_L386;16852_PStI_305E40_NODE_1_L348															AT1G51450.1	46.40	125	2e-18	AT1G51450
Contig8519:17112_PStI_305E40_NODE_1_L419;17360_PStI_67/3_NODE_1_L337															AT1G19850.1	64.04	114	1e-35	AT1G19850
Contig2833:1713_PStI_305E40_NODE_1_L362;1716_PStI_67/3_NODE_1_L298															AT4G01470.1	78.69	61	1e-25	AT4G01470
Contig8525:17134_PStI_305E40_NODE_1_L404;17383_PStI_67/3_NODE_1_L384															AT4G20140.1	48.31	89	7e-19	AT4G20140
Contig8529:17141_PStI_305E40_NODE_1_L398;17392_PStI_67/3_NODE_1_L299															AT5G13640.1	74.83	143	3e-58	AT5G13640
Contig23215:17147_PStI_67/3_NODE_1_L449;16895_PStI_305E40_NODE_1_L287															AT1G74190.1	41.51	159	8e-21	AT1G74190
Contig8534:17151_PStI_305E40_NODE_1_L429;17401_PStI_67/3_NODE_1_L358															AT5G52820.1	82.76	29	9e-15	AT5G52820
17169_PStI_305E40_NODE_1_L279															AT1G60530.1	82.81	64	1e-28	AT1G60530
Contig23229:17174_PStI_67/3_NODE_1_L321;16926_PStI_305E40_NODE_2_L218															AT2G26170.2	63.24	68	1e-16	AT2G26170
1720_SgrAI_305E40_NODE_1_L230															AT5G65910.1	58.33	48	4e-16	AT5G65910
Contig8552:17209_PStI_305E40_NODE_1_L403;17450_PStI_67/3_NODE_1_L297															AT1G66950.1	70.37	54	2e-16	AT1G66950
Contig23246:17211_PStI_67/3_NODE_1_L264;16959_PStI_305E40_NODE_1_L284															AT1G02520.1	87.23	47	2e-28	AT1G02520
17221_PStI_67/3_NODE_1_L376															AT1G63440.1	61.72	128	2e-39	AT1G63440
17228_PStI_67/3_NODE_1_L200															AT1G64530.1	76.71	73	7e-33	AT1G64530
Contig8573:17263_PStI_305E40_NODE_1_L352;17509_PStI_67/3_NODE_1_L347															AT1G48400.1	100.00	8	2e-44	AT1G48400
Contig256:1727_SgrAI_67/3_NODE_1_L269;1782_SgrAI_305E40_NODE_1_L263															AT5G40720.1	50.96	104	1e-23	AT5G40720
Contig8589:17302_PStI_305E40_NODE_1_L386;17547_PStI_67/3_NODE_1_L352															AT5G18910.1	44.83	116	2e-23	AT5G18910
Contig8607:17343_PStI_305E40_NODE_1_L257;17597_PStI_67/3_NODE_1_L200															AT5G53460.1	51.09	92	2e-16	AT5G53460
Contig23301:17345_PStI_67/3_NODE_1_L448;17097_PStI_305E40_NODE_1_L355	SmFL15E08W	100	298	0	7e-169										AT5G58480.1	68.37	98	6e-35	AT5G58480
Contig17232:1735_PStI_67/3_NODE_1_L357;1735_PStI_305E40_NODE_1_L314															AT2G33100.1	85.00	60	2e-27	AT2G33100
Contig8631:17403_PStI_305E40_NODE_1_L308;17663_PStI_67/3_NODE_1_L329															AT4G23160.1	48.80	125	3e-29	AT4G23160
Contig8634:17410_PStI_305E40_NODE_1_L466;17670_PStI_67/3_NODE_1_L275															AT3G61690.1	34.57	162	1e-17	AT3G61690
Contig8636:17417_PStI_305E40_NODE_1_L402;17679_PStI_67/3_NODE_1_L312															AT5G01270.1	58.33	96	4e-21	AT5G01270
Contig23330:17417_PStI_67/3_NODE_1_L432;17170_PStI_305E40_NODE_1_L312															AT4G33220.1	70.20	151	2e-64	AT4G33220
Contig8640:17427_PStI_305E40_NODE_1_L392;17688_PStI_67/3_NODE_1_L331															AT4G18670.1	39.23	130	6e-16	AT4G18670
Contig2841:1743_PStI_305E40_NODE_1_L300;1740_PStI_67/3_NODE_1_L261															AT3G02050.1	73.91	92	5e-37	AT3G02050
1743_SgrAI_305E40_NODE_1_L214															AT3G25210.1	73.75	80	4e-31	AT3G25210
Contig8641:17430_PStI_305E40_NODE_1_L430;17690_PStI_67/3_NODE_1_L331															AT5G60640.2	46.53	101	9e-24	AT5G60640
Contig8646:17446_PStI_305E40_NODE_1_L389;17706_PStI_67/3_NODE_1_L303															ATMG00810.1	42.55	94	4e-16	ATMG00810
Contig1387:1745_SgrAI_305E40_NODE_2_L172;1660_SgrAI_67/3_NODE_3_L100															AT5G15110.1	69.64	56	4e-19	AT5G15110
17453_PStI_67/3_NODE_1_L425															AT1G69480.1	49.06	53	1e-16	AT1G69480
17454_PStI_67/3_NODE_1_L434															AT2G17140.1	58.67	150	2e-51	AT2G17140
Contig23345:17458_PStI_67/3_NODE_1_L433;17217_PStI_305E40_NODE_1_L344	RBW01D03C	100	351	0	0										AT5G25190.1	55.34	103	1e-22	AT5G25190
Contig8656:17474_PStI_305E40_NODE_1_L407;17733_PStI_67/3_NODE_1_L245															AT2G34930.1	36.44	118	1e-16	AT2G34930
Contig8665:17491_PStI_305E40_NODE_1_L396;17747_PStI_67/3_NODE_2_L361															AT3G24240.1	44.78	134	1e-28	AT3G24240
1750_SgrAI_67/3_NODE_1_L148															AT3G22800.1	87.50	8	2e-36	AT3G22800
Contig23361:17508_PStI_67/3_NODE_1_L372;17262_PStI_305E40_NODE_1_L343															AT1G03060.1	71.53	137	3e-52	AT1G03060
Contig23367:17522_PStI_67/3_NODE_1_L337;17276_PStI_305E40_NODE_1_L218															AT1G64950.1	50.41	121	1e-31	AT1G64950
17527_PStI_67/3_NODE_1_L371															AT2G03270.1	76.14	88	2e-33	AT2G03270
Contig23369:17529_PStI_67/3_NODE_1_L331;17282_PStI_305E40_NODE_1_L287															AT5G40170.1	53.15	111	4e-27	AT5G40170
17561_PStI_305E40_NODE_1_L418															AT1G09600.1	84.44	45	7e-18	AT1G09600
Contig23384:17565_PStI_67/3_NODE_1_L416;17317_PStI_305E40_NODE_1_L373															AT5G64600.1	75.68	74	6e-28	AT5G64600
17575_PStI_305E40_NODE_1_L442															AT5G46330.1	43.33	150	2e-28	AT5G46330
Contig8689:17576_PStI_305E40_NODE_1_L269;17827_PStI_67/3_NODE_1_L283															AT2G02750.1	50.49	103	3e-25	AT2G02750
Contig23392:17589_PStI_67/3_NODE_1_L340;17336_PStI_305E40_NODE_1_L325															AT3G46530.1	41.67	120	2e-17	AT3G46530
Contig8697:17603_PStI_305E40_NODE_1_L354;17853_PStI_67/3_NODE_1_L308															AT4G00990.1	41.79	134	2e-20	AT4G00990
Contig2848:1761_PStI_305E40_NODE_1_L241;1755_PStI_67/3_NODE_2_L211															AT5G09530.1	55.68	88	3e-24	AT5G09530
17610_PStI_305E40_NODE_1_L293															AT5G16300.3	67.33	101	2e-38	AT5G16300
Contig23405:17620_PStI_67/3_NODE_1_L422;17365_PStI_305E40_NODE_1_L269															AT2G26910.1	64.91	57	3e-15	AT2G26910
Contig8709:17638_PStI_305E40_NODE_1_L312;17888_PStI_67/3_NODE_1_L233															AT5G08560.2	60.67	89	3e-25	AT5G08560
Contig23412:17645_PStI_67/3_NODE_1_L409;17388_PStI_305E40_NODE_1_L305															AT1G47890.1	40.83	169	2e-23	AT1G47890
Contig8718:17662_PStI_305E40_NODE_1_L319;17911_PStI_67/3_NODE_1_L259															AT4G14920.1	61.34	119	5e-35	AT4G14920
Contig23425:17669_PStI_67/3_NODE_1_L366;17409_PStI_305E40_NODE_1_L321															AT2G40720.1	55.81	129	6e-41	AT2G40720
Contig23426:17676_PStI_67/3_NODE_1_L449;17415_PStI_305E40_NODE_1_L293															AT3G14470.1	40.27	149	1e-27	AT3G14470
Contig1399:1769_SgrAI_305E40_NODE_1_L79;1682_SgrAI_67/3_NODE_1_L170															AT1G80440.1	62.86	70	2e-23	AT1G80440
Contig23432:17692_PStI_67/3_NODE_1_L383;17432_PStI_305E40_NODE_1_L328															AT5G59520.1	52.63	95	7e-21	AT5G59520
Contig23435:17696_PStI_67/3_NODE_1_L298;17436_PStI_305E40_NODE_1_L266															AT1G07160.1	74.19	62	1e-20	AT1G07160
17712_PStI_305E40_NODE_1_L329															AT1G77320.1	56.38	94	5e-28	AT1G77320
Contig8737:17715_PStI_305E40_NODE_1_L408;17973_PStI_67/3_NODE_1_L265															AT2G05920.1	55.78	147	5e-42	AT2G05920
Contig2851:1772_PStI_305E40_NODE_1_L428;1768_PStI_67/3_NODE_1_L277															AT1G80350.1	40.91	176	1e-23	AT1G80350
Contig8739:17721_PStI_305E40_NODE_1_L259;17978_PStI_67/3_NODE_1_L294															AT2G16630.1	54.74	95	4e-23	AT2G16630
Contig23447:17722_PStI_67/3_NODE_1_L345;17464_PStI_305E40_NODE_1_L339															AT1G53270.1	64.75	122	2e-38	AT1G53270
Contig8741:17725_PStI_305E40_NODE_1_L340;17982_PStI_67/3_NODE_1_L360															AT1G12650.4	62.50	136	1e-46	AT1G12650
Contig2852:1773_PStI_305E40_NODE_1_L353;1769_PStI_67/3_NODE_1_L297															AT3G46530.1	40.00	110	5e-16	AT3G46530
Contig8749:17733_PStI_305E40_NODE_1_L360;17991_PStI_67/3_NODE_1_L369	SmFL39P13A	100	414	0	0										AT1G04520.1	54.29	140	3e-42	AT1G04520
Contig8750:17735_PStI_305E40_NODE_1_L356;17995_PStI_67/3_NODE_1_L270	SmFL27P15C	100	123	0	2e-64										AT3G26440.2	44.55	101	1e-20	AT3G26440
Contig23460:17752_PStI_67/3_NODE_1_L489;17497_PStI_305E40_NODE_1_L329															AT3G50310.1	51.00	100	4e-28	AT3G50310
Contig1403:1777_SgrAI_305E40_NODE_1_L195;1690_SgrAI_67/3_NODE_1_L185	SmFL18P09A	100	117	0	3e-61										AT1G09970.2	66.67	75	8e-24	AT1G09970
Contig8765:17777_PStI_305E40_NODE_1_L391;18037_PStI_67/3_NODE_1_L315															AT1G24460.1	41.13	141	5e-27	AT1G24460
Contig1404:1778_SgrAI_305E40_NODE_1_L249;1689_SgrAI_67/3_NODE_1_L219															AT1G69020.1	56.25	80	2e-26	AT1G69020
17783_PStI_67/3_NODE_1_L447															AT5G45275.1	52.90	155	9e-43	AT5G45275
Contig23476:17791_PStI_67/3_NODE_1_L395;17537_PStI_305E40_NODE_1_L275															AT1G62330.1	77.59	58	3e-23	AT1G62330
Contig2856:1783_PStI_305E40_NODE_1_L338;1777_PStI_67/3_NODE_1_L332															AT5G01270.1	70.29	138	3e-54	AT5G01270
Contig23503:17848_PStI_67/3_NODE_1_L295;17598_PStI_305E40_NODE_1_L275															AT4G10770.1	84.13	63	4e-29	AT4G10770
Contig8803:17881_PStI_305E40_NODE_1_L408;18151_PStI_67/3_NODE_1_L266															AT5G14850.2	61.64	73	8e-20	AT5G14850
Contig23524:17905_PStI_67/3_NODE_1_L406;17656_PStI_305E40_NODE_1_L317															AT1G16480.1	57.04	142	4e-46	AT1G16480
Contig8816:17906_PStI_305E40_NODE_1_L392;18179_PStI_67/3_NODE_1_L327															AT3G55160.1	65.71	140	1e-50	AT3G55160
17906_PStI_67/3_NODE_1_L442															AT1G03230.1	44.30	79	1e-15	AT1G03230
Contig267:1794_SgrAI_67/3_NODE_1_L133;1891_SgrAI_305E40_NODE_1_L217;1794_SgrAI_67/3_NODE_2_L108						SGN-U590489	tomato	None.	None.	None.	None.	92.31	260	1e-97	AT3G50980.1	66.22	74	1e-16	AT3G50980
Contig23534:17944_PStI_67/3_NODE_1_L330;17690_PStI_305E40_NODE_1_L264															AT5G60390.3	68.57	70	9e-27	AT5G60390
Contig8831:17948_PStI_305E40_NODE_1_L360;23178_PStI_67/3_NODE_1_L303;18218_PStI_67/3_NODE_1_L312															AT1G06620.1	49.28	138	2e-34	AT1G06620
Contig8845:17976_PStI_305E40_NODE_1_L434;18244_PStI_67/3_NODE_1_L261															AT4G23160.1	43.59	156	4e-28	AT4G23160
Contig1416:1800_SgrAI_305E40_NODE_1_L244;1708_SgrAI_67/3_NODE_1_L175															AT1G55120.2	63.86	83	1e-26	AT1G55120
Contig23551:18001_PStI_67/3_NODE_1_L306;17743_PStI_305E40_NODE_1_L257															AT1G78060.1	54.63	108	1e-28	AT1G78060
Contig8863:18034_PStI_305E40_NODE_1_L381;18301_PStI_67/3_NODE_1_L404															AT3G43300.1	63.37	101	1e-33	AT3G43300
Contig2868:1804_PStI_305E40_NODE_1_L356;1799_PStI_67/3_NODE_1_L398															AT1G58250.1	65.00	140	7e-49	AT1G58250
Contig8866:18041_PStI_305E40_NODE_1_L377;18307_PStI_67/3_NODE_1_L380															AT1G79000.1	41.48	135	6e-25	AT1G79000
18053_PStI_67/3_NODE_1_L419															AT5G47690.3	67.31	52	3e-17	AT5G47690
Contig23572:18055_PStI_67/3_NODE_1_L381;17793_PStI_305E40_NODE_1_L367															AT3G18050.1	66.00	100	4e-36	AT3G18050
18056_PStI_67/3_NODE_1_L267	CAL01D17C	100	287	0	2e-162										AT5G15900.1	77.08	48	2e-18	AT5G15900
18073_PStI_67/3_NODE_1_L385															AT4G32650.1	55.36	56	3e-15	AT4G32650
18094_PStI_67/3_NODE_1_L337															AT4G23160.1	40.37	109	5e-18	AT4G23160
Contig2244:181_PStI_305E40_NODE_1_L319;190_PStI_67/3_NODE_1_L288															AT1G78830.1	47.37	114	2e-23	AT1G78830
Contig8893:18102_PStI_305E40_NODE_1_L208;18370_PStI_67/3_NODE_2_L203															AT2G38110.1	55.13	78	3e-20	AT2G38110
Contig23594:18118_PStI_67/3_NODE_1_L355;17847_PStI_305E40_NODE_1_L214	SmFL27H19W	100	377	0	0										AT5G42650.1	36.67	120	4e-16	AT5G42650
Contig23597:18122_PStI_67/3_NODE_1_L427;17852_PStI_305E40_NODE_1_L357															AT3G27440.1	65.00	40	5e-21	AT3G27440
Contig8919:18156_PStI_305E40_NODE_1_L331;18431_PStI_67/3_NODE_1_L311															AT4G02750.1	50.82	122	1e-35	AT4G02750
Contig8920:18157_PStI_305E40_NODE_1_L374;18433_PStI_67/3_NODE_1_L392															AT1G77860.1	57.53	73	1e-16	AT1G77860
18159_PStI_67/3_NODE_1_L320															AT5G11040.1	85.48	62	3e-24	AT5G11040
Contig8928:18172_PStI_305E40_NODE_2_L357;18451_PStI_67/3_NODE_1_L340															AT1G02850.5	52.44	82	3e-16	AT1G02850
18185_PStI_305E40_NODE_2_L265															AT5G43530.1	61.46	96	1e-27	AT5G43530
1820_SgrAI_305E40_NODE_1_L208															AT2G35860.1	92.31	78	1e-37	AT2G35860
18253_PStI_67/3_NODE_1_L332															AT5G02390.1	43.33	120	1e-20	AT5G02390
Contig8960:18258_PStI_305E40_NODE_1_L335;18538_PStI_67/3_NODE_1_L270															AT1G73930.2	80.67	119	5e-54	AT1G73930
18259_PStI_67/3_NODE_1_L254															AT3G14270.1	74.29	70	2e-26	AT3G14270
Contig273:1826_SgrAI_67/3_NODE_1_L104;1923_SgrAI_305E40_NODE_1_L91															AT2G44340.1	90.00	10	6e-17	AT2G44340
Contig8968:18298_PStI_305E40_NODE_1_L332;18571_PStI_67/3_NODE_1_L210	CPA03F23W	95.42	349	16	3e-161										AT5G06730.1	66.38	116	9e-42	AT5G06730
Contig1432:1830_SgrAI_305E40_NODE_1_L264;1737_SgrAI_67/3_NODE_1_L229															AT3G02660.1	76.77	99	5e-40	AT3G02660
Contig23673:18326_PStI_67/3_NODE_1_L426;18061_PStI_305E40_NODE_1_L455															AT3G11080.1	45.04	131	1e-21	AT3G11080
Contig8981:18339_PStI_305E40_NODE_1_L338;7953_PStI_67/3_NODE_1_L317															AT5G06600.2	91.89	37	7e-23	AT5G06600
Contig23685:18342_PStI_67/3_NODE_1_L304;18075_PStI_305E40_NODE_1_L255															AT2G22560.1	57.55	106	2e-27	AT2G22560
Contig8991:18378_PStI_305E40_NODE_1_L393;18660_PStI_67/3_NODE_1_L394															AT1G03370.1	88.06	67	2e-30	AT1G03370
18383_PStI_305E40_NODE_1_L354															AT4G39490.1	51.20	125	3e-33	AT4G39490
18387_PStI_67/3_NODE_1_L276															AT5G20940.1	70.97	62	9e-22	AT5G20940
18389_PStI_67/3_NODE_1_L265															AT1G36160.1	97.62	42	3e-17	AT1G36160
Contig9006:18414_PStI_305E40_NODE_1_L313;18691_PStI_67/3_NODE_1_L356															AT3G61170.1	56.00	125	4e-39	AT3G61170
Contig9007:18416_PStI_305E40_NODE_1_L336;18694_PStI_67/3_NODE_1_L234															AT3G54060.2	43.48	115	6e-17	AT3G54060
Contig23706:18417_PStI_67/3_NODE_1_L463;18143_PStI_305E40_NODE_1_L328															AT5G19620.1	54.12	85	6e-16	AT5G19620
Contig23709:18430_PStI_67/3_NODE_1_L470;18155_PStI_305E40_NODE_1_L353															AT1G08320.3	76.71	73	2e-29	AT1G08320
1845_SgrAI_305E40_NODE_1_L247															AT3G22800.1	100.00	7	1e-21	AT3G22800
Contig9024:18457_PStI_305E40_NODE_1_L394;18728_PStI_67/3_NODE_1_L379															AT4G23160.1	49.59	123	5e-29	AT4G23160
Contig23717:18469_PStI_67/3_NODE_1_L335;18190_PStI_305E40_NODE_1_L346															AT3G10420.1	88.89	63	6e-26	AT3G10420
Contig9033:18472_PStI_305E40_NODE_1_L348;18745_PStI_67/3_NODE_1_L306															AT1G27040.1	80.00	50	4e-20	AT1G27040
Contig1443:1849_SgrAI_305E40_NODE_1_L201;1757_SgrAI_67/3_NODE_1_L203															AT3G19020.1	72.00	75	7e-28	AT3G19020
Contig9044:18494_PStI_305E40_NODE_1_L281;18769_PStI_67/3_NODE_1_L260															AT4G21895.1	51.22	82	7e-17	AT4G21895
Contig23731:18502_PStI_67/3_NODE_1_L403;18226_PStI_305E40_NODE_1_L282															AT4G27260.1	46.36	110	2e-19	AT4G27260
Contig23734:18508_PStI_67/3_NODE_1_L415;18229_PStI_305E40_NODE_1_L268															AT5G11200.2	96.67	30	5e-17	AT5G11200
Contig23737:18513_PStI_67/3_NODE_1_L374;18235_PStI_305E40_NODE_1_L239															AT1G31650.1	59.26	81	7e-28	AT1G31650
Contig9054:18515_PStI_305E40_NODE_1_L411;18792_PStI_67/3_NODE_1_L338															AT5G10720.1	87.01	77	5e-34	AT5G10720
Contig23738:18516_PStI_67/3_NODE_1_L277;18237_PStI_305E40_NODE_1_L250															AT3G02010.1	45.00	100	2e-21	AT3G02010
Contig23740:18519_PStI_67/3_NODE_1_L370;18241_PStI_305E40_NODE_1_L292															AT4G23160.1	47.33	131	2e-26	AT4G23160
Contig9062:18532_PStI_305E40_NODE_1_L415;18808_PStI_67/3_NODE_1_L318															AT4G00230.1	53.95	76	7e-20	AT4G00230
18534_PStI_305E40_NODE_1_L291															AT4G23160.1	44.66	103	3e-19	AT4G23160
Contig23745:18536_PStI_67/3_NODE_1_L409;18256_PStI_305E40_NODE_1_L223															AT3G08850.1	63.64	110	4e-32	AT3G08850
Contig9065:18539_PStI_305E40_NODE_1_L452;18813_PStI_67/3_NODE_1_L498															AT5G20480.1	50.00	182	6e-45	AT5G20480
Contig1446:1854_SgrAI_305E40_NODE_1_L227;1762_SgrAI_67/3_NODE_1_L212															AT1G48400.1	77.78	9	2e-30	AT1G48400
Contig9066:18540_PStI_305E40_NODE_1_L444;18814_PStI_67/3_NODE_1_L223															AT4G28720.1	70.48	105	3e-53	AT4G28720
Contig9071:18554_PStI_305E40_NODE_1_L281;18827_PStI_67/3_NODE_1_L227															AT3G14470.1	38.00	100	1e-15	AT3G14470
Contig9082:18576_PStI_305E40_NODE_1_L442;18847_PStI_67/3_NODE_1_L335															AT4G34100.2	80.52	154	2e-63	AT4G34100
Contig23769:18587_PStI_67/3_NODE_1_L371;18312_PStI_305E40_NODE_1_L329															AT1G48480.1	45.26	137	6e-25	AT1G48480
Contig23770:18588_PStI_67/3_NODE_1_L356;18314_PStI_305E40_NODE_1_L241															AT5G17580.1	45.45	77	6e-15	AT5G17580
Contig23780:18604_PStI_67/3_NODE_1_L403;18326_PStI_305E40_NODE_1_L347															AT1G02630.1	57.14	112	2e-29	AT1G02630
Contig23782:18606_PStI_67/3_NODE_1_L352;34947_PStI_305E40_NODE_1_L303															AT4G23160.1	44.14	111	5e-18	AT4G23160
Contig9101:18626_PStI_305E40_NODE_1_L323;18897_PStI_67/3_NODE_1_L276															AT4G23160.1	46.67	75	4e-21	AT4G23160
Contig9102:18627_PStI_305E40_NODE_1_L276;18898_PStI_67/3_NODE_1_L279															AT5G24090.1	64.81	108	2e-40	AT5G24090
Contig23793:18629_PStI_67/3_NODE_1_L439;676_SgrAI_67/3_NODE_1_L134;18350_PStI_305E40_NODE_1_L278;689_SgrAI_305E40_NODE_1_L209															AT1G79700.2	78.79	33	4e-17	AT1G79700
Contig23794:18631_PStI_67/3_NODE_1_L405;18352_PStI_305E40_NODE_1_L255															AT2G32630.1	59.15	142	8e-45	AT2G32630
1864_SgrAI_305E40_NODE_1_L225															AT2G29110.1	57.83	83	6e-24	AT2G29110
Contig23802:18649_PStI_67/3_NODE_1_L434;18367_PStI_305E40_NODE_1_L309															AT1G54940.1	57.82	147	1e-52	AT1G54940
18659_PStI_305E40_NODE_1_L359															AT1G58807.1	29.07	86	7e-16	AT1G58807
Contig9123:18671_PStI_305E40_NODE_1_L343;18943_PStI_67/3_NODE_1_L343															AT2G24230.1	40.74	108	5e-15	AT2G24230
Contig23812:18674_PStI_67/3_NODE_1_L444;18392_PStI_305E40_NODE_1_L325															AT2G47680.1	38.67	75	1e-16	AT2G47680
Contig23826:18709_PStI_67/3_NODE_1_L389;18432_PStI_305E40_NODE_1_L261															AT5G13300.1	91.49	47	4e-19	AT5G13300
Contig23828:18714_PStI_67/3_NODE_1_L327;18440_PStI_305E40_NODE_1_L233						SGN-U292628	Potato	MATCHED PREDICTED: hypothetical protein [Vitis vinifera](evalue: 2e-61 ) AND MATCHED neurobeachin, putative [Ricinus communis] >gi223541620|gb|EEF43169.1| neurobeachin, putative [Ricinus communis] (evalue: 8e-61) AND MATCHED unnamed protein product [Vitis vinifera] (evalue: 2e-59) AND MATCHED unnamed protein product [Vitis vinifera] (evalue: 1e-58) AND MATCHED ATP binding / protein kinase/ protei…	gi|225432140|ref|XP_002274707.1| (2e-61)	None.	None.	97.27	220	4e-107	AT5G18525.1	67.12	73	6e-24	AT5G18525
Contig9135:18717_PStI_305E40_NODE_1_L338;18987_PStI_67/3_NODE_1_L326	YFR01K19W	100	234	0	1e-130										AT3G27010.1	50.52	97	6e-15	AT3G27010
Contig23831:18724_PStI_67/3_NODE_1_L428;18450_PStI_305E40_NODE_1_L423						SGN-U500900	Nicotiana tabaccum	None.	None.	None.	None.	91.94	124	4e-40	AT1G12480.1	54.95	91	4e-20	AT1G12480
18740_PStI_305E40_NODE_1_L446															AT3G47570.1	48.48	165	2e-39	AT3G47570
18747_PStI_305E40_NODE_1_L490															AT3G23510.1	65.15	66	3e-20	AT3G23510
Contig23842:18758_PStI_67/3_NODE_1_L339;18483_PStI_305E40_NODE_1_L262															AT2G42520.1	57.55	139	5e-32	AT2G42520
Contig23843:18759_PStI_67/3_NODE_1_L428;18484_PStI_305E40_NODE_1_L411															AT3G14470.1	40.00	110	9e-18	AT3G14470
Contig9154:18770_PStI_305E40_NODE_1_L397;6128_PStI_67/3_NODE_1_L314															AT2G47000.1	72.55	102	7e-38	AT2G47000
18773_PStI_305E40_NODE_1_L381															AT3G05960.1	49.62	133	8e-25	AT3G05960
Contig9155:18774_PStI_305E40_NODE_1_L441;19042_PStI_67/3_NODE_1_L340	CPA03N23C	100	493	0	0										AT2G26530.2	34.18	196	2e-15	AT2G26530
18786_PStI_67/3_NODE_1_L461															AT1G22400.1	64.03	139	3e-52	AT1G22400
18796_PStI_305E40_NODE_1_L321															AT3G56380.1	55.56	72	5e-15	AT3G56380
Contig1458:1882_SgrAI_305E40_NODE_1_L275;1788_SgrAI_67/3_NODE_1_L185															AT5G23530.1	46.67	90	3e-19	AT5G23530
Contig9185:18853_PStI_305E40_NODE_1_L333;19123_PStI_67/3_NODE_1_L213															AT2G33340.2	80.65	31	6e-16	AT2G33340
18859_PStI_67/3_NODE_1_L463															AT3G10050.1	47.97	148	7e-28	AT3G10050
Contig1459:1886_SgrAI_305E40_NODE_1_L228;1789_SgrAI_67/3_NODE_1_L241	SmFL11M04A	100	294	0	1e-166										AT1G23710.1	64.41	59	6e-17	AT1G23710
Contig23885:18875_PStI_67/3_NODE_1_L296;18606_PStI_305E40_NODE_1_L211															AT5G46910.1	61.80	89	4e-30	AT5G46910
Contig23931:18997_PStI_67/3_NODE_1_L447;18728_PStI_305E40_NODE_1_L341															AT2G05230.1	66.42	137	4e-55	AT2G05230
Contig285:1900_SgrAI_67/3_NODE_1_L301;2003_SgrAI_305E40_NODE_1_L218															AT4G31550.2	56.41	78	5e-15	AT4G31550
19000_PStI_67/3_NODE_1_L361															AT5G60930.1	49.12	114	7e-25	AT5G60930
Contig23946:19034_PStI_67/3_NODE_1_L357;18765_PStI_305E40_NODE_1_L332															AT4G23700.1	73.50	117	4e-43	AT4G23700
Contig9258:19046_PStI_305E40_NODE_1_L379;19321_PStI_67/3_NODE_1_L364															AT5G56310.1	60.56	142	3e-46	AT5G56310
19052_PStI_67/3_NODE_1_L305															AT4G23160.1	41.75	103	9e-18	AT4G23160
Contig23957:19056_PStI_67/3_NODE_1_L415;18791_PStI_305E40_NODE_1_L379															AT2G39020.1	50.00	116	1e-26	AT2G39020
Contig9268:19072_PStI_305E40_NODE_1_L474;19345_PStI_67/3_NODE_1_L348															AT3G14470.1	36.20	163	3e-15	AT3G14470
Contig9279:19096_PStI_305E40_NODE_1_L376;19367_PStI_67/3_NODE_1_L382															AT4G39450.1	49.46	93	3e-17	AT4G39450
19099_PStI_305E40_NODE_1_L273															AT4G28470.1	100.00	30	2e-16	AT4G28470
Contig9283:19103_PStI_305E40_NODE_1_L434;19373_PStI_67/3_NODE_1_L202															AT3G46730.1	42.86	147	3e-25	AT3G46730
Contig23973:19107_PStI_67/3_NODE_1_L440;18834_PStI_305E40_NODE_1_L416															AT1G06410.1	80.65	155	2e-71	AT1G06410
Contig23975:19113_PStI_67/3_NODE_1_L390;18841_PStI_305E40_NODE_1_L293															AT5G62310.1	64.21	95	3e-30	AT5G62310
Contig9291:19126_PStI_305E40_NODE_1_L349;19396_PStI_67/3_NODE_1_L279															AT3G09920.2	76.27	59	6e-21	AT3G09920
Contig9300:19143_PStI_305E40_NODE_1_L345;19416_PStI_67/3_NODE_1_L310															AT5G11590.1	76.81	69	3e-25	AT5G11590
19149_PStI_67/3_NODE_1_L304															AT4G23160.1	48.61	72	1e-17	AT4G23160
Contig9307:19156_PStI_305E40_NODE_1_L356;19429_PStI_67/3_NODE_1_L365															AT1G73970.1	45.52	134	1e-32	AT1G73970
Contig23992:19159_PStI_67/3_NODE_1_L313;18891_PStI_305E40_NODE_1_L316															AT2G40890.1	59.26	81	4e-24	AT2G40890
Contig24001:19172_PStI_67/3_NODE_1_L323;18905_PStI_305E40_NODE_1_L283															AT3G07650.4	86.05	43	4e-16	AT3G07650
Contig9313:19173_PStI_305E40_NODE_1_L326;19449_PStI_67/3_NODE_1_L334															AT1G58190.1	51.82	110	9e-26	AT1G58190
Contig24007:19184_PStI_67/3_NODE_1_L317;18917_PStI_305E40_NODE_2_L284															AT5G10180.1	73.21	56	3e-26	AT5G10180
Contig9326:19202_PStI_305E40_NODE_1_L356;19480_PStI_67/3_NODE_1_L331															AT1G22100.1	45.83	72	1e-18	AT1G22100
Contig9333:19215_PStI_305E40_NODE_1_L381;19493_PStI_67/3_NODE_1_L359															AT3G14172.1	40.80	125	1e-18	AT3G14172
Contig24020:19217_PStI_67/3_NODE_1_L299;18946_PStI_305E40_NODE_1_L207															AT1G76260.1	93.33	30	3e-16	AT1G76260
Contig9336:19224_PStI_305E40_NODE_1_L328;19504_PStI_67/3_NODE_1_L286															AT1G66150.1	57.98	119	9e-35	AT1G66150
Contig9339:19235_PStI_305E40_NODE_1_L369;19512_PStI_67/3_NODE_1_L362															AT4G23160.1	46.76	139	6e-28	AT4G23160
Contig24031:19244_PStI_67/3_NODE_1_L362;18972_PStI_305E40_NODE_1_L285						SGN-U601396	tomato	MATCHED unnamed(evalue: 1e-23 )	gi|157340139|emb|CAO45816.1| (1e-23)	None.	None.	92.64	163	1e-58	AT4G12540.1	39.58	96	3e-16	AT4G12540
19247_PStI_305E40_NODE_1_L247															AT3G12120.2	54.02	87	8e-24	AT3G12120
Contig9344:19249_PStI_305E40_NODE_1_L349;19529_PStI_67/3_NODE_1_L347															AT4G23160.1	51.28	78	1e-21	AT4G23160
Contig24034:19254_PStI_67/3_NODE_1_L384;18981_PStI_305E40_NODE_1_L282															AT5G56510.1	54.07	135	4e-34	AT5G56510
Contig2917:1926_PStI_305E40_NODE_1_L325;1925_PStI_67/3_NODE_1_L273															AT3G47570.1	44.95	109	2e-18	AT3G47570
Contig24046:19276_PStI_67/3_NODE_1_L449;19006_PStI_305E40_NODE_1_L316															AT1G02890.2	87.30	63	3e-35	AT1G02890
19285_PStI_305E40_NODE_1_L354															AT4G23160.1	45.59	68	7e-16	AT4G23160
19288_PStI_305E40_NODE_1_L293															AT4G18050.1	68.75	80	7e-28	AT4G18050
Contig9357:19292_PStI_305E40_NODE_1_L331;19565_PStI_67/3_NODE_1_L300															AT5G07990.1	47.37	133	4e-32	AT5G07990
19294_PStI_305E40_NODE_1_L214															AT3G55950.1	66.67	78	1e-22	AT3G55950
19314_PStI_67/3_NODE_1_L282															AT1G71830.1	47.00	100	3e-19	AT1G71830
Contig24058:19326_PStI_67/3_NODE_1_L332;19051_PStI_305E40_NODE_1_L296															AT1G42550.1	60.68	117	1e-30	AT1G42550
Contig24059:19327_PStI_67/3_NODE_1_L334;19053_PStI_305E40_NODE_1_L320															AT5G61140.1	84.31	51	3e-22	AT5G61140
Contig24060:19329_PStI_67/3_NODE_1_L434;19056_PStI_305E40_NODE_2_L235															AT2G27980.1	38.83	103	1e-15	AT2G27980
Contig24062:19331_PStI_67/3_NODE_1_L349;19060_PStI_305E40_NODE_1_L253															AT1G53290.1	49.59	121	1e-18	AT1G53290
Contig9396:19378_PStI_305E40_NODE_1_L327;19648_PStI_67/3_NODE_1_L308															AT1G04300.3	82.86	35	5e-15	AT1G04300
Contig9399:19381_PStI_305E40_NODE_1_L396;19651_PStI_67/3_NODE_1_L361															AT5G67360.1	42.04	157	2e-24	AT5G67360
Contig9401:19384_PStI_305E40_NODE_1_L304;19654_PStI_67/3_NODE_1_L334															AT4G27290.1	54.31	116	9e-34	AT4G27290
Contig9405:19397_PStI_305E40_NODE_1_L308;19667_PStI_67/3_NODE_2_L229															AT2G36380.1	55.66	106	2e-30	AT2G36380
19420_PStI_305E40_NODE_1_L247	CHX01G17A	99.02	102	1	9e-50										AT3G22370.1	45.24	84	6e-17	AT3G22370
19443_PStI_67/3_NODE_1_L264															AT4G28080.1	70.37	54	2e-15	AT4G28080
Contig24111:19462_PStI_67/3_NODE_1_L443;19184_PStI_305E40_NODE_1_L333															AT4G27290.1	46.51	86	1e-15	AT4G27290
Contig17307:1947_PStI_67/3_NODE_1_L282;1946_PStI_305E40_NODE_1_L248															AT3G59770.1	76.00	100	7e-44	AT3G59770
19470_PStI_67/3_NODE_1_L331															AT1G20160.2	61.61	112	1e-33	AT1G20160
Contig9436:19491_PStI_305E40_NODE_1_L306;19758_PStI_67/3_NODE_1_L312															AT2G15820.1	54.55	110	5e-30	AT2G15820
Contig24119:19495_PStI_67/3_NODE_1_L403;19217_PStI_305E40_NODE_1_L354															AT5G24090.1	67.19	128	4e-48	AT5G24090
Contig9439:19496_PStI_305E40_NODE_1_L372;19763_PStI_67/3_NODE_1_L423															AT3G51320.1	46.20	158	5e-37	AT3G51320
Contig24121:19498_PStI_67/3_NODE_1_L405;19220_PStI_305E40_NODE_1_L282															AT2G15080.2	45.52	145	2e-27	AT2G15080
Contig24122:19499_PStI_67/3_NODE_1_L449;19221_PStI_305E40_NODE_1_L314															AT2G41700.1	42.55	94	9e-28	AT2G41700
Contig24124:19501_PStI_67/3_NODE_1_L369;19223_PStI_305E40_NODE_1_L285															AT4G24670.2	62.82	78	4e-24	AT4G24670
Contig9450:19524_PStI_305E40_NODE_1_L387;19793_PStI_67/3_NODE_1_L282															AT1G15690.1	85.71	84	1e-51	AT1G15690
Contig9455:19531_PStI_305E40_NODE_1_L281;19801_PStI_67/3_NODE_1_L210															AT5G47400.1	82.93	41	6e-16	AT5G47400
Contig24141:19535_PStI_67/3_NODE_1_L311;19257_PStI_305E40_NODE_1_L266															AT1G31970.1	77.14	35	6e-16	AT1G31970
Contig9463:19552_PStI_305E40_NODE_1_L389;19823_PStI_67/3_NODE_1_L348															AT1G78270.1	53.85	143	3e-38	AT1G78270
Contig24150:19554_PStI_67/3_NODE_1_L301;19277_PStI_305E40_NODE_1_L201															AT4G17330.1	55.14	107	2e-22	AT4G17330
Contig24151:19555_PStI_67/3_NODE_1_L396;19278_PStI_305E40_NODE_1_L383															AT2G40720.1	54.29	140	1e-38	AT2G40720
Contig9475:19578_PStI_305E40_NODE_1_L382;19852_PStI_67/3_NODE_1_L371															AT4G27640.1	63.77	69	1e-30	AT4G27640
Contig9477:19583_PStI_305E40_NODE_1_L380;19858_PStI_67/3_NODE_2_L294															AT4G05120.1	65.47	139	4e-46	AT4G05120
19584_PStI_305E40_NODE_1_L362															AT4G23160.1	46.88	128	7e-25	AT4G23160
1960_PStI_67/3_NODE_1_L390															AT4G35160.1	36.51	126	1e-18	AT4G35160
Contig1500:1960_SgrAI_305E40_NODE_1_L290;1863_SgrAI_67/3_NODE_1_L111;1863_SgrAI_67/3_NODE_2_L97															AT5G03490.1	36.11	108	7e-15	AT5G03490
19604_PStI_67/3_NODE_1_L307															AT1G01320.1	62.62	107	3e-34	AT1G01320
Contig24170:19618_PStI_67/3_NODE_1_L412;19347_PStI_305E40_NODE_1_L365	YFR01M19C	99.64	276	1	2e-153										AT1G23400.1	47.50	80	9e-15	AT1G23400
Contig24173:19626_PStI_67/3_NODE_1_L368;19354_PStI_305E40_NODE_1_L410															AT3G25560.2	57.14	49	3e-17	AT3G25560
Contig9508:19673_PStI_305E40_NODE_1_L357;19936_PStI_67/3_NODE_1_L375	OVS01G19C	99.5	403	2	0										AT4G16430.1	62.69	134	1e-41	AT4G16430
Contig24197:19674_PStI_67/3_NODE_1_L282;19406_PStI_305E40_NODE_1_L271															AT3G04160.1	38.89	108	1e-16	AT3G04160
Contig24200:19681_PStI_67/3_NODE_1_L347;19412_PStI_305E40_NODE_1_L361															AT1G52190.1	45.16	93	2e-17	AT1G52190
Contig24205:19698_PStI_67/3_NODE_1_L303;19432_PStI_305E40_NODE_1_L294															AT1G54220.2	68.75	32	3e-15	AT1G54220
1970_PStI_305E40_NODE_1_L342															AT5G43420.1	40.43	47	3e-16	AT5G43420
19704_PStI_67/3_NODE_1_L308															AT1G16030.1	52.75	91	2e-15	AT1G16030
19722_PStI_67/3_NODE_1_L417															AT2G13600.1	47.86	117	2e-21	AT2G13600
19723_PStI_67/3_NODE_1_L331															AT5G45275.1	50.00	116	6e-24	AT5G45275
Contig1509:1973_SgrAI_305E40_NODE_1_L255;1873_SgrAI_67/3_NODE_1_L77;1873_SgrAI_67/3_NODE_3_L98	AE502P02A	100	215	0	1e-119										AT5G44210.1	95.35	43	7e-20	AT5G44210
Contig9541:19754_PStI_305E40_NODE_1_L346;20017_PStI_67/3_NODE_1_L236															AT1G10330.1	46.97	66	1e-17	AT1G10330
Contig24229:19757_PStI_67/3_NODE_1_L411;19490_PStI_305E40_NODE_2_L336															AT4G23160.1	51.81	83	4e-22	AT4G23160
Contig9544:19761_PStI_305E40_NODE_1_L411;20023_PStI_67/3_NODE_1_L315															AT5G48740.1	41.53	118	4e-17	AT5G48740
Contig24233:19767_PStI_67/3_NODE_1_L384;19500_PStI_305E40_NODE_1_L315															AT5G25150.1	90.00	30	9e-20	AT5G25150
Contig9552:19781_PStI_305E40_NODE_1_L380;20043_PStI_67/3_NODE_1_L313															AT5G18610.1	95.24	63	1e-39	AT5G18610
19835_PStI_305E40_NODE_1_L320															AT1G20160.2	71.26	87	7e-31	AT1G20160
Contig2934:1985_PStI_305E40_NODE_1_L341;1989_PStI_67/3_NODE_2_L357															AT3G07810.2	67.80	59	2e-15	AT3G07810
Contig24266:19855_PStI_67/3_NODE_2_L258;19580_PStI_305E40_NODE_1_L259															AT3G53380.1	64.13	92	7e-31	AT3G53380
Contig24275:19869_PStI_67/3_NODE_1_L446;19594_PStI_305E40_NODE_1_L352															AT1G69990.1	64.52	155	5e-51	AT1G69990
Contig2935:1988_PStI_305E40_NODE_1_L356;1991_PStI_67/3_NODE_1_L307															AT1G74350.1	53.97	126	8e-34	AT1G74350
Contig9581:19882_PStI_305E40_NODE_1_L415;20153_PStI_67/3_NODE_1_L386															AT5G23850.1	75.00	68	5e-51	AT5G23850
19954_PStI_305E40_NODE_1_L330															AT1G73140.1	49.15	118	8e-27	AT1G73140
Contig2175:2_PStI_305E40_NODE_1_L424;3_PStI_67/3_NODE_1_L401															AT5G46330.1	55.10	147	3e-40	AT5G46330
Contig24321:20009_PStI_67/3_NODE_1_L475;19745_PStI_305E40_NODE_1_L355															AT3G18110.1	71.60	162	1e-64	AT3G18110
Contig9632:20010_PStI_305E40_NODE_1_L324;20280_PStI_67/3_NODE_1_L337															AT3G47090.1	50.47	107	1e-26	AT3G47090
Contig9633:20011_PStI_305E40_NODE_1_L310;20282_PStI_67/3_NODE_1_L251															AT5G64220.2	97.50	40	3e-18	AT5G64220
Contig24335:20058_PStI_67/3_NODE_1_L388;19790_PStI_305E40_NODE_1_L372															AT3G15355.1	60.00	140	3e-45	AT3G15355
Contig24341:20071_PStI_67/3_NODE_1_L416;19801_PStI_305E40_NODE_1_L404															AT5G37570.1	60.13	158	2e-53	AT5G37570
Contig9660:20089_PStI_305E40_NODE_1_L307;20360_PStI_67/3_NODE_1_L290															AT4G12570.1	45.74	94	6e-24	AT4G12570
20099_PStI_67/3_NODE_1_L315															AT5G40960.1	68.66	67	5e-22	AT5G40960
20111_PStI_67/3_NODE_1_L243															AT1G20160.2	67.44	86	2e-26	AT1G20160
Contig9670:20122_PStI_305E40_NODE_1_L390;20393_PStI_67/3_NODE_1_L325															AT5G16910.1	80.56	72	2e-31	AT5G16910
Contig9672:20125_PStI_305E40_NODE_1_L418;20395_PStI_67/3_NODE_1_L344															AT3G20580.1	56.85	146	2e-47	AT3G20580
Contig1527:2014_SgrAI_305E40_NODE_1_L230;1912_SgrAI_67/3_NODE_1_L231															AT5G67080.1	56.76	74	3e-18	AT5G67080
Contig9683:20146_PStI_305E40_NODE_1_L386;20419_PStI_67/3_NODE_1_L375															AT3G49140.2	50.36	139	1e-37	AT3G49140
20157_PStI_305E40_NODE_1_L340	SmFL33E12W	100	202	0	1e-111										AT1G31880.1	64.71	68	7e-16	AT1G31880
Contig9693:20169_PStI_305E40_NODE_1_L220;20446_PStI_67/3_NODE_1_L235															AT4G38190.1	67.44	86	5e-30	AT4G38190
Contig24385:20171_PStI_67/3_NODE_1_L382;19902_PStI_305E40_NODE_1_L332															ATCG01280.1	48.60	107	8e-17	ATCG01280
Contig17336:2020_PStI_67/3_NODE_1_L265;2016_PStI_305E40_NODE_1_L362															AT4G23030.1	50.79	126	8e-34	AT4G23030
20207_PStI_305E40_NODE_1_L450															AT3G14470.1	40.94	127	5e-15	AT3G14470
Contig24402:20207_PStI_67/3_NODE_1_L385;19939_PStI_305E40_NODE_1_L253															AT4G27190.1	44.30	79	1e-19	AT4G27190
2022_SgrAI_305E40_NODE_1_L174															AT4G19170.1	72.06	68	6e-24	AT4G19170
Contig9715:20233_PStI_305E40_NODE_1_L354;20512_PStI_67/3_NODE_1_L331															AT3G53950.1	66.94	124	2e-46	AT3G53950
Contig17338:2025_PStI_67/3_NODE_1_L420;2021_PStI_305E40_NODE_1_L280															AT4G34980.1	40.71	140	2e-20	AT4G34980
Contig9733:20271_PStI_305E40_NODE_1_L365;20554_PStI_67/3_NODE_1_L309															AT3G53290.1	60.63	127	2e-44	AT3G53290
Contig9736:20276_PStI_305E40_NODE_1_L455;20558_PStI_67/3_NODE_1_L314															AT5G24710.1	64.00	75	6e-19	AT5G24710
Contig24444:20329_PStI_67/3_NODE_1_L410;20059_PStI_305E40_NODE_1_L344															AT5G63110.1	66.67	51	1e-15	AT5G63110
Contig9759:20342_PStI_305E40_NODE_1_L455;20623_PStI_67/3_NODE_1_L306															AT5G09950.1	64.00	150	3e-57	AT5G09950
Contig24454:20349_PStI_67/3_NODE_1_L324;20080_PStI_305E40_NODE_1_L227	SmFL02D01A	100	141	0	3e-75										AT5G01930.1	73.85	65	6e-24	AT5G01930
Contig9762:20357_PStI_305E40_NODE_1_L392;20636_PStI_67/3_NODE_1_L270															AT4G17760.1	75.00	52	8e-28	AT4G17760
Contig24459:20361_PStI_67/3_NODE_1_L349;20092_PStI_305E40_NODE_1_L318	SmFL18E20C	100	371	0	0										AT2G29660.1	50.46	109	8e-25	AT2G29660
Contig24467:20380_PStI_67/3_NODE_1_L497;20110_PStI_305E40_NODE_1_L277															AT5G45650.1	73.97	73	1e-34	AT5G45650
Contig16626:204_PStI_67/3_NODE_1_L467;193_PStI_305E40_NODE_1_L301;27980_PStI_305E40_NODE_1_L449															AT1G35710.1	37.50	152	1e-25	AT1G35710
Contig24477:20408_PStI_67/3_NODE_1_L487;20134_PStI_305E40_NODE_1_L319															AT4G39420.2	32.14	168	4e-20	AT4G39420
Contig9787:20420_PStI_305E40_NODE_1_L280;20697_PStI_67/3_NODE_1_L316															AT2G41790.1	50.68	73	1e-29	AT2G41790
Contig24484:20444_PStI_67/3_NODE_1_L425;20167_PStI_305E40_NODE_1_L336															AT3G23750.1	63.87	119	6e-38	AT3G23750
Contig9805:20465_PStI_305E40_NODE_1_L396;20742_PStI_67/3_NODE_1_L309															AT2G43900.1	62.50	104	5e-30	AT2G43900
20486_PStI_67/3_NODE_1_L368															AT5G21150.1	60.34	58	2e-16	AT5G21150
Contig17350:2051_PStI_67/3_NODE_1_L455;2047_PStI_305E40_NODE_1_L265															AT1G06410.1	77.85	158	7e-76	AT1G06410
Contig9823:20520_PStI_305E40_NODE_1_L386;20792_PStI_67/3_NODE_1_L264															AT5G19610.1	69.63	135	3e-49	AT5G19610
20522_PStI_305E40_NODE_1_L379															AT3G43860.1	69.44	72	1e-26	AT3G43860
Contig24511:20527_PStI_67/3_NODE_1_L412;20247_PStI_305E40_NODE_2_L266															AT5G63610.1	80.00	35	4e-20	AT5G63610
20528_PStI_305E40_NODE_1_L332															AT1G78830.1	48.10	79	1e-15	AT1G78830
Contig9827:20532_PStI_305E40_NODE_1_L294;20805_PStI_67/3_NODE_1_L304															AT5G62370.1	36.28	113	2e-17	AT5G62370
Contig1549:2054_SgrAI_305E40_NODE_1_L226;3307_PStI_67/3_NODE_1_L277;3288_PStI_305E40_NODE_1_L260															AT3G22800.1	42.31	26	6e-34	AT3G22800
Contig305:2055_SgrAI_67/3_NODE_1_L163;2158_SgrAI_305E40_NODE_1_L223;2055_SgrAI_67/3_NODE_3_L75															AT4G30440.1	86.87	99	2e-45	AT4G30440
Contig2961:2060_PStI_305E40_NODE_1_L309;2062_PStI_67/3_NODE_1_L342															AT3G46730.1	38.18	110	2e-15	AT3G46730
20618_PStI_67/3_NODE_1_L259															AT3G07610.2	59.52	84	8e-22	AT3G07610
Contig307:2065_SgrAI_67/3_NODE_1_L244;2168_SgrAI_305E40_NODE_1_L202	CHX04I12C	95.02	221	11	7e-97										AT2G02880.1	58.70	92	4e-23	AT2G02880
20650_PStI_305E40_NODE_1_L286															AT4G32070.1	62.00	100	9e-34	AT4G32070
Contig24570:20655_PStI_67/3_NODE_1_L383;20380_PStI_305E40_NODE_1_L351															AT5G67090.1	56.34	142	2e-43	AT5G67090
20656_PStI_67/3_NODE_1_L241															AT5G24090.1	66.22	74	2e-24	AT5G24090
Contig9871:20659_PStI_305E40_NODE_1_L353;20943_PStI_67/3_NODE_1_L357															AT5G08520.1	59.79	97	2e-26	AT5G08520
20667_PStI_67/3_NODE_1_L297															AT4G35300.3	60.75	107	5e-32	AT4G35300
Contig9883:20694_PStI_305E40_NODE_1_L414;20978_PStI_67/3_NODE_1_L359															AT4G18050.1	63.75	80	2e-30	AT4G18050
Contig24597:20724_PStI_67/3_NODE_1_L375;20447_PStI_305E40_NODE_1_L261															AT2G28880.1	76.67	60	8e-21	AT2G28880
Contig24598:20725_PStI_67/3_NODE_1_L308;20449_PStI_305E40_NODE_1_L293															AT2G39120.1	59.46	111	1e-32	AT2G39120
Contig24600:20727_PStI_67/3_NODE_1_L412;7873_PStI_305E40_NODE_1_L233															AT5G46050.1	57.97	69	1e-18	AT5G46050
Contig24602:20733_PStI_67/3_NODE_1_L414;20455_PStI_305E40_NODE_1_L304															AT4G25980.1	57.26	117	5e-32	AT4G25980
Contig24612:20757_PStI_67/3_NODE_1_L392;20483_PStI_305E40_NODE_1_L367															AT5G66870.1	39.60	149	3e-15	AT5G66870
Contig24614:20759_PStI_67/3_NODE_1_L410;20485_PStI_305E40_NODE_1_L237															AT4G13650.1	51.75	143	1e-35	AT4G13650
2077_SgrAI_67/3_NODE_1_L210															AT1G12030.1	58.23	79	6e-21	AT1G12030
Contig24619:20770_PStI_67/3_NODE_1_L429;20495_PStI_305E40_NODE_1_L381															AT1G19720.1	37.96	137	2e-24	AT1G19720
Contig24622:20775_PStI_67/3_NODE_1_L378;20501_PStI_305E40_NODE_1_L290															AT3G15980.3	54.55	99	5e-24	AT3G15980
Contig24624:20789_PStI_67/3_NODE_1_L456;20517_PStI_305E40_NODE_1_L389															AT2G33205.1	63.93	61	7e-28	AT2G33205
20795_PStI_67/3_NODE_1_L388															AT3G43860.1	69.44	72	1e-26	AT3G43860
Contig24627:20798_PStI_67/3_NODE_1_L318;20524_PStI_305E40_NODE_1_L245															AT3G28150.1	65.52	87	9e-31	AT3G28150
20807_PStI_67/3_NODE_1_L496															AT1G59840.2	69.07	97	9e-32	AT1G59840
Contig9931:20824_PStI_305E40_NODE_1_L432;21110_PStI_67/3_NODE_1_L433															AT1G04110.1	64.61	178	7e-65	AT1G04110
Contig9935:20846_PStI_305E40_NODE_1_L475;21133_PStI_67/3_NODE_1_L385															AT1G02630.2	69.51	82	5e-29	AT1G02630
20858_PStI_67/3_NODE_1_L348															AT1G48090.2	63.55	107	4e-34	AT1G48090
Contig24650:20874_PStI_67/3_NODE_1_L453;20595_PStI_305E40_NODE_1_L439	SmFL24F22W	96.94	196	6	1e-93										AT1G04650.1	42.58	155	1e-27	AT1G04650
2088_PStI_67/3_NODE_1_L228															AT4G23160.1	50.00	80	9e-15	AT4G23160
Contig24654:20882_PStI_67/3_NODE_1_L397;20603_PStI_305E40_NODE_1_L295															AT5G15680.1	81.55	103	2e-45	AT5G15680
Contig9958:20906_PStI_305E40_NODE_1_L375;21195_PStI_67/3_NODE_1_L421															AT1G02310.1	60.56	71	6e-26	AT1G02310
20911_PStI_67/3_NODE_1_L412															AT3G07610.2	35.71	140	1e-15	AT3G07610
Contig1566:2092_SgrAI_305E40_NODE_1_L238;1986_SgrAI_67/3_NODE_2_L96															AT3G55950.1	48.28	87	6e-20	AT3G55950
20921_PStI_67/3_NODE_1_L334															AT1G30440.1	57.98	119	3e-33	AT1G30440
20937_PStI_67/3_NODE_1_L227															AT1G05630.1	69.86	73	9e-26	AT1G05630
Contig24681:20952_PStI_67/3_NODE_1_L462;20668_PStI_305E40_NODE_1_L440															AT1G04650.1	40.88	159	2e-35	AT1G04650
21_SgrAI_305E40_NODE_1_L232															AT3G53950.1	82.14	84	1e-36	AT3G53950
Contig24702:21002_PStI_67/3_NODE_1_L356;20717_PStI_305E40_NODE_1_L338															AT4G13750.1	45.45	121	1e-24	AT4G13750
Contig9991:21005_PStI_305E40_NODE_1_L313;21296_PStI_67/3_NODE_1_L302															AT5G42020.2	63.89	72	6e-18	AT5G42020
Contig24719:21030_PStI_67/3_NODE_1_L317;20743_PStI_305E40_NODE_1_L334															AT3G49170.1	42.64	129	4e-24	AT3G49170
21038_PStI_67/3_NODE_1_L352															ATMG00810.1	41.32	121	1e-19	ATMG00810
21054_PStI_67/3_NODE_1_L398															AT1G20110.1	46.43	56	2e-15	AT1G20110
Contig24731:21063_PStI_67/3_NODE_1_L392;20774_PStI_305E40_NODE_1_L264															AT2G30970.2	49.59	121	6e-24	AT2G30970
21067_PStI_305E40_NODE_1_L351															AT5G41990.1	59.66	119	3e-38	AT5G41990
Contig17375:2107_PStI_67/3_NODE_1_L379;2097_PStI_305E40_NODE_1_L323															AT1G66170.1	42.86	105	1e-17	AT1G66170
Contig24747:21094_PStI_67/3_NODE_1_L349;20806_PStI_305E40_NODE_1_L217															AT4G32070.1	60.98	123	3e-41	AT4G32070
Contig24751:21100_PStI_67/3_NODE_1_L409;20814_PStI_305E40_NODE_1_L383															AT4G27300.1	72.73	66	3e-28	AT4G27300
Contig24757:21114_PStI_67/3_NODE_1_L457;25943_PStI_305E40_NODE_1_L260															AT1G18160.1	58.11	74	5e-16	AT1G18160
Contig10035:21129_PStI_305E40_NODE_1_L208;21435_PStI_67/3_NODE_1_L232															AT3G51470.1	62.50	80	7e-23	AT3G51470
Contig10053:21184_PStI_305E40_NODE_1_L307;21483_PStI_67/3_NODE_1_L272															AT2G29100.1	48.33	120	3e-26	AT2G29100
Contig24785:21186_PStI_67/3_NODE_1_L422;20898_PStI_305E40_NODE_1_L289															AT3G61690.1	78.08	73	1e-28	AT3G61690
Contig10055:21188_PStI_305E40_NODE_1_L411;21489_PStI_67/3_NODE_1_L370															AT5G18750.1	40.00	140	4e-27	AT5G18750
21198_PStI_305E40_NODE_1_L322															AT1G19835.1	61.95	113	6e-30	AT1G19835
Contig10063:21209_PStI_305E40_NODE_1_L352;21510_PStI_67/3_NODE_1_L266	AE501A12C	100	144	0	5e-77										AT2G37520.1	67.35	49	6e-21	AT2G37520
Contig17381:2121_PStI_67/3_NODE_1_L404;2112_PStI_305E40_NODE_1_L319															AT5G57250.1	58.16	141	7e-43	AT5G57250
Contig24793:21210_PStI_67/3_NODE_1_L279;20920_PStI_305E40_NODE_1_L242															AT4G23160.1	48.28	87	1e-18	AT4G23160
Contig24794:21211_PStI_67/3_NODE_1_L323;20921_PStI_305E40_NODE_1_L294															AT1G17440.2	42.57	101	7e-15	AT1G17440
21248_PStI_67/3_NODE_1_L246	SmFL20A02F	100	268	0	3e-151										AT2G23770.1	46.43	84	1e-17	AT2G23770
Contig10081:21261_PStI_305E40_NODE_1_L393;21562_PStI_67/3_NODE_1_L349	SmFL22J01W	100	159	0	6e-86										AT4G21750.2	55.77	52	1e-24	AT4G21750
Contig10082:21263_PStI_305E40_NODE_1_L241;21564_PStI_67/3_NODE_1_L272															AT5G64360.4	56.41	78	2e-16	AT5G64360
Contig10085:21270_PStI_305E40_NODE_1_L328;21569_PStI_67/3_NODE_1_L283															AT3G03450.1	34.78	115	1e-15	AT3G03450
Contig24828:21283_PStI_67/3_NODE_1_L350;20989_PStI_305E40_NODE_1_L323															AT4G19490.2	73.75	80	1e-29	AT4G19490
Contig10093:21288_PStI_305E40_NODE_1_L398;21589_PStI_67/3_NODE_1_L342															AT3G27020.1	59.31	145	1e-46	AT3G27020
21302_PStI_67/3_NODE_1_L321															AT5G20490.1	100.00	28	3e-18	AT5G20490
Contig10103:21311_PStI_305E40_NODE_1_L338;21611_PStI_67/3_NODE_1_L323															AT1G64790.1	91.43	35	2e-19	AT1G64790
Contig10108:21321_PStI_305E40_NODE_1_L456;21623_PStI_67/3_NODE_1_L316															AT1G29150.1	42.24	116	4e-16	AT1G29150
21325_PStI_305E40_NODE_1_L347															AT5G39660.2	45.38	130	2e-21	AT5G39660
Contig24856:21347_PStI_67/3_NODE_1_L445;21051_PStI_305E40_NODE_1_L324															AT2G41700.1	71.58	95	5e-30	AT2G41700
21372_PStI_67/3_NODE_1_L357															AT3G24255.1	38.05	113	5e-17	AT3G24255
Contig584:214_SgrAI_305E40_NODE_1_L211;222_SgrAI_67/3_NODE_1_L231															AT3G18830.1	72.09	86	3e-30	AT3G18830
Contig10140:21403_PStI_305E40_NODE_1_L333;21705_PStI_67/3_NODE_1_L315															AT3G60220.1	49.18	122	1e-22	AT3G60220
Contig10147:21422_PStI_305E40_NODE_1_L327;21728_PStI_67/3_NODE_1_L315															AT4G18520.1	52.54	118	2e-34	AT4G18520
Contig10149:21424_PStI_305E40_NODE_1_L403;21726_PStI_67/3_NODE_1_L347															AT3G18390.1	82.22	45	1e-16	AT3G18390
Contig24892:21431_PStI_67/3_NODE_1_L393;21126_PStI_305E40_NODE_1_L355	SmFL04C02A	100	303	0	7e-172										AT3G28890.2	48.62	109	3e-19	AT3G28890
Contig2995:2144_PStI_305E40_NODE_1_L375;2150_PStI_67/3_NODE_1_L411	SmFL01D05W	100	103	0	2e-52										AT4G08390.3	56.38	94	2e-22	AT4G08390
Contig10159:21445_PStI_305E40_NODE_1_L444;21751_PStI_67/3_NODE_1_L311;9052_PStI_67/3_NODE_1_L393;8939_PStI_305E40_NODE_1_L319	CAL02K10W	99.6	252	1	5e-139										AT1G75240.1	67.61	71	2e-23	AT1G75240
Contig24910:21474_PStI_67/3_NODE_1_L355;21171_PStI_305E40_NODE_1_L289															AT3G03050.1	65.85	123	7e-43	AT3G03050
Contig10170:21482_PStI_305E40_NODE_1_L368;21789_PStI_67/3_NODE_1_L322;388_SgrAI_305E40_NODE_1_L238;385_SgrAI_67/3_NODE_1_L185															AT1G22110.1	36.73	196	1e-24	AT1G22110
Contig2998:2149_PStI_305E40_NODE_1_L363;2153_PStI_67/3_NODE_1_L276															AT5G16850.1	42.31	130	2e-22	AT5G16850
Contig24921:21493_PStI_67/3_NODE_1_L391;21192_PStI_305E40_NODE_1_L334															AT4G26490.1	56.93	137	1e-42	AT4G26490
Contig10176:21499_PStI_305E40_NODE_1_L427;21802_PStI_67/3_NODE_1_L327															AT4G13260.1	71.62	148	8e-59	AT4G13260
Contig24926:21509_PStI_67/3_NODE_1_L376;21208_PStI_305E40_NODE_1_L353															AT1G19440.1	42.42	132	2e-29	AT1G19440
Contig10181:21513_PStI_305E40_NODE_1_L435;21817_PStI_67/3_NODE_1_L360															AT1G63100.1	51.26	119	8e-45	AT1G63100
Contig320:2152_SgrAI_67/3_NODE_2_L96;2265_SgrAI_305E40_NODE_2_L86															AT3G22800.1	100.00	6	6e-17	AT3G22800
Contig24939:21532_PStI_67/3_NODE_1_L400;21231_PStI_305E40_NODE_1_L314															AT4G03430.1	77.05	61	8e-38	AT4G03430
Contig24946:21549_PStI_67/3_NODE_1_L506;21248_PStI_305E40_NODE_1_L336															AT4G23160.1	43.68	174	2e-38	AT4G23160
Contig24960:21586_PStI_67/3_NODE_1_L438;21286_PStI_305E40_NODE_1_L267															AT2G25790.1	37.86	140	6e-25	AT2G25790
Contig10217:21592_PStI_305E40_NODE_1_L390;21901_PStI_67/3_NODE_1_L388															AT3G03210.1	52.70	148	2e-37	AT3G03210
Contig10232:21637_PStI_305E40_NODE_1_L321;21938_PStI_67/3_NODE_1_L325															AT1G34110.1	72.36	123	1e-45	AT1G34110
Contig24978:21651_PStI_67/3_NODE_1_L466;21350_PStI_305E40_NODE_1_L351															AT2G23200.1	54.09	159	3e-44	AT2G23200
Contig24981:21657_PStI_67/3_NODE_1_L343;21356_PStI_305E40_NODE_1_L289															AT2G31880.1	49.59	123	7e-27	AT2G31880
Contig24994:21688_PStI_67/3_NODE_1_L387;21388_PStI_305E40_NODE_1_L288															AT5G54630.1	80.00	75	6e-29	AT5G54630
2170_SgrAI_305E40_NODE_1_L220															AT1G64660.1	69.88	83	4e-28	AT1G64660
21730_PStI_305E40_NODE_1_L314															AT5G58170.1	57.80	109	3e-33	AT5G58170
Contig25005:21733_PStI_67/3_NODE_1_L447;21427_PStI_305E40_NODE_1_L397															AT1G16650.1	54.41	68	5e-17	AT1G16650
Contig10274:21748_PStI_305E40_NODE_1_L369;22052_PStI_67/3_NODE_1_L378															AT5G01890.1	43.17	139	7e-24	AT5G01890
Contig10277:21753_PStI_305E40_NODE_1_L365;22059_PStI_67/3_NODE_1_L320															AT5G06570.2	74.29	35	2e-15	AT5G06570
21765_PStI_67/3_NODE_1_L462															AT3G10160.1	65.48	84	5e-33	AT3G10160
Contig10282:21774_PStI_305E40_NODE_1_L378;22080_PStI_67/3_NODE_1_L362															AT3G51820.1	82.76	29	8e-17	AT3G51820
Contig25027:21780_PStI_67/3_NODE_1_L464;21474_PStI_305E40_NODE_1_L332															AT5G60700.1	84.85	99	5e-47	AT5G60700
Contig25028:21792_PStI_67/3_NODE_1_L368;21487_PStI_305E40_NODE_1_L334															AT2G03880.1	69.86	146	2e-59	AT2G03880
Contig16636:218_PStI_67/3_NODE_1_L356;209_PStI_305E40_NODE_1_L206															AT1G17810.1	75.70	107	8e-45	AT1G17810
Contig1612:2181_SgrAI_305E40_NODE_1_L232;2889_SgrAI_67/3_NODE_1_L124															AT5G44210.1	58.54	82	5e-21	AT5G44210
Contig25036:21812_PStI_67/3_NODE_1_L436;21508_PStI_305E40_NODE_2_L346															AT5G42120.1	50.00	126	4e-24	AT5G42120
Contig25043:21824_PStI_67/3_NODE_1_L370;21519_PStI_305E40_NODE_1_L343															AT2G36850.1	69.81	53	4e-17	AT2G36850
Contig10310:21836_PStI_305E40_NODE_1_L240;22142_PStI_67/3_NODE_1_L209															AT4G23160.1	41.86	86	4e-15	AT4G23160
Contig10315:21849_PStI_305E40_NODE_1_L417;22156_PStI_67/3_NODE_1_L341															AT2G29140.1	62.40	125	2e-38	AT2G29140
Contig10320:21860_PStI_305E40_NODE_1_L412;22166_PStI_67/3_NODE_1_L360															AT2G17520.1	48.32	149	4e-24	AT2G17520
Contig10322:21866_PStI_305E40_NODE_1_L374;22170_PStI_67/3_NODE_1_L374															AT4G32410.1	77.46	71	3e-36	AT4G32410
Contig3014:2187_PStI_305E40_NODE_1_L322;2194_PStI_67/3_NODE_1_L392															AT4G17895.1	44.90	49	2e-15	AT4G17895
Contig10326:21876_PStI_305E40_NODE_1_L445;22179_PStI_67/3_NODE_1_L360															AT1G78060.1	65.96	94	3e-42	AT1G78060
21877_PStI_305E40_NODE_2_L326															AT1G47710.1	59.29	113	2e-33	AT1G47710
Contig10328:21880_PStI_305E40_NODE_1_L333;22181_PStI_67/3_NODE_1_L301	SmFL29C15A	99.22	128	1	4e-65										AT3G24515.1	52.22	90	4e-17	AT3G24515
21889_PStI_305E40_NODE_1_L303															AT5G40820.1	74.77	107	3e-43	AT5G40820
Contig10333:21893_PStI_305E40_NODE_1_L345;22196_PStI_67/3_NODE_1_L202															AT1G78580.1	79.25	106	2e-45	AT1G78580
Contig10342:21913_PStI_305E40_NODE_1_L378;22215_PStI_67/3_NODE_1_L323															AT1G52360.1	55.08	118	8e-27	AT1G52360
Contig10343:21916_PStI_305E40_NODE_1_L354;22218_PStI_67/3_NODE_1_L326															AT4G35300.1	46.75	154	2e-28	AT4G35300
21932_PStI_67/3_NODE_1_L441															AT5G15170.1	52.29	109	5e-23	AT5G15170
Contig25086:21937_PStI_67/3_NODE_1_L371;21636_PStI_305E40_NODE_1_L314						SGN-U283293	Potato	MATCHED PREDICTED: hypothetical protein [Vitis vinifera](evalue: 3e-21 ) AND MATCHED unnamed protein product [Vitis vinifera] (evalue: 3e-21) AND MATCHED conserved hypothetical protein [Ricinus communis] >gi223531359|gb|EEF33195.1| conserved hypothetical protein [Ricinus communis] (evalue: 5e-14) AND MATCHED predicted protein [Populus trichocarpa] >gi222841670|gb|EEE79217.1| predicted protein [Po…	gi|225442040|ref|XP_002271999.1| (3e-21)	None.	None.	94.2	138	3e-53	AT1G72410.1	49.12	114	3e-18	AT1G72410
Contig25090:21949_PStI_67/3_NODE_1_L379;21647_PStI_305E40_NODE_1_L332															AT3G63370.1	62.77	137	4e-50	AT3G63370
Contig10354:21951_PStI_305E40_NODE_1_L384;22253_PStI_67/3_NODE_1_L394	SmFL31C06F	100	387	0	0										AT4G21700.1	34.23	149	3e-20	AT4G21700
Contig10359:21964_PStI_305E40_NODE_1_L308;22269_PStI_67/3_NODE_1_L326															AT1G11580.1	56.57	99	4e-27	AT1G11580
Contig25098:21964_PStI_67/3_NODE_1_L403;21660_PStI_305E40_NODE_1_L347															AT3G19184.1	64.86	74	8e-24	AT3G19184
Contig25111:21999_PStI_67/3_NODE_1_L460;21694_PStI_305E40_NODE_1_L320															AT4G23160.1	42.14	159	9e-28	AT4G23160
22000_PStI_305E40_NODE_1_L334															AT5G18950.1	45.69	116	4e-28	AT5G18950
Contig10373:22011_PStI_305E40_NODE_1_L363;22318_PStI_67/3_NODE_1_L369															AT3G19440.1	57.52	113	9e-31	AT3G19440
22027_PStI_67/3_NODE_1_L396															AT3G62010.1	82.93	82	1e-43	AT3G62010
Contig1627:2203_SgrAI_305E40_NODE_1_L228;2095_SgrAI_67/3_NODE_1_L240;2042_SgrAI_305E40_NODE_1_L212;1940_SgrAI_67/3_NODE_1_L232;173_SgrAI_67/3_NODE_1_L133;164_SgrAI_305E40_NODE_1_L165															AT3G18295.1	53.23	62	8e-16	AT3G18295
Contig10379:22033_PStI_305E40_NODE_1_L218;22339_PStI_67/3_NODE_1_L223															AT1G05100.1	57.97	69	4e-17	AT1G05100
Contig10391:22064_PStI_305E40_NODE_1_L327;22375_PStI_67/3_NODE_1_L248															AT5G39400.1	66.67	66	6e-19	AT5G39400
Contig10395:22078_PStI_305E40_NODE_1_L422;22390_PStI_67/3_NODE_1_L363															AT3G14870.3	60.67	150	6e-46	AT3G14870
Contig1630:2208_SgrAI_305E40_NODE_1_L258;2101_SgrAI_67/3_NODE_2_L77;2101_SgrAI_67/3_NODE_1_L149															AT4G35540.1	44.44	99	1e-20	AT4G35540
Contig10401:22095_PStI_305E40_NODE_1_L347;22410_PStI_67/3_NODE_1_L343															AT3G46530.1	35.82	134	4e-19	AT3G46530
22100_PStI_67/3_NODE_1_L278															AT4G14150.1	66.67	93	2e-32	AT4G14150
Contig25152:22103_PStI_67/3_NODE_1_L447;21797_PStI_305E40_NODE_1_L295															AT1G68060.1	80.00	60	2e-30	AT1G68060
Contig25154:22108_PStI_67/3_NODE_1_L273;21801_PStI_305E40_NODE_1_L202															AT4G01240.1	82.47	97	9e-47	AT4G01240
Contig3024:2212_PStI_305E40_NODE_1_L412;2219_PStI_67/3_NODE_1_L332															AT5G01010.2	56.98	86	6e-17	AT5G01010
22133_PStI_305E40_NODE_1_L378															AT5G67260.1	73.33	45	9e-15	AT5G67260
22145_PStI_67/3_NODE_1_L377															ATMG00810.1	41.25	80	5e-17	ATMG00810
Contig25165:22148_PStI_67/3_NODE_1_L400;21841_PStI_305E40_NODE_1_L332															AT1G15110.2	86.67	30	4e-25	AT1G15110
22151_PStI_305E40_NODE_1_L443															AT5G27060.1	45.56	90	4e-18	AT5G27060
22182_PStI_305E40_NODE_1_L472															AT3G48770.1	39.76	166	9e-28	AT3G48770
Contig25177:22191_PStI_67/3_NODE_1_L449;21887_PStI_305E40_NODE_1_L395															AT5G14230.1	60.13	153	1e-47	AT5G14230
Contig590:222_SgrAI_305E40_NODE_1_L270;229_SgrAI_67/3_NODE_1_L226;30492_PStI_67/3_NODE_1_L399;30046_PStI_305E40_NODE_1_L308															AT1G34300.1	49.13	173	1e-41	AT1G34300
2220_PStI_305E40_NODE_1_L317															AT5G02010.1	68.27	104	6e-33	AT5G02010
Contig10452:22250_PStI_305E40_NODE_1_L297;22567_PStI_67/3_NODE_1_L273															ATMG00810.1	45.71	105	2e-19	ATMG00810
Contig3032:2227_PStI_305E40_NODE_1_L404;2228_PStI_67/3_NODE_2_L383															AT1G02850.5	65.63	32	3e-15	AT1G02850
Contig25212:22278_PStI_67/3_NODE_1_L421;21972_PStI_305E40_NODE_1_L315															AT3G05960.1	73.21	112	3e-45	AT3G05960
Contig10466:22292_PStI_305E40_NODE_1_L377;22611_PStI_67/3_NODE_2_L255															AT2G45540.1	66.17	133	2e-45	AT2G45540
Contig25224:22308_PStI_67/3_NODE_1_L391;22002_PStI_305E40_NODE_1_L365															AT5G54490.1	54.41	68	1e-16	AT5G54490
2231_SgrAI_305E40_NODE_1_L241															AT1G12570.1	79.75	79	2e-30	AT1G12570
Contig10476:22317_PStI_305E40_NODE_1_L346;25133_PStI_67/3_NODE_1_L315															AT4G23160.1	42.15	121	1e-22	AT4G23160
Contig10477:22318_PStI_305E40_NODE_1_L391;22633_PStI_67/3_NODE_1_L235	SmFL36E18A	99.76	413	1	0										AT4G35270.1	62.04	137	4e-43	AT4G35270
22323_PStI_305E40_NODE_1_L360															AT4G23160.1	34.65	127	8e-18	AT4G23160
Contig3034:2233_PStI_305E40_NODE_1_L391;2234_PStI_67/3_NODE_1_L328															AT1G54215.1	81.82	11	8e-23	AT1G54215
2234_SgrAI_305E40_NODE_1_L153															AT4G36230.1	42.11	38	2e-22	AT4G36230
Contig10491:22373_PStI_305E40_NODE_1_L341;22690_PStI_67/3_NODE_1_L305															AT1G50030.2	56.47	85	2e-23	AT1G50030
Contig10492:22376_PStI_305E40_NODE_1_L305;22692_PStI_67/3_NODE_1_L378															AT3G47750.1	60.00	70	2e-21	AT3G47750
Contig25252:22380_PStI_67/3_NODE_1_L353;22069_PStI_305E40_NODE_1_L270															AT4G15180.1	36.52	115	4e-17	AT4G15180
22396_PStI_67/3_NODE_1_L393															AT3G47570.1	37.76	98	1e-15	AT3G47570
Contig25262:22403_PStI_67/3_NODE_1_L470;22088_PStI_305E40_NODE_1_L405															AT3G24240.1	68.93	103	9e-36	AT3G24240
2243_SgrAI_305E40_NODE_1_L231															AT4G17250.1	57.33	75	5e-19	AT4G17250
Contig10506:22433_PStI_305E40_NODE_1_L451;22750_PStI_67/3_NODE_1_L374															AT2G46520.1	66.88	157	5e-57	AT2G46520
Contig10507:22434_PStI_305E40_NODE_1_L344;22752_PStI_67/3_NODE_1_L247															AT3G47910.2	59.00	100	6e-31	AT3G47910
Contig25284:22446_PStI_67/3_NODE_1_L477;22131_PStI_305E40_NODE_1_L341															AT1G52190.1	48.81	168	1e-44	AT1G52190
Contig25285:22450_PStI_67/3_NODE_1_L340;22134_PStI_305E40_NODE_1_L317						SGN-U294477	Potato	MATCHED conserved hypothetical protein [Ricinus communis] >gi223530105|gb|EEF32019.1| conserved hypothetical protein [Ricinus communis](evalue: 6e-17 ) AND MATCHED predicted protein [Populus trichocarpa] >gi222858389|gb|EEE95936.1| predicted protein [Populus trichocarpa] (evalue: 2e-14) AND MATCHED hypothetical protein [Vitis vinifera] (evalue: 1e-20) AND MATCHED hypothetical protein [Vitis vinif…	gi|255579013|ref|XP_002530358.1| (6e-17)	None.	None.	90.71	366	8e-118	AT3G18310.1	35.59	118	1e-19	AT3G18310
Contig25288:22461_PStI_67/3_NODE_1_L443;22145_PStI_305E40_NODE_1_L333															AT3G26540.1	63.33	90	7e-30	AT3G26540
Contig10530:22485_PStI_305E40_NODE_1_L375;22804_PStI_67/3_NODE_1_L270															AT3G22800.1	77.78	9	2e-22	AT3G22800
Contig331:2249_SgrAI_67/3_NODE_1_L284;2360_SgrAI_305E40_NODE_1_L226															AT1G73880.1	48.54	103	6e-22	AT1G73880
Contig25302:22491_PStI_67/3_NODE_1_L246;22177_PStI_305E40_NODE_1_L257															AT2G31320.1	70.77	65	2e-25	AT2G31320
22496_PStI_67/3_NODE_1_L310															AT3G48770.1	40.37	109	2e-16	AT3G48770
Contig10554:22548_PStI_305E40_NODE_1_L289;22870_PStI_67/3_NODE_1_L206															ATMG00520.1	72.34	94	5e-31	ATMG00520
22553_PStI_67/3_NODE_1_L305															AT1G04160.1	55.06	89	3e-20	AT1G04160
Contig25326:22557_PStI_67/3_NODE_1_L433;22240_PStI_305E40_NODE_1_L386															AT4G00350.1	75.44	57	1e-18	AT4G00350
2257_PStI_67/3_NODE_1_L381															AT4G04970.1	63.08	130	2e-49	AT4G04970
2258_PStI_305E40_NODE_1_L348															AT5G22760.1	66.06	109	4e-42	AT5G22760
22615_PStI_67/3_NODE_1_L371															AT4G23160.1	46.24	93	4e-27	AT4G23160
Contig10586:22618_PStI_305E40_NODE_1_L376;22947_PStI_67/3_NODE_1_L382															AT2G29050.2	52.53	99	4e-17	AT2G29050
Contig10603:22653_PStI_305E40_NODE_1_L338;22983_PStI_67/3_NODE_1_L369															AT3G48050.2	46.56	131	5e-24	AT3G48050
Contig25376:22670_PStI_67/3_NODE_1_L419;22355_PStI_305E40_NODE_1_L300															AT4G15390.1	32.31	130	3e-18	AT4G15390
22674_PStI_305E40_NODE_1_L376															AT2G18570.1	53.78	119	2e-34	AT2G18570
Contig25377:22675_PStI_67/3_NODE_1_L472;22360_PStI_305E40_NODE_2_L220															AT1G47128.1	69.35	62	6e-39	AT1G47128
Contig25379:22680_PStI_67/3_NODE_1_L354;22364_PStI_305E40_NODE_1_L240															AT5G08560.2	47.22	72	2e-17	AT5G08560
Contig10612:22690_PStI_305E40_NODE_1_L399;23016_PStI_67/3_NODE_1_L319															AT4G26220.1	68.35	139	5e-54	AT4G26220
Contig25385:22696_PStI_67/3_NODE_1_L359;22381_PStI_305E40_NODE_1_L328															AT5G04960.1	35.16	128	2e-16	AT5G04960
Contig25389:22702_PStI_67/3_NODE_1_L382;22388_PStI_305E40_NODE_1_L234															AT3G55610.1	88.24	34	3e-17	AT3G55610
22711_PStI_67/3_NODE_1_L452															AT5G58610.1	41.75	103	6e-21	AT5G58610
Contig10623:22720_PStI_305E40_NODE_2_L321;23048_PStI_67/3_NODE_1_L300															AT3G12580.1	81.42	113	2e-44	AT3G12580
Contig25399:22720_PStI_67/3_NODE_1_L313;22408_PStI_305E40_NODE_1_L263															AT2G39660.1	58.82	102	1e-28	AT2G39660
Contig10629:22730_PStI_305E40_NODE_1_L347;23058_PStI_67/3_NODE_1_L387															AT5G26250.1	53.61	97	5e-19	AT5G26250
22733_PStI_305E40_NODE_1_L373															AT4G34980.1	52.90	138	6e-33	AT4G34980
Contig10639:22757_PStI_305E40_NODE_1_L349;23087_PStI_67/3_NODE_1_L300															AT1G21270.1	39.26	135	1e-21	AT1G21270
Contig25415:22767_PStI_67/3_NODE_1_L502;22447_PStI_305E40_NODE_1_L356															AT1G51745.2	41.86	172	9e-22	AT1G51745
Contig25418:22776_PStI_67/3_NODE_1_L418;22456_PStI_305E40_NODE_1_L259															AT1G60420.1	72.50	80	8e-32	AT1G60420
Contig10646:22780_PStI_305E40_NODE_1_L448;23105_PStI_67/3_NODE_2_L273															AT4G23160.1	36.31	157	2e-22	AT4G23160
22800_PStI_305E40_NODE_1_L232															AT5G67360.1	50.59	85	4e-17	AT5G67360
Contig10655:22803_PStI_305E40_NODE_1_L354;23127_PStI_67/3_NODE_1_L266															AT1G74040.1	66.67	72	5e-19	AT1G74040
Contig25438:22819_PStI_67/3_NODE_1_L467;22501_PStI_305E40_NODE_1_L337															AT3G55340.1	47.48	139	2e-30	AT3G55340
Contig25439:22820_PStI_67/3_NODE_1_L479;22502_PStI_305E40_NODE_1_L399															AT4G03230.1	52.11	142	3e-29	AT4G03230
Contig10665:22829_PStI_305E40_NODE_1_L440;23156_PStI_67/3_NODE_1_L345															AT5G03760.1	39.85	133	1e-20	AT5G03760
Contig25444:22830_PStI_67/3_NODE_1_L399;22509_PStI_305E40_NODE_1_L272															AT5G59900.1	60.71	140	5e-47	AT5G59900
Contig25453:22850_PStI_67/3_NODE_1_L409;22530_PStI_305E40_NODE_1_L348															AT2G26730.1	76.92	65	4e-24	AT2G26730
Contig10674:22853_PStI_305E40_NODE_1_L379;23183_PStI_67/3_NODE_2_L291															AT1G05120.1	52.69	93	4e-26	AT1G05120
Contig10690:22884_PStI_305E40_NODE_1_L312;23215_PStI_67/3_NODE_1_L312															AT4G38070.1	39.56	91	3e-15	AT4G38070
Contig25463:22884_PStI_67/3_NODE_1_L440;22558_PStI_305E40_NODE_1_L443															AT5G07280.1	43.09	181	2e-32	AT5G07280
Contig10697:22897_PStI_305E40_NODE_1_L344;23230_PStI_67/3_NODE_1_L330															AT2G44260.2	63.03	119	9e-43	AT2G44260
Contig17443:2290_PStI_67/3_NODE_1_L424;2292_PStI_305E40_NODE_1_L436															AT3G47110.1	35.96	178	4e-27	AT3G47110
Contig10701:22906_PStI_305E40_NODE_1_L316;23237_PStI_67/3_NODE_1_L341															AT4G31480.1	70.77	130	9e-53	AT4G31480
Contig25473:22917_PStI_67/3_NODE_1_L297;22589_PStI_305E40_NODE_1_L258	SmFL25H16C	99.37	319	2	8e-177										AT5G24230.1	59.52	84	5e-23	AT5G24230
Contig25478:22932_PStI_67/3_NODE_1_L369;22603_PStI_305E40_NODE_1_L291															AT3G57220.1	45.83	72	9e-17	AT3G57220
2295_SgrAI_67/3_NODE_1_L225															AT4G19170.1	70.24	84	3e-30	AT4G19170
Contig25500:22995_PStI_67/3_NODE_1_L325;22667_PStI_305E40_NODE_1_L244															AT3G22790.1	47.83	115	1e-23	AT3G22790
Contig25515:23028_PStI_67/3_NODE_1_L251;22700_PStI_305E40_NODE_1_L266															AT4G18050.1	56.52	92	6e-28	AT4G18050
Contig10758:23071_PStI_305E40_NODE_1_L484;23404_PStI_67/3_NODE_1_L384	PED06M22A	100	504	0	0										AT5G38700.1	47.79	113	2e-21	AT5G38700
Contig10761:23075_PStI_305E40_NODE_1_L347;23409_PStI_67/3_NODE_1_L346															AT5G18860.1	57.97	69	3e-17	AT5G18860
23075_PStI_67/3_NODE_1_L304															AT2G19130.1	53.27	107	7e-29	AT2G19130
Contig25550:23106_PStI_67/3_NODE_1_L383;22781_PStI_305E40_NODE_1_L350															AT1G29490.1	56.63	83	2e-19	AT1G29490
Contig17452:2315_PStI_67/3_NODE_1_L403;2316_PStI_305E40_NODE_1_L276															AT1G12430.1	84.44	45	5e-15	AT1G12430
Contig10786:23150_PStI_305E40_NODE_1_L357;23485_PStI_67/3_NODE_1_L309						SGN-U106744	Lycopersicon esculentum demethylated #1	None.	None.	None.	None.	95.15	103	3e-37	ATCG01110.1	85.71	28	6e-15	ATCG01110
Contig10793:23171_PStI_305E40_NODE_1_L382;23507_PStI_67/3_NODE_1_L381															AT1G17860.1	41.03	117	4e-20	AT1G17860
Contig10794:23174_PStI_305E40_NODE_1_L269;23511_PStI_67/3_NODE_1_L288															AT3G61130.1	63.08	65	1e-18	AT3G61130
23178_PStI_305E40_NODE_1_L254															AT3G50210.3	90.00	30	3e-21	AT3G50210
Contig10797:23182_PStI_305E40_NODE_1_L402;23521_PStI_67/3_NODE_1_L359															AT5G20850.1	62.89	97	3e-31	AT5G20850
Contig25579:23201_PStI_67/3_NODE_1_L457;22870_PStI_305E40_NODE_1_L407															AT1G02260.1	75.30	166	1e-66	AT1G02260
Contig25583:23224_PStI_67/3_NODE_1_L432;22891_PStI_305E40_NODE_1_L369															AT2G23460.1	81.74	115	5e-56	AT2G23460
Contig25590:23243_PStI_67/3_NODE_1_L310;22911_PStI_305E40_NODE_1_L274															AT1G14740.1	50.00	92	8e-19	AT1G14740
Contig10834:23258_PStI_305E40_NODE_1_L354;23604_PStI_67/3_NODE_1_L389															AT2G43900.1	63.53	85	2e-27	AT2G43900
Contig25607:23279_PStI_67/3_NODE_1_L311;379_PStI_305E40_NODE_1_L270															AT5G60920.1	65.15	66	1e-23	AT5G60920
23284_PStI_67/3_NODE_1_L300															AT3G03440.1	69.52	105	1e-35	AT3G03440
23300_PStI_67/3_NODE_1_L266															AT1G62330.1	70.83	48	2e-15	AT1G62330
Contig10854:23306_PStI_305E40_NODE_1_L474;23644_PStI_67/3_NODE_1_L377															AT1G02260.1	86.67	165	2e-79	AT1G02260
Contig10855:23309_PStI_305E40_NODE_1_L368;23647_PStI_67/3_NODE_1_L274															AT4G34980.1	80.71	140	5e-63	AT4G34980
23316_PStI_67/3_NODE_1_L360															AT5G56190.2	53.70	108	2e-25	AT5G56190
Contig25624:23323_PStI_67/3_NODE_1_L366;22988_PStI_305E40_NODE_1_L287															AT1G34260.1	65.71	105	2e-35	AT1G34260
Contig10862:23329_PStI_305E40_NODE_1_L417;23665_PStI_67/3_NODE_1_L293															AT4G15180.1	52.48	101	5e-19	AT4G15180
Contig25627:23332_PStI_67/3_NODE_1_L425;22996_PStI_305E40_NODE_1_L365															AT2G37650.1	66.90	145	1e-49	AT2G37650
23336_PStI_305E40_NODE_1_L365															AT3G16610.1	47.29	129	2e-33	AT3G16610
Contig10868:23342_PStI_305E40_NODE_1_L355;23677_PStI_67/3_NODE_1_L335															AT1G62670.1	45.74	94	7e-20	AT1G62670
Contig10870:23347_PStI_305E40_NODE_1_L446;23682_PStI_67/3_NODE_1_L367															AT3G55550.1	54.36	149	2e-38	AT3G55550
Contig25637:23352_PStI_67/3_NODE_1_L424;23015_PStI_305E40_NODE_1_L329															AT4G23850.1	59.35	123	5e-32	AT4G23850
Contig25649:23390_PStI_67/3_NODE_1_L469;23054_PStI_305E40_NODE_1_L336															ATMG00810.1	37.50	80	1e-18	ATMG00810
Contig25651:23393_PStI_67/3_NODE_1_L447;23058_PStI_305E40_NODE_1_L398															ATMG00860.1	41.32	121	4e-20	ATMG00860
Contig10886:23399_PStI_305E40_NODE_1_L440;23731_PStI_67/3_NODE_1_L326															AT2G01460.1	76.47	68	1e-21	AT2G01460
234_SgrAI_67/3_NODE_1_L252															AT1G08700.1	73.56	87	2e-34	AT1G08700
Contig25653:23401_PStI_67/3_NODE_1_L415;23068_PStI_305E40_NODE_1_L373															AT4G23160.1	35.65	115	7e-15	AT4G23160
Contig25659:23426_PStI_67/3_NODE_1_L453;23090_PStI_305E40_NODE_1_L272															AT3G24180.2	48.81	84	2e-15	AT3G24180
Contig10915:23457_PStI_305E40_NODE_1_L236;23794_PStI_67/3_NODE_1_L206															AT3G51770.2	62.35	85	2e-26	AT3G51770
23457_PStI_67/3_NODE_1_L221															AT2G22610.1	65.67	67	1e-15	AT2G22610
Contig25674:23463_PStI_67/3_NODE_1_L391;23128_PStI_305E40_NODE_1_L366															AT3G20500.1	61.25	80	9e-20	AT3G20500
23470_PStI_305E40_NODE_1_L300															AT5G15700.1	64.08	103	2e-31	AT5G15700
Contig25678:23475_PStI_67/3_NODE_1_L468;23139_PStI_305E40_NODE_1_L376															AT3G59140.1	38.42	177	2e-26	AT3G59140
Contig10924:23477_PStI_305E40_NODE_1_L358;23816_PStI_67/3_NODE_1_L369															AT1G35220.1	75.61	41	6e-15	AT1G35220
Contig25681:23486_PStI_67/3_NODE_1_L343;36296_PStI_305E40_NODE_1_L358															AT2G29560.1	47.75	111	3e-21	AT2G29560
23496_PStI_67/3_NODE_1_L261															AT3G11470.2	64.41	59	4e-16	AT3G11470
23504_PStI_67/3_NODE_2_L237															AT1G16030.1	84.85	66	2e-27	AT1G16030
23508_PStI_305E40_NODE_1_L289															AT5G26180.2	51.65	91	9e-18	AT5G26180
Contig3071:2352_PStI_305E40_NODE_1_L413;2353_PStI_67/3_NODE_1_L379						SGN-U447653	Nicotiana tabaccum	None.	None.	None.	None.	93.55	124	2e-42	AT1G80490.1	54.08	98	2e-23	AT1G80490
Contig10940:23525_PStI_305E40_NODE_1_L365;23867_PStI_67/3_NODE_1_L353															AT3G47730.1	57.50	80	6e-22	AT3G47730
23538_PStI_67/3_NODE_1_L268															AT5G44180.1	48.96	96	4e-17	AT5G44180
Contig10954:23560_PStI_305E40_NODE_1_L357;23900_PStI_67/3_NODE_1_L350															AT2G47430.1	35.54	166	2e-17	AT2G47430
Contig10956:23563_PStI_305E40_NODE_1_L405;23906_PStI_67/3_NODE_1_L394															AT1G05460.1	46.67	105	8e-24	AT1G05460
Contig25712:23574_PStI_67/3_NODE_1_L413;23231_PStI_305E40_NODE_1_L309															AT3G48190.1	67.92	53	2e-15	AT3G48190
23619_PStI_305E40_NODE_1_L306															AT2G01750.1	74.55	55	3e-19	AT2G01750
Contig10980:23629_PStI_305E40_NODE_1_L327;23975_PStI_67/3_NODE_1_L308															AT3G15730.1	61.74	115	4e-40	AT3G15730
23670_PStI_305E40_NODE_1_L239															AT1G52150.2	80.65	31	1e-19	AT1G52150
Contig25749:23687_PStI_67/3_NODE_1_L432;23352_PStI_305E40_NODE_1_L346															AT2G40290.1	63.64	33	7e-15	AT2G40290
Contig25771:23755_PStI_67/3_NODE_1_L347;23419_PStI_305E40_NODE_1_L271															AT1G17680.2	56.76	111	4e-34	AT1G17680
Contig17476:2376_PStI_67/3_NODE_1_L378;2376_PStI_305E40_NODE_1_L335															AT1G33390.1	54.96	131	1e-28	AT1G33390
Contig1717:2377_SgrAI_305E40_NODE_1_L222;2264_SgrAI_67/3_NODE_1_L239	SmFL37F04A	100	285	0	2e-161										AT4G13370.1	52.94	102	1e-20	AT4G13370
23776_PStI_67/3_NODE_1_L211	LS501J23F	100	223	0	2e-124										ATCG00190.1	69.09	55	3e-17	ATCG00190
23809_PStI_67/3_NODE_1_L299															AT3G29230.1	63.89	108	7e-36	AT3G29230
Contig11056:23812_PStI_305E40_NODE_1_L391;24155_PStI_67/3_NODE_1_L411															AT3G24255.1	34.06	138	5e-19	AT3G24255
Contig1719:2383_SgrAI_305E40_NODE_1_L249;2268_SgrAI_67/3_NODE_1_L232															AT1G71780.1	56.58	76	8e-19	AT1G71780
Contig11071:23846_PStI_305E40_NODE_1_L386;24189_PStI_67/3_NODE_1_L237															ATMG00810.1	35.44	79	8e-15	ATMG00810
Contig11074:23853_PStI_305E40_NODE_1_L323;24195_PStI_67/3_NODE_1_L354															AT1G17750.1	52.50	120	4e-27	AT1G17750
23856_PStI_305E40_NODE_1_L383															AT4G23160.1	36.92	130	3e-15	AT4G23160
Contig25821:23886_PStI_67/3_NODE_1_L420;23541_PStI_305E40_NODE_1_L363															AT2G36240.1	62.94	143	9e-50	AT2G36240
Contig11090:23891_PStI_305E40_NODE_1_L336;24232_PStI_67/3_NODE_1_L270															AT3G23120.1	39.81	103	1e-17	AT3G23120
Contig11103:23919_PStI_305E40_NODE_1_L431;24259_PStI_67/3_NODE_1_L358															AT5G59600.1	52.53	158	3e-42	AT5G59600
Contig11104:23920_PStI_305E40_NODE_1_L332;24260_PStI_67/3_NODE_1_L274															AT5G47580.1	61.16	121	1e-36	AT5G47580
Contig25835:23927_PStI_67/3_NODE_1_L279;23585_PStI_305E40_NODE_1_L247															AT4G36010.2	70.87	103	2e-39	AT4G36010
Contig25839:23933_PStI_67/3_NODE_1_L454;23589_PStI_305E40_NODE_2_L280															AT2G40080.1	63.41	82	3e-22	AT2G40080
Contig25841:23941_PStI_67/3_NODE_1_L498;23597_PStI_305E40_NODE_1_L460															AT1G73140.1	82.35	68	1e-30	AT1G73140
Contig3087:2396_PStI_305E40_NODE_1_L436;2396_PStI_67/3_NODE_1_L254															AT5G46540.1	75.20	125	1e-51	AT5G46540
Contig11118:23961_PStI_305E40_NODE_1_L337;24302_PStI_67/3_NODE_1_L265															AT5G15880.1	62.73	110	6e-33	AT5G15880
Contig25849:23963_PStI_67/3_NODE_1_L411;23618_PStI_305E40_NODE_1_L311															AT3G48880.2	56.96	79	6e-22	AT3G48880
Contig11123:23972_PStI_305E40_NODE_1_L362;24315_PStI_67/3_NODE_1_L301															AT2G03220.1	57.48	127	1e-39	AT2G03220
Contig25855:23972_PStI_67/3_NODE_1_L446;23627_PStI_305E40_NODE_1_L425															ATMG00810.1	40.32	124	1e-26	ATMG00810
Contig11124:23973_PStI_305E40_NODE_1_L424;24316_PStI_67/3_NODE_1_L340															AT4G14960.2	70.27	74	1e-21	AT4G14960
Contig25861:23985_PStI_67/3_NODE_1_L392;23638_PStI_305E40_NODE_1_L287															AT1G63010.4	68.60	86	2e-27	AT1G63010
Contig11130:23992_PStI_305E40_NODE_1_L418;24336_PStI_67/3_NODE_1_L398															AT3G52270.1	48.60	179	3e-37	AT3G52270
24005_PStI_67/3_NODE_1_L355															AT4G36540.1	77.03	74	4e-28	AT4G36540
24012_PStI_305E40_NODE_1_L391															AT3G47400.1	61.72	128	1e-46	AT3G47400
Contig25871:24019_PStI_67/3_NODE_1_L334;23672_PStI_305E40_NODE_1_L318															AT4G37030.1	59.68	62	1e-22	AT4G37030
Contig11139:24021_PStI_305E40_NODE_1_L242;24361_PStI_67/3_NODE_1_L256															AT2G20540.1	64.52	93	8e-32	AT2G20540
Contig11141:24023_PStI_305E40_NODE_1_L365;24363_PStI_67/3_NODE_1_L214															AT2G48110.1	68.32	101	2e-30	AT2G48110
Contig11142:24026_PStI_305E40_NODE_1_L287;24367_PStI_67/3_NODE_2_L208															AT2G26780.1	77.55	49	7e-15	AT2G26780
Contig11144:24036_PStI_305E40_NODE_1_L357;24373_PStI_67/3_NODE_1_L338															AT4G27190.1	41.67	132	6e-26	AT4G27190
Contig11149:24044_PStI_305E40_NODE_1_L365;24381_PStI_67/3_NODE_1_L361															AT5G48310.1	64.38	73	4e-25	AT5G48310
24048_PStI_305E40_NODE_1_L303															AT3G49790.1	59.14	93	2e-24	AT3G49790
Contig25882:24049_PStI_67/3_NODE_1_L411;23702_PStI_305E40_NODE_1_L386															AT5G10160.1	59.34	91	5e-23	AT5G10160
Contig25887:24057_PStI_67/3_NODE_1_L364;23712_PStI_305E40_NODE_1_L325															AT4G18050.1	58.75	80	1e-23	AT4G18050
Contig25914:24135_PStI_67/3_NODE_1_L416;23793_PStI_305E40_NODE_1_L281															AT1G58250.1	89.80	49	1e-18	AT1G58250
Contig25923:24162_PStI_67/3_NODE_1_L419;23820_PStI_305E40_NODE_1_L299															AT5G22510.1	75.41	61	4e-23	AT5G22510
Contig25931:24188_PStI_67/3_NODE_1_L313;23848_PStI_305E40_NODE_1_L266															AT4G01830.1	80.23	86	2e-33	AT4G01830
Contig25940:24217_PStI_67/3_NODE_1_L418;23875_PStI_305E40_NODE_1_L393															AT1G10380.1	56.46	147	3e-48	AT1G10380
Contig11226:24243_PStI_305E40_NODE_1_L385;24594_PStI_67/3_NODE_1_L385															AT2G26560.1	59.57	47	7e-15	AT2G26560
Contig25955:24250_PStI_67/3_NODE_1_L422;23909_PStI_305E40_NODE_1_L367															AT1G61400.1	60.00	70	3e-21	AT1G61400
Contig11232:24254_PStI_305E40_NODE_1_L425;24604_PStI_67/3_NODE_1_L348															AT1G67560.1	42.20	109	2e-16	AT1G67560
Contig11238:24263_PStI_305E40_NODE_1_L377;24614_PStI_67/3_NODE_1_L382															AT4G03550.1	75.18	137	2e-61	AT4G03550
2432_SgrAI_305E40_NODE_1_L256															AT1G24140.1	64.52	93	2e-31	AT1G24140
Contig26018:24412_PStI_67/3_NODE_1_L523;24075_PStI_305E40_NODE_1_L320	OVL02A01C	99.7	329	1	0										AT5G09270.2	61.18	85	6e-24	AT5G09270
Contig26026:24427_PStI_67/3_NODE_1_L317;24087_PStI_305E40_NODE_1_L284															AT4G34880.1	63.86	83	9e-26	AT4G34880
Contig26036:24446_PStI_67/3_NODE_1_L440;24107_PStI_305E40_NODE_1_L307															AT3G47110.1	50.00	156	1e-35	AT3G47110
24463_PStI_67/3_NODE_1_L280															AT2G18570.1	50.51	99	3e-25	AT2G18570
Contig26047:24475_PStI_67/3_NODE_1_L368;24132_PStI_305E40_NODE_1_L377															AT1G55290.1	55.26	114	2e-34	AT1G55290
24479_PStI_67/3_NODE_1_L294															AT1G53700.1	79.05	105	1e-43	AT1G53700
Contig11317:24482_PStI_305E40_NODE_1_L342;24832_PStI_67/3_NODE_1_L256															AT3G25230.2	50.00	72	1e-16	AT3G25230
Contig26052:24495_PStI_67/3_NODE_1_L478;24153_PStI_305E40_NODE_1_L323															AT2G47430.1	36.42	151	5e-19	AT2G47430
Contig11322:24504_PStI_305E40_NODE_1_L398;24854_PStI_67/3_NODE_1_L262															AT1G24706.1	65.26	95	2e-25	AT1G24706
Contig26054:24504_PStI_67/3_NODE_1_L339;2074_SgrAI_67/3_NODE_1_L228															AT1G21850.1	51.11	90	2e-16	AT1G21850
Contig11333:24527_PStI_305E40_NODE_1_L418;24885_PStI_67/3_NODE_1_L491	SmFL29D04W	100	383	0	0										AT5G66900.1	43.11	167	1e-27	AT5G66900
Contig11337:24533_PStI_305E40_NODE_1_L348;24891_PStI_67/3_NODE_1_L309															AT3G03420.1	82.76	29	2e-16	AT3G03420
24537_PStI_305E40_NODE_1_L369															AT4G27290.1	53.25	77	3e-22	AT4G27290
Contig26069:24540_PStI_67/3_NODE_1_L384;24197_PStI_305E40_NODE_1_L333															AT1G04110.1	73.97	73	4e-28	AT1G04110
24552_PStI_305E40_NODE_1_L280															AT4G05160.1	62.00	100	1e-31	AT4G05160
Contig11350:24555_PStI_305E40_NODE_1_L294;24910_PStI_67/3_NODE_1_L338															AT1G69850.1	81.82	121	6e-52	AT1G69850
Contig11353:24569_PStI_305E40_NODE_1_L348;24926_PStI_67/3_NODE_1_L341															AT5G20480.1	42.86	77	1e-16	AT5G20480
2457_SgrAI_67/3_NODE_1_L358															AT4G16140.1	43.40	106	1e-15	AT4G16140
Contig11363:24589_PStI_305E40_NODE_1_L396;24948_PStI_67/3_NODE_1_L270															AT3G57880.1	73.79	145	6e-61	AT3G57880
Contig11379:24627_PStI_305E40_NODE_1_L426;24983_PStI_67/3_NODE_1_L240															AT3G48290.1	54.42	147	2e-43	AT3G48290
Contig11387:24653_PStI_305E40_NODE_1_L388;25011_PStI_67/3_NODE_1_L360															AT4G35160.1	37.75	151	1e-18	AT4G35160
Contig605:247_SgrAI_305E40_NODE_1_L234;5388_PStI_305E40_NODE_1_L315;5430_PStI_67/3_NODE_1_L310	SmFL28P19W	100	135	0	1e-71										AT2G45000.1	35.53	197	2e-19	AT2G45000
24702_PStI_67/3_NODE_1_L253															AT5G58410.1	67.27	55	6e-16	AT5G58410
Contig1762:2471_SgrAI_305E40_NODE_1_L249;2355_SgrAI_67/3_NODE_1_L185;2390_SgrAI_305E40_NODE_1_L212;2278_SgrAI_67/3_NODE_1_L89															AT1G28390.1	53.85	117	6e-25	AT1G28390
Contig26146:24751_PStI_67/3_NODE_1_L404;24398_PStI_305E40_NODE_1_L318															AT4G32300.1	42.11	133	1e-22	AT4G32300
Contig11421:24759_PStI_305E40_NODE_1_L354;25120_PStI_67/3_NODE_1_L333															AT5G15070.1	79.25	53	2e-21	AT5G15070
Contig26151:24761_PStI_67/3_NODE_1_L456;24407_PStI_305E40_NODE_1_L252															AT5G01890.1	38.85	157	2e-28	AT5G01890
Contig1767:2478_SgrAI_305E40_NODE_1_L232;2362_SgrAI_67/3_NODE_1_L245															AT3G03680.1	76.34	93	1e-36	AT3G03680
24785_PStI_67/3_NODE_1_L268															AT4G13820.1	46.67	90	3e-18	AT4G13820
Contig26166:24791_PStI_67/3_NODE_1_L464;24435_PStI_305E40_NODE_1_L289															AT1G36070.1	39.76	83	5e-15	AT1G36070
Contig11436:24795_PStI_305E40_NODE_1_L337;25156_PStI_67/3_NODE_1_L329															AT4G34490.1	63.16	76	5e-20	AT4G34490
248_SgrAI_305E40_NODE_2_L134															AT4G36230.1	75.00	12	5e-26	AT4G36230
Contig26175:24815_PStI_67/3_NODE_1_L418;24465_PStI_305E40_NODE_1_L308															AT2G27150.2	57.30	89	2e-24	AT2G27150
Contig26187:24843_PStI_67/3_NODE_1_L504;24490_PStI_305E40_NODE_1_L331															AT1G60070.1	76.79	56	9e-19	AT1G60070
Contig26188:24846_PStI_67/3_NODE_1_L454;24493_PStI_305E40_NODE_2_L393															AT1G05630.2	77.65	85	3e-34	AT1G05630
Contig17531:2489_PStI_67/3_NODE_1_L382;2489_PStI_305E40_NODE_1_L318															ATCG00170.1	71.83	71	1e-25	ATCG00170
24895_PStI_67/3_NODE_1_L454															AT4G27290.1	49.02	102	3e-27	AT4G27290
24899_PStI_305E40_NODE_1_L358															AT3G44900.1	35.20	125	6e-15	AT3G44900
Contig11478:24913_PStI_305E40_NODE_1_L395;25264_PStI_67/3_NODE_1_L350															AT1G20560.2	52.90	138	1e-40	AT1G20560
Contig11481:24918_PStI_305E40_NODE_1_L418;25271_PStI_67/3_NODE_1_L431															AT1G47890.1	41.46	123	3e-15	AT1G47890
24920_PStI_305E40_NODE_1_L324															AT1G64860.1	62.82	78	9e-18	AT1G64860
Contig26211:24924_PStI_67/3_NODE_1_L331;24570_PStI_305E40_NODE_1_L268															AT3G10010.1	81.25	32	4e-17	AT3G10010
Contig11483:24926_PStI_305E40_NODE_1_L451;25277_PStI_67/3_NODE_1_L378															AT4G35440.1	42.18	147	2e-26	AT4G35440
Contig1777:2493_SgrAI_305E40_NODE_1_L208;2377_SgrAI_67/3_NODE_1_L359	SmFL11M22A	100	408	0	0										AT4G27310.1	47.13	157	1e-30	AT4G27310
Contig11492:24946_PStI_305E40_NODE_1_L322;25301_PStI_67/3_NODE_1_L301															AT1G58340.1	55.75	113	2e-33	AT1G58340
2495_PStI_305E40_NODE_1_L431															AT5G66460.1	34.67	150	4e-24	AT5G66460
Contig26227:24965_PStI_67/3_NODE_1_L453;24607_PStI_305E40_NODE_1_L349															AT5G23110.1	46.25	160	2e-32	AT5G23110
24974_PStI_67/3_NODE_1_L387															AT1G34110.1	73.33	135	2e-48	AT1G34110
24983_PStI_305E40_NODE_1_L268															AT5G12100.1	54.55	88	3e-25	AT5G12100
24986_PStI_305E40_NODE_1_L208															AT1G78270.1	61.90	63	6e-19	AT1G78270
Contig26236:24993_PStI_67/3_NODE_1_L379;24635_PStI_305E40_NODE_1_L405															AT1G49770.1	37.29	118	9e-15	AT1G49770
Contig606:250_SgrAI_305E40_NODE_1_L259;257_SgrAI_67/3_NODE_1_L207															AT4G40080.1	47.31	93	7e-20	AT4G40080
25010_PStI_305E40_NODE_1_L355	OVS03G09W	99.17	242	2	9e-131										AT5G09760.1	64.52	124	6e-44	AT5G09760
Contig26247:25033_PStI_67/3_NODE_1_L447;24672_PStI_305E40_NODE_1_L333															AT4G00630.1	55.92	152	4e-35	AT4G00630
Contig1784:2504_SgrAI_305E40_NODE_1_L185;2385_SgrAI_67/3_NODE_1_L157															AT1G48400.1	78.57	14	3e-29	AT1G48400
Contig11526:25065_PStI_305E40_NODE_1_L270;25417_PStI_67/3_NODE_1_L232															AT5G13870.1	50.00	96	6e-19	AT5G13870
Contig11531:25077_PStI_305E40_NODE_1_L372;25430_PStI_67/3_NODE_1_L276															AT1G15240.2	55.56	108	2e-30	AT1G15240
Contig26289:25121_PStI_67/3_NODE_1_L405;24761_PStI_305E40_NODE_1_L314															AT1G61240.4	67.50	40	1e-17	AT1G61240
25126_PStI_305E40_NODE_1_L375															AT5G20940.1	74.65	71	6e-28	AT5G20940
25138_PStI_305E40_NODE_1_L373															AT4G36790.1	68.94	132	1e-49	AT4G36790
25169_PStI_305E40_NODE_3_L263															AT3G57880.1	89.47	95	1e-47	AT3G57880
25179_PStI_67/3_NODE_1_L313															AT2G28260.1	83.12	77	8e-32	AT2G28260
Contig11565:25180_PStI_305E40_NODE_1_L425;25535_PStI_67/3_NODE_1_L339															AT3G47090.1	44.32	88	1e-29	AT3G47090
Contig26317:25193_PStI_67/3_NODE_1_L451;24834_PStI_305E40_NODE_1_L370															AT3G30340.1	44.35	124	1e-26	AT3G30340
Contig26319:25198_PStI_67/3_NODE_1_L485;24840_PStI_305E40_NODE_1_L245															AT2G25800.1	49.58	119	1e-20	AT2G25800
Contig11577:25208_PStI_305E40_NODE_1_L340;25560_PStI_67/3_NODE_1_L261															AT4G32730.2	53.85	78	5e-15	AT4G32730
25216_PStI_67/3_NODE_1_L435															AT4G15090.1	58.94	151	7e-51	AT4G15090
Contig11579:25219_PStI_305E40_NODE_1_L474;25570_PStI_67/3_NODE_1_L342															AT1G21230.1	60.42	96	7e-27	AT1G21230
Contig11580:25219_PStI_305E40_NODE_2_L210;25570_PStI_67/3_NODE_2_L206															AT1G21250.1	72.73	77	2e-28	AT1G21250
Contig26334:25237_PStI_67/3_NODE_1_L340;28393_PStI_305E40_NODE_1_L363															AT3G24255.1	42.11	133	5e-22	AT3G24255
Contig11587:25240_PStI_305E40_NODE_1_L459;25591_PStI_67/3_NODE_1_L463	SmFL17H02W	100	517	0	0										AT3G13030.3	50.00	114	7e-31	AT3G13030
Contig11599:25270_PStI_305E40_NODE_1_L262;25623_PStI_67/3_NODE_1_L266															AT3G54700.1	85.87	92	1e-41	AT3G54700
Contig26347:25273_PStI_67/3_NODE_1_L428;24919_PStI_305E40_NODE_1_L290															AT3G48810.1	43.10	116	7e-25	AT3G48810
Contig26349:25290_PStI_67/3_NODE_1_L435;24937_PStI_305E40_NODE_1_L218															AT4G02750.1	49.11	112	8e-31	AT4G02750
25292_PStI_305E40_NODE_1_L394															AT1G77290.2	58.82	85	3e-25	AT1G77290
Contig26351:25292_PStI_67/3_NODE_1_L363;24938_PStI_305E40_NODE_1_L309															AT1G43670.1	77.78	27	2e-17	AT1G43670
25298_PStI_305E40_NODE_1_L250															AT1G77110.1	65.56	90	2e-27	AT1G77110
Contig26355:25303_PStI_67/3_NODE_1_L458;24948_PStI_305E40_NODE_1_L398															AT2G25740.1	39.39	132	1e-16	AT2G25740
25323_PStI_67/3_NODE_1_L336															ATCG01090.1	58.33	72	1e-15	ATCG01090
Contig26367:25324_PStI_67/3_NODE_1_L353;24974_PStI_305E40_NODE_1_L294															AT4G23160.1	44.17	120	2e-23	AT4G23160
25335_PStI_67/3_NODE_1_L237															AT5G12100.1	55.26	76	2e-21	AT5G12100
Contig11617:25338_PStI_305E40_NODE_1_L359;25692_PStI_67/3_NODE_1_L318															AT2G19900.1	46.75	77	9e-20	AT2G19900
25369_PStI_305E40_NODE_1_L406															AT1G13570.1	39.72	141	5e-23	AT1G13570
Contig11634:25372_PStI_305E40_NODE_1_L316;25727_PStI_67/3_NODE_1_L272															AT1G64300.2	64.08	103	1e-31	AT1G64300
Contig11638:25378_PStI_305E40_NODE_1_L390;25736_PStI_67/3_NODE_1_L390															AT1G32120.1	44.55	110	8e-24	AT1G32120
Contig26392:25383_PStI_67/3_NODE_1_L302;25033_PStI_305E40_NODE_1_L204															AT5G55090.1	54.37	103	2e-29	AT5G55090
Contig26393:25384_PStI_67/3_NODE_1_L397;25034_PStI_305E40_NODE_1_L307															AT2G36200.1	65.47	139	8e-42	AT2G36200
25395_PStI_67/3_NODE_1_L358															AT3G25060.1	40.57	106	1e-16	AT3G25060
Contig26399:25399_PStI_67/3_NODE_1_L402;25049_PStI_305E40_NODE_1_L247															AT5G19610.1	64.71	68	2e-15	AT5G19610
Contig11649:25402_PStI_305E40_NODE_1_L337;25759_PStI_67/3_NODE_1_L357															AT5G22750.1	82.22	45	1e-16	AT5G22750
25443_PStI_67/3_NODE_1_L203	SmFL04O09A	100	161	0	2e-87										AT3G61130.1	50.00	74	7e-15	AT3G61130
Contig1808:2547_SgrAI_305E40_NODE_1_L261;2424_SgrAI_67/3_NODE_2_L115															AT4G05160.1	47.73	88	3e-16	AT4G05160
Contig17558:2548_PStI_67/3_NODE_1_L389;2554_PStI_305E40_NODE_1_L289															AT2G02870.3	58.33	72	7e-41	AT2G02870
Contig26433:25481_PStI_67/3_NODE_1_L450;25121_PStI_305E40_NODE_1_L306															AT4G23160.1	36.63	101	5e-22	AT4G23160
Contig17559:2549_PStI_67/3_NODE_1_L294;2557_PStI_305E40_NODE_1_L236															AT1G24650.1	53.33	105	2e-29	AT1G24650
25494_PStI_67/3_NODE_1_L237															AT4G36790.1	75.58	86	1e-32	AT4G36790
255_SgrAI_67/3_NODE_1_L90															AT4G36230.1	87.50	8	7e-24	AT4G36230
Contig26441:25500_PStI_67/3_NODE_1_L400;25144_PStI_305E40_NODE_1_L353															AT3G07130.1	85.71	77	2e-37	AT3G07130
Contig11689:25514_PStI_305E40_NODE_1_L354;25885_PStI_67/3_NODE_1_L312															AT1G17230.1	64.75	122	3e-37	AT1G17230
Contig1812:2552_SgrAI_305E40_NODE_1_L254;2429_SgrAI_67/3_NODE_1_L94;2429_SgrAI_67/3_NODE_2_L95															AT5G61480.1	65.98	97	1e-31	AT5G61480
25526_PStI_67/3_NODE_1_L404															AT3G57880.1	87.94	141	2e-69	AT3G57880
Contig11701:25551_PStI_305E40_NODE_1_L322;25927_PStI_67/3_NODE_1_L320															AT3G22910.1	74.12	85	6e-35	AT3G22910
Contig11706:25566_PStI_305E40_NODE_1_L345;25944_PStI_67/3_NODE_1_L299															AT5G52820.1	51.14	88	1e-15	AT5G52820
Contig11707:25567_PStI_305E40_NODE_1_L362;25945_PStI_67/3_NODE_1_L252															AT4G30850.2	68.85	61	5e-21	AT4G30850
Contig26469:25571_PStI_67/3_NODE_1_L364;25220_PStI_305E40_NODE_1_L301															AT1G56423.1	50.00	80	6e-17	AT1G56423
Contig11709:25573_PStI_305E40_NODE_1_L380;25952_PStI_67/3_NODE_1_L370															AT5G22810.1	67.65	68	1e-19	AT5G22810
Contig26470:25575_PStI_67/3_NODE_1_L333;25225_PStI_305E40_NODE_1_L328															AT5G03250.1	58.25	103	3e-23	AT5G03250
Contig11716:25590_PStI_305E40_NODE_1_L241;25971_PStI_67/3_NODE_1_L337															AT1G78060.1	75.51	49	2e-19	AT1G78060
Contig11717:25597_PStI_305E40_NODE_1_L380;30542_PStI_67/3_NODE_1_L364;30091_PStI_305E40_NODE_1_L288;25976_PStI_67/3_NODE_1_L305															AT4G08850.2	50.00	144	9e-39	AT4G08850
25601_PStI_305E40_NODE_1_L301															AT4G17140.2	76.60	47	1e-21	AT4G17140
Contig26483:25605_PStI_67/3_NODE_1_L426;25253_PStI_305E40_NODE_1_L353															AT1G06780.1	68.97	58	5e-18	AT1G06780
Contig26497:25638_PStI_67/3_NODE_1_L432;25284_PStI_305E40_NODE_1_L358															AT2G45590.1	64.05	153	3e-46	AT2G45590
Contig382:2564_SgrAI_67/3_NODE_1_L172;2691_SgrAI_305E40_NODE_2_L107						SGN-U287507	Potato	MATCHED hypothetical protein Pmar_PMAR016251 [Perkinsus marinus ATCC 50983](evalue: 2e-15 ) AND MATCHED hypothetical protein Pmar_PMAR016251 [Perkinsus marinus ATCC 50983] (evalue: 5e-15) AND MATCHED hypothetical protein Pmar_PMAR016251 [Perkinsus marinus ATCC 50983] (evalue: 5e-15) AND MATCHED hypothetical protein Pmar_PMAR016250 [Perkinsus marinus ATCC 50983] (evalue: 7e-15) AND MATCHED hypothe…	gi|239896452|gb|EER15566.1| (2e-15)	None.	Z21937	92.43	185	2e-67	AT1G76930.2	60.98	82	4e-20	AT1G76930
Contig383:2565_SgrAI_67/3_NODE_1_L307;2695_SgrAI_305E40_NODE_1_L249															AT3G09520.1	60.87	115	8e-32	AT3G09520
Contig26511:25666_PStI_67/3_NODE_1_L440;25311_PStI_305E40_NODE_1_L427															AT5G09950.1	53.79	145	6e-43	AT5G09950
2568_SgrAI_67/3_NODE_1_L240															AT5G67210.1	60.92	87	5e-27	AT5G67210
Contig11748:25686_PStI_305E40_NODE_1_L435;26061_PStI_67/3_NODE_1_L298															AT1G02850.5	83.33	24	4e-16	AT1G02850
25716_PStI_67/3_NODE_1_L442															AT1G06650.2	63.53	85	3e-26	AT1G06650
25724_PStI_67/3_NODE_1_L387															AT1G13570.1	38.81	134	1e-21	AT1G13570
Contig11764:25734_PStI_305E40_NODE_1_L387;26110_PStI_67/3_NODE_1_L344															AT5G42340.1	66.92	133	1e-44	AT5G42340
Contig26532:25739_PStI_67/3_NODE_1_L385;25380_PStI_305E40_NODE_1_L254															AT3G22800.1	75.00	8	4e-17	AT3G22800
25747_PStI_305E40_NODE_1_L313															AT1G72860.1	54.55	110	5e-29	AT1G72860
Contig11771:25756_PStI_305E40_NODE_1_L371;26131_PStI_67/3_NODE_1_L234															AT5G44620.1	59.09	132	2e-40	AT5G44620
Contig11778:25773_PStI_305E40_NODE_1_L270;26146_PStI_67/3_NODE_1_L260															AT1G29490.1	59.76	82	2e-21	AT1G29490
Contig11790:25793_PStI_305E40_NODE_1_L462;26169_PStI_67/3_NODE_1_L416															AT1G70630.1	68.18	66	4e-21	AT1G70630
25793_PStI_67/3_NODE_1_L298															AT4G37420.1	64.52	93	1e-31	AT4G37420
Contig11791:25794_PStI_305E40_NODE_1_L308;26171_PStI_67/3_NODE_1_L348															AT3G13050.1	57.69	78	3e-22	AT3G13050
Contig26553:25795_PStI_67/3_NODE_1_L433;25439_PStI_305E40_NODE_1_L323															AT5G17570.1	63.93	61	3e-18	AT5G17570
Contig11797:25814_PStI_305E40_NODE_1_L376;26192_PStI_67/3_NODE_1_L314															AT2G15490.1	37.50	144	2e-27	AT2G15490
Contig26563:25818_PStI_67/3_NODE_1_L314;25457_PStI_305E40_NODE_1_L247															AT2G13610.1	75.65	115	2e-42	AT2G13610
Contig1826:2582_SgrAI_305E40_NODE_1_L215;2460_SgrAI_67/3_NODE_2_L148	RBW02I19A	98.52	271	4	2e-143	SGN-U411392	Ipomea	MATCHED hypothetical(evalue: 4e-15 ) AND MATCHED hypothetical (evalue: 4e-15) AND MATCHED hypothetical (evalue: 4e-15)	gi|147815490|emb|CAN65986.1| (4e-15)	None.	None.	95.63	160	5e-69	ATMG01275.1	85.37	41	1e-15	ATMG01275
Contig11807:25834_PStI_305E40_NODE_1_L365;26215_PStI_67/3_NODE_1_L256															AT4G33330.2	59.38	96	3e-27	AT4G33330
Contig11813:25848_PStI_305E40_NODE_1_L380;26227_PStI_67/3_NODE_1_L397															AT3G62700.1	76.70	103	5e-42	AT3G62700
Contig26581:25863_PStI_67/3_NODE_1_L376;25500_PStI_305E40_NODE_1_L266															AT3G01160.1	59.49	79	2e-21	AT3G01160
Contig11819:25871_PStI_305E40_NODE_1_L249;26249_PStI_67/3_NODE_1_L229															AT4G23160.1	42.55	94	1e-15	AT4G23160
Contig11827:25896_PStI_305E40_NODE_1_L318;26277_PStI_67/3_NODE_1_L388															AT3G13080.1	68.18	66	6e-20	AT3G13080
Contig11831:25901_PStI_305E40_NODE_1_L349;26283_PStI_67/3_NODE_1_L430															AT2G43900.1	73.17	41	4e-17	AT2G43900
25912_PStI_67/3_NODE_1_L348															AT3G25100.1	85.25	122	3e-58	AT3G25100
Contig11839:25917_PStI_305E40_NODE_1_L452;26300_PStI_67/3_NODE_1_L334															AT3G42640.1	49.25	134	5e-27	AT3G42640
Contig26599:25924_PStI_67/3_NODE_1_L422;25549_PStI_305E40_NODE_1_L399															AT1G64380.1	39.31	145	2e-15	AT1G64380
25934_PStI_67/3_NODE_1_L359															AT5G39960.1	42.75	131	3e-21	AT5G39960
Contig26604:25940_PStI_67/3_NODE_1_L461;25562_PStI_305E40_NODE_1_L287															AT4G23160.1	44.72	123	2e-30	AT4G23160
Contig11845:25942_PStI_305E40_NODE_1_L372;26327_PStI_67/3_NODE_1_L323															AT3G23530.1	48.94	94	7e-22	AT3G23530
Contig26606:25943_PStI_67/3_NODE_1_L377;25565_PStI_305E40_NODE_1_L333															AT1G70520.1	45.74	94	5e-16	AT1G70520
Contig3153:2595_PStI_305E40_NODE_1_L364;2584_PStI_67/3_NODE_1_L350															AT1G64830.1	48.44	128	3e-29	AT1G64830
Contig11850:25950_PStI_305E40_NODE_1_L348;26334_PStI_67/3_NODE_1_L325															AT5G44700.1	53.72	121	4e-30	AT5G44700
25963_PStI_305E40_NODE_1_L233															AT5G41770.1	67.27	55	3e-15	AT5G41770
Contig11867:25989_PStI_305E40_NODE_1_L392;26372_PStI_67/3_NODE_1_L407															AT1G76950.1	64.52	155	2e-58	AT1G76950
Contig26625:25989_PStI_67/3_NODE_1_L455;25611_PStI_305E40_NODE_1_L283															AT2G41740.1	82.81	64	7e-46	AT2G41740
Contig26632:26004_PStI_67/3_NODE_1_L365;25624_PStI_305E40_NODE_1_L326															AT1G77680.1	59.15	71	9e-20	AT1G77680
Contig26636:26016_PStI_67/3_NODE_1_L475;25637_PStI_305E40_NODE_1_L388															AT3G51550.1	65.45	165	3e-61	AT3G51550
Contig11884:26030_PStI_305E40_NODE_1_L416;26413_PStI_67/3_NODE_1_L380															AT5G07010.1	57.14	154	4e-49	AT5G07010
26076_PStI_67/3_NODE_1_L413															AT2G44040.1	54.76	84	4e-16	AT2G44040
Contig1839:2608_SgrAI_305E40_NODE_1_L245;2484_SgrAI_67/3_NODE_1_L232															AT3G03450.1	66.67	93	2e-28	AT3G03450
Contig390:2609_SgrAI_67/3_NODE_2_L75;2741_SgrAI_305E40_NODE_1_L245;2609_SgrAI_67/3_NODE_1_L151	AE004I15C	98.95	287	3	2e-155										AT2G27260.1	40.22	92	7e-18	AT2G27260
Contig11909:26091_PStI_305E40_NODE_1_L405;26472_PStI_67/3_NODE_1_L357															AT5G04885.1	46.62	148	3e-31	AT5G04885
Contig17579:2610_PStI_67/3_NODE_1_L353;2620_PStI_305E40_NODE_1_L249															AT3G61680.1	79.73	74	1e-31	AT3G61680
26103_PStI_67/3_NODE_1_L356															AT3G13460.4	48.10	79	2e-15	AT3G13460
Contig11921:26117_PStI_305E40_NODE_1_L412;26498_PStI_67/3_NODE_1_L320															AT1G77460.1	60.28	141	2e-41	AT1G77460
Contig26685:26125_PStI_67/3_NODE_1_L466;25753_PStI_305E40_NODE_1_L344															AT4G10930.1	50.33	153	3e-33	AT4G10930
Contig26701:26175_PStI_67/3_NODE_1_L331;25800_PStI_305E40_NODE_1_L239															AT1G42550.1	46.43	112	4e-20	AT1G42550
Contig11944:26179_PStI_305E40_NODE_1_L429;26558_PStI_67/3_NODE_1_L331															AT5G42570.1	56.14	114	1e-30	AT5G42570
26197_PStI_305E40_NODE_1_L206															AT3G62980.1	83.56	73	4e-32	AT3G62980
Contig26709:26201_PStI_67/3_NODE_1_L397;25823_PStI_305E40_NODE_1_L393															AT3G46530.1	36.11	144	8e-21	AT3G46530
Contig26712:26206_PStI_67/3_NODE_1_L281;25827_PStI_305E40_NODE_1_L262															AT1G26240.1	63.16	38	6e-16	AT1G26240
Contig1844:2621_SgrAI_305E40_NODE_1_L282;2495_SgrAI_67/3_NODE_1_L221															AT2G30080.1	60.75	107	5e-29	AT2G30080
Contig26713:26211_PStI_67/3_NODE_1_L422;25831_PStI_305E40_NODE_1_L303															AT4G23160.1	48.03	152	3e-33	AT4G23160
Contig26714:26212_PStI_67/3_NODE_1_L417;4478_PStI_305E40_NODE_1_L315															AT4G25310.1	55.29	85	4e-23	AT4G25310
Contig26715:26220_PStI_67/3_NODE_1_L399;25840_PStI_305E40_NODE_1_L230															AT4G14570.1	41.35	104	3e-16	AT4G14570
2625_PStI_305E40_NODE_1_L419															AT5G66750.1	55.10	147	1e-39	AT5G66750
Contig11979:26272_PStI_305E40_NODE_1_L351;26646_PStI_67/3_NODE_1_L352															AT4G36180.1	65.69	137	2e-45	AT4G36180
Contig11988:26292_PStI_305E40_NODE_1_L435;26666_PStI_67/3_NODE_1_L249															AT4G23160.1	45.96	161	5e-39	AT4G23160
Contig614:263_SgrAI_305E40_NODE_1_L225;268_SgrAI_67/3_NODE_1_L226															AT1G11290.1	48.31	89	3e-22	AT1G11290
Contig11990:26302_PStI_305E40_NODE_1_L397;26674_PStI_67/3_NODE_1_L418						SGN-U274426	Potato	MATCHED Pinin, putative [Ricinus communis] >gi223538676|gb|EEF40277.1| Pinin, putative [Ricinus communis](evalue: 1e-13 ) AND MATCHED PREDICTED: hypothetical protein [Vitis vinifera] (evalue: 3e-13)	gi|255562138|ref|XP_002522077.1| (1e-13)	None.	None.	91.22	353	1e-126	AT4G33740.3	32.72	162	1e-15	AT4G33740
Contig12000:26325_PStI_305E40_NODE_1_L334;26699_PStI_67/3_NODE_1_L269															AT4G38600.1	71.43	119	2e-43	AT4G38600
Contig12011:26347_PStI_305E40_NODE_1_L282;26725_PStI_67/3_NODE_1_L201															AT1G05280.1	48.65	111	1e-23	AT1G05280
Contig26772:26373_PStI_67/3_NODE_1_L460;25990_PStI_305E40_NODE_1_L404															AT1G72560.2	70.91	110	9e-41	AT1G72560
Contig12023:26388_PStI_305E40_NODE_1_L428;26766_PStI_67/3_NODE_1_L304															AT4G38470.1	72.22	54	2e-19	AT4G38470
Contig12024:26390_PStI_305E40_NODE_1_L268;26769_PStI_67/3_NODE_1_L267															AT3G18290.1	45.98	87	1e-18	AT3G18290
Contig12029:26401_PStI_305E40_NODE_1_L400;26781_PStI_67/3_NODE_1_L314															AT1G01420.1	43.97	116	2e-26	AT1G01420
Contig26784:26410_PStI_67/3_NODE_1_L426;26027_PStI_305E40_NODE_1_L277															AT1G25360.1	63.09	149	2e-54	AT1G25360
26468_PStI_67/3_NODE_1_L344															AT1G05490.1	37.59	133	1e-16	AT1G05490
Contig26805:26469_PStI_67/3_NODE_1_L421;26089_PStI_305E40_NODE_1_L377															AT4G19040.2	79.25	53	7e-26	AT4G19040
Contig3171:2650_PStI_305E40_NODE_1_L293;2642_PStI_67/3_NODE_1_L212															AT2G13370.1	88.46	52	3e-19	AT2G13370
Contig26824:26518_PStI_67/3_NODE_1_L407;26139_PStI_305E40_NODE_1_L341															AT1G52150.3	67.31	104	4e-31	AT1G52150
Contig12076:26526_PStI_305E40_NODE_1_L349;26909_PStI_67/3_NODE_1_L362															AT2G28690.1	46.43	112	5e-18	AT2G28690
2654_PStI_305E40_NODE_1_L239															AT3G28345.1	87.06	85	1e-36	AT3G28345
Contig17601:2655_PStI_67/3_NODE_1_L422;2662_PStI_305E40_NODE_1_L313															AT2G03880.1	42.36	144	2e-32	AT2G03880
Contig26833:26553_PStI_67/3_NODE_1_L384;26175_PStI_305E40_NODE_1_L333															AT1G12600.1	59.76	82	2e-17	AT1G12600
Contig26836:26563_PStI_67/3_NODE_1_L337;26183_PStI_305E40_NODE_1_L234															AT1G15520.1	50.42	119	5e-30	AT1G15520
Contig26838:26567_PStI_67/3_NODE_1_L426;26189_PStI_305E40_NODE_1_L359															AT1G19440.1	66.67	105	5e-38	AT1G19440
Contig12101:26577_PStI_305E40_NODE_1_L386;26963_PStI_67/3_NODE_1_L357															AT3G07160.1	84.91	53	4e-19	AT3G07160
Contig26845:26580_PStI_67/3_NODE_1_L286;26201_PStI_305E40_NODE_1_L214															AT2G20760.1	51.96	102	8e-21	AT2G20760
Contig17604:2660_PStI_67/3_NODE_1_L363;2667_PStI_305E40_NODE_1_L287						SGN-U597905	tomato	None.	None.	None.	None.	90.38	104	3e-28	AT5G06970.1	79.25	53	6e-24	AT5G06970
Contig26849:26602_PStI_67/3_NODE_1_L388;26226_PStI_305E40_NODE_1_L329															AT5G48600.1	86.67	45	2e-15	AT5G48600
Contig26854:26619_PStI_67/3_NODE_1_L410;26245_PStI_305E40_NODE_1_L266															AT5G02500.2	69.93	143	2e-55	AT5G02500
Contig12117:26627_PStI_305E40_NODE_1_L380;27011_PStI_67/3_NODE_1_L395															AT5G38280.1	52.89	121	3e-33	AT5G38280
Contig12118:26629_PStI_305E40_NODE_1_L353;27014_PStI_67/3_NODE_1_L376															AT3G24630.1	42.24	116	5e-15	AT3G24630
Contig12119:26631_PStI_305E40_NODE_1_L396;27017_PStI_67/3_NODE_1_L254															AT3G46730.1	33.33	144	6e-19	AT3G46730
Contig26862:26645_PStI_67/3_NODE_1_L287;26271_PStI_305E40_NODE_1_L268															AT2G22120.1	64.38	73	6e-22	AT2G22120
Contig400:2665_SgrAI_67/3_NODE_1_L271;2798_SgrAI_305E40_NODE_1_L233															AT1G47056.1	64.41	59	1e-18	AT1G47056
Contig12126:26654_PStI_305E40_NODE_1_L387;27043_PStI_67/3_NODE_1_L337															AT2G28780.1	57.95	88	3e-35	AT2G28780
26674_PStI_305E40_NODE_1_L375															AT3G19870.1	55.73	131	5e-35	AT3G19870
Contig12142:26693_PStI_305E40_NODE_1_L357;27079_PStI_67/3_NODE_2_L204															AT1G30400.2	46.30	108	3e-20	AT1G30400
Contig12143:26697_PStI_305E40_NODE_1_L371;27083_PStI_67/3_NODE_1_L332															ATMG00810.1	51.67	120	2e-25	ATMG00810
Contig17610:2672_PStI_67/3_NODE_1_L408;2679_PStI_305E40_NODE_1_L355															AT1G75820.1	59.15	142	2e-47	AT1G75820
26723_PStI_67/3_NODE_1_L403															AT3G23780.1	50.57	87	3e-18	AT3G23780
Contig26887:26726_PStI_67/3_NODE_1_L451;26349_PStI_305E40_NODE_1_L353															AT1G21280.1	31.68	161	3e-18	AT1G21280
Contig12159:26750_PStI_305E40_NODE_1_L365;27136_PStI_67/3_NODE_1_L373															AT2G25770.2	54.72	106	3e-32	AT2G25770
26761_PStI_305E40_NODE_1_L403															AT1G17840.1	80.43	138	6e-56	AT1G17840
Contig26908:26770_PStI_67/3_NODE_1_L349;26393_PStI_305E40_NODE_1_L263															AT1G14570.4	55.64	133	3e-38	AT1G14570
Contig12188:26807_PStI_305E40_NODE_1_L398;27193_PStI_67/3_NODE_1_L349															AT4G14960.2	64.96	137	3e-39	AT4G14960
Contig26930:26837_PStI_67/3_NODE_1_L485;26456_PStI_305E40_NODE_1_L370															AT4G27290.1	59.46	74	7e-26	AT4G27290
Contig12215:26863_PStI_305E40_NODE_1_L457;27257_PStI_67/3_NODE_1_L401	SmFL31I19A	97.06	102	3	1e-44										AT4G36670.1	68.06	72	3e-22	AT4G36670
Contig26942:26869_PStI_67/3_NODE_1_L460;26489_PStI_305E40_NODE_1_L304															AT1G58230.1	86.67	45	1e-18	AT1G58230
26881_PStI_305E40_NODE_1_L311															AT5G56040.2	46.30	108	7e-20	AT5G56040
Contig26949:26891_PStI_67/3_NODE_1_L394;26508_PStI_305E40_NODE_1_L389															AT1G58210.1	46.83	126	3e-27	AT1G58210
Contig3184:2691_PStI_305E40_NODE_1_L381;2683_PStI_67/3_NODE_1_L377	CHX02G01A	100	188	0	3e-103										AT2G26250.1	74.19	62	3e-20	AT2G26250
Contig12241:26923_PStI_305E40_NODE_1_L369;27316_PStI_67/3_NODE_1_L287	YFR01D17C	99.67	306	1	3e-171										AT3G01060.1	96.72	61	2e-27	AT3G01060
Contig17617:2693_PStI_67/3_NODE_1_L478;2703_PStI_305E40_NODE_1_L357															AT3G44550.1	45.54	112	2e-19	AT3G44550
Contig12249:26949_PStI_305E40_NODE_1_L412;27345_PStI_67/3_NODE_1_L335															AT3G14470.1	34.21	152	3e-20	AT3G14470
26965_PStI_67/3_NODE_1_L357															AT1G64100.1	38.52	122	6e-20	AT1G64100
Contig26978:26984_PStI_67/3_NODE_1_L411;26597_PStI_305E40_NODE_1_L443															AT1G53270.1	59.73	149	6e-47	AT1G53270
Contig26982:26990_PStI_67/3_NODE_1_L412;26604_PStI_305E40_NODE_1_L351															AT2G26810.2	68.49	73	1e-29	AT2G26810
Contig26984:26999_PStI_67/3_NODE_1_L397;26612_PStI_305E40_NODE_1_L292															AT4G23160.1	32.45	151	2e-16	AT4G23160
Contig2189:27_PStI_305E40_NODE_1_L430;32_PStI_67/3_NODE_1_L413															AT4G08850.2	56.76	148	9e-43	AT4G08850
Contig404:2700_SgrAI_67/3_NODE_3_L74;2832_SgrAI_305E40_NODE_1_L250;2700_SgrAI_67/3_NODE_1_L175															AT3G49220.1	59.79	97	2e-28	AT3G49220
Contig12271:27020_PStI_305E40_NODE_1_L400;27421_PStI_67/3_NODE_1_L321															AT4G23160.1	39.39	99	2e-16	AT4G23160
Contig17619:2704_PStI_67/3_NODE_1_L351;2713_PStI_305E40_NODE_1_L282															AT3G59420.1	59.38	128	2e-42	AT3G59420
Contig12279:27040_PStI_305E40_NODE_1_L404;27446_PStI_67/3_NODE_1_L281															AT1G14850.1	68.00	50	1e-16	AT1G14850
Contig27002:27041_PStI_67/3_NODE_1_L343;26655_PStI_305E40_NODE_1_L450															AT1G21250.1	66.67	51	4e-15	AT1G21250
Contig12281:27045_PStI_305E40_NODE_1_L404;27452_PStI_67/3_NODE_1_L425															AT3G14050.1	52.52	139	5e-27	AT3G14050
Contig27020:27089_PStI_67/3_NODE_1_L412;26703_PStI_305E40_NODE_1_L260															AT1G74360.1	66.67	144	5e-50	AT1G74360
27104_PStI_305E40_NODE_1_L342															AT5G46330.1	45.83	120	5e-24	AT5G46330
27106_PStI_67/3_NODE_1_L432															AT1G59830.1	100.00	31	1e-23	AT1G59830
Contig12310:27133_PStI_305E40_NODE_1_L394;27546_PStI_67/3_NODE_1_L379															AT5G55540.1	69.78	139	5e-52	AT5G55540
27141_PStI_305E40_NODE_1_L253															AT2G17650.1	48.54	103	2e-16	AT2G17650
Contig27047:27160_PStI_67/3_NODE_1_L470;26777_PStI_305E40_NODE_1_L339															AT5G01830.1	33.58	134	7e-17	AT5G01830
Contig1891:2717_SgrAI_305E40_NODE_1_L253;2585_SgrAI_67/3_NODE_1_L212															AT5G15110.1	70.79	89	8e-33	AT5G15110
Contig12350:27222_PStI_305E40_NODE_1_L316;27638_PStI_67/3_NODE_1_L281															AT3G02330.1	38.61	101	2e-16	AT3G02330
Contig12361:27249_PStI_305E40_NODE_1_L411;27669_PStI_67/3_NODE_1_L323															AT1G78060.1	61.54	143	3e-46	AT1G78060
27251_PStI_67/3_NODE_3_L313															AT3G06290.1	87.04	54	5e-23	AT3G06290
Contig12363:27252_PStI_305E40_NODE_1_L386;27672_PStI_67/3_NODE_1_L367															AT2G19130.1	49.21	63	4e-20	AT2G19130
27256_PStI_67/3_NODE_1_L301															AT5G10190.1	55.45	110	7e-31	AT5G10190
Contig17628:2726_PStI_67/3_NODE_1_L461;2736_PStI_305E40_NODE_1_L264															AT3G47910.2	59.38	96	2e-27	AT3G47910
Contig27078:27266_PStI_67/3_NODE_1_L372;26871_PStI_305E40_NODE_1_L237															AT3G61040.2	42.52	127	5e-26	AT3G61040
Contig12373:27277_PStI_305E40_NODE_1_L356;27700_PStI_67/3_NODE_1_L318															AT1G35710.1	48.15	135	4e-28	AT1G35710
Contig12386:27294_PStI_305E40_NODE_1_L314;27718_PStI_67/3_NODE_1_L201															AT4G23160.1	39.78	93	9e-15	AT4G23160
Contig2277:273_PStI_305E40_NODE_1_L394;286_PStI_67/3_NODE_1_L282															AT5G22760.1	66.18	68	6e-20	AT5G22760
Contig12391:27310_PStI_305E40_NODE_1_L433;27733_PStI_67/3_NODE_1_L326															AT1G59820.1	85.00	40	3e-15	AT1G59820
27322_PStI_305E40_NODE_1_L296															AT5G40170.1	54.88	82	2e-19	AT5G40170
Contig27097:27324_PStI_67/3_NODE_1_L423;26929_PStI_305E40_NODE_1_L331															AT5G49580.1	71.43	35	2e-20	AT5G49580
27329_PStI_67/3_NODE_1_L270															AT1G15520.1	90.70	43	9e-26	AT1G15520
Contig12403:27342_PStI_305E40_NODE_1_L331;27762_PStI_67/3_NODE_2_L290															AT4G25300.1	66.67	63	7e-20	AT4G25300
Contig17631:2739_PStI_67/3_NODE_1_L401;2745_PStI_305E40_NODE_1_L257															AT5G46330.1	45.30	117	1e-19	AT5G46330
27408_PStI_305E40_NODE_1_L331															AT3G19250.1	43.22	118	2e-23	AT3G19250
2744_SgrAI_305E40_NODE_1_L211															AT4G03550.1	85.00	80	2e-37	AT4G03550
Contig27159:27462_PStI_67/3_NODE_1_L422;27054_PStI_305E40_NODE_1_L252															AT3G24255.1	43.33	120	3e-23	AT3G24255
Contig27160:27463_PStI_67/3_NODE_1_L467;27053_PStI_305E40_NODE_1_L273															AT1G27040.1	54.65	172	7e-49	AT1G27040
Contig17634:2747_PStI_67/3_NODE_1_L387;2754_PStI_305E40_NODE_1_L380															AT5G20480.1	34.93	146	8e-17	AT5G20480
Contig12451:27477_PStI_305E40_NODE_1_L342;27894_PStI_67/3_NODE_1_L263						SGN-U276205	Potato	None.	None.	None.	None.	93.22	236	1e-92	AT5G47430.2	45.54	112	3e-15	AT5G47430
Contig12454:27485_PStI_305E40_NODE_1_L286;27903_PStI_67/3_NODE_1_L295	SmFL30D22A	100	187	0	1e-102										AT1G31850.2	71.43	63	2e-34	AT1G31850
Contig27177:27503_PStI_67/3_NODE_1_L471;27089_PStI_305E40_NODE_1_L436															AT1G06620.1	54.01	137	4e-36	AT1G06620
Contig27178:27504_PStI_67/3_NODE_1_L276;27091_PStI_305E40_NODE_1_L268															AT1G78940.1	65.66	99	6e-32	AT1G78940
Contig27181:27508_PStI_67/3_NODE_1_L470;27094_PStI_305E40_NODE_1_L299															AT5G40820.1	66.67	96	2e-32	AT5G40820
27510_PStI_67/3_NODE_1_L386															AT2G37710.1	64.44	135	1e-43	AT2G37710
27512_PStI_67/3_NODE_1_L289															AT1G10560.1	43.69	103	5e-16	AT1G10560
Contig12466:27520_PStI_305E40_NODE_1_L375;27939_PStI_67/3_NODE_1_L298															AT3G47570.1	53.03	132	4e-36	AT3G47570
27543_PStI_67/3_NODE_1_L291						SGN-U107650	Lycopersicon esculentum demethylated #1	None.	None.	None.	None.	97.39	115	1e-51	AT2G13370.1	86.11	36	3e-20	AT2G13370
27546_PStI_305E40_NODE_1_L304															AT1G06650.2	49.52	105	9e-23	AT1G06650
27549_PStI_305E40_NODE_1_L392															AT5G65820.1	67.88	137	2e-52	AT5G65820
27565_PStI_305E40_NODE_1_L253															AT5G61380.1	80.77	52	1e-18	AT5G61380
Contig1910:2758_SgrAI_305E40_NODE_1_L190;2623_SgrAI_67/3_NODE_1_L181															AT1G13260.1	67.82	87	4e-27	AT1G13260
27608_PStI_305E40_NODE_1_L233															AT1G26850.2	83.33	36	8e-16	AT1G26850
Contig3207:2762_PStI_305E40_NODE_1_L361;2756_PStI_67/3_NODE_2_L346															AT5G10370.1	63.75	80	8e-41	AT5G10370
Contig12524:27648_PStI_305E40_NODE_1_L392;28075_PStI_67/3_NODE_1_L284															AT1G15520.1	78.13	32	1e-18	AT1G15520
Contig12525:27649_PStI_305E40_NODE_1_L403;28076_PStI_67/3_NODE_1_L390															AT1G35710.1	43.59	117	5e-22	AT1G35710
27672_PStI_305E40_NODE_1_L274															AT3G58560.1	51.46	103	3e-19	AT3G58560
27692_PStI_67/3_NODE_1_L415															AT5G15070.1	78.57	42	4e-15	AT5G15070
Contig12544:27695_PStI_305E40_NODE_1_L405;28122_PStI_67/3_NODE_1_L398															AT5G61140.1	100.00	29	4e-20	AT5G61140
27699_PStI_305E40_NODE_1_L264															AT4G04450.1	97.44	39	1e-19	AT4G04450
Contig27247:27706_PStI_67/3_NODE_1_L363;27284_PStI_305E40_NODE_1_L258															AT5G12350.1	92.91	127	3e-66	AT5G12350
Contig27259:27740_PStI_67/3_NODE_1_L425;27316_PStI_305E40_NODE_1_L302															AT3G22980.1	51.43	70	6e-15	AT3G22980
Contig3212:2775_PStI_305E40_NODE_1_L265;2769_PStI_67/3_NODE_1_L268	SmFL34E02A	99.43	176	1	7e-94										AT1G74790.1	67.74	62	2e-19	AT1G74790
Contig12571:27761_PStI_305E40_NODE_1_L370;28182_PStI_67/3_NODE_1_L281															AT3G51710.1	55.73	131	5e-34	AT3G51710
Contig27272:27775_PStI_67/3_NODE_1_L411;27354_PStI_305E40_NODE_1_L315															AT3G62610.1	81.82	44	3e-17	AT3G62610
27779_PStI_305E40_NODE_1_L316															AT4G26440.1	74.47	47	5e-16	AT4G26440
Contig27275:27782_PStI_67/3_NODE_1_L313;27361_PStI_305E40_NODE_1_L246	LS501M18W	100	165	0	1e-89										AT1G32640.1	45.54	101	5e-23	AT1G32640
Contig27287:27806_PStI_67/3_NODE_1_L424;27388_PStI_305E40_NODE_1_L320															AT2G47000.1	83.58	134	7e-61	AT2G47000
27838_PStI_67/3_NODE_1_L403															AT5G66750.1	53.19	141	5e-36	AT5G66750
2785_PStI_67/3_NODE_1_L355															AT4G23160.1	43.20	125	8e-28	AT4G23160
Contig27308:27853_PStI_67/3_NODE_1_L342;27436_PStI_305E40_NODE_1_L281															AT1G04860.1	51.67	120	5e-33	AT1G04860
Contig27313:27862_PStI_67/3_NODE_1_L391;27444_PStI_305E40_NODE_1_L274															AT3G19050.1	48.12	133	2e-28	AT3G19050
Contig12617:27883_PStI_305E40_NODE_1_L442;28300_PStI_67/3_NODE_1_L285															AT4G23160.1	48.52	169	5e-41	AT4G23160
Contig27328:27897_PStI_67/3_NODE_1_L481;27479_PStI_305E40_NODE_1_L364															AT3G14470.1	38.80	183	2e-29	AT3G14470
Contig3216:2791_PStI_305E40_NODE_1_L407;2783_PStI_67/3_NODE_1_L385															AT4G17140.2	62.32	69	1e-17	AT4G17140
27929_PStI_67/3_NODE_1_L383															AT2G39620.1	57.14	133	2e-38	AT2G39620
Contig27347:27937_PStI_67/3_NODE_1_L310;27516_PStI_305E40_NODE_1_L254															AT2G38290.1	58.33	60	6e-16	AT2G38290
27950_PStI_305E40_NODE_1_L245	AE007J06W	100	197	0	7e-109										AT5G16760.1	57.83	83	2e-22	AT5G16760
Contig12667:28019_PStI_305E40_NODE_1_L356;28426_PStI_67/3_NODE_1_L269															AT4G23160.1	39.58	144	2e-22	AT4G23160
Contig27380:28030_PStI_67/3_NODE_1_L409;27604_PStI_305E40_NODE_1_L299															AT1G01280.1	61.33	75	2e-18	AT1G01280
28043_PStI_305E40_NODE_1_L453															AT1G17860.1	40.65	123	2e-23	AT1G17860
28046_PStI_305E40_NODE_1_L374															AT4G03200.1	66.67	60	8e-36	AT4G03200
Contig12683:28062_PStI_305E40_NODE_1_L284;28473_PStI_67/3_NODE_2_L243															AT3G13080.4	79.21	101	7e-44	AT3G13080
Contig12696:28090_PStI_305E40_NODE_2_L211;28501_PStI_67/3_NODE_1_L310															AT3G27020.1	52.68	112	5e-30	AT3G27020
Contig12705:28112_PStI_305E40_NODE_1_L318;28521_PStI_67/3_NODE_1_L291															AT1G74460.1	80.00	75	5e-32	AT1G74460
Contig27408:28114_PStI_67/3_NODE_1_L431;27688_PStI_305E40_NODE_1_L358															AT5G48930.1	37.32	142	4e-22	AT5G48930
Contig27410:28116_PStI_67/3_NODE_1_L381;27689_PStI_305E40_NODE_1_L384															AT4G33840.1	48.46	130	1e-31	AT4G33840
28118_PStI_67/3_NODE_1_L243															AT2G02150.1	43.18	88	2e-15	AT2G02150
Contig27413:28121_PStI_67/3_NODE_1_L392;27694_PStI_305E40_NODE_1_L382															AT3G14470.1	37.59	133	5e-20	AT3G14470
28125_PStI_67/3_NODE_1_L331															AT4G01720.1	56.10	82	1e-19	AT4G01720
Contig12718:28149_PStI_305E40_NODE_1_L222;28558_PStI_67/3_NODE_1_L249															AT3G10810.1	63.64	11	1e-16	AT3G10810
Contig17658:2816_PStI_67/3_NODE_1_L364;2821_PStI_305E40_NODE_1_L299															AT5G06830.1	71.88	32	7e-16	AT5G06830
Contig27431:28179_PStI_67/3_NODE_1_L374;27758_PStI_305E40_NODE_1_L325															AT3G53960.1	64.89	131	2e-47	AT3G53960
Contig27435:28189_PStI_67/3_NODE_1_L337;27774_PStI_305E40_NODE_1_L267															AT1G17070.1	55.93	118	1e-26	AT1G17070
Contig12742:28209_PStI_305E40_NODE_1_L398;28625_PStI_67/3_NODE_1_L382															AT5G48130.1	52.59	116	7e-29	AT5G48130
28213_PStI_305E40_NODE_1_L259															AT2G32510.1	46.74	92	3e-19	AT2G32510
Contig12744:28214_PStI_305E40_NODE_1_L360;28631_PStI_67/3_NODE_1_L295															AT2G17525.1	39.86	138	6e-22	AT2G17525
28216_PStI_67/3_NODE_1_L359															AT2G24720.1	39.68	126	2e-29	AT2G24720
28239_PStI_305E40_NODE_1_L321															AT1G55090.1	84.44	45	7e-17	AT1G55090
Contig27452:28244_PStI_67/3_NODE_1_L269;27826_PStI_305E40_NODE_1_L286															AT5G63930.1	78.07	114	2e-48	AT5G63930
Contig27458:28258_PStI_67/3_NODE_1_L418;27838_PStI_305E40_NODE_1_L308															AT1G25540.1	41.67	120	2e-17	AT1G25540
Contig27459:28260_PStI_67/3_NODE_1_L405;27840_PStI_305E40_NODE_1_L216															AT4G10950.1	77.55	49	3e-15	AT4G10950
Contig12764:28275_PStI_305E40_NODE_1_L358;28685_PStI_67/3_NODE_1_L280															AT1G14790.1	56.31	103	1e-24	AT1G14790
Contig3231:2828_PStI_305E40_NODE_1_L363;2822_PStI_67/3_NODE_1_L315															AT1G65790.1	56.63	83	4e-23	AT1G65790
Contig3232:2829_PStI_305E40_NODE_1_L338;2823_PStI_67/3_NODE_1_L326															AT1G67520.1	58.12	117	1e-30	AT1G67520
28293_PStI_305E40_NODE_1_L220															AT3G56640.1	67.09	79	5e-26	AT3G56640
Contig1953:2833_SgrAI_305E40_NODE_1_L218;2701_SgrAI_67/3_NODE_1_L188	SmFL16H14A	100	248	0	3e-139										AT3G19990.1	69.51	82	8e-30	AT3G19990
Contig17665:2837_PStI_67/3_NODE_1_L297;2842_PStI_305E40_NODE_1_L246															AT2G47140.1	69.81	53	4e-16	AT2G47140
28385_PStI_67/3_NODE_1_L451															AT5G56870.1	43.81	105	1e-23	AT5G56870
28422_PStI_305E40_NODE_1_L346															AT4G17140.2	66.67	48	3e-15	AT4G17140
28422_PStI_67/3_NODE_1_L283															AT1G67120.1	87.00	100	1e-45	AT1G67120
28426_PStI_305E40_NODE_1_L276															AT3G20530.1	55.10	98	5e-22	AT3G20530
Contig12812:28429_PStI_305E40_NODE_1_L434;28851_PStI_67/3_NODE_1_L294															AT2G03220.1	61.02	59	8e-15	AT2G03220
28451_PStI_305E40_NODE_1_L337															AT5G08490.1	46.67	75	3e-18	AT5G08490
2846_PStI_67/3_NODE_1_L354															AT4G37990.1	54.93	71	2e-27	AT4G37990
Contig27539:28461_PStI_67/3_NODE_1_L468;28053_PStI_305E40_NODE_1_L374															AT1G68920.3	42.77	159	4e-19	AT1G68920
Contig3237:2847_PStI_305E40_NODE_1_L365;2843_PStI_67/3_NODE_1_L345															AT5G01660.1	58.33	60	1e-15	AT5G01660
Contig27545:28479_PStI_67/3_NODE_1_L422;28067_PStI_305E40_NODE_1_L241															AT4G33840.1	54.02	87	9e-26	AT4G33840
28492_PStI_67/3_NODE_1_L422															AT5G10020.2	64.86	148	6e-52	AT5G10020
Contig27552:28494_PStI_67/3_NODE_1_L376;28084_PStI_305E40_NODE_1_L347															AT2G26250.1	42.75	131	4e-24	AT2G26250
Contig628:285_SgrAI_305E40_NODE_1_L272;290_SgrAI_67/3_NODE_1_L202															AT3G46640.2	49.49	99	5e-18	AT3G46640
Contig1960:2851_SgrAI_305E40_NODE_1_L257;2718_SgrAI_67/3_NODE_1_L234															AT1G12040.1	37.21	129	4e-15	AT1G12040
Contig12837:28513_PStI_305E40_NODE_1_L398;28935_PStI_67/3_NODE_1_L366															AT1G65540.1	85.29	68	5e-46	AT1G65540
Contig12838:28514_PStI_305E40_NODE_1_L413;28936_PStI_67/3_NODE_1_L334															AT4G35620.1	81.33	75	2e-36	AT4G35620
2854_PStI_305E40_NODE_1_L351															AT3G07360.3	52.75	91	1e-18	AT3G07360
28549_PStI_67/3_NODE_1_L266															AT3G25840.2	74.55	55	1e-19	AT3G25840
Contig12852:28558_PStI_305E40_NODE_1_L436;28983_PStI_67/3_NODE_1_L292															AT5G18620.2	54.90	102	1e-30	AT5G18620
28566_PStI_67/3_NODE_1_L349															AT3G57060.1	84.06	69	2e-29	AT3G57060
28568_PStI_305E40_NODE_1_L250															AT5G40310.1	66.67	60	7e-20	AT5G40310
Contig12858:28574_PStI_305E40_NODE_1_L334;28999_PStI_67/3_NODE_1_L356															AT3G02260.1	42.75	138	1e-25	AT3G02260
Contig12868:28598_PStI_305E40_NODE_1_L408;29021_PStI_67/3_NODE_1_L356	SmFL21K07W	97.06	102	3	1e-44										AT1G20380.1	55.12	127	2e-37	AT1G20380
Contig27591:28605_PStI_67/3_NODE_1_L440;28190_PStI_305E40_NODE_1_L388															AT1G52080.1	39.72	141	3e-23	AT1G52080
Contig12870:28607_PStI_305E40_NODE_1_L292;29029_PStI_67/3_NODE_2_L244															AT1G58250.1	67.24	58	3e-16	AT1G58250
Contig3240:2861_PStI_305E40_NODE_1_L410;2860_PStI_67/3_NODE_1_L452															AT4G23160.1	36.47	170	3e-25	AT4G23160
Contig17675:2861_PStI_67/3_NODE_1_L346;2862_PStI_305E40_NODE_1_L375															AT5G02260.1	71.23	73	3e-28	AT5G02260
28617_PStI_305E40_NODE_1_L377															AT4G23160.1	37.60	125	1e-18	AT4G23160
Contig12875:28620_PStI_305E40_NODE_1_L470;29043_PStI_67/3_NODE_1_L332															AT3G47110.1	40.49	163	2e-27	AT3G47110
Contig12876:28622_PStI_305E40_NODE_1_L473;29046_PStI_67/3_NODE_1_L411															AT1G07110.1	84.38	32	4e-18	AT1G07110
Contig12880:28641_PStI_305E40_NODE_1_L419;29068_PStI_67/3_NODE_1_L288															AT1G01960.1	89.19	74	7e-50	AT1G01960
Contig12881:28645_PStI_305E40_NODE_1_L370;29072_PStI_67/3_NODE_1_L344															AT2G18760.1	52.94	102	9e-23	AT2G18760
Contig12886:28652_PStI_305E40_NODE_1_L339;29080_PStI_67/3_NODE_1_L319															AT1G64140.1	90.00	120	4e-66	AT1G64140
Contig12900:28687_PStI_305E40_NODE_1_L360;29114_PStI_67/3_NODE_1_L385															AT5G07010.1	61.65	133	7e-43	AT5G07010
28697_PStI_67/3_NODE_1_L286															AT5G41920.1	67.33	101	2e-32	AT5G41920
Contig12909:28703_PStI_305E40_NODE_1_L286;29132_PStI_67/3_NODE_1_L318															AT5G13980.2	82.35	34	3e-17	AT5G13980
Contig27648:28733_PStI_67/3_NODE_1_L394;28319_PStI_305E40_NODE_1_L376															AT1G01880.1	66.13	62	7e-19	AT1G01880
Contig3245:2876_PStI_305E40_NODE_1_L403;2872_PStI_67/3_NODE_1_L375															AT1G60460.3	56.16	73	4e-18	AT1G60460
28762_PStI_305E40_NODE_1_L342	RBW07C09C	98.34	361	6	0										AT5G39190.2	71.90	121	6e-46	AT5G39190
Contig27662:28768_PStI_67/3_NODE_1_L479;28353_PStI_305E40_NODE_1_L356															AT4G16835.1	53.91	128	4e-37	AT4G16835
Contig1979:2878_SgrAI_305E40_NODE_1_L248;2748_SgrAI_67/3_NODE_1_L235															AT4G24220.2	56.38	94	1e-23	AT4G24220
Contig630:288_SgrAI_305E40_NODE_1_L283;292_SgrAI_67/3_NODE_1_L237	RBW07E04A	100	343	0	0										AT5G47220.1	61.86	118	2e-32	AT5G47220
Contig27679:28803_PStI_67/3_NODE_1_L421;28385_PStI_305E40_NODE_1_L313															AT4G36870.2	36.97	211	1e-16	AT4G36870
Contig27683:28811_PStI_67/3_NODE_1_L397;28395_PStI_305E40_NODE_1_L388															AT3G47950.1	60.27	146	3e-37	AT3G47950
Contig27688:28821_PStI_67/3_NODE_1_L420;28405_PStI_305E40_NODE_1_L377															AT3G14240.1	72.39	134	5e-53	AT3G14240
Contig12958:28839_PStI_305E40_NODE_1_L392;29262_PStI_67/3_NODE_1_L358															AT3G04380.2	56.90	116	9e-36	AT3G04380
Contig27694:28839_PStI_67/3_NODE_1_L402;28419_PStI_305E40_NODE_2_L221															AT4G37640.1	78.72	141	8e-61	AT4G37640
Contig27699:28850_PStI_67/3_NODE_1_L436;28427_PStI_305E40_NODE_1_L375															AT3G10660.1	82.93	123	9e-56	AT3G10660
Contig27703:28862_PStI_67/3_NODE_1_L286;28441_PStI_305E40_NODE_1_L284															AT2G15730.1	46.53	101	2e-18	AT2G15730
Contig12966:28866_PStI_305E40_NODE_1_L436;29289_PStI_67/3_NODE_1_L393															AT3G08960.1	79.63	54	1e-21	AT3G08960
Contig27720:28893_PStI_67/3_NODE_1_L458;28472_PStI_305E40_NODE_1_L368															AT4G37420.1	50.31	159	1e-45	AT4G37420
Contig46:289_SgrAI_67/3_NODE_1_L382;282_SgrAI_305E40_NODE_1_L342															AT2G45420.1	86.49	111	1e-54	AT2G45420
Contig17685:2892_PStI_67/3_NODE_1_L419;2896_PStI_305E40_NODE_1_L332															AT1G24020.1	61.04	77	2e-22	AT1G24020
28930_PStI_67/3_NODE_1_L251															AT3G09550.1	80.49	82	3e-33	AT3G09550
Contig12994:28950_PStI_305E40_NODE_1_L432;29375_PStI_67/3_NODE_1_L370															AT4G23160.1	41.67	156	3e-27	AT4G23160
Contig27759:28973_PStI_67/3_NODE_1_L390;28549_PStI_305E40_NODE_1_L335															AT1G71220.1	48.51	101	6e-18	AT1G71220
Contig27761:28980_PStI_67/3_NODE_1_L420;28555_PStI_305E40_NODE_1_L293															AT5G03040.2	70.27	74	2e-22	AT5G03040
Contig13005:28985_PStI_305E40_NODE_1_L477;29412_PStI_67/3_NODE_1_L364															AT3G14470.1	44.23	156	1e-32	AT3G14470
28993_PStI_67/3_NODE_1_L377															AT5G40310.1	69.35	62	2e-21	AT5G40310
Contig27768:28996_PStI_67/3_NODE_1_L415;28570_PStI_305E40_NODE_1_L254															AT5G45890.1	61.76	68	2e-17	AT5G45890
Contig27773:29009_PStI_67/3_NODE_1_L426;28585_PStI_305E40_NODE_1_L378															AT2G25270.1	68.42	76	6e-36	AT2G25270
Contig3256:2903_PStI_305E40_NODE_1_L367;2898_PStI_67/3_NODE_1_L321															AT2G17930.1	74.23	97	3e-36	AT2G17930
Contig27791:29048_PStI_67/3_NODE_1_L341;28625_PStI_305E40_NODE_1_L288;2227_SgrAI_67/3_NODE_2_L122;2339_SgrAI_305E40_NODE_1_L89	SmFL07H01W	100	363	0	0										AT5G49180.1	39.20	125	4e-19	AT5G49180
Contig13028:29049_PStI_305E40_NODE_1_L339;29475_PStI_67/3_NODE_1_L319															AT3G49170.1	50.43	117	7e-32	AT3G49170
Contig13029:29051_PStI_305E40_NODE_1_L341;29480_PStI_67/3_NODE_2_L264															AT1G10560.1	35.25	122	6e-17	AT1G10560
Contig17689:2906_PStI_67/3_NODE_1_L419;2910_PStI_305E40_NODE_1_L317															AT3G47110.1	38.93	149	2e-21	AT3G47110
Contig13046:29093_PStI_305E40_NODE_1_L431;29525_PStI_67/3_NODE_1_L386															AT4G20860.1	61.21	116	2e-36	AT4G20860
Contig13051:29103_PStI_305E40_NODE_1_L290;29533_PStI_67/3_NODE_1_L293															AT1G44910.1	75.86	29	5e-15	AT1G44910
Contig13064:29133_PStI_305E40_NODE_1_L468;29565_PStI_67/3_NODE_1_L454															AT1G47890.1	41.95	174	1e-27	AT1G47890
Contig13071:29149_PStI_305E40_NODE_1_L389;29582_PStI_67/3_NODE_1_L412															AT1G22870.1	88.46	52	2e-21	AT1G22870
29155_PStI_305E40_NODE_1_L362															AT3G28345.1	50.00	126	3e-35	AT3G28345
Contig27840:29170_PStI_67/3_NODE_1_L411;28738_PStI_305E40_NODE_1_L278															AT1G50240.2	48.18	110	9e-18	AT1G50240
29193_PStI_67/3_NODE_1_L374	RBW07C09C	98.73	393	5	0										AT5G39160.1	72.52	131	6e-51	AT5G39160
29197_PStI_305E40_NODE_1_L307															AT5G48850.1	47.12	104	3e-19	AT5G48850
Contig17693:2920_PStI_67/3_NODE_1_L307;2921_PStI_305E40_NODE_2_L253															AT3G25840.2	76.36	55	4e-19	AT3G25840
Contig27856:29216_PStI_67/3_NODE_1_L302;28791_PStI_305E40_NODE_1_L295															AT5G46540.1	69.23	52	2e-19	AT5G46540
Contig2006:2924_SgrAI_305E40_NODE_1_L217;2790_SgrAI_67/3_NODE_1_L143															AT1G47056.1	65.82	79	1e-25	AT1G47056
Contig439:2924_SgrAI_67/3_NODE_1_L263;3065_SgrAI_305E40_NODE_1_L224															AT1G78100.1	50.98	102	2e-24	AT1G78100
29260_PStI_67/3_NODE_1_L350															AT4G23160.1	44.44	108	2e-16	AT4G23160
Contig13129:29316_PStI_305E40_NODE_1_L310;29749_PStI_67/3_NODE_1_L265															AT5G20680.3	56.72	67	2e-19	AT5G20680
29370_PStI_67/3_NODE_1_L352															AT3G13850.1	70.24	84	2e-28	AT3G13850
Contig27927:29382_PStI_67/3_NODE_1_L347;28957_PStI_305E40_NODE_1_L300															AT3G02250.1	45.45	88	3e-21	AT3G02250
29388_PStI_305E40_NODE_1_L430															AT5G23630.1	80.33	61	5e-41	AT5G23630
29396_PStI_67/3_NODE_1_L360															AT1G32450.1	59.84	127	1e-38	AT1G32450
Contig17700:2940_PStI_67/3_NODE_1_L395;2939_PStI_305E40_NODE_1_L291															AT3G54140.1	75.00	108	4e-44	AT3G54140
Contig27933:29404_PStI_67/3_NODE_1_L432;28977_PStI_305E40_NODE_1_L334															AT3G06260.1	60.00	75	4e-16	AT3G06260
29408_PStI_67/3_NODE_1_L363															AT1G15690.2	77.27	66	2e-24	AT1G15690
Contig13168:29414_PStI_305E40_NODE_1_L301;29850_PStI_67/3_NODE_1_L246															AT4G21790.1	75.76	33	4e-15	AT4G21790
Contig13183:29449_PStI_305E40_NODE_1_L487;15927_PStI_67/3_NODE_1_L330															AT5G50990.1	67.59	108	6e-40	AT5G50990
Contig13192:29468_PStI_305E40_NODE_1_L411;29903_PStI_67/3_NODE_1_L347															AT5G01560.1	63.41	123	2e-44	AT5G01560
Contig13194:29473_PStI_305E40_NODE_1_L363;29908_PStI_67/3_NODE_1_L374															AT5G20480.1	38.13	139	6e-20	AT5G20480
29488_PStI_67/3_NODE_1_L499															AT4G23160.1	33.33	123	5e-19	AT4G23160
Contig3276:2949_PStI_305E40_NODE_1_L317;2952_PStI_67/3_NODE_1_L220															AT3G54280.1	58.46	65	7e-15	AT3G54280
29490_PStI_67/3_NODE_1_L379															AT1G05120.1	62.86	70	7e-34	AT1G05120
Contig27971:29498_PStI_67/3_NODE_1_L380;29067_PStI_305E40_NODE_1_L346															AT3G06030.1	83.33	30	3e-18	AT3G06030
Contig13209:29506_PStI_305E40_NODE_1_L305;29940_PStI_67/3_NODE_1_L246															AT3G02010.1	73.39	109	2e-44	AT3G02010
Contig27980:29521_PStI_67/3_NODE_1_L346;29089_PStI_305E40_NODE_1_L340															AT5G22620.2	62.65	83	8e-25	AT5G22620
Contig2022:2953_SgrAI_305E40_NODE_1_L155;2818_SgrAI_67/3_NODE_1_L140															AT3G23000.1	75.44	57	4e-18	AT3G23000
29535_PStI_305E40_NODE_1_L366															AT1G70520.1	82.98	47	9e-17	AT1G70520
Contig13224:29536_PStI_305E40_NODE_1_L345;29970_PStI_67/3_NODE_1_L325															AT4G00590.1	73.21	56	2e-18	AT4G00590
Contig27989:29553_PStI_67/3_NODE_1_L343;29122_PStI_305E40_NODE_1_L343															AT3G61260.1	65.22	69	1e-20	AT3G61260
Contig13235:29556_PStI_305E40_NODE_1_L310;29989_PStI_67/3_NODE_1_L331															AT4G23160.1	46.75	77	1e-18	AT4G23160
Contig13248:29589_PStI_305E40_NODE_1_L362;30025_PStI_67/3_NODE_1_L343															AT5G62890.3	50.00	78	2e-18	AT5G62890
Contig13250:29594_PStI_305E40_NODE_1_L393;30031_PStI_67/3_NODE_1_L297															AT5G04390.1	41.14	158	1e-20	AT5G04390
Contig28002:29594_PStI_67/3_NODE_1_L397;29161_PStI_305E40_NODE_1_L301															AT2G19130.1	52.24	67	9e-21	AT2G19130
Contig28011:29610_PStI_67/3_NODE_1_L400;29177_PStI_305E40_NODE_1_L277															AT1G05070.1	62.24	98	8e-31	AT1G05070
Contig28016:29620_PStI_67/3_NODE_1_L345;29183_PStI_305E40_NODE_1_L290															AT5G64870.1	49.59	121	4e-31	AT5G64870
29649_PStI_305E40_NODE_1_L255															AT1G04700.1	55.56	99	5e-21	AT1G04700
Contig28024:29651_PStI_67/3_NODE_2_L268;29217_PStI_305E40_NODE_1_L260															AT1G64790.1	85.00	40	3e-15	AT1G64790
Contig13272:29664_PStI_305E40_NODE_1_L408;30105_PStI_67/3_NODE_1_L421															AT3G55160.1	65.56	151	8e-49	AT3G55160
2969_PStI_67/3_NODE_1_L209															AT1G65610.1	61.33	75	9e-23	AT1G65610
Contig2033:2969_SgrAI_305E40_NODE_1_L220;2834_SgrAI_67/3_NODE_1_L108;2834_SgrAI_67/3_NODE_2_L86															AT2G25790.1	53.57	84	1e-19	AT2G25790
Contig28037:29690_PStI_67/3_NODE_1_L350;29257_PStI_305E40_NODE_1_L320															AT3G14470.1	35.20	125	2e-20	AT3G14470
Contig13286:29706_PStI_305E40_NODE_1_L407;30144_PStI_67/3_NODE_1_L382															AT2G37230.1	68.18	154	1e-58	AT2G37230
Contig28046:29710_PStI_67/3_NODE_1_L335;29277_PStI_305E40_NODE_1_L258															AT5G22800.1	69.79	96	7e-34	AT5G22800
Contig28051:29723_PStI_67/3_NODE_1_L370;29290_PStI_305E40_NODE_2_L226															AT1G07510.1	42.34	111	1e-16	AT1G07510
Contig13290:29730_PStI_305E40_NODE_1_L466;30169_PStI_67/3_NODE_1_L449															AT1G67510.1	42.97	128	4e-23	AT1G67510
Contig28058:29741_PStI_67/3_NODE_1_L334;29306_PStI_305E40_NODE_1_L296															AT4G35790.1	73.61	72	7e-26	AT4G35790
Contig13295:29742_PStI_305E40_NODE_1_L420;30181_PStI_67/3_NODE_1_L431															AT5G37160.1	62.39	109	7e-33	AT5G37160
Contig28073:29774_PStI_67/3_NODE_1_L403;29339_PStI_305E40_NODE_1_L329	SmFL25H16C	100	425	0	0										AT5G24230.1	48.23	141	2e-35	AT5G24230
Contig13310:29775_PStI_305E40_NODE_1_L488;30217_PStI_67/3_NODE_1_L325															AT4G13750.1	47.30	148	3e-32	AT4G13750
29798_PStI_67/3_NODE_1_L444															AT2G38840.1	67.82	87	4e-36	AT2G38840
Contig28085:29813_PStI_67/3_NODE_1_L264;29379_PStI_305E40_NODE_1_L237															AT2G30210.1	61.62	99	6e-25	AT2G30210
Contig28091:29827_PStI_67/3_NODE_1_L330;29393_PStI_305E40_NODE_1_L327															AT3G03480.1	41.46	123	1e-20	AT3G03480
Contig28094:29833_PStI_67/3_NODE_1_L409;29398_PStI_305E40_NODE_1_L325															AT3G26040.1	36.67	150	1e-24	AT3G26040
Contig13333:29839_PStI_305E40_NODE_1_L324;30279_PStI_67/3_NODE_1_L294															AT4G20940.1	37.69	130	2e-16	AT4G20940
Contig3289:2984_PStI_305E40_NODE_1_L398;2987_PStI_67/3_NODE_1_L417															AT1G72700.1	66.67	162	1e-64	AT1G72700
29843_PStI_67/3_NODE_1_L390															AT5G07280.1	52.27	88	4e-25	AT5G07280
Contig28098:29849_PStI_67/3_NODE_1_L345;29413_PStI_305E40_NODE_1_L322						SGN-U295873	Potato	None.	None.	None.	None.	93.45	275	7e-109	AT3G20540.1	71.93	57	1e-18	AT3G20540
Contig28100:29852_PStI_67/3_NODE_1_L517;29416_PStI_305E40_NODE_1_L397															AT3G47110.1	52.87	174	2e-45	AT3G47110
29857_PStI_67/3_NODE_1_L328															AT5G56190.2	66.04	53	1e-20	AT5G56190
Contig13348:29877_PStI_305E40_NODE_1_L345;30310_PStI_67/3_NODE_1_L352															AT1G05490.1	37.14	140	1e-20	AT1G05490
Contig13349:29878_PStI_305E40_NODE_1_L325;30311_PStI_67/3_NODE_1_L269															AT1G80070.1	90.99	111	2e-55	AT1G80070
Contig28119:29902_PStI_67/3_NODE_1_L372;29469_PStI_305E40_NODE_1_L329															AT3G21690.1	60.94	64	8e-20	AT3G21690
Contig13363:29911_PStI_305E40_NODE_1_L408;30347_PStI_67/3_NODE_1_L274															AT3G56370.1	66.67	90	6e-32	AT3G56370
Contig28125:29917_PStI_67/3_NODE_1_L428;29483_PStI_305E40_NODE_1_L338															AT1G17220.1	75.00	108	3e-44	AT1G17220
29934_PStI_305E40_NODE_1_L294															AT4G23160.1	52.73	55	3e-17	AT4G23160
29941_PStI_67/3_NODE_1_L277															AT1G33590.1	47.47	99	2e-20	AT1G33590
Contig28132:29944_PStI_67/3_NODE_2_L292;29512_PStI_305E40_NODE_2_L259															AT2G45550.1	56.86	102	3e-30	AT2G45550
Contig13374:29950_PStI_305E40_NODE_1_L358;30389_PStI_67/3_NODE_1_L323															AT3G14330.1	58.14	129	9e-39	AT3G14330
Contig28138:29965_PStI_67/3_NODE_1_L382;29531_PStI_305E40_NODE_1_L339															AT3G10810.1	70.00	10	3e-20	AT3G10810
Contig13386:29983_PStI_305E40_NODE_1_L385;30421_PStI_67/3_NODE_1_L331						SGN-U107124	Lycopersicon esculentum demethylated #1	None.	None.	None.	None.	91.95	174	5e-61	AT5G02010.1	68.32	101	1e-33	AT5G02010
Contig17719:2999_PStI_67/3_NODE_1_L355;2997_PStI_305E40_NODE_1_L337															AT4G23160.1	56.25	48	2e-19	AT4G23160
Contig28149:29999_PStI_67/3_NODE_1_L381;29563_PStI_305E40_NODE_1_L328															AT2G37110.1	55.91	93	6e-26	AT2G37110
Contig28150:30000_PStI_67/3_NODE_1_L469;29566_PStI_305E40_NODE_1_L308															AT5G44240.1	70.37	54	2e-16	AT5G44240
3002_PStI_67/3_NODE_2_L208															AT4G36230.1	100.00	8	1e-21	AT4G36230
30020_PStI_67/3_NODE_1_L430															AT5G04330.1	53.98	113	1e-29	AT5G04330
30022_PStI_305E40_NODE_3_L273															AT2G03880.1	51.52	66	3e-21	AT2G03880
Contig13403:30025_PStI_305E40_NODE_1_L387;30468_PStI_67/3_NODE_1_L260															AT5G41140.1	50.74	136	1e-30	AT5G41140
30063_PStI_305E40_NODE_1_L318															AT2G33170.1	44.55	110	1e-20	AT2G33170
30104_PStI_67/3_NODE_1_L338															AT2G28080.1	50.41	123	5e-29	AT2G28080
Contig28198:30130_PStI_67/3_NODE_1_L398;29688_PStI_305E40_NODE_1_L337															AT3G48670.2	37.70	122	4e-16	AT3G48670
Contig28203:30136_PStI_67/3_NODE_1_L337;29696_PStI_305E40_NODE_1_L338															AT5G11650.1	54.55	77	4e-15	AT5G11650
Contig28207:30145_PStI_67/3_NODE_1_L413;29708_PStI_305E40_NODE_1_L293															AT1G17550.1	56.78	118	4e-31	AT1G17550
Contig28210:30150_PStI_67/3_NODE_1_L360;29711_PStI_305E40_NODE_1_L301															AT1G50420.1	51.15	131	7e-27	AT1G50420
Contig28236:30202_PStI_67/3_NODE_1_L395;29761_PStI_305E40_NODE_1_L313															AT3G09560.3	39.10	133	7e-19	AT3G09560
Contig28246:30225_PStI_67/3_NODE_1_L331;29784_PStI_305E40_NODE_1_L273	SmFL02O10W	100	353	0	0										AT1G80790.1	70.00	50	1e-15	AT1G80790
Contig28265:30264_PStI_67/3_NODE_1_L384;29823_PStI_305E40_NODE_1_L345															AT4G23160.1	40.28	72	6e-22	AT4G23160
Contig13497:30269_PStI_305E40_NODE_1_L397;30724_PStI_67/3_NODE_1_L305															AT1G78270.1	66.98	106	8e-40	AT1G78270
30281_PStI_67/3_NODE_1_L327															AT4G23160.1	51.30	115	2e-29	AT4G23160
Contig13502:30287_PStI_305E40_NODE_1_L313;30743_PStI_67/3_NODE_1_L266															AT3G63370.1	44.44	117	4e-23	AT3G63370
Contig13507:30295_PStI_305E40_NODE_1_L377;30752_PStI_67/3_NODE_1_L312															AT4G35160.1	40.19	107	4e-17	AT4G35160
Contig3308:3030_PStI_305E40_NODE_1_L307;3031_PStI_67/3_NODE_1_L316															AT3G51120.1	50.00	118	3e-25	AT3G51120
Contig13512:30305_PStI_305E40_NODE_2_L273;30761_PStI_67/3_NODE_1_L282															AT1G77380.1	70.30	101	6e-41	AT1G77380
Contig28285:30308_PStI_67/3_NODE_1_L468;29875_PStI_305E40_NODE_1_L339															AT1G10940.1	75.00	44	4e-15	AT1G10940
Contig28288:30326_PStI_67/3_NODE_1_L415;29892_PStI_305E40_NODE_1_L283															AT1G72180.1	58.22	146	2e-47	AT1G72180
Contig13523:30338_PStI_305E40_NODE_1_L333;30794_PStI_67/3_NODE_1_L335															AT1G77240.1	56.10	123	8e-33	AT1G77240
Contig28298:30348_PStI_67/3_NODE_1_L411;29912_PStI_305E40_NODE_1_L328															AT5G08310.1	43.26	141	3e-28	AT5G08310
30363_PStI_67/3_NODE_1_L355															AT1G01450.1	67.46	126	4e-44	AT1G01450
Contig2063:3039_SgrAI_305E40_NODE_1_L227;2902_SgrAI_67/3_NODE_1_L191	SmFL26A18A	100	259	0	7e-146										AT1G70420.1	50.54	93	4e-19	AT1G70420
30390_PStI_67/3_NODE_1_L264															AT3G14067.1	51.33	113	3e-25	AT3G14067
Contig3314:3040_PStI_305E40_NODE_1_L436;3043_PStI_67/3_NODE_1_L340															AT1G60530.1	68.07	119	9e-40	AT1G60530
Contig13551:30406_PStI_305E40_NODE_1_L377;30871_PStI_67/3_NODE_1_L334															AT3G12580.1	56.44	163	4e-44	AT3G12580
Contig28323:30408_PStI_67/3_NODE_1_L425;29970_PStI_305E40_NODE_1_L401															AT5G56730.1	91.30	46	1e-17	AT5G56730
Contig455:3041_SgrAI_67/3_NODE_1_L232;3186_SgrAI_305E40_NODE_1_L210	OVL01P15F	100	235	0	2e-131										AT4G09680.2	43.68	87	1e-15	AT4G09680
Contig13564:30439_PStI_305E40_NODE_1_L369;30906_PStI_67/3_NODE_1_L366															AT5G19420.1	77.00	100	8e-43	AT5G19420
Contig13565:30440_PStI_305E40_NODE_1_L397;30907_PStI_67/3_NODE_1_L325	SmFL03F22W	100	178	0	3e-97										AT2G28120.1	80.58	139	8e-61	AT2G28120
30451_PStI_305E40_NODE_1_L308															AT1G78830.1	48.05	77	4e-16	AT1G78830
30452_PStI_67/3_NODE_1_L363															AT2G33730.1	49.52	105	5e-21	AT2G33730
Contig28341:30457_PStI_67/3_NODE_1_L426;15687_PStI_305E40_NODE_1_L359															AT5G11850.1	59.20	125	1e-37	AT5G11850
Contig28343:30459_PStI_67/3_NODE_1_L339;30016_PStI_305E40_NODE_1_L229															AT2G17210.1	48.28	116	7e-26	AT2G17210
Contig13583:30484_PStI_305E40_NODE_1_L398;30949_PStI_67/3_NODE_1_L323															AT5G58160.1	74.02	127	2e-54	AT5G58160
Contig13590:30501_PStI_305E40_NODE_1_L429;30965_PStI_67/3_NODE_1_L423															AT1G20960.1	76.88	160	3e-66	AT1G20960
Contig13595:30509_PStI_305E40_NODE_1_L414;30976_PStI_67/3_NODE_1_L289															AT5G45420.1	51.09	92	4e-20	AT5G45420
Contig28365:30513_PStI_67/3_NODE_1_L325;30067_PStI_305E40_NODE_1_L263						SGN-U283690	Potato	MATCHED conserved hypothetical protein [Ricinus communis] >gi223527611|gb|EEF29724.1| conserved hypothetical protein [Ricinus communis](evalue: 3e-14 ) AND MATCHED hypothetical protein [Vitis vinifera] (evalue: 1e-12) AND MATCHED PREDICTED: hypothetical protein [Vitis vinifera] (evalue: 1e-12) AND MATCHED unnamed protein product [Vitis vinifera] (evalue: 1e-12) AND MATCHED predicted protein [Popu…	gi|255583798|ref|XP_002532651.1| (3e-14)	None.	None.	90.76	238	7e-78	AT3G18440.1	64.38	73	2e-18	AT3G18440
30530_PStI_67/3_NODE_1_L363															AT1G15520.1	80.00	45	3e-21	AT1G15520
Contig13610:30559_PStI_305E40_NODE_1_L433;31023_PStI_67/3_NODE_1_L344															AT1G75220.1	88.00	25	5e-15	AT1G75220
Contig28384:30559_PStI_67/3_NODE_1_L345;30108_PStI_305E40_NODE_1_L246						SGN-U106909	Lycopersicon esculentum demethylated #1	None.	None.	None.	None.	93.63	314	1e-129	AT3G13080.4	88.37	86	2e-39	AT3G13080
Contig2071:3056_SgrAI_305E40_NODE_1_L237;2914_SgrAI_67/3_NODE_1_L203															AT1G66730.1	71.91	89	5e-34	AT1G66730
Contig13615:30575_PStI_305E40_NODE_1_L431;31043_PStI_67/3_NODE_1_L351															AT5G59350.1	57.72	123	1e-21	AT5G59350
Contig2073:3059_SgrAI_305E40_NODE_1_L247;2918_SgrAI_67/3_NODE_1_L222															AT4G14580.1	56.99	93	2e-22	AT4G14580
Contig13625:30594_PStI_305E40_NODE_1_L389;31062_PStI_67/3_NODE_1_L345															AT5G27000.1	66.67	69	9e-35	AT5G27000
Contig13628:30597_PStI_305E40_NODE_1_L406;31067_PStI_67/3_NODE_1_L389															AT2G20190.1	85.19	27	4e-24	AT2G20190
Contig13630:30608_PStI_305E40_NODE_1_L393;31081_PStI_67/3_NODE_2_L450															AT4G08850.2	52.23	157	2e-41	AT4G08850
Contig2076:3064_SgrAI_305E40_NODE_1_L256;2923_SgrAI_67/3_NODE_1_L181															AT5G42650.1	70.21	94	1e-36	AT5G42650
Contig28413:30646_PStI_67/3_NODE_1_L350;30194_PStI_305E40_NODE_1_L289	SmFL27J06A	99.63	273	1	1e-151										AT2G25050.1	73.17	123	2e-51	AT2G25050
3069_SgrAI_67/3_NODE_1_L200															AT3G50930.1	53.42	73	2e-18	AT3G50930
3071_PStI_67/3_NODE_1_L239															AT1G70520.1	78.72	47	4e-16	AT1G70520
Contig28444:30718_PStI_67/3_NODE_1_L316;30263_PStI_305E40_NODE_1_L245															AT2G37980.1	56.32	87	5e-21	AT2G37980
Contig13665:30721_PStI_305E40_NODE_1_L494;31192_PStI_67/3_NODE_1_L405															AT1G47890.1	43.88	98	2e-24	AT1G47890
Contig13671:30734_PStI_305E40_NODE_1_L376;31209_PStI_67/3_NODE_1_L341															AT5G19730.1	47.37	76	2e-15	AT5G19730
Contig13683:30761_PStI_305E40_NODE_1_L393;31239_PStI_67/3_NODE_1_L348															AT1G79670.2	50.38	131	5e-34	AT1G79670
30770_PStI_305E40_NODE_1_L406															AT5G46330.1	37.21	129	2e-16	AT5G46330
30775_PStI_67/3_NODE_1_L385	SmFL12K12W	100	281	0	9e-159										AT5G45275.1	66.67	51	2e-16	AT5G45275
30788_PStI_67/3_NODE_1_L325															AT2G27710.3	63.08	65	1e-17	AT2G27710
Contig13697:30803_PStI_305E40_NODE_1_L378;31280_PStI_67/3_NODE_1_L310															AT5G37010.1	52.50	120	7e-21	AT5G37010
30810_PStI_67/3_NODE_1_L219															AT3G08550.1	82.00	50	5e-19	AT3G08550
30855_PStI_305E40_NODE_1_L390															AT3G10810.1	88.89	9	6e-24	AT3G10810
Contig13734:30899_PStI_305E40_NODE_1_L442;31370_PStI_67/3_NODE_1_L361															AT3G19770.2	35.62	146	2e-18	AT3G19770
30918_PStI_67/3_NODE_1_L232															AT4G23160.1	44.05	84	3e-16	AT4G23160
30922_PStI_305E40_NODE_1_L291															AT4G23160.1	54.46	101	8e-29	AT4G23160
Contig13764:30967_PStI_305E40_NODE_1_L356;31432_PStI_67/3_NODE_1_L234															AT5G64220.2	59.21	76	6e-23	AT5G64220
Contig13775:30988_PStI_305E40_NODE_1_L341;31456_PStI_67/3_NODE_1_L273															AT2G16250.1	40.32	124	3e-18	AT2G16250
Contig17755:3099_PStI_67/3_NODE_1_L378;3092_PStI_305E40_NODE_1_L334															AT4G31770.1	74.62	130	3e-57	AT4G31770
Contig28556:30998_PStI_67/3_NODE_1_L403;30534_PStI_305E40_NODE_1_L345															AT3G05390.1	81.25	144	7e-69	AT3G05390
Contig13781:31000_PStI_305E40_NODE_1_L228;31469_PStI_67/3_NODE_1_L246															AT1G13080.2	55.95	84	6e-25	AT1G13080
Contig17757:3101_PStI_67/3_NODE_1_L436;3095_PStI_305E40_NODE_1_L355															AT5G61820.1	66.20	71	7e-21	AT5G61820
31013_PStI_67/3_NODE_1_L349															AT1G08730.1	90.57	53	7e-34	AT1G08730
Contig13788:31020_PStI_305E40_NODE_1_L354;31490_PStI_67/3_NODE_1_L330															AT5G17930.1	44.14	111	3e-15	AT5G17930
Contig13791:31028_PStI_305E40_NODE_1_L409;31499_PStI_67/3_NODE_1_L374															AT1G06720.1	73.33	90	5e-32	AT1G06720
Contig13794:31033_PStI_305E40_NODE_1_L329;18261_PStI_305E40_NODE_1_L204;31503_PStI_67/3_NODE_2_L216															AT1G17860.1	45.71	105	2e-22	AT1G17860
31037_PStI_305E40_NODE_1_L338															AT3G53160.1	47.93	121	1e-29	AT3G53160
Contig28572:31037_PStI_67/3_NODE_1_L449;30572_PStI_305E40_NODE_1_L288															AT5G43810.1	93.94	33	7e-20	AT5G43810
31038_PStI_67/3_NODE_1_L328	SmFL04C02A	95.38	303	14	1e-138										AT3G28890.2	47.71	109	5e-18	AT3G28890
Contig13801:31048_PStI_305E40_NODE_1_L338;31517_PStI_67/3_NODE_1_L314															AT4G15180.1	48.28	116	1e-19	AT4G15180
Contig471:3105_SgrAI_67/3_NODE_1_L154;3253_SgrAI_305E40_NODE_2_L119	SmFL11E05A	100	184	0	3e-101	SGN-U283382	Potato	None.	None.	None.	None.	94.15	171	1e-68	AT1G02110.1	58.82	68	5e-15	AT1G02110
31056_PStI_67/3_NODE_1_L385															AT4G17140.2	68.06	72	3e-30	AT4G17140
Contig13807:31063_PStI_305E40_NODE_1_L359;31530_PStI_67/3_NODE_1_L231															AT3G06340.2	36.59	123	6e-17	AT3G06340
Contig2096:3107_SgrAI_305E40_NODE_1_L207;2955_SgrAI_67/3_NODE_1_L227	CHX02I22A	99.62	260	1	4e-144										AT1G28360.1	91.18	68	1e-30	AT1G28360
31073_PStI_305E40_NODE_1_L305															AT5G25930.1	49.54	109	2e-24	AT5G25930
Contig13817:31086_PStI_305E40_NODE_1_L391;31551_PStI_67/3_NODE_1_L398						SGN-U107456	Lycopersicon esculentum demethylated #1	None.	None.	None.	None.	91.88	160	2e-54	AT1G15520.1	47.30	148	6e-30	AT1G15520
Contig28590:31087_PStI_67/3_NODE_1_L375;27301_PStI_305E40_NODE_1_L261															AT3G59140.1	51.97	127	3e-32	AT3G59140
Contig28597:31098_PStI_67/3_NODE_1_L395;30629_PStI_305E40_NODE_1_L270															AT2G37670.1	77.14	35	5e-21	AT2G37670
3112_PStI_67/3_NODE_1_L452															AT5G45650.1	65.00	80	3e-23	AT5G45650
31136_PStI_305E40_NODE_1_L426															AT4G23160.1	45.00	120	5e-25	AT4G23160
31140_PStI_67/3_NODE_1_L372															AT3G03420.1	82.76	29	1e-20	AT3G03420
Contig17764:3115_PStI_67/3_NODE_1_L382;3108_PStI_305E40_NODE_1_L372															AT1G02850.4	59.72	72	2e-26	AT1G02850
Contig13841:31156_PStI_305E40_NODE_1_L386;31621_PStI_67/3_NODE_1_L357															AT4G23160.1	44.60	139	7e-27	AT4G23160
31159_PStI_67/3_NODE_1_L340															AT4G27190.1	38.52	122	7e-18	AT4G27190
Contig3346:3119_PStI_305E40_NODE_1_L344;3125_PStI_67/3_NODE_1_L391															AT5G28460.1	48.94	141	5e-39	AT5G28460
Contig28638:31195_PStI_67/3_NODE_1_L490;30724_PStI_305E40_NODE_1_L288															AT4G16430.1	37.16	183	1e-25	AT4G16430
31217_PStI_67/3_NODE_1_L314															AT4G39050.1	84.38	32	2e-22	AT4G39050
Contig13881:31243_PStI_305E40_NODE_1_L402;31713_PStI_67/3_NODE_1_L317															AT3G04740.1	70.14	144	4e-52	AT3G04740
31244_PStI_67/3_NODE_1_L266															AT1G06710.1	63.16	95	6e-32	AT1G06710
31268_PStI_67/3_NODE_1_L421															AT3G24255.1	35.94	64	6e-17	AT3G24255
31272_PStI_305E40_NODE_1_L383															AT4G14790.1	79.31	58	2e-19	AT4G14790
Contig13894:31273_PStI_305E40_NODE_1_L350;31745_PStI_67/3_NODE_1_L243															AT5G61230.1	69.86	73	2e-22	AT5G61230
Contig13896:31278_PStI_305E40_NODE_1_L345;31750_PStI_67/3_NODE_1_L304															AT2G31880.1	41.80	122	5e-18	AT2G31880
Contig13905:31298_PStI_305E40_NODE_1_L356;31768_PStI_67/3_NODE_1_L364															AT1G11180.1	74.19	31	1e-15	AT1G11180
Contig28674:31301_PStI_67/3_NODE_1_L479;30825_PStI_305E40_NODE_1_L337	ROL06L17C	100	466	0	0	SGN-U280798	Potato	MATCHED Ubiquitin-protein ligase BRE1A, putative [Ricinus communis] >gi223548272|gb|EEF49763.1| Ubiquitin-protein ligase BRE1A, putative [Ricinus communis](evalue: 2e-13 ) AND MATCHED PREDICTED: hypothetical protein [Vitis vinifera] >gi270306817|emb|CBI34321.1| unnamed protein product [Vitis vinifera] (evalue: 8e-13) AND MATCHED predicted protein [Populus trichocarpa] >gi222838252|gb|EEE76617.1| …	gi|255542496|ref|XP_002512311.1| (2e-13)	None.	None.	91.61	477	1e-176	AT5G27330.1	42.40	125	2e-16	AT5G27330
Contig28679:31309_PStI_67/3_NODE_1_L436;30833_PStI_305E40_NODE_1_L352															AT2G15042.1	37.36	91	5e-20	AT2G15042
Contig28683:31322_PStI_67/3_NODE_1_L277;30846_PStI_305E40_NODE_1_L235															AT4G28570.1	68.37	98	7e-37	AT4G28570
Contig13916:31327_PStI_305E40_NODE_1_L323;31795_PStI_67/3_NODE_1_L226															AT4G13340.1	40.19	107	2e-15	AT4G13340
Contig13922:31352_PStI_305E40_NODE_1_L349;31824_PStI_67/3_NODE_1_L308															AT2G45290.1	53.66	123	9e-32	AT2G45290
Contig28696:31374_PStI_67/3_NODE_1_L312;30904_PStI_305E40_NODE_1_L288															AT4G27910.1	57.80	109	6e-36	AT4G27910
3143_PStI_305E40_NODE_1_L353															AT4G36950.1	53.49	129	2e-33	AT4G36950
Contig28716:31436_PStI_67/3_NODE_1_L443;30971_PStI_305E40_NODE_1_L396															AT1G03080.1	59.09	154	1e-43	AT1G03080
31479_PStI_305E40_NODE_1_L410															AT3G10810.1	81.82	11	9e-22	AT3G10810
Contig13979:31503_PStI_305E40_NODE_1_L429;31978_PStI_67/3_NODE_1_L378															AT5G03540.2	66.10	59	3e-17	AT5G03540
Contig28737:31510_PStI_67/3_NODE_1_L265;31039_PStI_305E40_NODE_1_L248															AT5G03250.1	62.75	102	1e-36	AT5G03250
Contig13988:31533_PStI_305E40_NODE_1_L288;32016_PStI_67/3_NODE_1_L204															AT3G51070.1	67.65	68	1e-21	AT3G51070
Contig13996:31552_PStI_305E40_NODE_1_L263;32033_PStI_67/3_NODE_1_L321															AT4G27010.2	63.16	114	2e-30	AT4G27010
Contig14000:31560_PStI_305E40_NODE_1_L327;32040_PStI_67/3_NODE_1_L315															AT5G67090.1	56.91	123	1e-32	AT5G67090
Contig28759:31564_PStI_67/3_NODE_1_L427;31100_PStI_305E40_NODE_1_L394															AT3G25060.1	62.42	149	6e-54	AT3G25060
Contig28761:31568_PStI_67/3_NODE_1_L370;31105_PStI_305E40_NODE_1_L263															AT3G22400.1	74.60	63	5e-22	AT3G22400
Contig14008:31572_PStI_305E40_NODE_1_L452;32056_PStI_67/3_NODE_1_L264															AT1G10370.1	47.06	102	1e-23	AT1G10370
Contig28769:31588_PStI_67/3_NODE_1_L342;31128_PStI_305E40_NODE_1_L266															AT3G28345.1	48.76	121	2e-29	AT3G28345
31611_PStI_305E40_NODE_1_L443	SmFL23G11W	100	323	0	0										AT3G11080.1	41.06	151	9e-25	AT3G11080
Contig14022:31615_PStI_305E40_NODE_1_L373;32101_PStI_67/3_NODE_1_L316															AT4G36180.1	64.79	142	6e-43	AT4G36180
Contig28788:31630_PStI_67/3_NODE_1_L374;31167_PStI_305E40_NODE_1_L328															AT3G62270.1	56.88	109	2e-30	AT3G62270
Contig28795:31650_PStI_67/3_NODE_1_L442;31182_PStI_305E40_NODE_1_L294															AT3G04910.2	93.88	49	2e-21	AT3G04910
Contig14040:31660_PStI_305E40_NODE_1_L360;32148_PStI_67/3_NODE_1_L260															AT1G72460.1	52.17	115	1e-29	AT1G72460
Contig14043:31666_PStI_305E40_NODE_1_L362;32156_PStI_67/3_NODE_1_L322															AT1G67410.1	55.00	80	2e-21	AT1G67410
Contig28806:31681_PStI_67/3_NODE_1_L358;31211_PStI_305E40_NODE_1_L268															AT1G15125.1	48.46	130	6e-27	AT1G15125
Contig14053:31686_PStI_305E40_NODE_1_L400;32179_PStI_67/3_NODE_1_L399															AT3G14400.1	88.46	26	5e-21	AT3G14400
Contig28810:31690_PStI_67/3_NODE_1_L453;31220_PStI_305E40_NODE_1_L292															AT4G23160.1	36.59	164	8e-24	AT4G23160
Contig14059:31701_PStI_305E40_NODE_1_L340;32193_PStI_67/3_NODE_1_L290															AT1G16800.1	53.49	86	1e-17	AT1G16800
31719_PStI_305E40_NODE_1_L309															AT1G21250.1	74.51	51	1e-16	AT1G21250
Contig28823:31728_PStI_67/3_NODE_1_L377;31256_PStI_305E40_NODE_1_L215															AT5G49920.1	46.10	141	6e-25	AT5G49920
Contig14074:31737_PStI_305E40_NODE_1_L245;32228_PStI_67/3_NODE_1_L235															AT5G13390.1	68.18	88	2e-31	AT5G13390
Contig28829:31746_PStI_67/3_NODE_1_L387;31274_PStI_305E40_NODE_1_L305															AT5G20480.1	34.31	137	2e-16	AT5G20480
Contig14083:31765_PStI_305E40_NODE_1_L320;32257_PStI_67/3_NODE_1_L319															AT1G06520.1	57.00	100	1e-27	AT1G06520
Contig2138:3178_SgrAI_305E40_NODE_1_L228;3036_SgrAI_67/3_NODE_1_L215															AT3G09520.1	43.33	90	6e-21	AT3G09520
Contig2139:3180_SgrAI_305E40_NODE_1_L265;3034_SgrAI_67/3_NODE_1_L221															AT4G02750.1	64.58	96	5e-35	AT4G02750
31802_PStI_67/3_NODE_1_L409															AT5G60740.1	56.58	152	5e-40	AT5G60740
Contig28861:31820_PStI_67/3_NODE_1_L434;31348_PStI_305E40_NODE_1_L402															AT3G51550.1	65.13	152	2e-54	AT3G51550
Contig28862:31822_PStI_67/3_NODE_1_L413;31350_PStI_305E40_NODE_1_L421															AT4G16835.1	66.67	84	3e-31	AT4G16835
Contig14111:31839_PStI_305E40_NODE_1_L346;32344_PStI_67/3_NODE_1_L320															AT1G61850.1	78.57	98	6e-41	AT1G61850
31840_PStI_305E40_NODE_1_L365															AT5G43530.1	70.45	132	3e-49	AT5G43530
Contig28869:31851_PStI_67/3_NODE_1_L385;31378_PStI_305E40_NODE_2_L285															AT1G35250.1	80.65	31	3e-17	AT1G35250
Contig14117:31854_PStI_305E40_NODE_1_L355;32359_PStI_67/3_NODE_1_L403															AT3G01420.1	83.02	53	1e-42	AT3G01420
Contig28878:31866_PStI_67/3_NODE_1_L300;31394_PStI_305E40_NODE_1_L210															AT5G17580.1	41.41	99	9e-15	AT5G17580
3187_SgrAI_305E40_NODE_1_L254															AT2G17450.1	52.17	92	4e-19	AT2G17450
Contig28900:31907_PStI_67/3_NODE_1_L405;31435_PStI_305E40_NODE_1_L357															AT4G00720.1	83.33	36	2e-19	AT4G00720
Contig14141:31910_PStI_305E40_NODE_1_L352;32413_PStI_67/3_NODE_1_L246															AT3G15130.1	54.40	125	4e-35	AT3G15130
Contig14148:31923_PStI_305E40_NODE_1_L269;32429_PStI_67/3_NODE_1_L263															AT1G07615.1	65.75	73	4e-20	AT1G07615
Contig14150:31925_PStI_305E40_NODE_1_L423;32432_PStI_67/3_NODE_1_L279															ATMG00810.1	52.14	117	1e-25	ATMG00810
Contig14152:31931_PStI_305E40_NODE_1_L367;32437_PStI_67/3_NODE_1_L363															AT2G35050.1	59.12	137	2e-38	AT2G35050
Contig28910:31933_PStI_67/3_NODE_1_L392;31461_PStI_305E40_NODE_1_L306															AT2G02560.2	63.64	66	4e-18	AT2G02560
Contig14153:31934_PStI_305E40_NODE_1_L324;32440_PStI_67/3_NODE_1_L232															AT2G16770.1	56.72	67	1e-17	AT2G16770
31952_PStI_67/3_NODE_1_L299															AT3G10810.1	81.82	11	6e-22	AT3G10810
Contig28919:31953_PStI_67/3_NODE_1_L446;31480_PStI_305E40_NODE_1_L397															AT5G18860.1	56.52	69	2e-16	AT5G18860
Contig14158:31958_PStI_305E40_NODE_1_L401;32463_PStI_67/3_NODE_1_L336															AT5G18820.1	70.59	51	2e-15	AT5G18820
Contig14169:31988_PStI_305E40_NODE_1_L501;32492_PStI_67/3_NODE_1_L396															AT4G09940.1	57.33	75	2e-16	AT4G09940
Contig28936:31993_PStI_67/3_NODE_1_L406;31515_PStI_305E40_NODE_1_L201															AT3G21750.1	34.85	132	5e-18	AT3G21750
Contig11:32_SgrAI_67/3_NODE_1_L222;32_SgrAI_305E40_NODE_1_L210;3097_SgrAI_67/3_NODE_1_L191															AT1G72310.1	48.84	86	6e-19	AT1G72310
Contig3381:3201_PStI_305E40_NODE_1_L356;3216_PStI_67/3_NODE_1_L413															AT2G40280.1	76.00	100	1e-47	AT2G40280
Contig28957:32054_PStI_67/3_NODE_1_L353;31570_PStI_305E40_NODE_1_L278															AT2G45360.1	52.00	125	8e-31	AT2G45360
32059_PStI_67/3_NODE_1_L443															AT1G17230.1	33.68	95	1e-15	AT1G17230
Contig14194:32071_PStI_305E40_NODE_1_L361;32577_PStI_67/3_NODE_1_L320															AT1G68740.1	58.97	78	1e-18	AT1G68740
32075_PStI_67/3_NODE_1_L400															AT2G18570.1	49.63	135	9e-36	AT2G18570
Contig28979:32098_PStI_67/3_NODE_1_L304;31612_PStI_305E40_NODE_1_L234															AT5G19420.1	65.74	108	2e-38	AT5G19420
Contig3385:3210_PStI_305E40_NODE_1_L392;3225_PStI_67/3_NODE_1_L294;2677_SgrAI_305E40_NODE_1_L185;2548_SgrAI_67/3_NODE_1_L183															AT1G10020.1	36.81	144	1e-15	AT1G10020
Contig14226:32139_PStI_305E40_NODE_1_L427;32647_PStI_67/3_NODE_1_L339															AT1G55680.1	61.36	44	2e-19	AT1G55680
Contig28996:32139_PStI_67/3_NODE_1_L420;31651_PStI_305E40_NODE_1_L318															AT4G39050.1	81.25	48	5e-27	AT4G39050
Contig28998:32142_PStI_67/3_NODE_1_L315;31654_PStI_305E40_NODE_1_L338															AT5G44380.1	60.17	118	1e-43	AT5G44380
Contig3389:3217_PStI_305E40_NODE_1_L291;3235_PStI_67/3_NODE_1_L248															AT1G31800.1	55.81	86	9e-18	AT1G31800
32177_PStI_67/3_NODE_1_L335															AT3G62010.1	86.11	108	4e-52	AT3G62010
Contig29007:32178_PStI_67/3_NODE_1_L362;31685_PStI_305E40_NODE_1_L294															AT3G28860.1	66.93	127	6e-38	AT3G28860
Contig2156:3219_SgrAI_305E40_NODE_1_L250;3075_SgrAI_67/3_NODE_1_L211															AT3G09520.1	62.75	102	2e-32	AT3G09520
Contig14250:32216_PStI_305E40_NODE_1_L338;32717_PStI_67/3_NODE_1_L266															AT1G20590.1	62.90	62	7e-19	AT1G20590
Contig29021:32220_PStI_67/3_NODE_1_L411;31731_PStI_305E40_NODE_1_L341															AT4G38180.1	42.06	107	2e-20	AT4G38180
Contig17800:3223_PStI_67/3_NODE_1_L486;3208_PStI_305E40_NODE_1_L432															AT3G14460.1	36.50	137	3e-15	AT3G14460
Contig14265:32250_PStI_305E40_NODE_1_L439;32753_PStI_67/3_NODE_1_L250															AT4G39840.1	73.38	154	7e-65	AT4G39840
Contig29038:32255_PStI_67/3_NODE_1_L406;25659_PStI_305E40_NODE_1_L324															AT1G21280.1	36.92	130	4e-20	AT1G21280
Contig29043:32264_PStI_67/3_NODE_1_L477;31773_PStI_305E40_NODE_1_L333															AT5G66750.1	74.24	66	1e-29	AT5G66750
Contig3393:3227_PStI_305E40_NODE_1_L314;3245_PStI_67/3_NODE_1_L301															AT1G63810.1	73.81	42	2e-18	AT1G63810
Contig29044:32272_PStI_67/3_NODE_1_L352;31778_PStI_305E40_NODE_1_L341															AT4G25120.1	65.91	44	9e-20	AT4G25120
Contig14277:32276_PStI_305E40_NODE_1_L340;32776_PStI_67/3_NODE_1_L275															AT5G50700.1	62.69	67	2e-18	AT5G50700
Contig29054:32306_PStI_67/3_NODE_1_L397;31809_PStI_305E40_NODE_1_L379															AT1G35710.1	48.89	135	1e-28	AT1G35710
Contig14288:32309_PStI_305E40_NODE_1_L368;32807_PStI_67/3_NODE_1_L266															AT5G43530.1	72.99	137	3e-55	AT5G43530
32324_PStI_67/3_NODE_1_L335															AT4G27290.1	44.44	90	1e-16	AT4G27290
Contig29057:32327_PStI_67/3_NODE_1_L322;31823_PStI_305E40_NODE_1_L299															AT1G50180.1	43.55	124	1e-17	AT1G50180
Contig29058:32328_PStI_67/3_NODE_1_L499;31824_PStI_305E40_NODE_2_L278															AT4G19820.1	35.21	142	9e-22	AT4G19820
3233_PStI_67/3_NODE_1_L331															AT1G70070.1	82.76	116	4e-52	AT1G70070
Contig29064:32341_PStI_67/3_NODE_1_L375;31834_PStI_305E40_NODE_1_L312															AT4G23160.1	44.17	120	3e-23	AT4G23160
Contig29069:32355_PStI_67/3_NODE_1_L410;31849_PStI_305E40_NODE_1_L337															AT2G20635.1	56.52	115	6e-27	AT2G20635
Contig29075:32374_PStI_67/3_NODE_1_L434;31871_PStI_305E40_NODE_1_L303															AT4G23160.1	35.86	145	2e-18	AT4G23160
Contig14312:32376_PStI_305E40_NODE_1_L373;32882_PStI_67/3_NODE_1_L334															AT4G23160.1	40.37	109	9e-28	AT4G23160
Contig2167:3238_SgrAI_305E40_NODE_1_L224;3092_SgrAI_67/3_NODE_1_L325															AT5G55730.1	66.39	122	1e-43	AT5G55730
Contig14316:32383_PStI_305E40_NODE_1_L375;32890_PStI_67/3_NODE_1_L372															AT3G18080.1	78.26	46	1e-16	AT3G18080
Contig14320:32394_PStI_305E40_NODE_1_L482;32901_PStI_67/3_NODE_1_L343															AT2G41080.1	59.52	168	5e-53	AT2G41080
32428_PStI_305E40_NODE_1_L207															AT3G49340.1	59.46	74	2e-22	AT3G49340
32436_PStI_305E40_NODE_6_L243															AT5G45820.1	70.83	48	6e-16	AT5G45820
Contig14347:32461_PStI_305E40_NODE_1_L366;32966_PStI_67/3_NODE_1_L335															AT4G38600.1	92.50	40	2e-15	AT4G38600
Contig14352:32472_PStI_305E40_NODE_1_L423;32977_PStI_67/3_NODE_2_L375															AT3G47570.1	42.36	144	3e-28	AT3G47570
32482_PStI_67/3_NODE_1_L214															AT5G18910.1	76.27	59	4e-21	AT5G18910
Contig14357:32483_PStI_305E40_NODE_1_L316;32990_PStI_67/3_NODE_1_L332															AT2G46020.1	90.41	73	8e-36	AT2G46020
Contig16671:325_PStI_67/3_NODE_1_L424;309_PStI_305E40_NODE_1_L316															AT5G46910.1	86.05	43	3e-17	AT5G46910
Contig14369:32507_PStI_305E40_NODE_1_L308;33018_PStI_67/3_NODE_1_L329															AT2G45510.1	64.10	39	5e-16	AT2G45510
Contig29140:32539_PStI_67/3_NODE_1_L336;32034_PStI_305E40_NODE_1_L300															AT1G74910.2	78.79	33	2e-17	AT1G74910
Contig29142:32541_PStI_67/3_NODE_1_L408;32036_PStI_305E40_NODE_1_L360															AT3G05960.1	47.92	144	1e-27	AT3G05960
Contig29145:32544_PStI_67/3_NODE_1_L434;32040_PStI_305E40_NODE_1_L394															AT5G57350.1	68.67	83	2e-30	AT5G57350
Contig29152:32554_PStI_67/3_NODE_1_L335;32050_PStI_305E40_NODE_1_L303															AT5G49460.1	83.33	48	1e-17	AT5G49460
Contig14396:32565_PStI_305E40_NODE_1_L330;33078_PStI_67/3_NODE_1_L232															AT4G38600.1	74.55	55	1e-23	AT4G38600
Contig14397:32572_PStI_305E40_NODE_1_L444;33084_PStI_67/3_NODE_1_L441															AT3G49500.1	54.55	77	8e-18	AT3G49500
Contig14403:32585_PStI_305E40_NODE_1_L356;33096_PStI_67/3_NODE_1_L212															AT5G04040.1	83.46	127	3e-57	AT5G04040
Contig14412:32608_PStI_305E40_NODE_1_L367;33121_PStI_67/3_NODE_1_L384						SGN-U298430	Potato	None.	None.	None.	None.	90.95	210	8e-69	AT2G47440.1	53.85	91	2e-22	AT2G47440
32609_PStI_305E40_NODE_1_L379															AT1G04150.1	72.52	131	8e-54	AT1G04150
Contig14417:32620_PStI_305E40_NODE_1_L259;33132_PStI_67/3_NODE_1_L374															AT5G45650.1	73.24	71	6e-24	AT5G45650
32621_PStI_305E40_NODE_1_L411															AT4G23160.1	41.26	143	5e-31	AT4G23160
32635_PStI_67/3_NODE_1_L398															AT4G23160.1	35.25	139	1e-21	AT4G23160
Contig14428:32639_PStI_305E40_NODE_1_L492;33154_PStI_67/3_NODE_1_L376															AT4G18050.1	82.96	135	5e-61	AT4G18050
Contig29184:32643_PStI_67/3_NODE_1_L337;32135_PStI_305E40_NODE_2_L292															AT2G43990.1	60.94	64	5e-18	AT2G43990
Contig29188:32653_PStI_67/3_NODE_1_L330;32148_PStI_305E40_NODE_1_L274															AT4G36770.1	46.55	116	9e-26	AT4G36770
Contig14437:32661_PStI_305E40_NODE_1_L380;33176_PStI_67/3_NODE_1_L384															AT5G67360.1	54.14	133	4e-34	AT5G67360
Contig14441:32667_PStI_305E40_NODE_1_L333;33182_PStI_67/3_NODE_1_L301															AT3G14900.1	37.98	129	4e-18	AT3G14900
Contig14453:32700_PStI_305E40_NODE_1_L321;33211_PStI_67/3_NODE_1_L212															AT5G20480.1	35.77	123	3e-15	AT5G20480
Contig29208:32700_PStI_67/3_NODE_1_L449;32196_PStI_305E40_NODE_1_L367															AT1G72300.1	58.86	158	5e-50	AT1G72300
Contig29224:32733_PStI_67/3_NODE_1_L368;32234_PStI_305E40_NODE_1_L331															AT3G05610.1	55.66	106	5e-27	AT3G05610
Contig29227:32739_PStI_67/3_NODE_1_L333;32237_PStI_305E40_NODE_1_L339															AT2G43160.1	43.86	114	2e-15	AT2G43160
3274_PStI_67/3_NODE_1_L301															AT3G47910.2	53.85	91	5e-24	AT3G47910
32752_PStI_305E40_NODE_1_L342															AT5G18620.2	42.37	118	2e-18	AT5G18620
Contig14485:32774_PStI_305E40_NODE_1_L301;33283_PStI_67/3_NODE_1_L225															AT1G17030.1	57.41	108	7e-34	AT1G17030
Contig29243:32794_PStI_67/3_NODE_1_L388;32295_PStI_305E40_NODE_1_L214															AT4G01970.1	69.40	134	6e-53	AT4G01970
Contig654:328_SgrAI_305E40_NODE_1_L262;329_SgrAI_67/3_NODE_1_L88															AT4G31320.1	49.52	105	3e-19	AT4G31320
Contig14505:32825_PStI_305E40_NODE_1_L384;33334_PStI_67/3_NODE_1_L291															AT1G11330.1	42.02	119	2e-25	AT1G11330
Contig29259:32826_PStI_67/3_NODE_1_L464;32325_PStI_305E40_NODE_1_L428															AT1G72030.1	64.29	70	2e-18	AT1G72030
32831_PStI_305E40_NODE_1_L308															AT5G08110.1	69.49	59	3e-20	AT5G08110
Contig14513:32845_PStI_305E40_NODE_1_L431;33354_PStI_67/3_NODE_1_L407															AT4G33760.1	79.31	29	1e-15	AT4G33760
Contig14518:32863_PStI_305E40_NODE_1_L369;33369_PStI_67/3_NODE_1_L367															AT1G31930.2	74.47	47	6e-28	AT1G31930
Contig14522:32870_PStI_305E40_NODE_1_L305;33375_PStI_67/3_NODE_2_L200															AT3G47950.1	68.18	88	8e-30	AT3G47950
Contig29275:32870_PStI_67/3_NODE_1_L309;32366_PStI_305E40_NODE_2_L239															AT5G10980.1	61.54	91	1e-21	AT5G10980
32876_PStI_305E40_NODE_1_L353															AT3G59140.1	63.49	63	4e-19	AT3G59140
Contig29285:32893_PStI_67/3_NODE_1_L480;32386_PStI_305E40_NODE_1_L324															AT4G18820.1	72.34	94	2e-33	AT4G18820
32910_PStI_67/3_NODE_1_L382															AT1G68940.3	61.47	109	2e-33	AT1G68940
Contig29300:32931_PStI_67/3_NODE_1_L467;32425_PStI_305E40_NODE_1_L420															AT2G25170.1	47.79	136	3e-32	AT2G25170
Contig29309:32959_PStI_67/3_NODE_1_L403;32455_PStI_305E40_NODE_1_L324															AT5G03980.1	47.67	86	2e-19	AT5G03980
Contig14556:32969_PStI_305E40_NODE_1_L456;33466_PStI_67/3_NODE_1_L340															AT2G28520.1	58.72	109	7e-28	AT2G28520
32979_PStI_305E40_NODE_1_L401															AT2G18300.2	78.38	74	1e-27	AT2G18300
Contig14561:32981_PStI_305E40_NODE_1_L360;33478_PStI_67/3_NODE_1_L284															AT2G18960.1	89.58	48	3e-20	AT2G18960
Contig14578:33030_PStI_305E40_NODE_1_L386;33526_PStI_67/3_NODE_1_L347															AT4G34050.1	60.76	79	4e-37	AT4G34050
33037_PStI_67/3_NODE_1_L413															AT1G24706.1	85.00	60	3e-23	AT1G24706
33041_PStI_67/3_NODE_2_L202															AT3G05340.1	55.41	74	5e-16	AT3G05340
Contig17832:3306_PStI_67/3_NODE_1_L337;3287_PStI_305E40_NODE_1_L280															AT2G39090.2	56.18	89	6e-19	AT2G39090
Contig29351:33087_PStI_67/3_NODE_1_L508;32575_PStI_305E40_NODE_1_L317															AT3G08600.1	47.74	155	1e-32	AT3G08600
33122_PStI_67/3_NODE_1_L217															AT1G04150.1	65.38	78	9e-26	AT1G04150
33134_PStI_67/3_NODE_1_L428															AT4G23160.1	41.10	146	1e-31	AT4G23160
33139_PStI_305E40_NODE_1_L284															AT1G17500.1	57.47	87	7e-18	AT1G17500
Contig14628:33168_PStI_305E40_NODE_1_L283;33674_PStI_67/3_NODE_1_L277															AT4G14330.1	62.38	101	6e-29	AT4G14330
Contig14632:33175_PStI_305E40_NODE_1_L383;33683_PStI_67/3_NODE_2_L360						SGN-U443213	Nicotiana tabaccum	None.	None.	None.	None.	93.63	157	7e-60	AT3G23900.2	58.90	73	3e-17	AT3G23900
Contig14636:33184_PStI_305E40_NODE_1_L445;33691_PStI_67/3_NODE_1_L392															AT1G21230.1	39.33	89	6e-24	AT1G21230
33211_PStI_305E40_NODE_1_L303															AT4G26680.1	67.50	80	4e-28	AT4G26680
Contig29396:33213_PStI_67/3_NODE_1_L353;1543_SgrAI_67/3_NODE_1_L250;1617_SgrAI_305E40_NODE_1_L219															AT1G75620.1	65.84	161	3e-59	AT1G75620
Contig29407:33248_PStI_67/3_NODE_1_L408;32732_PStI_305E40_NODE_1_L273															AT1G07290.1	70.59	51	1e-28	AT1G07290
Contig14660:33254_PStI_305E40_NODE_1_L432;33758_PStI_67/3_NODE_1_L410						SGN-U603323	tomato	MATCHED unnamed(evalue: 1e-15 )	gi|157335735|emb|CAO61565.1| (1e-15)	None.	None.	95.27	169	1e-71	AT3G13770.1	36.81	163	2e-23	AT3G13770
Contig17840:3326_PStI_67/3_NODE_1_L484;3311_PStI_305E40_NODE_1_L361															AT4G07960.1	82.35	102	3e-45	AT4G07960
Contig29414:33267_PStI_67/3_NODE_1_L246;32753_PStI_305E40_NODE_1_L244															AT3G48810.1	50.56	89	6e-19	AT3G48810
Contig14670:33277_PStI_305E40_NODE_1_L379;33780_PStI_67/3_NODE_1_L276															AT4G23160.1	40.82	98	2e-18	AT4G23160
Contig29429:33305_PStI_67/3_NODE_1_L367;32795_PStI_305E40_NODE_1_L314															AT5G43060.1	80.85	47	1e-24	AT5G43060
Contig14681:33312_PStI_305E40_NODE_1_L343;33816_PStI_67/3_NODE_1_L324															AT4G32480.1	65.05	103	6e-36	AT4G32480
Contig29442:33335_PStI_67/3_NODE_1_L458;32826_PStI_305E40_NODE_1_L293															AT4G38190.1	83.19	119	8e-58	AT4G38190
Contig29453:33368_PStI_67/3_NODE_1_L426;32862_PStI_305E40_NODE_1_L266															AT1G50180.1	35.71	98	5e-16	AT1G50180
Contig3430:3337_PStI_305E40_NODE_1_L434;3349_PStI_67/3_NODE_1_L326															AT1G35710.1	44.30	79	3e-31	AT1G35710
Contig29455:33374_PStI_67/3_NODE_1_L339;32867_PStI_305E40_NODE_1_L345															AT2G13620.1	77.42	124	4e-51	AT2G13620
33379_PStI_305E40_NODE_1_L427															AT1G04150.1	74.14	116	6e-47	AT1G04150
33382_PStI_67/3_NODE_1_L382															AT3G59140.1	51.89	106	2e-27	AT3G59140
3339_PStI_305E40_NODE_1_L239															AT2G27040.1	80.77	26	4e-15	AT2G27040
Contig3432:3340_PStI_305E40_NODE_1_L412;3352_PStI_67/3_NODE_1_L339															AT3G57660.1	87.50	64	7e-27	AT3G57660
Contig29468:33404_PStI_67/3_NODE_1_L460;32899_PStI_305E40_NODE_1_L429	LS503A08W	99.77	433	1	0										AT2G40390.1	69.44	144	1e-58	AT2G40390
Contig29482:33431_PStI_67/3_NODE_1_L341;32930_PStI_305E40_NODE_1_L307															AT5G08310.1	61.02	118	7e-39	AT5G08310
Contig14724:33448_PStI_305E40_NODE_1_L318;33947_PStI_67/3_NODE_1_L296															AT5G62280.1	45.16	124	3e-25	AT5G62280
33450_PStI_67/3_NODE_1_L335															AT4G38240.2	57.53	73	2e-18	AT4G38240
33460_PStI_305E40_NODE_1_L391															AT1G17230.1	61.31	137	9e-46	AT1G17230
Contig14744:33496_PStI_305E40_NODE_1_L332;33996_PStI_67/3_NODE_1_L270															AT4G34110.1	70.00	120	3e-45	AT4G34110
Contig29521:33521_PStI_67/3_NODE_1_L404;33025_PStI_305E40_NODE_1_L380															AT1G53390.1	65.38	52	5e-19	AT1G53390
Contig3436:3353_PStI_305E40_NODE_1_L379;3366_PStI_67/3_NODE_1_L348															AT3G12110.1	94.74	95	5e-52	AT3G12110
Contig29530:33544_PStI_67/3_NODE_1_L386;33047_PStI_305E40_NODE_3_L227															AT3G47570.1	46.43	140	2e-32	AT3G47570
33557_PStI_67/3_NODE_1_L265															AT1G60190.1	46.32	95	7e-18	AT1G60190
Contig29538:33570_PStI_67/3_NODE_1_L462;33071_PStI_305E40_NODE_1_L373															AT3G14270.1	46.49	114	4e-18	AT3G14270
Contig14775:33580_PStI_305E40_NODE_1_L376;34079_PStI_67/3_NODE_1_L302															AT3G29060.1	67.44	43	3e-18	AT3G29060
33581_PStI_67/3_NODE_1_L394															AT5G50170.1	55.84	77	4e-22	AT5G50170
Contig14778:33587_PStI_305E40_NODE_1_L305;34087_PStI_67/3_NODE_1_L305															AT3G28360.1	63.11	122	5e-38	AT3G28360
33589_PStI_67/3_NODE_1_L301															AT5G04290.1	43.86	114	4e-18	AT5G04290
Contig29549:33594_PStI_67/3_NODE_1_L452;33092_PStI_305E40_NODE_1_L386	YFR05A17C	100	474	0	0										AT5G15260.1	42.62	122	9e-17	AT5G15260
Contig17846:3360_PStI_67/3_NODE_1_L343;3347_PStI_305E40_NODE_1_L319															AT3G22980.1	49.17	120	2e-24	AT3G22980
Contig29554:33610_PStI_67/3_NODE_1_L507;33108_PStI_305E40_NODE_2_L244	SmFL16E20W	99.67	302	1	8e-169										AT3G11010.1	39.66	116	3e-17	AT3G11010
33632_PStI_305E40_NODE_1_L408															AT2G14520.1	41.13	124	3e-16	AT2G14520
Contig14799:33646_PStI_305E40_NODE_1_L411;34148_PStI_67/3_NODE_1_L373															AT3G30340.1	45.45	77	1e-17	AT3G30340
33648_PStI_67/3_NODE_1_L387															AT5G35660.1	88.89	9	9e-20	AT5G35660
Contig29570:33653_PStI_67/3_NODE_1_L485;33144_PStI_305E40_NODE_1_L427															AT4G23160.1	39.18	97	5e-24	AT4G23160
33677_PStI_305E40_NODE_1_L340															AT1G03780.1	66.67	57	6e-25	AT1G03780
33683_PStI_305E40_NODE_1_L290															AT2G47000.1	77.67	103	2e-42	AT2G47000
Contig29587:33700_PStI_67/3_NODE_1_L285;33199_PStI_305E40_NODE_1_L292															AT3G46230.1	63.46	52	9e-15	AT3G46230
Contig14836:33728_PStI_305E40_NODE_1_L387;34228_PStI_67/3_NODE_1_L325															AT1G73240.1	50.00	102	5e-19	AT1G73240
Contig17853:3374_PStI_67/3_NODE_1_L224;3360_PStI_305E40_NODE_2_L201															AT3G18440.1	71.83	71	8e-24	AT3G18440
33813_PStI_67/3_NODE_1_L283						SGN-U464460	Nicotiana tabaccum	None.	None.	None.	None.	91.79	134	7e-44	AT5G18750.1	47.31	93	1e-16	AT5G18750
Contig29644:33819_PStI_67/3_NODE_1_L397;33317_PStI_305E40_NODE_1_L259	SmFL23L22A	100	311	0	1e-176										AT1G17140.2	43.88	139	9e-22	AT1G17140
33822_PStI_305E40_NODE_1_L250															AT3G44830.1	71.76	85	2e-31	AT3G44830
Contig3445:3384_PStI_305E40_NODE_1_L440;3394_PStI_67/3_NODE_1_L370															AT4G23160.1	37.50	152	3e-21	AT4G23160
Contig14884:33868_PStI_305E40_NODE_1_L405;34367_PStI_67/3_NODE_1_L365	SmFL09N20F	100	294	0	2e-166										AT5G67090.1	48.97	145	5e-40	AT5G67090
Contig14885:33870_PStI_305E40_NODE_1_L428;34368_PStI_67/3_NODE_1_L416															AT1G11330.1	52.78	144	1e-40	AT1G11330
Contig14891:33881_PStI_305E40_NODE_1_L351;34379_PStI_67/3_NODE_1_L322															AT5G51020.1	57.72	123	1e-33	AT5G51020
Contig29675:33885_PStI_67/3_NODE_1_L329;33384_PStI_305E40_NODE_1_L265															AT5G60040.1	88.37	43	8e-32	AT5G60040
Contig14904:33909_PStI_305E40_NODE_1_L322;34407_PStI_67/3_NODE_2_L337															AT4G14240.2	60.24	83	3e-16	AT4G14240
Contig29702:33955_PStI_67/3_NODE_1_L413;33455_PStI_305E40_NODE_1_L284															AT5G22640.1	88.89	36	1e-15	AT5G22640
33962_PStI_67/3_NODE_1_L285															AT5G04885.1	54.84	62	5e-16	AT5G04885
Contig29713:33987_PStI_67/3_NODE_1_L328;33486_PStI_305E40_NODE_1_L313															AT3G28917.1	72.97	74	1e-26	AT3G28917
33997_PStI_305E40_NODE_1_L346															AT4G23160.1	45.60	125	7e-26	AT4G23160
Contig14957:34037_PStI_305E40_NODE_1_L339;34537_PStI_67/3_NODE_2_L220															AT5G61400.1	40.50	121	2e-16	AT5G61400
34053_PStI_305E40_NODE_1_L390															AT3G62980.1	80.74	135	1e-61	AT3G62980
Contig14965:34063_PStI_305E40_NODE_1_L318;34565_PStI_67/3_NODE_1_L334															AT3G13100.1	51.26	119	1e-29	AT3G13100
34097_PStI_305E40_NODE_1_L400															AT5G38200.1	81.98	111	2e-53	AT5G38200
Contig14983:34112_PStI_305E40_NODE_1_L351;34617_PStI_67/3_NODE_1_L399															AT4G33990.1	46.15	143	2e-36	AT4G33990
Contig29766:34112_PStI_67/3_NODE_1_L387;33614_PStI_305E40_NODE_1_L294															AT3G63380.1	42.54	134	5e-27	AT3G63380
Contig29768:34115_PStI_67/3_NODE_1_L384;33615_PStI_305E40_NODE_1_L250															AT1G47890.1	38.65	163	4e-20	AT1G47890
34120_PStI_67/3_NODE_1_L344															AT5G55090.1	56.67	120	5e-35	AT5G55090
Contig29775:34138_PStI_67/3_NODE_1_L422;33636_PStI_305E40_NODE_1_L409															AT1G67720.1	73.56	87	3e-35	AT1G67720
3419_PStI_67/3_NODE_1_L353															AT2G26330.1	41.09	129	1e-19	AT2G26330
Contig29797:34208_PStI_67/3_NODE_1_L417;33708_PStI_305E40_NODE_1_L305															AT2G22560.1	61.19	134	7e-39	AT2G22560
34218_PStI_305E40_NODE_1_L353															AT3G47570.1	40.80	125	3e-16	AT3G47570
Contig15032:34245_PStI_305E40_NODE_1_L401;34757_PStI_67/3_NODE_1_L301															AT1G27520.1	64.58	48	2e-16	AT1G27520
Contig15034:34250_PStI_305E40_NODE_1_L412;34762_PStI_67/3_NODE_1_L367															AT5G13230.1	55.03	149	3e-45	AT5G13230
Contig29817:34264_PStI_67/3_NODE_1_L450;33763_PStI_305E40_NODE_1_L327															AT3G23630.1	52.70	148	2e-39	AT3G23630
3427_PStI_305E40_NODE_1_L273															AT5G42440.1	63.44	93	2e-31	AT5G42440
Contig15048:34282_PStI_305E40_NODE_1_L351;34795_PStI_67/3_NODE_1_L324															AT5G58160.1	66.94	124	1e-46	AT5G58160
34291_PStI_305E40_NODE_1_L412															AT3G60740.1	51.28	78	4e-21	AT3G60740
34309_PStI_67/3_NODE_1_L305															AT4G23160.1	51.40	107	3e-27	AT4G23160
Contig29842:34320_PStI_67/3_NODE_1_L408;33819_PStI_305E40_NODE_1_L399															AT1G25450.1	38.03	142	1e-19	AT1G25450
Contig29844:34324_PStI_67/3_NODE_1_L389;33825_PStI_305E40_NODE_1_L405															AT4G23160.1	48.35	91	6e-31	AT4G23160
34348_PStI_67/3_NODE_1_L265	RBW05M01C	96.55	174	6	9e-81										AT5G23370.1	75.00	56	2e-17	AT5G23370
Contig15076:34369_PStI_305E40_NODE_1_L313;34881_PStI_67/3_NODE_1_L341															AT4G11850.1	69.86	73	2e-23	AT4G11850
Contig17876:3437_PStI_67/3_NODE_1_L391;3423_PStI_305E40_NODE_1_L328															AT3G43600.1	64.46	121	2e-40	AT3G43600
Contig15095:34420_PStI_305E40_NODE_1_L335;34933_PStI_67/3_NODE_1_L315															AT4G23160.1	40.77	130	5e-23	AT4G23160
34429_PStI_305E40_NODE_1_L246															AT3G50740.1	54.02	87	3e-21	AT3G50740
Contig15102:34438_PStI_305E40_NODE_1_L372;34951_PStI_67/3_NODE_1_L293															ATMG00860.1	42.86	126	1e-25	ATMG00860
34473_PStI_305E40_NODE_1_L307															AT4G23160.1	50.89	112	5e-26	AT4G23160
Contig29907:34496_PStI_67/3_NODE_1_L373;34000_PStI_305E40_NODE_1_L277	SmFL12O10A	100	395	0	0										AT2G26110.1	66.67	84	2e-24	AT2G26110
34497_PStI_305E40_NODE_1_L262															AT1G58250.1	67.02	94	3e-33	AT1G58250
34505_PStI_305E40_NODE_1_L384															AT4G23160.1	42.45	106	1e-16	AT4G23160
Contig15121:34506_PStI_305E40_NODE_1_L358;35017_PStI_67/3_NODE_1_L377															AT1G56500.1	85.37	41	2e-29	AT1G56500
Contig29919:34529_PStI_67/3_NODE_1_L381;34031_PStI_305E40_NODE_1_L337															AT1G31120.1	92.37	118	8e-60	AT1G31120
Contig15134:34531_PStI_305E40_NODE_1_L361;35043_PStI_67/3_NODE_1_L336															AT2G41980.1	82.22	45	8e-18	AT2G41980
Contig15152:34568_PStI_305E40_NODE_1_L385;35083_PStI_67/3_NODE_1_L343															AT1G67510.1	38.81	134	2e-15	AT1G67510
Contig15153:34577_PStI_305E40_NODE_1_L463;35091_PStI_67/3_NODE_2_L366															AT1G48400.1	64.29	14	6e-39	AT1G48400
Contig15156:34580_PStI_305E40_NODE_1_L342;35095_PStI_67/3_NODE_1_L303															AT5G23400.1	56.67	120	3e-35	AT5G23400
Contig15158:34585_PStI_305E40_NODE_1_L442;35100_PStI_67/3_NODE_1_L353															AT4G27290.1	50.96	104	4e-24	AT4G27290
34631_PStI_67/3_NODE_1_L279															AT5G50375.1	81.82	33	1e-17	AT5G50375
Contig15181:34640_PStI_305E40_NODE_2_L222;35156_PStI_67/3_NODE_1_L252															AT5G46540.1	78.02	91	6e-38	AT5G46540
Contig29970:34649_PStI_67/3_NODE_1_L384;34142_PStI_305E40_NODE_1_L316															AT4G01470.1	62.37	93	1e-31	AT4G01470
Contig29972:34652_PStI_67/3_NODE_1_L453;34146_PStI_305E40_NODE_1_L295															AT5G42180.1	72.22	72	1e-22	AT5G42180
34658_PStI_67/3_NODE_1_L383															AT5G24318.2	81.63	49	2e-19	AT5G24318
Contig15197:34678_PStI_305E40_NODE_1_L381;35196_PStI_67/3_NODE_1_L382															AT4G21705.1	46.38	138	1e-34	AT4G21705
Contig2303:347_PStI_305E40_NODE_1_L348;364_PStI_67/3_NODE_1_L310															AT4G32700.2	69.12	136	1e-49	AT4G32700
Contig16683:347_PStI_67/3_NODE_1_L433;333_PStI_305E40_NODE_1_L293															AT5G18700.1	76.67	60	8e-25	AT5G18700
Contig29994:34703_PStI_67/3_NODE_1_L312;34193_PStI_305E40_NODE_1_L229															AT1G09000.1	81.58	38	5e-15	AT1G09000
Contig29999:34715_PStI_67/3_NODE_1_L409;34204_PStI_305E40_NODE_1_L227															AT3G23750.1	51.03	145	1e-35	AT3G23750
Contig30006:34727_PStI_67/3_NODE_1_L333;34215_PStI_305E40_NODE_1_L304															AT5G62370.1	47.79	113	2e-23	AT5G62370
34748_PStI_67/3_NODE_1_L424															AT5G36930.2	38.93	131	1e-20	AT5G36930
Contig30015:34750_PStI_67/3_NODE_1_L387;34239_PStI_305E40_NODE_1_L352															AT2G33170.1	41.79	134	1e-24	AT2G33170
Contig17896:3477_PStI_67/3_NODE_1_L449;3455_PStI_305E40_NODE_1_L419															AT4G23160.1	41.38	87	1e-19	AT4G23160
Contig30026:34775_PStI_67/3_NODE_1_L410;34263_PStI_305E40_NODE_1_L363															AT1G15240.2	46.88	96	3e-21	AT1G15240
Contig15241:34789_PStI_305E40_NODE_1_L428;35304_PStI_67/3_NODE_1_L346															AT5G35750.1	55.97	134	8e-34	AT5G35750
[truncated: 10,776 more rows]
