# Supplementary material for: Identification of SNP and SSR markers in eggplant using RAD tag sequencing
Source: BMC Genomics. 2011 Jun 10;12:304. doi: 10.1186/1471-2164-12-304 (PMC3128069; doi:10.1186/1471-2164-12-304)
Supplement: Additional file 3 — SNP dataset information. [file 1471-2164-12-304-S3.XLSX]

## Sheet: Foglio1
Sequence ID	Seq	SNP Position	305E40 Allele	67/3 Allele
>201_SgrAI_305E40_NODE_1_L218	TATTACATATTAATTAATCGAATAGAGATTCAACAACATAACTTGTGTCATTTTTATTCTAATTCTTACTTGTTTTCTGTTGTCCACATATGAATTCATGGTGATCAAATTCATAATCGTTGGTTTTGGTTCTGCAGATCCTAATGGTAAGTTTTTCAAGTTATGTATTTATTTTTTTCTGCGCGAGTGGATTTGATACTACGAAAGTCATT[A/T]ATATCTCATAAAATGTTTCGTGGTTGGTGATTAGTATTAAATATTTTAATCAAGTCAAAACC	213	A	T
>758_SgrAI_305E40_NODE_1_L228	TATGTATAATTAAATAAATCAGTCAGAACAAATAAGTCAACTACATACCAAAACTGATCCAATATTATTACCAATGTAATTGAACTGTTAACAAATATTAAAGTAAGAACATCAATAATTAAACCGACAATAAGTAATCGGAGAAATGAAACTACCAAC[G/T]ATGTAACCAAAAATGAGAATAATGGAAACAATTATAGTAGAGCAATATCATAAACTAGATATAATAATAATTAATTTAAAATAACAAC	160	G	T
>461_SgrAI_305E40_NODE_1_L210	AGAAATTAATAAGAGAATCAATACTAAAAGGAAAGAAAT[T/C]TATCCCTATTCTAATATAACCTCTAGGTAAAGGAAAGAAGTTAATAAGGAAATATTTGTATCAAAAATATTAGTCTTAACATATAATCATAGTATATACACTCTTGTTACATCAAGCGTACAAAAATAATTAAAAATAAAATATGAAAATAAAAAAATAACCATTTCTAAATAATTTTTCTTATTAGGAGTGTTATTTTCCCCGAAACAAATGACCCGTTTAAAGCCCATCCGGACCTATTCAACTT	40	T	C
>461_SgrAI_305E40_NODE_1_L210	AGAAATTAATAAGAGAATCAATACTAAAAGGAAAGAAATTAATTGGAGAATATCCCTATTCTAATATAACCTCTAGGTAAAGGAAAGAAGTTAATAAGGAAATATTTGTAT[C/T]GTCTTAACATATAATCATAGTATATACACTCTTGTTACATCAAGCGTACAAAAATAATTAAAAATAAAATATGAAAATAAAAAAATAACCATTTCTAAATAATTTTTCTTATTAGGAGTGTTATTTTCCCCGAAACAAATGACCCGTTTAAAGCCCATCCGGACCTATTCAACTT	112	C	T
>958_SgrAI_305E40_NODE_1_L222	TTTTTTTTAGTTGGAAAATGCATATTTGTAGTTGAAGTTAAAAGATGATAAAGACATAATTTTTCACATGATAGGAATAATATGACTTTTTTATTTGTAAGAAAGTTCGAAAGAAAGTATTCTTTTTGATTTATAATTTAAAAAAAA[/-A]GAAAAATAAAAAAAGTTATTCTAAACATTTCTTGCACCTGAAATATTCGTGATATAAAATTTCATTTTTTTTTCAATTCTCCATTTTAAATTAAAATTGAAATAATGAATAAAATTGTACGATGAGCATTTATTTTACAAAGAATTTAAGATATTTATGTTC	148		-A
>2183_SgrAI_305E40_NODE_1_L236	AAGTCACAGTTTCTGGCATAGAAATTCCAGCTTGTGGGTCTCTACTGAAGTTTACTCCACCAGCAGCATGTGACCCTTGA[T/C]CAAATTCACAAACACTTGGTCCGCATTGGAACCAGACATTGAAGGATAAACATTCTGATGCACAAAATTCCCAGTGGAAGCAGTAGAAGCAGCAACAGGGTAAAGGTTAAGAAAGAAACCCAACTCCTTATCATACATACTTTTCCTCATAGGGTTAGAAAGAACCGAAAACGCATCAACAACAAGCCGAAACGCCTGATCAGAAAACC	81	T	C
>1417_SgrAI_305E40_NODE_1_L242	TTGTCAGAACCACAGGATTAAAAGCTTTTTTTAAACTATGTATCAAGTCAAAATCCTACAAACAAATTGTGAAGGAGGTGATATCATCACATCATAGGAATGATAACACAATCAACTATTACACAATTGCATATCTAACATTC[A/T]TATTAGTATCACCCAATTCAAACTCCAACTTGAAGAAATTTCAGTAAAAACATTACCCAAAAAGCGGTTTTTCCAAGAGCCGCTAAAGCGAAACGGTGATCTGGATTAATAGTGAGCTTGGCGTTGACGAACAGAAGAATCGCCTGCTTGATTGAGTCCAACCTAGTGTACGGTCGGCCGCCGGCAGGGGAAACCTTCATTTCAACAAGTGATTCGTTGTCCACGTCTACACAGAACAAAATGTCTTCACT…	144	A	T
>3230_SgrAI_305E40_NODE_1_L174	AATTTTTAAAATTGGTTAGGTTGTGTTTGCGCGTGAATACAAATTGGAGTTTGTTTTTGACTTTTAAAGAGTAATTTGATGTGAAAATACCTCGACCTCCCTT[G/A]AGAGATAAATCACTTTAGATAAACTTATTATCATAAGCTCGATCGATAAAACATACTTATTTCGAACCTAAAACACCAATTTGACCATTTTTGCTTCTTGAGATTACAATAAAGTTTTTTAAATAGAGTTT	104	G	A
>789_SgrAI_305E40_NODE_1_L248	CAAATAAAATTATTTTTGAATTTTTAATAATATAAAAAAAAGAAAAATATTTTCTTCATCTCAAATTAATTAAATTTTTAAAATTTTTTTCAATATTTAAAATAATTAAATTATTCAAAATTTAAAAAGAAT[G/A]TCATATTTGCTCCTTCATTTATAAAACTTTATATTTTCTCGGACAAAATAATTGTTTTTTAAAACTTTTCTGTTCATTATTTCAACAACTCCTACTCTTATCCTTCTTTACATAGCCAAATCCATCTTCTTTCTT	133	G	A
>631_SgrAI_305E40_NODE_1_L228	TTGAACTACAACTGGCCTGAATTCTCATGCAACCTAAGATATGTAGGAAACCCCAGAACCAGGGTCCGGCCATGAATCCTCAAAGCCCCCACCACAGTTTTTCAAAAGATGTGGTCGGCCAAAAATTAGGTCAGTCAAGTTTCTTTGTCCACGATCTCTTTCATCGATCATATCCAAAGAAAGGGAC[C/T]CCGAATTTTTACCCTCCACATCACAAATTACCCTGTTTATTTAATTTTAACAAGCTTTTGAAA	188	C	T
>631_SgrAI_305E40_NODE_1_L228	TTGAACTACAACTGGCCTGAATTCTCATGCAACCTAAGATATGTAGGAAACCCCAGAACCAGGGTCCGGCCATGAATCCTCAAAGCCCCCACCACAGTTTTTCAAAAGATGTGGTCGGCCAAAAATTAGGTCAGTCAAGTTTCTTTGTCCACGATCTCTTTCATCGATCATATCCAAAGAAAGGGACAGTTGTTGACACCGAATTTTTACCCT[C/G]ATTACCCTGTTTATTTAATTTTAACAAGCTTTTGAAA	214	C	G
>1505_SgrAI_305E40_NODE_1_L208	GTTTGACAATTGAACTCAAGTTTTTCAACAAAATTCACCTACGTACATTGATCTCATGACTGACTGAGTTAAGCAACCATTTGTTATATTTACTAGATCAAACACTTTGCAACATTT[T/A]AATGACCAAGATCACAATGGTTCAAAGATATGACCTTCTTTTTAGCTATTTAAAACGTGTCGATGTTGTTACGTGGTATCCTAATATATGTAAATAATACAAGTACTCTT	118	T	A
>1505_SgrAI_305E40_NODE_1_L208	GTTTGACAATTGAACTCAAGTTTTTCAACAAAATTCACCTACGTACATTGATCTCATGACTGACTGAGTTAAGCAACCATTTGTTATATTTACTAGATCAAACACTTTGCAACATTTTGGTTGCCCTGAATGACCAAGATCACAATGGTTCAAAGATATGAC[C/T]CTATTTAAAACGTGTCGATGTTGTTACGTGGTATCCTAATATATGTAAATAATACAAGTACTCTT	163	C	T
>1112_SgrAI_305E40_NODE_1_L219	CTGCAATTGTTCACGTTCTCAACTCTGCTTTTATATCTTTTCTCTTATCATCTGTCAACATTAATGTACATTTTTTGCAGGCTAAAAACCAGTCCTGTGTACTTGTCAATTTTAACACGTAATTTATTTTATTCAGAGATTTTGAGTTCGAACCTA[G/A]TAAATTTTATAAGCTTTTTATATTGAATGAAGTATCCCATTCCATACAATTATTGTGTCATCCTTTAATT	157	G	A
>1112_SgrAI_305E40_NODE_1_L219	CTGCAATTGTTCACGTTCTCAACTCTGCTTTTATATCTTTTCTCTTATCATCTGTCAACATTAATGTACATTTTTTGCAGGCTAAAAACCAGTCCTGTGTACTTGTCAATTTTAACACGTAATTTATTTTATTCAGAGATTTTGAGTTCGAACCTAGGTTTT[T/C]TTATAAGCTTTTTATATTGAATGAAGTATCCCATTCCATACAATTATTGTGTCATCCTTTAATT	163	T	C
>1112_SgrAI_305E40_NODE_1_L219	CTGCAATTGTTCACGTTCTCAACTCTGCTTTTATATCTTTTCTCTTATCATCTGTCAACATTAATGTACATTTTTTGCAGGCTAAAAACCAGTCCTGTGTACTTGTCAATTTTAACACGTAATTTATTTTATTCAGAGATTTTGAGTTCGAACCTAGGTTTTTAATTTAAATTTTATAAGCTTTTTATATTGAATGAAGTA[/+A]ACAATTATTGTGTCATCCTTTAATT	202		+A
>70_SgrAI_305E40_NODE_1_L240	TAACCCATTGATAAAGAAACCAGCATCCGCAACACACTTAACTTTGGCATTCTCCAGAAGGAGGCACTTGAACTTGTCGCAGTTCAATATTGTTGCCAACCCACCTGCTGATATTCCTGTTAGAATTGCCTGAAATATTTTGATACTCAAG[A/G]TAGGAATTATTGGAACAATGAAGAAGATACAGTAGCATAAGATAGAGAGTGATCTCATTGAATAGGATATTACTCTTACATTTTCGGCATGTTTCATTCCTTTGCTCC	152	A	G
>70_SgrAI_305E40_NODE_1_L240	TAACCCATTGATAAAGAAACCAGCATCCGCAACACACTTAACTTTGGCATTCT[C/T]CACTTGAACTTGTCGCAGTTCAATATTGTTGCCAACCCACCTGCTGATATTCCTGTTAGAATTGCCTGAAATATTTTGATACTCAAGATTTAGCTAAGTAGGAATTATTGGAACAATGAAGAAGATACAGTAGCATAAGATAGAGAGTGATCTCATTGAATAGGATATTACTCTTACATTTTCGGCATGTTTCATTCCTTTGCTCC	54	C	T
>70_SgrAI_305E40_NODE_1_L240	TAACCCATTGATAAAGAAACCAGCATCCGCAACACACTTAACTTTGGCATTCTCC[A/G]CTTGAACTTGTCGCAGTTCAATATTGTTGCCAACCCACCTGCTGATATTCCTGTTAGAATTGCCTGAAATATTTTGATACTCAAGATTTAGCTAAGTAGGAATTATTGGAACAATGAAGAAGATACAGTAGCATAAGATAGAGAGTGATCTCATTGAATAGGATATTACTCTTACATTTTCGGCATGTTTCATTCCTTTGCTCC	56	A	G
>2824_SgrAI_305E40_NODE_1_L226	CTAGTTATAACAGGAAAAACAAGCTACTTACTTAAGTAGAGTTTTGCATAGTTTAAAGTTTATATTACTCTTGTAATATTTTCCTTGTA[G/T]CGAGGACGTAGACATTATTTGCCGAACCTCGTTAAAATTGTGTGTTCTCTTTAGGTCTCTTTGGTGGAGACAGTCTAGTCTCTACCATTTCACAACATTTTCTTATATATACATTTATTACTTATAATTAAACTAGTTTAAT	90	G	T
>2824_SgrAI_305E40_NODE_1_L226	CTAGTTATAACAGGAAAAACAAGCTACTTACTTAAGTAGAGTTTTGCATAGTTTAAAGTTTATATTACTCTTGTAATATTTTCCTTGTAGTGGAAGTATCCGAGGACGTAG[A/G]CGAACCTCGTTAAAATTGTGTGTTCTCTTTAGGTCTCTTTGGTGGAGACAGTCTAGTCTCTACCATTTCACAACATTTTCTTATATATACATTTATTACTTATAATTAAACTAGTTTAAT	112	A	G
>2824_SgrAI_305E40_NODE_1_L226	CTAGTTATAACAGGAAAAACAAGCTACTTACTTAAGTAGAGTTTTGCATAGTTTAAAGTTTATATTACTCTTGTAATATTTTCCTTGTAGTGGAAGTATCCGAGGACGTAGACATTATTTGC[C/T]AAAATTGTGTGTTCTCTTTAGGTCTCTTTGGTGGAGACAGTCTAGTCTCTACCATTTCACAACATTTTCTTATATATACATTTATTACTTATAATTAAACTAGTTTAAT	123	C	T
>2824_SgrAI_305E40_NODE_1_L226	CTAGTTATAACAGGAAAAACAAGCTACTTACTTAAGTAGAGTTTTGCATAGTTTAAAGTTTATATTACTCTTGTAATATTTTCCTTGTAGTGGAAGTATCCGAGGACGTAGACATTATTTGCCGAACCTCGTTAAAATTGTGTGTTCTCTTTAG[G/C]GGAGACAGTCTAGTCTCTACCATTTCACAACATTTTCTTATATATACATTTATTACTTATAATTAAACTAGTTTAAT	155	G	C
>2824_SgrAI_305E40_NODE_1_L226	CTAGTTATAACAGGAAAAACAAGCTACTTACTTAAGTAGAGTTTTGCATAGTTTAAAGTTTATATTACTCTTGTAATATTTTCCTTGTAGTGGAAGTATCCGAGGACGTAGACATTATTTGCCGAACCTCGTTAAAATTGTGTGTTCTCTTTAGGTCTCTTTGGTG[G/A]GTCTCTACCATTTCACAACATTTTCTTATATATACATTTATTACTTATAATTAAACTAGTTTAAT	167	G	A
>2824_SgrAI_305E40_NODE_1_L226	CTAGTTATAACAGGAAAAACAAGCTACTTACTTAAGTAGAGTTTTGCATAGTTTAAAGTTTATATTACTCTTGTAATATTTTCCTTGTAGTGGAAGTATCCGAGGACGTAGACATTATTTGCCGAACCTCGTTAAAATTGTGTGTTCTCTTTAGGTCTCTTTGGTGGAGACA[G/C]ACCATTTCACAACATTTTCTTATATATACATTTATTACTTATAATTAAACTAGTTTAAT	173	G	C
>2215_SgrAI_305E40_NODE_1_L242	TTCTAGTACCATCAAACTTTTTGAGCTTTATCAAGAAATAAAACAATAAAAAAATTAAACTCAAATCTATTTGGTTAAAAATATCTCAAATTTCATATGTGAATGCATGTTCAAGTATAAATTTAAAAAA[T/C]TTGTTCGTCGTCATAAATTCATTTTCTGACGACGACGAAGAAGAGGTCGCTGAGGACCTCTTCGAACCAACCCGAACAGGTTCGGGTTCACCCGAATTAATCCTCAAGGGAAAATTCAACAATGCACGTGA	131	T	C
>2215_SgrAI_305E40_NODE_1_L242	TTCTAGTACCATCAAACTTTTTGAGCTTTATCAAGAAATAAAACAATAAAAAAATTAAACTCAAATCTATTTGGTTAAAAATATCTCAAATTTCATATGTGAATGCATGTTCAAGTATAAATTTAAAAAATTTTCTTAGTTTTGTTCGTCGTCATAAATT[C/T]GACGACGAAGAAGAGGTCGCTGAGGACCTCTTCGAACCAACCCGAACAGGTTCGGGTTCACCCGAATTAATCCTCAAGGGAAAATTCAACAATGCACGTGA	161	C	T
>2215_SgrAI_305E40_NODE_1_L242	TTCTAGTACCATCAAACTTTTTGAGCTTTATCAAGAAATAAAACAATAAAAAAATTAAACTCAAATCTATTTGGTTAAAAATATCTCAAATTTCATATGTGAATGCATGTTCAAGTATAAATTTAAAAAATTTTCTTAGTTTTGTTCGTCGTCATAAATTCATTTTCTGACGACGACGAAGA[A/G]AGGACCTCTTCGAACCAACCCGAACAGGTTCGGGTTCACCCGAATTAATCCTCAAGGGAAAATTCAACAATGCACGTGA	183	A	G
>2215_SgrAI_305E40_NODE_1_L242	TTCTAGTACCATCAAACTTTTTGAGCTTTATCAAGAAATAAAACAATAAAAAAATTAAACTCAAATCTATTTGGTTAAAAATATCTCAAATTTCATATGTGAATGCATGTTCAAGTATAAATTTAAAAAATTTTCTTAGTTTTGTTCGTCGTCATAAATTCATTTTCTGACGACGACGAAGAAGAGGTCGCTGAGGACC[T/G]ACCCGAACAGGTTCGGGTTCACCCGAATTAATCCTCAAGGGAAAATTCAACAATGCACGTGA	200	T	G
>1673_SgrAI_305E40_NODE_1_L229	AAAAATCAACAAAATTCATAGCTATTAGCTCAAGCTAATCAAAACTCACAATTTTGACGGCGACGATCTCAAACGAATCGATATGCGTAGCTGCAAAAATACAAAAATCACACATAATCATCATAAAAACCTCACCTCAAACTATTTAAAAAACAAAAAATACAAGCTCAAAACATATACACGTTGCTACCTTCACAAATCACACTTACC[A/G]CACCAAACGATCCACTACCGATTTTTCGTCCGAGCTTA	211	A	G
>66_SgrAI_305E40_NODE_1_L205	ACCGTCACAATCAGCCTTCACATCCTCCACACCTACAAAATCGAAATCACAATTTAAATTTTATGAATTTTAATTTTTAAAATAGAATTATCATTCGAAACAAG[C/A]CAACCAACTCGAAAATTTTAACAAGTCAAATGCAGATCACAATTATACAATAATGGTTCCGTGAGAAAACCGTAAAGTACTATTTGCCGGTAAATTCAAGGAACCAATTT	105	C	A
>66_SgrAI_305E40_NODE_1_L205	ACCGTCACAATCAGCCTTCACATCCTCCACACCTACAAAATCGAAATCACAATTTAAATTTTATGAATTTTAATTTTTAAAATAGAATTATCATTCGAAACAAGCGATTACTGCTCAACCAACTCGAAAATTTTAACAAGTCAAATGCAGATCACAATTATACAATAATGGTTCCGT[G/A]AAAGTACTATTTGCCGGTAAATTCAAGGAACCAATTT	178	G	A
>1932_SgrAI_305E40_NODE_1_L224	CTTTTTTTTTGTGGTGTGTTTCAATATCAAAAATACTACCTCTATTTATAGTAGAAATATGGCCAACATGCCACTATTGCATGGTAGAAAGTTTCTACCTTCTTTCCACCATATTTAACAATAAATGTGTAAAAATATTTATTAAGTGTGGTG[G/T]TAGAGTTTGACAATAAATAAATTTCTATCTTCTTTCCACCATTTTTGACAATAAATATGTGAAAATATTTATTTATTGAGGGCTAAGTTT	154	G	T
>1932_SgrAI_305E40_NODE_1_L224	CTTTTTTTTTGTGGTGTGTTTCAATATCAAAAATACTACCTCTATTTATAGTAGAAATATGGCCAACATGCCACTATTGCATGGTAGAAAGTTTCTACCTTCTTTCCACCATATTTAACAATAAATGTGTAAAAATATTTATTAAGTGTGGTGGGATG[G/A]TTTGACAATAAATAAATTTCTATCTTCTTTCCACCATTTTTGACAATAAATATGTGAAAATATTTATTTATTGAGGGCTAAGTTT	159	G	A
>1245_SgrAI_305E40_NODE_1_L167	CTAACTATGTTGTGATTTCGAAAAAAAAAACATGGCTTGATTTATGCTACCACCTAA[G/A]CTAGATATATGAGTGAACTTTTTCTCAAAATGTATGCACTTAACAAATCCTAGTAATTCCAAACCCATTGAATCTAAATAAAAGGCATATTTCCATACAGGGAGAGCCGTAAACACATAAATTAATTAAAGCAAAGTGAAATAAGC	58	G	A
>2692_SgrAI_305E40_NODE_1_L208	TAAAACCCCTTTTCTTCCTAATCTCTCTGTCTCCTTTCCCACGAGATTCTCCATCAAAAATAGAAAAAACATATATATTCTAGGGTTTTCTCTTCTTCAAAAACTGTGTCTCTTTCTATATTTACAGCTGTTTTTCTACTTTTTCTTACAAAAAGCCCAACTGGGTTTGGCTA[A/C]AATCTTTGTTTGGGCGGAGTTTCTGAGGTGGGGTTTTTATTCTTCTTCGTTTTGCGATGCAATCCGATCTTTATCACTCTCTGATGTGATGACTATT	174	A	C
>617_SgrAI_305E40_NODE_1_L143	TCCGGCGAAAATTTTCCGGCTTGACCCGACCCGTTATAGCCATGGTCCAATCTATGGTTGCTACTGTGAAAAAGCCAGGGGGTGATACTGCC[G/C]CCAGGTTTACCGTCTCTCCGTATGTGACCCGGAAAACGGCTCCTGGTACTATTTGCCGCCTATACCGGAC	93	G	C
>617_SgrAI_305E40_NODE_1_L143	TCCGGCGAAAATTTTCCGGCTTGACCCGACCCGTTATAGCCATGGTCCAATCTATGGTTGCTACTGTGAAAAAGCCAGGGGGTGATACTGCCGTTTTGTCTACCCAGGT[T/A]CCGTATGTGACCCGGAAAACGGCTCCTGGTACTATTTGCCGCCTATACCGGAC	110	T	A
>42_SgrAI_305E40_NODE_1_L225	TCTAAACTTAATTTTTATTCAAAATAAATCAATTTTAATGTTACGACGTAATTAAGTTAAT[T/G]CACGTGACAGAGACAACAAAATCATAATCACATGCTTTGCAGCAGCAGTATCCAACCTGGATCCACGCTTGGCTTCCTAAGATTGACGATTGTTAATTAGGTTTCCTTAATTAACAAACAAATTTCAATTTGGAGTATTTAATATTGTTACTACTAATTAACAATCTGGTTCATGTCATTCAGTCGCCCTT	62	T	G
>42_SgrAI_305E40_NODE_1_L225	TCTAAACTTAATTTTTATTCAAAATAAATCAATTTTAATGTTACGACGTAATTAAGTTAATT[C/A]ACGTGACAGAGACAACAAAATCATAATCACATGCTTTGCAGCAGCAGTATCCAACCTGGATCCACGCTTGGCTTCCTAAGATTGACGATTGTTAATTAGGTTTCCTTAATTAACAAACAAATTTCAATTTGGAGTATTTAATATTGTTACTACTAATTAACAATCTGGTTCATGTCATTCAGTCGCCCTT	63	C	A
>42_SgrAI_305E40_NODE_1_L225	TCTAAACTTAATTTTTATTCAAAATAAATCAATTTTAATGTTACGACGTAATTAAGTTAATTCT[/-G]GTGACAGAGACAACAAAATCATAATCACATGCTTTGCAGCAGCAGTATCCAACCTGGATCCACGCTTGGCTTCCTAAGATTGACGATTGTTAATTAGGTTTCCTTAATTAACAAACAAATTTCAATTTGGAGTATTTAATATTGTTACTACTAATTAACAATCTGGTTCATGTCATTCAGTCGCCCTT	65		-G
>2399_SgrAI_305E40_NODE_1_L268	TCTATATTAGTCTTGTCTTGCGACAAATGTTTTTCTAGTGCCTTTTGTTCGTAGAAGATTTCATTTGTTGTAGGGTAGACGCTCGGATATTACTCCTCTTGGCCTCTCTTTGCTCACCATTTATGATGTTGCAGCAGAGAAGGTATACCCTGAAGAGACTTTTCTGTCTTATGGTGTGCTCGTTGATGATGTT[T/C]TAAGCGTGTTGCGTCAGTATGGTTCAAAAGCTTGGTGTGAAGATAGACATTGTGCAGCAAAAGCTTTGTACATCGGGCCGTTTTTTTTTTTTTT	194	T	C
>1933_SgrAI_305E40_NODE_1_L216	CCTCCCTCTAATATTTTTTTTTGGTCTACCTCTATCCTTTCGCGTAAATCCTAAATCCAATCTCTTATAATTAATAACAAG[A/G]TCTCTTGATTTTTTAAACTGGACAAGTAAAACTGGATAACTATTTTTAGTGTAGAGTTTGGACAAGTAAAGGTGGTGGAATAGAATAGTTAAGAAGCTACTAGAAAGCCATGCAAGTTCTATAAATAGCATACTCCTAAGTAACCACATTCCTC	82	A	G
>710_SgrAI_305E40_NODE_1_L246	TTAATTACAATAGAGAATATAATTCAACAAATTAACAACCAAAAACTATCCTTACAAATTACATTGTTAAAAAAAGTCCCCAACCACCCTTTTTTTCTTGTACAATCAAATAAAATACAAGATTCACAATCAGTCGCAAATTAAATTAAATTGACTCAATCTCAACCCTAACATGACCAAAACAAATAACAATAAAAAAAAA[T/A]ATAAAATACAAAATAAAGCAAACTTTTGGGTTTGCTTTTTTTTTTTTTTTTTT	203	T	A
>710_SgrAI_305E40_NODE_1_L246	TTAATTACAATAGAGAATATAATTCAACAAATTAACAACCAAAAACTATCCTTACAAATTACATTGTTAAAAAAAGTCCCCAACCACCCTTTTTTTCTTGTACAATCAAATAAAATACAAGATTCACAATCAGTCGCAAATTAAATTAAATTGACTCAATCTCAACCCTAACATGACCAAAACAAATAACAATAAAAAAAAAT[/+A]TAAAATACAAAATAAAGCAAACTTTTGGGTTTGCTTTTTTTTTTTTTTTTTT	204		+A
>1111_SgrAI_305E40_NODE_1_L217	TAGGGAGGTCATTACTCTCCAAAATGTTGTTCCTAATAGACTGATAAAATAAAAATAATTAAATCCTAACAATTTAAAATAAGAATATATACTAATAGTTTAAGCAAATGATTAAAC[T/A]ATGACTTGGCAATTGGCATTTTATTGATTGATTTGGTGTATAATTTTTTTCAGTTGCAGTTGGCCCTGCCAAGGTTGGGAAAAGAAGATGATGGCAATATTGGTAATAAAGATAAGATC	118	T	A
>346_SgrAI_305E40_NODE_1_L237	ACAAGGTTGAATTGGAGTGCGAAAATATGAGGCCAAGTTTAAGGGGCTAAAGATGTGTTTGGCCAATATTCAGAGCCTGTTTGGATTAGCTTATTTTAAGTGTTTTTATGTCAAAATGGCTTTTAAGCATTTTTTGAGCGTTTGGATAAATTCAAAAAGTTCTTATTTTAAAG[C/T]AAAATAAGTCAAAATCTATAAACTAGAATTTCTAACTTATAACTTTTAGTTTATAAATTAAAAACAATTAGCTCATCCAAACAGACTCTCAATCTAT	174	C	T
>1136_SgrAI_305E40_NODE_1_L257	TCTGAGGATTGCAGATAAACCTTGAATTGGTAGGAGCCCCGGGTTGGTGCTCATTGAGCTTTAATGGAATCCTCAACTTGTTGCTTGAAAGTCCTAGAAATAGGCAAAATAAAAACCAAATTTTCACCCAATATTCCCAGTTGAGGATAATTAAGTAGCTAGCTACTCGAGACCCTAACTTACCAAAAG[C/T]GAATGTGGACTTCGGAGAAGAGAAACTACCTGCTTCCTTAAGCTTCTGCGGAAACATAACTGGTGTTAATTCCTTGTCAACATTATATTTACTGCGAAAATCCAAATACTGAAT	190	C	T
>3023_SgrAI_305E40_NODE_1_L220	TCTTGCCTTTCTCATACTTAATGCACTTCAGTTGATCCAAATCGCAAATTTTTCACT[C/T]CTATACAATTTTTTATCCCCACTGTTTCCCCTAACTTGATATATATGTGCATTCAAAAATTGCCATCTTAATACTCATGTGTTTATAATATTGTCCCCGTAAAACAAACTCTATGGAGGAAAATTTATTTATTTTTATTTATTTATTTACAGCCCCCGTATATAAACTTTCTATTGTGTCAT	58	C	T
>1770_SgrAI_305E40_NODE_1_L244	CAAAGATCTATTGATCAATATGAATCTCGGGAGTGGATGGTTAATCGCCGCCTCCTTGTCCTGGAGGCTCTCGGGCCGGGGAGGGGCTTGCTATCGTAACCCTTTCTCCCGGTGTATGTGAAAAAGAGTGCTTCATTCGAGAAAAAGCTCTCCCCTACAATGAATTTATC[G/A]CTTGAATGCAAATGGTGAAAAAAGTCAATTTTTACATGCTATACTCGAATCATTTTTCGCGATATTTTCATTCGATTTCGATTTAAAACTAAA	171	G	A
>2370_SgrAI_305E40_NODE_1_L249	TCTGTTTTCTCTTTTCCGTGGTTTTCTTTTCTTGATTTCAGATGAAGTTCAAGAACTTAGCGTCTACGAGCTCAATGAACGTGACCGTGGAAGCCCTGCTTACCTTCG[A/T]AGAATGTCAATTCACTTGGAGATCTTGTCCCCTTTAGCAACAAAGTACGTTTCTTTCTTTTGCAATTTTTCACTTTCTGGGAAAAGGGTACCAAAAAAACGAATCTTTTCTTGAATTTTTTCCTGTTATGCTGATTCTTCGTATGTTACAGCTTTATACC	109	A	T
>2370_SgrAI_305E40_NODE_1_L249	TCTGTTTTCTCTTTTCCGTGGTTTTCTTTTCTTGATTTCAGATGAAGTTCAAGAACTTAGCGTCTACGAGCTCAATGAACGTGACCGTGGAAGCCCTGCTTACCTTCGATTGAGCCAAAAGAATGTCAATTCACTTGGAGATCTTGTCCCCTTTAGCAACAAAGTACGTTTCTTTCTTTTGCAATTTTTCACTTTCTGGGAAAAGGGTACCAAA[/+GAAA]TTTCTTGAATTTTTTCCTGTTATGCTGATTCTTCGTATGTTACAGCTTTATACC	215		+GAAA
>3181_SgrAI_305E40_NODE_1_L235	AGCACACTTTGTGGTACTGCCACCCAAAAGTTATACGTAGAGAAAGTATAGCCATTATAATCTGTAATCTTCTTGCATAAGATAGATATTTAGCATAGGCCACTGTAATTCTACTAGTAATTTTATCCACCAATTGCTGACAATCCATTTTATTCCACTTTCTTGAAGTAAGTAGCAATC[C/T]TAGGTGGTGTACCAATGGAGAAACCTGTTCTTGCTAGAATACTTTGCTTAACATTCTCCTCCACTCCAGCTAGC	181	C	T
>1928_SgrAI_305E40_NODE_1_L260	TAAAAACCTTTCAAATAAAATGCATGTCCAAACACAACTTCAAATTCCAAAACTCACAACTTTAAAAACTCAAAGTTTCAATTTTCATAATCTATGGCCATAGGGGAGGTACAAACATGACGTGAACCTGAAAAAAATGCAAATAAACGGGAAATGGAAACAAAAAAATTCAGGAAAAAAGTGTAACGAGGAAAAAAAAAGATTCTTACCCATGAAATGC[G/A]AAACTCCTCAAGCAAGTCATCAATAATTGACGAATGCCCATTACCCAGAGAACCAAAAC	221	G	A
>1928_SgrAI_305E40_NODE_1_L260	TAAAAACCTTTCAAATAAAATGCATGTCCAAACACAACTTCAAATTCCAAAACTCACAACTTTAAAAACTCAAAGTTTCAATTTTCATAATCTATGGCCATAGGGGAGGTACAAACATGACGTGAACCTGAAAAAAATGCAAATAAACGGGAAATGGAAACAAAAAAATTCAGGAAAAAAGTGTAACGAGGAAAAAAAAAGATTCTTACCCATGAAATGCGT[/-A]ACTCCTCAAGCAAGTCATCAATAATTGACGAATGCCCATTACCCAGAGAACCAAAAC	223		-A
>1928_SgrAI_305E40_NODE_1_L260	TAAAAACCTTTCAAATAAAATGCATGTCCAAACACAACTTCAAATTCCAAAACTCACAACTTTAAAAACTCAAAGTTTCAATTTTCATAATCTATGGCCATAGGGGAGGTACAAACATGACGTGAACCTGAAAAAAATGCAAATAAACGGGAAATGGAAACAAAAAAATTCAGGAAAAAAGTGTAACGAGGAAAAAAAAAGATTCTTACCCATGAAATGCGTA[/-A]CTCCTCAAGCAAGTCATCAATAATTGACGAATGCCCATTACCCAGAGAACCAAAAC	224		-A
>2877_SgrAI_305E40_NODE_1_L217	CTTTTCCCCTCAACCCTGACTCGCCTCCTCCCCAATATCAAGCGATAGAGTGTGAATTTTTTTAGAGAGAGAAACTAGAGAGAGGGAGAAAAACAATTAGGTTTTCTATGCATTATCCGGCGCCGACGAAGAT[/-C]AAGTTTGAGGTTTGTTGAACTTTTAGTCTCGACGTTTTGCTTCTCGGATTTCGTTTTAGGTTGTTCTGTAGTTTCTGAAAACACGTGTTATATGAGTTGTGGT	134		-C
>1450_SgrAI_305E40_NODE_1_L300	GAAATCCTAATCCAATATCCAGTGATTCGTTATCGGGGATAAATATATCCTTATTCGGATTATATGTCCCAATTGTGTAGTAATCAGTGCTTGCTTTACTTGCCTTGAATACATGTTTCACATTCGGACCGATTGTAGAAGTTTCTAGACCATTTTGACTGATTGTTGAAACAGGGAAAAAATCAGGGCATTCCCACATTCCAGAATTGTTCATAAAATGCAGTGGATTTTCTGCTTGAATCCAATCAATGAAGTTTTTGCTTCTATACAA[T/C]CGGTACCATTTTGTTGATTTCCAACAACCATTCTCCAATTTCCATCCC	272	T	C
>3255_SgrAI_305E40_NODE_1_L226	ACAGAAGGTTGATACTACTATATCTAGTTAAAAGACACTTTTTTTCTTAGTAGGACATTAGGCAAAATTGGTTGGCCAATAAACTTGAAAAAATTCATTCATTAATTTCATCCACTAGTTTAACACTTGGGTGGTATTTTGACTCCCCAAACAATTTTC[/-G]TACACACACAATATATATATAACTAACTAAAGCACTTTGGTTATCTCACCACTCTTTCAATTTCTTCATCACTCTTTCTTTCTTTT	160		-G
>478_SgrAI_305E40_NODE_1_L246	AAATTAGATTAATTTAATACTTTAAAATTAATTTTTTAAAAAAAATGAAAATACATTTTAAAATTATTTAGTTTATTTTGAAAAATAAAAATATTATATAAATGAAATTCAAAAAATTCTTTATTTTACATTAAATTAAAATTTCAAATATAACAATCTAGAGATTATCAAAATAAGTTTCTTTCCTGATGGTCCAAGTCAAT[C/T]AAATTTCAAAAAAATGTACTATAATTAACCTTTGGTTTTTTTGAGATTGCAGCAATTAGGAC	204	C	T
>3094_SgrAI_305E40_NODE_1_L154	CCAACAACCTATTATTGAACAAACAAAGAGAAAAAAACTCAGTTGTCCAATT[A/C]TTAACCAAAAGCATCAAAGGATGAATCGAAAGAATACAAAAAGGAAAACTTATCAGTACTTTTGGGCTTGAGAATCAGCATTGTAACGGTGCCTGCATGATACAGATAATTTTCATTAACC	53	A	C
>3094_SgrAI_305E40_NODE_1_L154	CCAACAACCTATTATTGAACAAACAAAGAGAAAAAAACTCAGTTGTCCAATTAAGAATAAC[C/T]AGCATCAAAGGATGAATCGAAAGAATACAAAAAGGAAAACTTATCAGTACTTTTGGGCTTGAGAATCAGCATTGTAACGGTGCCTGCATGATACAGATAATTTTCATTAACC	62	C	T
>2908_SgrAI_305E40_NODE_1_L215	ATTATGTACAGGGACATGAGATTTCAGTTCAAGCTCTCTACAATGGATTCGCCGGATC[T/A]CCTCAAATCAATTTCAGCATTTTCACCATTCTCAGGTCTGCATATACACCGCTCAACTCACATACAATCAATTACAGTACTAATTTTTCGATAATTTATCAAAATAAACTCTCCTTCTCGGAAATAGCTTCTTCGCAGATAGTGGAAGATCTACTTACACTCTATC	59	T	A
>2908_SgrAI_305E40_NODE_1_L215	ATTATGTACAGGGACATGAGATTTCAGTTCAAGCTCTCTACAATGGATTCGCCGGATCT[C/T]CTCAAATCAATTTCAGCATTTTCACCATTCTCAGGTCTGCATATACACCGCTCAACTCACATACAATCAATTACAGTACTAATTTTTCGATAATTTATCAAAATAAACTCTCCTTCTCGGAAATAGCTTCTTCGCAGATAGTGGAAGATCTACTTACACTCTATC	60	C	T
>1491_SgrAI_305E40_NODE_1_L223	AACTAGTATATATTTGTTTATCTTCATAATTTTCTTTACTCAAACTAACTATGAAGTTGCTCTCAGCCCACTCATATATGGCTAACTGGGCCGAGGTTCCAAGTTGTAGGCCCAGTCTTAAAGCGAGTTCATTGAATAGCTCCTATTAATGC[T/C]CTTTCTGTTATTGAGCCCAAAATTTTACACTCTTTATGGAGTCTCTTCAGCTTTCCAAACATTAGCTGTTACCGCCATCAGCATTCATTC	153	T	C
>1408_SgrAI_305E40_NODE_1_L247	ACCCTAAAATCAACTGGCCGCCGGACAAATGCCATGGGGGGCGCCTTGAGGAGGCGCACCATTTACAACAAGAAGCACGCTCAGATTCATCCCCTAGTATTTCGAATTTGCAGTCTAGTCGAGTGATCACTGTAGCTGTTTATGAAGTGGAACTAAGTCGGGCTCACAAAATTATTTCTCTTGCAAGTTCAGGGA[G/A]ATTCCAAGCGGTGAAAAAGATTCTCCACCACTTCATCCACCTATAAACAAAGTTTCAACAAATTCCAACAT	196	G	A
>986_SgrAI_305E40_NODE_1_L239	TTGAACCCCTTTTATAAGATAGAAGTTGTGGTGCATCTAGTGTCGATAACTTTATTTTTTATACAA[A/C]ATTATATATGGGGTCGTTTGGTTAGAAATAACTTATTTCGAGATTAATTATCCCTGGACAAGTTATCTTGAGAATAAGTTATTTCATATCATGCATATAAAATAATTCATTCATCGTTAAAATATTAACGATGAATAAATAATCCAACGATTATTTAATACCTTCGATCAAACGCCACCAAATAAAATAATT	67	A	C
>986_SgrAI_305E40_NODE_1_L239	TTGAACCCCTTTTATAAGATAGAAGTTGTGGTGCATCTAGTGTCGATAACTTTATTTTTTATACAAAAATTGTTATAATTATATATGGGGTCGTTTGGTTAGAAATA[A/G]GATTAATTATCCCTGGACAAGTTATCTTGAGAATAAGTTATTTCATATCATGCATATAAAATAATTCATTCATCGTTAAAATATTAACGATGAATAAATAATCCAACGATTATTTAATACCTTCGATCAAACGCCACCAAATAAAATAATT	108	A	G
>986_SgrAI_305E40_NODE_1_L239	TTGAACCCCTTTTATAAGATAGAAGTTGTGGTGCATCTAGTGTCGATAACTTTATTTTTTATACAAAAATTGTTATAATTATATATGGGGTCGTTTGGTTAGAAATAACTTATTTCGAGATTAATTATCCCTG[G/A]TTGAGAATAAGTTATTTCATATCATGCATATAAAATAATTCATTCATCGTTAAAATATTAACGATGAATAAATAATCCAACGATTATTTAATACCTTCGATCAAACGCCACCAAATAAAATAATT	134	G	A
>986_SgrAI_305E40_NODE_1_L239	TTGAACCCCTTTTATAAGATAGAAGTTGTGGTGCATCTAGTGTCGATAACTTTATTTTTTATACAAAAATTGTTATAATTATATATGGGGTCGTTTGGTTAGAAATAACTTATTTCGAGATTAATTATCCCTGGACAAGTTAT[C/T]GTTATTTCATATCATGCATATAAAATAATTCATTCATCGTTAAAATATTAACGATGAATAAATAATCCAACGATTATTTAATACCTTCGATCAAACGCCACCAAATAAAATAATT	144	C	T
>986_SgrAI_305E40_NODE_1_L239	TTGAACCCCTTTTATAAGATAGAAGTTGTGGTGCATCTAGTGTCGATAACTTTATTTTTTATACAAAAATTGTTATAATTATATATGGGGTCGTTTGGTTAGAAATAACTTATTTCGAGATTAATTATCCCTGGACAAGTTATCTTGAGAATAAGTTATTTCATATCATGCATATAAAATAATTCATTCATCGTTAAA[A/G]GAATAAATAATCCAACGATTATTTAATACCTTCGATCAAACGCCACCAAATAAAATAATT	199	A	G
>986_SgrAI_305E40_NODE_1_L239	TTGAACCCCTTTTATAAGATAGAAGTTGTGGTGCATCTAGTGTCGATAACTTTATTTTTTATACAAAAATTGTTATAATTATATATGGGGTCGTTTGGTTAGAAATAACTTATTTCGAGATTAATTATCCCTGGACAAGTTATCTTGAGAATAAGTTATTTCATATCATGCATATAAAATAATTCATTCATCGTTAAAATAT[T/A]AAATAATCCAACGATTATTTAATACCTTCGATCAAACGCCACCAAATAAAATAATT	203	T	A
>2496_SgrAI_305E40_NODE_1_L245	TGGAAACCAACCAAGATCCTGTCAAATTTGTCCTTAAAGTGTTTTCCCACTCTTCCTCAGAAATATCTACTGAAGAGTTTATTCCACCTATATATAAACACCAAATGTATATAAAGTAACAATTATTAAATGTCTATTAAACAACTTATACATTTTATT[C/T]TAGTTCTAACTCACATACCTCTAACGCCAGCATTGTTAACAAGAGCATCAATGTGGCCAAAAGCATCCCAAGCTTTCTTGACTGATGCTTCAATAGTTATACCATCAGCAGTAACATCAAGTTCAATAGC	160	C	T
>2496_SgrAI_305E40_NODE_1_L245	TGGAAACCAACCAAGATCCTGTCAAATTTGTCCTTAAAGTGTTTTCCCACTCTTCCTCAGAAATATCTACTGAAGAGTTTATTCCACCTATATATAAACACCAAATGTATATAAAGTAACAATTATTAAATGTCTATTAAACAACTTATACATTTTATTCGTAAAAACTTTAGTTCTAACTCA[C/T]CGCCAGCATTGTTAACAAGAGCATCAATGTGGCCAAAAGCATCCCAAGCTTTCTTGACTGATGCTTCAATAGTTATACCATCAGCAGTAACATCAAGTTCAATAGC	184	C	T
>846_SgrAI_305E40_NODE_1_L260	TGATACAATATAAATAGATAAATATAAATAAATAAGTAAATAAATAATTTATCTCTTATATTTAATTTGCGAATTATTTCACATGTCAACG[/+G]CACTAAAAAAAAATTGGTTTTTATTTTAAATTTCTCCTCGTTAAAAAGGGAAGAAAATATATATATATTTTTACTACTACAGCAAAATACAAGTCGACGCAAATAAGGAAGAAAGAAAGGGGACGTAAGGGGAGAAATAAAAACAGTTCAAATAACTTCCGGCGATAAACCAAAAGTCTCCTCTCTAT	92		+G
>846_SgrAI_305E40_NODE_1_L260	TGATACAATATAAATAGATAAATATAAATAAATAAGTAAATAAATAATTTATCTCTTATATTTAATTTGCGAATTATTTCACATGTCAACGCGATTTCTTTCCACTAAAAAAAA[/-A]TTTTAAATTTCTCCTCGTTAAAAAGGGAAGAAAATATATATATATTTTTACTACTACAGCAAAATACAAGTCGACGCAAATAAGGAAGAAAGAAAGGGGACGTAAGGGGAGAAATAAAAACAGTTCAAATAACTTCCGGCGATAAACCAAAAGTCTCCTCTCTAT	115		-A
>846_SgrAI_305E40_NODE_1_L260	TGATACAATATAAATAGATAAATATAAATAAATAAGTAAATAAATAATTTATCTCTTATATTTAATTTGCGAATTATTTCACATGTCAACGCGATTTCTTTCCACTAAAAAAAAATTGGTTTTTATTTTAAATTTCTCCTCGTTAAAAAGGGAAGAAAATATATATATATTTTTACTACTACAGCAAAATACAAGTCGACGCAAATAAGGAAGAAAGAAAGGGG[A/G]GAAATAAAAACAGTTCAAATAACTTCCGGCGATAAACCAAAAGTCTCCTCTCTAT	225	A	G
>345_SgrAI_305E40_NODE_1_L216	TAATATAAGCCCAAGTGAAAACAAACAACGTTTTCTTCCTCTCTTCTTTCATTTTTTCCACCTTTACAAGCACATGCAACGTTTAATTGAACTTAATATTTTGGTGCAAACATAAGTATATACGTATTAGTATTTGGTAGTAATTGTTATTATCGTTGAAGTATGTCACTAATTCTATAAATACAA[A/T]TTTTATCGATTTAGTTTAAATTTTGAATCTGTTTTCTGCGATTTTATTGGAAGAGGAACATTTTGTTGAGTAA	187	A	T
>345_SgrAI_305E40_NODE_1_L216	TAATATAAGCCCAAGTGAAAACAAACAACGTTTTCTTCCTCTCTTCTTTCATTTTTTCCACCTTTACAAGCACATGCAACGTTTAATTGAACTTAATATTTTGGTGCAAACATAAGTATATACGTATTAGTATTTGGTAGTAATTGTTATTATCGTTGAAGTATGTCACTAATTCTATAAATACAAAAACTTTTACTTTTTATCGATTTAGTTTAAA[T/A]TTTTCTGCGATTTTATTGGAAGAGGAACATTTTGTTGAGTAA	218	T	A
>414_SgrAI_305E40_NODE_1_L231	AAATCTTTGGTTGCGAAACCTTCGAAATCCGATGGGTTACCGGGAAATCGATTTGGTTATTGTGAATGATTTGCTAAATGTTTAAGATTTTCGACTGCCGTCTCCGTATCTTTTTTTTTCTGAAATGGTGAAGAAGCCC[T/C]AGTCGATTCGGGTTTGAAATAGGAAAAATGCAGGGTAAAGAGGTAAATCGGGGTCGATCCCCGTTTGAAATTTTGGATCTCAAATTTATTGTGAATCTTTGACTTTGCGAA	140	T	C
>414_SgrAI_305E40_NODE_1_L231	AAATCTTTGGTTGCGAAACCTTCGAAATCCGATGGGTTACCGGGAAATCGATTTGGTTATTGTGAATGATTTGCTAAATGTTTAAGATTTTCGACTGCCGTCTCCGTATCTTTTTTTTTCTGAAATGGTGAAGAAGCCCTTATTTATAGG[A/G]GTTTGAAATAGGAAAAATGCAGGGTAAAGAGGTAAATCGGGGTCGATCCCCGTTTGAAATTTTGGATCTCAAATTTATTGTGAATCTTTGACTTTGCGAA	151	A	G
>654_SgrAI_305E40_NODE_1_L202	TACCTTTTGGCGAGACAAGGCATGTGTGCGCTTAGAAAGATAATTTCATAAATGCTACTCCTAGTAATAATACTAAATAAAAATACTTTACATTTTAGCTAAATTTGATTTAGC[C/T]GAAATGTCTCAGATTCAAGTCATCTTCGTTAGGAAGCTTTTTATTTTTCAATCTGACGTTTTCATCCTTAATCAGAAATTTTATGTTGCTTTTATTTTATTGGTACTAAATAATCATAGGAGTAAGTTTAGGGATTTTTAACATATATT	115	C	T
>654_SgrAI_305E40_NODE_1_L202	TACCTTTTGGCGAGACAAGGCATGTGTGCGCTTAGAAAGATAATTTCATAAATGCTACTCCTAGTAATAATACTAAATAAAAATACTTTACATTTTAGCTAAATTTGATTTAGCCAGACGTTAATGAAATGTCTCAGATTCAAGTCATCTTCGTTAGGAAGCTTTTTATTTTTCAATCTGACGTTTTCATCCTTAAT[C/T]TGTTGCTTTTATTTTATTGGTACTAAATAATCATAGGAGTAAGTTTAGGGATTTTTAACATATATT	198	C	T
>1914_SgrAI_305E40_NODE_1_L220	TATTCAATAAGGACCACAGTACTCAATACAACAAATCATAGCTACATAGTGCATATGCATGCATGAAACACGTTTTCCTATTAAAAATCTGGCACTATAATTTTTGACGATAATAAAACTTATCAATATGATCCAT[G/T]TTTGGAAAAATCAAAAATGAGTTTTATACATACCTCACATCTTTACTGGAGCCTATCAACCACACAACTATGCATTCACATTTTTTCCAAAATTTATCTATAT	137	G	T
>715_SgrAI_305E40_NODE_1_L206	TATATAAATATTTATAAAAGATTTTAAATCATAAGTTAAAGATGT[G/C]AGACGGAGGAAGTAAGAAAAAAATGAATTAAAAAAAAAGTAAAAAAGAAACCCCCAAAGTCATCTCAACTGAAAAACTGACCCCCTTTTTTCACTTCACAGCCCTTTTAGTGTTCTGTTTCTAAATTTATTCTCTCACCCCTAACCCCACTCCATAGATTACAGAGGATTTGCAATAAAT	46	G	C
>715_SgrAI_305E40_NODE_1_L206	TATATAAATATTTATAAAAGATTTTAAATCATAAGTTAAAGATGTGACATAAAATA[A/G]GTAAGAAAAAAATGAATTAAAAAAAAAGTAAAAAAGAAACCCCCAAAGTCATCTCAACTGAAAAACTGACCCCCTTTTTTCACTTCACAGCCCTTTTAGTGTTCTGTTTCTAAATTTATTCTCTCACCCCTAACCCCACTCCATAGATTACAGAGGATTTGCAATAAAT	57	A	G
>245_SgrAI_305E40_NODE_1_L245	AAAGTCAGAAATTTGAAACATAAACTAAAGGATTTGCTATACTCACTTATTTCCTTTGATTTTGAACCATGCCTCAGCACAATTTCTATGTGCAGCAGCTAAATCATCTTTGCAAGAACATCCCAATTCAATGGCAAAACCAGATTCAGGACCAGA[G/A]TCAGATGACAAATCCTACAATCTCTTTCAATTTTGTCCACATGCAGCTTTGTTTCACCAATTCCATTTTCCAAGTCCACTGATCTATCAGACTCAGCCACAGATGAAA	157	G	A
>2394_SgrAI_305E40_NODE_1_L245	ATTTCAAGTATTGGTTAGTAAATTACTAGTCATTCACACAGTAAAGAATGTGAAAACTAACACTAGAGATTGGGAAAATGTGGTGATTTTCATACAG[C/T]AAACTGCAATAGCTTTGACTTCGTAAAGTTTAACAGCACGCAAAACAAACAGTCCTTTCCCCTTCCCAAATTAAAAATTCCGCCCAAAAAGGGGAATTACCTGAAAACTCTGCGGAGATCCAGAAATCAGATAATCCGGAGACACGAATATGTCCGAACAAGTTTGT	98	C	T
>2672_SgrAI_305E40_NODE_1_L233	AACTATGTCACCATCACAACTAGGCCATTGGGACAATTTGAAAATGAGATGATACACCAACTAATTTTAAGTGCCAAATCTGCTTCAAGGCTGCACCACTTATACTACAGTCACTTTATTTAAAAATGGACCTTCATTTCTGAAAGACCAAAACAAACGCTAAAACTTGCACAAAATGTAAATTTTACAATGTAAAGTGTTCCATAC[G/A]AAGTCCGGACAGTGTTCAATTAATAAGCGGGAAAAAGATAAAATA	208	G	A
>1631_SgrAI_305E40_NODE_2_L223	TTTTAAAATTTATCTGTTGCTTCTATATTAAGAAAAATAATTAAAAATAGCTTAAACAGACCATACTATGTGGCTAATTAACTTCAATAGAAAAAGGAAAAACAAAATTTGTTTAGCTAAAAA[/-A]TAAGATTGGAGTTTATTATTTTTATCAAAAAGATAAAAGTCTAATGCAATCTACCAACACCGATTTAGCTGACGTGGCTTCACATTATTGGCTTATTCTGAGCTGTCACGAAACCTAGCGGTAAC	124		-A
>1631_SgrAI_305E40_NODE_2_L223	TTTTAAAATTTATCTGTTGCTTCTATATTAAGAAAAATAATTAAAAATAGCTTAAACAGACCATACTATGTGGCTAATTAACTTCAATAGAAAAAGGAAAAACAAAATTTGTTTAGCTAAAAAAACTTGTATAATAAGATTGGAGTTTATTATTTTTATCAA[G/A]TCTAATGCAATCTACCAACACCGATTTAGCTGACGTGGCTTCACATTATTGGCTTATTCTGAGCTGTCACGAAACCTAGCGGTAAC	163	G	A
>1631_SgrAI_305E40_NODE_2_L223	TTTTAAAATTTATCTGTTGCTTCTATATTAAGAAAAATAATTAAAAATAGCTTAAACAGACCATACTATGTGGCTAATTAACTTCAATAGAAAAAGGAAAAACAAAATTTGTTTAGCTAAAAAAACTTGTATAATAAGATTGGAGTTTATTATTTTTATCAAAAAGATAAAAGTCTAATGCAATCTACCAACACC[A/G]CGTGGCTTCACATTATTGGCTTATTCTGAGCTGTCACGAAACCTAGCGGTAAC	196	A	G
>1631_SgrAI_305E40_NODE_2_L223	TTTTAAAATTTATCTGTTGCTTCTATATTAAGAAAAATAATTAAAAATAGCTTAAACAGACCATACTATGTGGCTAATTAACTTCAATAGAAAAAGGAAAAACAAAATTTGTTTAGCTAAAAAAACTTGTATAATAAGATTGGAGTTTATTATTTTTATCAAAAAGATAAAAGTCTAATGCAATCTACCAACACCGATTTAGC[G/T]CACATTATTGGCTTATTCTGAGCTGTCACGAAACCTAGCGGTAAC	204	G	T
>2790_SgrAI_305E40_NODE_1_L213	ACTGATTCACCGCATTTAATATTGATTACAATAAATCATGACTTATGAATCATGTATGGCGAAGT[A/G]AATGAAATGTATCCGTAAAATTATCTTTTTAAGTGTATCCATAAAAAATAAAATATATCCATAGAAAATAAAGTGTATCCGTAAAAAATAAAATGCATCCACATAATTATCTTTTTTATAGAATTTTTGTAAATATAAAAAAAAAATTTGAGATAAATTAAAATTTC	66	A	G
>1175_SgrAI_305E40_NODE_1_L191	ATAATAATTGCACTTTAAAAAATATGTAAAAAATTTATCATCAAAAATAGATTAACTTGAATCTTGACATCTGAAAAGAATCACATAAATTAGAACGTAGAAAACAATATTTGCCGATACCATCGA[G/A]CCCAATACAAATATCAGATACCGAGATTATTTTATTGCTAGTAGTGAAAAATGCCAAATCACATCTGATGTGGCAATGATGTGC	127	G	A
>733_SgrAI_305E40_NODE_1_L233	AATTTAATTTTTATATTTACTTGTCATTTCTGACAAATCAAAGTAGAATAATCTTTTTTCTAATATACCCTTACTATATTGATAATTATTTTTTTAATAAATATGTTAAGTCAAAATTTGACAACTAAAAAAAGATGAACCGAGGGAGAAAG[C/T]GTATATAAAATTAATTCTTTTATTAATGTTGTGGAAAACAAACAAAAATTCTTTCAGTTTCCACGTCATCTAAAATTGGTGCAACGGGGCCCACATGCTC	153	C	T
>3001_SgrAI_305E40_NODE_1_L258	CTCCGCCTACAATTTCAAACCAAATTCAAAAAGTTCGCCCAAATTTTAGAAAAACAAATCGGTGATTCACTATCACTAATTTCAATTTTATGAGTTTTGCTATGAAAACACATTTCGCCATTACATTCCCGAAATTTTGAAATTCAACTCAAAGAAAACTGCGGATTTCACCTTATTCAAAAACAACTTCAATTAGTATTTATAATCA[T/A]AATTTTCAAATATCATTTTTCACTTTAAATACTATACGCTACTTTTCACAATACTCAAGTGATTATATCCGGTTTCTAAATCTAACAT	209	T	A
>2836_SgrAI_305E40_NODE_1_L203	CTACAAAATAAAGAACATTTGGTATATTTAATATAATTTAAATTTAAAATCACATAATTAAAAATTTATCTCTCTTTTCTTAAATTTCGTGTCAAAATCGAAACACGCCATGATTTCTTTAAATGA[A/G]GATAAATAAACCACTTGACCTACTTATTACTTTTTCCAACCTCACATAATTATATTTGCTTAGAAGATAAATATAATATAATCTCCAAATATTTTC	127	A	G
>2683_SgrAI_305E40_NODE_1_L225	TAATTTATATTGTGGCTTCTGGTGAGCCAACAAAAAATAATTTGTCTGCTTCAACGACTTCATAATATTTTTTTATTTACTTCAATTATAATTTTACAATATTTT[A/T]AGAAAAAACTTATTATGTTCCATAAATTGAGATTAAAAAATAATTTACATTCGACCAATGCTAGCACGGGCCTTCCAGATGTCACATGAAAATGAAGCCACTCAAAACGGGGCCGGGTCGGGCTATTCGAAGTTTTAAGGGTT	106	A	T
>2683_SgrAI_305E40_NODE_1_L225	TAATTTATATTGTGGCTTCTGGTGAGCCAACAAAAAATAATTTGTCTGCTTCAACGACTTCATAATATTTTTTTATTTACTTCAATTATAATTTTACAATATTTTAAAAAATATATAGAAAAAACTTATTATGTTCCATAAATTGAGATTAAAAAATAATTTA[/+CA]TGCTAGCACGGGCCTTCCAGATGTCACATGAAAATGAAGCCACTCAAAACGGGGCCGGGTCGGGCTATTCGAAGTTTTAAGGGTT	164		+CA
>2541_SgrAI_305E40_NODE_1_L230	TACATTTTACATGCCTCTCGGAAAATAATACCTAATATGAGTTGATTATCACAATATTCATATTAATTGAGGTATCAAATTAGATTTTGAAAAATTAATTTAGAGCATAAATAACTAATATTGAGGATAAAATAAAAAATAAGTATATATTTTTTCGTATTTTAAATAGGCCAAAAGTCTGGCTAAAAACAAA[A/G]TTTCTGAGAAAGTTGTATATTTGCCTTGTTTTGGTCCGTGAAAAGTTTTCAACTCCCAGCAGCAAAGTC	194	A	G
>2541_SgrAI_305E40_NODE_1_L230	TACATTTTACATGCCTCTCGGAAAATAATACCTAATATGAGTTGATTATCACAATATTCATATTAATTGAGGTATCAAATTAGATTTTGAAAAATTAATTTAGAGCATAAATAACTAATATTGAGGATAAAATAAAAAATAAGTATATATTTTTTCGTATTTTAAATAGGCCAAAAGTCTGGCTAAAAACAAAATTGAAATGTTTTTCTGAGAAAGTTGTATATTTG[C/T]TCCGTGAAAAGTTTTCAACTCCCAGCAGCAAAGTC	228	C	T
>1190_SgrAI_305E40_NODE_1_L222	AGTTGCTCTAGTAGATGTGCCTCCTTATACATGACTACACGTTATGTATTAAGAAAAATATTCAAATACAAATCAATTATTTTGAATATTAAAAAAGATCTTAAAAATTAAGTTAATTT[G/A]AATATTAAATAGTTATTATTTTTATATACTAGTGGATGAAAATCGTCTTCATAGGTAGTCTACAAGTGGATTCCTGTCTTTTCACAAAATTTGAAAACAAAATAAAAGTGAGTGTTTTGCTC	120	G	A
>1190_SgrAI_305E40_NODE_1_L222	AGTTGCTCTAGTAGATGTGCCTCCTTATACATGACTACACGTTATGTATTAAGAAAAATATTCAAATACAAATCAATTATTTTGAATATTAAAAAAGATCTTAAAAATTAAGTTAATTTGAAACGAAGTGAATATTAA[A/G]TTTTATATACTAGTGGATGAAAATCGTCTTCATAGGTAGTCTACAAGTGGATTCCTGTCTTTTCACAAAATTTGAAAACAAAATAAAAGTGAGTGTTTTGCTC	139	A	G
>1561_SgrAI_305E40_NODE_1_L204	TTTCATATGTGTCACTTGTTGATACCAAATTTTGGTCCAACACTTCAAAAAAATCTTACTTTTTATGTTGATATTTTAATTCGCTTAAAATACTTTCTG[G/A]ATTGATTTTTGATAATTATTTTTATTTTTATAATATTAAAATTTTAATTAGTTTAATTTTAAATTTTAAACGCAGTGTAATAATTCTTTTTTCTTGTTCAAATATAATTATATGCATATGTTTT	100	G	A
>983_SgrAI_305E40_NODE_1_L238	TTCTTATTAATTATTAAAATAATTAGAAATCTCTTAAAACTTTATTTTAAATAAATAAATAAGTACGATGAATACAAAGTAAAGAAGTCATGAGCTTTGTTTTGATTAAAATATTCAAAATAAAAATAATAAATACTTGATCAAT[T/A]AGTATTTGACTTTTAGACACTTGAATACTAATCAAACACGTAAATAAACTTTAAAAAATTGCTTATAAATTACTTGGAAAGTCAGGAGAATTAAAGGAGAAATATATAATAC	146	T	A
>814_SgrAI_305E40_NODE_1_L214	ATAAGCATTTAACACATGATAAAAGTGTTTTTATTAA[T/C]TACATTGGAAATAGTATTTGTGCAAGTTAATAAATATTCATTACATAAATAAGTTAATCAGATAAACTTATATATATTCTCTTTTAATTGTACACAACATATTTAAAACATAATATAAATATTTTATCATCTCCTCAAGTGGTTAACGTAATTCAAATACCGAAATAAAATTTATTGAAAAATGTAGAAAAATAAC	38	T	C
>814_SgrAI_305E40_NODE_1_L214	ATAAGCATTTAACACATGATAAAAGTGTTTTTATTAATCTTTTTTATATACATTGGAAATAGTATTTGTGCAAGTTAATAAATATTCATTACATAAATAAGTTAATCAGATAAACTTATATATATTCTCTTTTAATTGTACACAACATATTTAAAACATAATATAAATATTTTATCATCTCC[T/C]ACGTAATTCAAATACCGAAATAAAATTTATTGAAAAATGTAGAAAAATAAC	183	T	C
>176_SgrAI_305E40_NODE_1_L221	TAGGATTGAGTTTAATCATCTGTGATACCTTATTGGTATATGTATACTCTATTGATATATTATTTAAGGTGGATGCTGACGTCAGTATGATATTAGCACACAAGTTTTAATATTAGAGAGATAAATTTTAATAGTATGAAAATATAAAATGTAAAATAATATAC[G/C]GTTTACTTTTAATGAAGCACAACAAACTGAGTTTTTCAAAAAAAAAAAGCTTTCCTCTTAACATTGTTTTCCCCTC	165	G	C
>176_SgrAI_305E40_NODE_1_L221	TAGGATTGAGTTTAATCATCTGTGATACCTTATTGGTATATGTATACTCTATTGATATATTATTTAAGGTGGATGCTGACGTCAGTATGATATTAGCACACAAGTTTTAATATTAGAGAGATAAATTTTAATAGTATGAAAATATAAAATGTAAAATAATATACGGA[C/T]TACTTTTAATGAAGCACAACAAACTGAGTTTTTCAAAAAAAAAAAGCTTTCCTCTTAACATTGTTTTCCCCTC	168	C	T
>2570_SgrAI_305E40_NODE_1_L284	TCTTGGTAAAAACAGAGGCTCCCCACCATATTTGTTGTCACCATAAATGAATTTGTGAACTGCACCTGTAAAAAGGTCTACTTTTGCAAAACCAGAAACTTTTGGCCATGGCTCTGCAATTGCCAAATATGCATACTGTGTCTTCCTTCCAAGTTTGTTTCTGTTCACCATTCCTGCTTCTAAATTCACCTGTTCATCTGGGTTTTGGATTATAGCTTTTCTTGTTGATT[C/T]AAATTAAGACGAATTTCGGATAAAACACTCTTTAGACCTTCATCACATTCATTGAAAATGGAGTCTGGAGGTGTCATACAAGACCC	231	C	T
>1107_SgrAI_305E40_NODE_1_L292	AGTTTTCTTCTACCTTGCCGAAAACAATGTCATGTTTGAAGGTATCCTGTTGAAGCCTAGCATGGTCACCCCAGGAGCAGAGTGCAAGGAGAGGGCCAGCCCAGAACAAGTTGCTG[A/G]AAGCTCCTCCACCGAAGAATTCCCCCTGCTGTCCCTGGAATCATGGCAAGTACCTAATAAGTCGTATTACATAACGAGCTTAACTTCTATATACACTGACAACTATCTAATTATTCATGGTTTGCTATGTACAGTTCTTGTCTGGTGGACAATCTGAAGTGGAGGCCACTCTTAACTTGAACGCCATGAACCAATC	117	A	G
>1107_SgrAI_305E40_NODE_1_L292	AGTTTTCTTCTACCTTGCCGAAAACAATGTCATGTTTGAAGGTATCCTGTTGAAGCCTAGCATGGTCACCCCAGGAGCAGAGTGCAAGGAGAGGGCCAGCCCAGAACAAGTTGCTGATTATACCCTCAAGCTCCTCCACCGAAGAATTCCCCCTGCTGTCCCTGGAATCATGGCAAGTACCTAATAAGTCGTAT[/+T]CTTAACTTCTATATACACTGACAACTATCTAATTATTCATGGTTTGCTATGTACAGTTCTTGTCTGGTGGACAATCTGAAGTGGAGGCCACTCTTAACTTGAACGCCATGAACCAATC	195		+T
>2232_SgrAI_305E40_NODE_2_L123	AAAAAAAAAACTTTCAAAAATCCAAAATCCAAAAAAGAAATT[T/A]AGGGATTAATTCCATTTGTTTACAAAGCAATAATGGATTACAAAAATAATAGAGGCCAAATTACTACTGGTTCACCAAGATGGATGAATAACGATTCGCC	43	T	A
>2491_SgrAI_305E40_NODE_1_L236	CGTAGAAGCCACTGTTAAAACCGTCATCGGACCAGTTTACGAGAAGTTTCACGACGTTCCTATCAATCTTCTCAAGTTCATCGACCTAAAGGTTCACCTTCTTTCTCCAAAATGAATTTTACCCATACTGTCTACATC[A/G]TTCAGCTGAAAGTTTCCTGGAATAGAGAGTATCTAGGGTCGATTGAGCCATAAAAATGACTTCTCTGAGACAGAGCATCGATAAATTCACTAAAATTGATTAAACATTGTAAATTTT	139	A	G
>1000_SgrAI_305E40_NODE_1_L246	TCCTATTTATCCTCTCTCCTGTTTTAGCTTCTGGACAAAATCCTTTGAACCTGACAAAAACCCAT[A/T]AATATTCCTCTTCCTATTACTCCACAATACTACAAAAATATTAACAAATTTTTATATGATATTTTTTATTTTTTATATTTGATAAAAAATTTACTCATAAAATCTTTAAATTTTTTAAAAATTTATAAAATATTATAAATTATAATAATTAATAATTCAAAATATTTAAAAAATATACTTACTTTAACTTTGAAATTTGA	66	A	T
>1000_SgrAI_305E40_NODE_1_L246	TCCTATTTATCCTCTCTCCTGTTTTAGCTTCTGGACAAAATCCTTTGAACCTGACAAAAACCCATAACCGTTTCAAAATATTCCTCTTCCTATTACTCCACAATACTACAAAAATATTAACAAATTTTTATATGATATTTTTTATTTTTTATATTTGATAAAAAA[/+A]AATCTTTAAATTTTTTAAAAATTTATAAAATATTATAAATTATAATAATTAATAATTCAAAATATTTAAAAAATATACTTACTTTAACTTTGAAATTTGA	166		+A
>2837_SgrAI_305E40_NODE_1_L227	TTTTCCCCAAATAAAATACAAATCTAAACAAAACGTCAAAAAACTCAAATTTTCAAGTACATAATCTATGGTCAAATTGGAGCGAAGAAAATTTGTGATTTGATGGCCCAATACATCCTGAAGGCCCAATTTGTATTTATTTATTAATTTAATTTAATTTTTGCTGAATTTCGAAAATATA[A/T]CTTTATCGCTTTGTTACATATTCAACAAAACGAGGGTTCGATTCCCAGTAGCAAAAAACCCGACC	182	A	T
>629_SgrAI_305E40_NODE_1_L277	CTCTCATCCGCAAGTTCCCTCTCAAGATCAGAGAGTCGTCGCTTGTGTCCTTCATACAGCTTATACAAAAGGTACCCACTTCCAAGAACCCCAAATGTAACATATACCTTCCTCTTATGCCTTCTCCAAAATTCCCTGAACCAACAAAACCAGTGTCAAAAAAATACAAAACCCTGGAACAACAATACTACAGTTTCCTCTTCTAATCAATCAATTGCCTACC[C/A]TCCACTCAAACAACCAAATTGAAATTACAAAATATTTCTTTTAAAAAAATCAGCTAATGAAAAAATAGATTTT	224	C	A
>689_SgrAI_305E40_NODE_1_L209	CCATTTTTTCTTTGGGTGTACGAGTACCTTCTCAAAGAACCAATATACTCTTCTTTCGATTGACCTTCCATTTCCTTTAGTTCATTTTCGTACGTTATGACCTATATTTTAAAAATAAAAAT[C/T]ACGACCTCAAGTTAATATATAATAATGATAATTCAGTTTGTATCAGTCAAAATTACCGGGAAATTAAGGATGGTGTCTTGACCCCAGTACTTTAACGCCGCTAAGTC	123	C	T
>689_SgrAI_305E40_NODE_1_L209	CCATTTTTTCTTTGGGTGTACGAGTACCTTCTCAAAGAACCAATATACTCTTCTTTCGATTGACCTTCCATTTCCTTTAGTTCATTTTCGTACGTTATGACCTATATTTTAAAAATAAAAATCTTTAATTACAACGACCTCAAGTTAATATATAATAATGATAATTCAGTTTGT[G/A]TTACCGGGAAATTAAGGATGGTGTCTTGACCCCAGTACTTTAACGCCGCTAAGTC	175	G	A
>1632_SgrAI_305E40_NODE_1_L185	CTTTTTCCACCACCACCAACCACCAAAACTCCATTAAAACTACCACCCAAA[T/C]AACCAAACAACTAACCCAAAAAACCCTTTGTTCTCCGACAAATAACCAACCTAAACGATCCCCCTGTCTCCTCCCTTCGCCACCGTTGGCAACCCTCTCCAGCCATCACCATTGTGACAGCAAATCCCAGACCCACCGAAAACAACCCC	52	T	C
>1632_SgrAI_305E40_NODE_1_L185	CTTTTTCCACCACCACCAACCACCAAAACTCCATTAAAACTACCACCCAAATAGCCCCACAAAACCAAACAACTAACCCAAAAAACCCT[T/C]CAAATAACCAACCTAAACGATCCCCCTGTCTCCTCCCTTCGCCACCGTTGGCAACCCTCTCCAGCCATCACCATTGTGACAGCAAATCCCAGACCCACCGAAAACAACCCC	90	T	C
>1632_SgrAI_305E40_NODE_1_L185	CTTTTTCCACCACCACCAACCACCAAAACTCCATTAAAACTACCACCCAAATAGCCCCACAAAACCAAACAACTAACCCAAAAAACCCTTTGTTC[T/G]ACCAACCTAAACGATCCCCCTGTCTCCTCCCTTCGCCACCGTTGGCAACCCTCTCCAGCCATCACCATTGTGACAGCAAATCCCAGACCCACCGAAAACAACCCC	96	T	G
>1632_SgrAI_305E40_NODE_1_L185	CTTTTTCCACCACCACCAACCACCAAAACTCCATTAAAACTACCACCCAAATAGCCCCACAAAACCAAACAACTAACCCAAAAAACCCTTTGTTCTCCG[A/G]ACCTAAACGATCCCCCTGTCTCCTCCCTTCGCCACCGTTGGCAACCCTCTCCAGCCATCACCATTGTGACAGCAAATCCCAGACCCACCGAAAACAACCCC	100	A	G
>1632_SgrAI_305E40_NODE_1_L185	CTTTTTCCACCACCACCAACCACCAAAACTCCATTAAAACTACCACCCAAATAGCCCCACAAAACCAAACAACTAACCCAAAAAACCCTTTGTTCTCCGACAAA[T/C]AACGATCCCCCTGTCTCCTCCCTTCGCCACCGTTGGCAACCCTCTCCAGCCATCACCATTGTGACAGCAAATCCCAGACCCACCGAAAACAACCCC	105	T	C
>2890_SgrAI_305E40_NODE_1_L249	TGCTTAATCAAATATCACAAAGACTAAAATCTAAACTTATTAATAATTAATTTTTTAGACTCTACTTGTAAAATTCCATTGGATATGTTGTTGTTGTATTAATAACCAATTTTCATATTTATTGAAGAACCAAATAAATGTA[T/A]CAAAGACCAGTCCAAAAAAGTCTACTCGGTCTAATGTAAACACAGCCCAAAAAAACCCAACCGGGTCTAGGTTTTTAGAATATACAAGAACGAAAGAGCTCAAAGCAAATCATCGCATTTCTCAAA	143	T	A
>2890_SgrAI_305E40_NODE_1_L249	TGCTTAATCAAATATCACAAAGACTAAAATCTAAACTTATTAATAATTAATTTTTTAGACTCTACTTGTAAAATTCCATTGGATATGTTGTTGTTGTATTAATAACCAATTTTCATATTTATTGAAGAACCAAATAAATGTATGAAAAAGAACCAAAGACCAGTCCAAAAAA[/+A]CTAATGTAAACACAGCCCAAAAAAACCCAACCGGGTCTAGGTTTTTAGAATATACAAGAACGAAAGAGCTCAAAGCAAATCATCGCATTTCTCAAA	173		+A
>817_SgrAI_305E40_NODE_1_L274	CAATTTACCATCACTCTCCATATCCAAAGCACACACACTACATACTTCATCGAATTGACCATTTCCCACCAATACCAACTTCCCTTGACACGCTGTCAAATATGCCACGC[G/T]GCTGGCAATCCCGCCAACTTCCGCCATGTAGCATCTTCCTTCACTGCCACATCACCATCTTGCCGCATGTATAATCTCCCATCATCACCTTCAGTGCAAGTATGAGGCGAAGTGTTGACGGCAGTCAAGAAGTCATCTTCCAGGGGCCATTGCCACGTGGCAAAGTCGAACACCTCAGCAGTT	111	G	T
>817_SgrAI_305E40_NODE_1_L274	CAATTTACCATCACTCTCCATATCCAAAGCACACACACTACATACTTCATCGAATTGACCATTTCCCACCAATACCAACTTCCCTTGACACGCTGTCAAATATGCCACGCGGGTAATCCCTGCTGGCAATCCCGCCAACTTCCGCCATGTAGCATCTTCCTTCACTGCCAC[A/G]GCCGCATGTATAATCTCCCATCATCACCTTCAGTGCAAGTATGAGGCGAAGTGTTGACGGCAGTCAAGAAGTCATCTTCCAGGGGCCATTGCCACGTGGCAAAGTCGAACACCTCAGCAGTT	172	A	G
>817_SgrAI_305E40_NODE_1_L274	CAATTTACCATCACTCTCCATATCCAAAGCACACACACTACATACTTCATCGAATTGACCATTTCCCACCAATACCAACTTCCCTTGACACGCTGTCAAATATGCCACGCGGGTAATCCCTGCTGGCAATCCCGCCAACTTCCGCCATGTAGCATCTTCCTTCACTGCCACATCACCATCTTGCCGCATGTATAATCTCCCATCATCACCTTCAGTGCAAGTATGAGGCGAAGTGTTGACGGCAGTCAAGAAGTCATCTTCCAGGG[G/T]GTGGCAAAGTCGAACACCTCAGCAGTT	267	G	T
>2305_SgrAI_305E40_NODE_1_L213	TCCTGGTCATATAACTTTACTAGTTACTCCAACACTCACCTTCATAAATAGTTGAAATATGAACAATTTTTTTTATTTTAAAAAAAATTTAACATATCCTAAT[T/A]TAAGAAAGCCAAATTACTTTCCTCCGTAGAGAAAAAAAGAAGAAAGGAAAATGGAGTACTCCTTGTGTAGCGAGATGGGGATTATCGCTACTTCATCACTATCATCATCGTCTTCTAGCTCAGGCTCGC	104	T	A
>1688_SgrAI_305E40_NODE_1_L173	TTTATTTATGAAAAAAAGATAAATTCAATTAAAAATAATCACATCACACTACACCACACCACTCAA[G/C]ACAATCTTTTCTTAAATTCTACTCGCGGGATGTATCGAAATTAATTAGTAAAAAAAAAAGTCTTCACAATTTTAGGACACAAATCCCCAAAAATCACTGTTCTTAAAGGGAAAAAAAAAACATAAA	67	G	C
>948_SgrAI_305E40_NODE_1_L216	TCTCTTTTATCCTTACTGAAATAAATCTCAACCACACAAATTTCTCAGAATAA[T/C]AAGTTTCAAAAGTCTTACTTTTTTCTTTAAACACGTTGCCAAGTCAAAGGGTGCTATATAAAATGGGACGAAGAGAGTATATTTTAGCGATTTTTTTATAATACTTTTTTTTATCAGTTTTTTGAATACTAGATATACCTGTTCACGTTCAATAAGAATTCTTTTCTTATTAGATATTTACA	54	T	C
>2896_SgrAI_305E40_NODE_1_L228	TGACTACTATCAGAAGGTGAAGAAAACTAAATGTTGGCAAATTGGTCCCATCTCCCATTTTTCTTCCAAATTATTCCGTAGAAAAGAGCTGATTAATGCTGCCGATGAAAGTAACTCACGTGCCATTGTAGAGTGGTTGAATGCGCAGAAGCATAAATCGGTCCTCTACATCTCTTTTGGGAGCGTAGT[T/G]AAGCCCAACTCACTGAAATAGCAAAAGCTCTAGAAGCTTCGAGCGTCCCTTTCATTTC	190	T	G
>2500_SgrAI_305E40_NODE_1_L223	TCCTGTCATGCAATCATACGTAAAATTAATCATAAAAATTATTCACTTTTTGTTTTAATTTAAAAATTAATAAAAAAGGAGAAAACAACTTATAAATCGATTTTTCACTTTTATACATTCAAAAGAATGAACATTATTCTAAATATTCTTTGAAAAAA[/-A]ATACAACTCCATCTTCAATTTTGCTCACGCCTCGACTAATCACTAGCAATAAATATCAGATAACTTTCTCTATTCATCAAGAAT	159		-A
>1573_SgrAI_305E40_NODE_1_L243	TGAGGATACTGATTCATCAACGAGGTCTTTCCAACCCTGCAAAACACAAAGAGAAGTGATTTATGAACAGATACAGAAAAATCAGCCACTTGTGGAACTTAGATCACGATAAGTCAAATAATCAAATCAACAACGCCTCAATTGCCAACTAGTTAGACTCCACTGTACG[C/T]TCTACTCATTCCGCTCTATACCAATCTCAGATCATCGTATCAAAAAATCAAATTCAAATTCAAATTTAAATTCGAAAAATCAATCTGTTAACAGGC	170	C	T
>3028_SgrAI_305E40_NODE_1_L213	CATGTCTGGTGCATGAAATTTTCTATCAACAAATTTTTATTTAATGTATAATTATTTAATAGCAAAGCAACGTCATCGATCGTAATTTTTTTAATTTTTAAAAATTGCGACAGACAAGACGACCCCATCCATC[G/C]TAAAATAATTATTTTAAAAAAAATAAATTACGAGAAACAAGACTACCCATCGGTCACTATATTTATTAAAATAATTATAGTTTAAAAAAATTATTTAAA	134	G	C
>3028_SgrAI_305E40_NODE_1_L213	CATGTCTGGTGCATGAAATTTTCTATCAACAAATTTTTATTTAATGTATAATTATTTAATAGCAAAGCAACGTCATCGATCGTAATTTTTTTAATTTTTAAAAATTGCGACAGACAAGACGACCCCATCCATCGCTATATTCATTAAAATAATTATTTTAAAAAAAA[/+A]AAACAAGACTACCCATCGGTCACTATATTTATTAAAATAATTATAGTTTAAAAAAATTATTTAAA	168		+A
>3028_SgrAI_305E40_NODE_1_L213	CATGTCTGGTGCATGAAATTTTCTATCAACAAATTTTTATTTAATGTATAATTATTTAATAGCAAAGCAACGTCATCGATCGTAATTTTTTTAATTTTTAAAAATTGCGACAGACAAGACGACCCCATCCATCGCTATATTCATTAAAATAATTATTTTAAAAAAAATAAATTACGAGAAACAAGAC[T/G]CACTATATTTATTAAAATAATTATAGTTTAAAAAAATTATTTAAA	188	T	G
>855_SgrAI_305E40_NODE_1_L193	TATATTCATTAAAATAATTATTTTAAAAAAAA[/+A]AAACAAGACTACCCATCGGTCACTATATTTATTAAAATAATTATAGTTTAAAAAAATTATTTAAAATATTCAAATAATTTCTCTCATTATTTCCATTTCTTATTCCTAATACCCAAAACCTTTATTTTTTTCCATTTTTCACTCAGCACCTTTTAATCACCATGGCCGCCACTC	33		+A
>855_SgrAI_305E40_NODE_1_L193	TATATTCATTAAAATAATTATTTTAAAAAAAATAAATTACGAGAAACAAGAC[T/G]CACTATATTTATTAAAATAATTATAGTTTAAAAAAATTATTTAAAATATTCAAATAATTTCTCTCATTATTTCCATTTCTTATTCCTAATACCCAAAACCTTTATTTTTTTCCATTTTTCACTCAGCACCTTTTAATCACCATGGCCGCCACTC	53	T	G
>855_SgrAI_305E40_NODE_1_L193	TATATTCATTAAAATAATTATTTTAAAAAAAATAAATTACGAGAAACAAGACTACCCATCGGTCACTATATTTATTAAAATAATTATAGTTTAAAAAAATTATTTAAAATATTCAAATAATTTCTCTCATTATTTCCATTTCTTATTCCTAATACCCAAAACCTTTATTTTT[T/C]ACTCAGCACCTTTTAATCACCATGGCCGCCACTC	173	T	C
>1714_SgrAI_305E40_NODE_1_L251	GAATTATATGAATGTTACACGCGAATTGTATAGTAAAACATATAAACGCTATACAAAAATTGATATATCAAATTATACTAACGTTATGCAACTTATACAGTGAAATGTATAAATATCTCAAATTGTATAGTGAACTTTATATATATTATGCGCGAATTGTATAGCGAAAGCTGAAAAAA[/+A]GGTTAAAGAGAAATATAGCAGAGGTACAAGTGGACAGAAAGGGGAGACTTTTTCCACAGTGCACCGCTCTGTTCGTTAGAAACATGCATTTTCCATTTTCATATACAAATAGACCCACATTTTCACTTGGGACCTTTTCAAACACTTTGCACCAAATATGGACGATTTCCAACAAACTGAAGAGATCCCGTCGACGGCAAGTC	180		+A
>1046_SgrAI_305E40_NODE_1_L227	TCTAAGTTAAACCAAATCATTCTTTTTTAAAGGAGTACTATTAATAGCGAGAAAAAGCAAAGAAGAAACATAATTATACTCGTATATACTCATATATTTATCAATAAAATTATTATATCATCATATTTTATTTGTAATTATTAC[G/A]ATCACTTTAAAATTTAGAGCAACCAGATTGACTTGCTATAAATAGCCTCTAATTAAAATAATTTACAAGCATATTTACTATGGAATTACTCATTCTTGTGCC	145	G	A
>1046_SgrAI_305E40_NODE_1_L227	TCTAAGTTAAACCAAATCATTCTTTTTTAAAGGAGTACTATTAATAGCGAGAAAAAGCAAAGAAGAAACATAATTATACTCGTATATACTCATATATTTATCAATAAAATTATTATATCATCATATTTTATTTGTAATTATTACGATTAATTTTTATCACTT[T/G]GCAACCAGATTGACTTGCTATAAATAGCCTCTAATTAAAATAATTTACAAGCATATTTACTATGGAATTACTCATTCTTGTGCC	163	T	G
>1046_SgrAI_305E40_NODE_1_L227	TCTAAGTTAAACCAAATCATTCTTTTTTAAAGGAGTACTATTAATAGCGAGAAAAAGCAAAGAAGAAACATAATTATACTCGTATATACTCATATATTTATCAATAAAATTATTATATCATCATATTTTATTTGTAATTATTACGATTAATTTTTATCACTTTAAAATTT[A/T]ATTGACTTGCTATAAATAGCCTCTAATTAAAATAATTTACAAGCATATTTACTATGGAATTACTCATTCTTGTGCC	171	A	T
>2547_SgrAI_305E40_NODE_1_L261	CATTGTTGAACCTGAACAAGTTCATAAATTAGCCCCAACTTGTGTGCCTACACTTCTCACAACGCGATCCAATGAAAATTCAGTTTCAGTACAGGAGTTGATCGAAAGTTGTGACCCTTTAGAATTACCAGA[A/T]TTCTTTCGGATACAGCAGCAATACTGTACTCCTCAGGAACTACTGGTGTTAGCAAAGGTGTCGTGTTAACTCACGCGAATTTTATCGTGATTATGAAACTTCTTAGGTACTATGTAGAGGTAACATCGTCTCAGGACGATGTTTTCCT	133	A	T
>1635_SgrAI_305E40_NODE_1_L209	AAGGGTGGCCATAAGTATGTATCATGTTGACTGAAGAGAGGTTTGTGAATCTTACTGCCAATTGGAGTTCCCCCATTTTCTTAACCCCTGATGGGTGTAGAACAAGAAGGGGATAAGAATGAGTGTAAATTCGATGAGATTCTAACGTTGATAATCTTATACGCACCTT[C/A]AGTCTCGTGCTGCTCCTGTCCCTTGCTTCTCAACTCCCAAGTGGCAGGTATCAAAAACA	170	C	A
>518_SgrAI_305E40_NODE_1_L204	TATCTATCTTAATCTAAATAAATTATATATTTATTAACTTATGTCATTTCAACTTTATCAATTCAACCAAATGTACCAACTTACCACCTATAAACTAAGAATTACTTTATTCCATTAGTTCTTTTGACTCAGGGTAACCAAAGGGATGAAATTTGCCGACTTTGAAACCC[G/A]TGTTTTGTTCATAATGACACTTCAAGGATTAATCTGCAATAGGTGTAAACTTT	171	G	A
>518_SgrAI_305E40_NODE_1_L204	TATCTATCTTAATCTAAATAAATTATATATTTATTAACTTATGTCATTTCAACTTTATCAATTCAACCAAATGTACCAACTTACCACCTATAAACTAAGAATTACTTTATTCCATTAGTTCTTTTGACTCAGGGTAACCAAAGGGATGAAATTTGCCGACTTTGAAACCCAGTAAGGACCTTGTTTTGTTCATAATG[C/T]ATTAATCTGCAATAGGTGTAAACTTT	198	C	T
>518_SgrAI_305E40_NODE_1_L204	TATCTATCTTAATCTAAATAAATTATATATTTATTAACTTATGTCATTTCAACTTTATCAATTCAACCAAATGTACCAACTTACCACCTATAAACTAAGAATTACTTTATTCCATTAGTTCTTTTGACTCAGGGTAACCAAAGGGATGAAATTTGCCGACTTTGAAACCCAGTAAGGACCTTGTTTTGTTCATAATGACACTTCAA[G/A]CAATAGGTGTAAACTTT	207	G	A
>518_SgrAI_305E40_NODE_1_L204	TATCTATCTTAATCTAAATAAATTATATATTTATTAACTTATGTCATTTCAACTTTATCAATTCAACCAAATGTACCAACTTACCACCTATAAACTAAGAATTACTTTATTCCATTAGTTCTTTTGACTCAGGGTAACCAAAGGGATGAAATTTGCCGACTTTGAAACCCAGTAAGGACCTTGTTTTGTTCATAATGACACTTCAAG[A/C]AATAGGTGTAAACTTT	208	A	C
>1014_SgrAI_305E40_NODE_1_L214	ATCTATTTAATTTTATCCCAATTTATTTAACTCGTAACCTTTTGAATCCAATCAAATCGCTAAATCTTTTACAATTCTTTTCAATTAAATTAATCTGTGGCTTAATTTTAAAATACTCAATTTCTTGTCAAGAATTAATCTTGTCCATGGATTAATTTTAATCCAATGCCTG[G/T]TATTCCTTGTCATTTGAACACCTTACAGCCCCAATACCCAAATCAAAAGAAATATTGTCTT	173	G	T
>1931_SgrAI_305E40_NODE_1_L125	TATAAAAAAAATTATGACAAAACGACGTCGTTTCGGTCATGCTTTTTATTACAAATCATCTCCCAAATTCGCTGGTCTATTTTCTAA[A/T]ACTTAGTCAGGTTTGAACACGCAACCTGAAAGCGAATTCTGAACCCCCTTCGATCAC	88	A	T
>2741_SgrAI_305E40_NODE_1_L245	TTGTATCCGAAAGCGAAGCAGACTCATAGAAGACCGCAGCAGCAAAATCATCATAGTAAAGAGTCATCTTCTTATTCGGATTTCTCAC[G/A]GGTCCCAATTAGCAGAAATCAACGAATTATTCAGAGTAAGATTCGACACCGAGAACGAGTCGATTCTGAACTCAGGGAGCTTAGGACGGAGTACAAGCCAAAGAATGAAAATTAAGGTACCCAAGAAGACCATAGCACCAATAGCAATACCCATCACACGGCGGAAGAAGGTGGCC	89	G	A
>2741_SgrAI_305E40_NODE_1_L245	TTGTATCCGAAAGCGAAGCAGACTCATAGAAGACCGCAGCAGCAAAATCATCATAGTAAAGAGTCATCTTCTTATTCGGATTTCTCACGGTAAA[C/A]AATTAGCAGAAATCAACGAATTATTCAGAGTAAGATTCGACACCGAGAACGAGTCGATTCTGAACTCAGGGAGCTTAGGACGGAGTACAAGCCAAAGAATGAAAATTAAGGTACCCAAGAAGACCATAGCACCAATAGCAATACCCATCACACGGCGGAAGAAGGTGGCC	95	C	A
>2741_SgrAI_305E40_NODE_1_L245	TTGTATCCGAAAGCGAAGCAGACTCATAGAAGACCGCAGCAGCAAAATCATCATAGTAAAGAGTCATCTTCTTATTCGGATTTCTCACGGTAAACC[G/A]TTAGCAGAAATCAACGAATTATTCAGAGTAAGATTCGACACCGAGAACGAGTCGATTCTGAACTCAGGGAGCTTAGGACGGAGTACAAGCCAAAGAATGAAAATTAAGGTACCCAAGAAGACCATAGCACCAATAGCAATACCCATCACACGGCGGAAGAAGGTGGCC	97	G	A
>1360_SgrAI_305E40_NODE_1_L211	TCTCTCCGTCATGTCAAGATTTTCAAAATCCTCAAACTTCCAAAGCTTAAGTAGTAAATCAGCTGGCATATCTCAGTGCTAATTGAACAAGAAAAAGAATGTCTTTCACATAGCAAAGCAAATTCATGTCACTTCAAACCACTCACAATTAAACAAAACCCATTTTCAAAAAAAAA[/+A]CATCTCCAAAATAAAATAACAAATCAAACCTACTTCAAAAAGAAAAATCACCAC	177		+A
>1337_SgrAI_305E40_NODE_1_L210	AATTACAGCTTATTTACGATTCACAAAACTTTGCTTCAAATAAAACAAAATGCTCAACACTTGCAAAAAGTAGCACACCAAATATGCTTCTCAATCAAACCTTTTAATTATTGGGAGACCCGAC[G/C]TCACCTACGGGTCCCTGCATTTCTTCGCTAACTGGACCTCCATGACCCGGAACAACTCCTGAACTCCTAACTCCATAGTACATTGGCTGATTCATTCCTTCCGGC	125	G	C
>652_SgrAI_305E40_NODE_1_L221	TTATTAATATTTAACATTTTTGAAGGGATAAAATAGTAAATTATTATA[A/G]TTATCGATTTACCCAATAATCCAATAGTAAAATCGAAATCGAATCAATAACTCGATAATTTTTTTGTACAACCATTCAAAATCCGTTAAATCAGTAACTCGATAATAATAAAGCGATAATATTTTTTTTGATTTGCTTTATCGATTGATTCGATTTTCACACAGAAATAATTTGTTAAATTTTTTTAAAAGT	49	A	G
>652_SgrAI_305E40_NODE_1_L221	TTATTAATATTTAACATTTTTGAAGGGATAAAATAGTAAATTATTATAATTTTAATAAGTTATCGATTTACCCAATAATCCAATAGTAAAATCGAAATCGAAT[C/T]TAATTTTTTTGTACAACCATTCAAAATCCGTTAAATCAGTAACTCGATAATAATAAAGCGATAATATTTTTTTTGATTTGCTTTATCGATTGATTCGATTTTCACACAGAAATAATTTGTTAAATTTTTTTAAAAGT	104	C	T
>2420_SgrAI_305E40_NODE_1_L189	TGTAAGCTACAAGAGAAGAAAATATCATCACAGGACACCAAAAATAGAGGCATGATGACAAGAAACAGCAACAAAATTCTGACATA[T/C]CTTCACAGAATTGAACAAATTTACCAAATTTCCCTTTTAACTCTCCCTCGGGTCCCATTCAGCTATACCTTAATATTGTGGCATTTCCTCTTTAACTTACATTTCACTAAAATCAACCCTAT	87	T	C
>1218_SgrAI_305E40_NODE_1_L243	CTCAATATAGTAGGCTATCATTTTATAGCAGATTTTATCTGATCAGATTATTAATTACCAAATAATCATCTTGTAACCGATATGAT[/-T]GATACTCATTATTGGTTTATTACAACAGGGAGGAAGAGGGGAAGGAAATGTAGGGAGGGTAGGTAACGGAACGACGTCGTCCTCCAACAACGACACAATGACTGTTACGGAGCAGCAGGTAGCTAAATTAATGGAGGAAGATATGGGATCCGCCATGCAATATCTCCAAGGAAAAC	87		-T
>984_SgrAI_305E40_NODE_1_L227	TATTAATTCCTTCAAGTCCACCCCTAGGCCCTAGAAATTATGTATTCCTTTTGAGGTTTATACCTCATGCATGAGAG[G/C]CCCTGGCATATTACTTTGCATTTAAGAATTCATTATTGCGATACAATTAAGAATCATTATTACACAAATCCACATAGTTAACATTTTCCAATGGCAAAGTAACAAAGTATCCCATGAAAACATAGTACATTGCGCTAAAACAGTAATAAAATTGCCTTGTCAAGTTTCT	78	G	C
>984_SgrAI_305E40_NODE_1_L227	TATTAATTCCTTCAAGTCCACCCCTAGGCCCTAGAAATTATGTATTCCTTTTGAGGTTTATACCTCATGCATGAGAGGTTGTACCTTCCCCTGGCAT[/+T]TTTAAGAATTCATTATTGCGATACAATTAAGAATCATTATTACACAAATCCACATAGTTAACATTTTCCAATGGCAAAGTAACAAAGTATCCCATGAAAACATAGTACATTGCGCTAAAACAGTAATAAAATTGCCTTGTCAAGTTTCT	98		+T
>984_SgrAI_305E40_NODE_1_L227	TATTAATTCCTTCAAGTCCACCCCTAGGCCCTAGAAATTATGTATTCCTTTTGAGGTTTATACCTCATGCATGAGAGGTTGTACCTTCCCCTGGCATATTACTTTGCATTTAAGAATTCATTATTGCGATACAATTAAGAATCATTATTACACAAAT[C/A]ACATTTTCCAATGGCAAAGTAACAAAGTATCCCATGAAAACATAGTACATTGCGCTAAAACAGTAATAAAATTGCCTTGTCAAGTTTCT	158	C	A
>723_SgrAI_305E40_NODE_3_L132	AAAAAAAAAATAATAAACAGAGCTCC[C/G]CTTCTTCTTCTTCAATTTTGTCCTCTAATTCCTCTTTTACTGAACTTTTTCCTAATGAAAAACTCAAATTGTAATAGCCATGTCCAATATACCAGTTTCTCTTTCTGAAATTTGTCTTACTCTTA	27	C	G
>2531_SgrAI_305E40_NODE_1_L190	TCTACATATTTCGTGTATCCAAATTACTCGAGCTCGAAACAACTCTGTTTTTAAGCTCAGGGACTTTCTTCATGATTTTAGTCCCTAATTACCTCCATAATTACTTGATCTTTCTGCTAATTCTTCCCTCTCCATTTCCAATTTCTTCTCAAATTTCCCATTTTCATCTCCAAACGAACAACTTTTGCT[A/C]TAGCCAAAAAACTTGGATTC	190	A	C
>2106_SgrAI_305E40_NODE_1_L198	CAAACAGTACAAAGAAAAAAGCAAATCCAATTGCTAAAACTTAGCTCACCAAGACCAAATTTAATCTAAAGATGTAC[G/T]GCTGGTATATAGATCTACCATTATAATCAACAAAATCCTGAATTAAATTGACACAAAAACAGTAGTAAAAATTCAGCACAAGAGCATCGAATTGAATTCTAACCTTGCGATAAGTGGTGCCATCATCTTCAACGATCCAA	78	G	T
>2106_SgrAI_305E40_NODE_1_L198	CAAACAGTACAAAGAAAAAAGCAAATCCAATTGCTAAAACTTAGCTCACCAAGACCAAATTTAATCTAAAGATGTACG[/-G]CTGGTATATAGATCTACCATTATAATCAACAAAATCCTGAATTAAATTGACACAAAAACAGTAGTAAAAATTCAGCACAAGAGCATCGAATTGAATTCTAACCTTGCGATAAGTGGTGCCATCATCTTCAACGATCCAA	79		-G
>2106_SgrAI_305E40_NODE_1_L198	CAAACAGTACAAAGAAAAAAGCAAATCCAATTGCTAAAACTTAGCTCACCAAGACCAAATTTAATCTAAAGATGTACGGTTTTTTCTAGCTGGTATATAGATCTACCATTATAATCAACAAAATCCTGAATTAAATTGACACAAAAACAGTAG[T/G]CACAAGAGCATCGAATTGAATTCTAACCTTGCGATAAGTGGTGCCATCATCTTCAACGATCCAA	154	T	G
>2056_SgrAI_305E40_NODE_1_L219	TTTGAGTGTGATATAGTAGAGCATGTTGTGGGTTTGAGCTCAAACTCAGCTCTTATGCCTCTCTTTAACTCTATAAATGCTCTACTGCAGTTCT[C/T]AAACATATCTATATCAATGGATGATTTAAACTGAAACCTTCTTTAGTTTTACTTTCTAATTTTATTTTGTATTATTACTATCCTATTTCGAGGGAGTTGAATAATTTTCTTTCAGCTTAAGTTTTTAAAATTTTCTTAACTACA	95	C	T
>65_SgrAI_305E40_NODE_1_L217	TTTAAACTAACTCTGGTAAAAAATGTTTTAACTTCACCACGGTCAATTTCAACCGCCAAGATGCTGA[/-A]AATTTAACGGTTGAGATCATCTCTGCACAAATTATCCGTTTTGCATTTTCCTATATAAACTCCTCCTAGCAGCATAGATTGAGAGCATATTGTGAAAATCAAAATGGCAAATCCTAAGGTTTTCTTCGACCTTACCATAGGAGGTCAACCGGCCGGCCGTGTGGTAATC	68		-A
>65_SgrAI_305E40_NODE_1_L217	TTTAAACTAACTCTGGTAAAAAATGTTTTAACTTCACCACGGTCAATTTCAACCGCCAAGATGCTGAACACCTGTTA[C/T]TTGAGATCATCTCTGCACAAATTATCCGTTTTGCATTTTCCTATATAAACTCCTCCTAGCAGCATAGATTGAGAGCATATTGTGAAAATCAAAATGGCAAATCCTAAGGTTTTCTTCGACCTTACCATAGGAGGTCAACCGGCCGGCCGTGTGGTAATC	78	C	T
>2006_SgrAI_305E40_NODE_1_L228	ATCTTATCTCCCCTAGCATGTCCACACATCCATCTCAATATCCCCATCTCGCGACTTGCACCGCATAAAAATAAAATATGAATTAAAGTTATTATAAAAATAAAAGATTCAATAA[T/C]TCCTAGATGATTAACACAATTTTACACAAATCAATTATTATATATGATAAAAAAAAATATAAGAATTATGGATCGTCCAAACAAGCTACAAACAGCAGAGCACGCGGTGTGCGTGGCCCCAAATTATAGCGC	116	T	C
>1207_SgrAI_305E40_NODE_1_L226	ACTTTATAGACCACTATGCCACATGCCTGAGTGCTTGACAAGACTTAAAATTCACACAATCACAAGTCTATCTAATGTTCAAATCACTTGAACTCCTACCACAAACTCCT[G/A]AAGAATTGAATGAGGCACTTTCCGTCTAAATAACTATTAGTTCAGTTTCCATGGCAGACTATCAAATTCTCATACGCCAGCCAAAATTTCAAGAAAATAGAGTATAAATTCAACAATAAACCAACAAGATACTTA	111	G	A
>1321_SgrAI_305E40_NODE_1_L219	TTCAACAATATGTAATATGTAAGACGATACATATAAGAATATTCAAGTAATCTGTATAACAAGGACTATCCAGCTCCAGCAATATGTATACAAAAATATACAATATTCAACAAACATTAAATAACACAAATAACAAGCTTAGTAA[G/A]TCAATTAATAGCTGAAAAATATTCACTCATTAGAAAGTAATAAACAGAGAAGAGTTTGAGAGATATCACTTGGAATCGGAGATGGTCTCGCCC	146	G	A
>1321_SgrAI_305E40_NODE_1_L219	TTCAACAATATGTAATATGTAAGACGATACATATAAGAATATTCAAGTAATCTGTATAACAAGGACTATCCAGCTCCAGCAATATGTATACAAAAATATACAATATTCAACAAACATTAAATAACACAAATAACAAGCTTAGTAAGTAGTCAAGAATCAATTA[A/C]ATATTCACTCATTAGAAAGTAATAAACAGAGAAGAGTTTGAGAGATATCACTTGGAATCGGAGATGGTCTCGCCC	164	A	C
>1321_SgrAI_305E40_NODE_1_L219	TTCAACAATATGTAATATGTAAGACGATACATATAAGAATATTCAAGTAATCTGTATAACAAGGACTATCCAGCTCCAGCAATATGTATACAAAAATATACAATATTCAACAAACATTAAATAACACAAATAACAAGCTTAGTAAGTAGTCAAGAATCAATTAATAGCTGAAAAATATTCACTCA[T/G]TAAACAGAGAAGAGTTTGAGAGATATCACTTGGAATCGGAGATGGTCTCGCCC	186	T	G
>1123_SgrAI_305E40_NODE_1_L233	AAAAATAAATGTTAAGGTTATTTTTAGACTCAAAGGTAAAAGAAGGATATTTATGATCATCTTTTTCACAGATTAGGGATATTTATGACTTTTTCCCAAGAAAAACACAAAGGATAAAGGCACAAGGCTGGGTAACAATCAAAACAAATATTATATTCAAACTAACAATATAATTCAATACAATCTATA[C/A]ATTTTGATCATTTTCTCAAATAGAAGGATTATAATGGCTAATTTAAAACTTAATGGGGTAGGT	190	C	A
>1123_SgrAI_305E40_NODE_1_L233	AAAAATAAATGTTAAGGTTATTTTTAGACTCAAAGGTAAAAGAAGGATATTTATGATCATCTTTTTCACAGATTAGGGATATTTATGACTTTTTCCCAAGAAAAACACAAAGGATAAAGGCACAAGGCTGGGTAACAATCAAAACAAATATTATATTCAAACTAACAATATAATTCAATACAATCTATAC[/+TATAG]TTTTGATCATTTTCTCAAATAGAAGGATTATAATGGCTAATTTAAAACTTAATGGGGTAGGT	191		+TATAG
>1794_SgrAI_305E40_NODE_1_L166	AATCTATAATTCTATTATTTAAGTTATTCAAAAGAGTAGCATTGTAAAAACAAAGCAATCTAACTTGAGACTTGAAAGAAGTAGTAAACATCATCTTCCGGTTAAATTATGGCCTCCGAGTTGAAGAAACACCACGCAATACAAAAAAATAATGTAATTCATTCACTTTTTTTTT[/+T]CATTTCGTTC	176		+T
>1890_SgrAI_305E40_NODE_3_L101	CGGTTTCCGATCAACATCG[C/T]CATCTCAAAACGTCCATCAACGGAAAATCCTGAACCGGACGGTCGACAATCATCACCGGAACGCATCCCGCCGCCATCGCTTCCGTCATTGATACAACCGA	20	C	T
>283_SgrAI_305E40_NODE_1_L231	CTAATCCGTAAACCCTTTCAAATGTAAGCATATTATACAGAGCTAAGCATATGATAAAAGCAACATGACTAATATGTCAAGCAACACCAGCAAAACACCATTAATTGCACTTAAACATAGATATAGATACTAATCAATATTGAACTGTTCAAATTTAGAAAGTAGACGACAAGAGCAATACTAACCTCATGGTCACAGTCCACAAGCTG[C/T]GGCTCACCAGCTCTCCAGTCGCCAAAAAGTGAGCTCCTTCC	210	C	T
>1599_SgrAI_305E40_NODE_1_L231	CTGAACTTTAATCATAAACAACAACTCAACTTCCACTATACTCAGTTCCACAACATTTCAAATTGGTAAAACATCAATTTACAATACTACAACAATTAGTATTTCATCAAGAGTATAGAAACCTTTATACCTTCATAAAAAGAGGAGCACAATCAGAACACTTGGGAGGCTTATGAGGGGTAGGTTTAGCCAA[/+TGATA]AAATAGACCCATCTGATGCTATAACATACATGTCCTCCTCCACCATCCTTTCCTTTT	194		+TGATA
>2167_SgrAI_305E40_NODE_1_L221	AGTGGAGAAAAAGGATTTTTTCCGGCTGATTTCAAGTGGGGTTGAGGGGATTTCCGATGAAGTAGGAGATTA[A/G]GGATGGCTTTTTCCGGCGAGGTGTGGGGTTGCCGGTGGCTGCTGGAAACGAGAAAGAAATAAAAAAGAGTCATCTTGCTTGGTGAATTTCGATGAAGGAGGAGATGAAGGGCTCGTTTGGTGTCTATTTTCATTCGTCTTTCGCTGGAGAAAATGGAGGCAAATGGGT	73	A	G
>1129_SgrAI_305E40_NODE_1_L133	TGAATCACTACACTCTCAATGGAAGGCCAACAACATACAAGCTAGACATGATTAAC[A/T]AACCATTAACAAAAGCTTCTTTTGTTCTATGAAGATATGGTACCCAGGCCTTAATCCAAAAAGCTAGTTCATGTCCATATACCGGCAGTCCCCGAC	57	A	T
>34_SgrAI_305E40_NODE_1_L198	GTGCAAGTAAAGGTACTCGTTTTATCATCG[C/T]GTAAGCACTCGGACAAGCTTTCTTAAACAACATCGAATACGACGACGGTTTACACGTCGTCGGATTATTAAACGCGCCGGCACAACAATATTCATCTTTCCCAAAAGCTTCACACGCGCTTTTACACGCGACATTTTCACCTCCCACGCTCATCACTTTCAGCTCCGACGGACACGGGCCGTTCAAA	31	C	T
>3037_SgrAI_305E40_NODE_1_L232	AAGTTTGTCATGCAAATGCTATGTTTGATCGCAACTCCAACTCGATCCAGTTTGCTTCTCTTATGGACCTCCCTCGCAAAACCCCAATCTCCTTAAACCCATTATATATTCAAACTATTTTTTTTTTAGTTTTGATTATCATAAGAGAAGAGCTAGAGATATGAGCATTTGTAATGTT[T/C]GCCTTCTTCTGTCTGGCTCTTCTTCTTGACTAGTGTTGTTATAGCAGAAGAAACTGCTCAACCTCCAATTTCT	179	T	C
>837_SgrAI_305E40_NODE_1_L175	GCAACAACACTAGGATTTTCCTTACCTCCG[C/T]ATCTCCATTGCCACCGCCACCGCCGCCATTACCTCCGGGACCATCATTTCCTCCACCACTAGCTGCAAAAGAAGCTGCGGAGCCAGAAACACTCCGCAAGTCCTTCCGAACCGGGCGCAAATTCGCTGCCGCCAAACTTCTCGACAGACAAACCGATCCGAACC	31	C	T
>1532_SgrAI_305E40_NODE_1_L209	TAGCAGAAAACATTTTTGAATAGAAAATGGGAAAATAAATTATATAATCTTGCATAAAAGAGAAAGATCATAAAATATCGTTTATTCCTCTCT[T/C]GACGAACAGAACCTTATATAATTTTATTATAAAAATTATTTGATTCCCCATTAACAATTTATTCCATTTTTACAAACTATTATAAATACACATGTACGATCTCTTCAATTTCTCAAACTAAGAAAAAACAAACAA	94	T	C
>1352_SgrAI_305E40_NODE_1_L243	TAATTTTACCAAATTACCCTTTGAATATAATAAATACGATGTCTTGAAAAATATAATCGAAAAATGATTATAATTAATATAAGAATAAATTAGGAA[T/C]ATTGTCTCTTGATTTCATAAAGTGGATAAATATTGTTAAATATTTCATAATAGTATATGCACCAAGTAAAATTGGAGAAAGGGAGTATAGTTTTGTACCAATAAACATTATGTGCTCCCATTTTTGTTGTATAAAGTGACACATAATATTTGTTTGGTCAAATCCA	97	T	C
>1352_SgrAI_305E40_NODE_1_L243	TAATTTTACCAAATTACCCTTTGAATATAATAAATACGATGTCTTGAAAAATATAATCGAAAAATGATTATAATTAATATAAGAATAAATTAGGAATTAAGTATAAAATTGTCTCTTGATTTCATAAAGTGGATAAATATTGTTAAATATTTCATAATAGTATATGCACCAAGTAAAATTGGAGAAAGGGAGTATAGTTTTGTACCAATAAACATTATGTGCTCCCATTTTTGTTGTATAAA[G/A]TATTTGTTTGGTCAAATCCA	243	G	A
>831_SgrAI_305E40_NODE_1_L242	ATGGACGAGTAAAATGAAATGAACAGGCTGTTAATTCCCCAAACACTAATTTCAACCGAACGTCAAGCCAATCAATGAGATTGCAGATAATTTTTAAAAGGAGGAGAGAGAAAATAGTCTTACAAGGAAAATAGAGCTTATTGGAAGGATCAAGCTTCAACCGA[/+ATGATA]AAGCAAAGACCTGGCTACTGAAGAAACGGAGCTGGAACTGTTGCTACGAGGAACCGATCCATCATCCAGAGAAGTATTTCCGAGAGATTGATGCTGT	165		+ATGATA
>2894_SgrAI_305E40_NODE_1_L228	TGAATTTTTTTTTAATAATTTACAAACAAAAAAAAAAATTAGCTAAACAGAAGCATCAAATCAATGGTTAATCAAACGGCTACAAACTCTGATTGCATTATAGATCAACGGTTCTTAAATCCTTGCGGAGTCCGCAATGTCAACCCGACCCGGTAGGATCTCTTCAGTCCTCTGGATCTTCAAAGGCATTCTCATTCTCGTTGAAATGGAGACGACAGACTCC[G/A]CGGCGCACTATTTTCCCGGTGTGA	224	G	A
>2773_SgrAI_305E40_NODE_1_L287	AAAAGGTAAGAGGAGGAGAGAATCGAGCTTGAAAATGGAGGCGATTGACAGTGTCGTATTTTGAAGGAAGCGTTGAGGTTGATCTACTGAAAATATTAAGAGTTGGATCTTAAAATATCTAAAATATCCAATAATTTTAATTTATTTTTAAAGAAA[A/C]ATGGAGATGCATGTGCTTATTCTCTCTTCGTAAGAAAAAAAAGTAAAGTAATACTCACTCTTGTAGGCAATAATCAAATAAATCTTTGGGGTTAGAAGCGTCTCTTTCTTCTTTGTTCTCTCTTTTGGAGTATACTTTTTATTATTAAAA	157	A	C
>2773_SgrAI_305E40_NODE_1_L287	AAAAGGTAAGAGGAGGAGAGAATCGAGCTTGAAAATGGAGGCGATTGACAGTGTCGTATTTTGAAGGAAGCGTTGAGGTTGATCTACTGAAAATATTAAGAGTTGGATCTTAAAATATCTAAAATATCCAATAATTTTAATTTATTTTTAAAGAAAAACATATATTGATGGAGATGCATGTGCTTATTC[T/C]GAAAAAAAAGTAAAGTAATACTCACTCTTGTAGGCAATAATCAAATAAATCTTTGGGGTTAGAAGCGTCTCTTTCTTCTTTGTTCTCTCTTTTGGAGTATACTTTTTATTATTAAAA	190	T	C
>2773_SgrAI_305E40_NODE_1_L287	AAAAGGTAAGAGGAGGAGAGAATCGAGCTTGAAAATGGAGGCGATTGACAGTGTCGTATTTTGAAGGAAGCGTTGAGGTTGATCTACTGAAAATATTAAGAGTTGGATCTTAAAATATCTAAAATATCCAATAATTTTAATTTATTTTTAAAGAAAAACATATATTGATGGAGATGCATGTGCTTATTCTCTCTTC[G/C]AAGTAAAGTAATACTCACTCTTGTAGGCAATAATCAAATAAATCTTTGGGGTTAGAAGCGTCTCTTTCTTCTTTGTTCTCTCTTTTGGAGTATACTTTTTATTATTAAAA	197	G	C
>2773_SgrAI_305E40_NODE_1_L287	AAAAGGTAAGAGGAGGAGAGAATCGAGCTTGAAAATGGAGGCGATTGACAGTGTCGTATTTTGAAGGAAGCGTTGAGGTTGATCTACTGAAAATATTAAGAGTTGGATCTTAAAATATCTAAAATATCCAATAATTTTAATTTATTTTTAAAGAAAAACATATATTGATGGAGATGCATGTGCTTATTCTCTCTTCGTAAGAAAAAAA[/-A]ACTCACTCTTGTAGGCAATAATCAAATAAATCTTTGGGGTTAGAAGCGTCTCTTTCTTCTTTGTTCTCTCTTTTGGAGTATACTTTTTATTATTAAAA	209		-A
>194_SgrAI_305E40_NODE_1_L228	CCTTGAAATTTACCTATGCATTCTCCAAATTTGGCCCGAGGAAGCAAGCCATTAGTGGAAACGGTAAGCTCGTCGAACCGCTTCTCGACGGCGGCCCAACCAGCACCACCGTCGG[G/T]AACTTAAGACCTTTAAGAGCATGAGCAGCAGCTGATTTATTCCTATCGAACCTTCCAGTAGGAATTGGGCGCTTATTTAACGAAGCCAATCGCTTGAGCTCTTGCGACACTTGCCGGAATTTGGAAGAAGCA	116	G	T
>11_SgrAI_305E40_NODE_1_L171	TAAAAACTACTCCGAGCTCGATTCTGTCAGTGGAATTGGCCCGAAAGTTATAAGGAGGGACTATTCGACCTGGAGATCCATTCCCACCATCTGGATTGCCACGAATCTCCCCAATACTG[G/T]AGGCCACATTTCAGGCAATTCAGAGGCGATTCTCGCTAAATTCGCCTCATAAGATCTCCCAATTGGCAGGC	120	G	T
>1636_SgrAI_305E40_NODE_1_L233	AATAAAAACTTGTGGAAAATGGACAAAAAGGAAGTGGAGTGAGCCTTGTCCGTAGCCTTTGAAGTTTTATATATATTCTCTTCTATTACTAACGTCTCCTCCAAAGCCACCAACCAACTACTTTGTGAAGCCATTTTCTTCAAC[A/G]GCTTTCTTCGCCCTTCGGCGGACTTTCCTATAAACCCTTTGCTCCATTTATATAAATCCCAATAAACCATTTGCTCGGAAAAATACTCTTTCTCTTTCTGCATTTTAC	145	A	G
>1636_SgrAI_305E40_NODE_1_L233	AATAAAAACTTGTGGAAAATGGACAAAAAGGAAGTGGAGTGAGCCTTGTCCGTAGCCTTTGAAGTTTTATATATATTCTCTTCTATTACTAACGTCTCCTCCAAAGCCACCAACCAACTACTTTGTGAAGCCATTTTCTTCAACACCAAACTCTTGCTTTCTTCGCCCTTCGGCGGACTTTCCTATAAACCCTTTGCTCCATTTATATAAATCCC[A/C]TGCTCGGAAAAATACTCTTTCTCTTTCTGCATTTTAC	216	A	C
>2246_SgrAI_305E40_NODE_1_L247	CCTATAGGGTTCGATCTTTTTAGATGGAATTTTATCGTAAATAGTCTGTTTATCTCTATGTGATTAGTAATAATATTTATGTATATTCTACTCT[C/T]ACTTGAGGGATTTCACTAGTATGTCGTGATCGTTGTTACTCTTTAAATATGAAAAATTTATTACTTTTAGAAATAATTTATTAAAATTTAAATGATATAATTTCAAACAAAACAAGTAAAGGGATGGACAAGTAGAAGTTACCACATGGAGTGTAACTTTTTTTTTTAAAAA	95	C	T
>2246_SgrAI_305E40_NODE_1_L247	CCTATAGGGTTCGATCTTTTTAGATGGAATTTTATCGTAAATAGTCTGTTTATCTCTATGTGATTAGTAATAATATTTATGTATATTCTACTCTCCTCATAT[C/T]GATTTCACTAGTATGTCGTGATCGTTGTTACTCTTTAAATATGAAAAATTTATTACTTTTAGAAATAATTTATTAAAATTTAAATGATATAATTTCAAACAAAACAAGTAAAGGGATGGACAAGTAGAAGTTACCACATGGAGTGTAACTTTTTTTTTTAAAAA	103	C	T
>2246_SgrAI_305E40_NODE_1_L247	CCTATAGGGTTCGATCTTTTTAGATGGAATTTTATCGTAAATAGTCTGTTTATCTCTATGTGATTAGTAATAATATTTATGTATATTCTACTCTCCTCATATC[T/C]ATTTCACTAGTATGTCGTGATCGTTGTTACTCTTTAAATATGAAAAATTTATTACTTTTAGAAATAATTTATTAAAATTTAAATGATATAATTTCAAACAAAACAAGTAAAGGGATGGACAAGTAGAAGTTACCACATGGAGTGTAACTTTTTTTTTTAAAAA	104	T	C
>761_SgrAI_305E40_NODE_1_L179	TTTGCTTCTCTATTTTCTTCTTTTTTTTTTTGGATTTTTGAAAATTATTACAGCAAAGGATAGTTCTAGATTTTCTTATTACAGACACA[/+G]AACGGAAAAAGGGAAAAAAGGGTTTCCGATCTATATCTGAAACTCCGGTACTTCTCTATAATTTTTATATATTTATATTTTGTACTACTAAATTTTTTTAAGTTAGGAA	90		+G
>761_SgrAI_305E40_NODE_1_L179	TTTGCTTCTCTATTTTCTTCTTTTTTTTTTTGGATTTTTGAAAATTATTACAGCAAAGGATAGTTCTAGATTTTCTTATTACAGACACAAGACAACGGAGAACGG[A/C]AAAGGGTTTCCGATCTATATCTGAAACTCCGGTACTTCTCTATAATTTTTATATATTTATATTTTGTACTACTAAATTTTTTTAAGTTAGGAA	106	A	C
>2822_SgrAI_305E40_NODE_1_L197	GTCTATTGCTTCCGAAGCGGCTCGGCAGAGTTTGAAGAAGAAAGGCATGCATATCGCTCCATGGCGTAAAGCCGAGTACATAAAAGCCAAATGGCTTAGCCCACACACCCGAACCACCGTCCC[G/A]CGGCAGATACAGCTGAGAAATCTGCAACTGCAACTGTAACCGGCGCCGAAGCTGAACCTGAAGCCGAAGCTGAGAGCGAGGTCAAGGAGGAGC	124	G	A
>2669_SgrAI_305E40_NODE_1_L278	ACAGTCTCGTTTTTCTTATCTTGTCAGCTACAGGGATCACCTCTAACTTCTCTCGAATTGTGTCATTCCTAATTTTATCACTCCTAGTCCACACAAT[T/C]ATCATTTCCAAAAAAATTTATCATATTAATGTGATAAAAAAATTATTTTAAAAGTATTCGTGAAAATTTATAGCACTTGACTCCTAAAAATAAAATCGTGACAAATAAAAAAAGAAGAGGAGATATTTTTTTAGTTTATTTATCTTTTACGTATTTGTCTTGACTTATACATTTTCTAAAACCTTCTAGAATGTTGACCA	98	T	C
>2166_SgrAI_305E40_NODE_1_L293	TCCTCCTCATCAGCATCACTCTCTTCCTCATCCACATCTACGACTCCTTCACTCTCACCCCTATGGCCATTGGTCATCCTAAATGGATGATCCTCTCCATCAACTTCCCCGCTCCCTGGATCATCCTCTTCATCCTCCTCTTCGTCCTCTTCCTCCTCATCATCCGATTCAGGCCTCTCATTACCCTCTGCGTCCATCTTATCCAAATATTTCAATGACATAATCAAACCAAAAACCCTAGATCGATAATC[C/T]TCACAGGACACTCATATAGATCAAGCGACACAAGCCTGAGTTCAGCCAAAGGCCGAAGATC	252	C	T
>816_SgrAI_305E40_NODE_1_L215	CAAAATCGCGCGTAAAATCAAGCGTTTGAACTACAAGTGGCCTGAATTCTCATGTGACTTGAGATATGTAAGAAACCCAAAACCAGGGCCCGGCCATAATTCCTAAAGTCTATACCAGAGCTTTTCAAAAGATGTGGTCGGCTAAAAATTAGGTTTGTCAAGTTTCTTTG[T/C]TTTCATCGATCATGTCCAAAGAAAGGGACAGTTGTTGACACCGAATTTTTACCCTTCACATCGT	171	T	C
>2781_SgrAI_305E40_NODE_1_L235	AAACTAATTAAGGAAATTGAGAAATCAAGATGCCCAATCAAATATTTATATAAATCACAAGATTTGGGGTGCTTAATTAGCAGAAAATAAGAATGCAATTAAGG[C/A]ATTAGCAGGGAAGGAAGAATCACATTAATCAAGAATTGAGTGTCCTAACAAAAATTAGTAAGCCAATTAGGCAAAACACAGGAATTTAATATAGAATGTTTCCTGGCTATCTTCCGTCCATGAACAGAATCATATAACACAGGACATTAA	105	C	A
>1589_SgrAI_305E40_NODE_1_L219	CATTCATTTAAAATAAATCAATTAGTAAATCTCATCTCCCCTTTATCATACCATAATTAAAGAGATTACATATCTACATAAGGAGTATGAATCTTTGCTCTATTTTTAGTTTAAATACAGCTCAAACGCAAATG[T/C]GTTAAAGCATACTTCTATGACCAAAAAAACATAACAATAATTACGACTATAAACGAGTGATTAACCATTCAAACATGAAAAAATTAACTA	135	T	C
>1589_SgrAI_305E40_NODE_1_L219	CATTCATTTAAAATAAATCAATTAGTAAATCTCATCTCCCCTTTATCATACCATAATTAAAGAGATTACATATCTACATAAGGAGTATGAATCTTTGCTCTATTTTTAGTTTAAATACAGCTCAAACGCAAATGTGTTACCTCGTGTTAAAGCATA[C/T]AAAAAAACATAACAATAATTACGACTATAAACGAGTGATTAACCATTCAAACATGAAAAAATTAACTA	157	C	T
>881_SgrAI_305E40_NODE_1_L265	TATAAAACAGATAATGTCAACACATGATATAGAGACACGACTATCCCTATTTATAGTATCCTTTTTGTCCAAAATAGCTATCTATTATTAACTTGACACAAAGATCAATAAATGATAAAGGATAATTTTATCAAATCACCTTTTCAAAATAATATTTTTAAAAATATCGTAATAAAAAATGATGATAATTGATAATAAAAATAAATTAATAATTAAGTATAAAAATATTTATTAATTACATAAGTATTCTTTTCCAAAATAATAT[A/G]GGACATGTGTTCATATAAA	266	A	G
>3243_SgrAI_305E40_NODE_1_L282	AGCCAAAGCACATGACAAATAATGTATATATAAGGTAAATATGTAGCAGTAATCAAGAACTCACGCACAAATATATAACAGGAACAAGTATAAGTACAATCAAGAACTCAGCAGAGGATTACTATTCTACAGAATTGAAAAGTTTTGCATTATATCTTTGAGTAAAAGAAGAAGATAAGTACAAAAGCATGACAATCAATATAAGATACACAGATTATAACAGTAGTTGAATAAGAACAGTAAA[C/A]AAATTCAGTAGCACCAGCAAAGTGTAGTGATAATGATACAACACAAAGTGGAAGGAT	245	C	A
>2787_SgrAI_305E40_NODE_1_L218	TTAAGCAATCTATGTCGAATTTGATTTAAAAAAAATTAGATGACTTGACTTGTAAAGTCCGCGTAAGAAAGCAGTCAAAATGAAAGATTATAATTCAACC[A/C]GCATTGAGGGCGTTTTGGACATTTTGCAAGGCAGGCAATAGTTTGGGAATAAGGTTCTGATCTCCTGAAGTCACGACTTCATTACCGACATTCACCACAATTATTTTACTCGCCGGATAATACGCCAAAATATTGGA	101	A	C
>3094_SgrAI_305E40_NODE_3_L157	CCAACAACCTATTATTGAACAAACAAAGAGGAAAAAAAAACTCAGTTGTCCAATTCAGAATAACCATTAA[T/C]AAAGGATGAATTGAAAGAATACAAAAAGGAAAATTTATCAGTACTTTTGGGCCTGAGAATCAGTATTGTAACGGTTCCTGCATGATACAGATAATTTTCATTAACC	71	T	C
>3094_SgrAI_305E40_NODE_3_L157	CCAACAACCTATTATTGAACAAACAAAGAGGAAAAAAAAACTCAGTTGTCCAATTCAGAATAACCATTAATCAAAAGCATCAAAGGATGAATTGAAAGAATACAAAAAGGAAAATTTATCAGTACTTTTGGGCCTGAGAATCAGTATTGTAACGGT[T/G]ACAGATAATTTTCATTAACC	157	T	G
>2664_SgrAI_305E40_NODE_1_L216	ATATTGTGTATGCTAGCTTTTCAAGTGTAGGTTGTAATTTTGGAGGATTAGATGGTGTGATT[G/A]GTTTATTATTCTCTACCTTGTGTTTAGGATTTATTTGCTGGGTACCGCATTGTTCAATACTTGCCCTTGTTTCTACACTTTGTGTATAAGTTGTGAGCCCAATTCCACTTGACGTTCCTTTCATACTTTGGACCGAGCATCTAGAGCGCTTGAGAGGTAGCAACTTGTATATT	63	G	A
>2664_SgrAI_305E40_NODE_1_L216	ATATTGTGTATGCTAGCTTTTCAAGTGTAGGTTGTAATTTTGGAGGATTAGATGGTGTGATTGGAGTACTTGTGTT[T/C]ACCTTGTGTTTAGGATTTATTTGCTGGGTACCGCATTGTTCAATACTTGCCCTTGTTTCTACACTTTGTGTATAAGTTGTGAGCCCAATTCCACTTGACGTTCCTTTCATACTTTGGACCGAGCATCTAGAGCGCTTGAGAGGTAGCAACTTGTATATT	77	T	C
>2664_SgrAI_305E40_NODE_1_L216	ATATTGTGTATGCTAGCTTTTCAAGTGTAGGTTGTAATTTTGGAGGATTAGATGGTGTGATTGGAGTACTTGTGTTTATTATTCTCTA[C/T]GGATTTATTTGCTGGGTACCGCATTGTTCAATACTTGCCCTTGTTTCTACACTTTGTGTATAAGTTGTGAGCCCAATTCCACTTGACGTTCCTTTCATACTTTGGACCGAGCATCTAGAGCGCTTGAGAGGTAGCAACTTGTATATT	89	C	T
>2664_SgrAI_305E40_NODE_1_L216	ATATTGTGTATGCTAGCTTTTCAAGTGTAGGTTGTAATTTTGGAGGATTAGATGGTGTGATTGGAGTACTTGTGTTTATTATTCTCTACCTTGTGTTTAGGATTTATTTGCTGGGTACCGCATTGTTCA[A/T]TGTTTCTACACTTTGTGTATAAGTTGTGAGCCCAATTCCACTTGACGTTCCTTTCATACTTTGGACCGAGCATCTAGAGCGCTTGAGAGGTAGCAACTTGTATATT	130	A	T
>2378_SgrAI_305E40_NODE_1_L234	ATTTTGGCTCAACACTTCAAAAAATTCTTACTTTTTATGTTGATATTTTAAAATTATTTTTAGCAATTTTAGATTAATTTTTGCTTTTATTCTTGTAAAATTAGAATTTTAATTA[G/C]AATTTTAACACAGTGTAATAATTCTTTTTTTTCTTTTTTGTTCAGATATAATTATGTGCATATGTCCAATTGGCCCACACCTTGAACCCATTAACTTTCTAACCTACTAGGTTTTGACATGAAATGTGTATATAATTA	116	G	C
>2378_SgrAI_305E40_NODE_1_L234	ATTTTGGCTCAACACTTCAAAAAATTCTTACTTTTTATGTTGATATTTTAAAATTATTTTTAGCAATTTTAGATTAATTTTTGCTTTTATTCTTGTAAAATTAGAATTTTAATTAGTTCAATTTTAAATTTTAACACA[G/A]CTTTTTTTTCTTTTTTGTTCAGATATAATTATGTGCATATGTCCAATTGGCCCACACCTTGAACCCATTAACTTTCTAACCTACTAGGTTTTGACATGAAATGTGTATATAATTA	139	G	A
>2378_SgrAI_305E40_NODE_1_L234	ATTTTGGCTCAACACTTCAAAAAATTCTTACTTTTTATGTTGATATTTTAAAATTATTTTTAGCAATTTTAGATTAATTTTTGCTTTTATTCTTGTAAAATTAGAATTTTAATTAGTTCAATTTTAAATTTTAACACAGTGTAATAATTCTTTTTTT[/-T]CAGATATAATTATGTGCATATGTCCAATTGGCCCACACCTTGAACCCATTAACTTTCTAACCTACTAGGTTTTGACATGAAATGTGTATATAATTA	158		-T
>2378_SgrAI_305E40_NODE_1_L234	ATTTTGGCTCAACACTTCAAAAAATTCTTACTTTTTATGTTGATATTTTAAAATTATTTTTAGCAATTTTAGATTAATTTTTGCTTTTATTCTTGTAAAATTAGAATTTTAATTAGTTCAATTTTAAATTTTAACACAGTGTAATAATTCTTTTTTTTCTTT[T/C]ATAATTATGTGCATATGTCCAATTGGCCCACACCTTGAACCCATTAACTTTCTAACCTACTAGGTTTTGACATGAAATGTGTATATAATTA	163	T	C
>2378_SgrAI_305E40_NODE_1_L234	ATTTTGGCTCAACACTTCAAAAAATTCTTACTTTTTATGTTGATATTTTAAAATTATTTTTAGCAATTTTAGATTAATTTTTGCTTTTATTCTTGTAAAATTAGAATTTTAATTAGTTCAATTTTAAATTTTAACACAGTGTAATAATTCTTTTTTTTCTTTTTTGTTCAGATATAATTATGTGCATATGTCCAATTGGCCCACACCTTG[A/G]TTTCTAACCTACTAGGTTTTGACATGAAATGTGTATATAATTA	211	A	G
>3093_SgrAI_305E40_NODE_1_L246	TGCTCATATTGAAATAAAATACTATGATTATTGCGATACTTTTTTTGTCTAAATTATTATTTTTCGATGAAAATTTTATTATCTACACCAATTTTTTTTTAATAATCTTCCTTTTTTTTTTAAAAAAAAATTCTGTGTAAAATTAAATTGCACAAATAAATTTAAACATAAATAAATTGAAGAAAAGAGGAGGATTACTCGAGAGTTGAGAGTACATTAGGTCGGCGGG[T/G]ATTTTTTGGGAAAGGCAAACTTAAGATATGCCAGTT	230	T	G
>409_SgrAI_305E40_NODE_1_L132	GGATTACTATTTTTATGTTATAATGCAAAAGAATCTTTCTGAGGTGACTCTAGCACCAAAAAATTTTAAAATTGGCTAAGAATTTAATTTCT[G/C]TGACCTTTGTAATAAAACTTAAAAACCATAAAACAGGGCGGTGAAGGAACTAAAGGAAC	93	G	C
>2178_SgrAI_305E40_NODE_1_L269	TAAATGAATTTTACACGCGTTGACAGTTTGTTTTGATGTTTACATAGAACCTTAGAGCAATTCTTGATAGAGGCCACAAGTTGCCTTTTCCTGATGGTATTCTTATCAATGGTCGTGGATCTAATGACGCTTCTTTCACAGTTGATCAAGGTAAAGAAGATCCAGAAGTCGTATTTCTTCTTGTATAACAGAGCTAACAATGAGTATCTCTATGTATGAGTACAGGAAAAACGTATAGACTGAGGAT[A/G]GATTGGAAAATTCACTCAACTTTCGGATTGAAGGACAGAAC	248	A	G
>1341_SgrAI_305E40_NODE_1_L239	GACTTTATACCAAGGTTTTTTTTTTTTTTTTGATTTTCGATCAGGTGTTCAGTACCCACATTGGAGCCCGACTAAATTTGGATTCGCATCGGAACACATTAGGGAGTAAGCGTTTTCTAAAAAA[/+TGATAC]ACTCAAAGAAACTCGAACCTAAGACCTGATTAAGGATGAAGAAAAATTTACCACTCCACCACAACCCTCGTTGCTATATGCGAAGGTTCAAGTTATAATAAATGAGTACTAATTAGTCAAGCTATAAATAAAAC	125		+TGATAC
>2720_SgrAI_305E40_NODE_1_L232	CTCTCTGCCTTTGCTTCTCAGCCTTCATAGAGAAGGTATCTAGCGGCACACCTCGAGTAACATCTCGTTCAATTTTTTTCCGCCAGACGAAATTTTCGTTGAGATTCGAATCTCCAAATGGATTTGAATCATTTGAGTAACCAGAAACATTCTGCGTTTTCAACTTCTTCGCTACTTTCGCTGCCTTCTTCTGTGCTTTCTTAGCCA[T/C]ATTTCTTCATCAGTAATTTTCTCCTTTTTCTTCTTTCGCTCGTC	208	T	C
>1119_SgrAI_305E40_NODE_1_L229	TGAGCAATTTCATTAGTTTTTGCATATATTTTCCACTTTACATGGGTTCAAAATCCACGTGTCAAAATTCTACACCCATGCAAAAGAGCCCACAAAAATTGAGGGAGAAAAAAAAAATCGTACGTTACCTACAAATAGCAATAAAAAGCAAACTTCTGCAAAACGTTTCAGAAAAATTTAAAAAAAA[/+A]ATTAATTTTTCAAAAATTTCCGACGTTCCGACTCACCGAGTTATTCTCGAGCTAACTCGGT	188		+A
>3109_SgrAI_305E40_NODE_1_L222	TCTGAAAAAAATGTATAATTCTATCAAACTCTTGTGATAAATCAATACTGATGTGAAGATAATTTCTATATAAATGTTTACAGGTGATACACCCATTTCAATATAGTATTAGACCATGGAGAATCTTA[G/A]AGGTTTTTGAACAAATGGTAGTGAAACAAGGAAATAATTGAATGAAGGAAAGAAGGTACTGACTGCTCCATTGCTTTGAGCCATACAGGTTCAGCCTTGGCTAAACCTTTTAC	129	G	A
>3109_SgrAI_305E40_NODE_1_L222	TCTGAAAAAAATGTATAATTCTATCAAACTCTTGTGATAAATCAATACTGATGTGAAGATAATTTCTATATAAATGTTTACAGGTGATACACCCATTTCAATATAGTATTAGACCATGGAGAATCTTAGATCCAAGACTAGGTTTTTGAACAAATGGTAGTGAAACAAGGAAATAA[T/C]AAAGAAGGTACTGACTGCTCCATTGCTTTGAGCCATACAGGTTCAGCCTTGGCTAAACCTTTTAC	177	T	C
>1434_SgrAI_305E40_NODE_1_L214	TATAATCAATAGATATAGATAAATTATCCTTCAGTAATCCAAAAATTAAGAGATAAACAAACATTTCTAGCAAACAAGTAGTACCTGTTTAAAGCCGTTCTTAGCATCGTCATTAACTACCGCAGAATACCGATCTTCCATATCTCCTCTTTTTTTCCCTCTTTTACAAAACACAGAGTATCCTTCTCCTTCAACTTCCACTTCATTCACCCTACTCTCTTCCCTCGGCGTCTCACAAAC[/+GTCT]	241		+GTCT
>1628_SgrAI_305E40_NODE_1_L233	AAAATTGTTATTATATGACCAGGAGGTCACGAGTTCAAGTCTTGAAAATAGCATATAATAGACTCTTGTAGTCGAGTAATTCCTCAAACCCTATGCATATAAAGAGCTTTAGTGCAATAGAAGGCCACAAGAGA[T/C]CTTAGAAAGAGCCTCCAATAGACCCTTGATGTCGGCCCTTCCTTGGACCCACCCTACGCATAGCAAAAATTTTAGTAATTCTTATGATCGAATCATTTTTTAGACTCTAAGCGAGATT	135	T	C
>1967_SgrAI_305E40_NODE_1_L225	TTAACATAAAAT[G/C]CTCAATAATTACTAACTTAGAATTTTTTTTAAAATATATTAAAAAATCTATTAATACCACATAAATTCAGACCAAAAAATAATTTATATCAAGCTTTCATAATTAGTGATTTTAGAAAAAAGCTCAACCGGACACGTAGCATGTGTTGCATGCAGATAAATACCCCGGCGATGATAAATGAAAGCAACAAATAATTAAAAGCTTACGCATTAACCATTATACTGTTTAAATA	13	G	C
>1677_SgrAI_305E40_NODE_1_L228	CATATTTCTCTTGCTCGACTAACCCAAAACTGCGCAGGAGTCAGAAAGTTGGGATG[G/T]TACAATACCTCTGAAGTATCTTTCATCTTTGCTCTGCACGTAAATCTCACAGGTATAACTACAAAATCAACCAATTGAAGTGTGTTCTACTTCTTCAATAACCAACTGATGCCTTAGGTTTCATTTTTTGGGGAACTTAAATTTTTAAACTAAAATCTTCTTACAAAAATGTAAACAGATCTTGATAAATA	57	G	T
>44_SgrAI_305E40_NODE_1_L134	TCACTCTTAAATTTCATTTTAAATAATTTTTTTTCCTTCAACTTAAATATTGCTGAAAAATGGAGAAATATTCAGGAGCGCTCCACGCCCTGTTACCAACTCCGGTGTCCTCGCCGGCCTTCACTGATTTATAAAATAATAATAATAATAATAATAATAAT[T/A]	162	T	A
>1955_SgrAI_305E40_NODE_1_L282	ATTTGGCAAAAGTTAATTCAAGTGAGAGTGAGGGTAAGAACATTTGGCCACATAAAGAATTACCCCCAATTCCAAAATTGAAAATCTTTCCCCCTAAGTCACTCAATCTCATGCAGACAGCACATTACACAAAGACAG[A/C]GGAATGCAATAACACTAAAAGAAGAACAATCTCGCTAAATAAAAGAAGCAACTTTTCAGCTAAACTCATAAAAGAACACACTACACAATGACTTGCAAGATTCACTAAATAAAATAAAGGGCAAACACATTTAGTAAGCACAAGAAGACGGGTCAAAGTAAAC	139	A	C
>672_SgrAI_305E40_NODE_1_L240	CCCCACCTTCTCATCAAATTAATGAATTCCTTAGTCTTTGGCTTCTCAAACTTATCATCAAATTCTTCCACAACAATGGCATTCTCCGTAGCACTCGAAAGCGCCGTAGAAATGGC[C/G]CCTTTTTGTTGATTTTAACTGACCAATCCTTAGGTTTCGGCCCAAACACAACCCCACCACCGGGCCGTAAAGGAGTTCGGTTCGACCCACGTCGAGCTCGACCCGTTTTCTTTTGTGGGTACGGTTTGATACCACCACCCCGT	117	C	G
>2295_SgrAI_305E40_NODE_1_L242	TTTAATATATTTTTTATTTAATTTTTTTAAAATAATATTTTTTAAAATTTCGTGTCAAGTCAAAATTAATTTACCTGCAGGAAGACAAGAGGTGAAAATCCCAAATCAGG[A/G]GAACATAAACAAGCTCCTCATCATCATGATCATTCATAGTCAACAACCACTCATCAATTGTTTTATTTTTACATTTTGCTTCAACAATCCTAACACCACTGTCATTACACTTTATGAACGGCCGGCCACCGCCGCCACCATCGGACCGCCT	111	A	G
>785_SgrAI_305E40_NODE_1_L127	C[A/C]TTATCCGCCGGGATTGAAACTTTACCCATACTTTGAGATCCGAAAACATCATCATCTTTAACGCGAAATTCCAAGTAGTCGATAGGGTGTGCTAAAGGGATACGAAAATGTTCATCCCAAACAGGGTTTTGGGAATTGGGTATAA	2	A	C
>86_SgrAI_305E40_NODE_1_L266	TTTGAATAATTTAAATATTTTAAATATTAATTTTTTTTAAAATTTAATTAATTTGATTTCGAAAAAATATTTCCTAGAACTTTCTAGTTCAAT[T/C]CCTCCTCATGTTCCATGTGATTGCCAATTAATTTGTCTTTGTTAGATCTGCAGTCGGCTCGACATCCCTCTTGTAATTTTTTTTTTAAGAGAGTAACGTGGTTAATTTGATCACTATTGCCCATGCTTTTCCAACCTCTACTTTTTTCACAAAAAAGTACACGTTGACCCATCAAAAAATCACAGCAAACGT	94	T	C
>86_SgrAI_305E40_NODE_1_L266	TTTGAATAATTTAAATATTTTAAATATTAATTTTTTTTAAAATTTAATTAATTTGATTTCGAAAAAATATTTCCTAGAACTTTCTAGTTCAATTATTTCTGATTCCTCCTCATGTTCCATGTGATTGCCAATTAATTTGTCTTTGTTAGATCTGCAGTCGGCTCGACATCCCTCTTGTAATTTTTTTTTTAAGAGAGTAACGTGGTTAA[T/A]TTGCCCATGCTTTTCCAACCTCTACTTTTTTCACAAAAAAGTACACGTTGACCCATCAAAAAATCACAGCAAACGT	210	T	A
>86_SgrAI_305E40_NODE_1_L266	TTTGAATAATTTAAATATTTTAAATATTAATTTTTTTTAAAATTTAATTAATTTGATTTCGAAAAAATATTTCCTAGAACTTTCTAGTTCAATTATTTCTGATTCCTCCTCATGTTCCATGTGATTGCCAATTAATTTGTCTTTGTTAGATCTGCAGTCGGCTCGACATCCCTCTTGTAATTTTTTTTTTAAGAGAGTAACGTGGTTAATTTGATCACTATTG[C/T]CCAACCTCTACTTTTTTCACAAAAAAGTACACGTTGACCCATCAAAAAATCACAGCAAACGT	224	C	T
>230_SgrAI_305E40_NODE_1_L214	CAACCTTCGTGTTGCTGTGGTTGGCGGTGGTCCTGCTGGTGGCGCCGCCGCTGAGACACTC[G/A]CATTGAAACCTTCTTAATCGAACGAAAGATGGACAACTGCAAACCCTGCGGTGGTGCAATTCCACTCTGTATGGTGGGCGAATTCGATCTCCCTCTCGATATCATTGACCGGAAAGTTACAAAGATGAAAATGATTTCCCCATCCAACGTCGCCGTCGATATCGGACAGACT	62	G	A
>676_SgrAI_305E40_NODE_1_L210	ATTGTCCTTTTCAAAACATGCCTCCATTGCCTAATTCCTCCACCATCGTCGCCAATCACCATAGTACTAATTCCTGGGTCGACGATTTCCTAGATTTCTCGTCGGCCCGGAGGAATTCTCACCGGAGATCGGTTAGCGATCCGATTGCGTTTGTCGAGGCTCCGTTTCTCCAGCTT[G/T]TAACGGATTCGATAAATTGGATGATGAACAACTTACTACTATGTTTTCCGATA	177	G	T
>343_SgrAI_305E40_NODE_1_L225	GAAAACTAAAAGATGGCGCATAATTGGGCCCTAAGAATTAGAACTAAATTAGTGGGACTTTATTATTTGAAAAATTACTTAAGTAGATCTATTTTAATTAATAATTA[T/C]GATACCTTTTATTTATTATCATTTTATAGCAATATATAATGATAAATCTGCACTTATATTAAAAGTACATCATGCATTTAATATAAATATATTATAACTATTTAATATAAATAATAAATATTTTCTTAATC	108	T	C
>1059_SgrAI_305E40_NODE_1_L231	ATGACTCTGTTTAGCTTCCCGGAAATTGTGTCGAAAAACAGCAAGAAGTCGCCGGAAAAAGTGTTTCGTCTGCTGGATATGTACACTTCCATTGTCGAGCACCGGCCGGAAATTGAAACTACATTTTCCTTCGATTCAGAAACCGTCATTCGATCTCAAGCATTGACGTCACTCGTCAAGCTGGGA[A/G]GACGGCATTGGCTGAGTTTGAAACTGCTCTTCAAAAGGAATCCTCAAAGACGACGATTGCCGGC	187	A	G
>2224_SgrAI_305E40_NODE_1_L201	AGTGAAAAAGGGGATAAAATTCACAAATAGTATTTTTTTCGTCTCAATTTATATAATTATAATATGTATTTGGAATAATTTTTTAACGAAAAATGTTTCATAAAAATCGAGATGAAAAAGGTAGTTATTAACTTCTATAATTGAGAAAGTATCGCGCATTCAGGCATAATAGATGTAGACAGTCTAGCTTAACAAAAATATGAAT[/+T]TAGCTGGAACTCATC	206		+T
>379_SgrAI_305E40_NODE_1_L275	TTGAGACGGAAAAGGTAATTAAAGCAATGCAAAATTAGGCATTCCGTCTAAAATAATCTGGCTAGTTCGGCAACATAAAGAACGGCGTCGTTTTACTCAGTTCCATTCAGAATCCAACTTTTTTTATAAAAATAAATAAA[A/G]TTCGGAAGGTACTCTAATGGCGATTGCGAGGACTGTATCCTTCAAAGCTCTCGTTCATGGAGTTTCACCATCGGCTCCGTTCTCGCGGTTCCTCCTCCTCCGTCCTCGAACTTTATCCTCCGCCGTGCGAGGTTATTCCGCCGCCACTTCGCCC	141	A	G
>379_SgrAI_305E40_NODE_1_L275	TTGAGACGGAAAAGGTAATTAAAGCAATGCAAAATTAGGCATTCCGTCTAAAATAATCTGGCTAGTTCGGCAACATAAAGAACGGCGTCGTTTTACTCAGTTCCATTCAGAATCCAACTTTTTTTATAAAAATAAATAAAAAATAGCTCATTTCGGAAGGTACT[C/G]TGCGAGGACTGTATCCTTCAAAGCTCTCGTTCATGGAGTTTCACCATCGGCTCCGTTCTCGCGGTTCCTCCTCCTCCGTCCTCGAACTTTATCCTCCGCCGTGCGAGGTTATTCCGCCGCCACTTCGCCC	165	C	G
>379_SgrAI_305E40_NODE_1_L275	TTGAGACGGAAAAGGTAATTAAAGCAATGCAAAATTAGGCATTCCGTCTAAAATAATCTGGCTAGTTCGGCAACATAAAGAACGGCGTCGTTTTACTCAGTTCCATTCAGAATCCAACTTTTTTTATAAAAATAAATAAAAAATAGCTCATTTCGGAAGGTACTCTAATGGCGATTGCGAGGACTGTATCCTTCAAAGCTCTCGTTCATGGAGTTTCACCATCGGCTCCGTTCTCGCGGTTCCTCCTCCTCCGTCCT[C/A]CTCCGCCGTGCGAGGTTATTCCGCCGCCACTTCGCCC	258	C	A
>2271_SgrAI_305E40_NODE_1_L224	AACAAAAATTATTTTTTGCTATTATCAAAATTTGTTC[G/A]TGACAAGACTGGTGAAACACATTTGACATCCGGAACATTTTTTCAGCAAAATTAGTCAAATAAAAATTAAACAGTTTTAGCATCATAGCCAAGGAGAATTAGGAAACAACAGAATAAAATTTCGTAAGACCATAAAAAGAGAAGAGATAAAACCCGTGTCTCGAACCTTATCGCCTTTATGTTCAATATAACCCGGATCCGATCCC	38	G	A
>415_SgrAI_305E40_NODE_1_L219	GCTCCAAATTGCCAACATTAGTATATGAACTATAATAAACAAAATAATCCAAGTAAACTTAGGTGGAGCGTAAAAAATCTAAAATCACTTTGTTGGAGCTGTTTTCCGCCCATTTGAGATCAAACATGACCATTGGACGA[/-G]GAAAATATATCAGCCAAACACAAATTTAACAGAAAATTTCATCCAAACTCCACCTAATTCTCCTTGTATAGAATCATAAACATTTTAAGGACAGGATA	141		-G
>547_SgrAI_305E40_NODE_1_L246	CCCATTTATTTCTTGTTGAGAATATTGTCGTTAAATCAATTATTGGTTATGGTTCAACTTCTATTTTAGTTAGAAAAACAAATCAAAAGATTTGATCTCTGTAGCTTTCCATTGATTGGAAACAGCGTGCCCTGTTTTTCAGAGAACAGAAGGTTCCACTCTCTCTCTCTTTAATTTCCCTCTTCGATTCCAGTGATTCTTTCTCTTTGAATTTTTTAATTTCAGTACTATTTTAAAAATTC[T/C]TGCTAAATCTTGGAATCTATACC	243	T	C
>2472_SgrAI_305E40_NODE_1_L190	ATTTGGTTATACAATTCATGTACAACGTTTGTATGATTTGTTATACAATTCACAATGTTTGTATATTTTACTATATAATTTGATTCGTGCGCATCTTTTGTATAATCGTGCACAACGTTTGTATAAATCGTGCAAATTATATAAAACTCAAACTGTAATTACAGTTAGATGTTT[A/G]TAATTAATTCAAACTATAATTATATTAGCTAATTA	175	A	G
>3248_SgrAI_305E40_NODE_1_L184	CTCCCTCGTCCTTCACTTCCTTGTCCTCTTGCTTGACTTCTCCCTCTCCCTTTCCCTCGTCCTCCACTTCCTTTTCCTCTTGCTTGACTTCTTCTTCTTCTTCTTCTTCTTCTAGGTCTTCAGATGGATCAGATTCCCAAGATGGTTCTGGCTCTGGG[G/A]GGTTGGGGTTGGGACTAGGGGTGCAGCTGCTGGTGACGATGATGA	159	G	A
>2533_SgrAI_305E40_NODE_2_L113	TTTTTGGGTTAGTTGTTTGGTTTTGTGGGGCTGTTTGGGTGGTGGTTTTAATGGAGTTTTGGTGGTTGTTG[T/G]AGGATGATGAGAGGGGAAGAGTATAGGGGTTGCGGATCTGGTTTGTTCTGGTGGGGAGAGC	72	T	G
>2533_SgrAI_305E40_NODE_2_L113	TTTTTGGGTTAGTTGTTTGGTTTTGTGGGGCTGTTTGGGTGGTGGTTTTAATGGAGTTTTGGTGGTTGTTGTTGGTGG[T/A]TGAGAGGGGAAGAGTATAGGGGTTGCGGATCTGGTTTGTTCTGGTGGGGAGAGC	79	T	A
>677_SgrAI_305E40_NODE_2_L71	AAAAAAAAAAAGAAAAGGTAACAAAAAGAG[G/C]TGTAAATATCCTCAGTTTGTCTGTCTTAGAAAAAATCTCCGAAATTTCGGTGTAAAAAAC	31	G	C
>677_SgrAI_305E40_NODE_2_L71	AAAAAAAAAAAGAAAAGGTAACAAAAAGAGGGACG[G/A]ATATCCTCAGTTTGTCTGTCTTAGAAAAAATCTCCGAAATTTCGGTGTAAAAAAC	36	G	A
>677_SgrAI_305E40_NODE_2_L71	AAAAAAAAAAAGAAAAGGTAACAAAAAGAGGGACGGCA[/+A]TCCTCAGTTTGTCTGTCTTAGAAAAAATCTCCGAAATTTCGGTGTAAAAAAC	39		+A
>1409_SgrAI_305E40_NODE_1_L104	AACAGGGATTCCGTGGTATAATAGCAAAGAAGCCTGGCCGTCTTTTGTTAAGTTCTTGAATTTGGGCATGAATCCGCTGATAACGCCGTCGGTGGGGCAAAAC[C/A]ACTCTGTATATTTTCGGAGT	104	C	A
>1221_SgrAI_305E40_NODE_2_L226	AAATAGAGACAATATTTAATTATATTTATAATATTAACTTTTAAAATATACGAAAAAATTTCTAACCATGAAAAAGACTAATAAATCTATTTCTTTCTTATTTGAATGAATAAAATATAGGAAAATTCTATACCTGCTCATTATCAACCCTTCATTCTTAATTTTTCCTTCCATTCATTCTCCGTCATGTT[C/G]TGCCCTATAAATTTCACCCTCTCCACTCTTTTCCATTCATTCTTTAGCTGTCAA	192	C	G
>1220_SgrAI_305E40_NODE_1_L190	CGGCGAGGGGCTGCTCTGCTTAATTTCCCGGCAAGGAGCTGCTATATTATCCGGCAAGGGGCCACTCTGGTTAATTTTCCGGCAAG[T/G]TTGTCCGGCAAGGATCTGCTGTATTATCCGTCAAGGGGTTACTCTGCTTAATTTTCCGGCAAAAAGCTGTTACATTTTCCAGCAAGTATCTTGCTTAATTATCCGGTGAAGGGTCTGCTTAAT	87	T	G
>1493_SgrAI_305E40_NODE_1_L208	CCTCCCAAGACTCAATGCTCATAAGACCATCCATCTCAATCAATCATCTCAACTAGTCTCA[T/C]ATCATCTCATTAGCTCTATCTCAATTAGGCCTTTTGGCCTATCATATCAATCAGTTCATCAACTCAATTCTCATTCAATGTCAAATGTTGTTGGAAAAGAATTTGAGCAAACCAGTTCGAAAGAACGGAGGACCCGTCACTGGCTACAAGAAGAGCATGTCTTATC	62	T	C
>2342_SgrAI_305E40_NODE_1_L255	TCTAATCTAATCTAGTATTAAAAATAATTAAATTACTCTTAAAAAGCAACTGGTAGAGTTGCTGCCATGTGACCAGAAGGTCACGGTTCAAGTGTTGAAAATAGACTTCAATAGAAATACAAAGTAAAACTGCGTACTATAAACTCTTATGATCGGA[T/C]ATTAGTTAACCGGGCTGCCCTTTTTACTCTCAAAAAGCAAATGTAAACAATTTCAAATTCCCCTTTTTCGCCATCTCTCGACCCTTAATTCTCTCCGATCCTACACCGCCAACCACC	158	T	C
>2342_SgrAI_305E40_NODE_1_L255	TCTAATCTAATCTAGTATTAAAAATAATTAAATTACTCTTAAAAAGCAACTGGTAGAGTTGCTGCCATGTGACCAGAAGGTCACGGTTCAAGTGTTGAAAATAGACTTCAATAGAAATACAAAGTAAAACTGCGTACTATAAACTCTTATGATCGGATCCTTTCCTG[G/T]CGGGCTGCCCTTTTTACTCTCAAAAAGCAAATGTAAACAATTTCAAATTCCCCTTTTTCGCCATCTCTCGACCCTTAATTCTCTCCGATCCTACACCGCCAACCACC	168	G	T
>2807_SgrAI_305E40_NODE_1_L211	CCCAATTTTGTGTGGTCCGAAAACAAAGCCACCACGTGGTTCTTCCTCCATGGTCATTGTAATGATTTCTTCTTCTTAAAATGGACCCTACTTTAC[T/C]GAGATCCTTCGAATCTTCTCTTCATGATCTATTTCTCTTCAGATTTCAATATCTTGTACAGTATTTGTATGAGAAAGAATTAGTAGAAAAAAGAGTGAATTTTTTTGTGAGCTGAGGTGAAAAGAGAAAGAATC	97	T	C
>1334_SgrAI_305E40_NODE_1_L227	CAACTGTTGAGAGCTTGTGTGCAATTCCTGTTGCTGAGAAGATGAAATGAGAATAAATTGAAGTGAGCCAGCGGTGCTCAGGTCCATTTCAAGTACAAAAAATCCAGTCACAAGTTAGATACACACGTCTGACACATTTGGAACGATGAATAATAGGGATGACTCAAATTTTCAATGGCGAATCATATGATATAT[C/A]CAATATAAACCTGTCTCCTCGAGTTTTCTCCTTTTTCACTGTCTAAACAAT	196	C	A
>68_SgrAI_305E40_NODE_1_L223	AAATCATCTATCAAAAAACTTGCAACTAGTACTTTCCAGTTTCCATTATCTTGGTTTTGTGACTTGAATTTGTGAGTTTCTAACATGTCAATTTCTTTTACTTGTTCTATGATGAGCCATAAAATAGTAAGTTTACCCATATAATGCTTAAAAGAATAATTATGGTGGGAAGAAT[/+CCCC]TTCCTCTGAAAGCTCTTTCCAAAAATTGGCATCAAAGTAGACAGTTATTATGAAAGCAA	176		+CCCC
>746_SgrAI_305E40_NODE_1_L205	TCTTCGTTTCAATTATTTAAGTAGCACCATCTTCCCTTAACATTTCCAAGTGAATATTGAAAACACTTCAAACAACCAAATTTTAGAGAGAA[/+A]TCTCAACACTCACATTTGGTCGTCCCTTTATGTCACGATAAACAAACCTCCGTCGTAAACTTTCCGGCCGCCGTGTCTCCTCCGTCCACTGCCGTTGTCTACGACCACCACGGCCCTCCCGACACCGTCACT	93		+A
>746_SgrAI_305E40_NODE_1_L205	TCTTCGTTTCAATTATTTAAGTAGCACCATCTTCCCTTAACATTTCCAAGTGAATATTGAAAACACTTCAAACAACCAAATTTTAGAGAGAACAAAAATGCTATCTCA[A/G]TGGTCGTCCCTTTATGTCACGATAAACAAACCTCCGTCGTAAACTTTCCGGCCGCCGTGTCTCCTCCGTCCACTGCCGTTGTCTACGACCACCACGGCCCTCCCGACACCGTCACT	109	A	G
>2968_SgrAI_305E40_NODE_1_L196	GATTTTCCCTGATATAGGCTGAATGACAATGTATCTGGACAACAAAGTC[A/G]AGTCATATCTCCAACTCAGCCCCACACCATATTTTATGGTCAAAATATTAAAAAAAGCCATCCATCAATGGTCTGCATGAAACACCTGTCACTTACAGACCCAGTGATCTGGTGGACACGTGTCTCTTCCTCATCCCTCCTCCTTTCCTTTTCTTCTCTTTTTATC	50	A	G
>2968_SgrAI_305E40_NODE_1_L196	GATTTTCCCTGATATAGGCTGAATGACAATGTATCTGGACAACAAAGTCACTTAATATTT[A/G]CAACTCAGCCCCACACCATATTTTATGGTCAAAATATTAAAAAAAGCCATCCATCAATGGTCTGCATGAAACACCTGTCACTTACAGACCCAGTGATCTGGTGGACACGTGTCTCTTCCTCATCCCTCCTCCTTTCCTTTTCTTCTCTTTTTATC	61	A	G
>1737_SgrAI_305E40_NODE_1_L184	ATATACTGCCATTATATTTTATAATATTTATGTTGATGTCAGCATGACGTCAGC[T/C]AATTTATATTAATTGCTTACTTGAGCAGCTTTCGGTGGGTCAATAAAAAATAATTTGTGAGCTTTTTAGTTTAATTTTTTCAAAATAGCTGCGTATTAACGTGTCTATTTCAACAACTTCATAATATTTCTTTAGCTGTTTCAATTATA	55	T	C
>1764_SgrAI_305E40_NODE_1_L235	GGTTTTCTCGGCACTAGTCCATAGTCCAGTTTTAGTCTGATAAAGTCCGGTAGCTTCTTCCATCATCCTAATCCTCGCCACTTCTCCGGCAGCCGCATAAAATTGATCAAAACCCCTATCGTTCTGGTTCATTGGCGGCGGGGAAGAAGCCTGTGAAGTATAGTTTGGACTTCCATGGCTTGATCCCTGCTTGCACCCATACAACGTCGA[C/A]CTGATAAACTCCAACCCTAGTAAACAAACCCCAAATATTCATCA	211	C	A
>1764_SgrAI_305E40_NODE_1_L235	GGTTTTCTCGGCACTAGTCCATAGTCCAGTTTTAGTCTGATAAAGTCCGGTAGCTTCTTCCATCATCCTAATCCTCGCCACTTCTCCGGCAGCCGCATAAAATTGATCAAAACCCCTATCGTTCTGGTTCATTGGCGGCGGGGAAGAAGCCTGTGAAGTATAGTTTGGACTTCCATGGCTTGATCCCTGCTTGCACCCATACAACGTCGACTGA[/+TAC]TAAACTCCAACCCTAGTAAACAAACCCCAAATATTCATCA	215		+TAC
>1467_SgrAI_305E40_NODE_1_L236	CAATGTACATCACCTCTGCCCAAAAAAATAAAAAAATAATAATGAAGATTTGTGTGTTGACCATGGATCCAGAAGAAA[T/C]AGAGATATCAACATTATTTATTTTTATGTTTTCTTTTTTTAATAATTCAAGCTTCCAAGATACATGTGTCTTAGTACTCATGATATTTGGGCCTGGGGCTGTAAAGAAAAGTTGGGCCAAAGATTGGGCTTTTCTAACACAGGAAGACTTCAACACTTGAGCTTCTAATGGAGAGAC	79	T	C
>111_SgrAI_305E40_NODE_1_L232	AACAGCATCCCCAGCAAACAGAAGTTGTACTCATGGGATCTTTAACAGACCCAAGTTTTTATATGGGCCAAAATTGCTGAAAATTTGGAACATTAGAGACACATCTCACAGAACTAAATCCACAAGCTCAAAGAGCGATTATGGAGAAATGCAAACAAAACTGCTGAAAATTTGGAAAATTAGACACACCCATATCTCACCG[T/G]CAATCTCAAATCAAAGGAAAAGAAGCAATAAATGAAAACCACAGCTAAA	203	T	G
>1722_SgrAI_305E40_NODE_2_L91	GGGAAACCACATGATACCACTGCCCAAGATGGCGGAGACGATCACCGGAGTAGTAAGAAAGATCACCACCG[T/G]CCAGTGACCCATATATCACCGTTTCAGCTCCACAAACCC	72	T	G
>2332_SgrAI_305E40_NODE_1_L119	ATCTATAAAGGCACAGAAATACCTTGTTTACGTATCATTGGAAAGTGCATTAACATAAATACGGCAGTAAGAAGCGGCAATACAAAAGTGTGTAAACTATAAAAACGAGTCAAAGTGGATTGTCCCACACT[/+A]	132		+A
>1211_SgrAI_305E40_NODE_1_L224	CAAAAAATAAAACTAGTGATATATGTTGAAAAGAAAAGAACATTAAGGGATTTTAACTATGATATATGGAGAATTA[G/T]TTGTATCGATAGGTGTTGCAGTTTTTTTTCATTTAAAGAATTTTTATAATTTTTTAAAAGAGTCGGGATTATATAAAATTATATAAACATAAGTTGTGAATTTATTTAATTTTTTGTAAAATGAAATATTAATATGAGGAAATTACTGGCGTACGGCCTGGACCCAA	77	G	T
>1211_SgrAI_305E40_NODE_1_L224	CAAAAAATAAAACTAGTGATATATGTTGAAAAGAAAAGAACATTAAGGGATTTTAACTATGATATATGGAGAATTAGGGATT[G/A]CGATAGGTGTTGCAGTTTTTTTTCATTTAAAGAATTTTTATAATTTTTTAAAAGAGTCGGGATTATATAAAATTATATAAACATAAGTTGTGAATTTATTTAATTTTTTGTAAAATGAAATATTAATATGAGGAAATTACTGGCGTACGGCCTGGACCCAA	83	G	A
>1211_SgrAI_305E40_NODE_1_L224	CAAAAAATAAAACTAGTGATATATGTTGAAAAGAAAAGAACATTAAGGGATTTTAACTATGATATATGGAGAATTAGGGATTGTAATTTGTATCGATAGGTGTTGCAGTTTTTTTTCATTTAA[A/G]AATTTTTTAAAAGAGTCGGGATTATATAAAATTATATAAACATAAGTTGTGAATTTATTTAATTTTTTGTAAAATGAAATATTAATATGAGGAAATTACTGGCGTACGGCCTGGACCCAA	124	A	G
>1211_SgrAI_305E40_NODE_1_L224	CAAAAAATAAAACTAGTGATATATGTTGAAAAGAAAAGAACATTAAGGGATTTTAACTATGATATATGGAGAATTAGGGATTGTAATTTGTATCGATAGGTGTTGCAGTTTTTTTTCATTTAAAGAATTTTTATAATTTTTTAAAAGAGTCGGGATTATATAAAATTAT[A/G]TTGTGAATTTATTTAATTTTTTGTAAAATGAAATATTAATATGAGGAAATTACTGGCGTACGGCCTGGACCCAA	170	A	G
>2659_SgrAI_305E40_NODE_1_L168	TCTGTTAGAATTTTTTAACAAGAGTAATTTTTTCTCAATTTGAAATTAAATTTGCTTAATTTTTGGCCAAATTATATTTTGGCAATTCATCTATATTATGTTAGGGTCTAGTTTCACCCTCACTTCCATCATGAATTATAACAAATGTAAAAGCAATTCCCATGTCATTAAGCTTTTGATACAATTGCAAAT[/+AA]	193		+AA
>2873_SgrAI_305E40_NODE_1_L235	CAATCTCTTGGCCGGAAAATTCTTGGCCTCATCTCCGGCGAACCCTTGCCGGATCAGAGTTCCAAGGGTGTCCGTCATTTCTTGTCGTCTCATCATTCGTCTGTCTGTCTGTCATTGTCGTGTACATCGTCATCGTCGCCTGCGTCTGTCCCTTGTCGTCGTCGTCACCTACGTCTGTGTGCATCG[C/T]CTGTCGTAGTAGCCTGTCTGTCGTCTCCTTCAGTGTCATAGTTGTCTGCGTCATCGTCGACTGTGTCA	187	C	T
>300_SgrAI_305E40_NODE_1_L103	AACTGCAAACTCAAACTTTGGCCAAAAAATACATCAAGTAAAATCCATTCAGTCCTAAATGCTA[G/A]TAAATTCGATCAGAGGGAATAGTGCTCACCACATTTGAAGCATTACTAGCAGGAGGAC	65	G	A
>300_SgrAI_305E40_NODE_1_L103	AACTGCAAACTCAAACTTTGGCCAAAAAATACATCAAGTAAAATCCATTCAGTCCTAAATGCTAGAGTTGACACA[T/C]AGAGGGAATAGTGCTCACCACATTTGAAGCATTACTAGCAGGAGGAC	76	T	C
>1292_SgrAI_305E40_NODE_1_L70	TTCTCTGACTTTAAATCCGCCGGTGACAACTCCTTCGCCACCAGTCCACCCA[G/A]GCCTTTTCCTCCACTTTCTGCACCGCAAAATTGCTGT	53	G	A
>2328_SgrAI_305E40_NODE_1_L270	CTTATATACTTAGGCAGAGGTAATGCCTGCGTACATTCTACCCTCTCCAGACTTCACTAGGTAGTGGTAATGCCTGCATACATTCTACCCTCTTCAGACTTCACTTGTGGAATTTCACTGGTATGGTATTGTTGTTGTAGACTTGAGTTATATGAGCAATGCAAAGACTTAGTAAATAAATAATTCTCTTTTCAAAAATAAAATAA[C/A]ACCACGGTTATCTCCATCAGAGCCGGCCTACTATGAAAACAGATCACAAAATCATACGGACGCATTCCTCGAGAAAAATGAAT	207	C	A
>2328_SgrAI_305E40_NODE_1_L270	CTTATATACTTAGGCAGAGGTAATGCCTGCGTACATTCTACCCTCTCCAGACTTCACTAGGTAGTGGTAATGCCTGCATACATTCTACCCTCTTCAGACTTCACTTGTGGAATTTCACTGGTATGGTATTGTTGTTGTAGACTTGAGTTATATGAGCAATGCAAAGACTTAGTAAATAAATAATTCTCTTTTCAAAAATAAAATAAC[C/T]CCACGGTTATCTCCATCAGAGCCGGCCTACTATGAAAACAGATCACAAAATCATACGGACGCATTCCTCGAGAAAAATGAAT	208	C	T
>2328_SgrAI_305E40_NODE_1_L270	CTTATATACTTAGGCAGAGGTAATGCCTGCGTACATTCTACCCTCTCCAGACTTCACTAGGTAGTGGTAATGCCTGCATACATTCTACCCTCTTCAGACTTCACTTGTGGAATTTCACTGGTATGGTATTGTTGTTGTAGACTTGAGTTATATGAGCAATGCAAAGACTTAGTAAATAAATAATTCTCTTTTCAAAAATAAAATAACCGA[A/T]CGGTTATCTCCATCAGAGCCGGCCTACTATGAAAACAGATCACAAAATCATACGGACGCATTCCTCGAGAAAAATGAAT	211	A	T
>2328_SgrAI_305E40_NODE_1_L270	CTTATATACTTAGGCAGAGGTAATGCCTGCGTACATTCTACCCTCTCCAGACTTCACTAGGTAGTGGTAATGCCTGCATACATTCTACCCTCTTCAGACTTCACTTGTGGAATTTCACTGGTATGGTATTGTTGTTGTAGACTTGAGTTATATGAGCAATGCAAAGACTTAGTAAATAAATAATTCTCTTTTCAAAAATAAAATAACCGAAAC[A/G]TTATCTCCATCAGAGCCGGCCTACTATGAAAACAGATCACAAAATCATACGGACGCATTCCTCGAGAAAAATGAAT	214	A	G
>2328_SgrAI_305E40_NODE_1_L270	CTTATATACTTAGGCAGAGGTAATGCCTGCGTACATTCTACCCTCTCCAGACTTCACTAGGTAGTGGTAATGCCTGCATACATTCTACCCTCTTCAGACTTCACTTGTGGAATTTCACTGGTATGGTATTGTTGTTGTAGACTTGAGTTATATGAGCAATGCAAAGACTTAGTAAATAAATAATTCTCTTTTCAAAAATAAAATAACCGAAACAG[T/C]ATCTCCATCAGAGCCGGCCTACTATGAAAACAGATCACAAAATCATACGGACGCATTCCTCGAGAAAAATGAAT	216	T	C
>2646_SgrAI_305E40_NODE_1_L187	TTTTATCAACAACTAAGCTTAGCTACAACAATGGCAATAGCATTAACTTCACCTTCTTCTCTTCCTCTTCATTCTCTTCATCAACACTTTCCATCATCAAAATACTTCACATTTCGTCGTGTCACTCTTTCTTTATCAGCCCAACATACAAATTTACCGGTCAGGAAGATCCCCGGCGACTATGGG[C/T]TGGTCCATGGAAAGATAGAC	187	C	T
>339_SgrAI_305E40_NODE_1_L183	TACATTTCTTTTCATTTCTAAACAAAGTATGTAATTAAGATCCACTTTTCATTCCTTAATTTTCTCAAAACTACAAAAAAA[T/A]TCTCCATAATTACCTTTAATTAACAGTTTCCTCTAATCAACATTTTCTACCTTCCCAATACAATAGCAATGTCCGACGAAACCACCGCTACCGCCGCCGTCACCACGGCTGGCGGCGGCCC	82	T	A
>277_SgrAI_305E40_NODE_1_L210	TATGATAAAAATAATTATATATATATGTCGAACCCCTTCGATTAGTTCGTATGTCTACTTCTTAAAATTTTGAAATCCTTTACAAAAAATCTTTGCTCTGTTGAAGACTATAAACATTTTAATAGAATAAATATTTTTGAAGAAAGATTATATTATATCTTCTAATTAATATCTTTCTTTAATAATATGTAAAAGAGA[G/A]ACATGAGTCTAACGAGTACCATTGAAA	199	G	A
>3054_SgrAI_305E40_NODE_1_L279	TCTATAATCGAGGGGAAAACCAAAACTTAACTACTAATCATGATAATTAACGATTTTAAGCAGTAATTAAGTTCCTAATTTGTCACCGCTATGGCCTCCTCCAACGCAGATGAATCTGT[C/T]TTGATTTTTCATGTGAAGCATCGCTTGCTGAACGTGATAAAATGGATGAATCTGAATCTACAAGTAAATTAAGAAAATAATTTGATTGTGGAGTAATTACATTGTTTAATTAATTTTCTGTAATGTTAATTAAATTAGTTTACCTCTGGATGAGTTGAAAGACCTCTTGCAGTGTAAAA	120	C	T
>1537_SgrAI_305E40_NODE_1_L251	ACAAGGTTGGTGTATGTAAGTATTTTATTAAAATACTATTAGGTTATTTAAAGAATACGTATAGGTAATCCTCCATACAAAATGACATTAGGCAAATTTGGTACTCTAAAGTTTTCGCTACGCAGAGTCCATATAAAATGA[C/G]AAAAATAGAGTAAGTTACTTATGTGTGATAATAAATAAATCAATTTGAATATATTATAGTATGACTTTTCCTTGCTTGAGGGAATGAAAATTTTTGGTATTTAAAGGGATCATAGGTTTTCTTATTTCA	142	C	G
>1720_SgrAI_305E40_NODE_1_L230	CCGACACCGCAATATTATTCGACAGTAAAGATATCCCGCTCCTGAACTTCCCACCGATTTCAGCAAAGTCAGTCTGCAGACCTGTGATCCCTGCGCCGGGTCGGGTTCCTCCTCACCCGGGTCTGATCTGGAGTCATCTAGAGGCTTATACGATTCGGATTGTGACGGTGGAGCTAGAAATGATGCGACTCCCCAAAACTGACTGGTAAGTGTCTTAGTTAGCTCCGAT[G/A]AACGCCGCGTGAAGGCGATC	230	G	A
>354_SgrAI_305E40_NODE_1_L204	TCCCATATTATAATATTTTCCTCATTTTCCCTTCCGAGCGAAAAGTAGCTCAGTTGGTTAACTACCTGAACTACCATCTTATTCAATTCC[G/C]CTTTTCTTCATTTCCCCTCCCGAGCGGTTATTTTTTTTTTAATCTTTTCTACAATTTACACCATTTTATATAAAAGAGCTCTTTTGCTTTTCAACAATGGCGATCGCTTCGCCATCGGCTCCCTCTTTCTCGC	91	G	C
>354_SgrAI_305E40_NODE_1_L204	TCCCATATTATAATATTTTCCTCATTTTCCCTTCCGAGCGAAAAGTAGCTCAGTTGGTTAACTACCTGAACTACCATCTTATTCAATTCCGG[G/C]TTTCTTCATTTCCCCTCCCGAGCGGTTATTTTTTTTTTAATCTTTTCTACAATTTACACCATTTTATATAAAAGAGCTCTTTTGCTTTTCAACAATGGCGATCGCTTCGCCATCGGCTCCCTCTTTCTCGC	93	G	C
>354_SgrAI_305E40_NODE_1_L204	TCCCATATTATAATATTTTCCTCATTTTCCCTTCCGAGCGAAAAGTAGCTCAGTTGGTTAACTACCTGAACTACCATCTTATTCAATTCCGGG[G/A]TTCTTCATTTCCCCTCCCGAGCGGTTATTTTTTTTTTAATCTTTTCTACAATTTACACCATTTTATATAAAAGAGCTCTTTTGCTTTTCAACAATGGCGATCGCTTCGCCATCGGCTCCCTCTTTCTCGC	94	G	A
>1919_SgrAI_305E40_NODE_1_L157	CCCCAATTTCTTTCATTCAAAAAAAAAAAA[/+A]AGTTCTTTCTTCTTCCTTTTCAACCCCAAAAAAGACCATTTTTCAGTCATCCTCTGTTTTCCTTGTTTACAAAGTTTGAATCTTTACAGCAATTAAGATCATTTTTTAGCAATTTGGGGTTGTAGGGTTTTGATAAAAACATGGGA	31		+A
>1511_SgrAI_305E40_NODE_1_L259	CTTTTGAATTCTTTCAAAATCGGGCATAAAATCAAGCAT[T/G]AGTGGCCTGAATTCTCATGTAACCTGAGATATGTAGAAAACCCATAATCAGGGTCCGGCCATAACTCCTCAAAAGCTCTTCAAAAGATGTGGTCGGCTAAAAATTAGGCTAGTCAAGTTTCTTTGTCTACGATCTCTTTCATCGCTAGTATCCAAAGAAAGGGACAGCTGTTGACACCGAATTTTTACCCGTCACATCGCAAATTATCCTGTTTATTTAATTTTATCAGTTTTAAAATA	40	T	G
>1511_SgrAI_305E40_NODE_1_L259	CTTTTGAATTCTTTCAAAATCGGGCATAAAATCAAGCATTTTGAACTACAAGTGGCCTGAATTCTCATGTAACCTGAGATATGTAGAAAACCCATAATCAGGGTCCGGCCATAACTCCTCAAAAGCTCTTCAAAAGATGTGGTCGGCTAAAAATTAGGCTAGTCAAGTTTCTTTGTCTACGATCTCTTTCATCGCTAGTATCCAAAGAAAGGGA[C/T]ACCGAATTTTTACCCGTCACATCGCAAATTATCCTGTTTATTTAATTTTATCAGTTTTAAAATA	215	C	T
>2369_SgrAI_305E40_NODE_1_L222	TAATTTTTTTCCTTATAGCTTGTTAAAGAAATCAAATTTTCCAGTGATAGACGTCTAATTTTTGTGGGAAGAAAGTAGTTGACTACAATCTATCTACTTCGAAAGTACTATCAAATTTTCGATCTAATCATAATATAAGTTCACATAAGCTCAAACCGTGTTTCATATAGCAGCTAGTAGATGACCGCGGCAAATTATTTAGAATAATACAATACAATAAAACACAAAT[A/G]ACTACCAAAAAT	230	A	G
>1011_SgrAI_305E40_NODE_2_L125	ACAAATGGTTGTAAGTTGACAGGATACAACAACAACACTGTTTAGATGAGAACGTGTTATTTCAAGACTGCAATATACTATACGAGCAAGTAAAAATT[C/T]ACTATAAATATAGAAAACAAATGGTTGTAAGTTC	99	C	T
>1266_SgrAI_305E40_NODE_1_L229	ATTCTTTTTTGAACGGATTAAAAAAAAAGATGTCACGTAAAACAGAACAGAACAGAAGAAGTATTACCCATGCAATATTTTTAAATACATACATATCAAATTTCAAATCGTAGATTCGCTTCTCCAAAGATGCAAACTTTAAGTAAGATAAAGAAGGAAAAGAGA[G/T]GAAGCCAAAAGAGAAAGTAGAAATAACAGTCTGAGCAATAGAAATAGCAGAGAGCTCAATATTTCCAAGATGCCCAACAAATA	166	G	T
>266_SgrAI_305E40_NODE_1_L243	AAAAATTAAAAATTACCACGTTGAATAGTTGCATGGCCCATCACAT[T/C]CTTTTGGCGCTACCCCACGCCCCCCACCCCACCACCTACACGTTTTCTCCCTTTTTAGTGTATTCCCCTTTCTCTTCTCTCAAAATCTCTTTCGCCATTGCCACCCTGCTCTCACGAGCAAAATCCGGTGAAAAAAGAGGTGGTGTGCTTTAACTATCTCAATGGCTACCGGAGCTTCCGGCGACGGTATATTCCGGGGAATATTCGAGGGATCTA	47	T	C
>1258_SgrAI_305E40_NODE_1_L235	AAAAATATTTTTAACATGATATGATATTATTTACCTAAAGATCAAATCCATGACTTTT[/+T]CCCATACCATTACGAAATCTTTTTCAATCTTTTCAGCTAATGTAAACTTTTATTGGTACAGCCAACAATTTCTATTTAAAATAAAAAATGACACACAATATTAGTTCTTTATTAATTGGAGTTTTTTCCCTATTACAAAAGTTAGTGGGATGCAAGTAACATTTTTTCAAAAGTTGTTGGTCACTTGCATAATTTA	59		+T
>2632_SgrAI_305E40_NODE_1_L224	ATATACTATACCAACACCCCTAAACCCTTATTTTCTTCCTCCTTCCACATTTGTTCCTCAACCTTTTGAGCCGCCGGACCCCATCTCCTTTTTCTCTCCGTCTCACGCCAACAACCACCGCCACTCCTTGACACCATTGTCAGCGGAGCCACCGGCCGCCCTTCCTCTGCCGCGTCCCTCTCCATTT[T/C]CACCACAAATCCCAAACCGAAAAACCCTTCCTCCCTCCGTTCTCCTGCACCCCTTC	188	T	C
>2632_SgrAI_305E40_NODE_1_L224	ATATACTATACCAACACCCCTAAACCCTTATTTTCTTCCTCCTTCCACATTTGTTCCTCAACCTTTTGAGCCGCCGGACCCCATCTCCTTTTTCTCTCCGTCTCACGCCAACAACCACCGCCACTCCTTGACACCATTGTCAGCGGAGCCACCGGCCGCCCTTCCTCTGCCGCGTCCCTCTCCATTTTCGTCCATCTCCACCACAAA[T/C]AAAACCCTTCCTCCCTCCGTTCTCCTGCACCCCTTC	208	T	C
>2632_SgrAI_305E40_NODE_1_L224	ATATACTATACCAACACCCCTAAACCCTTATTTTCTTCCTCCTTCCACATTTGTTCCTCAACCTTTTGAGCCGCCGGACCCCATCTCCTTTTTCTCTCCGTCTCACGCCAACAACCACCGCCACTCCTTGACACCATTGTCAGCGGAGCCACCGGCCGCCCTTCCTCTGCCGCGTCCCTCTCCATTTTCGTCCATCTCCACCACAAATCCCAAACC[G/C]CCTCCCTCCGTTCTCCTGCACCCCTTC	217	G	C
>2632_SgrAI_305E40_NODE_1_L224	ATATACTATACCAACACCCCTAAACCCTTATTTTCTTCCTCCTTCCACATTTGTTCCTCAACCTTTTGAGCCGCCGGACCCCATCTCCTTTTTCTCTCCGTCTCACGCCAACAACCACCGCCACTCCTTGACACCATTGTCAGCGGAGCCACCGGCCGCCCTTCCTCTGCCGCGTCCCTCTCCATTTTCGTCCATCTCCACCACAAATCCCAAACCG[A/G]CTCCCTCCGTTCTCCTGCACCCCTTC	218	A	G
>2632_SgrAI_305E40_NODE_1_L224	ATATACTATACCAACACCCCTAAACCCTTATTTTCTTCCTCCTTCCACATTTGTTCCTCAACCTTTTGAGCCGCCGGACCCCATCTCCTTTTTCTCTCCGTCTCACGCCAACAACCACCGCCACTCCTTGACACCATTGTCAGCGGAGCCACCGGCCGCCCTTCCTCTGCCGCGTCCCTCTCCATTTTCGTCCATCTCCACCACAAATCCCAAACCGAAAAACCCTTCCTCCC[T/A]GCACCCCTTC	234	T	A
>1783_SgrAI_305E40_NODE_1_L216	CGCTAACTAACATTGAACCTGCAGTTTCCATCTCAGTTCTCATTGAATCTTTAGCCTTTTTCACCTCCTCTAACTCCTTAGAAAATTCATCTTTCTGCTTAATTGCTTCTTTCAGTTCCTCCGTTACCTTTTGAACTGTTGTCGACGCTTCTTCCTTTTCCCGCAATGCTTCATCTCGTTGTCTCGAGTGCTCATCGCGCTTTTTGATAGCATCATGAGCGAGAACCTTCAATCTGTTGAACGAAA[/+CT]	247		+CT
>1377_SgrAI_305E40_NODE_1_L227	TATACTTATGATAAAAATTATAACTCATAAATCTTAACGAAATAATAAATTACCAAATAAGAAAATTAAGTAATTCATCCTATACTAATAAATCATTAATAATAAAATCTTAATTCGATCATCATCACTCGCTAATTTAATAATTTAATATCAATAAATTATAAATCAATATAATTCAATACCAATAAGTGATAAATCAATTTCCGGGAGTAATGGTCACATTTCCCAA[T/C]ATAGAAACGACCAAACC	230	T	C
>1128_SgrAI_305E40_NODE_1_L224	AGAAGATCTCGCCGAAATCTGTTGCCCGCCAGAAAACTCGAGCCAGAAACTGACCGGACTTCTGACAGGAAGGTTGACAGATCTGATGCTTGCCGGAATGAAGACCACCAGCAGCAGCAGCCTCAGCCGGCGACACAGACGCAGCAAACGACGACGCAGACGACAGA[T/C]ATCGACGGTGACGAAGCAGACGGAGCAGCAGAAGAAAACGAAGAAGCAACAGAAGCAGAAAAAAACAGCAGCAGAC	168	T	C
>1128_SgrAI_305E40_NODE_1_L224	AGAAGATCTCGCCGAAATCTGTTGCCCGCCAGAAAACTCGAGCCAGAAACTGACCGGACTTCTGACAGGAAGGTTGACAGATCTGATGCTTGCCGGAATGAAGACCACCAGCAGCAGCAGCCTCAGCCGGCGACACAGACGCAGCAAACGACGACGCAGACGACAGATGACGACGCCGATCGACGG[T/C]ACGGAGCAGCAGAAGAAAACGAAGAAGCAACAGAAGCAGAAAAAAACAGCAGCAGAC	187	T	C
>1128_SgrAI_305E40_NODE_1_L224	AGAAGATCTCGCCGAAATCTGTTGCCCGCCAGAAAACTCGAGCCAGAAACTGACCGGACTTCTGACAGGAAGGTTGACAGATCTGATGCTTGCCGGAATGAAGACCACCAGCAGCAGCAGCCTCAGCCGGCGACACAGACGCAGCAAACGACGACGCAGACGACAGATGACGACGCCGATCGACGGTGACGAAGCAGACGGA[G/A]AAACGAAGAAGCAACAGAAGCAGAAAAAAACAGCAGCAGAC	203	G	A
>3133_SgrAI_305E40_NODE_1_L256	AACTTCTCTGCTTTTGTACTTGAGATATCTCCACTCTCTGCATGTCACATATTACACCATAAAAGTTCAAAAATTGGTGGATATGAGTAGAAAAAGTAATTTTTCCACTTACATTATGTAATGTAGGAAGTTAAACGATTAATCTCAGCTTGAAAAATTTCATGAAATTAACAAATTTTCACATCAGAA[/+TG]TTCACTTTTACTAGTCATGTTCCACACTCTTATGAGAATCAATTCCACTAATTTTTGGAGCTAAATTTAATCAGATTAATGTAATA	190		+TG
>728_SgrAI_305E40_NODE_1_L216	CCTCCTGGTCACATGACAATAACTTTACTAATCACTCCAAAACTCATGAATAGTTGAAATATGAACAATTTTTTTTT[/+T]AATTTAACATATCCTAATTATATTTACTTTAAGAAAGCCAAATTACTTTCCTCTGTAGAGAAAAAAAGAAGAAAGGAAAATGGAGTACTCCTTGTGTAGCGAGATGGGGATTATCGCTACTTCATCACTATCATCATCGTATTCTAGCTCAGGCTCAC	78		+T
>1195_SgrAI_305E40_NODE_1_L224	AACTTTCCTTACCACCTCGTAATCATCCTGTTCCCTGTACAACCAATCAACAAACATAGAAAACATCACCTCCGTCAAAACAGCCTCGAAAGCACCTATAATAAACAAAATAAAAAAATAAATCAACAAATTACCCCCATTGAACAGTAAGGGATTCATAATCCCAATACTCTTTAGGTCGGATCACATTTATATC[C/A]GGGCCTTTGAAGGCGCACCGGGACGGCGAATAGATTTTCCTATTTTC	197	C	A
>439_SgrAI_305E40_NODE_1_L237	TTCTTTAAAATTATTTAGAATCTATTTTTTCTTTTTTATTGATCTTATGAAATTTTAAAACTTCAATTATATATTCACTTTGGTATTTTGAGAATTAAAAATAGAAGGCACAATATGCAATTTGACACTTTAACTTGGCTCCAACTTATAAGTTGGAACCTAAACTTTA[G/A]ATAGGCACTTCAACTTGCCAAATCTTTAACAATTAAACACACTCCCCACGCAGGCATAGCGCGTGTGTACAATCGCACTGACATGTA	170	G	A
>439_SgrAI_305E40_NODE_1_L237	TTCTTTAAAATTATTTAGAATCTATTTTTTCTTTTTTATTGATCTTATGAAATTTTAAAACTTCAATTATATATTCACTTTGGTATTTTGAGAATTAAAAATAGAAGGCACAATATGCAATTTGACACTTTAACTTGGCTCCAACTTATAAGTTGGAACCTAAACTTTAGCAGTTCACAAATAGGCACT[T/C]AATCTTTAACAATTAAACACACTCCCCACGCAGGCATAGCGCGTGTGTACAATCGCACTGACATGTA	190	T	C
>439_SgrAI_305E40_NODE_1_L237	TTCTTTAAAATTATTTAGAATCTATTTTTTCTTTTTTATTGATCTTATGAAATTTTAAAACTTCAATTATATATTCACTTTGGTATTTTGAGAATTAAAAATAGAAGGCACAATATGCAATTTGACACTTTAACTTGGCTCCAACTTATAAGTTGGAACCTAAACTTTAGCAGTTCACAAATAGGCACTTCAACTTGCCAAATCTTTAACAATTAAACACAC[T/C]GCATAGCGCGTGTGTACAATCGCACTGACATGTA	223	T	C
>1984_SgrAI_305E40_NODE_1_L252	TATCTTCTGACATGTGGTCTTGGAGAAAATATGGACAAAAACCCATCAAAGGCTCTCCATATCCAAGGTAGATTCCTTAATCTCTCTTTTAATTACATTCTTAAGTTGGTTTAAGAAACTTAAACAAGTTTAATTATTTTTTTTTT[/+T]TTTTCTGATAAACTCTGTTTTCTTCTTTTGGGTGAAACAGGGGATATTACAGGTGTAGTACTTCAAAGGGTTGTTTGGCCCGAAAACAAGTGGAGCGAAATAGATCCGACCCGAATATGTTCATT	147		+T
>166_SgrAI_305E40_NODE_1_L190	TTAGTTTAAATAAAATATTTATTTTGTTGTTATTTAAACTTTATTATATTATATTGTTTAAATCCATCGTCAGATTAGGTAATGATGAAAAGTCTCATTGATGTAACGAGTCTTATTTTGTCTTTACACCATAGTCTACCCATACCTACTTTTCCGGT[A/T]TCAAATTGTTAATGCTACGAAATGGGAGAGAACAATACAACTTATTC	159	A	T
>1415_SgrAI_305E40_NODE_1_L221	CTAAATTAAATATAAATTTAATTTTAAACTTAATCTTAAACACCTTTTATCAAATGAAGTAAAAACTCAATCTCAAATTTTATTTTGAATATTTTAACATTATAATATCAAAATAACTTAATCCGTAAATCAAAGAAACTTGCGTTTGTGTTAAT[A/T]TCTCAAAAATAAACAAAATAAAAAAATACTACTAGCATTAAGAATATTCTAGTGTACGACGCCGTTGGATTGAATGAGAATGT	156	A	T
>1975_SgrAI_305E40_NODE_1_L256	AAAATTCAATAAATAAAAGAACAAATATGAAAAAAAATTTAAACATTCACATTGAACTTTTAACGATTCAAATATTTTATACATTGAAAAAAATTAAAAAATTAAATTAATTTGAAATGTATTCATATATATAGTAGTTCCGAAAAGGGT[C/T]TTAAAACTATTCAAATTAGCTCACATGTACCCTTAAACTATTTTTGATCTAAAAAATATCCTTACCGTCAAAGTATTGGTCCACTTCTACCCATAAATTTTGCCACGTGGACGTCCACATTGGCA	151	C	T
>1975_SgrAI_305E40_NODE_1_L256	AAAATTCAATAAATAAAAGAACAAATATGAAAAAAAATTTAAACATTCACATTGAACTTTTAACGATTCAAATATTTTATACATTGAAAAAAATTAAAAAATTAAATTAATTTGAAATGTATTCATATATATAGTAGTTCCGAAAAGGGTCATTTTAATCCTTAAA[/-A]TAGCTCACATGTACCCTTAAACTATTTTTGATCTAAAAAATATCCTTACCGTCAAAGTATTGGTCCACTTCTACCCATAAATTTTGCCACGTGGACGTCCACATTGGCA	167		-A
>1975_SgrAI_305E40_NODE_1_L256	AAAATTCAATAAATAAAAGAACAAATATGAAAAAAAATTTAAACATTCACATTGAACTTTTAACGATTCAAATATTTTATACATTGAAAAAAATTAAAAAATTAAATTAATTTGAAATGTATTCATATATATAGTAGTTCCGAAAAGGGTCATTTTAATCCTTAAAACTATTCAAATTAGCTCACAT[G/A]CTATTTTTGATCTAAAAAATATCCTTACCGTCAAAGTATTGGTCCACTTCTACCCATAAATTTTGCCACGTGGACGTCCACATTGGCA	188	G	A
>1975_SgrAI_305E40_NODE_1_L256	AAAATTCAATAAATAAAAGAACAAATATGAAAAAAAATTTAAACATTCACATTGAACTTTTAACGATTCAAATATTTTATACATTGAAAAAAATTAAAAAATTAAATTAATTTGAAATGTATTCATATATATAGTAGTTCCGAAAAGGGTCATTTTAATCCTTAAAACTATTCAAATTAGCTCACATGTACC[C/A]TTTGATCTAAAAAATATCCTTACCGTCAAAGTATTGGTCCACTTCTACCCATAAATTTTGCCACGTGGACGTCCACATTGGCA	193	C	A
>1975_SgrAI_305E40_NODE_1_L256	AAAATTCAATAAATAAAAGAACAAATATGAAAAAAAATTTAAACATTCACATTGAACTTTTAACGATTCAAATATTTTATACATTGAAAAAAATTAAAAAATTAAATTAATTTGAAATGTATTCATATATATAGTAGTTCCGAAAAGGGTCATTTTAATCCTTAAAACTATTCAAATTAGCTCACATGTACCCTTAAA[C/T]CTAAAAAATATCCTTACCGTCAAAGTATTGGTCCACTTCTACCCATAAATTTTGCCACGTGGACGTCCACATTGGCA	199	C	T
>2293_SgrAI_305E40_NODE_1_L209	TTTTTACTTTTTATGTTGATATTTTAAAACTATTTTTTGGACTATTTTAGATTATTTTTTATAATTATTTTTATTTTTATAATATTAAAATTTTAATTAATTTAATTTTAATTTTTAACGTAGTATGATAATTCTTTCTTCTGTTCAGATATAATTATGCGTGTATGTCCCCATAACTTGGATCCATTA[T/C]CATTAAATTTTTAACATAAAAAGTGTACATAATTAGGTA	190	T	C
>2293_SgrAI_305E40_NODE_1_L209	TTTTTACTTTTTATGTTGATATTTTAAAACTATTTTTTGGACTATTTTAGATTATTTTTTATAATTATTTTTATTTTTATAATATTAAAATTTTAATTAATTTAATTTTAATTTTTAACGTAGTATGATAATTCTTTCTTCTGTTCAGATATAATTATGCGTGTATGTCCCCATAACTTGGATCCATTATCTA[C/T]AAATTTTTAACATAAAAAGTGTACATAATTAGGTA	194	C	T
>2293_SgrAI_305E40_NODE_1_L209	TTTTTACTTTTTATGTTGATATTTTAAAACTATTTTTTGGACTATTTTAGATTATTTTTTATAATTATTTTTATTTTTATAATATTAAAATTTTAATTAATTTAATTTTAATTTTTAACGTAGTATGATAATTCTTTCTTCTGTTCAGATATAATTATGCGTGTATGTCCCCATAACTTGGATCCATTATCTACCTAGCCCATTAAATTTTT[A/G]TGTACATAATTAGGTA	213	A	G
>1597_SgrAI_305E40_NODE_1_L231	CTCAAATACGACTCGAATTTTGTTATTTTCAGCTCGATCGTGCTCGTGCGGTTCTAATTTGGCTACAGGTGAACTGGTCTTTAGCTTATGTGATAACAGTGGTCGAATCGAGATGGGGTTTCGAAGCACTGAGGAGAAGTGCGTATTTGTTAAAGGGAAAGAGATGGGTAGCTCTGTCGATGATGCTGA[T/A]GTGATGGTACTGTTGACGGTTTTTGGTTCCATGTATTTAGTCTTTGTGGATGCGGCAAAAC	190	T	A
>1597_SgrAI_305E40_NODE_1_L231	CTCAAATACGACTCGAATTTTGTTATTTTCAGCTCGATCGTGCTCGTGCGGTTCTAATTTGGCTACAGGTGAACTGGTCTTTAGCTTATGTGATAACAGTGGTCGAATCGAGATGGGGTTTCGAAGCACTGAGGAGAAGTGCGTATTTGTTAAAGGGAAAGAGATGGGTAGCTCTGTCGATGATGCTGATT[/+GA]GATGGTACTGTTGACGGTTTTTGGTTCCATGTATTTAGTCTTTGTGGATGCGGCAAAAC	192		+GA
>1727_SgrAI_305E40_NODE_1_L224	ATCTCCTCATGAATTTCGATACCATATTGTTGTTGGGACATGAAATTTCTAACAGATTGTAGTTGTTAATCGATGCTTATTCTCCAGATACCACCATTGCTTCATCTTTGATCATTTGAAATAACTTGATGAATTTAGCTCCTCCTTATTTTACGATATGATAGTTGTATGTTCGCAGGGTCTAGCTGTACCTTCC[A/G]TGAATTCTCGATAGATATAAGAGAAACAACGAGATCCGAAAAAGCAC	197	A	G
>2780_SgrAI_305E40_NODE_1_L219	TGTGATACAGAAACTGATCCGTCGGGCAGAGTTTTGAGTGCATCCGAAGAAGGCAATTTATGCGATGCCTTAGTGGAGTC[G/A]GCCAAGAGACAGCACCCATAACAGGACCAACATCAGCTGCACCATTTGAGGGCTTATTCCAAGCCGGCTTTTTGGCGCCATTGCTGCTGGTGTCACCCTCAAGCTGAGGTTCTGTAGAAGCATCTTCTGGCGATATCGAAGACGCATAACCGGCTGGC	81	G	A
>2780_SgrAI_305E40_NODE_1_L219	TGTGATACAGAAACTGATCCGTCGGGCAGAGTTTTGAGTGCATCCGAAGAAGGCAATTTATGCGATGCCTTAGTGGAGTCGGAGAGAGCAGGCCAAGAGACAGCA[C/T]ACCAACATCAGCTGCACCATTTGAGGGCTTATTCCAAGCCGGCTTTTTGGCGCCATTGCTGCTGGTGTCACCCTCAAGCTGAGGTTCTGTAGAAGCATCTTCTGGCGATATCGAAGACGCATAACCGGCTGGC	106	C	T
>2780_SgrAI_305E40_NODE_1_L219	TGTGATACAGAAACTGATCCGTCGGGCAGAGTTTTGAGTGCATCCGAAGAAGGCAATTTATGCGATGCCTTAGTGGAGTCGGAGAGAGCAGGCCAAGAGACAGCACCCATAACAGGACCAACATCAGCTGCACCATTTGAGGGCTTATTCCAAGCCGGCTTTTTGGCGCCA[T/C]GTCACCCTCAAGCTGAGGTTCTGTAGAAGCATCTTCTGGCGATATCGAAGACGCATAACCGGCTGGC	172	T	C
>3218_SgrAI_305E40_NODE_1_L237	TTATCTTCAATTGTCATTTTGTTATATTATTAAATTTATTATCTGAAGTCTTATTATAATGTGATGGCATGATTATTTTGTTTTTTTATAAAATTTTATACTTAAATTAATACTATATGAGATTATATAATCATCAAAAATAATATATCCATCACGAAAAACAA[T/A]TAAGACGAACAGTGCGTTCTCCCATTATAAATTTATTTCCGTTAGAAAAACGAAAAAACGAAAAAGTTATTGCTTCCACTCCAACTTCAATT	165	T	A
>3218_SgrAI_305E40_NODE_1_L237	TTATCTTCAATTGTCATTTTGTTATATTATTAAATTTATTATCTGAAGTCTTATTATAATGTGATGGCATGATTATTTTGTTTTTTTATAAAATTTTATACTTAAATTAATACTATATGAGATTATATAATCATCAAAAATAATATATCCATCACGAAAAACAATT[C/G]AGACGAACAGTGCGTTCTCCCATTATAAATTTATTTCCGTTAGAAAAACGAAAAAACGAAAAAGTTATTGCTTCCACTCCAACTTCAATT	167	C	G
>3218_SgrAI_305E40_NODE_1_L237	TTATCTTCAATTGTCATTTTGTTATATTATTAAATTTATTATCTGAAGTCTTATTATAATGTGATGGCATGATTATTTTGTTTTTTTATAAAATTTTATACTTAAATTAATACTATATGAGATTATATAATCATCAAAAATAATATATCCATCACGAAAAACAATTC[G/A]GACGAACAGTGCGTTCTCCCATTATAAATTTATTTCCGTTAGAAAAACGAAAAAACGAAAAAGTTATTGCTTCCACTCCAACTTCAATT	168	G	A
>951_SgrAI_305E40_NODE_1_L146	GCGGTACAAGATGGTGGCAGATCCGAAATGA[C/T]GGGGAGGCCACGAGATTGTGTGGTAAGAGTTTGAGGGGAGGTTTGTTGGGATACAAACTCTCTCCCACATCGGTTGTGGAAACAGAAAGTGACCAACTGTCTCTACACACACACACAC	32	C	T
>3220_SgrAI_305E40_NODE_1_L213	CCGACATGGCCGCCCAGCGGGCACGTCGGCGTGCAGTGTGGGCGCA[C/T]ACGGCCAGTCCGTGCTACGCAAACGAGCGCCCACAAAAACACGACGACGGCGGCGGGCTCATTGCGCCGTCGTGGAAGGTCCGTGGCGGCATTTCCAAGTGCGGTCCGTAGGCTACTGGCGAGGAACGGCGACGCCTTTCGGGCGTGCGGTGAGTTCTAGATGCTCTCATGTCAAGCTCTAGGCGC	47	C	T
>3220_SgrAI_305E40_NODE_1_L213	CCGACATGGCCGCCCAGCGGGCACGTCGGCGTGCAGTGTGGGCGCACGCTGGCATGCACGGC[C/T]ACGCAAACGAGCGCCCACAAAAACACGACGACGGCGGCGGGCTCATTGCGCCGTCGTGGAAGGTCCGTGGCGGCATTTCCAAGTGCGGTCCGTAGGCTACTGGCGAGGAACGGCGACGCCTTTCGGGCGTGCGGTGAGTTCTAGATGCTCTCATGTCAAGCTCTAGGCGC	63	C	T
>3220_SgrAI_305E40_NODE_1_L213	CCGACATGGCCGCCCAGCGGGCACGTCGGCGTGCAGTGTGGGCGCACGCTGGCATGCACGGCCAG[T/C]CAAACGAGCGCCCACAAAAACACGACGACGGCGGCGGGCTCATTGCGCCGTCGTGGAAGGTCCGTGGCGGCATTTCCAAGTGCGGTCCGTAGGCTACTGGCGAGGAACGGCGACGCCTTTCGGGCGTGCGGTGAGTTCTAGATGCTCTCATGTCAAGCTCTAGGCGC	66	T	C
>3220_SgrAI_305E40_NODE_1_L213	CCGACATGGCCGCCCAGCGGGCACGTCGGCGTGCAGTGTGGGCGCACGCTGGCATGCACGGCCAGTCCGTGCTACGCAAACGAGCGCCCACAAAAACACGACGACGGCGGCGGGCTCATTGCGCCGTCGTGGAAGGTCCGTGGCGGCATTTCCAAGTGCGGTCCGTAGGCTA[C/T]CGGCGACGCCTTTCGGGCGTGCGGTGAGTTCTAGATGCTCTCATGTCAAGCTCTAGGCGC	173	C	T
>3220_SgrAI_305E40_NODE_1_L213	CCGACATGGCCGCCCAGCGGGCACGTCGGCGTGCAGTGTGGGCGCACGCTGGCATGCACGGCCAGTCCGTGCTACGCAAACGAGCGCCCACAAAAACACGACGACGGCGGCGGGCTCATTGCGCCGTCGTGGAAGGTCCGTGGCGGCATTTCCAAGTGCGGTCCGTAGGCTACTGGCGAGGAACGGCGACGC[/-C]GCGGTGAGTTCTAGATGCTCTCATGTCAAGCTCTAGGCGC	193		-C
>3220_SgrAI_305E40_NODE_1_L213	CCGACATGGCCGCCCAGCGGGCACGTCGGCGTGCAGTGTGGGCGCACGCTGGCATGCACGGCCAGTCCGTGCTACGCAAACGAGCGCCCACAAAAACACGACGACGGCGGCGGGCTCATTGCGCCGTCGTGGAAGGTCCGTGGCGGCATTTCCAAGTGCGGTCCGTAGGCTACTGGCGAGGAACGGCGACGCCTTTCGGGCGTGCGGTGAGTTCTAGATGCT[/+G]CTCTAGGCGC	223		+G
>562_SgrAI_305E40_NODE_1_L217	TATAATTACATCTAGATTTTTGCCGCGAGTCGTAATAAATTCACATTATAACTATGTTAGCTCATTAACTAATATATATTTATTTATCCGCGTATTTTTTTTTTCCTACAAATAATTCTATTAA[C/G]TTAGTCAGGAAAAAAAATGGTGGGTTTTGGTTAACTGGGCTAAGTACCTATCAGCCCATGAAATTGGGCTTTAGTTGAATTGATACCCGACTCAAAAGAAGGAAAAATTACC	125	C	G
>1854_SgrAI_305E40_NODE_1_L227	TTATAAAAATGTTAACGAAAATGATAATATGCACTCTTTGTTAGATAATAGGGATATATGTATACATTATTTTTATAACGAGGGATATATTTGCTTCGAACTACAAAGTTGAAAGGTATATTTACTCGTTACCCATAAAATAATCGAGGTGCAAACAAATTAAACCCAAAAATTCATCAT[C/T]TCATCATATTGCTATTATTATTATTTTATTTTTTTAAAAGGGAACAAAATAAAAAAGGGCAATTTT	181	C	T
>59_SgrAI_305E40_NODE_1_L212	ATAATTTGGTAAAAATTTAATTATATTACCAAAATGCTTACTAAAGGTAACTACTAGTCAATCCCTTAATAGAGATAATTTGGTAAACATATAATTATATAACCAAATTACTTATTTAGATATGATAAATATTTTTTAAATTTACGCTGTCACTACAT[A/G]GTTTTGGTGCAGTTTTCAAGTACAAGAAAGGGTCCGATTCAGTTCTGGTGGTCCATGACAACGATGATTACAC	159	A	G
>2634_SgrAI_305E40_NODE_1_L214	TAAATTGTATAGTGAATTATACAAATATTGTGCACAAATTTTGTATAGTGAAATATATAAATGTTATATAAAAACTACGAATTGTATAATGAATTATACAAATGTATACAAATACAGCGTGAATTATATAAATGCTGCTATAA[T/C]AAATATAACTACTCAAGCTATAGTTATGAAACATAATTAAAGTATTTTTGAATAACCATATCCGAAAATTCATCCAATATTATAGC	144	T	C
>2634_SgrAI_305E40_NODE_1_L214	TAAATTGTATAGTGAATTATACAAATATTGTGCACAAATTTTGTATAGTGAAATATATAAATGTTATATAAAAACTACGAATTGTATAATGAATTATACAAATGTATACAAATACAGCGTGAATTATATAAATGCTGCTATAATATTAATTACGAAATATAA[C/T]ATAGTTATGAAACATAATTAAAGTATTTTTGAATAACCATATCCGAAAATTCATCCAATATTATAGC	163	C	T
>2634_SgrAI_305E40_NODE_1_L214	TAAATTGTATAGTGAATTATACAAATATTGTGCACAAATTTTGTATAGTGAAATATATAAATGTTATATAAAAACTACGAATTGTATAATGAATTATACAAATGTATACAAATACAGCGTGAATTATATAAATGCTGCTATAATATTAATTACGAAATATAACT[A/T]AGTTATGAAACATAATTAAAGTATTTTTGAATAACCATATCCGAAAATTCATCCAATATTATAGC	165	A	T
>1647_SgrAI_305E40_NODE_1_L217	CACTTATGGATACTCTCGTGGGAAATTGCCAAGACAGTTAACATGGCCAACTACCAACACGCGTATTTTAACGCGTTTGGCCAATATCTACCTTTTCTACTATCGTCTTCTACTCCTCCATCTTCAACATCACTTTGATCGCTCC[T/C]TGGCTTCCAAAAACCCTAATTCCTCTTCCATGTATCCTCAAGTGGTAAATGACCAAAATGCCCCCTTCCCCCCCTCCACCTCTCGCCAAAA	146	T	C
>1647_SgrAI_305E40_NODE_1_L217	CACTTATGGATACTCTCGTGGGAAATTGCCAAGACAGTTAACATGGCCAACTACCAACACGCGTATTTTAACGCGTTTGGCCAATATCTACCTTTTCTACTATCGTCTTCTACTCCTCCATCTTCAACATCACTTTGATCGCTCCTGCTACTTCTATGGCTTCCAAAA[A/G]TCTTCCATGTATCCTCAAGTGGTAAATGACCAAAATGCCCCCTTCCCCCCCTCCACCTCTCGCCAAAA	169	A	G
>1647_SgrAI_305E40_NODE_1_L217	CACTTATGGATACTCTCGTGGGAAATTGCCAAGACAGTTAACATGGCCAACTACCAACACGCGTATTTTAACGCGTTTGGCCAATATCTACCTTTTCTACTATCGTCTTCTACTCCTCCATCTTCAACATCACTTTGATCGCTCCTGCTACTTCTATGGCTTCCAAAAACCCTAATTC[C/T]ATCCTCAAGTGGTAAATGACCAAAATGCCCCCTTCCCCCCCTCCACCTCTCGCCAAAA	179	C	T
>1647_SgrAI_305E40_NODE_1_L217	CACTTATGGATACTCTCGTGGGAAATTGCCAAGACAGTTAACATGGCCAACTACCAACACGCGTATTTTAACGCGTTTGGCCAATATCTACCTTTTCTACTATCGTCTTCTACTCCTCCATCTTCAACATCACTTTGATCGCTCCTGCTACTTCTATGGCTTCCAAAAACCCTAATTCCTCTTCCATGTATCCTCAAGTGGTAAATGACCAAAATGCCCCCTTCCCC[C/T]TCGCCAAAA	228	C	T
>692_SgrAI_305E40_NODE_1_L114	[/+CCG]CCTGTGATGTCTGCCGGAAACCGCAGGCTGACTCCACTGCCGATGACGGAAACGGCGAACTACCCAATGTGAAAAGCTCCGACCAGAAAATACACCACCGGAGAATAATCACTAGCGACCCATATGTTACTGT	1		+CCG
>1303_SgrAI_305E40_NODE_1_L205	TGATTAGTCTCAATCAAAATTTAAGAGGGTTTAACTGCATACGATTCATACTTCGAGGGGGTTATGTGTAATTTCAAATCTCTTTGAAGTGAGAAAATCTCCTAGCCCGCGATTTCGCGAGGGTTTT[A/G]CATTTTTCACACCAAAATGGAGACAGCGAAAGACACCGTACAGCAAGACGTCGTTTCGCCGGCCGACGACGATGATACTCCGACACTAAGCTCTCAC	128	A	G
>583_SgrAI_305E40_NODE_1_L267	CACAAAAATCACTATATTTTCATAATGAATCAAACAAAGGATGGATGAAAAACAAATCGCAAAGAAGCTGGAAAAAAGAAAGTAAAGAAGCTTGATTTAAACCTTGTTTAAAATCTTTTTTCTCCCATGGTTGCTTCTTCTTCTTCTCGGTTCAAATTAGTTGAATCAAAAGTAAAGATTTGCTAGCATGCAGGCAAGGGCTTGCTGAGGCTG[G/T]TTTTTTTCGTGCACATCACAAATTACGCGGTTTATTTAATTTTACTAATTTTTGAAATATTGGTCCATTTTAT	214	G	T
>2211_SgrAI_305E40_NODE_1_L263	TATCTCGTCCTTGCGAGCGACGGCAGTAGGCGCCTTCAAAACTATACCGCATTTGCGTTGAATCCTCTAGAAATACACTTGTTCAGAACATTTGATACACAATCAAACTAACTACATTTGTCGCACTCACGTCAAA[T/A]ATATTAAGAATCCAATGTATAACTAACTACATTTTTGAAGAATCAGTACAACGTACGTCTATATTGTATCTATATTGTATGGAAAGTGAAAAGGAAAACCTCCAAATGAAAAATCCCCAAAATACCCTTTCTATAGGGAGTATATA	137	T	A
>2211_SgrAI_305E40_NODE_1_L263	TATCTCGTCCTTGCGAGCGACGGCAGTAGGCGCCTTCAAAACTATACCGCATTTGCGTTGAATCCTCTAGAAATACACTTGTTCAGAACATTTGATACACAATCAAACTAACTACATTTGTCGCACTCACGTCAAATTTTTCAAAAAATATTAAGAAT[C/T]CTAACTACATTTTTGAAGAATCAGTACAACGTACGTCTATATTGTATCTATATTGTATGGAAAGTGAAAAGGAAAACCTCCAAATGAAAAATCCCCAAAATACCCTTTCTATAGGGAGTATATA	159	C	T
>2211_SgrAI_305E40_NODE_1_L263	TATCTCGTCCTTGCGAGCGACGGCAGTAGGCGCCTTCAAAACTATACCGCATTTGCGTTGAATCCTCTAGAAATACACTTGTTCAGAACATTTGATACACAATCAAACTAACTACATTTGTCGCACTCACGTCAAATTTTTCAAAAAATATTAAGAATCCAATGTATAACTAACTACATTTTTGAA[G/C]ACGTACGTCTATATTGTATCTATATTGTATGGAAAGTGAAAAGGAAAACCTCCAAATGAAAAATCCCCAAAATACCCTTTCTATAGGGAGTATATA	187	G	C
>2211_SgrAI_305E40_NODE_1_L263	TATCTCGTCCTTGCGAGCGACGGCAGTAGGCGCCTTCAAAACTATACCGCATTTGCGTTGAATCCTCTAGAAATACACTTGTTCAGAACATTTGATACACAATCAAACTAACTACATTTGTCGCACTCACGTCAAATTTTTCAAAAAATATTAAGAATCCAATGTATAACTAACTACATTTTTGAAGAATCAGTACAACGTACGTCTATATTGTATCT[A/C]AAAGTGAAAAGGAAAACCTCCAAATGAAAAATCCCCAAAATACCCTTTCTATAGGGAGTATATA	219	A	C
>987_SgrAI_305E40_NODE_1_L228	TCCTGATTCTTCTTCCCATCCGTCAAACAACAAGCCCCTCTTCCTCCATAACCCCCACCTGCTCCCTCCACTCCTTGTGGTGTTCCACTCGTCTGAGGAGGCGCTGAACCAGCCAAACCAGTGGTATTCACAG[C/T]CTAAAGGTAGCGTTATCTGCCACCAGCTGGAAAGTTCCTGCTAGTATCACAGAATTCTCACCCAAAGTAAAGTTCCCAGTGACATTAATTCCAATTTCACAACCCAAAAGAGTA	134	C	T
>2119_SgrAI_305E40_NODE_1_L85	ATTTCAATAACCGATTGCTTGCTATGTCCGAAGACGATTTGCCTTACCATGTAAGAGTAACACCCACCGGCGATCTTAAAACAGAGGGGAGATTCGATTTCGACGGCC[C/A]	109	C	A
>3072_SgrAI_305E40_NODE_1_L261	TTGTAAAATATATGCAAGTTGAAAAAAGAGGCTGCTTTCTTGAGCTACATAGATTCATGGTACTCCATGCATCCTTCTGTGCTGTCTCAAAATCATCAAGATTAAAAACTTGTCCTTGATGTATATTTATGCTGGA[T/A]ACAGAGAGTTGAAACGAAAAATCATTTTTCATTTAATTGTTCTTTTATTATTTATTTAATTCTCAAATCAATTTAATAAAAACCATTTACTTCTACTTATCAAAGACTATATCAAAAAGTCAAACACATTTTTTTAATCTATAT	137	T	A
>3072_SgrAI_305E40_NODE_1_L261	TTGTAAAATATATGCAAGTTGAAAAAAGAGGCTGCTTTCTTGAGCTACATAGATTCATGGTACTCCATGCATCCTTCTGTGCTGTCTCAAAATCATCAAGATTAAAAACTTGTCCTTGATGTATATTTATGCTGGATATCC[T/C]GAGTTGAAACGAAAAATCATTTTTCATTTAATTGTTCTTTTATTATTTATTTAATTCTCAAATCAATTTAATAAAAACCATTTACTTCTACTTATCAAAGACTATATCAAAAAGTCAAACACATTTTTTTAATCTATAT	142	T	C
>3072_SgrAI_305E40_NODE_1_L261	TTGTAAAATATATGCAAGTTGAAAAAAGAGGCTGCTTTCTTGAGCTACATAGATTCATGGTACTCCATGCATCCTTCTGTGCTGTCTCAAAATCATCAAGATTAAAAACTTGTCCTTGATGTATATTTATGCTGGATATCCTAAAAA[/-A]AAACGAAAAATCATTTTTCATTTAATTGTTCTTTTATTATTTATTTAATTCTCAAATCAATTTAATAAAAACCATTTACTTCTACTTATCAAAGACTATATCAAAAAGTCAAACACATTTTTTTAATCTATAT	148		-A
>2029_SgrAI_305E40_NODE_1_L193	AAAGCCTCCCTCCACCAACCTGAGAGCATATATAGTGACCAAACCGCATTTTTTTAAAGCACCTAAAGCTATTTCAATTCTACCAAACTTTCTAAAATGTCATCGGAGAGAGCCAACGGCTTGCCGGAAACAGATATCTCCGGCCTCAATTTCAGTGAAACTGAGCTTACCCTCGGCTTACCCGGAGAATCA[A/C]CTCCGGTACAAAACGTGGAA	193	A	C
>1318_SgrAI_305E40_NODE_1_L83	GCACTTGATCATGTAGAAAATCTTGTACGGCGCATATAATTT[G/A]TATTTTAGAATCAAATAAAAAGAATGAGAAATCCGAAAACACCATTGAGCTAATTAATCA	43	G	A
>2019_SgrAI_305E40_NODE_1_L252	TCAACGTACTTTTTAGAATTAAGTACAACGCTTGAGCTTGCTGCTGAAACATATCATATTAGCATATGCTAATATAGAAATTACACACTGATTATACAACGCGACTGAACTATATATGAATTATATACTAATTATTATACCAGTTAGTGTATCTATATATGAATTATACAATGATACACTCAAAAAGTTGAATATAACTTAACTAAATAACTATACATTAAGTTATTC[A/T]ATTTAAGCATCGAATTAAACTACATGCTCCATT	229	A	T
>2731_SgrAI_305E40_NODE_1_L262	TGATCTAGTCAATTTTAGATTTATTTCATAACAATTTTGTCTTATTTCCCACATTATTAATTATTGATAACATACTTTTTTGGTGTCACTATCATTATGCTCGCAATCCAACGTAGGCA[C/G]ATATATGAAGAAACAAAAAAAAGAGAGTATACATTTTTTACACATTCATAAATTTGATTGAATCTACACCTTTCATTTTGTACTTATCTTTTATCAACGATTCAGATCTCTCCACGTCATGCAAATGAAAAATTGAAACAAAATAAAAGTCAATTGAGGGTA	120	C	G
>2731_SgrAI_305E40_NODE_1_L262	TGATCTAGTCAATTTTAGATTTATTTCATAACAATTTTGTCTTATTTCCCACATTATTAATTATTGATAACATACTTTTTTGGTGTCACTATCATTATGCTCGCAATCCAACGTAGGCACACAGAGGATAATATATGAAGAAACAAAAAAAAGAGAGTATACATTTTTTACACATTCATAAATTTGATTGAATCTACACCTTTCATTTTGTACTTATCTTTTATCAACGATTCAGATCTCTCCACGTCATGCAAATGAAAAATTGAA[A/T]GTCAATTGAGGGTA	268	A	T
>2886_SgrAI_305E40_NODE_1_L86	AAAAAGATACTCCTGCAAGTGAAAGAAAAG[C/T]AAAAGCATCAATTTCTTCAACTTTTTTTCCCGGCAAGTCAAACGCCGCCTGCGGCGGGGGGGGGGGGGGTTTTTT	31	C	T
>2048_SgrAI_305E40_NODE_1_L232	ACAAATCCTTCAAATACCCCAAGTCCAAACCCGGAAACCCCCCACTGTAACCCTCTTTGAAGCTCCAGGCAAGGTCTCTATTAAGCCAGAAGAAAGCTCAAGGTCAACATCCAACTTTGTTCTTGTTCCTTTAATGTATTTGTGTGTTCGGTCACCTCATACGAAGCATAAAATAACAATAACAATGGAACTCGTGAAATCTGACAAGTGAAGTCTAGAG[G/A]CCGCAGACCCGGATAGGCTGGTTTTTAAATA	221	G	A
>1244_SgrAI_305E40_NODE_1_L216	CCGTTCATCCCGACGTAATACAAACGTTAATTTTAACAAAACTCGACGGCCCAACTCTTATCTCCGCTAGTTTGGCTTCTTCACAGCTGAAAAGTCTTTGCTCCGACGATAATCTATGGCGGAAAATATGTAATTCTTCTTGGCCTTCTACTTCCGACCCACTAATCCGAAACGCCGTTGCAAATTTCCCCTCCGGTCACCGGTCACTTTTTTCCGATTCGTTCCCTTCAATAACCCAAAACGAGC[/+A]	247		+A
>1399_SgrAI_305E40_NODE_1_L236	AGTAAATTTGAGTAGAGGTCTCATATTGGAATGAAAGTCACTTTATCCCGATGTATAGTTTTCGTTGTAAATTTAAATTTAACGTGGTTA[/+T]AAAAAAACAACGAATCAACTCTTGCCATGTCATCTAACGTGACACCTAATTTCCCCATGGTGCGTGGTTTGTGTGGGTGCGTGGGTATCATCTCTTTCCTTTCTTTTCCAATTTTGGGTTCTTTCTTCCTTCTTCTTCTAACACTCTCTGCAACAAAATAAAAAC	91		+T
>1399_SgrAI_305E40_NODE_1_L236	AGTAAATTTGAGTAGAGGTCTCATATTGGAATGAAAGTCACTTTATCCCGATGTATAGTTTTCGTTGTAAATTTAAATTTAACGTGGTTAA[T/A]AAAAAACAACGAATCAACTCTTGCCATGTCATCTAACGTGACACCTAATTTCCCCATGGTGCGTGGTTTGTGTGGGTGCGTGGGTATCATCTCTTTCCTTTCTTTTCCAATTTTGGGTTCTTTCTTCCTTCTTCTTCTAACACTCTCTGCAACAAAATAAAAAC	92	T	A
>1399_SgrAI_305E40_NODE_1_L236	AGTAAATTTGAGTAGAGGTCTCATATTGGAATGAAAGTCACTTTATCCCGATGTATAGTTTTCGTTGTAAATTTAAATTTAACGTGGTTAATAAATATCGAAAAAAAACAAC[G/A]TGCCATGTCATCTAACGTGACACCTAATTTCCCCATGGTGCGTGGTTTGTGTGGGTGCGTGGGTATCATCTCTTTCCTTTCTTTTCCAATTTTGGGTTCTTTCTTCCTTCTTCTTCTAACACTCTCTGCAACAAAATAAAAAC	113	G	A
>1399_SgrAI_305E40_NODE_1_L236	AGTAAATTTGAGTAGAGGTCTCATATTGGAATGAAAGTCACTTTATCCCGATGTATAGTTTTCGTTGTAAATTTAAATTTAACGTGGTTAATAAATATCGAAAAAAAACAACGAATCAACTCTTGCCATGTCATCTAACGT[G/C]TCCCCATGGTGCGTGGTTTGTGTGGGTGCGTGGGTATCATCTCTTTCCTTTCTTTTCCAATTTTGGGTTCTTTCTTCCTTCTTCTTCTAACACTCTCTGCAACAAAATAAAAAC	142	G	C
>3207_SgrAI_305E40_NODE_1_L237	ACTGACCTAAAAAAAAATTGTTTAATACTATGTAATAGTACTCTGATATTCATCATCTTTCATTCTCTTCAATTAGAATAAAAATTTTCCGAAGTCAACTGAACTTCACAAATAGCTCCAAATACATTGGAAATAAGTATAAGCCCGAGGCTTACAAGTGACAAATCTAGGGTAGCTGGAGCGGCGTATACTCCCGCCGGATAGAGCATTTCCGTTAGGCTTATCCTC[G/A]AAAAAGCCCAAAGTGGAGAACACGGCTC	229	G	A
>1751_SgrAI_305E40_NODE_1_L228	AGTAAGGAAAAATGAGTAAATAAAGAAGAGTAGCGTAAGATTGGGCTTGTTGGAACGCCGAAAGAGTGCGAAATTAGGCACAACAGTGACCCGGAACTAACTTTAACTCTCA[/+AT]CGCTCTCCCTCTCTCTCCTGTCTAGGCAGTGTGTAGTTACAGTACAAAATGGAAATTGACAATCCCCCTTTATTAGGAGACTCTTTTTAGGTCCCCTCAACTCATCAATTTTCTTCAACAAAAGACAAAAACAAA	113		+AT
>1234_SgrAI_305E40_NODE_1_L241	TGAAGAACTAAGTTCTGTCCCACGTCTGATCCTGTTATTAGTCTCTTGCCAAAACCTAGCGGGCACAACTATACCACGGGGACTTCCTCGTCCATGAATCACAGTTGGACCATCATGGACACCTGAAGTACTCTCTGAAGAGACACTTTCACTATCTGAAGCCAATGCATCAGCAGACATAGCTGATCCATTAGCTGACTTCATA[G/T]ATAATCACTTTGAGGTTTCAATTTAGCTTCAATTCTAGCTCTATGATATATATCA	206	G	T
>1274_SgrAI_305E40_NODE_1_L207	TGTGGAACAAGTAATACCAGGATGAATTTCAAACGAAACTTTCAACTTTAGCCATTTCGACATCCATCGTCATTTCTGGATGGGTTGACTGGCCGGAGAGGAAGAGGAAGAGCGGGGCGTTTAGGGTGATTTGCCGGCAGGTTCGATGGGTTTTGGGGA[C/T]CTGTTTGTGGTGTTTTTCTGGTGGGTTTTCTGTTGGGTGTGGGGTTTTAAAAAAAAAGAGGAAAAGA	160	C	T
>1343_SgrAI_305E40_NODE_1_L311	TTGGTCCCAATAATATTCAAAAATTATCACTACAAAGCATTAGATAAAGCAAAAAACAACCATGCGTAAACATTAGAACTCATTAAATAATAAATATTACTGTATATATTCTTATCAACTAGTTTAAGAAATATGTAAAACATATTAAAAACTAATCGCATAAATAAAAGGATAATACCATTAATAATTTAAACTTTTTAATGAGATGACTATTGGGC[/+A]TTGTTAGCCAGCTTGCACGTAGACTTACTGGGAGGGGTTAAATGCAATGTTCTTAGAGTTTAAATTTGAGATCACTGATTAATAGAGAAATTTCAACCATTTTACCGGGTCT	219		+A
>2728_SgrAI_305E40_NODE_1_L190	ACGCCAGCATTGTTGAGAAGAGCATCAATGTGGCCAAAAGCATCCCAAGCTTTCTTGACTGATGCTTCAATAGTTGTACCATCAACACTAACATCAAGTTCAATAGCCACAACTCTAACCAAATGAGAATTTGAACTAAATGTATTAATTTCATCACAAAGAGACTTCAACCGGTCCA[C/T]CTAAATTTTTATCCTCCACATAATAAAATAA	179	C	T
>918_SgrAI_305E40_NODE_1_L86	TATATATATATATATATATATATATATATAATTTC[A/T]CTCAGCGGTAGCAAAGTTAGTTTTGATCCCAAAAATAGTAAAAAGTATATTTGACCTTTTTACATTTTTT	36	A	T
>918_SgrAI_305E40_NODE_1_L86	TATATATATATATATATATATATATATATAATTTCATTTTTCCTATCTCAGCGG[T/C]GTTTTGATCCCAAAAATAGTAAAAAGTATATTTGACCTTTTTACATTTTTT	55	T	C
>918_SgrAI_305E40_NODE_1_L86	TATATATATATATATATATATATATATATAATTTCATTTTTCCTATCTCAGCGGTAGCAAAG[T/A]CCCAAAAATAGTAAAAAGTATATTTGACCTTTTTACATTTTTT	63	T	A
>1317_SgrAI_305E40_NODE_1_L231	TTTGGATCTGTGTTTTCGCCTGCGGAACTATCTGCGTTATACTCATCTCTACCACCACCGCTGCCGCCAAATTTTCTGTTTTTGCCGATTCCACCTCCAGGAAATCCAAGCTCAGGAATACCGTCCCTAGGCCAGTCTC[/+AATGATA]TGTCGATCTTCAGTCAAATTCAGTGATCCAATACTTCGCAAAACTTCTGACTCATTCAGTTCAGAACCACAATCTTCTTCTGGTATTATTGCCGGTAATGATCTCGATCCA	140		+AATGATA
>977_SgrAI_305E40_NODE_2_L91	CACTCCCTTGTCAAAGACTTTTTTCTTTTTTTCGTTTTCCACCTGTGTCCGTTGTTTACGTATATTCGAGTTCATACCACGTAAGGTCCCATTTGGGGAGCCTATCAAGAATTTTTTCATTCTCAGGCTCGAACTCAAGGCCTCTAATTAAAGAAGTAGCAACTTATCTCTTGTAC[C/T]ATGATGCTTGTCAAAAACTTTATGACATACTCCCACCGTACCAAAGTACTTATACAATTTATTTTTGAAAAGACAATTTAATCTACCTTAAAAA	177	C	T
>2945_SgrAI_305E40_NODE_1_L119	CGGTAACGTTTGGAAGTCTTGGTGAGGCGCCGAATTTCCTTATGCCTGAACTTTCAAAGTGAGGTCATCGGATTGAATGA[G/A]TCATAGACGCTGGATGACGACGCCATTTGAGGAATATCATCGCCGGAGTTGGCGGGTC	81	G	A
>549_SgrAI_305E40_NODE_1_L236	CGGATGAGTCCAGTAATTGTCATTTTTTTCTGTTCATCAATCGAAAATCAAGTACTAGAATAAGATATGTAATAATTTATTAAAAATTATTACGTTCAAATAAAATTTAGTTTGAAT[G/A]ATATAAAAGCGGATTTATGTATTAATCTTAAGTGGTTACATCCTCCATATGGAACTTATCTTAAGCACACAAAGGGATAAGAAGAAAAAAAATATTCCGTGAAAATGTCAAAAA	118	G	A
>1448_SgrAI_305E40_NODE_1_L230	AATTTCTACCTAGAAATTATTATAGCAAAAAAATAAAATAAAGAGTGCGTCTCTAGCAAAAATATAAAGTGTGTCTCTGATATTTAATTATGAAAAAAATGAGTTCAGGAGATAATATGATCAAATTAAAATTTAAGTGTGTGAGATTTTAATTATAGTACGAGGATACTTGTGCATTTTCTCCCGAAAATATAAAAAGTTAAGTAAACCGATTAAATTAC[T/C]CACAAAAAACCGGACGGTTCATTTGAAC	222	T	C
>1448_SgrAI_305E40_NODE_1_L230	AATTTCTACCTAGAAATTATTATAGCAAAAAAATAAAATAAAGAGTGCGTCTCTAGCAAAAATATAAAGTGTGTCTCTGATATTTAATTATGAAAAAAATGAGTTCAGGAGATAATATGATCAAATTAAAATTTAAGTGTGTGAGATTTTAATTATAGTACGAGGATACTTGTGCATTTTCTCCCGAAAATATAAAAAGTTAAGTAAACCGATTAAATTACC[G/A]ACAAAAAACCGGACGGTTCATTTGAAC	223	G	A
>1454_SgrAI_305E40_NODE_1_L230	CGACCCTCAAATCCATTATTTTCAGGTATGTATCTATCTCACCATTATATTGGGGCAGACGTAGCAAGTGCCAGGCTACGTTTATATCTGATTAAAATTATTTTTTATTAAAATTATTTTTTATGTTGAATCCCTTTTATATACTTGTGAAATCCGCCATGGCCT[/+TGAAT]CTCTAAATTGATAGGCACTGTTTTAAACAGATTTTGGAAGAAGAAAGAAAACAGAGAATCAGAGAAACTACGAGGTCCTCCATA	166		+TGAAT
>677_SgrAI_305E40_NODE_1_L121	CATATCTAGTGAAATCCTATAAGTGGAGTGTGGAGAGGATAGAATATATGCAGATCTTA[C/T]TAGAAGTAGAGAGACTGTTTCCTGAAAATTTTTATTTTAAAATCCATAAGCAGAAAAAATTAAATATGACAAAAAAAAAAA	60	C	T
>677_SgrAI_305E40_NODE_1_L121	CATATCTAGTGAAATCCTATAAGTGGAGTGTGGAGAGGATAGAATATATGCAGATCTTACCACTATCTCATAGAAGTAGAGAGACTGTTTC[C/T]TATTTTAAAATCCATAAGCAGAAAAAATTAAATATGACAAAAAAAAAAA	92	C	T
>677_SgrAI_305E40_NODE_1_L121	CATATCTAGTGAAATCCTATAAGTGGAGTGTGGAGAGGATAGAATATATGCAGATCTTACCACTATCTCATAGAAGTAGAGAGACTGTTTCCTGAAAATTTTT[T/C]CATAAGCAGAAAAAATTAAATATGACAAAAAAAAAAA	104	T	C
>677_SgrAI_305E40_NODE_1_L121	CATATCTAGTGAAATCCTATAAGTGGAGTGTGGAGAGGATAGAATATATGCAGATCTTACCACTATCTCATAGAAGTAGAGAGACTGTTTCCTGAAAATTTTTATTTTAAAATC[C/T]AAAATTAAATATGACAAAAAAAAAAA	115	C	T
>677_SgrAI_305E40_NODE_1_L121	CATATCTAGTGAAATCCTATAAGTGGAGTGTGGAGAGGATAGAATATATGCAGATCTTACCACTATCTCATAGAAGTAGAGAGACTGTTTCCTGAAAATTTTTATTTTAAAATCCATAAG[G/A]AAATATGACAAAAAAAAAAA	121	G	A
>1801_SgrAI_305E40_NODE_1_L205	CATACGTATCTTATCTGTTAATTGATTTGTGAAAAAAATATTTGAAAATTTCTTCCTTTTTTGTTTAGTTTGAAAATAATGATAAAAAATTTGAATTTGAAATTGAAATTAACAATGAAAAGATTGATTAGACAA[C/T]GAAGATTATGTAGATATTAGAATACTTGAATTAGGAGATAATTTAGGATAAATTAAGAAAGAAAAAAAAATAATAATTTAGGTGC	136	C	T
>2743_SgrAI_305E40_NODE_1_L229	CTCCACAATATTTGGTTCCCATATACGTGCTTAATAAATATTAATACAAATTTGTTATTATAATGCAACATGCAAAACTTTAATGGAGTGAATAAAAATATTGATACATGTGTAATAAAAGCTGTATGCGCGATTTAAATCACAATAATTAAAATAGTTTCGCAGCCACTTTAC[T/A]CACCACATGTCTCGAAACGAGTTTTGTACCTCTTCTCAGAACTTCTTTTTGAGTTCTTCACTTC	175	T	A
>3165_SgrAI_305E40_NODE_1_L223	CATATTCAGCAATTCTTGAATTGCCGGCGAGGGCAGAGATGTAATTT[G/T]GTTGATTCAACAGAGTCATCAGATACCCAATCTGGGAAATCAAATGGGCACCTTGGAGATGTTGAAGGGGTTCCACTGCAGCATCTTTCGTCATTCAATGAAACAGTGTCATCTTCATCAGCAACAAACGGATGTTTTAGAAGCATCTCAGCCGTCCATCTCTTTTTTGGGTCCTTCATGAAGCATTTTTCAAGA	48	G	T
>3165_SgrAI_305E40_NODE_1_L223	CATATTCAGCAATTCTTGAATTGCCGGCGAGGGCAGAGATGTAATTTGACATGT[T/C]CAACAGAGTCATCAGATACCCAATCTGGGAAATCAAATGGGCACCTTGGAGATGTTGAAGGGGTTCCACTGCAGCATCTTTCGTCATTCAATGAAACAGTGTCATCTTCATCAGCAACAAACGGATGTTTTAGAAGCATCTCAGCCGTCCATCTCTTTTTTGGGTCCTTCATGAAGCATTTTTCAAGA	55	T	C
>2283_SgrAI_305E40_NODE_1_L187	AACATACATGTATTACATCATACCACCAACCATCAGAACAGAGCCTTCAAGCAACTTTGACCTCAATAGTTTTAGATTTCTTTGGCTCTGGAGGAGGCAACT[T/C]ACAGTAAGAACCCCATCTTGACAAACAGCAGAAATTGCATCGGTATTTGCATTCTCCGGCAGAGTAAACTTCCTCATGAATTTTCCAACCCTTCTCTCCATTCT	103	T	C
>1147_SgrAI_305E40_NODE_1_L238	AAGGGGTACAGTTTGATGGATTAAGTGCAATTCACTCTATCCTTCATT[A/G]CTTCTATCTCTCAAATTAGTTGCAGAAAGTGTATTGCATATTCTATAAAAATGAAAAGAACTATACACACACACTAAAATTATCAAAGGTAAACTGCAAACTCAAACTTTGGCCAAAAAATACATCCAAGTAAAAAATCCAGTCAGTTGTAAATCCGAAAACTGACACATAAATTCGATCCGAGGGAACAATGCTCACCACATTTGAAAC	49	A	G
>1147_SgrAI_305E40_NODE_1_L238	AAGGGGTACAGTTTGATGGATTAAGTGCAATTCACTCTATCCTTCATTATCTCATACTTCTTCTATCTCTCAAATTAG[/-T]GTATTGCATATTCTATAAAAATGAAAAGAACTATACACACACACTAAAATTATCAAAGGTAAACTGCAAACTCAAACTTTGGCCAAAAAATACATCCAAGTAAAAAATCCAGTCAGTTGTAAATCCGAAAACTGACACATAAATTCGATCCGAGGGAACAATGCTCACCACATTTGAAAC	79		-T
>3199_SgrAI_305E40_NODE_1_L215	ACCTCGAAATTGCATCCAAGCTCTCCCATATACTTTGCGGAAAAAACAAAAGAGAGTAGGTTAAGAAACACCTAAATAACAATTTTCTACATTTCTCAATATTAAGCTCCAACTTCACGTTTGTGGATGGTCTAAAATCAGTTC[A/C]TTCAAAATACTTCAAAAATCACAACAACAATTCTATACATTTTTCAATGTTCAGAAATCAATTCCATTGTCAATATTCACTATACATTCA	145	A	C
>3199_SgrAI_305E40_NODE_1_L215	ACCTCGAAATTGCATCCAAGCTCTCCCATATACTTTGCGGAAAAAACAAAAGAGAGTAGGTTAAGAAACACCTAAATAACAATTTTCTACATTTCTCAATATTAAGCTCCAACTTCACGTTTGTGGATGGTCTAAAATCAGTTCAATTCTCAAGCTTCAAAA[T/C]TCACAACAACAATTCTATACATTTTTCAATGTTCAGAAATCAATTCCATTGTCAATATTCACTATACATTCA	163	T	C
>1718_SgrAI_305E40_NODE_1_L201	ATTCTGGCTACGCCACTGCTCCTGAGCTGATCTCTCACTATTGTCATCTCACTTCATTTACAGGCTTAATATCCAAACATAAAAAGTAATTAACTCAACTAAGCAAACA[G/C]CAAGACATTTAATTAATCAACTTGCGTGTGAAAAAAGACTATAGAACTTTGAACTTCCACAAAGTTGTTATCTTTACCTGGAGACTCTAAATCAACTTTAAGTTC	110	G	C
>2179_SgrAI_305E40_NODE_1_L109	TTAGCCGTCTGAAGGCTCTTAACCTGAAAGAACGGCGGAACAGTTGTATCCGAAAGC[G/A]ATACAAAACCGCAGCAGCAAAATCATCATAGTAAAGAGTCAACTTCTTATTCGGATTTCTCACAGTAAAAC	58	G	A
>2179_SgrAI_305E40_NODE_1_L109	TTAGCCGTCTGAAGGCTCTTAACCTGAAAGAACGGCGGAACAGTTGTATCCGAAAGCGAAGCAGACTCATACAAAACCGCAGCA[G/A]ATAGTAAAGAGTCAACTTCTTATTCGGATTTCTCACAGTAAAAC	85	G	A
>2179_SgrAI_305E40_NODE_1_L109	TTAGCCGTCTGAAGGCTCTTAACCTGAAAGAACGGCGGAACAGTTGTATCCGAAAGCGAAGCAGACTCATACAAAACCGCAGCAGCAAAATCAT[C/G]GTCAACTTCTTATTCGGATTTCTCACAGTAAAAC	95	C	G
>2179_SgrAI_305E40_NODE_1_L109	TTAGCCGTCTGAAGGCTCTTAACCTGAAAGAACGGCGGAACAGTTGTATCCGAAAGCGAAGCAGACTCATACAAAACCGCAGCAGCAAAATCATCATAGTAAAGAGTCA[A/T]GGATTTCTCACAGTAAAAC	110	A	T
>3162_SgrAI_305E40_NODE_1_L222	CTATCTTGATTTGTCAAATATGACAAGTGTGAAAATAAATTAAATTTTTTTTGATAACTAAAGTGAACGGAGGGAGTAACTTTTTGACTTAGAACTAAGATTAAGAAAATTCAAATTCAAATCGCTCTTT[G/A]ATAAAATATTTTGAAAAATATAATAGGAAAATGACTATATTATGATAGGAGTAAATAGAAATTAAGTGTAAAATTATCTTTTCATTTTATAAAGTGGATAGGTATTATTAC	131	G	A
>3162_SgrAI_305E40_NODE_1_L222	CTATCTTGATTTGTC[A/G]GTGTGAAAATAAATTAAATTTTTTTTGATAACTAAAGTGAACGGAGGGAGTAACTTTTTGACTTAGAACTAAGATTAAGAAAATTCAAATTCAAATCGCTCTTTGAATATAATGAATAAAATATTTTGAAAAATATAATAGGAAAATGACTATATTATGATAGGAGTAAATAGAAATTAAGTGTAAAATTATCTTTTCATTTTATAAAGTGGATAGGTATTATTAC	16	A	G
>56_SgrAI_305E40_NODE_5_L100	CTTCTTCGCGCCACGGGCTACCTCTACCTCTTCTCAGAACTACTACAGTCA[G/T]CTTAAGCCTCCCAGACAGTACAAATGATAAAGCATAAGACTTTAGTCTCCATTTTGCCTCTTAAAACA	52	G	T
>56_SgrAI_305E40_NODE_5_L100	CTTCTTCGCGCCACGGGCTACCTCTACCTCTTCTCAGAACTACTACAGTCAGGTTCTCACACCTTAAGCCTCCCAGACAGT[G/T]AGCATAAGACTTTAGTCTCCATTTTGCCTCTTAAAACA	82	G	T
>56_SgrAI_305E40_NODE_5_L100	CTTCTTCGCGCCACGGGCTACCTCTACCTCTTCTCAGAACTACTACAGTCAGGTTCTCACACCTTAAGCCTCCCAGACAGTACAAATGATAAAGCATAAGA[C/T]ATTTTGCCTCTTAAAACA	102	C	T
>56_SgrAI_305E40_NODE_5_L100	CTTCTTCGCGCCACGGGCTACCTCTACCTCTTCTCAGAACTACTACAGTCAGGTTCTCACACCTTAAGCCTCCCAGACAGTACAAATGATAAAGCATAAGACTTTAGTCTCCATTTT[G/C]CA	118	G	C
>704_SgrAI_305E40_NODE_1_L200	ATAACTCATATAGTTATAATTATAATACAAATATTATCTGTCTCATTTTATGTGACATCTTTTCCTTGTTGGTCCGTTCCAAAAAAA[A/C]CTCTAATTGGAAACAATTTAACCTTAAAAGTTTCCTTTTATCCTTAACAAAATGATTCTCAACGACACCGTGTCAAGTCAAAAAGTCACATATGGGACAGAGGGAGTAATTTGTTTGGTCAACAAAATTACT	88	A	C
>2595_SgrAI_305E40_NODE_1_L212	CTTCTTAGACATCTTCTTCGCTCGCTCAGAAGTCGGGTCCCATGTACCGTCGGGTCGGACTCGGAGCTCCGACTCACCATGAGCGAACCGGCAGGATTCTCCGTGACTACATGAACCATCACTTTTTCGAAAATAAGAGCAAAGTGACGTCTTCCATAACGGATGGCGTTGTTTTT[G/T]ATTTCTGTTTCTGATTCTTCTCGCTTTCGTTTCTCCGGCAAATGGAGCTGCTCCC	177	G	T
>1962_SgrAI_305E40_NODE_1_L249	ATGATTTTGCATCATATTATATCTAACTAATTCTTTTCCACCAACAAGGATTGTGATAGA[A/G]TCTTTCATCCTTAATTTTATGAAGTCGCCTTTGTTAGGGAACATTATACCCCAATATGGACTTCCTAGTGGAAATCCAAATTTAGTCGAACTCCAATATGAAACCTGATATCGGTGAGACACCAAAAAAAATTCTAATTCTTTTCCTTTTCTTTTTTTGAAAAATAATTTAGATTAGCTTCCCAAACTTGCTTCCACGTGGCAATTTC	61	A	G
>2573_SgrAI_305E40_NODE_1_L135	AATATATTTAGTGAGAGTTTATAAGTGAGGTATGAGAAAAGTAAAACGTATATAGATTTTGCTTTTACGT[C/T]ATAAATTATTTACCAAAAATTTTCAAGTCAAATATATCAGCCTAAAAGCAAGAAAATTTTATATATATATAAAA	71	C	T
>2573_SgrAI_305E40_NODE_1_L135	AATATATTTAGTGAGAGTTTATAAGTGAGGTATGAGAAAAGTAAAACGTATATAGATTTTGCTTTTACGTCACAGAGATAGA[T/G]CCAAAAATTTTCAAGTCAAATATATCAGCCTAAAAGCAAGAAAATTTTATATATATATAAAA	83	T	G
>1250_SgrAI_305E40_NODE_1_L228	CATCTCAGATACTATTTGAGGTGAAGAATTATTCTATTAATTTTTCTATATTTTAAGCTTAGTTCGCTAAGTTGAAA[G/A]TTACGCGTAAAATGACAGATCTTTTTGTATAAAATATAAGGAGTGTATTTAACCTTAGTTTGCTAAGTTGAGAGAATATTTTTAAGTTTATTAGTTATTTAGAGACGAAATTAATAATACGATATTTTTAAGTAGTTTTCTCCATTTAAAATCGAGGGAGTAAAATTTTT	78	G	A
>331_SgrAI_305E40_NODE_1_L230	TATTTTATGTGACACTTTTTGACTTGACATGGTGTTTAAGAAAAAAATAAGACTTTTAAAACTTATGGTCTAAAATCGATCTTAGATTTTTGTCTAGTTGAAAATTATTTCATTAAGAATAAAAAGAAAATTTTAAAA[A/G]CTAATTAGAGTAAGATAATATTTTTTTTAAGACAGATAAAAATAGAAGTATCCAAAATTTTCTACAGATTGTCTAAATACGTGGCAGAAAGAGGAGCGAGGAGGATATTAT	139	A	G
>483_SgrAI_305E40_NODE_1_L214	TTCAAAAATATATTATTTTTAAAAGTTGAACACATATTTATTGACT[C/T]TTCGAATAACATAAAAAGATATATTTGAGACAATATATAAGGAAATCACAAATATTAAAGAGTATTTTTATCTTTTTTTTTGTTACTTATTTTCACTTGTATGTATTAAATATATGGTAAGACTAGTTGGAGAGCTTAGTGCATCGTGCTAAATTCGACATAAATTTATTTTTAAATAAGTAAATAA	47	C	T
>177_SgrAI_305E40_NODE_1_L216	TCATACTCAGAAAATGACTAATAAGCAGAAAGATTAAATAACTCCACAAAAAGAAATAGAAGAAGTAAAGGTGGTCAATGGAGAAGAGGTTGTAGTACTACTGTACTATAATATTGGA[A/T]ATGTCCAAGATTAATAAAATGCAAAGAGAACGATAGCTAATTTTGAAGTTAATTCCCAAATTTTTTTCCTTTTTTATCAATAGGGAGGACGACCTCCTGTTCCCCAATAAGGATCAC	119	A	T
>456_SgrAI_305E40_NODE_1_L235	TAATCCATACTGCCCCAATACGATGTGTGGCATCATCGTCGATATCGTAGTAGGTAATATAGTATTGTCTTGTATTATTGTAGTTCTTATTTTTTTGCTTTATCATTGTTAGTACTGCTTTTTTAATTATTGTTTTGGATACTTGGGTTGTGTTCGTTGTTATCTATTATG[T/C]ATCTTCTTTCTTTATAACGAAATTTATTGCACTTTATCTAAGGACTTTTTGAAAATAGCCTCTCAATCTCTACAAGATAATGA	172	T	C
>2154_SgrAI_305E40_NODE_1_L191	TTTAGTATAATAGACAAGTAAAAATGAAAT[G/A]CTGAATTTAACTTTTATATTGCTTAAAAAATCAGTTGAAGCCTACAGAATTTGTGAAAATTCATTTTTCTTCGGCAAACTCTGGTTTAGAAAATTTTAAAACAAAAAAACACCTTGCCATGGATAATTTAAAGCATCATGACAAAAGTCGAAGAAATAATTTGAAAAAAAATAAGAGAGA	31	G	A
>2764_SgrAI_305E40_NODE_1_L212	TTCTATTTTATCACTTATCCTATCTTTTCATGATATATCAACCACATATCTTATAATTTCTTGTAAGTTTATCATTCAAATTATAGATATATAACATTATGTAACAATAGAGAACAATAAATTCTATCCAAATTTTATATTCATT[G/A]ATATGATACATTACGAAATAATACATAATAATTAATAACCTTGAAAAGTGGGTGGTTTGTGCTACTTTTACAACAAGAAGGAGGGA	146	G	A
>2764_SgrAI_305E40_NODE_1_L212	TTCTATTTTATCACTTATCCTATCTTTTCATGATATATCAACCACATATCTTATAATTTCTTGTAAGTTTATCATTCAAATTATAGATATATAACATTATGTAACAATAGAGAACAATAAATTCTATCCAAATTTTATATTCATTGAAACAACAC[/-AAT]TTACGAAATAATACATAATAATTAATAACCTTGAAAAGTGGGTGGTTTGTGCTACTTTTACAACAAGAAGGAGGGA	156		-AAT
>875_SgrAI_305E40_NODE_1_L303	AAATTGTATAGCGAACAAACATGGCATTCACCCAGGGAGTAAACATCGGCGAGATAGAAAGGACGAAGTGAGAAAGAAAGAAAGAGGCGGAAATAGGAAACCCTACAGCCTAGCTGTGTGTTTATATAGCATATGTGTCTTGGGATTGATCCGGATTTG[G/A]TTGTTCTGTCGGGCAATGAATTGGGGTGACCCAATTCGTTTGTAATATTTTGATATAAATAAAATGATTTTAAAAAAATATTTTTGGATGATTTTATGCGAAAATTTCTCTTAAAGAAATGTAGTAAATTCAAATCGAATCCAAGTATTTATCCCTGACATTC	160	G	A
>467_SgrAI_305E40_NODE_1_L77	TAATAAGCCTGACCACCCACTTGACTAGTCAC[C/T]CCGGAGTTTGATAAACTCCGGCGGACGTTTGAACTATATATACTGGTTGGTGTTCAGTTTGCAC	33	C	T
>1492_SgrAI_305E40_NODE_1_L183	TGGTGGGGGAGTTTGTTCAGTCGCACGAGTCTCCAATCTCATAGATAGTGAGCCGTCTTTCCGG[A/C]CGTCGGAATTCCGTTCCTCCGATCACGAGACAAAAATTCCGTCGACCGAAAAAATCAGCCGATTTGTAAAAACAATAAGATGAGCAAAACACCGTCGTTTTGGTCGGTTTTCAAATTGAGTAAC	65	A	C
>1721_SgrAI_305E40_NODE_1_L183	GAAGGTATCACATGGAATTGCTAAAAGTCGCTGGAAAGTATTGGACTCACCGGAAAACAGTATAAGTCGCCGGAATCTGTTACTCGACGGAAATTCACACTGGAACTGCTAAGTGATCTTTCTCTGAATTTCACCCAAATCTTTGATTTGAAGTGATCAGTTGATTGCCGCCGGC[A/G]ATTCTGGCCGAGAAGATGAGAAGGACC	176	A	G
>1721_SgrAI_305E40_NODE_1_L183	GAAGGTATCACATGGAATTGCTAAAAGTCGCTGGAAAGTATTGGACTCACCGGAAAACAGTATAAGTCGCCGGAATCTGTTACTCGACGGAAATTCACACTGGAACTGCTAAGTGATCTTTCTCTGAATTTCACCCAAATCTTTGATTTGAAGTGATCAGTTGATTGCCGCCGGCAATTCTG[A/G]CCGAGAAGATGAGAAGGACC	183	A	G
>1217_SgrAI_305E40_NODE_1_L215	CATTAGGATTGCTTTTGAATTCTTTCAAAATCATGCATAAAATTAAGCGTTTTGAACTACGAGTGGCCTGAATTCTCATGTAACTTGAGATATGTA[G/A]ACCAGGGTCCGGCCATAACTCCTCAAAAGATCTTCAAAAGATGTAGTCGGCTAAAATTAGGCTAGTCAAATTTCTTTGTCCAGGATCTCTTTCATAGCTCGTATCCAAAGAAAGGGATAGCTGTTGACACCGAATTTTTACCCTTCATATCACGAATTAT	97	G	A
>1217_SgrAI_305E40_NODE_1_L215	CATTAGGATTGCTTTTGAATTCTTTCAAAATCATGCATAAAATTAAGCGTTTTGAACTACGAGTGGCCTGAATTCTCATGTAACTTGAGATATGTAGGAAACCCATAAC[T/C]CATAACTCCTCAAAAGATCTTCAAAAGATGTAGTCGGCTAAAATTAGGCTAGTCAAATTTCTTTGTCCAGGATCTCTTTCATAGCTCGTATCCAAAGAAAGGGATAGCTGTTGACACCGAATTTTTACCCTTCATATCACGAATTAT	110	T	C
>1217_SgrAI_305E40_NODE_1_L215	CATTAGGATTGCTTTTGAATTCTTTCAAAATCATGCATAAAATTAAGCGTTTTGAACTACGAGTGGCCTGAATTCTCATGTAACTTGAGATATGTAGGAAACCCATAACCAGGGTCCGGCCATAACTCCTCAAAAGAT[C/A]GTAGTCGGCTAAAATTAGGCTAGTCAAATTTCTTTGTCCAGGATCTCTTTCATAGCTCGTATCCAAAGAAAGGGATAGCTGTTGACACCGAATTTTTACCCTTCATATCACGAATTAT	139	C	A
>1217_SgrAI_305E40_NODE_1_L215	CATTAGGATTGCTTTTGAATTCTTTCAAAATCATGCATAAAATTAAGCGTTTTGAACTACGAGTGGCCTGAATTCTCATGTAACTTGAGATATGTAGGAAACCCATAACCAGGGTCCGGCCATAACTCCTCAAAAGATCTTCAAAAGATGTAGTCGGCTAAAATTAGGCTAGTCAAATTTCTTTGTCCAGGATCTCTTTCATAGCTCGTATCCAAAGAAAGGGATAG[C/T]GAATTTTTACCCTTCATATCACGAATTAT	228	C	T
>1217_SgrAI_305E40_NODE_1_L215	CATTAGGATTGCTTTTGAATTCTTTCAAAATCATGCATAAAATTAAGCGTTTTGAACTACGAGTGGCCTGAATTCTCATGTAACTTGAGATATGTAGGAAACCCATAACCAGGGTCCGGCCATAACTCCTCAAAAGATCTTCAAAAGATGTAGTCGGCTAAAATTAGGCTAGTCAAATTTCTTTGTCCAGGATCTCTTTCATAGCTCGTATCCAAAGAAAGGGATAGCTGTTGACACCGAATTTTTACCC[G/T]AATTAT	251	G	T
>1217_SgrAI_305E40_NODE_1_L215	CATTAGGATTGCTTTTGAATTCTTTCAAAATCATGCATAAAATTAAGCGTTTTGAACTACGAGTGGCCTGAATTCTCATGTAACTTGAGATATGTAGGAAACCCATAACCAGGGTCCGGCCATAACTCCTCAAAAGATCTTCAAAAGATGTAGTCGGCTAAAATTAGGCTAGTCAAATTTCTTTGTCCAGGATCTCTTTCATAGCTCGTATCCAAAGAAAGGGATAGCTGTTGACACCGAATTTTTACCCTTC[C/T]TAT	254	C	T
>661_SgrAI_305E40_NODE_1_L232	TCAAAGTGATAGATGTAAATTTGTCAAGATAATTGTATATATATGCAACTGATATATATATATATAATTATATATCTGACAAGAAATTGCAGATAAAGAGAAGACAGGTGA[A/G]ACAATGAAACTCTAACTATGTAATTTTTTTCAAACTACAGTGATATATATTATATGTTTGTCTAGTTACTCCATTTTTCCATCTAGAAGGATTAAGTTATATTATAGAATATTTAATGTAAATTTGACCGAAATAAAAAT	112	A	G
>661_SgrAI_305E40_NODE_1_L232	TCAAAGTGATAGATGTAAATTTGTCAAGATAATTGTATATATATGCAACTGATATATATATATATAATTATATATCTGACAAGAAATTGCAGATAAAGAGAAGACAGGTGAAAGATAA[A/G]AACTCTAACTATGTAATTTTTTTCAAACTACAGTGATATATATTATATGTTTGTCTAGTTACTCCATTTTTCCATCTAGAAGGATTAAGTTATATTATAGAATATTTAATGTAAATTTGACCGAAATAAAAAT	119	A	G
>661_SgrAI_305E40_NODE_1_L232	TCAAAGTGATAGATGTAAATTTGTCAAGATAATTGTATATATATGCAACTGATATATATATATATAATTATATATCTGACAAGAAATTGCAGATAAAGAGAAGACAGGTGAAAGATAAA[/+A]ACTCTAACTATGTAATTTTTTTCAAACTACAGTGATATATATTATATGTTTGTCTAGTTACTCCATTTTTCCATCTAGAAGGATTAAGTTATATTATAGAATATTTAATGTAAATTTGACCGAAATAAAAAT	120		+A
>661_SgrAI_305E40_NODE_1_L232	TCAAAGTGATAGATGTAAATTTGTCAAGATAATTGTATATATATGCAACTGATATATATATATATAATTATATATCTGACAAGAAATTGCAGATAAAGAGAAGACAGGTGAAAGATAAAATAACAATGAAACTCTAACTATGTAATTTTTTTCAAACTA[C/T]ATTATATGTTTGTCTAGTTACTCCATTTTTCCATCTAGAAGGATTAAGTTATATTATAGAATATTTAATGTAAATTTGACCGAAATAAAAAT	160	C	T
>661_SgrAI_305E40_NODE_1_L232	TCAAAGTGATAGATGTAAATTTGTCAAGATAATTGTATATATATGCAACTGATATATATATATATAATTATATATCTGACAAGAAATTGCAGATAAAGAGAAGACAGGTGAAAGATAAAATAACAATGAAACTCTAACTATGTAATTTTTTTCAAACTACAGTGATATATATTATATGTTTGT[C/T]ATTTTTCCATCTAGAAGGATTAAGTTATATTATAGAATATTTAATGTAAATTTGACCGAAATAAAAAT	184	C	T
>3013_SgrAI_305E40_NODE_1_L197	TCATAGAATCTAATTAATTTACTCAAAATAACACTCTTTAACACTTTTCTATTGCTTGAACAAAGTGTTATTCAAGCAATTAATAGCAATCTTACTAGCATCCAACTG[T/C]CATTCATCCAAATAGCACAAAAAACATACTAAACATAGAATCCTAAACAAATACTTTAAATCTTAATTAATTTCTCGAATATATATATATATATATATAGTGCTATTT	109	T	C
>3081_SgrAI_305E40_NODE_1_L207	AATGTTTGAAACTTTTTCCATATTTGCCCTTGCATTAATTGAACTTTTA[T/A]AAATAAATTACACTGTATATCTATGATTTTACAAAAGGGCAATAGTGGAAAGTATGATGTAAAATTTGTCTTTGAATGTTTTTCTTAATATGTGTGCATTACCTCACAAATTTAGTTAATATGAGACAGAGGGAGTACTAATTATATTAAGAATATTACATAT	50	T	A
>187_SgrAI_305E40_NODE_1_L239	TTGAAAGTTAATTTAACTAATTAATAAAGTTTGATATTTAAAGGCCATACAAAGAGTATTATAAATTATGATTATTCTCATATCAAATATGATGAAAGTAAATATTCTTAAAATGTTTATCTAAGAATTTATATAA[T/C]ATTTTAAAAAACAAAAAATGCCACGTGAAACAATAACATAATTAATACATACACATTTTTTATTTTTTTTTAAAAAAAATTCAAATTAAAGAATTGTTTTCTTCCATTTTATGTATTTTTAT	137	T	C
>2597_SgrAI_305E40_NODE_1_L217	TTACATGTTGTTACATCTACATAAACAAATAATATATATATATATATATGGATTGTTCTTTCCCTAAATGATTACATCAAGTTATCCAATCAAACACCTACAGCAACACCTTCCCTTGTAACTTTCGTTGAAAGTACTTCATTTAT[G/A]TTTAAAAACTCATCAAAATCCCACATCAAGAAATTAAAATATACCAATATTTCTTTCTCTTATTATACCCAAAAATCAAGGAAATATAAT	147	G	A
>3082_SgrAI_305E40_NODE_1_L237	AACAAGAAAACAATCAAAATAAGTCACACCCATCTGCTATCTCGCTCCCTACTCTTCAAAAATGTCCAGGGTTGCATGCCGGATACTCCAAAAGTAGTACATACAAC[T/A]AGAAAAACATCAAAATGGGTCACACCCATCAACTATATTGCTCCCAACTTTTCAAAAAAAATCAATGGGTGCGTGTCGAATACTCTAAAAATAGTATATTTTAGAGAATCCAACATTGGTGCAATAAAAAACTAGCAGAGCCCGATTCT	108	T	A
>1420_SgrAI_305E40_NODE_1_L135	AAAATACCTCTAATAAATATTGTACTTTTTTAAAATTATACCATAACAAATAAAGTTTTCACATTTAAGAAGTAATAATTATTAAAAGTAAAATTGAAAAAAATTTAATTAATTATTTCTT[A/G]TTGACAACTAATTTATGATAATTATTTTTAGAC	122	A	G
>1420_SgrAI_305E40_NODE_1_L135	AAAATACCTCTAATAAATATTGTACTTTTTTAAAATTATACCATAACAAATAAAGTTTTCACATTTAAGAAGTAATAATTATTAAAAGTAAAATTGAAAAAAATTTAATTAATTATTTCTTAATTATTTA[G/A]AATTTATGATAATTATTTTTAGAC	131	G	A
>898_SgrAI_305E40_NODE_1_L225	CTATTTCCTGCTCACTGTTCTCGATATATCTCGTAATTATATCATTCTACAAGGGCATTTCTCTCTTTTCCTGCACCACTACCACTCTCCTCTCTCTTCCACCACATCGCGAC[/+CAA]CGTTTTGATATTTGTACGATGCCGGAGATAGAGAGGCACAGAACAAGGCATCACCGACCGGCGATTAGAGAACCGGTAAAGTCCAGAGTACCACTGAGACTCCTGTTACGAGTAGCTTCGGTAGCCGGTGC	114		+CAA
>2923_SgrAI_305E40_NODE_1_L274	AACGACTATTAAAATAAAAACTTGAGGAAAATAGACGAAAAGGACATGGAGTGAGGCTTGTCCATAATGTACCTACCAACTCATTGTCCTTTGAAGTTTTATATGTATTCTCTTCTACTACTAACGTCTCCTA[A/C]ACCAACTACTCTGTGAAGCCATTTTCTTCAACACCAAACTCTTGCTTTCTTCGCCCTTCGGCGGACTTTCCTATAAACCCTTTTGCTTTATTTATATAATCCCAATAAACCATTTGCTCGGAAAAATATTCTTTCTCTTTCTGCATTTTATAGACACAAC	134	A	C
>2923_SgrAI_305E40_NODE_1_L274	AACGACTATTAAAATAAAAACTTGAGGAAAATAGACGAAAAGGACATGGAGTGAGGCTTGTCCATAATGTACCTACCAACTCATTGTCCTTTGAAGTTTTATATGTATTCTCTTCTACTACTAACGTCTCCTACAAAGCCACCAACCAACTACTCTG[T/C]TCTTCAACACCAAACTCTTGCTTTCTTCGCCCTTCGGCGGACTTTCCTATAAACCCTTTTGCTTTATTTATATAATCCCAATAAACCATTTGCTCGGAAAAATATTCTTTCTCTTTCTGCATTTTATAGACACAAC	158	T	C
>2145_SgrAI_305E40_NODE_1_L221	TGGCACATGGCACATGGCACATGGCACATGAAGATTTCCGACAAGATTGAAAAAAATATATAT[T/A]AAAACAAGTTCTAAATATCATTTAATCAGGGCTCTAATATATACTCCATATAACAGCAACCTGCAAAGACACAAAGGAAGTTCCCTCTAGCAATCAGATTCCCTTGGCAAATTGAAAAATGATACCGATAATGAGCTCTGCTCCTCTATCAACTTCGACGTCAGTATCTCTGCCCGT	64	T	A
>54_SgrAI_305E40_NODE_1_L206	CATAGCAATAGTATGGAAACACAAGAGTGACTAAG[A/G]TAGGAATGCATAAGCACTCGCCAGACAAATTTGGACAAAGAGAAAAATCATGTTGTTGGACAGAAAGTTAACTTTCAACGTGCAAGTACTCTGGATCCAGACATTGAATCTCAAAGTCAAAGTTTTATAGCCAAATATAGTTATTGGAGTAAACAAATAGAAGCTCAAAATAAAATTGACATAAAATA	36	A	G
>703_SgrAI_305E40_NODE_1_L225	CTTTCGCTGGCAAGGAATTTCAAACTTGATATATCCAACATAGAAGTCTCAAGCCCAAACCACTAAGCCA[C/T]CACTAATTGAATACTCTAGCTTACAAAAAAAAAATCATCTAGATATTTTCACAACTTATGGATCACGTGTTGGATGTCCACAAGACACAGTAAAAACGAGTTTATGTTTCGATATATGCACACTCAAAGTTAAAGTGTTTATTTACGAGTTGCATCAAATTTAAGTTTTAAAAA	71	C	T
>703_SgrAI_305E40_NODE_1_L225	CTTTCGCTGGCAAGGAATTTCAAACTTGATATATCCAACATAGAAGTCTCAAGCCCAAACCACTAAGCCACCCTGAAGAGTCACTAATT[G/A]CTTACAAAAAAAAAATCATCTAGATATTTTCACAACTTATGGATCACGTGTTGGATGTCCACAAGACACAGTAAAAACGAGTTTATGTTTCGATATATGCACACTCAAAGTTAAAGTGTTTATTTACGAGTTGCATCAAATTTAAGTTTTAAAAA	90	G	A
>2022_SgrAI_305E40_NODE_1_L174	GGTGCTATCACTGCGGCCCGGTTGATTGCGGGACAGTTCAATCCCGCAAACGGTATAGGCCTTGCGAACACAAGCTTAGCTTTGTTCGGGGGTAAACTTTTCGCTCTCGGTGAATCTGATTTACCGTACGCGGTAAAAATAGCACCAGA[C/T]TTACCCTCGGCCGTCACGATTTTGACGGAAAGCTGTTCATGAGC	150	C	T
>2660_SgrAI_305E40_NODE_1_L172	CGGTATTTTT[/-T]ATTCGGGTTTATTTGGACATGGTTAAAGTTTATGGAGCTAGATTTGTTGGACCCAGCTGGCAGTGCGGGGGTAATAACGTAATTTGAATTTTTATGTTTTAGAATAGAAATATTAGACGTAAGAAATGGCAAAAGCAAATCGCAGAGCTAACATGTACGGACGGGAGACAA	11		-T
>3087_SgrAI_305E40_NODE_1_L207	CCGAGTCGACTATATGAATCCTCTTTTATAACAAAAATTGTTGAATCAATGTGGGCACCCAT[/+T]AAATAGGTACTGACCAGAAGAGCGCGATTTGCAGGAACGGGAACAGGGTGAGGGGTGGACTTGCCGGATTCATCATGAGAAGCGACCAAAACGACGTCGGAGAAGAAGGGTACAGTTCGTTGTTGTTGGTGGGATGGACCCCAGAAACGCAGGAAGTTGACTTT	63		+T
>911_SgrAI_305E40_NODE_1_L212	ATCCTTAGTTAAACTTTTACTCGAATAGGGAAATTGAATTTTCTTATTAAATCTTTGATATTTTCTCCACCTAGGATAAACTTTAGCCACAAAAGCACCATCACATA[C/T]ATCCACTTCATCTTCCACGTGGACCAATAACAAAATAGAAATAATTCTCCTTAACTAATAATAATCCACATTTAGATTTGCCTATATCTCAAATTCCTTCCTTATTTTGCACCCTTTTTTTCCC	108	C	T
>2863_SgrAI_305E40_NODE_2_L221	TTACAAAATTAGTATAAACGTATTTGGCAGTAATATTTTAGGCTAACGGATAAATTGACGGT[G/A]TAAGAATAAAACGTACTTGTGAGTAACATATTAGAAAACGTTACTTACACGTACATGCAATAATGTTTTAAGAGTAAAACGTATTTCTGTTGTAAGATTTAAATATACCCGCCCCACTAAAACAAATACAACAAATTATAATTACCAAGAAAGAAAAAACCTAAACTTCTCTTCCACT	63	G	A
>1853_SgrAI_305E40_NODE_1_L256	CATTCTACGTTCCCAGACCCCACTTGTGGGATTCCATCGGATATGTTGTTGTTGTTGCAAGTTTGTAAATGTAGCCTTTATACTCCATTTACTTTTATTAATACAAATTCTCATTTAAATTATTATCAAATAAATCAAAAATCAAACCGTTAAAAATTTAAAATATATAAGAATTA[/+T]ACTATTAATTTAACATATTTAAAATAAAAAATCAATAAATAAAATTGATAACGTATAAAACCAAATCAAACCGAACCAACAAATTAACCTCCCCAAACT	177		+T
>1853_SgrAI_305E40_NODE_1_L256	CATTCTACGTTCCCAGACCCCACTTGTGGGATTCCATCGGATATGTTGTTGTTGTTGCAAGTTTGTAAATGTAGCCTTTATACTCCATTTACTTTTATTAATACAAATTCTCATTTAAATTATTATCAAATAAATCAAAAATCAAACCGTTAAAAATTTAAAATATATAAGAATTATTTATTAAATTA[T/C]ACATATTTAAAATAAAAAATCAATAAATAAAATTGATAACGTATAAAACCAAATCAAACCGAACCAACAAATTAACCTCCCCAAACT	189	T	C
>602_SgrAI_305E40_NODE_1_L114	[/-GT]AAAGCCACGTGTCCACACACTGGAGGTGAAACCGGTGGCCACAATTCGGCAGCACTCTAATTTCATCTCCCTCTACGTACTCCACCAGACAAATTGCACACTCCGCCGCGAACGGCAGCTCGCCAGTCGACGC	1		-GT
>1157_SgrAI_305E40_NODE_1_L136	GACAGATGGATACTTATTCATCTTTTTTCTTGGTTTGGATCATATTAATCATTCATAATTATCTACTACATCATCACAACTCATTATTACGTATAATATATATAACACCATTCCAAGCAAAAGTACTTAGGACAA[C/G]AAATAAAACAGAAAAAAAAA	136	C	G
>2563_SgrAI_305E40_NODE_1_L219	TTTTCCTTCTAGTCGATTAAAAAAATGTCTTTTTTAATAAT[A/T]ATGTTTTCACATGAAAAAGTTTATAATCACAAAGTTGAAAGTCATTTTAATTCATTCTACAAAATTTTAATAATATTTTTTTATTTTCTAAATTTTATGTTTTGGTCATAAAATTTTGAAATGTGAAAAATACCAAAAAATTATTTTTGTCGTAAATCACTCACAAAATTTTTAAAACAACTCAAATTTATATTCTT	42	A	T
>2269_SgrAI_305E40_NODE_1_L256	TAAACTTACAATGAAACGATGCACTACATAATCATTAACAAAATACAACATTATAAAAAGGCACAAAGTATAACAGCTTACAAATCATACACTTGTTTCCCAGTGAACTTGACCTCAATAGCACTTTTGTTCTTTCCAATGGATCTAAAGTTCTGTCCAACTCCTTCACGACC[C/T]TTTCCGGGTAGACACCATCTTTCGGGTGCAAGTACTGCACCTCACCGTTCGGGAACACCCTGTAAAACTGGTAATTAATCTTGTATTTGGATCTCAACCTCC	174	C	T
>2070_SgrAI_305E40_NODE_1_L217	TCAACACTTTAAATTTTTTTACGTTTTATGTTGATATTTTAAAATTATTTTAAAGCAATTTTAGATTAATTTTT[G/A]TATAAAATTAGAATTTTAATTAATCTAATTTTAAATTCTAACATAATGTAATAATTTTTTTTTCTTGTTTAAATATAATTATGAGCAAATATTCGATTGGCTCATAACTTGACCCATTAACTTTTTACCCCATTAAATTTCGACATGAAATATATATAATTA	75	G	A
>2070_SgrAI_305E40_NODE_1_L217	TCAACACTTTAAATTTTTTTACGTTTTATGTTGATATTTTAAAATTATTTTAAAGCAATTTTAGATTAATTTTTG[C/T]ATAAAATTAGAATTTTAATTAATCTAATTTTAAATTCTAACATAATGTAATAATTTTTTTTTCTTGTTTAAATATAATTATGAGCAAATATTCGATTGGCTCATAACTTGACCCATTAACTTTTTACCCCATTAAATTTCGACATGAAATATATATAATTA	76	C	T
>2070_SgrAI_305E40_NODE_1_L217	TCAACACTTTAAATTTTTTTACGTTTTATGTTGATATTTTAAAATTATTTTAAAGCAATTTTAGATTAATTTTTGCTTTTATTCTTATAAAATTA[G/A]AATCTAATTTTAAATTCTAACATAATGTAATAATTTTTTTTTCTTGTTTAAATATAATTATGAGCAAATATTCGATTGGCTCATAACTTGACCCATTAACTTTTTACCCCATTAAATTTCGACATGAAATATATATAATTA	96	G	A
>139_SgrAI_305E40_NODE_1_L200	TTCTTTTCTCTCTATTAATAAGAGCGGTGCTATTTGTGCGGTGCCCGGAGAGTAGGCATATTCTGCTGAACTCCGTTATCAAATTTGTAGTCTTTCTTTTATTTTCTTTTGTA[T/C]GTTGTGTCTTTTATTTCTTTGGCTATTTTATGGGAAAATTCTCTGATTTTTTCCAAAAGGAGGATGAGTAGTCATTAAAGGCCTTTTTCCCTATTTTGAATA	114	T	C
>139_SgrAI_305E40_NODE_1_L200	TTCTTTTCTCTCTATTAATAAGAGCGGTGCTATTTGTGCGGTGCCCGGAGAGTAGGCATATTCTGCTGAACTCCGTTATCAAATTTGTAGTCTTTCTTTTATTTTCTTTTGTATTCAATATTTTGTTG[T/G]TCTTTGGCTATTTTATGGGAAAATTCTCTGATTTTTTCCAAAAGGAGGATGAGTAGTCATTAAAGGCCTTTTTCCCTATTTTGAATA	129	T	G
>2302_SgrAI_305E40_NODE_1_L230	CTTCTAACAAGTGCGTCTGAAACTCTTAAATCCAGCTGCTCGCACCCCATATCTTGTTTAATTATCTTTTTCCAATA[T/C]TACCTCTATGTAACTCCTAAATCGAGCTTCTCACATCTCTTAACAAGAGCGTCTGCACTTCCTATCTATGAATATTTTACCACAAATATCAATATTAGTTGATGCATAATTTTAACTTTGAAAAAATGATTTTGACAAAAAAAAGGATTAATATTGTGAGTAAAATATGAAA	78	T	C
>2302_SgrAI_305E40_NODE_1_L230	CTTCTAACAAGTGCGTCTGAAACTCTTAAATCCAGCTGCTCGCACCCCATATCTTGTTTAATTATCTTTTTCCAATATTTTTTCGATTTACCTCTATGTAACTCCTAAATCGAGCTTCTCACATCTCTTAACAAGAGCGTCTGCACTTC[/+CTAT]TATTTTACCACAAATATCAATATTAGTTGATGCATAATTTTAACTTTGAAAAAATGATTTTGACAAAAAAAAGGATTAATATTGTGAGTAAAATATGAAA	150		+CTAT
>1126_SgrAI_305E40_NODE_1_L250	TGAATAAAAAAAGTGTTTGTAGAATTGTGTGAATTATCTAACTTGTTTTCGAGAATATGTTGAGATGCGAAGAAGTGTTAAATGAATCTATCGTGTATAGTATTCTGTGAAGTGAGAGTATGTCCCGAATTGTTTGAAACATATATAGCAGTTGCATACACACATTATTCATGAATTAAAGGATTTGTCAATCACCTACGAAAATTT[G/A]TACCACATCAACACAAAAATGGGCAATAGAACAACTTATGAAACTGATCGGCTGGGGGGGGC	208	G	A
>873_SgrAI_305E40_NODE_1_L195	CTGACAAAAAATTTAACATAAAATTATTAGTTAGTGCGATAATATATAATTATTTCAACCTATGAATTAAAAATTTGTGTAATTCGATAATTCTTTTCTACTATTTTCGACAGATTGTTATTTTCTATCACAATGACAAAGAACTTTTAGGGTTCATTGTACATGTTGACACCGAATTTT[C/T]TCACAAATTATCCATTTTATTTAATTTTAATAAT	181	C	T
>873_SgrAI_305E40_NODE_1_L195	CTGACAAAAAATTTAACATAAAATTATTAGTTAGTGCGATAATATATAATTATTTCAACCTATGAATTAAAAATTTGTGTAATTCGATAATTCTTTTCTACTATTTTCGACAGATTGTTATTTTCTATCACAATGACAAAGAACTTTTAGGGTTCATTGTACATGTTGACACCGAATTTTCACCCT[C/G]ATTATCCATTTTATTTAATTTTAATAAT	187	C	G
>2850_SgrAI_305E40_NODE_1_L236	AAAAGAAAAAAAAAGGTCAATGAATAAAATTCAACGCAGACCAAGTAAGAGACACCTGACCAACGAGGGAGAGCCAAGGACGGCTCCTCTTTTTAATTTGACTTATAAATTGGTCCAAA[A/T]ATGGAAAAAGAAAGCCAATAAATTGATTTAACAGGCAGCCTTCACATAACATAGCCATCTTCAATCTTGGAGATTTTCCTCTGCCCTTTCAAACAATTTAACTGCAAAAAAATGGCATTT	120	A	T
>647_SgrAI_305E40_NODE_1_L226	AATTAAATAGCTCGTAAATAATTTTTTTACATTTGTAATCAAATAAATAACTTGCAAGTAGTTCAAACAAACACGTCACAAGTAATTTTTCAAAAGACTCACAATAACCGCACGAAAAAATTCGACATTAACTTTTCTTTTGATATAAATAAGAAGTTAAACAATTTATCTGTACATCAATTTCAAAA[A/C]TCTCTCCTCCGACTTCTTTCTACATTTAGTTAGGGTATACTTTTAATATATTAAATT	189	A	C
>1384_SgrAI_305E40_NODE_1_L235	AAAGTGAAATATTCCTCTAAATTCTTGTCATGTTACAAAATATTTTTAACAATTGTAATACGTGAGGTGTATTTTAATTTAGTTAGTCAA[A/G]TTAATTAATAGTTAAAAAATAAAATTAATAATTTACGCTAAATTCAACGGTATTTTTAATAATTTTCTCAATAAATTTAGATTGAATTGGATTTTAACCAAATCATTCCAAGGATAGATTTCTGTTCGAGGACATTCTGGTAAAATAACGCTCCCCGCGCACGT	91	A	G
>976_SgrAI_305E40_NODE_1_L195	TCATCTCTCATCTATAATTAAAATTCAAAAAAGAATTACAAAATCACAAATCTATAATTAAAAATAATTTGAGGCTATAAAAAATTGTTTGATCATCGTGTCATAAAAATGGAAATATTTAACAAACAAAAATTAC[A/C]AAATAAAAAAAATCTAAAACCCTTTTGTCAGTTTCTTACAAAAACTTAATTGGATCCGAAACAAAGCCGGCAAATGAT	137	A	C
>3129_SgrAI_305E40_NODE_1_L215	AAAAATACAATATAAATGGATTCTTAAATTTGACAACTTTATAATAAAATAAAGTTGTGCTAACCCAGTTTACTTGCTCAATGTTTTTTGTTTTTT[/-T]TTAAACCCTTTGTTAATACAAAGGGAATTATATTATGAGTTATTTTGTTAGACGTTTAGGAATATAAAACAGGCTTATCGAATACATCCTTCTCCACAGTAGACAGCTTTGGCAAAAGTATTAGTACAATATTTTACT	97		-T
>3129_SgrAI_305E40_NODE_1_L215	AAAAATACAATATAAATGGATTCTTAAATTTGACAACTTTATAATAAAATAAAGTTGTGCTAACCCAGTTTACTTGCTCAATGTTTTTTGTTTTTTCTTCATCGAAATTAAACCCTTTGTTAATACAAAGGGAATTATATTATGAGTTATTTTGTTAGACGTTTAGGAATATAAAACAGGCTTATCGAATACA[T/C]AGTAGACAGCTTTGGCAAAAGTATTAGTACAATATTTTACT	194	T	C
>3129_SgrAI_305E40_NODE_1_L215	AAAAATACAATATAAATGGATTCTTAAATTTGACAACTTTATAATAAAATAAAGTTGTGCTAACCCAGTTTACTTGCTCAATGTTTTTTGTTTTTTCTTCATCGAAATTAAACCCTTTGTTAATACAAAGGGAATTATATTATGAGTTATTTTGTTAGACGTTTAGGAATATAAAACAGGCTTATCGAATACATCCTTCTCCACAGTAGAC[/-AG]AAGTATTAGTACAATATTTTACT	212		-AG
>1884_SgrAI_305E40_NODE_1_L209	TCTCAACTATTGACACAAATTATTAGTTTTATTTTTGAGCTATTGCAAGATTCGATTTTAAGTTCATTTAGTCAAGTACAAGAGTGTTTTTAAAATTTTCAATAGTTCAGAATAAAACTAATAATTTAC[G/T]AAGTGTTTTCAATATTTGTATCAAAATTAATTAAAGGTTTACCAACAAAATTGAATTCATGATATTCAATTCATGTATAGGAATATATATATATATATA	130	G	T
>959_SgrAI_305E40_NODE_1_L241	AACAACAATTTGTGCTCTTACAATTAAACCAAGGCACGCCTCGTAAGCTCAGCTATCTCTACACGTGGCGCTATCTCATTGGTTAAACCACCTAGGTT[C/T]AAAAATTATACACACAGAAAGATTGTGCGCCCCACAAATCTCATCTGCTGAGAACTGTATTCCTTTCTTCAACTTCTACAACAAATTTCTGCGGAACTATACATACAGCTTTCTGTATATATAGAATTCCTGAGTTCAACAACCCTAAAAATGGTGAAGTTC	99	C	T
>834_SgrAI_305E40_NODE_1_L175	AAATTGTACTCTAATAAAATGAAAGTATACTACAATTCCTAGACTAATCTTTGATTAAACGCAAATTCATTTAGTTTGT[T/G]AATCAATGCAAGAATCTTCTTCCGGAAAAATTTCTTCAGAAGATCCTAAAGAATCCACCACATCTTCCCTGCTCCAACCCGCACGTAATAACCTCTTCGATAACAAA	80	T	G
>1483_SgrAI_305E40_NODE_1_L233	CTATTTGTTTAATCTATTTAAATTTGAATGGGTTAATAATATGTTTCTTTGTTCACTTAATTCCTTTCAACCTACTTCAGTAAAAATTAGGTTCATATGTGATTCAAACTGACTTGAAAAATCTTGTTAAAATATTTTTAA[T/A]ATCTATGACTATAATAAATTTTTTTATAAGGTATTAAAATATCATATAAGAATTAATAAAATAAGTAAAATTTACTAAAAATTGAATTGAATTGAATTTTAACCTGTTTTA	142	T	A
>2016_SgrAI_305E40_NODE_1_L229	TATTCAAAAAAGGAAAACTTAAACTTATTTATAAGTAACGGTTCGTTTATCAATATATTCTAAAGTCGATAAGCGTGACTCTTCACTCTCATTTTGCTC[/+C]CCTAAATTCATAAAGCAAAACGCCGATAACACCGATCGGAGCTTTTCGCCAGCGGAAGAAAAATGGCGATTTTGTTTCAAAGTTCAAGTAGCTCCATGTTATCCATCAAAATTTTTGTGATTTCGACTACTGTTTTGTCTGCTGCTATT	100		+C
>3223_SgrAI_305E40_NODE_1_L223	CCCCTATATTTCCATGAGAATTGCTCAAATTTGCTCCAAACAAACCAGGACTTCGACTAGCTCCAAAAACAAATCCTTCATTACCAACATCCCCACTACCCCTATCAACCCCAGAAGCAGAACCCACATTCCCAAATACCCCAGAAACCGACTCCACATGACCCATGTTCATTTCTTGAATTTCCCTAACGCCCTTAAAAGGGTCGAACATTTGGTCCTTTCTATGAGCA[A/C]CTTTTTATACAA	231	A	C
>2567_SgrAI_305E40_NODE_1_L219	TAAATATAAAAATTTAGAATATTAAATTATTAATATAATAAAACTTTAATTTTTTCGTGCACCACGATTTCGAGACCCATACACCATGAACTGAACCGTAGAATCAAAATTTTCAAAAAAAAAACCAAA[G/A]TAGATTAGTTCGATTCAATTTGATTTTTCAATTTTTCCATTCGTCTGCCCACCCCTGAACACGGTATCCTGATTCTCTCTTTTGAAAAATAATTTAGATTAGCGATTTC	130	G	A
>3148_SgrAI_305E40_NODE_1_L263	CACATCCATTTCACTCTGAATCCATCAATATTAATAAGCTGGTTGCTTCTTCATCAAAAAATAATGGCAATAAGCTGCTTGCTCATATG[G/C]CCACAGCTAAAAGCAATAACCTTATCGAGATTTACTCTGTTGAGAATCTATAGGTACTTCAACCACTAAACTCAACTCAATTAGCAAATCGAACTAATTCATTAGCAATTTACACAAAAACGTAAACAAAAACAAGTAGCAGACATAGATAAACAAAATTCGTCGTGTATGATATCGTATATCAATCAATCAA	90	G	C
>793_SgrAI_305E40_NODE_1_L250	TTTGCAATGTTAGTCATCTTATCCAGGTACTTCTTCTGATGCATAGATTATTATTCCACATCCTATCTAGAATAACTCTTATTTTTTCTCAAAAGCCATTCTGTTATACCTATGTGGATTTTTAT[A/C]GACATTGTATTAGCAAAGTAGAGTTATATTATTAATTTCTAGTTGTACGTTAGAAAACTAGACTTTGCATTAGTAATACAGCATCTGCTGCACTGTGAATATATTTCATACAGCATTTGCTCAAGGAATATACACTTGGTTTAT	126	A	C
>214_SgrAI_305E40_NODE_1_L211	CGCTGCTACTCCTATACTGCATCCAGTTGCCCGGAGTCTCAACGGGAAAATCTCCGAGCTGTAAACCCACGTTATCGGACCCATACCGATTGAGAAGAACGCCACGTAAGCTAACACCATTGTTATGCAAAGTGCAACTGCCCAAACTAATTTTTGTTCTGAGTGGTC[T/G]GGCCGGTAGCGATAAGCGCCAACGACATCACCATTCCGCCGACACTGGTCAATAGTAACC	169	T	G
>2151_SgrAI_305E40_NODE_1_L221	AATACATAAGGAGAGAGGCGAGCAAGACAACAGAAAGTGAGACGAGTGAAAATAGTTAGTGTATGCCAAACATATGTGAATTCACACTTGGTTTTAATGTATTTGAAATAAATTATATTTAATTTTGATCTTATGTTCGAGATACTA[G/A]TATATGGATTCAGAGATCAAAATTTGGCACGAAAAATAATTTTAACAATTCATGGGAAGGCATGTAATTGGGCAAGCTAATTGACTTTGTATT	148	G	A
>2275_SgrAI_305E40_NODE_1_L253	TAAGCCGTATAAATTCGTCAAGATTTTAATTTGTCTCGCCCTGCCTAAAATAACTTGCGCGATTTTAATTTATTGTATTTTGTTTTGT[G/A]AAAATAATATCAATCTATGAAAAATATGTGGAAGTAGAATCTCTTTTAAGAATTTAGTCTTCTTTTAGGAATGAAGTCATGCATTAGAACGTTTAAGAAATAGACTGATTGTCTTGGCCACTAGTGTGTGACATAACAAAATTAAAGTGGGCTACGTCTCGGCTCAAAAAAATCAAAATATTTA	89	G	A
>2814_SgrAI_305E40_NODE_1_L265	AACCACGGCAAGCCACCATTCAAACAAAGGATAAATTTAATCTTGCTTATAGTTTGGCCCAAAAACAGGTTTGAAGCAGATTTTCGGATTTGAAAATTAGTTTCCCAAAACCTAGATAATCTTTATGGCCAAACAGATATTTGAAAAAAAAAAATGCTTCCAAAATCAAATGGCCAAAA[A/T]TTGTACTAATTTGATCAAACAAAATGCAGCATAAACAAGAAAGCAAAGAACTACTCTCAATCACAAAATATTCAGAATAGGCTGTATGAATCCTATATACCAATT	180	A	T
>879_SgrAI_305E40_NODE_1_L210	TTCTTCAACCTTCCTCCGTTTTTCACTCTCCTCTAATGGCTGATTGACTCCCACTTATCAAAAACAGTAGAAAAAATTCTCCTAAACCCTAAAAATGGAGAACTACTCATACACCTCTTACCCTGAATCCGGCGATTCATCTCCCCGTTCCCG[T/C]TCGAGAACAACGCCGCATGGGAAGATCCGAATCAAATTCCTAATTACAAGGTCAAATTCATGTGTAGTTATGGTGC	154	T	C
>967_SgrAI_305E40_NODE_4_L132	TGCATTCAAAATCCCTTCTTGGGATAAGAAACCCTCGCCGCAGCAACTCAACGGTCTGAACACTTTCTC[G/A]TGCATGGGTTATTCTTTCGATGAAATCGCACGAGGCCTGCGCCTGTCCAGTTTGTCAGGACACTGGGTTGGCGAAAGAAGGC	70	G	A
>1760_SgrAI_305E40_NODE_1_L262	TCACTTACGTTAAACTATTTACAAACAACAATATACCTGCTGGAATTTCACAAGTGGGGCATAGAGAGGATAAAGTGTACGCAAATTTTATCACTACCTTATAGAACTTCGTTTCAAAATTGTTTAAACTCAAAATTTTTAATGCTCGATTTTGATTGTTATATATGTACAGGTAG[G/A]ATATATATTAATGTTAATTAGAAGTAAAAATTAATTTGAAAAATAGAGTATGAATGCACTTTGAAAGGCTTCTCTCATTTGTGGATAACCCAATCCAAAGGTTTC	177	G	A
>2546_SgrAI_305E40_NODE_1_L220	AAAATAAAAAAAATTTCCTTTGAATACGTGCTTTTTTTTTTTGTCAGTTACTTCCTCCATTCAAAAAAAAGGAAATTTATGAAATTTATGATTTAAATTTTTTTTATATAGTTGAATAATTTTAAAATTAAATTATT[A/G]AATATGCAAAATATTTTTTAAGTTTGATAAAAATTTAGGGCGTATTTCACTAACATCTTAAGATCGAGAATTTTAAGTTCAATTATAGTTGGTGGAAAAATT	138	A	G
>1610_SgrAI_305E40_NODE_1_L224	TAAGAAAAAAGAAAAAAGAAAAATATAATAAACTACTTGGGAATATAAAAAGTAAAACATATGTTATCAAATCTCAATAAATATCATTAAGTGTGCATTTTTATTTTTTTTTAAAAAAAAGAAAAAAGAAAAAAACTTTAAAACATAATATGACATGAGTGTAAATAAACCCAAAA[A/G]ACCCTAACTATTCTAATCCATACACAAAAGTACAAATTACAAATTGATAACATAAATAGACAACAAT	177	A	G
>217_SgrAI_305E40_NODE_1_L241	CCTTGACTATAAACGATGTCGTTGTCCATGCATAAAAGTGAAAAGTAAAGGATCCACTACGCGAGCCCGCCACGCTACTC[A/C]AACGGTTACCAATCCGCCACGTCATCAATATTCCACACACATCCCGAGTCGTTCACGGCAAACCTTATTAGTCGACGAAACCATAAATATAACCTCAAATATTTTCCAAATGTCCCAAAACTACCCTTCCACATCGACCCATTCTCAAACACGAAACCACTCAACGTCGGTCTTTTACAT	81	A	C
>465_SgrAI_305E40_NODE_1_L231	AAATTCAGTCAGAACTTTTTTTTTTAATAAAGTAAAAGATTTCATTGATAATAACAAGGCGTACATGGCCGTATACAAGTGGTATACCAAAAAAA[/+A]CAAAGTATGGTTCTCCCCAAAAGTCACCCAATCCTCCATACAAACAGGAATTAAGACTGCATCTTTAAGAAGAGAAGAAAATAAGACCACATCATTACCACTTTCGTGATTCCTCCACTTCATTCAAACAGCGCTTTCATGGTCACCCTTTAAGT	96		+A
>2515_SgrAI_305E40_NODE_1_L213	TATTAATTATTAAATTCATTTGATACAAATTCAAATTAATCAATTTTTGTTAACAGCC[G/A]TTATTAATCGAAGAAAGATCATAAAAATCATACATTAATTAAATAATTTCTCTTGTAATTACTTCTTTAGTTCAGTTGAAGCGTTAAAAGAAATAGAACCCTTCTTAAAAGGTTACTATAAATTTTATGCCCCTATAAATTTATTGGCCTTTATTTATTAATAATATTTATA	59	G	A
>1815_SgrAI_305E40_NODE_1_L214	TATGTTAATGAGAAAGAAAGCTCATTACGAATAAATAGGTAACATTCGACACTGTAATCTTCTAACCATAGATTAGTAAAACGAACTAGTTAGCAAATTCCTTTTTACTTCACATAGTACACAGGAAATCCAAGTGTCGGT[T/G]ACAAAAAAATGAGAAACTGAGCAGATTTGCATTTAGCTACAACAATAACAACATACCAAGTGAAATCCCAGTACATCTATACATCAACATTA	142	T	G
>2111_SgrAI_305E40_NODE_1_L245	AATATAAATTTTACCATTTTATGAATTTTAATTTAAAATAATAATTTAAATTTGATATTGTATATTTTTATAAGTGTGTAGATTATATTTATTAATTAATACCAATTTATTCAATTTCATCCCAATTTGTTTAATTCGTCGCTCTTTTAGT[T/G]CAATTTTAGCCAATTCTTTCATATTTTCCTTCAATTCTAGCCTAAATTAAATCAATTTGTGGCTCAATTTTAAATTTTCAACCCAATTTCTCAAAAAATCAATCTCGTTCGTT	152	T	G
>1383_SgrAI_305E40_NODE_1_L250	AAGGTAATTATCCCTACTAATATCTATGAACAATAGCCTTCATTAGATCATCCAAAATTCCAAGTCTGTCACGCCCCAAATCCTATTAAGGCGGACCGG[T/C]GATAAGGCTCGGGAGAACCAACCTATATCTATGTGTTATCTATACATATTACAAGAGATTTCTACATTCAACATGCCTTTATGAAAGAAAACAGTAATGACTGTTGACACCAAATTTTTTTGACCACATCACAAATTACTCGTTTTATTTGATTTTAACCCTTTTAAAAT	100	T	C
>1981_SgrAI_305E40_NODE_1_L205	AAGATAACCCTTATATAAGTAAATCTCGATTGGCTAAAGACTTGTGCTGATAACGTATTGTAACATATTAACAATATAAGAATATTAAATTAGAAAGAAAGACAAATAAAA[C/T]GTGAATAAGACGCCTTTTATAAGATGAGTAAATCATCGGTTTACAACCTTTTATCAATACAATACATGCATAAAATGAAAAATCCACCAAATTAAATAAATTT	112	C	T
>1072_SgrAI_305E40_NODE_1_L219	TCCTTCTAGGATTATAGAGAAGGATTGGTGAGTTTGATGAAATCCTTGCTCGACTGAGGATTTGAAGAGTGTAAGAGCTT[T/A]ATTTTCAGCAATTTTGAAACAAGTGGAGCTGCTTCTTGTTGGGTTTGTAACATTTTCGATTCTATAGAAAATTCCAACTCACTTTACCCAGAAAAAAGCAGAAATTAAGCATACCCAGATGAGAAAAAGGACAAAAACATGTAGTATTCAGAGCTCAC	81	T	A
>2623_SgrAI_305E40_NODE_1_L226	AAAAAGCAAACTTCAATAAATCAATTCATCAAAATAATAGGAGTAATTAATTTAACAAACTCATTTTGCATCTTTTAAATTTTGTATAATTGAAATACATGTAAGAATTGACTAAAA[A/C]CGTCTGAAGTGCAATCAATTTTTTCATCAGAAGAACTGTTCATAAAATTTTAACAATTTAATATTCAAATTTACTCAAAATAAACTCAAATTTAAAATATAAGTTTCATATATTATTAAGAATATTTT	118	A	C
>192_SgrAI_305E40_NODE_1_L194	TTTTGGCATTTGATAGTATAGCAAAGGTGAAATGCAATTAACTCTTATACC[A/G]ATTCAACAGCCTAATTCTTGCACATTCCTACAATCAACATATTTTGATTAAATTCACAGCGATTTTACGCTCTAGGTCATCGGTTTCCGTGTCCATAATGTTTTTTATCGTAGTGTCGTAGATGCCAGCGTTGTTGTACATTATGTCGAGATGACTGAATTT	52	A	G
>2396_SgrAI_305E40_NODE_1_L205	TTCCTTCGTATACCTTCTTTTTCGAACTCAATAAATGAAAATTTTAAGTCCGTCATTATTAAATATTTATACATTTGT[T/C]TAAAGTTGTCCGGTGATATTGACACAGTCCAATCTAAGTCGAGCCACGGAATAAGTTTGGTGTAGTCTATATTCTTTAGTTGGTGTTGTACACTGAAAAATATTTATTTATACTCGATATCTAAATTAAACAAAATCTATGAATAT	79	T	C
>1127_SgrAI_305E40_NODE_1_L218	TGTCTTTTACCAGAAATTAGATTATCTATATATCACATTAAAAACAACAACAATAACAACATGCCCAGTGGAATTCTAC[G/A]AATGTAGGCAGACCTTACTAAAAAGTAGAGAGGCTCGTTAATTACAATAATTCAGTGTTAATCATTTGCTTCTGCCGTTCTGCTCTTAATTAAATCTACATTTCTACTTAATGCATGAAATCTATCTCCAATGGTCCAACACTAAAAACAGTAAACAA	80	G	A
>2866_SgrAI_305E40_NODE_1_L270	CAAAAAAAGTTTTTTGAAACTTTTTATCTAAATTCATTCTTAAATATTTATGTGACTAAAAATTATTTCATTAAGGATAAAAGAAAAATTTTACAATTAAATTATTTT[C/T]AGGTTACATTTTTTTTAAAGGCCAAAAAGGAAAGAGAAAATATATTTTTTAAAATTATGTAAATATTGTTCTTGAAAAATTAACTTCATGAATAATGTTATAATTTTTTTAAAATTGACGCAGTTATTTTGTGAAAAGAAGAAAGAGAAGAATAGAGCTTAAACCCTAAAACCTAGCTCTC	109	C	T
>2866_SgrAI_305E40_NODE_1_L270	CAAAAAAAGTTTTTTGAAACTTTTTATCTAAATTCATTCTTAAATATTTATGTGACTAAAAATTATTTCATTAAGGATAAAAGAAAAATTTTACAATTAAATTATTTTCACTTAAAAAAAGGTTA[C/T]AAGGCCAAAAAGGAAAGAGAAAATATATTTTTTAAAATTATGTAAATATTGTTCTTGAAAAATTAACTTCATGAATAATGTTATAATTTTTTTAAAATTGACGCAGTTATTTTGTGAAAAGAAGAAAGAGAAGAATAGAGCTTAAACCCTAAAACCTAGCTCTC	126	C	T
>2866_SgrAI_305E40_NODE_1_L270	CAAAAAAAGTTTTTTGAAACTTTTTATCTAAATTCATTCTTAAATATTTATGTGACTAAAAATTATTTCATTAAGGATAAAAGAAAAATTTTACAATTAAATTATTTTCACTTAAAAAAAGGTTACATTTTTTTTAAAG[/+GA]AAGAGAAAATATATTTTTTAAAATTATGTAAATATTGTTCTTGAAAAATTAACTTCATGAATAATGTTATAATTTTTTTAAAATTGACGCAGTTATTTTGTGAAAAGAAGAAAGAGAAGAATAGAGCTTAAACCCTAAAACCTAGCTCTC	140		+GA
>2866_SgrAI_305E40_NODE_1_L270	CAAAAAAAGTTTTTTGAAACTTTTTATCTAAATTCATTCTTAAATATTTATGTGACTAAAAATTATTTCATTAAGGATAAAAGAAAAATTTTACAATTAAATTATTTTCACTTAAAAAAAGGTTACATTTTTTTTAAAGGCCAAAAAGGAAAGAGAAAATATATTTTTTAAAATT[A/G]GTTCTTGAAAAATTAACTTCATGAATAATGTTATAATTTTTTTAAAATTGACGCAGTTATTTTGTGAAAAGAAGAAAGAGAAGAATAGAGCTTAAACCCTAAAACCTAGCTCTC	176	A	G
>2476_SgrAI_305E40_NODE_1_L257	AAGATCTTATTTATCATCCAATCCAATATAAGAAAGGAAATCGGAAGACTTTTTACTCAAAAAGGTTTTCTAATTTTTTTTCTATGTTTAAAAATTCTCATGTCTAAGACTTCCATATCTGTAACTCGCAAATAATTGATAATGGTAAGAGATCACAAACTCGGCATTTCAAGTAACTGAACTCG[A/G]ATTTTTGCTAAATTTATGTTGTGAATTAGATATCTAAAGAAGAAAAACAGTCAGTGAGTTCAAAAATTGAAGGAATTGAGCTATGGATATC	186	A	G
>564_SgrAI_305E40_NODE_1_L235	TATACTGTGTACTAAAAAATAAACTTTAGAACAGAGTGTAAGCAGATCTTACCTTGAGATAATAGAGACTATTTTCGAAAACCTCAGCTCGAGTAATTCATAACAAAGCAAGCAGATATACCAAATATTA[A/C]ACATAACACTCAGAAAAAAGGCACAAAATAACATCAAACTAGTGTGATAACCGAAGCAAAGAACAACATATATGAATCGCATCAATCAAATCGCGGATAAACATTTTCCCCTCTTTTCATCCCC	131	A	C
>1001_SgrAI_305E40_NODE_1_L227	CAATTAAAAAGGTGTTTTTAATACTATCAATAGTTTGAAGATGGAGCTCAATTATTCATACCAAATTTAAGAGTGTTTTAAATATTTTTCTCTAGTTTAAACTATTTTTTAATATATATTTTAAAAAATACACG[T/C]AGATATTTATTCTCAATAAAAATAACATGATTCAATAAAATTTTGTAATAGTTACAAAAACTAAGGTGTGAAACTTAAGTATTTGTTTAGCACAAAGAGTAAGGAATAATTA	135	T	C
>2422_SgrAI_305E40_NODE_1_L276	TTGGCCCCTTCTGGCAATCCGGGTATTATTCAAAGCATCAGAAAACCAAGAATCAGCTTTAGAATCAAGTAGGGCCGAACCCAACGATTCGGGTTTGACAGGAAACAGGAATAACCTAATACGGGAAGATGCAATGGTCCTATCATGTTCTTCAAACATGTTCTGTAAGTCCTCATCGGTGGT[G/A]GGGAGTCAAGTTCCTCGTTAGGGAGCTGGTATTTGAGATAAAAGGGACGGTTGCCGTAAAGGGTACGGGAAAGGTGGGCAGAAAGGGCGGCGAGGGAATAACCGGTGGTGCC	184	G	A
>2422_SgrAI_305E40_NODE_1_L276	TTGGCCCCTTCTGGCAATCCGGGTATTATTCAAAGCATCAGAAAACCAAGAATCAGCTTTAGAATCAAGTAGGGCCGAACCCAACGATTCGGGTTTGACAGGAAACAGGAATAACCTAATACGGGAAGATGCAATGGTCCTATCATGTTCTTCAAACATGTTCTGTAAGTCCTCATCGGTGGTGACCG[A/G]TCAAGTTCCTCGTTAGGGAGCTGGTATTTGAGATAAAAGGGACGGTTGCCGTAAAGGGTACGGGAAAGGTGGGCAGAAAGGGCGGCGAGGGAATAACCGGTGGTGCC	189	A	G
>2422_SgrAI_305E40_NODE_1_L276	TTGGCCCCTTCTGGCAATCCGGGTATTATTCAAAGCATCAGAAAACCAAGAATCAGCTTTAGAATCAAGTAGGGCCGAACCCAACGATTCGGGTTTGACAGGAAACAGGAATAACCTAATACGGGAAGATGCAATGGTCCTATCATGTTCTTCAAACATGTTCTGTAAGTCCTCATCGGTGGTGACCGATATGAGGG[A/G]TCGTTAGGGAGCTGGTATTTGAGATAAAAGGGACGGTTGCCGTAAAGGGTACGGGAAAGGTGGGCAGAAAGGGCGGCGAGGGAATAACCGGTGGTGCC	198	A	G
>2262_SgrAI_305E40_NODE_1_L233	TGAAGAAGCTGCAAGAGCTTATGACAGGGAAGCTCGTAAAATCAGGGGAAAGAAAGCTAAAGTTAATTTCCCCAATGAAGACGACCACC[A/G]CCAGAGCCTCCCCGTAACATTTCTTACACATTCTATGACACTACTCCGTACAATCAGCAATCAAATAACTGTTACCCCTTCTGCACAATCGAAAACACTGCATCTGTTCTGGAATTTGCAACTGCTAACAAAAGTTCATCTGGGTCTGCTTGCAATGGAAATC	90	A	G
>2965_SgrAI_305E40_NODE_1_L220	GTCAACGGATACCTTAGTATTTAACGGCTAGTTTATTCTCAATTGAACCCTTTC[A/C]TCTCCGGCGAGAGAAAGTAGCTTTTCTTTTTTCCGCTTTTCCCAATATTAATACCACTTTCTTGGTGATCAAAAGTAGAAAAAGATTTGATCAGTCCATTTCTTTTACTAAAAGAAAGTGTCTCACAGTTCATCTTCAACAATTCACAATTCCAATTGTGAAATTCAAATTCGTCCATAACATTC	55	A	C
>1868_SgrAI_305E40_NODE_1_L241	TTTTTACGTAGTTTAGAAATACATAAATTTTATTTCAAAAAATTTGAAAATTCTATGCGTAAATTCTCAAATTTAAAATATTTGACTTTTGAAAAATAAAAAATATCAC[A/G]TAGAAGAAATGTTGATATACTATCCTTTCCTTATGCATGGTGGCTAAACAGTGGATTAATTAGGAAAGAAATGTAATTGAGATTTATATTCTTTCTAAACTTTTAACATCAAATTAAAATAATCAAAATAATGGAGTATTTATTTAGTTAC	110	A	G
>941_SgrAI_305E40_NODE_1_L226	TTAATTCCAAATTACTCCTTATTGTCAGTTCAGATAAAACGCCCTTCTTCTTCTCATT[G/C]CACTGTCCCCTGCTACCCTCCTCCGGCGGTGAATTTTGAACAAAAAATAGGATACAAGCGCTGCCGGAGCTCCGGTAACAATGTCGACAGGCTTTTCATTCTCCTCTTCTTCATCACCCTCCTCTTTCTCTTCAACCCCTGCTTTTTCCACCAGTCCGTCAGCCACCGCTACCACATCGTCTGCTTC	59	G	C
>630_SgrAI_305E40_NODE_1_L229	AAAGAATGAAATAGAAATACAATAATTAGAATTGATACAAAACCAAAAAGTAATCGAGATATATGGATTGACATGCAGCAAAGA[C/T]TGGCAAAAATATTCTTAAATATCTATTTTTACTCATATTTAATTAAGACATAAGGCACTTGAATTGACACAATAACAAAACCATTCTTTAAAAATAAAAAAATAATATCAAGTAACTATAATGATATCGAATATTATATCAGGCGTGTTGATACCAAAAGTAAT	85	C	T
>630_SgrAI_305E40_NODE_1_L229	AAAGAATGAAATAGAAATACAATAATTAGAATTGATACAAAACCAAAAAGTAATCGAGATATATGGATTGACATGCAGCAAAGACACAGATCAAATGGCAAAAATATTCTTAAATATCTATTTTTACTCATATTTAATTAAGACATAAGGCACTTGAATTGACACAATAACAAAA[C/A]AAATAAAAAAATAATATCAAGTAACTATAATGATATCGAATATTATATCAGGCGTGTTGATACCAAAAGTAAT	176	C	A
>575_SgrAI_305E40_NODE_1_L226	TTATTGCATTTTTTACAAATCTTTGCATATGTGTGCGGGTATAATGTTGAAGATAATAATTATCGTGATAGACTAACTGATTATTCTGTAGCCAGAGTTTACTGTGATCAAAGTAGAACGTTGTTGACACCGAATTTTTCCGTCCACATCACAAAAATACCCGTTTTG[T/C]CAATTTTGAGATTTTTGTCTATTTTAATTAATAAAGAATAAATTAAAAAATATATATATAATAATATGTCGGGGGGC	169	T	C
>329_SgrAI_305E40_NODE_1_L165	ATTA[G/T]TTTTGAGCACTTGCTCCTCACAAGTTTATTCCAATCAACCCGTGCATGTAGTAATTATCACATGTCAAATTGAGAATAGCGTGATCAATATATGCCAAGTTGTTGAGCACTCAAAATTATTTTTTATTTTAGAAATGATATTAGTATTTTTTATTTATTTTTTTTGTATTTTTCTTTAGA	5	G	T
>329_SgrAI_305E40_NODE_1_L165	ATTAGTTTTATATATTTTTGAGCACTTGCTCCT[C/T]TCCAATCAACCCGTGCATGTAGTAATTATCACATGTCAAATTGAGAATAGCGTGATCAATATATGCCAAGTTGTTGAGCACTCAAAATTATTTTTTATTTTAGAAATGATATTAGTATTTTTTATTTATTTTTTTTGTATTTTTCTTTAGA	34	C	T
>329_SgrAI_305E40_NODE_1_L165	ATTAGTTTTATATATTTTTGAGCACTTGCTCCTCACAAGTTTATTCCAATC[T/A]GTAGTAATTATCACATGTCAAATTGAGAATAGCGTGATCAATATATGCCAAGTTGTTGAGCACTCAAAATTATTTTTTATTTTAGAAATGATATTAGTATTTTTTATTTATTTTTTTTGTATTTTTCTTTAGA	52	T	A
>329_SgrAI_305E40_NODE_1_L165	ATTAGTTTTATATATTTTTGAGCACTTGCTCCTCACAAGTTTATTCCAATCAACCC[A/G]AATTATCACATGTCAAATTGAGAATAGCGTGATCAATATATGCCAAGTTGTTGAGCACTCAAAATTATTTTTTATTTTAGAAATGATATTAGTATTTTTTATTTATTTTTTTTGTATTTTTCTTTAGA	57	A	G
>329_SgrAI_305E40_NODE_1_L165	ATTAGTTTTATATATTTTTGAGCACTTGCTCCTCACAAGTTTATTCCAATCAACCCGTGCATGTAG[T/C]TGTCAAATTGAGAATAGCGTGATCAATATATGCCAAGTTGTTGAGCACTCAAAATTATTTTTTATTTTAGAAATGATATTAGTATTTTTTATTTATTTTTTTTGTATTTTTCTTTAGA	67	T	C
>31_SgrAI_305E40_NODE_1_L204	TAATTCCCCCAAAACAAGGAATTGACCAAATATTCAACACTTATTACATATAAGGTAAAAGAAATCTTCAATACGAAAGTACGCACTCTCCATTCCATAATGCAATCTCGGAAGAAGGAGGAACCTTCAGCTGGCTCGGCTTTT[A/T]ATTTCTGTACACATCAATGTCAACATCTTCAATCCGCTCTGAGAATGTCTTGAACTGCACCATATAAAAAA	145	A	T
>4043_PstI_305E40_NODE_1_L308	CGTTGGCTGCCTCCTATGAGACCGTATGTACATGTTGTTGTTCTGGATGTATCTATACGATCACCTGTTGCCCGCACAATCACTGATTTAGCTGCAATTCTTTGGCAATCTGTTTTGCTTTCCTATTATGGTCATTCAAAT[T/C]CTATGTATGCCATGTTGATCTTATTCTTTTCTCAGCTTACCTTATGTGTCTCTTCGTTGGGTATTAAAATTACATTTGAGTCCATTAATGATTACTTTAGTACATTTGTCTTAGTTCTTATTGGGATTGCCTGGCGGATCATCACTAATCTTTATCTTTCTTTATCTTTGCATGAACT	142	T	C
>4043_PstI_305E40_NODE_1_L308	CGTTGGCTGCCTCCTATGAGACCGTATGTACATGTTGTTGTTCTGGATGTATCTATACGATCACCTGTTGCCCGCACAATCACTGATTTAGCTGCAATTCTTTGGCAATCTGTTTTGCTTTCCTATTATGGTCATTCAAATTATGAACA[C/A]GCCATGTTGATCTTATTCTTTTCTCAGCTTACCTTATGTGTCTCTTCGTTGGGTATTAAAATTACATTTGAGTCCATTAATGATTACTTTAGTACATTTGTCTTAGTTCTTATTGGGATTGCCTGGCGGATCATCACTAATCTTTATCTTTCTTTATCTTTGCATGAACT	150	C	A
>4043_PstI_305E40_NODE_1_L308	CGTTGGCTGCCTCCTATGAGACCGTATGTACATGTTGTTGTTCTGGATGTATCTATACGATCACCTGTTGCCCGCACAATCACTGATTTAGCTGCAATTCTTTGGCAATCTGTTTTGCTTTCCTATTATGGTCATTCAAATTATGAACACTCCTATGTATGCCATGTTGATCTTATTCTTTTCTCAG[C/T]TGTCTCTTCGTTGGGTATTAAAATTACATTTGAGTCCATTAATGATTACTTTAGTACATTTGTCTTAGTTCTTATTGGGATTGCCTGGCGGATCATCACTAATCTTTATCTTTCTTTATCTTTGCATGAACT	188	C	T
>4043_PstI_305E40_NODE_1_L308	CGTTGGCTGCCTCCTATGAGACCGTATGTACATGTTGTTGTTCTGGATGTATCTATACGATCACCTGTTGCCCGCACAATCACTGATTTAGCTGCAATTCTTTGGCAATCTGTTTTGCTTTCCTATTATGGTCATTCAAATTATGAACACTCCTATGTATGCCATGTTGATCTTATTCTTTTCTCAGCTTACCTTATGTGTCTCTTC[G/A]AAATTACATTTGAGTCCATTAATGATTACTTTAGTACATTTGTCTTAGTTCTTATTGGGATTGCCTGGCGGATCATCACTAATCTTTATCTTTCTTTATCTTTGCATGAACT	208	G	A
>4043_PstI_305E40_NODE_1_L308	CGTTGGCTGCCTCCTATGAGACCGTATGTACATGTTGTTGTTCTGGATGTATCTATACGATCACCTGTTGCCCGCACAATCACTGATTTAGCTGCAATTCTTTGGCAATCTGTTTTGCTTTCCTATTATGGTCATTCAAATTATGAACACTCCTATGTATGCCATGTTGATCTTATTCTTTTCTCAGCTTACCTTATGTGTCTCTTCGTTGGGTATTAAAATTACATTTGAGTCCATTAATGATTACTTTAGTACATTTGTCTTAGTTCTTATTGGGATTGCCTGGCGGATCATCACTAATCTTTATCTTTCTTTATCTTTGCA	331		+A
>4043_PstI_305E40_NODE_1_L308	CGTTGGCTGCCTCCTATGAGACCGTATGTACATGTTGTTGTTCTGGATGTATCTATACGATCACCTGTTGCCCGCACAATCACTGATTTAGCTGCAATTCTTTGGCAATCTGTTTTGCTTTCCTATTATGGTCATTCAAATTATGAACACTCCTATGTATGCCATGTTGATCTTATTCTTTTCTCAGCTTACCTTATGTGTCTCTTCGTTGGGTATTAAAATTACATTTGAGTCCATTAATGATTACTTTAGTACATTTGTCTTAGTTCTTATTGGGATTGCCTGGCGGATCATCACTAATCTTTATCTTTCTTTATCTTTGCAT	331		+AC
>2395_PstI_305E40_NODE_1_L329	TCGTAAACATTAAATATTAGTAATTTAATAATAATAGTACACTATAGCATTACATTTCATATTTTAATCTTTAGACTAGTTACCTAGTATTTTAGTTTGTAATTAACTAATCATAACTTTTGCAATTTAGTAAACATAGTCTTCGTACTCCATTTCCTTTTAATAATACAAATTCTCATGAAAATTCATTCTTATCGTGTAAACCGAAAATCA[G/A]TATAAACGGAAACCGATAAAAATTACTTTATTAATTTAACATATTTAAAAATAAAAACCGAAGGATATGCACGTCAAGTGTTCATTTCGTGACACACTTAGCATGCATAAATATTCCTCCCACCTTT	214	G	A
>260_PstI_305E40_NODE_1_L375	CAAATAAACTATGACAATTTTTTGTAAGGTCCATTTACTTCAACTTAAACATTACAAGATGATTTATTTTCAAATTTGTGATAATTAACATGACATAAACGTATGTTACATAAAGACTTGCAAGGAAAACAAAAAAATATAATTATCACTTCACCTTCTTTGAGTTATCACTTTATTTCTTTTCGGAAAAAAGATTT[T/A]ATATCCTTAAACTTTGCAAAATTGAACAAAACTATCCTCAGTTAGTAATTTAGTCTAAAAATATTCCTATTAATACTTAATACGAGCACTTTACCTCTCAATATGTAACTTTCACTACAAATTCATATTTAGTCGAGCTTCAATTGAAATACTGGAAAGCAAAAACAAGGTAGGAGTTCTATTTGTATA	198	T	A
>260_PstI_305E40_NODE_1_L375	CAAATAAACTATGACAATTTTTTGTAAGGTCCATTTACTTCAACTTAAACATTACAAGATGATTTATTTTCAAATTTGTGATAATTAACATGACATAAACGTATGTTACATAAAGACTTGCAAGGAAAACAAAAAAATATAATTATCACTTCACCTTCTTTGAGTTATCACTTTATTTCTTTTCGGAAAAAAGATTTTAAAAAAAAACATATCCTTAAACTTTGCAAAATTGAACAAAA[C/A]TAGTAATTTAGTCTAAAAATATTCCTATTAATACTTAATACGAGCACTTTACCTCTCAATATGTAACTTTCACTACAAATTCATATTTAGTCGAGCTTCAATTGAAATACTGGAAAGCAAAAACAAGGTAGGAGTTCTATTTGTATA	240	C	A
>8097_PstI_305E40_NODE_1_L256	TGGAATTGCTGTGAATGATGTTTCTTGGAATTTCTTCTGCTTTGTTGTCCAGTTTGATTTGGAGTTGCTTTCATTCTTGCTTGCTCAAATGGGAACTTTTTTTTTT[/+T]ATTCTTTAAGTTGAAATAGTCTCCCAGTTGCATCAGAAAATTAATTTCTATGCTGTACCATCTAAGGTGGTCCTTCTCAATTTTGCCTTGCTCATTCCAGTTGGATCTTTTTCGGCTTCCTTTATATTAATTTGGAACAGTCTCGTGCCTTTGAAAATAGG	107		+T
>2512_PstI_305E40_NODE_1_L209	TTGTTTCTATTTTTTTTTTTTGTGTTTGTTCAGACAAATGGCAGAGGTTTGACAGCTAGTGACCTGAAAATTCGTGCTACTGTACATTATGGTATCCCGTCAACAGCATCTATTCTTGCAGTAGA[C/G]GCCTATTGGCCATTGGAACATTGTAAGTTAAAGTTTTGATCTTATGCACTTAATTTGGACGGAGGCCTGTCAGCTCAGCTGTTAAGTAAACTACA	126	C	G
>2512_PstI_305E40_NODE_1_L209	TTGTTTCTATTTTTTTTTTTTGTGTTTGTTCAGACAAATGGCAGAGGTTTGACAGCTAGTGACCTGAAAATTCGTGCTACTGTACATTATGGTATCCCGTCAACAGCATCTATTCTTGCAGTAGACTCCATTCAGCGCCTATTGGCCATTGGAACATTGTAAGTT[A/G]CTTATGCACTTAATTTGGACGGAGGCCTGTCAGCTCAGCTGTTAAGTAAACTACA	166	A	G
>2512_PstI_305E40_NODE_1_L209	TTGTTTCTATTTTTTTTTTTTGTGTTTGTTCAGACAAATGGCAGAGGTTTGACAGCTAGTGACCTGAAAATTCGTGCTACTGTACATTATGGTATCCCGTCAACAGCATCTATTCTTGCAGTAGACTCCATTCAGCGCCTATTGGCCATTGGAACATTGTAAGTTAAAGTTTTGATCTTATGCACTTAATTTGGA[C/T]CAGCTCAGCTGTTAAGTAAACTACA	196	C	T
>2512_PstI_305E40_NODE_1_L209	TTGTTTCTATTTTTTTTTTTTGTGTTTGTTCAGACAAATGGCAGAGGTTTGACAGCTAGTGACCTGAAAATTCGTGCTACTGTACATTATGGTATCCCGTCAACAGCATCTATTCTTGCAGTAGACTCCATTCAGCGCCTATTGGCCATTGGAACATTGTAAGTTAAAGTTTTGATCTTATGCACTTAATTTGGACGGA[G/A]TCAGCTGTTAAGTAAACTACA	200	G	A
>8043_PstI_305E40_NODE_2_L401	ATTAATTATTTGAATATTTATCTTATTGATAAGAGCTCAATAATAATATTTTAATTTATTCAAAAGCAGCGTATGGATGCTGCTTTTTAGCACATATTGAAATCCTCCAGGTCTATTCTATGCCAAGAGCTGATAAATAGAAAAAGGACAAGTTCATTTAATTGAACATCTGATAAATATATAAGGCTGGTCACTGAAAATTCGATAAAGCATGATGGCCACATTTTAGCTCGAAAGAAATTAGTTATAGAATCTTGGAACCAGGAAT[G/A]GCAACTGGAGCTCTATTTCACCACACTCAACATTCCTCAACCTAAGAAACACATGTTGGACAACCTTGCCATTTTCATACACAATACAGCTTTCTTCAGAATAGCAATTCTGCCGGTTAGGTATTA…	269	G	A
>8043_PstI_305E40_NODE_2_L401	ATTAATTATTTGAATATTTATCTTATTGATAAGAGCTCAATAATAATATTTTAATTTATTCAAAAGCAGCGTATGGATGCTGCTTTTTAGCACATATTGAAATCCTCCAGGTCTATTCTATGCCAAGAGCTGATAAATAGAAAAAGGACAAGTTCATTTAATTGAACATCTGATAAATATATAAGGCTGGTCACTGAAAATTCGATAAAGCATGATGGCCACATTTTAGCTCGAAAGAAATTAGTTATAGAATCTTGGAACCAGGAATGTCTATCCATTGCAACTGGAGCTCTATTTCACCACACTCAACATTCCTCAACCTAAGAAAC[A/G]AACCTTGCCATTTTCATACACAATACAGCTTTCTTCAGAATAGCAATTCTGCCGGTTAGGTATTA…	330	A	G
>8043_PstI_305E40_NODE_2_L401	ATTAATTATTTGAATATTTATCTTATTGATAAGAGCTCAATAATAATATTTTAATTTATTCAAAAGCAGCGTATGGATGCTGCTTTTTAGCACATATTGAAATCCTCCAGGTCTATTCTATGCCAAGAGCTGATAAATAGAAAAAGGACAAGTTCATTTAATTGAACATCTGATAAATATATAAGGCTGGTCACTGAAAATTCGATAAAGCATGATGGCCACATTTTAGCTCGAAAGAAATTAGTTATAGAATCTTGGAACCAGGAATGTCTATCCATTGCAACTGGAGCTCTATTTCACCACACTCAACATTCCTCAACCTAAGAAACACAT[G/T]TTGCCATTTTCATACACAATACAGCTTTCTTCAGAATAGCAATTCTGCCGGTTAGGTATTA…	334	G	T
>8043_PstI_305E40_NODE_2_L401	ATTAATTATTTGAATATTTATCTTATTGATAAGAGCTCAATAATAATATTTTAATTTATTCAAAAGCAGCGTATGGATGCTGCTTTTTAGCACATATTGAAATCCTCCAGGTCTATTCTATGCCAAGAGCTGATAAATAGAAAAAGGACAAGTTCATTTAATTGAACATCTGATAAATATATAAGGCTGGTCACTGAAAATTCGATAAAGCATGATGGCCACATTTTAGCTCGAAAGAAATTAGTTATAGAATCTTGGAACCAGGAATGTCTATCCATTGCAACTGGAGCTCTATTTCACCACACTCAACATTCCTCAACCTAAGAAACACATGTTGGACAACCTTGCCATTTTCATACACAATACAGCTTTCTTCAGAATAGCAATTCTGC[C/T]TA…	393	C	T
>3353_PstI_305E40_NODE_1_L379	CGCCATTCAAGCCGTTCTGTCTCTGTATGCCAGTGGTCGTACAACAGGTGAAATACTTTCCAATGGCGAATATATCCTTATTGTTTGAGTCTGTACAATCTCAAATGTATGTATATAGGTATTGTCCTGGA[C/T]GTGTCAGCCACACTGTCCCAATCTACGAGGGATACGCTCTGCCACACGCCATCCTTCGTATTGATTTAGCAGGACGTGACCTGACTGACTACCTGATGAAGATCCTGACAGAGCGCGGTTACTCATTCACCACCAGTGCTGAACGAGAAATCGTGAGGGATGTTAAGGAAAAGCTCTCCTACATTGCTCTTGACTATGAACAAGAGCTGGAAACCTCTAAGACTAGCTCCTCTGTTGAGAAGAGCTACGAGTTGCCCGA	132	C	T
>6142_PstI_305E40_NODE_1_L250	AGAAGATAAGAAGCTAATGATAGTTGCCACAAATGGAGCGGTAATCCCAACACTACTACAACAACAACAACAACAACAACATACCCAATGGAATCCCACAAGTGGGGTCTGGGGAG[/-A]CGCAGACCTTACCACTACCTCATAGAATTCTGTTTTCCTGGGAACAATCCCAACACTACAGCCCCGCAAAAAAAAAAAAAGGTAGGAAAGATGAAAAATGGGGAGAAAAGGAATCATAACAGAAAAAGGAGAACTTCATTTCTTA	117		-A
>6142_PstI_305E40_NODE_1_L250	AGAAGATAAGAAGCTAATGATAGTTGCCACAAATGGAGCGGTAATCCCAACACTACTACAACAACAACAACAACAACAACATACCCAATGGAATCCCACAAGTGGGGTCTGGGGAG[A/G]CGCAGACCTTACCACTACCTCATAGAATTCTGTTTTCCTGGGAACAATCCCAACACTACAGCCCCGCAAAAAAAAAAAAAGGTAGGAAAGATGAAAAATGGGGAGAAAAGGAATCATAACAGAAAAAGGAGAACTTCATTTCTTA	117	A	G
>6142_PstI_305E40_NODE_1_L250	AGAAGATAAGAAGCTAATGATAGTTGCCACAAATGGAGCGGTAATCCCAACACTACTACAACAACAACAACAACAACAACATACCCAATGGAATCCCACAAGTGGGGTCTGGGGAGAGTAGAATGTACG[C/T]ACTACCTCATAGAATTCTGTTTTCCTGGGAACAATCCCAACACTACAGCCCCGCAAAAAAAAAAAAAGGTAGGAAAGATGAAAAATGGGGAGAAAAGGAATCATAACAGAAAAAGGAGAACTTCATTTCTTA	130	C	T
>5669_PstI_305E40_NODE_1_L280	TGAAAAAGGACTACTACATCTCAATCAAATTACTTTGACTCAACTAACCCAACAACTACTCTTTAGGCCCCTGCTTTGGAGCTAGCTACTGGAACTACTCTTAAAGTTGCTTAAATTCTCCATAAATCTAGCCCAGCTATCATTGCTTAAATTCTCAATAAATCTAGCCTAGCTATTCATTTTCAGATTATAATCAGCTATAAGGTTTGCCAAGTTGTTATGAATTATCCTAGTTTTAACTTTTG[C/T]TATATATATCTGAAGAGTTTACTTTTGACATTTCTACCAATCAAAT	246	C	T
>814_PstI_305E40_NODE_1_L325	TCCAAAACAGGTAACTCAAACTTCAAGGTGTTCATAAGCTCCTGCTGGATAAGAAACCAAATATAAATCAACTACAATCCAAGATATATGAATGAATCCTCTGTAGCCATTCCTCTCCAGGCAATTTCACTCCAACAATAGGCAATAACAGAATTCAGATAAGTGAAAACATCCTTACTATCAGCAG[C/T]TTCATGTCTTGAGAGTTCAAGGTCTACGCAAACCTATAAAAACATCTGCTGCATTTCTTTTGGAATGACCGACTAAACTTCCATTGATTCAACAACTAAACAAAGAGCGGTACAAGATTTCTAGTTTGGCTTCCATAGGTAATACAGGC	188	C	T
>3193_PstI_305E40_NODE_1_L278	CTTACCCAATATCATAGTCCTGTTCCATCAAACCTTGAAGTTCTTCAGCCTGTCCAAGAAGTAAAGAGAAAACATCATTCAAATTGAACCTCAAAAGAAAATAAAACAGTGACAGCAACAACATTAATAACCCTCAAGAAAATTGACAAAGAAGAAAATGAAATACTTACAGCATCTTCATCAATATCCTCTTCTTCCTCTGGAACTTGAGG[A/T]AGTTGAAGAAACTTTCGCATTGTTCTGTTTTAATAACAGGCTTGGCATTCTTTGAGCCCTTCTTTGGCTTCTTCTTT	213	A	T
>2803_PstI_305E40_NODE_1_L330	TTAACTTCCTCATCATATGAAGGTACTTTTATGGCAATTTCTAATTTTGTTATCCTTTATTGTGCTTTCTCTTTACCTAGAGAACCTGATTGTCTATCTGCTATTCATATATCGAGTTAATCAATTGGGATTGCATAATCTGACATCTATTTCCCTTTTTTGATAGATCATATGCGCTCCACAGCCAGCAGTAGAGAGTTTTCTTTGGAAGATGGGCAAAAAGATGGTGCCACTGAAGCTAATAGTTCTATGGTTTCTGATATTGGGCGTGGACAGTTCAACAACTCTG[C/G]AACAATAATTTTTCTTCTTGGGCATCTGATTCAAAATATGATGGCATCAGTT	290	C	G
>4409_PstI_305E40_NODE_1_L288	TCGGGATTCTCCAAAAGGACTGCTTTTTGGAGGACCCGACAAAAGGTGCAGCATTATTTTTGGAGTGTCCGATCAACTTAGCTGAACACACCCCGGCAAAGTGCAGAGTTGGTATACATGTTATCAGTTGCGTTTGTTTTATTAATTCTGGGGTTTCAATTGCAGGGTGATTCCAAAGACACTCAGGCCTAGAGAGGTACTATTCACAACAATCTTCAAAATCATTTTCTACCGAGTTCATTCCATGTTTACGACATGCTAAATTTAGTACATGTCCCTGAATGTTGTAACAGTTAACTGGAGAA	311		+TG
>6533_PstI_305E40_NODE_1_L405	ATTTTCAAAAATCATGAAAAGCAGAAGGCAATCTGCTCACTGGAAGGAACCA[C/T]CTGCTCTAAAGAAAGGGAATACTAATCCAAGTACCTTTAAAATTACATAGCAAAATAGAAAAATGAAAGTGCTAATTTATAGAGCTACCATAGGGGATTTCTCCAATAGAATATGCCTCATCAACATGAAAATACATTTGAGAAGGCACTCCTCAATTTATCTACATGAAAATACATACCTCGTACAAGAATAACTTTTCTGGAAATAGATTGGAATATCTTGCCATAAGTAGGGGAACCAGAGCACAAATAAGAGCTACAACAGAAACGTTATGAATCAAGCTCTTTATAAAGTTGCTTTATTAAGAGAAAAAGATCCCCTGCATAAATGAATGGAACTTA…	53	C	T
>2571_PstI_305E40_NODE_1_L304	TAGAAACTTAGTTGATTATATCCATCTTTTTCTTTTTTGGTTTGATAACCAAGAAATCATCGCGGGCCAGCTAGTGCACAGTTTGAAACTCTATGGATTATGAGCCCAATATCTATCTCGTTTATTTACTTGAAATCTGTTTTTATGCCATATCTTTACATTACAAGGGTTTATAGGTTTCCATTTCTTATTTCACCTTGCAGATGTGTGTTTGACATATGAAAATGATTCAGCAATGAAAAAGGAGAAGACTAAATGGATCAAGGGGCGAGATATTTGGTGGCAGG[T/G]TGCACCATGAAATACCTAGCTCAATTAG	288	T	G
>4573_PstI_305E40_NODE_1_L236	TGGATTATCCGCCGTTCGGCTTGCAAATCAACTGCTTCAGGTAACATTTAGCGAGATCGTGACATAAAATTCTAAGATGAAATG[A/G]TAAACTTAAGACTTCTCACAACCACATTACAGGTGCATATGCTCTAATTTTGAGTACAGAGAACACCACACATTGCTGTTACCTTGGAAACAATGATTCCAAGTTAATATCAAATTGCACGTTTCGCGATGCTACTCTCTAATCGTCTATCAGATAGAAATTC	85	A	G
>658_PstI_305E40_NODE_1_L314	AACGATAACAACAATAAATAATACGATAATGAAGAAAAAAAGAAGAAGATGTGGTAATATGGAATCTCAAAAAAAGATAATAGATATAAAGGTAGTAATAACATTAATAGTGAGAAAAATTAAACAACACTTGACTATCTATTAACCTTCTATACCATGATCTAGCCTTCACACCGATCTTTTATATATCGTTCATGTCCTTGATCGGTCAG[T/C]CTATGTCTTGTCTACTATGACGGAGCTACCTTATGTTTAGGAGGTTCACGGCGAAAAATTATATAGTGAACACGGATAACCTAGAGGTCAGACAAGCTGTTGGGCTCGAAGCC	213	T	C
>7070_PstI_305E40_NODE_1_L300	ATGTCAAAGATAACGAAGGAAAAGTGCATTAAACAGAGCAACTAATTAAAGTCAAAAAAAAAAAAGAATAAGATGAAGCAGCACATTTACCAACTTGAAGCTCTGTGCTCCAAAAGCTTATATAACTTAGATTT[C/T]CTATGTGACCTCTTCCCAAGTGATACTGCGATGACATAATCATGCAACGAAAGGGAAAAAGAAACAGAAAGAACAGGATTATTCAAGTATCACTAAATCTTTAGGAAAGCAAAGTTGCAGAATCAAACGGCACATTTTCGCTATGTTGCTTGAACTCTTCAAAACTGTTAACGGGTG	135	C	T
>7070_PstI_305E40_NODE_1_L300	ATGTCAAAGATAACGAAGGAAAAGTGCATTAAACAGAGCAACTAATTAAAGTCAAAAAAAAAAAAGAATAAGATGAAGCAGCACATTTACCAACTTGAAGCTCTGTGCTCCAAAAGCTTATATAACTTAGATTTCATTGATGCTGCTATGTGACCTCTTCCCAAGTGATACTGCGATGACATAATCATGCAACGAAAGGGAAAAAGAAACAGAAAGAACAGGATTATTCAAGTATCACTAAATCTTTAGGAA[A/T]AGAATCAAACGGCACATTTTCGCTATGTTGCTTGAACTCTTCAAAACTGTTAACGGGTG	253	A	T
>6959_PstI_305E40_NODE_1_L373	ATCTACAGCTATACCCCATTTCAAAACTGTCCACAGTAGACTATTTACTCTGTAATGCCATCCATAATGTGAAATGGTGTCTTGGCAGCATACCTTCGACTCGAACCACCAAGTGTTTCCACTTCACCTGTAGTACGGAGGCCTAAGCATTATATAGTTGTTCCTGATGCTAAAATCGGGGCTCTTCCTTCCACCAGTTAGCCCAGAACTGTTGATAAGCC[C/T]TCAAATAACTCCCTCATAATCCAGCATGCCTGCTATGGTATAGTCACAGTGGATAGATCCTTGCCTTTTATGTAAAAAGTATGTACTCAAACTATCCAAAGCTTGTCCTTTCTCTGTTCTAGTGCCCATAACAGTTTGGATAGAGCCGCTTTGTTCCATAGGT	222	C	T
>6959_PstI_305E40_NODE_1_L373	ATCTACAGCTATACCCCATTTCAAAACTGTCCACAGTAGACTATTTACTCTGTAATGCCATCCATAATGTGAAATGGTGTCTTGGCAGCATACCTTCGACTCGAACCACCAAGTGTTTCCACTTCACCTGTAGTACGGAGGCCTAAGCATTATATAGTTGTTCCTGATGCTAAAATCGGGGCTCTTCCTTCCACCAGTTAGCCCAGAACTGTTGATAAGCCCGGTCCTTGCATCAAATAACTCCCTCATAATCCAGCATGCCTGCTATGGTATAGTCACAGTGGATAGATCCTTGCCTTTTATGTAAAAAGTATGTACTCAAACTATCCAAAGCTTGTCCT[T/C]AGTGCCCATAACAGTTTGGATAGAGCCGCTTTGTTCCATAGGT	342	T	C
>6959_PstI_305E40_NODE_1_L373	ATCTACAGCTATACCCCATTTCAAAACTGTCCACAGTAGACTATTTACTCTGTAATGCCATCCATAATGTGAAATGGTGTCTTGGCAGCATACCTTCGACTCGAACCACCAAGTGTTTCCACTTCACCTGTAGTACGGAGGCCTAAGCATTATATAGTTGTTCCTGATGCTAAAATCGGGGCTCTTCCTTCCACCAGTTAGCCCAGAACTGTTGATAAGCCCGGTCCTTGCATCAAATAACTCCCTCATAATCCAGCATGCCTGCTATGGTATAGTCACAGTGGATAGATCCTTGCCTTTTATGTAAAAAGTATGTACTCAAACTATCCAAAGCTTGTCCTTTCTCTGTTCTAGTGCCCATAACAGTTTGGATAGAGC[C/T]ATAGGT	379	C	T
>7981_PstI_305E40_NODE_1_L363	TCTTTTCAGAAATTATAAGAAATTGACAGAGGAAAATCTCTTTCTATTTTTTTTTAGTTTTTTGAAAATGGTAATTGTTTCTATTTGTTAAAACAGTACATAGGTTGTACTGAACCATATTCACAC[A/C]CTGTAATAATACTGACCTATCCCTATAATGAGTCTAAGACATCAATGATAGAAACAATATCATGTCTGATTACACCAAAAATAGAGAGTCAAAATGCAATTCAGTTTGACTTGATGCATACTACTCTCCCTATTCTCAAAAACACTAAGGTTCCTCTCTTTCCATTGTCCACCAAATAGTGCCAGGAACACTTCTCCAATTGCTTATGTTTTTTGCTTGTGTCTTGGCTTCTTCCCAGCTGTATAGAG	127	A	C
>7981_PstI_305E40_NODE_1_L363	TCTTTTCAGAAATTATAAGAAATTGACAGAGGAAAATCTCTTTCTATTTTTTTTTAGTTTTTTGAAAATGGTAATTGTTTCTATTTGTTAAAACAGTACATAGGTTGTACTGAACCATATTCACACAAGGAACTGTACTGTAATAATACTGACCTATCCCTATAATGAGTCTAAGACATCAATGATAGA[A/G]GTCTGATTACACCAAAAATAGAGAGTCAAAATGCAATTCAGTTTGACTTGATGCATACTACTCTCCCTATTCTCAAAAACACTAAGGTTCCTCTCTTTCCATTGTCCACCAAATAGTGCCAGGAACACTTCTCCAATTGCTTATGTTTTTTGCTTGTGTCTTGGCTTCTTCCCAGCTGTATAGAG	190	A	G
>7981_PstI_305E40_NODE_1_L363	TCTTTTCAGAAATTATAAGAAATTGACAGAGGAAAATCTCTTTCTATTTTTTTTTAGTTTTTTGAAAATGGTAATTGTTTCTATTTGTTAAAACAGTACATAGGTTGTACTGAACCATATTCACACAAGGAACTGTACTGTAATAATACTGACCTATCCCTATAATGAGTCTAAGACATCAATGATAGAAACAATATCATGTCTGATTACACCAAAAATAGAGAGTCAAAATGCAATTCA[G/T]TGCATACTACTCTCCCTATTCTCAAAAACACTAAGGTTCCTCTCTTTCCATTGTCCACCAAATAGTGCCAGGAACACTTCTCCAATTGCTTATGTTTTTTGCTTGTGTCTTGGCTTCTTCCCAGCTGTATAGAG	241	G	T
>2518_PstI_305E40_NODE_1_L238	AGAATAATTCCAATACGTCTCTCTTCAAGTGCAATTTATATGATTTTGGATGAAGAACTAATCTTTTTATACGATTTTGGACAATTTTCATGAAGATTTGAGTTGACC[C/T]CTCTTATTACATTCTTAATTTTATAGGTACAAAGAAGCATTGAAGATCCATCAATTTTAGTAGCTGTATATGAGGGGGAACACAACCATCCTCATCCATGCCACGCTGAAATAACAGTGCCATTAATGAACCAAGATGTTC	109	C	T
>5504_PstI_305E40_NODE_1_L400	CCGAGGCTGGCAAAGTCCACAGAGATGCCTCGATTTCTCTTTTCTGAATCAATGTAACGTTAAGCTTACTTTCATCACAGCGGTGTTTGATTGTTGAATGGCTTCTATTTGCCTCATCCTGTCTACTTTCTTCAGATCAACCAATATTTACTCGAACCAGATAAAAATTCTTCTGCTCAGATAAAAATTCTTCTAATCTCGACTTCTATTAAGAATATCCTTAGGAACAGTGATAGAAGCACACCTCCAGTTATATAAATTCTTTACAAGTGTTTGTGATGAAGTGTCAATGTTCGTTATGATAAAGTTTTTC[A/G]AACTCCAGTAATGCAAACACTAGGCTTACAACACTAGATTTGAACGTTTTAGTGATAAAGTGTCAATGTTCTTTTATCAAT…	314	A	G
>5504_PstI_305E40_NODE_1_L400	CCGAGGCTGGCAAAGTCCACAGAGATGCCTCGATTTCTCTTTTCTGAATCAATGTAACGTTAAGCTTACTTTCATCACAGCGGTGTTTGATTGTTGAATGGCTTCTATTTGCCTCATCCTGTCTACTTTCTTCAGATCAACCAATATTTACTCGAACCAGATAAAAATTCTTCTGCTCAGATAAAAATTCTTCTAATCTCGACTTCTATTAAGAATATCCTTAGGAACAGTGATAGAAGCACACCTCCAGTTATATAAATTCTTTACAAGTGTTTGTGATGAAGTGTCAATGTTCGTTATGATAAAGTTTTTCATAAAATAGATAACTCCAGTAATGCAAACACTAGGCTTACAACACTAGATTTGAACGTTTTAGTGA[T/A]TGTTCTTTTATCAAT…	380	T	A
>1167_PstI_305E40_NODE_1_L342	AGGGTTTTTTTGTTTTAAAAAACATCATGCAAGTCGGATAAGGATTTTCTGGTTTAACTTCCATATTGGATATGCATGGTGCACCAACTATATCTTGCTAGACGACACCTCTCATTTCCACTGAGGCACACTAAACTTATTGTCCCGTGTCAAATTTCTGCAATTAGTAAGCAGGCTAAGAGTAGGAACAGCGCCTCATTACTAGTAAAATTAAATCAAGTAGTGTGCTCACTGTATGGCTTAAAATTAGGTTGAGGCGTTAACTCCCATTTTCTACTCTTCTTGCTTTCTCTGGCTAGTTCTTGATCTCTTACTGATGTGACAATTTTATGCCAAGTGCTTTTCTGGAT[T/G]TTA	351	T	G
>2381_PstI_305E40_NODE_1_L408	AATGAAGACCAAATTGAAAGAATGGAGTGTGAGCACTTATGGGAATCTGGAAAAAAGGAAAAAAAGAATTGCTTAGCAAAATACAACATTTTGATATCATAC[A/G]GTTTTAACCACAAAAGAGGCTCTCAATAAGGCAAATGTGGTACAAGAATTTGAAGAATATGCAAAGAGGGAAGAGATAGCCTGGAGACAGAGATCCAGGACATTGTGGATAAAGCAAGGGGACAAGAACACCAAATTCTTTCAGAGAATGGCAAGTGCACATAAGAGGATCAACCGCATTGACAAACTGGTGGTGGGAGATCAGGAGCTGGTGGAACCTGTAGACATTAAAAAGGAGATTGTAGATTTCTACAAGGAATTGTACATGGAAAGTGAAAGCTGGAGACCTTTCA…	103	A	G
>2381_PstI_305E40_NODE_1_L408	AATGAAGACCAAATTGAAAGAATGGAGTGTGAGCACTTATGGGAATCTGGAAAAAAGGAAAAAAAGAATTGCTTAGCAAAATACAACATTTTGATATCATACAGCAATCCAGAGTTTTAACCACAAAAGAGGCTCTCAATAAGGCAAATGTGGTACAAGAATTTGAAGAATATGCAAAGAGGGAAGAGATAGCCTGGAGACAGAGATCCAGGACATTGTGGATAAAGCAAGGGGACAAGAACACCAAATTCTTTCAGAGAATGGCAAGTGCACATAAGAGGATCAACCGCATTGACAAACTGGTGGTGGGAGATCAGGAGCTGGTGGAACCTG[T/C]AAGGAGATTGTAGATTTCTACAAGGAATTGTACATGGAAAGTGAAAGCTGGAGACCTTTCA…	334	T	C
>2381_PstI_305E40_NODE_1_L408	AATGAAGACCAAATTGAAAGAATGGAGTGTGAGCACTTATGGGAATCTGGAAAAAAGGAAAAAAAGAATTGCTTAGCAAAATACAACATTTTGATATCATACAGCAATCCAGAGTTTTAACCACAAAAGAGGCTCTCAATAAGGCAAATGTGGTACAAGAATTTGAAGAATATGCAAAGAGGGAAGAGATAGCCTGGAGACAGAGATCCAGGACATTGTGGATAAAGCAAGGGGACAAGAACACCAAATTCTTTCAGAGAATGGCAAGTGCACATAAGAGGATCAACCGCATTGACAAACTGGTGGTGGGAGATCAGGAGCTGGTGGAACCTGTAGAC[A/C]GATTGTAGATTTCTACAAGGAATTGTACATGGAAAGTGAAAGCTGGAGACCTTTCA…	339	A	C
>547_PstI_305E40_NODE_1_L297	AACTCTATATGAAAAATGAAAAGGGATTGTAGCTTCGTGTGTGTTGCCTGAGTGATAGCATTCTTTGGGATGTTGATGCATTTGACTTAGAAATTTCAGTTGAATTTGAGAAAAAAAGTTCTAATATTTGGTGATGGAAGTGGGTTTATGATAAATG[/+TG]TGTTTATAGTAGCTTAGCTTGCACTCAAATGGGTTTCCTAGTGTTGATGGATAGGAAAGCGACTTTGGTGAGGTTTAACCGACATATAGTGCTCATTTTTTATTGCATTATATCAGAATCGTGAGCATATACTTGGGATGTAACTGATATG	158		+TG
>892_PstI_305E40_NODE_1_L398	ATATCCACTGTCCGTATTCGGCACATATTCAGCACTATATGTCACCTCCCAACCCAATACGCGTAGCTCCCAGACAATAATGCACTTCTG[T/C]GAACTATCATCACAAAAAAGATTAAGCTGGTTTTTATTAATCTAACAAACTGGACTCTGATACATTAACAAAGTAGGTCATTTTTTTATCCCTAGAAAAGAAAGAGCAAACTAATTTAAATGCATTGTAACTTCACCTCATTTACAATGATCTCCACGGTCTGCTTTGTTGCAGGTTTTACAATGATCTCTGTGACTGGATCATTGAAAGTGAACTCAGGATTGCATTCACAGTAATCAACGCTGAGGCCCCCATATTGAACAGGTACTTGCTCAGGAGATATATACCTGCACCAAGCCAGTTA…	91	T	C
>4124_PstI_305E40_NODE_1_L304	CTTTCCTTTATTGAGAATACCTGTTATTGTTTGATTTGTGTACGGTGTTTACACTGCCGATCTGTGTTTGAGCTTGAATATAACCATT[G/A]AAATACAGATCTGTAAATGTTTGTAATGAATTTTTGATATGCACAGGGTACTAGTTTAAAAACTTGTACCTGAGTGAGTTGCGGTTAACTGTAGATTCTTTTTCACTCCTGTGTGGCTGTCTCTTGTCATAAACTGCTTGAGCTGATTCTGTTTTTGGTACAACTTTCACATCGTTCCAGAAATTAATTAATTTATGTCACTATACAATACTTTAGTCCGAAAATGT	89	G	A
>4124_PstI_305E40_NODE_1_L304	CTTTCCTTTATTGAGAATACCTGTTATTGTTTGATTTGTGTACGGTGTTTACACTGCCGATCTGTGTTTGAGCTTGAATATAACCATTGCTATGGCTGTAAATACAGATCTGTAAATGTTTGTAATGAATTTTTGATATGCACAGGGTACTAGTTTAAAAACTTGTACCTGAGTGAGTTGCGGTTAACTGTAGAT[T/G]CCTGTGTGGCTGTCTCTTGTCATAAACTGCTTGAGCTGATTCTGTTTTTGGTACAACTTTCACATCGTTCCAGAAATTAATTAATTTATGTCACTATACAATACTTTAGTCCGAAAATGT	196	T	G
>4124_PstI_305E40_NODE_1_L304	CTTTCCTTTATTGAGAATACCTGTTATTGTTTGATTTGTGTACGGTGTTTACACTGCCGATCTGTGTTTGAGCTTGAATATAACCATTGCTATGGCTGTAAATACAGATCTGTAAATGTTTGTAATGAATTTTTGATATGCACAGGGTACTAGTTTAAAAACTTGTACCTGAGTGAGTTGCGGTTAACTGTAGATTCTTTTTCACTCCTGTGTGGCTGTCTCTTGTCATAAACTGCTTGAGCTGATTCTGTTTTTGGTACAACTTTCACATCGTTCCAGAAAT[T/G]TGTCACTATACAATACTTTAGTCCGAAAATGT	284	T	G
>2776_PstI_305E40_NODE_1_L301	AATAGCAGTGGGAGTGATCGCCGCCGTTTGTTTTGTAGGTCTCGGTGCATTGGTGTACAGGAAGCGACAACAGAATATCCAACGATCGCAATTCGGGTATGACGCTAGGAGAGAAATTCTTTGAGTGATTCTATAACAAATCAGTTCATATAGTATACAGATATATATATATATATA[/-T]CATTGATAGATCATCATGATTGGATTTGTTGCATTTGGAATTTGTACGAGAATATCATTGGATTTATTTGATTCTTTTATGCTATTGGGAATCTAACCATTGATTGACCGTTTAACACATGCTTTGCTGATGATT	178		-T
>2776_PstI_305E40_NODE_1_L301	AATAGCAGTGGGAGTGATCGCCGCCGTTTGTTTTGTAGGTCTCGGTGCATTGGTGTACAGGAAGCGACAACAGAATATCCAACGATCGCAATTCGGGTATGACGCTAGGAGAGAAATTCTTTGAGTGATTCTATAACAAATCAGTTCATATAGTATACAGATATATATATATATATAT[/-A]ATTGATAGATCATCATGATTGGATTTGTTGCATTTGGAATTTGTACGAGAATATCATTGGATTTATTTGATTCTTTTATGCTATTGGGAATCTAACCATTGATTGACCGTTTAACACATGCTTTGCTGATGATT	179		-A
>1243_PstI_305E40_NODE_1_L357	TTCTAGGATGAAAAAAGGAAAAGGATTCTTCAGATATGAGAAGGGGTGGAAGTGTTGAATGATTGAGAACATCTTCTATGTTTTTTCATTCGAAATATGCAAAATCTATGGGCTTGTTATTCTCATTGTCTTGTATATTCTCATAACTCACTGTTTCTTTGACTTATTTGATAATCTTTCCATCTGCCTCTGCCTACATTAGATATATCAATGAGGATACCGCAATCGTTCCGATGCTCAAAATGCTTAGAGAATCTGGACGTGCTACCTTTCTGGTAACAAACAGGTGATGATGC[A/T]TCTTGCTCCTGTCAGTTTTTTCTTTGTATAGGTTTTTTTTTTCCTTTTTGTGTGTGTGTGTGTGTGTGTGTC	297	A	T
>7316_PstI_305E40_NODE_1_L311	CTGTACTTGACCACTTGAAACTAATTTTCTTAGTCAAATCAGTCAAAGCCTTGCATATCATCCCAAAACTCTGGATGAATGTTCTGTAATATCCAGCTAAACTTAAGAACCCTCTTAGCTACTTAAGAGTGGTTGGTGCAGACCAGTTAGGATCTTCTATTTTATGGGGATCAGTAGATACTCCTCCTGCTGTAATAAAATGACGAAGGTATTCAATTCTATGAGCCGCAGAGAAACTT[A/T]GACAAAAGTTGATGCTTCACCATCTCTTCAGAAACATGCCTCAAGTGTATTATATGATCTTCAATAGTTCTACTATAGACAGA	240	A	T
>7316_PstI_305E40_NODE_1_L311	CTGTACTTGACCACTTGAAACTAATTTTCTTAGTCAAATCAGTCAAAGCCTTGCATATCATCCCAAAACTCTGGATGAATGTTCTGTAATATCCAGCTAAACTTAAGAACCCTCTTAGCTACTTAAGAGTGGTTGGTGCAGACCAGTTAGGATCTTCTATTTTATGGGGATCAGTAGATACTCCTCCTGCTGTAATAAAATGACGAAGGTATTCAATTCTATGAGCCGCAGAGAAACTTACCTTCTCTTGGACAAAAGTTGATGCTTCACCATCTCTTCAGAAACATGCCTCAAGTGTATTATATGATCTTCAATAGTT[C/T]AGA	320	C	T
>4687_PstI_305E40_NODE_1_L243	CGGCTGCACCTTTTCCTTTGCCAGAGGCTGTTCTTCCACCACTCACTTATCCAGC[A/T]CATCTGTTGATTTAGCTGAACAATATGGAACGATTGCTGGCAACTGGTCAGTTGTAAGGCCTACTCTGCTTCCAGGTTCCTATTTTCCTGGCACATCTGGTCGTATGCCATTTCCTCCTGGAATGGTTCCCATGCCGGATTGGACTCCTTATCCGGTATGTATATGTATATTAAAAGTGTTTGTGGCAACTATTCATGT	56	A	T
>4687_PstI_305E40_NODE_1_L243	CGGCTGCACCTTTTCCTTTGCCAGAGGCTGTTCTTCCACCACTCACTTATCCAGCAGTGCAATCTCCATCTGTTGATTTAGCTGAACAATATGGAACGATTGCTGGCAACTGGTCAGTTGTAAGG[C/T]TCCAGGTTCCTATTTTCCTGGCACATCTGGTCGTATGCCATTTCCTCCTGGAATGGTTCCCATGCCGGATTGGACTCCTTATCCGGTATGTATATGTATATTAAAAGTGTTTGTGGCAACTATTCATGT	126	C	T
>4687_PstI_305E40_NODE_1_L243	CGGCTGCACCTTTTCCTTTGCCAGAGGCTGTTCTTCCACCACTCACTTATCCAGCAGTGCAATCTCCATCTGTTGATTTAGCTGAACAATATGGAACGATTGCTGGCAACTGGTCAGTTGTAAGGCCTACTCTGCTTCCAGGTTCCTATTTTCCTGGCACATCTGGTCGTATGC[C/T]GGAATGGTTCCCATGCCGGATTGGACTCCTTATCCGGTATGTATATGTATATTAAAAGTGTTTGTGGCAACTATTCATGT	175	C	T
>4687_PstI_305E40_NODE_1_L243	CGGCTGCACCTTTTCCTTTGCCAGAGGCTGTTCTTCCACCACTCACTTATCCAGCAGTGCAATCTCCATCTGTTGATTTAGCTGAACAATATGGAACGATTGCTGGCAACTGGTCAGTTGTAAGGCCTACTCTGCTTCCAGGTTCCTATTTTCCTGGCACATCTGGTCGTATGCCATTTCCTCCTGGAATGGTTC[C/G]TGGACTCCTTATCCGGTATGTATATGTATATTAAAAGTGTTTGTGGCAACTATTCATGT	196	C	G
>8042_PstI_305E40_NODE_1_L308	TTATATATTTTTAATTTAAGACCACGATATTCAAAAATTATTTTATTTTCTTAAACTTTATGTCAAATCATTATCTCTTGTAGGACAAGATTTACG[T/C]ATTGATCACACGCTTGTGAAGTAAGTATTAAGTTTGGTTTCTTTATTTAAAGTTTGATAGTTAGTGGCATACGCAAATTTTTGTATAAAATTAATCGTTTCCACGATGCAATAGTTTGTAATTAAGTGGATTTAAGTATGAAATTATGTATTAGGTTTGCGTACACTGATCATCAAATTAGAAAAAGAAAGCCAAGAGTAATACGATTTTACAACCTTGTGAT	97	T	C
>2469_PstI_305E40_NODE_1_L245	ATCGAAGATCAACAATTCCGATTTCCGACGATGAATGTAAGTTTTTTTGAG[T/A]TTAATGGAAGAAATTTGTTGTAATTTTTGTGTGCAAATGATGATGTTTGCAGGTGATGGATTCAGCTCCGGCTAAAACTAGCTTAATGAGTCTCGAATCTGATATTCAGAGAACACAGTATGTATCTCTCTTTCACTCTGTGCGTTATGAAATTTTCCAGATCTGATTAGCAGTGTGTTTGATGTTTTGCGAAATAGGTTTTTTT	52	T	A
>90_PstI_305E40_NODE_1_L314	ATAAAGACATTTGAGATTTTGATCGAACTGAGAGATTTTACGGTTTTGCCCCGTCGGAAAATGGC[G/C]TGATAGATTCATTGGCCTCTCGCAATACCGATCGAAGGAAATCGTCCGCTGCGTCGTCGTCTTCATCGTCGACGATGCCGAATGATTTGCAGAATCAGCAGTATTCGAACAACGGGAGTAATAACAGTAGTAATTTGGAATCGACTTCCATGACGGTTGATGGAATTTTCCGGAATGTGTATGGAGAGAGTCAAGGGACGGAGACTAGTACTCTGTTGAACGCGGATATTACGTTGCTTGATGCTGCCGGAGCTATAACG	66	G	C
>3786_PstI_305E40_NODE_1_L293	AAGCTCATGAATGTTTCAATTTAGAAGGAATTTTAATGTCTGAGAGATAGAAAGGGTGGAGATTTTACTTAATATTGCTAATAGCATTTACCGGAGTTTTACTAATAAAATTTCCCATTGCTTATCAAAGAAAAAATAAAGCA[T/C]AGACCTATGGGGTTAAAGACTCGGAAGTACACAGTTAGTTGTTAAAGACTCAGAAGTGCACAGTTAGTTGCTAAGGTCAACATATGTATAAAACAAATCAGGACATCTGTTAGCATTCTTTGCTGACAGTGCATATGTAGGCAGCAATATGAATTAAAAAG	144	T	C
>3786_PstI_305E40_NODE_1_L293	AAGCTCATGAATGTTTCAATTTAGAAGGAATTTTAATGTCTGAGAGATAGAAAGGGTGGAGATTTTACTTAATATTGCTAATAGCATTTACCGGAGTTTTACTAATAAAATTTCCCATTGCTTATCAAAGAAAAAATAAAGCATATGCG[C/T]ATGGGGTTAAAGACTCGGAAGTACACAGTTAGTTGTTAAAGACTCAGAAGTGCACAGTTAGTTGCTAAGGTCAACATATGTATAAAACAAATCAGGACATCTGTTAGCATTCTTTGCTGACAGTGCATATGTAGGCAGCAATATGAATTAAAAAG	150	C	T
>5309_PstI_305E40_NODE_1_L415	CATTTGGTGGGAACTCTGATAAAGATTCATTATGTTTCAACGGAGAACAAGTTTCACTCAAGAAAAATGAAACTTTACAGCCTCCCAATGGCATGTGTTTTGAGAAGATTGCTGATGGGGCTTACCTCAACATGGTCCCTCATCCTGATGGATCAAACCGAGCATTCTTCTCCAATCAGGCTGGAAAAATTTGGTTAGCAACTATACCAGATCAAGATTCAGGAGAAAGCATGGGGATTGATGAATCAAGTCCATTTGCTGATTTGACAGATCAGGTTTATTTGGATGCAAGATATGGGATGATGGGGATGGCTTTCCATCCAAACTTTGCCAAGAATGGCAGG[G/T]ATATAACTGTGACAAAGCTAAGTCCCCTAGCTGTGCTGGAAGATGTGCTT…	345	G	T
>2230_PstI_305E40_NODE_1_L271	CCCAGAAAAAGGATATCCAAAGGTACCTATTTTCTGTACTTTGTAAACTTTCTCAATTGATCTTTGGTAGATTTGAAAGAAAAAGATGTTATATATGAGTTGTGCAGTTTTTTTCAATGCTTAAGGTGCTTTTGGTATGAAATTATATTTTTTGGTGCTGAGATGTGGTTAGATTGGGAATCTCATTTACTTTGTTATGTGTCCGGGTCTGTAAAATTGTGCTTGTGAATTCTATTTCATTTCATAT[A/G]ATATAAAAAGGAAAACTATTTCAGCTAATATGTAT	248	A	G
>4783_PstI_305E40_NODE_1_L280	AACCATTTGCAGCTGCAACAGCTTGCAAATATTGC[G/A]TTGCAATCCTGGAAACAATGATAGCACATGAGATCCTTTTGCGAGATGGGCAAGAGCAACCGCAAGAAATATGCTATCATCCACAACAACGCACAAGGAGGGAATTTTCTGCTTCATCTGTAAGGAGCAAAGAAGCACAATTAACTCCAACTAACAATTTGAAGTAAATAAAATTAGTAAAGATGGCAAAACAAGCAGTTGGTTCCATGTACACGATTATAGCATGCATGATTGTAATTATGAGCACATATGATCA	36	G	A
>4783_PstI_305E40_NODE_1_L280	AACCATTTGCAGCTGCAACAGCTTGCAAATATTGCGGACCTTTCTCTTGCAATCCTGGAAACAATGATAGCACATGAGATCCTTTTGCGAGATGGGCAAGAG[C/A]AATATGCTATCATCCACAACAACGCACAAGGAGGGAATTTTCTGCTTCATCTGTAAGGAGCAAAGAAGCACAATTAACTCCAACTAACAATTTGAAGTAAATAAAATTAGTAAAGATGGCAAAACAAGCAGTTGGTTCCATGTACACGATTATAGCATGCATGATTGTAATTATGAGCACATATGATCA	103	C	A
>1777_PstI_305E40_NODE_1_L261	AGTGCATACTTCTCACCGATGTTGCTCGGATTCTCCTAAATGTCTCTGCATCCTTGTCAGATCCTCCAAAAATGCGTATTGCTTGGACTACACACACCTATGAAATGTTTGGAGGATTGAGCAACATAGCTTCTTACTAGATTTGTTCTCCACTTAATTAATAACGATCCATGCATTTTGACTTTTCGGTACACATGTCATCTGGCAC[T/C]GAAATTTGACCAACCGAATATGGGAAAATTGGACTTCATACCGGACACACCCTATGTTTTATTC	209	T	C
>7737_PstI_305E40_NODE_1_L328	TTTTCATTTAGAAACCAAGTAAGTCAAGTTGTAAACAAGTCTTCTATAAGCTTTGTCCTTGAGTGGTCTAATAAAAGGTTTAAGTACTCTTCACAAAAGAGTCTTGTTCAACAGTATAAGATCAAACACAAAG[T/C]CTAGACCATTTCAAAGCCCGTCTGGTTGCCAAAGGCTTCATGCAACACCTAGCTTAGATTTTCATGAGCCATTCAGCCTGTTGTCAAACTAACAACAATAGTCAGATTGGAGCTATCTATTGCAGTGCAAAATAATTGGCCCGTCCATCAACTTGATATCAACAATGCTTTCCTCCACAGAAAGTTGGATGAAGAAGTTATTCTGT	134	T	C
>7737_PstI_305E40_NODE_1_L328	TTTTCATTTAGAAACCAAGTAAGTCAAGTTGTAAACAAGTCTTCTATAAGCTTTGTCCTTGAGTGGTCTAATAAAAGGTTTAAGTACTCTTCACAAAAGAGTCTTGTTCAACAGTATAAGATCAAACACAAAGTAGATGGATCTCTAGAC[C/T]CCGTCTGGTTGCCAAAGGCTTCATGCAACACCTAGCTTAGATTTTCATGAGCCATTCAGCCTGTTGTCAAACTAACAACAATAGTCAGATTGGAGCTATCTATTGCAGTGCAAAATAATTGGCCCGTCCATCAACTTGATATCAACAATGCTTTCCTCCACAGAAAGTTGGATGAAGAAGTTATTCTGT	151	C	T
>7737_PstI_305E40_NODE_1_L328	TTTTCATTTAGAAACCAAGTAAGTCAAGTTGTAAACAAGTCTTCTATAAGCTTTGTCCTTGAGTGGTCTAATAAAAGGTTTAAGTACTCTTCACAAAAGAGTCTTGTTCAACAGTATAAGATCAAACACAAAGTAGATGGATCTCTAGACCATTTCAAAGCCCGTCTGGTTGCCAAAGGCTTCA[T/C]GCTTAGATTTTCATGAGCCATTCAGCCTGTTGTCAAACTAACAACAATAGTCAGATTGGAGCTATCTATTGCAGTGCAAAATAATTGGCCCGTCCATCAACTTGATATCAACAATGCTTTCCTCCACAGAAAGTTGGATGAAGAAGTTATTCTGT	185	T	C
>7737_PstI_305E40_NODE_1_L328	TTTTCATTTAGAAACCAAGTAAGTCAAGTTGTAAACAAGTCTTCTATAAGCTTTGTCCTTGAGTGGTCTAATAAAAGGTTTAAGTACTCTTCACAAAAGAGTCTTGTTCAACAGTATAAGATCAAACACAAAGTAGATGGATCTCTAGACCATTTCAAAGCCCGTCTGGTTGCCAAAGGCTTCATGCAACACCTAGCTTAGATTTTCATGAGCCATTCAGCCTGTTGTCAAACTAACAACAATAGTCAGATTGGAGCTATCTATTGCAGTGCAAAA[T/C]TCCATCAACTTGATATCAACAATGCTTTCCTCCACAGAAAGTTGGATGAAGAAGTTATTCTGT	277	T	C
>7737_PstI_305E40_NODE_1_L328	TTTTCATTTAGAAACCAAGTAAGTCAAGTTGTAAACAAGTCTTCTATAAGCTTTGTCCTTGAGTGGTCTAATAAAAGGTTTAAGTACTCTTCACAAAAGAGTCTTGTTCAACAGTATAAGATCAAACACAAAGTAGATGGATCTCTAGACCATTTCAAAGCCCGTCTGGTTGCCAAAGGCTTCATGCAACACCTAGCTTAGATTTTCATGAGCCATTCAGCCTGTTGTCAAACTAACAACAATAGTCAGATTGGAGCTATCTATTGCAGTGCAAAATAATTGGCCC[G/A]TGATATCAACAATGCTTTCCTCCACAGAAAGTTGGATGAAGAAGTTATTCTGT	287	G	A
>612_PstI_305E40_NODE_1_L347	AATTGAACATTATCATGTCATGTTACAACATATGTGTATGTTTGAAGTTCCAATCTATTAATATATGTGAGTGAATTCCGTGTACATTGGTGCACAATTATATGGCAATTCAACGCGCTTTTGAATGTTAGCTAGCTTTT[T/C]TTTGAATGTATCAAAGAATATCAGCTGAAATTTATTCATGGAGAGGTACCAACATTTACAGAGCTCCTCAACTTAAAGAATACAGATTAATTCAAGGACTAAGTGAATTTCCCATAAACAGGTACACAGGGAGACCAAAAAAATTTCCTCCAAGAAAGTTTACTTCAAGGTATATATGCACCCCTTATGGTTGAATTCCAATAAATGAGAGAATTAAC	141	T	C
>612_PstI_305E40_NODE_1_L347	AATTGAACATTATCATGTCATGTTACAACATATGTGTATGTTTGAAGTTCCAATCTATTAATATATGTGAGTGAATTCCGTGTACATTGGTGCACAATTATATGGCAATTCAACGCGCTTTTGAATGTTAGCTAGCTTTTTGATCACTTGGTTTGAATGTATCAAAGAATATCAGCTGAAATTTATTCATGGAGAGGTACCAACATTTACAGAGCTCCTCAACTTAAAGAATACAGATTAATTCAAGGACTAAGTGAATTTCCCATAAACAGGTACACAGGGAGACCAAAAAAATTTCCTCCAAGAAAGTTTACTTCAAGGTATATATGCACCCCTTATGGTTGAATTCCAATAAATGA[G/T	360	G	T
>5308_PstI_305E40_NODE_1_L430	TGCAAGTAATATTTAAGAAACATATATGGTTTAACTTGTCAATTCCAAGTTTTTCGATCCACTTGTCAGACATTTTGTCAATGAGACAGTAAAGTTTGCATGTATCTTACACATTGAAACCTAATCCCTACACCATCGGAGGCGGCGTACTATTAAAAGATCAAAACACCACACTTGAAATCACATTTCAATTCTTAGAACATGCAAAGCAAAGCAATCCGCAGACAAAAGAAAATCAACTACTACTCAATTACAGGACTCTGTCATTCACCTAGAAGACTAAATCCAGATGCCTAGATTGTGTTGTTCTCCCATCGCCTTCCTTCTCATGCAAGTTATATTTTTACGATACATATATGAATGTAACTTCACAGCCTACAATTGCAGCTTCCGGTCCAC…	420	C	T
>3694_PstI_305E40_NODE_1_L252	AATTCCACAAGTGGGGTCTGG[T/G]TGTACGCAGACCTTACCACTACCTCATAGAGGTAGGGAGGCTGTTTCCGAAAGACCTTACGACAAGTTTACTCTTAAGCGTGATATCTAGAAAGGCTTAACTATAACTTATTTATGATCCATGAGTAGCCCCCCGGGCTTTGCTCTAGTGGTAAGAGTGCAACCCATGATGTGTGAATTAGGCATACACTACAAGTATTGTAAGCATGTGCGCCAGTGGCCCTCGGGATTTTCTCAGTTATC	22	T	G
>3694_PstI_305E40_NODE_1_L252	AATTCCACAAGTGGGGTCTGGTGAGGGTAAAATGTACGC[A/T]CTACCTCATAGAGGTAGGGAGGCTGTTTCCGAAAGACCTTACGACAAGTTTACTCTTAAGCGTGATATCTAGAAAGGCTTAACTATAACTTATTTATGATCCATGAGTAGCCCCCCGGGCTTTGCTCTAGTGGTAAGAGTGCAACCCATGATGTGTGAATTAGGCATACACTACAAGTATTGTAAGCATGTGCGCCAGTGGCCCTCGGGATTTTCTCAGTTATC	40	A	T
>3694_PstI_305E40_NODE_1_L252	AATTCCACAAGTGGGGTCTGGTGAGGGTAAAATGTACGCA[G/A]TACCTCATAGAGGTAGGGAGGCTGTTTCCGAAAGACCTTACGACAAGTTTACTCTTAAGCGTGATATCTAGAAAGGCTTAACTATAACTTATTTATGATCCATGAGTAGCCCCCCGGGCTTTGCTCTAGTGGTAAGAGTGCAACCCATGATGTGTGAATTAGGCATACACTACAAGTATTGTAAGCATGTGCGCCAGTGGCCCTCGGGATTTTCTCAGTTATC	41	G	A
>7428_PstI_305E40_NODE_1_L427	TTTACAAAGTTAACCATTATAGTATATCTAACTTTTTGGATAGATTATTTATACAATACACAATAAATTTAATGCTGAAATATCACCATTCATTCA[G/A]TGGTCTTTTGTTGCTTAAGCAGATTACACATGGTGCTATTCAGTTCACGGCATATGAGGAATTTCGCAAAGTCATTGTTAGATTAAAAGCTCAGGAGAATGAAAACCCTCTTGCCACAGCTGCTGACTTGTTGGTGAGGCTCTAACACCAATGTCTATTGCTTTCTTTGTATGTAAATCAACTCCGTAGCTTGTTTGTATCTTTGGATGACCAGCAAACTTTGATCCCTTTATATATTATTAGATATTGGAAATCAGATGTGCTTAGATGAGTAAGAATGACTACAGGTTGGGCAGTA…	97	G	A
>4855_PstI_305E40_NODE_1_L441	TCAAGTAGAAACTGATGTGCTCTTAGTAATATGAAACTTATTGACTCATCAGCAAAGAAAGGGATAAAAGTATAATACTTAATGATGCTTG[C/A]AGAAATTCTTTCATTTCTATCACCTCAAATGTGGGGGTAAATATTGCCGGTGAACGAAAAAGAAAGTTTTGTATCTCTCTCATAGTAGATATTCAACAGGCTGAGTTGTCTTTATGTATGTTTCCCGATGAGCTTCATGTTCGATGTGATTCCCATTAGTCGCATTGGAGCTAATTCTGTTTTCATTGATATCAGATGACAGCATGGCAATACTAATGGCATTTCAGACACCAGAAGTTGAGATCCTAGGCTTGACTACGACATTTGGCAATGTTACTACAAAAGATGCTACACGTAACGCAT…	92	C	A
>4855_PstI_305E40_NODE_1_L441	TCAAGTAGAAACTGATGTGCTCTTAGTAATATGAAACTTATTGACTCATCAGCAAAGAAAGGGATAAAAGTATAATACTTAATGATGCTTGCAAAAATTTCAAGAAATTCTTTCATTTCTATCACCTCAAATGTGGGGGTAAATATTGCCGGTGAACGAAAAAGAAAGTTTTGTATCTCTCTCATAGTAGATATTCAACAGGCTGAGTTGTCTTTATGTATGTTTCCCGATGAGCTTCATGTTCGATGTGATTCCCATTAGTCGCATTGGAGCTAATTCTGTTTTCATTGATATCAGATGACAGCATGGCAATACT[A/G]AGACACCAGAAGTTGAGATCCTAGGCTTGACTACGACATTTGGCAATGTTACTACAAAAGATGCTACACGTAACGCAT…	317	A	G
>1922_PstI_305E40_NODE_1_L317	TTTGAAGCATTCAAGTTGAGTATTTTTCTTTTGAAAAAGTATATTTTCATTGTAATTGTATTAAAGCACATACTAAAATAAGAAGTTCAACTTAAGAAGTTTCTAAAATTGTCACTCAAATTAAGAAGTTCCCAAAATCGTCGTTCTTTTAGGAACAAACTAAAAAGAGAAGGTAATAAGAGCATTTGATTTAAGATCTTGAACTCGCCACTACTTTTGCATTCGATTTCTGTTCTGCATAGTTGGTGCATTTTGCAGTATAGTATATTTTTTTT[/+T]ATATTGAAAATTGCGTTTGTCGATATACTTTTTTGTTGTTTAGTTGATTTGTT	276		+T
>1922_PstI_305E40_NODE_1_L317	TTTGAAGCATTCAAGTTGAGTATTTTTCTTTTGAAAAAGTATATTTTCATTGTAATTGTATTAAAGCACATACTAAAATAAGAAGTTCAACTTAAGAAGTTTCTAAAATTGTCACTCAAATTAAGAAGTTCCCAAAATCGTCGTTCTTTTAGGAACAAACTAAAAAGAGAAGGTAATAAGAGCATTTGATTTAAGATCTTGAACTCGCCACTACTTTTGCATTCGATTTCTGTTCTGCATAGTTGGTGCATTTTGCAGTATAGTATATTTTTTTTCAATCGCTGAAATATTGAAAATTGCGTTTGT[C/T]TTTGTTGTTTAGTTGATTTGTT	307	C	T
>7949_PstI_305E40_NODE_1_L361	TAAATATGGTGGTTGTTTCAGAGTCTTCCACGCTTGAGATTCAACAAGGAGGGGAATCTTCTTGCTGTTACTACTGCTGACAATGGGATTAAGATACTGGGAAATGCTGCTGGTTTGAGATCCCTGAGAACAGTTGAAGCCCAGCCTTTTGAAGCACTAAGATCACCCACTGAAGCAGCTGCTATTAAGGTATTCATGGCTGTTTGCTTCTCCCAGTTATATTCTGAGCGTAGTCTTATTATGTTAAAACTAAAGAAGATCTCCTTATGCTTTTTTT[/+T]GGCTCTTCTGTTCCAACTGCTACTCCTGTCAATTGTAAAGTTGAAAGGAGCTCTCCTATCAGGCCGTCTCCTATCCTTGTATGTAGTGTTTCCAT	278		+T
>2838_PstI_305E40_NODE_1_L384	TTAGATGGGTTTAGGTGTCAAACAGCATAATGATTTTCTCTTCATTTTTAAGTTGGAGTTTAAACGAAGTAACTGGTCAGTAAGGATTCATATAGCTGACCCCAACTTGTTT[G/A]ATAGACATGTAGTTGGTGTTGTCTTAGTTAAATAGCCAACTGACATCAAGGCAGACTTGCTCCTTGAATTTTTTAAGTTGAGCTAGATCACGATTAACAATTCAAAAGTTTTAGGAATTAGCAGATAAATGATATCTGAGTTGAAGATATCAGCTGAGCCTTAACTGGTGTATATGGCCTTTTTACATTTCTCAGCTTGTCTAACCACTTGCCGAACCCTACTATTGCCAACTGAAGTTATAGCCACAGTTCACGAAGTATAGTTCTCCTGACTCTAAGCAAT	113	G	A
>2838_PstI_305E40_NODE_1_L384	TTAGATGGGTTTAGGTGTCAAACAGCATAATGATTTTCTCTTCATTTTTAAGTTGGAGTTTAAACGAAGTAACTGGTCAGTAAGGATTCATATAGCTGACCCCAACTTGTTTGGGACTGAGATATAGACATGTAGTTGGTGTTGTCTTAGTTAAATAGCCAACTGACATCAAGGC[A/G]TTGAATTTTTTAAGTTGAGCTAGATCACGATTAACAATTCAAAAGTTTTAGGAATTAGCAGATAAATGATATCTGAGTTGAAGATATCAGCTGAGCCTTAACTGGTGTATATGGCCTTTTTACATTTCTCAGCTTGTCTAACCACTTGCCGAACCCTACTATTGCCAACTGAAGTTATAGCCACAGTTCACGAAGTATAGTTCTCCTGACTCTAAGCAAT	176	A	G
>2838_PstI_305E40_NODE_1_L384	TTAGATGGGTTTAGGTGTCAAACAGCATAATGATTTTCTCTTCATTTTTAAGTTGGAGTTTAAACGAAGTAACTGGTCAGTAAGGATTCATATAGCTGACCCCAACTTGTTTGGGACTGAGATATAGACATGTAGTTGGTGTTGTCTTAGTTAAATAGCCAACTGACATCAAGGCAGACTTGCTCC[T/G]AAGTTGAGCTAGATCACGATTAACAATTCAAAAGTTTTAGGAATTAGCAGATAAATGATATCTGAGTTGAAGATATCAGCTGAGCCTTAACTGGTGTATATGGCCTTTTTACATTTCTCAGCTTGTCTAACCACTTGCCGAACCCTACTATTGCCAACTGAAGTTATAGCCACAGTTCACGAAGTATAGTTCTCCTGACTCTAAGCAAT	187	T	G
>2838_PstI_305E40_NODE_1_L384	TTAGATGGGTTTAGGTGTCAAACAGCATAATGATTTTCTCTTCATTTTTAAGTTGGAGTTTAAACGAAGTAACTGGTCAGTAAGGATTCATATAGCTGACCCCAACTTGTTTGGGACTGAGATATAGACATGTAGTTGGTGTTGTCTTAGTTAAATAGCCAACTGACATCAAGGCAGACTTGCTCCTTGAATTTTTTAAGTTGAGCTAGATCACGATTAACAATTCAAAAGTTTTAGGAATTAGCAGATAAATGATATCTGAGT[T/A]GCTGAGCCTTAACTGGTGTATATGGCCTTTTTACATTTCTCAGCTTGTCTAACCACTTGCCGAACCCTACTATTGCCAACTGAAGTTATAGCCACAGTTCACGAAGTATAGTTCTCCTGACTCTAAGCAAT	265	T	A
>2838_PstI_305E40_NODE_1_L384	TTAGATGGGTTTAGGTGTCAAACAGCATAATGATTTTCTCTTCATTTTTAAGTTGGAGTTTAAACGAAGTAACTGGTCAGTAAGGATTCATATAGCTGACCCCAACTTGTTTGGGACTGAGATATAGACATGTAGTTGGTGTTGTCTTAGTTAAATAGCCAACTGACATCAAGGCAGACTTGCTCCTTGAATTTTTTAAGTTGAGCTAGATCACGATTAACAATTCAAAAGTTTTAGGAATTAGCAGATAAATGATATCTGAGTTGAAGATATCAGCTGAGCCTTAACTGGTGTATATGGCCTTTTTACAT[T/A]TCTAACCACTTGCCGAACCCTACTATTGCCAACTGAAGTTATAGCCACAGTTCACGAAGTATAGTTCTCCTGACTCTAAGCAAT	312	T	A
>2838_PstI_305E40_NODE_1_L384	TTAGATGGGTTTAGGTGTCAAACAGCATAATGATTTTCTCTTCATTTTTAAGTTGGAGTTTAAACGAAGTAACTGGTCAGTAAGGATTCATATAGCTGACCCCAACTTGTTTGGGACTGAGATATAGACATGTAGTTGGTGTTGTCTTAGTTAAATAGCCAACTGACATCAAGGCAGACTTGCTCCTTGAATTTTTTAAGTTGAGCTAGATCACGATTAACAATTCAAAAGTTTTAGGAATTAGCAGATAAATGATATCTGAGTTGAAGATATCAGCTGAGCCTTAACTGGTGTATATGGCCTTTTTACATTTCTCAGCTTGTCTAACCACTTGCCGAACCCTA[C/G]TGAAGTTATAGCCACAGTTCACGAAGTATAGTTCTCCTGACTCTAAGCAAT	345	C	G
>2838_PstI_305E40_NODE_1_L384	TTAGATGGGTTTAGGTGTCAAACAGCATAATGATTTTCTCTTCATTTTTAAGTTGGAGTTTAAACGAAGTAACTGGTCAGTAAGGATTCATATAGCTGACCCCAACTTGTTTGGGACTGAGATATAGACATGTAGTTGGTGTTGTCTTAGTTAAATAGCCAACTGACATCAAGGCAGACTTGCTCCTTGAATTTTTTAAGTTGAGCTAGATCACGATTAACAATTCAAAAGTTTTAGGAATTAGCAGATAAATGATATCTGAGTTGAAGATATCAGCTGAGCCTTAACTGGTGTATATGGCCTTTTTACATTTCTCAGCTTGTCTAACCACTTGCCGAACCCTACTATTGCCAACTGAAGTTATAGCCACAGTTCA[C/T]TCTCCTGACTCTAAGCAAT	377	C	T
>5318_PstI_305E40_NODE_1_L328	TTCTCAATGGTTGTCAGTAATTTTGTCAGATCTTAAAAGTAATGAATGTTTCTTTTTTTGGTTAAAATGATGCTTGCTTAATATATTAATTATGTAATAACTGGCAACATAATTAGTTCAGGGATGCCCCATTTGACGATAGTGGAGGCAACATCTGTCACAATTGTGAACATTACAAACTGAAATATTCCTAGCAAAGTTCCTGTCATACACTGGAGGTACTGCCAAAAACCTTGGTTCAAAAATGGAAGCTATGACAACTAAATTGAGATAGAGGGAGTATATATATATATTGAAAAAGT[G/A]AGTATTAGTAGTACACAAACCCTATTGCATGCATTAT	303	G	A
>5246_PstI_305E40_NODE_1_L321	CCACCTGGGAAACATTTGCTCCTGTAGCCTCACAGAGAGCTGACATAGCATTCACAGAAGAGATTCTTTGTGCCAAGAATGCATTGGCAGCCAACTTTGA[T/G]ACCACAAGTTGGTGGTAATGATATTACCTTCAGGAACCCAATTAGCATAAACATCCTTCAATGCTTGGATAGCCTTCTGGCCTCCTGGAGTTTCCCGGCCTCCAATTAGAACCCTGTCAGGTTTAAACAGATCTTCAATTGCGGTACCCTCTGCAAGGAATTCAGGGTTTGAAAGGATCTGGAAGTTAATTCCCTTGCTGTTGTGGGTCAAAATCTTTTCAATTGCCTCAGC	101	T	G
>2864_PstI_305E40_NODE_1_L359	AAATGACTCCACGATTGTTGAACCAGTCATAACGGTGTTTGATTGTTGAATGGCTTCTATTTGCCTCATCCTGTCTACTTTCTTCAGATCAACCAATATTTTCTCGAACCAGTAAGAGCAGTTCAGATAAAAATTCTTCTAATCTCGACTTCTATTAAGAATATCCTTAGGAACAGTGATAGAAGCACACCTCCAGTTATATAAATTCTTTACAAGTGTTTGTGATGAAGTGTCAATGTTCGTTATGATAAAGT[A/T]AATAGATAACTCCAGTAATGCAAACACTAGGCTTACAACACTAGATTTGAACGTTTTAGTGAAAAAGTGTCAATGCGCTTCTATCAATTGTTCTTTACATATTCAGTGTAATTATT	255	A	T
>2864_PstI_305E40_NODE_1_L359	AAATGACTCCACGATTGTTGAACCAGTCATAACGGTGTTTGATTGTTGAATGGCTTCTATTTGCCTCATCCTGTCTACTTTCTTCAGATCAACCAATATTTTCTCGAACCAGTAAGAGCAGTTCAGATAAAAATTCTTCTAATCTCGACTTCTATTAAGAATATCCTTAGGAACAGTGATAGAAGCACACCTCCAGTTATATAAATTCTTTACAAGTGTTTGTGATGAAGTGTCAATGTTCGTTATGATAAAGTATTTTTC[G/A]AACTCCAGTAATGCAAACACTAGGCTTACAACACTAGATTTGAACGTTTTAGTGAAAAAGTGTCAATGCGCTTCTATCAATTGTTCTTTACATATTCAGTGTAATTATT	262	G	A
>2864_PstI_305E40_NODE_1_L359	AAATGACTCCACGATTGTTGAACCAGTCATAACGGTGTTTGATTGTTGAATGGCTTCTATTTGCCTCATCCTGTCTACTTTCTTCAGATCAACCAATATTTTCTCGAACCAGTAAGAGCAGTTCAGATAAAAATTCTTCTAATCTCGACTTCTATTAAGAATATCCTTAGGAACAGTGATAGAAGCACACCTCCAGTTATATAAATTCTTTACAAGTGTTTGTGATGAAGTGTCAATGTTCGTTATGATAAAGTATTTTTCGTAAAATAGATAACTCCAGTAATGCAAACACTAGGCTTACAACACTAGATTTGAACGTTTTAGTGA[A/T]TGCGCTTCTATCAATTGTTCTTTACATATTCAGTGTAATTATT	328	A	T
>323_PstI_305E40_NODE_1_L384	TTCCTTTAATGAGTCTCTGGTGCGAATATGAATTAATCATCTCAGGCCACAAGGTACAAATACCAGATGATTATACAAAATTTAACCGACTATCATAAATATTTGACCGTGCTCACAAACTAAAATGCCCAAAACTGCTCAGAATATATTTAATGGATCACTATAAACAGAGTCCCAAACATAAACCATTTTTGTTGTTTTCTCCCCAGAAAACTAACATTAAAAATTTTAATTCATAATTGTAGTAATAAAATCAA[T/C]TTGATTTTCTAGCTATAATAATATCATACATCTATGTATGAGATAGTTTATTCTGCTTATGGGTTTTTGAGACGAAGGTTGTTAGTAAATAACCTCTCTATCTCTGTGAGGTAGTGGTAAGGTCTGCGTACATTCTAC	258	T	C
>323_PstI_305E40_NODE_1_L384	TTCCTTTAATGAGTCTCTGGTGCGAATATGAATTAATCATCTCAGGCCACAAGGTACAAATACCAGATGATTATACAAAATTTAACCGACTATCATAAATATTTGACCGTGCTCACAAACTAAAATGCCCAAAACTGCTCAGAATATATTTAATGGATCACTATAAACAGAGTCCCAAACATAAACCATTTTTGTTGTTTTCTCCCCAGAAAACTAACATTAAAAATTTTAATTCATAATTGTAGTAATAAAATCAATACAATATAATTTGATTTTCTAGCTATAATAATATCATACATCTATGTATGAGATAGTTTATTCTGCTTATGGGTTTTTGAGACGAAGGTT[G/A]ACCTCTCTATCTCTGTGAGGTAGTGGTAAGGTCTGCGTACATTCTAC	349	G	A
>323_PstI_305E40_NODE_1_L384	TTCCTTTAATGAGTCTCTGGTGCGAATATGAATTAATCATCTCAGGCCACAAGGTACAAATACCAGATGATTATACAAAATTTAACCGACTATCATAAATATTTGACCGTGCTCACAAACTAAAATGCCCAAAACTGCTCAGAATATATTTAATGGATCACTATAAACAGAGTCCCAAACATAAACCATTTTTGTTGTTTTCTCCCCAGAAAACTAACATTAAAAATTTTAATTCATAATTGTAGTAATAAAATCAATACAATATAATTTGATTTTCTAGCTATAATAATATCATACATCTATGTATGAGATAGTTTATTCTGCTTATGGGTTTTTGAGACGAAGGTTGT[T/C]CTCTCTATCTCTGTGAGGTAGTGGTAAGGTCTGCGTACATTCTAC	351	T	C
>6361_PstI_305E40_NODE_1_L384	CGTCACTTATTCAATATATATATCAAGAGC[G/A]GACAAATCCCGACTATGCTTCAAGCTTATTTAAATCCAAAAAGACTACGAGGATCAATGGCTAAATCAACGACAGATTTGAGCTCATCCCAGTTTCCATCACTAAACAAATACTCCTGATCTTCAGCAGTACTTGTGTTCCAAAAGCTTGAATTTGACGATGATGTGAATGACAATTGAGGCATGGTCGCGATTGGTTGGCTGTTATTGTAATAATAACTGTTTCTTTGATCAAGTTGATAATTTAAATTTCCTCCAGATGATGCATTGTTAATGTTCTTTTGTGGAAATTCCATATTATTGGAGTGATCGTCACTGATTTCCGACTGAAGACTACATGCTTTAGAACTTGTGTCACCGAAACTT	31	G	A
>6361_PstI_305E40_NODE_1_L384	CGTCACTTATTCAATATATATATCAAGAGCGTTCCTACA[T/A]CGACTATGCTTCAAGCTTATTTAAATCCAAAAAGACTACGAGGATCAATGGCTAAATCAACGACAGATTTGAGCTCATCCCAGTTTCCATCACTAAACAAATACTCCTGATCTTCAGCAGTACTTGTGTTCCAAAAGCTTGAATTTGACGATGATGTGAATGACAATTGAGGCATGGTCGCGATTGGTTGGCTGTTATTGTAATAATAACTGTTTCTTTGATCAAGTTGATAATTTAAATTTCCTCCAGATGATGCATTGTTAATGTTCTTTTGTGGAAATTCCATATTATTGGAGTGATCGTCACTGATTTCCGACTGAAGACTACATGCTTTAGAACTTGTGTCACCGAAACTT	40	T	A
>1725_PstI_305E40_NODE_1_L306	TGACAGGACAAGAGGGGTTGCTCGGATGGTAATACACCTTTCTTCGTTTCACTATCAACTGAAGAGAAAGCAAAATATACAAGCTATAACAAAATGCTCTTATCATTAAGCTTATGGTTGTATTGTCTGGAGTT[T/A]AAAATGAGATTACTTAAGTAATCATTGAACCGGACTCTTTGGTTTCAGTTAAGAGAGCAAAATGCTCGTCATAAATCATAGTTAATTATTCTTATTGAATATTGGATAAGCTTTATCTTAAAATTATTATCGTGATCAGTTATCCTTTATTCCTCGTACAAAATGAACTTTCATAGTCTAT	135	T	A
>1881_PstI_305E40_NODE_1_L302	TTTTTGTGTACTCTTTTAGGTGCTATGAGTATGACACTTTAGTTCTGTGTCACTTTTCTCTGCTAGCCTATAATGGGATAACT[C/A]ATGCGGCTCCCTAACTTTACACTACTGCAACCTCTGTAGCTTCCTTAGAATGACTCTTTTTGATAAATCTTACATAGAGGTCTGTCCTGCTCGAGTCACACTCTGGAAGGCTAGCATTTCGACCTCCTTCCGACATGCTCTTCACGAATTGCACTAGATTTCTCCAATTTTCTGGCTCAAACAACCGCTTGTCCATTCGCAAGAATGTAAATGCACTCAATCCATTTCCA	84	C	A
>1881_PstI_305E40_NODE_1_L302	TTTTTGTGTACTCTTTTAGGTGCTATGAGTATGACACTTTAGTTCTGTGTCACTTTTCTCTGCTAGCCTATAATGGGATAACTCTATTACATGTATGCGGCTCCCTAACTTTACACTACTGCAACCTCTGTAGCTTCCTTAGAATGACTCTTTTTGATAAATCTTACATAGAGGTCTGTCCTGCTCGAGTCACACTCTGGAAGGCTAGCATTTCGACCTCCTTCCGACATGCTCTTCACGAATTGCACTAGATTTCTCCAATTTTCTGGCTCAAACAACCGCTTGT[C/T]AATGTAAATGCACTCAATCCATTTCCA	287	C	T
>7373_PstI_305E40_NODE_1_L441	TAGGGACTATAGGCCCGTTGAGCCATCGATAGTACAGTAACTCCAATGTTTGACAAAATGTAGGCTTATTTACTATTTTGGACAATGAATCTTGGATTTTTAGTGAAATATTACTTGAACTTCGTGAAATATTCAAATAGTCATTGAAGGTGTAATTCAAATCTCCTTTTTTTTTTTTT[/-T]CTCAAACATAGCCCAAACCCCTGTACGACAATTCAAATGCAATTTCAACTTCCACAAACTCATTCCCGCTTCAACTTTGAATAAATTTTTCCATCTTCAGCTGTAATTGTTGTCCAGCAAGAGATATGATCATTTTGATGTTGCTGACTTTTTAATCTTATTTCCTTGCATCAATCTGAGCCAGCCTATTTTTCCCATTTTGTCTGTTATTAATG…	180		-T
>1095_PstI_305E40_NODE_1_L463	TGATCCAGTTTTGGGTGGTGACACGTTTATAGGGAATGAGAGTGATACAAACTGGAGAAATTAAAAGGTAAATAGAAGAA[G/A]TTCAAGTCTTCTTCCAGGGTATCTCCCCTGACCACACAAAGTATTTAGTTTTTGCTTGTTTATGTTAGCTGAAATACAAATATTCATGACTATGTTTAGATCATAAAAGTAAAGGCGAGAATACGCATGTAGGTTTTGGAATCTTGTTCTGCTGTTGGGCACTCAGCTTTAACTAATTTAATTCGGGTAAGCACTTGGTTCACTTAGATATTTTTTTGGTTCTTTTTACAATTATTTCTTTCTTCTATTTCCCCTTCACCTTCTATGCATTTGGAATCACTTTCTCTGCATTTATATATTGTATTTCTCCGATT…	81	G	A
>1095_PstI_305E40_NODE_1_L463	TGATCCAGTTTTGGGTGGTGACACGTTTATAGGGAATGAGAGTGATACAAACTGGAGAAATTAAAAGGTAAATAGAAGAAGAAAAGAAAGTTTCAAGTCTTCTTCCAGGGTATCTCCCCTGACCACACAAAGTATTT[A/T]GTTTATGTTAGCTGAAATACAAATATTCATGACTATGTTTAGATCATAAAAGTAAAGGCGAGAATACGCATGTAGGTTTTGGAATCTTGTTCTGCTGTTGGGCACTCAGCTTTAACTAATTTAATTCGGGTAAGCACTTGGTTCACTTAGATATTTTTTTGGTTCTTTTTACAATTATTTCTTTCTTCTATTTCCCCTTCACCTTCTATGCATTTGGAATCACTTTCTCTGCATTTATATATTGTATTTCTCCGATT…	138	A	T
>7968_PstI_305E40_NODE_1_L392	CCTTGGGTATTGAGGCGACACAGCACCAAGCATCTGTGAATTCACGGGTGGAGTGAAAAGTCTTCCACCCGAGGATGAATCAATATAAGAGGTTGATCCAACAGCATATGTTCCAGAGGGAAGTGGGAA[G/A]AAGGGAACACAGGGTACTGGAATGGGGCAGCAGGGAATGGCACAGCAGGAGATGATGACAATACCGAACCCCTGAAAACATCTGGAGTAAAGGGGGAACCAGTAGCAGATGGACCTAACATTCGTGGGGCACCAGATGGGATTATCGGAAACGGTGGCTGCTCCCCACGATCAGGTAAAATTGATGGAATTGTCATAGTTGAGTAACTGTTCCCTGGAGCAAACCAAGAAGTTAAGTTTCCCATTTCGTGATTGTTCATTCTGAG…	130	G	A
>7968_PstI_305E40_NODE_1_L392	CCTTGGGTATTGAGGCGACACAGCACCAAGCATCTGTGAATTCACGGGTGGAGTGAAAAGTCTTCCACCCGAGGATGAATCAATATAAGAGGTTGATCCAACAGCATATGTTCCAGAGGGAAGTGGGAAGCTGGTTCCAAAAGGGAACACAGGGTACTGGAATGGGGCAGCAGGGAATGGCACAGCAGGAGATGATGACAATACCGAACCCCTGAAAACATCTGGAGTAAAGGGGGAACCAG[T/C]CCTAACATTCGTGGGGCACCAGATGGGATTATCGGAAACGGTGGCTGCTCCCCACGATCAGGTAAAATTGATGGAATTGTCATAGTTGAGTAACTGTTCCCTGGAGCAAACCAAGAAGTTAAGTTTCCCATTTCGTGATTGTTCATTCTGAG…	243	T	C
>7968_PstI_305E40_NODE_1_L392	CCTTGGGTATTGAGGCGACACAGCACCAAGCATCTGTGAATTCACGGGTGGAGTGAAAAGTCTTCCACCCGAGGATGAATCAATATAAGAGGTTGATCCAACAGCATATGTTCCAGAGGGAAGTGGGAAGCTGGTTCCAAAAGGGAACACAGGGTACTGGAATGGGGCAGCAGGGAATGGCACAGCAGGAGATGATGACAATACCGAACCCCTGAAAACATCTGGAGTAAAGGGGGAACCAGTAGCAGATGGACCTAACATTCGTGGGGCACCAGATGGGATTATCGGAAACGGTGGCTGCTCCCCACGATCAGGTAAAATTGATGGAATTGTCATAGTTGAGTAACTGTTCCCTGGAGCAAACCAAGAAGTTAAGTTTCCCATTTC[G/A]TTCTGAG…	388	G	A
>7968_PstI_305E40_NODE_1_L392	CCTTGGGTATTGAGGCGACACAGCACCAAGCATCTGTGAATTCACGGGTGGAGTGAAAAGTCTTCCACCCGAGGATGAATCAATATAAGAGGTTGATCCAACAGCATATGTTCCAGAGGGAAGTGGGAAGCTGGTTCCAAAAGGGAACACAGGGTACTGGAATGGGGCAGCAGGGAATGGCACAGCAGGAGATGATGACAATACCGAACCCCTGAAAACATCTGGAGTAAAGGGGGAACCAGTAGCAGATGGACCTAACATTCGTGGGGCACCAGATGGGATTATCGGAAACGGTGGCTGCTCCCCACGATCAGGTAAAATTGATGGAATTGTCATAGTTGAGTAACTGTTCCCTGGAGCAAACCAAGAAGTTAAGTTTCCCATTTCG[T/G]TCTGAG…	389	T	G
>6119_PstI_305E40_NODE_1_L291	AGCAGGGTTCTGTCCAGACCTAATTCTGTGAACTCCTTGAATTGCCTACGAAATT[C/T]TATTTATAATGCAGTTTTAAGGCATAGAATGTTCTGAATTGATCAGTTAAAAGGATTACCTCGAAATACTGAATGAGCTTGCATGATCTGTTCCCTAGTGAACCAGCATAAATGAGCTCTCCGCCTCTTTTCATGAGCAAAAGCTGCATAAGTACCAAGTAAATTGAAAACTAAGAAGCTTTGTAACTTGCTAAAACTGCAAGTGCAGTGTTTACTTCAAGATTTGATGTGTATTGAGCAAGAATTA	56	C	T
>6119_PstI_305E40_NODE_1_L291	AGCAGGGTTCTGTCCAGACCTAATTCTGTGAACTCCTTGAATTGCCTACGAAATTCACAACTGGATTATTTATAATGCAGTTTTAAGGCATAGAATGTTCTGAATTGATCAGTTAAA[/-A]GAAATACTGAATGAGCTTGCATGATCTGTTCCCTAGTGAACCAGCATAAATGAGCTCTCCGCCTCTTTTCATGAGCAAAAGCTGCATAAGTACCAAGTAAATTGAAAACTAAGAAGCTTTGTAACTTGCTAAAACTGCAAGTGCAGTGTTTACTTCAAGATTTGATGTGTATTGAGCAAGAATTA	118		-A
>6119_PstI_305E40_NODE_1_L291	AGCAGGGTTCTGTCCAGACCTAATTCTGTGAACTCCTTGAATTGCCTACGAAATTCACAACTGGATTATTTATAATGCAGTTTTAAGGCATAGAATGTTCTGAATTGATCAGTTAAAAGGATTACCTCGAAATACTGAATGAGCTTGCATGATCTGTTCCCTAGTGAACCAGCATAAATGAGCTCTCCGCCTCTTTTCATGAGCAAAAGCTGCATAAGTACCAA[G/A]ACTAAGAAGCTTTGTAACTTGCTAAAACTGCAAGTGCAGTGTTTACTTCAAGATTTGATGTGTATTGAGCAAGAATTA	225	G	A
>2601_PstI_305E40_NODE_1_L388	ACGTCGAGGAAGCTGGGATTTTAGTTGCTGAAGCTGTCTTTGAACAAATACATTATCTGTTTTTGCTCCCTACCATCATGAGGGAGCTTTCTAATTCATTGTTAATCCCATTTTAATTAGA[T/G]AAAAACCGATAAGGCAGAGTCAATTAGGCAAGGGTAGAACCATCACCTTGATAACCAATATTTTTTCTAAAGGTCATTTGCTTATTCTCATGTGCTTATTTTCTCTTCTTCGATTTCGATTTTGCACAGGCCAACAAAGATAATGGAGAAGATGATTCTGGCAGTGCGTCTCGAGGAAACTGGTGGCAAGGTATGTTAATTTTCTTGATAACCGCGAAATTTTCCTGCCTTAACTTCTGTCTGCGGTAGAGTTCAAGTTCGTGATGTACGCCT…	122	T	G
>7674_PstI_305E40_NODE_1_L400	CCAACTTGTAAACTCATTAGTTTCAGCTTTTATCATAGTGATCATCCAGGAAAAAACCTCTCTACCTCTACTAAGTAGTGATAATGTCTGTGTATATTTTACCCTCCCCA[C/G]TGGGATTCCACTAGGTATGTTGTTGTTGTATCATAGTGATCATCTCCACTTTGCTGACAATGGGATATTCAAGACATCAAGAACAATTCATTAAAAGAATAGGCAAAGTTACTTTCATTAGTGCATGTATAAATTTATCCACATTCAATTGAGACCAGTAAAAGAAGGGGGGAAAACACAGTATGTCAGCCATTTTCCCAGATAACTACTAGTATAATATATCATTTTCAACTCAACAAAACAAATCTCAATCACTGTCATTCCATGTAGTAGAGGCTGCGGAG…	111	C	G
>7674_PstI_305E40_NODE_1_L400	CCAACTTGTAAACTCATTAGTTTCAGCTTTTATCATAGTGATCATCCAGGAAAAAACCTCTCTACCTCTACTAAGTAGTGATAATGTCTGTGTATATTTTACCCTCCCCACACCCCACTTGTGGGATTCCACTAGGTATG[T/A]TCATAGTGATCATCTCCACTTTGCTGACAATGGGATATTCAAGACATCAAGAACAATTCATTAAAAGAATAGGCAAAGTTACTTTCATTAGTGCATGTATAAATTTATCCACATTCAATTGAGACCAGTAAAAGAAGGGGGGAAAACACAGTATGTCAGCCATTTTCCCAGATAACTACTAGTATAATATATCATTTTCAACTCAACAAAACAAATCTCAATCACTGTCATTCCATGTAGTAGAGGCTGCGGAG…	141	T	A
>79_PstI_305E40_NODE_1_L272	ATAAAACTAGGTGACTTCTTCAGATTTGACCAAGCACTTGACAAAGTTATCAGAACCTATGTTGGTGATCTAGGTACCCCGTGAAATTAGTCAAGGTGCGGGCAAGCTAACCTAGACACCACCATTATCAAGAAAAAAGAGACTTGTGGATTGCTTTCTGTGGGTAGAGTTTTGACTTTTATATTTAGGGTCCTTTGTGTAAATGAAAAAAA[/+A]AATGAGGTCAAACCTTATTAATCACTAATCGAAGAAAAAGGTCCTGTTTTAACCTAAGCAAGCAAAACTTG	213		+A
>7382_PstI_305E40_NODE_1_L358	AACACTGGATTAAATGACGTTTTGGTACATTTCATAGATCTTTAGTTTAAGACCACAAGATTTAAAAGTCTTCTTTACTTTCTTAAACTTAGTGCCAAGTCAAAGCGGAAAAACAAATTGAAAAAGAGGGAG[C/T]GCTCTAATTTGGCTTGTTTCATTCCATACTGCATACTCAATTATCTCCTACTGTTATATGTTCTATTTCATAATTGATCATGTAATTGTGCTAATGTAATGGAGAAAATTAAACTCTGTCCTTGTGATTAATATTTCGTATCTCCTAGAATCCTATGAAACAAATTTAGTCCCGCCTATTGCAAAACTTTCTCTCAAGATGACGAATTTGGATAAAAGTTAATGAGTTACTTCCGGG	133	C	T
>5261_PstI_305E40_NODE_1_L412	TGATAATGAATTTTCCAATTGTAACTGTGATGAAGAGGGTATATGGAGTATTTATACCATTCTTGATTGCCAACAAGTGAGTGATTTCTTGATTGCAGTTGCTTATTTTTCGATTCCACTCGAGTTGCTGTACTTTATTAGTTGCTCTGATGTTCCATTCAAATGGGTTCTTGTTCAATTCATCGCATTCATAGTTCTCTGTGGATTGACTCATTTGCTCAATGGATGGACTTATAGTGCTCATCCTTCATTCCAATTGATAATGGCATTAACCGTTGCAAAAATCCTGACTGCCCTTGTTTCTTGTGCAACCGCA[A/G]AACTTTTTTCCCTATGCTACTCAAAATTAAGGTTAGAGAACTATTTTTGACTCAAAATGTGATGGAGCTTGATCAAGA…	317	A	G
>2035_PstI_305E40_NODE_1_L306	ATATGATTTAGGTATTTTTTTTATATTTAATTCAAATATTTTCTTAAATTTTATATCAAGTGAAAATATGTCAATCAAATTAAAATGGAGGAAACAATATTTTATACCATGTTATCAACCCGAAATTCTAATCAACTACTTATCTCTCCTAAGCCAAGTCGTGTAAGCTTGTGTTTGGACATGTTATACGAA[G/A]AAATCAACTTTGGACGTACGATTCAAGATCATAATTTCTCAAACTCTACCAAATAACAAGTCACAGTAACACATATTTACTATTTGAGAAAATCGCAAGTAATTGGGGTTTTTTGAGCTTTTTTC	193	G	A
>3445_PstI_305E40_NODE_1_L285	CCGAAAAAAATTGAACCTTTATTTTAGAAATGAGACAGGGAGTTACTTTTCCCGTCTTAACATGGTCATGCCTTGGCTAGCTTTGGTGCCTAGCCTTTTCTTTGGCACTTGTAAACTCCATTGCAATCACCTGATTGTAGATCCGAACCTAGTCTCTAT[G/A]CACCTTCATTAACTGATAGGCCACCTTTTTGAGCTTCCTTCACCAAAATCTTAGGTCTTGATAAGCTGAAAATTTCTTTTAACCGCTTTTAGGTGAGCTGAGTTATGGTACATTTACTACTTTTGGTATAATTACAA	160	G	A
>8002_PstI_305E40_NODE_1_L446	CTTTCTGCTTTTCCTGATTCAACTTCTTCATTCACACCTTCTGCTACAGCCTCAGTTATGATATTCCCAAGTATATCAACCACTTCACTCATTCTAGGGCGACATCTTGCATTCTTTGCCAGGCATTTGTTCGCCAGTGATGCAACTCGCTGAGCT[G/C]ATCATGCCCTTCAAGACGAGGGTCAACAATAAAATGAAATTTCTTCGTATCTGAAACGTAGGGTCTTACCCATTCCAATAGTTTTTGCTCAGCTCGAGGAAGATTTCGTTCCAACACTCTCCTTCCTGTTATCAGCTCATACAGAACAACTCCAAAACTCCAAACGTCACTTTTAGCAGTGAGTCTCCCAGTCTGAACGTATTCTGGAGCTGCATACCCTACTGTACCTACAACCTGA…	157	G	C
>8002_PstI_305E40_NODE_1_L446	CTTTCTGCTTTTCCTGATTCAACTTCTTCATTCACACCTTCTGCTACAGCCTCAGTTATGATATTCCCAAGTATATCAACCACTTCACTCATTCTAGGGCGACATCTTGCATTCTTTGCCAGGCATTTGTTCGCCAGTGATGCAACTCGCTGAGCTGACTTCATACAATCATGCCCTTCAAGACGAGGGTCAACAATAAAATGAAATTTCTTCGTATCTGAAACGTAGGGTCTTACCCATTCCAATAGTTTTTGCTCAGCT[C/A]TCGTTCCAACACTCTCCTTCCTGTTATCAGCTCATACAGAACAACTCCAAAACTCCAAACGTCACTTTTAGCAGTGAGTCTCCCAGTCTGAACGTATTCTGGAGCTGCATACCCTACTGTACCTACAACCTGA…	262	C	A
>8002_PstI_305E40_NODE_1_L446	CTTTCTGCTTTTCCTGATTCAACTTCTTCATTCACACCTTCTGCTACAGCCTCAGTTATGATATTCCCAAGTATATCAACCACTTCACTCATTCTAGGGCGACATCTTGCATTCTTTGCCAGGCATTTGTTCGCCAGTGATGCAACTCGCTGAGCTGACTTCATACAATCATGCCCTTCAAGACGAGGGTCAACAATAAAATGAAATTTCTTCGTATCTGAAACGTAGGGTCTTACCCATTCCAATAGTTTTTGCTCAGCTCGAGGAAGATTTCGTTCCAAC[A/G]TGTTATCAGCTCATACAGAACAACTCCAAAACTCCAAACGTCACTTTTAGCAGTGAGTCTCCCAGTCTGAACGTATTCTGGAGCTGCATACCCTACTGTACCTACAACCTGA…	283	A	G
>8002_PstI_305E40_NODE_1_L446	CTTTCTGCTTTTCCTGATTCAACTTCTTCATTCACACCTTCTGCTACAGCCTCAGTTATGATATTCCCAAGTATATCAACCACTTCACTCATTCTAGGGCGACATCTTGCATTCTTTGCCAGGCATTTGTTCGCCAGTGATGCAACTCGCTGAGCTGACTTCATACAATCATGCCCTTCAAGACGAGGGTCAACAATAAAATGAAATTTCTTCGTATCTGAAACGTAGGGTCTTACCCATTCCAATAGTTTTTGCTCAGCTCGAGGAAGATTTCGTTCCAACACTCTCCTTCCTGTTAT[C/G]GAACAACTCCAAAACTCCAAACGTCACTTTTAGCAGTGAGTCTCCCAGTCTGAACGTATTCTGGAGCTGCATACCCTACTGTACCTACAACCTGA…	300	C	G
>8002_PstI_305E40_NODE_1_L446	CTTTCTGCTTTTCCTGATTCAACTTCTTCATTCACACCTTCTGCTACAGCCTCAGTTATGATATTCCCAAGTATATCAACCACTTCACTCATTCTAGGGCGACATCTTGCATTCTTTGCCAGGCATTTGTTCGCCAGTGATGCAACTCGCTGAGCTGACTTCATACAATCATGCCCTTCAAGACGAGGGTCAACAATAAAATGAAATTTCTTCGTATCTGAAACGTAGGGTCTTACCCATTCCAATAGTTTTTGCTCAGCTCGAGGAAGATTTCGTTCCAACACTCTCCTTCCTGTTATCAGCTCATACAGAACAACTCCAAAACTCCAAAC[G/A]CAGTGAGTCTCCCAGTCTGAACGTATTCTGGAGCTGCATACCCTACTGTACCTACAACCTGA…	333	G	A
>8002_PstI_305E40_NODE_1_L446	CTTTCTGCTTTTCCTGATTCAACTTCTTCATTCACACCTTCTGCTACAGCCTCAGTTATGATATTCCCAAGTATATCAACCACTTCACTCATTCTAGGGCGACATCTTGCATTCTTTGCCAGGCATTTGTTCGCCAGTGATGCAACTCGCTGAGCTGACTTCATACAATCATGCCCTTCAAGACGAGGGTCAACAATAAAATGAAATTTCTTCGTATCTGAAACGTAGGGTCTTACCCATTCCAATAGTTTTTGCTCAGCTCGAGGAAGATTTCGTTCCAACACTCTCCTTCCTGTTATCAGCTCATACAGAACAACTCCAAAACTCCAAACGTCACTTTTAGCAGTGAGTCTCCCAGTCT[G/C]GGAGCTGCATACCCTACTGTACCTACAACCTGA…	362	G	C
>8002_PstI_305E40_NODE_1_L446	CTTTCTGCTTTTCCTGATTCAACTTCTTCATTCACACCTTCTGCTACAGCCTCAGTTATGATATTCCCAAGTATATCAACCACTTCACTCATTCTAGGGCGACATCTTGCATTCTTTGCCAGGCATTTGTTCGCCAGTGATGCAACTCGCTGAGCTGACTTCATACAATCATGCCCTTCAAGACGAGGGTCAACAATAAAATGAAATTTCTTCGTATCTGAAACGTAGGGTCTTACCCATTCCAATAGTTTTTGCTCAGCTCGAGGAAGATTTCGTTCCAACACTCTCCTTCCTGTTATCAGCTCATACAGAACAACTCCAAAACTCCAAACGTCACTTTTAGCAGTGAGTCTCCCAGTCTGA[A/G]AGCTGCATACCCTACTGTACCTACAACCTGA…	364	A	G
>8002_PstI_305E40_NODE_1_L446	CTTTCTGCTTTTCCTGATTCAACTTCTTCATTCACACCTTCTGCTACAGCCTCAGTTATGATATTCCCAAGTATATCAACCACTTCACTCATTCTAGGGCGACATCTTGCATTCTTTGCCAGGCATTTGTTCGCCAGTGATGCAACTCGCTGAGCTGACTTCATACAATCATGCCCTTCAAGACGAGGGTCAACAATAAAATGAAATTTCTTCGTATCTGAAACGTAGGGTCTTACCCATTCCAATAGTTTTTGCTCAGCTCGAGGAAGATTTCGTTCCAACACTCTCCTTCCTGTTATCAGCTCATACAGAACAACTCCAAAACTCCAAACGTCACTTTTAGCAGTGAGTCTCCCAGTCTGAACGTATTCTGGAGCTGCATACCCTACTGTACCTACA…	420	C	G
>528_PstI_305E40_NODE_1_L397	TCTTGGAGCATCTACCATTTATCTCTTGCTTTTGGGGTTATGTAGTCCTGATATGCTTCAATCTTATGCTTAAGTGAAGGATGAAGGTAAACAGAAACATCTTTCAGTTATAGCCAAGATCCTTTGTTCCCAGAGGCTCCTGTTAAAAATTTATAATCAGCC[C/A]GACTTTCTTACAATTTGTTATCTTGTGATATCATCTAAATAACAAATTTATGCCATAGTTGGACTCACTCTTCTGCATCACAGGTGCAAAACGTCTTGTGCCTGTTGGCCTTGGTGATGATGATCAGTGCATTGAAGATGATTTTGCCGCCTGGTAATTTGTTCACTCCTTTGTTTGTTCTATTTGTGTATGTTCTTGGAAACATTCTTCATGCATCTCCGAGATGATATGA…	163	C	A
>3749_PstI_305E40_NODE_1_L384	TTAGCATAAACCTGACAAAATTCTCTTGGTTGAGCCCAGAATAGATTCCACTCAATGTCACCAGCCAACCATGACAGTTGCTTAATTTGTCCTGAGACATCCATGATAAATCTTGATGTGATTGTACTATTGGACATGGAATATGTAAAATATGACTCATTCTCATTGTCGATATAGCTGAAATTATATATGTAGTTTGTCCTCATCTCAGGAATTAAGCTGAAACTTCGGCCATTCCATGAACCACTTGCCCAATACTCTATAGTCCTATTCCATTTTACAACAAATTGAGCATGCTTTGGGTCCATTTCCAGAGAATATAGTCCTGGTGCTGGATCACTCAAATTTTTCCATGAAACCAAAACCTGTTTTCTTTGTGTACGTTTATCATATCCAATC…	407		+CA
>4707_PstI_305E40_NODE_2_L333	AATCGTAATACTTTATGTTTCTGAATTTCCAACAGGTTCCACCACTCTACTTGTTATCAGAATGGGCTGCGGCGCCGGAGGTATACCATGCAAAATATTCTGATTCTGATTATCATAATCAAAATCGAGCTCAATCATCTCTATTTCAAGATGATGATGGTTACACTGTTGAATCCGATATCTGGCTAGTCGGAATAGCAGCACTAGAATTAGCCTATGGAAATATAAGAATAAACCATCGCAAAGAATTGGAGGCACTGATCAAGAAGATACAGAGGTCAAGGATATTGCCAGATAAGTTGGAAGATGTGCTGTGGG[G/A]GAAGAGAAAGGGAAAATGAAGAAAGT	319	G	A
>6513_PstI_305E40_NODE_1_L236	AGAAAACTGATGCTTGAATGTGACACCAAGAAAGGGAAAAATTCACTTCTCAAAGCTGGCTATGGTGGATGGCTTTTATATACTGCTGCCTCTGCTGGAGACCTGGCTTTTGTTCAAGAATTGCTTGAAAGAAACCCACTTTTGGTGTTTGGAGAAGGGGAATA[C/T]ATGTATTATATGCTGCTGCTAGGAGTAAAAGTTTTGATCTTTTCAGGGTTCTGTTTGATTTTGCTATAAGCCCGAGATTTCTA	165	C	T
>6513_PstI_305E40_NODE_1_L236	AGAAAACTGATGCTTGAATGTGACACCAAGAAAGGGAAAAATTCACTTCTCAAAGCTGGCTATGGTGGATGGCTTTTATATACTGCTGCCTCTGCTGGAGACCTGGCTTTTGTTCAAGAATTGCTTGAAAGAAACCCACTTTTGGTGTTTGGAGAAGGGGAATACGGTGTCACTGATGTATTATATGCTGCTGCTAGGAGTAAAAGTT[T/G]AGGGTTCTGTTTGATTTTGCTATAAGCCCGAGATTTCTA	209	T	G
>2728_PstI_305E40_NODE_1_L339	TATTTGCATACTATCATGTGTTTTTCGTTATTAGTCGCACTTTCTATTTCTTGTTATTTTTCTTTTCGTTTTTCTATATCTAGTTCATTTTGCTTATGGATTTCTGAGATGAGAATTCCTAGGAACCAATTTCTCTACCTCCTCTACGAGGTACTAGTAAGGTCTACATACATTCTACTCTCCCAAACCTCACTTGTGGGATTTCACTGGATATATTGTTGTTATTATTTTTAAAGTTAATTTCAACTTTTTAAATCACACATATAAAATTATAAAATTCAAAAGAAAAAATAATTTTTTAATTAAATTTTATTTCAAATCAAAATAAAACAAACAAAATAACCGGTGTAACTTTC	362		+AG
>1428_PstI_305E40_NODE_1_L345	TTCAGCAAACTAAGCCTAAATAATGCAATAGCTAACTGATGTGAGTGTAGTCAAATGAGTCAATTTAGGCTACGTATAAACTCAACTTTTATATGAGCTCAATTGAGCTGATCAGTTAGTTCATGTTTTCTAGGCTAATTCTCTCGCTCCTACTCGTACACGCACTCTCGCTCTGGAATAGAACAATTTTGGGAAAAATACATAGTAGTATTACCAAGTACAAATCCACTTATTATAGCAACATTTCTGCACTAAACTTACTTAAAATCCATGAAAA[A/G]GGCGAAGTATACCTTGTTGAGATTTTTGTTTTCTTCATCTTGAATGAGAATGGAAGCTTGAGAACTTCCGTCCTGTTCG	278	A	G
>1428_PstI_305E40_NODE_1_L345	TTCAGCAAACTAAGCCTAAATAATGCAATAGCTAACTGATGTGAGTGTAGTCAAATGAGTCAATTTAGGCTACGTATAAACTCAACTTTTATATGAGCTCAATTGAGCTGATCAGTTAGTTCATGTTTTCTAGGCTAATTCTCTCGCTCCTACTCGTACACGCACTCTCGCTCTGGAATAGAACAATTTTGGGAAAAATACATAGTAGTATTACCAAGTACAAATCCACTTATTATAGCAACATTTCTGCACTAAACTTACTTAAAATCCATGAAAAAA[A/G]CGAAGTATACCTTGTTGAGATTTTTGTTTTCTTCATCTTGAATGAGAATGGAAGCTTGAGAACTTCCGTCCTGTTCG	280	A	G
>1428_PstI_305E40_NODE_1_L345	TTCAGCAAACTAAGCCTAAATAATGCAATAGCTAACTGATGTGAGTGTAGTCAAATGAGTCAATTTAGGCTACGTATAAACTCAACTTTTATATGAGCTCAATTGAGCTGATCAGTTAGTTCATGTTTTCTAGGCTAATTCTCTCGCTCCTACTCGTACACGCACTCTCGCTCTGGAATAGAACAATTTTGGGAAAAATACATAGTAGTATTACCAAGTACAAATCCACTTATTATAGCAACATTTCTGCACTAAACTTACTTAAAATCCATGAAAAAAAAAAGATAAGG[C/T]TTGTTGAGATTTTTGTTTTCTTCATCTTGAATGAGAATGGAAGCTTGAGAACTTCCGTCCTGTTCG	291	C	T
>4330_PstI_305E40_NODE_1_L304	TTATTTGTGTGTTCTAACTTAACGAATTTGTGATGAGATTTTATCTCAATATAGTACTCCCTCCG[A/G]ATATTGTCTTTACTATAAATAAATGGTCCTTAATATCTATCATTTTACAAAATTAATGCATAAATAACATTGTTTTTCCTATTTTACCCTTGATAGTTAATGAGTTTTGAAAAGATATATTTGATCAACTAAAAAAACTAAAAAAATAATTAATGTACATTAAATAAGGGCAAAATGAAATAAACTTACTTTCTTTCTTAATAAAAGTGTCCATCACAAAAGATGACATATAAAAGAGACCGGGGGAGTA	66	A	G
>4330_PstI_305E40_NODE_1_L304	TTATTTGTGTGTTCTAACTTAACGAATTTGTGATGAGATTTTATCTCAATATAGTACTCCCTCCGATCCCTTTTATATATTGTCTTTACTATAAATAAATGGTCCTTAATATCTATCATTTTACAAAATTAATGCATAAATAACATTGTTTTTCCTATTTTACCCTTGATAGTTAATGAGTTTTGAAAAGATATATTTGATCAACTAAAA[A/G]ATAATTAATGTACATTAAATAAGGGCAAAATGAAATAAACTTACTTTCTTTCTTAATAAAAGTGTCCATCACAAAAGATGACATATAAAAGAGACCGGGGGAGTA	211	A	G
>4330_PstI_305E40_NODE_1_L304	TTATTTGTGTGTTCTAACTTAACGAATTTGTGATGAGATTTTATCTCAATATAGTACTCCCTCCGATCCCTTTTATATATTGTCTTTACTATAAATAAATGGTCCTTAATATCTATCATTTTACAAAATTAATGCATAAATAACATTGTTTTTCCTATTTTACCCTTGATAGTTAATGAGTTTTGAAAAGATATATTTGATCAACTAAAAAAACTAAAAAAATAATTAATGTACATTAAATAAGGGCAAAATGAAATAAACTTACTTT[C/T]AAAGTGTCCATCACAAAAGATGACATATAAAAGAGACCGGGGGAGTA	269	C	T
>4330_PstI_305E40_NODE_1_L304	TTATTTGTGTGTTCTAACTTAACGAATTTGTGATGAGATTTTATCTCAATATAGTACTCCCTCCGATCCCTTTTATATATTGTCTTTACTATAAATAAATGGTCCTTAATATCTATCATTTTACAAAATTAATGCATAAATAACATTGTTTTTCCTATTTTACCCTTGATAGTTAATGAGTTTTGAAAAGATATATTTGATCAACTAAAAAAACTAAAAAAATAATTAATGTACATTAAATAAGGGCAAAATGAAATAAACTTACTTTCTTTCTTAATAAAAGTGTCC[A/G]TGACATATAAAAGAGACCGGGGGAGTA	289	A	G
>1943_PstI_305E40_NODE_1_L369	TATTGCAAGTCTTTTCTCTGGGCAAGGGGCTGCAATTTATGTACTCCA[C/G]GATTACAATAAATGCTGCAATATGATGTGCATGTATATGTATACATACACAAATTAATCAGTTTGGATATGCTGTTTCCACTAGATCAATGCAATAATACTAAGTCTGACATGGTGCCCTGTATAATCAATAGATGATGTATGCAGTTTCATTTGATAGATTTCGTACTGAACACAGCCATTGCATTTCAACAGAAAATTGTGTCCGCTAAAGTATCTCAGATTATAGCCAAGCATCTGGTGATAGCTAGTGATTTGCTTATAATCAAATGGTTCCATCACCTGCCCATGTCAATGAACCATAAACATCCACGCCTTCGCAATACACATTAC	49	C	G
>1943_PstI_305E40_NODE_1_L369	TATTGCAAGTCTTTTCTCTGGGCAAGGGGCTGCAATTTATGTACTCCACTAGTTTCTATGATTACAATAAATGCTGCAATATGATGTGC[A/G]TACATACACAAATTAATCAGTTTGGATATGCTGTTTCCACTAGATCAATGCAATAATACTAAGTCTGACATGGTGCCCTGTATAATCAATAGATGATGTATGCAGTTTCATTTGATAGATTTCGTACTGAACACAGCCATTGCATTTCAACAGAAAATTGTGTCCGCTAAAGTATCTCAGATTATAGCCAAGCATCTGGTGATAGCTAGTGATTTGCTTATAATCAAATGGTTCCATCACCTGCCCATGTCAATGAACCATAAACATCCACGCCTTCGCAATACACATTAC	90	A	G
>1943_PstI_305E40_NODE_1_L369	TATTGCAAGTCTTTTCTCTGGGCAAGGGGCTGCAATTTATGTACTCCACTAGTTTCTATGATTACAATAAATGCTGCAATATGATGTGCATGTATATGTATACATACACAAATTAATCAGTTTGGATATGCTGTTTCCACTAGATCAATGCAA[T/G]CTGACATGGTGCCCTGTATAATCAATAGATGATGTATGCAGTTTCATTTGATAGATTTCGTACTGAACACAGCCATTGCATTTCAACAGAAAATTGTGTCCGCTAAAGTATCTCAGATTATAGCCAAGCATCTGGTGATAGCTAGTGATTTGCTTATAATCAAATGGTTCCATCACCTGCCCATGTCAATGAACCATAAACATCCACGCCTTCGCAATACACATTAC	154	T	G
>1943_PstI_305E40_NODE_1_L369	TATTGCAAGTCTTTTCTCTGGGCAAGGGGCTGCAATTTATGTACTCCACTAGTTTCTATGATTACAATAAATGCTGCAATATGATGTGCATGTATATGTATACATACACAAATTAATCAGTTTGGATATGCTGTTTCCACTAGATCAATGCAATAATACTAAGTCTGACATGGTGCCCTGTATAATCAATAGATGATGTATGCAGTTTCATTTGATAGATT[T/C]ACAGCCATTGCATTTCAACAGAAAATTGTGTCCGCTAAAGTATCTCAGATTATAGCCAAGCATCTGGTGATAGCTAGTGATTTGCTTATAATCAAATGGTTCCATCACCTGCCCATGTCAATGAACCATAAACATCCACGCCTTCGCAATACACATTAC	222	T	C
>5877_PstI_305E40_NODE_1_L295	TTCTTACGTTCTATGGATGGTGTAAAAAATATTTACAGAATCACCTAAAGGTGATTGCTGGTAATTGGTAACCTTTAATAAATGGTAAACAAGCTATAATGGGTTAATTGGTAACATTGAATAAATGGTAAACAAGCTATACTGGGTTAATGGCATGGAGGGTGTAAATATCATTACATTTTCAGTGTATCCAACATAACAACTTACCCAGTTTAAGTGTAATTCCACAAGTGGGGTCTGGATATGTAACTTTAAATTATAATA[T/C]ACACATTAGTTTGTGCTCTAGGTGTTATGCTGTTCTTGAGGA	265	T	C
>5877_PstI_305E40_NODE_1_L295	TTCTTACGTTCTATGGATGGTGTAAAAAATATTTACAGAATCACCTAAAGGTGATTGCTGGTAATTGGTAACCTTTAATAAATGGTAAACAAGCTATAATGGGTTAATTGGTAACATTGAATAAATGGTAAACAAGCTATACTGGGTTAATGGCATGGAGGGTGTAAATATCATTACATTTTCAGTGTATCCAACATAACAACTTACCCAGTTTAAGTGTAATTCCACAAGTGGGGTCTGGATATGTAACTTTAAATTATAATATACACACACACACACA[/+CA]TCTAGGTGTTATGCTGTTCTTGAGGA	281		+CA
>4646_PstI_305E40_NODE_1_L410	TTGCGTGCTTTCTCCTGCAATCAGAAGAATAAAAAGGGAAAACAATCAATGAAATAGATCCCATGTGACTACTTCATGATTTTATTTAGGAAAGAAAACAGAAGTCGTTAGAACGTACATATCAATTCAGGAACAACTCCCAGACTTTGGTCTAGTGGTTAGAGCACAAGTGTGAATTTAGGTGCTTGTCACAGGTTGGAATCTCTTTTTTTTTTT[/+T]AGTTGTATTCTTCTGCATTACAGGTATGCTAGCCTGGCTACCTCCAAAAAGTTACAAGCTATTTCCATAATTACATAGATCCTACGAAATCCACCAACTGTTCTATTTCTTCTCTACCAGCTTCTTCATACCAAAAATATAACATGTTAATGCAATTTCTTTAACCTTATGAATAGTG…	217		+T
>5382_PstI_305E40_NODE_1_L380	TTTTCTGAAAGCTTCTGTGCTGAGAGATGCCTGTTATTGCAACTTTTAGTATCTTGACTAAAGGCTTATATTTTCTGCTAAGGACTTAAATGCAATTTTCGCTTAATTTTTTCATGAGAACAGTATTTCGTTTAACCACTGTTATTGTCCAGACAT[C/T]GTTTAGCATCTATCGTGTTCTTGTGTTTTTTAATTCTCGTTGTATTCACTTGTATGTTAGTGTATTATGTTTGTTTCTCTGCTAACACTCATCCATTATGCTACTCAGATTGCACTTGCGTTGCTTAATGCTCGAATATCTGCAAAATCTTATGACAGTTGGTCTCAGCCATTAGTTAATTCTCTGGCATCATTAATGCTCTCTAAATTCTTTTTGATTCTTCCACTGGTAAGTA	157	C	T
>5382_PstI_305E40_NODE_1_L380	TTTTCTGAAAGCTTCTGTGCTGAGAGATGCCTGTTATTGCAACTTTTAGTATCTTGACTAAAGGCTTATATTTTCTGCTAAGGACTTAAATGCAATTTTCGCTTAATTTTTTCATGAGAACAGTATTTCGTTTAACCACTGTTATTGTCCAGACATCCTATTTTGTGGTTTAGCATCTATCGTGTTCTTGTGTTTTTTAATTCTC[G/A]TTGTATGTTAGTGTATTATGTTTGTTTCTCTGCTAACACTCATCCATTATGCTACTCAGATTGCACTTGCGTTGCTTAATGCTCGAATATCTGCAAAATCTTATGACAGTTGGTCTCAGCCATTAGTTAATTCTCTGGCATCATTAATGCTCTCTAAATTCTTTTTGATTCTTCCACTGGTAAGTA	206	G	A
>3153_PstI_305E40_NODE_1_L230	CATTCGGTCACAAACTTTTTCCTAGTCGATCCAGCTAAGAATATACGGGGTCTAACATCCCCCCC[/-C]TGTCCTCGAATGATAAATCGGCCTTGCAAGTCATAAAACAAGTTTTTAGGGAGGCTTACTTATCAAGCAATGCAATTCGGAGGAAAAATAAATAAATAAATTTTAGGCACTGGAACGAGTAGGGATACTTCTCCTTTATCTAAAATTAATCAACCCCATTTGTCCATCAAAATGAA	66		-C
>3153_PstI_305E40_NODE_1_L230	CATTCGGTCACAAACTTTTTCCTAGTCGATCCAGCTAAGAATATACGGGGTCTAACATCCCCCCCCTTAGAACATTTGTCCTCGAATGATAAATCGGCCTTGCAAGTCATAAAACAAGTTTTTAGGGAGGCTTACTTATCAAGCAATGCAATTCGGAGGAAAAATAAATAAATAAATT[T/G]AACGAGTAGGGATACTTCTCCTTTATCTAAAATTAATCAACCCCATTTGTCCATCAAAATGAA	179	T	G
>6956_PstI_305E40_NODE_1_L269	TGGGACGACACAGTTTAGGGATATACCGAACTCTTTTATTGGCATTCCTTACATGAAATATCCTCTCGTGATAACCTTTCATAAGTTCTTATTGATGCTTGATGGAACCATAGGCTCGTCATACTTTGATAGGTTC[C/A]GGAACTGTTTGAAGACAAAAGTTTGAGGTCATCTGCTCTAAGATCTTTCATAAGAGAGAAGGAGGTCAACTATGAACGCTTCTGTAGCTCGTATTGGCCTCACTTCAGTACTCAGTTGACCAAAAATCTTGATCATTCGAGGGT	137	C	A
>7776_PstI_305E40_NODE_1_L366	CTTCTTTTCTCTCTTGATCTCCACATCCATCACTAAAAGCCTATGTTGAGTGAAAATATTTTCACTCGGAATAACCTTGCAATTTTTACATAGACTTCTATCGCCCTTTCTGAAAAGTAGGTAATCTATCTGAGTCTTAGCTACCATACTACGGAAGGTAATCAA[G/A]TCTTTGGGAAACACGAGTTAGCAATCACTAACTCAAAAGCTTTGGCAAAATCCAAGAGAGACGTCCCACTGTCATTCCTGTCCCCAAAACCAAAGCCTCCATGAACGTCTTCAAACCCGCTAGTAATAGCCCCGATATGCCCATTAAAGTCACCCCCAATGAATTAATAAAAAAAGGATAAATTCAACTAATTAACAAAAAAAGGATAAATC	166	G	A
>7776_PstI_305E40_NODE_1_L366	CTTCTTTTCTCTCTTGATCTCCACATCCATCACTAAAAGCCTATGTTGAGTGAAAATATTTTCACTCGGAATAACCTTGCAATTTTTACATAGACTTCTATCGCCCTTTCTGAAAAGTAGGTAATCTATCTGAGTCTTAGCTACCATACTACGGAAGGTAATCAAGTGGTTTTCCCTCTTTGGGAAACACGAGTTAGCAATCACTAACTCAAA[A/G]AATCCAAGAGAGACGTCCCACTGTCATTCCTGTCCCCAAAACCAAAGCCTCCATGAACGTCTTCAAACCCGCTAGTAATAGCCCCGATATGCCCATTAAAGTCACCCCCAATGAATTAATAAAAAAAGGATAAATTCAACTAATTAACAAAAAAAGGATAAATC	214	A	G
>383_PstI_305E40_NODE_1_L427	AATGGAGGGAGTAAAAATGTGGCATACCAGTCATTTGCAACATTCCATGGAAAGGAATAGAGATGGATGAAGTTAGTACAACCAGAACAAAACTTCATGATCCGATATAATGGAGTTACCCCACAGATACAAACAAGCTTTCAAACTGAATGATATAGGTCAGAACTATGCATCAGATGCAAAAGAAGTCAATCTTGACAATAAATACCAAACATGGTCTTTACAAAAACATAATAGTCAGCAATAAATATACATTGTTCATAAAACCC[A/C]AGGGAATAGAATAGACCATTTTGTGATGCGAAAAAGGAAAATTTTCATTCAGTGGACAGCACAACTAGGAATAAATTTTACCCCACAATGTTGCAAGAAGCATACCATGTAAAGCTACGATAAAT…	270	A	C
>1010_PstI_305E40_NODE_1_L222	AGGGCACAGGTGAATCTTTCTTGCCAATGTTGTATTCTAACGTTTTCATTTTGAAATGATTGTTC[A/T]CTAGTACTCTCATAACTCGATCAGACTCTTCAAAAATACTATAAGGTGTGTCAGATTCTACAATTTGTGCATATTCTAGCCTAAAAGTTTGTATGTCTTTTTTATACAGTGCTATATCAAATAGCATTTTAGATCGCGCGGTTGATCTTGAAGATGCTCAGCACAAAG	66	A	T
>1010_PstI_305E40_NODE_1_L222	AGGGCACAGGTGAATCTTTCTTGCCAATGTTGTATTCTAACGTTTTCATTTTGAAATGATTGTTCAGTTTAGCCTTCTAGTACTCTCATAACTCGATCAGACTCTTCAAAAATACTATA[A/G]ATTCTACAATTTGTGCATATTCTAGCCTAAAAGTTTGTATGTCTTTTTTATACAGTGCTATATCAAATAGCATTTTAGATCGCGCGGTTGATCTTGAAGATGCTCAGCACAAAG	120	A	G
>4018_PstI_305E40_NODE_1_L220	TTTCTTCATGATGCTAGGAGTTAGCATGAATACTAATACTCACACTATATTCTTTTTATTGCATGAGAAAATCTAGTTTTGTATAGTCTACAACTCTTTAGAAATGCCGACACATGCATGTCTGATCCTCCAAA[G/A]GGAGAGTCCGAGCAACTTAGGTCTACAGCATTGTTCTACACTTCTCTGCCCAAAAAATGCATCTCTTGGAATTTGGCGAGTCGTGCTCTTTTCTT	135	G	A
>2668_PstI_305E40_NODE_1_L434	AAACTCAAAACTTAACACTAAATCGAAGGAAACGAAAATACGAATTTCACCAAGGTCAAAACCTATTTTAGATGCCACAAGACACAGAAAGGTGAAAATCCTTGACTGATGCGGAAAAGAAAGATTTTGCAGGCACTCTCAGAATCACACATTTAAAAGATTCACTTAGCTATGTCACAATCTTTTGAGGAAATTTCAGACCTGCCACTGATCGATGCAGTACTTCTAATTTGCTATTG[T/C]CTACAATCTACACGTGGCACAGGACTGTAGACATGAAAGAATAGAAGAACCTATACACACAAGTCAAATGTATCTCAACATACAAGCACTAAGCATTGTTCAAATAATTAAAACAAATCACTTCTGACTTGACACCATCGTAGTTGGAGGTTTCT…	240	T	C
>3327_PstI_305E40_NODE_1_L303	TATTCCAGACCTCTAGCAGCATCAAGTGCAATTTGGACTCTCATGATCCAAGAGAGCGGTGTGTGGCCTACAAAAATAA[G/T]ATCTAACCTTTTCACCAAAATACAAAAGGAATGAGGCGTTTCCACATGAACTGGAAAAAAGTGTATATACCCTATGCTACACATAAATTATGAGCTTTACAATTATCTTCAAGATGTGTACCTTTGTTTTGAGGGTCATGCAAGTGGCTTTTAAGAGAACCTTTCTGGGCATATTCATAAACGAGGAATAGTTCATCATTACTGACTGCATAGCCGATCAATTCTACCTTGACAA	80	G	T
>627_PstI_305E40_NODE_1_L313	ATGAGTTAAAGAAGAGAAGAAAACAGGAAAACAAAACTAAGTTGTAAGATAAGAAAATACGAGCGTGGAACTAAATGAAATAACTAACCATACAGTATAATTTACCCTTTAAAGCTCACATCTTTTCTAATCAGGAAAAAACTTAAGACGGGCGTCGTGGTAGAATTAAAACCACAATCAGTTTTACTGTCCTTGAAAAAGTAACATGAAAGATAAGAGAAGAATATAGTACTTCTCGAACCATCAGTCAAAGTGGTATACAGACCGTCAAAATTAATACTAAGCATTGACAG[/+G]GAAGAACACAAATAGAGCTTAATAAAAGAAG	294		+G
>135_PstI_305E40_NODE_1_L442	AATAGCTTGTGTGACAAACACTTTATAAAATTTACCATTACATCTTGATGACACATTATTATCACATAAAACACCAGATGCGAGTCTCCACTTCATCCACTCCACTCCACTACGATATAACATCATCATCAATCTCCCCATTTCCGTGGAGTAACAACTTACTCACGAACTATAGAAAATACAATTTCATTGTTAAGTTACCAACTAAAAATTTAGGCAAACTGCAAGAAGTCTT[T/C]AAGACTATACACTTTACATAGCATGTACAAAATCTTTGCTTCAACGCTACTCACAAATCACAACTTCCATCCACAATCAAAATCACCAACTCATAGCAACAGACCCTCATTTCCTTCAATCAAGGAATAGGATATGCACATCCTAAGGTGTCCTACCGC…	236	T	C
>135_PstI_305E40_NODE_1_L442	AATAGCTTGTGTGACAAACACTTTATAAAATTTACCATTACATCTTGATGACACATTATTATCACATAAAACACCAGATGCGAGTCTCCACTTCATCCACTCCACTCCACTACGATATAACATCATCATCAATCTCCCCATTTCCGTGGAGTAACAACTTACTCACGAACTATAGAAAATACAATTTCATTGTTAAGTTACCAACTAAAAATTTAGGCAAACTGCAAGAAGTCTTTCCCCATATAGAAGACTATACACTTTACATAGCATGTACAAAATCTT[T/C]TACTCACAAATCACAACTTCCATCCACAATCAAAATCACCAACTCATAGCAACAGACCCTCATTTCCTTCAATCAAGGAATAGGATATGCACATCCTAAGGTGTCCTACCGC…	283	T	C
>6244_PstI_305E40_NODE_1_L411	TAGAAGTTGTTTATTACTGAATGAGGGTTTTTTTCTCGTACATACCAAGGGTGAAATAGACAATGGACTATTTCTTAAGCTGCAAAATTCACCAGAAACACAGAATCAATCTCAAACCATTTCTAGAGGGAGAAAAGCAAGACCTCACATAGTGTTAATAGGATCTACGCTAGAAGCATTCTTTGGGTTAATATTATGTATCACTGCTTGCTTTGTTATCTTCAAAAA[A/G]ATTCCAGAAAGGCTGAGGATTTTGTGGATCACAAACCAATATTACCAGGTATGACAACTCGGTTCTCTTACAATGAGTTAAGAATAATAGCTGAACATTTCAGCATAAAGCTCAGGGAAGGGGGATTTATCTTGGTGCATGAAGGAACCTGTTCATGTGTGCCTCC…	229	A	G
>6244_PstI_305E40_NODE_1_L411	TAGAAGTTGTTTATTACTGAATGAGGGTTTTTTTCTCGTACATACCAAGGGTGAAATAGACAATGGACTATTTCTTAAGCTGCAAAATTCACCAGAAACACAGAATCAATCTCAAACCATTTCTAGAGGGAGAAAAGCAAGACCTCACATAGTGTTAATAGGATCTACGCTAGAAGCATTCTTTGGGTTAATATTATGTATCACTGCTTGCTTTGTTATCTTCAAAAAAAGAGCACAAGATTCCAGAAAGGCTGAGGATTTTGTGGATCACAAACCAATA[T/G]GACAACTCGGTTCTCTTACAATGAGTTAAGAATAATAGCTGAACATTTCAGCATAAAGCTCAGGGAAGGGGGATTTATCTTGGTGCATGAAGGAACCTGTTCATGTGTGCCTCC…	281	T	G
>6244_PstI_305E40_NODE_1_L411	TAGAAGTTGTTTATTACTGAATGAGGGTTTTTTTCTCGTACATACCAAGGGTGAAATAGACAATGGACTATTTCTTAAGCTGCAAAATTCACCAGAAACACAGAATCAATCTCAAACCATTTCTAGAGGGAGAAAAGCAAGACCTCACATAGTGTTAATAGGATCTACGCTAGAAGCATTCTTTGGGTTAATATTATGTATCACTGCTTGCTTTGTTATCTTCAAAAAAAGAGCACAAGATTCCAGAAAGGCTGAGGATTTTGTGGATCACAAACCAATATTACCAGGTATGACAACTCGGTTCTCTTACAATGAGTTAAGAATAATAGCTGAACATTTCAGCATAAAGCTCAGGGAAGGGGGATTTATCTT[G/A]GAACCTGTTCATGTGTGCCTCC…	373	G	A
>5661_PstI_305E40_NODE_1_L300	ATAAAATTAACACATAAAACAGATAATGACAACACAGGATGTAAAGACCCGACAAATCCTAATACCCTACTATATATACCCCACGAGCAGACATCAAACTAATCCTATTAACCTATTAGCTTGCTACTCTAATTCGCGACCTCCACTCCTTCTTATCTGATACACACATTTTTAGTTTAATACCACAAAATTCAAAAGTCTCTTTTTCCCCCCTAAAACTT[C/T]GAACTAAGATGCTTAAATTGGGACGAAGGGGTATCTTATTTTTTTGGAATAAACTAAAAAGGAAGTAGTGTTGCAACTAGAACAAAGGGG	222	C	T
>2958_PstI_305E40_NODE_1_L422	AATTTTTCAAGGCTTCCATAGAATCTTCAAAGCCTTCACCAAATATTTTATTCAGTGCCATACATATTCACTGGGTATGTTGTTGTTGTAGTGCCATACATATTCAGTCCAGGCAGGACTCAAAATTGACACTCTAGATCTCAAGTAAGACGTATGCAAGCTATAGATTGTCCTTCAAGGTGTATAGCAGCCACCCTCACCCTTTGTTCGAAGGGTACTTCATCCATAGAGAAGAATTGAT[T/C]AACCAAGTTCGCTAATCTTAGCTAGAAAATCGAGGAAATTCTAACATGGAGTAACAAATGAAAGAATTACCACAACTGTAAGCAGCAGCATTTGGTATTTCCCCGAGTAGATTCTCAAGTTGGCCTTCTATCAAACACTCTCTTGCATTCAAA…	242	T	C
>6515_PstI_305E40_NODE_1_L386	CTTCCATCCCAATGTTGTGGGATTCACCTAATGTATCATTTGCACCCGTCATAGGCGTCACAAAAGATTGCACCTTCTCAATATATTTCCATCTTTTAATAGAAAAAT[G/T]ACATCTTTGAGCTACTTTTATAGCCTTCTTTTTTCATTCTTTCTGTCAAACAAGTAAATGAATTTTGACTTCGTAAAGATTTCTACTCGTGCATTTGATCATAGCAAGTTTTTGTTTTCAATAGGATGAAAATCTTAAAGCTTTTGAATTCCGAATTAGAAAATGGAAGATATAGATCTGGTTAATTTCAACATAAAGCTGTTTCATCTGTAATGATACAAGGTTTTCAGTTACCTATTTTTCACTTGCTATACAATCTAGTTTGAGCTAACGTTTATAAAACATG…	109	G	T
>6515_PstI_305E40_NODE_1_L386	CTTCCATCCCAATGTTGTGGGATTCACCTAATGTATCATTTGCACCCGTCATAGGCGTCACAAAAGATTGCACCTTCTCAATATATTTCCATCTTTTAATAGAAAAATGTTCAGTTGTTACATCTTTGAGCTACTTTTATAGCCTTCTTTTTTCATTCTTTCTGTCAAACAAGTAAATGAATTTTGACTTCGTAAAGATTTCTACTCGTGCATTTGATCATAGCAAGTTTTTGTTTTCAATAGGATGAAAATCTTAAAGCTTTTGAATTCCGAATTAGAAAATGGAAGA[T/C]TTAATTTCAACATAAAGCTGTTTCATCTGTAATGATACAAGGTTTTCAGTTACCTATTTTTCACTTGCTATACAATCTAGTTTGAGCTAACGTTTATAAAACATG…	290	T	C
>4222_PstI_305E40_NODE_1_L433	TTCAGCCAATGATGATCAAATCCTCAGGGAGCTATACAAGCTGAATACGATGCAGACCAGGGTGTTCATTGTACACTTGCGACCATTTCTTGCCTCACGCCTTTTCCGTAAGGCCAAAGAAGCCGGGATGATGAGCAGTGGATATGCATGGATCATCACAGATGTGCTAACGAGTCTTCTGGACTCGGTTGATCGTTCAGCCATTGAGTCATCAATGCAAGGTGTTCTTGGTGTAAAACCTTATATACCAAGATCAAATGAGCTTAACAATTACACGAAGAGATGGAGAAAGAGATTCCGTCAAGAGTATCCAGACATGGACCAAATAGAACTCAATGTTTT[T/C]CATATGATAGCATCACCTCATTAGCAGAAGCAGTAGAGAAAGTGGGCACTAC…	343	T	C
>4222_PstI_305E40_NODE_1_L433	TTCAGCCAATGATGATCAAATCCTCAGGGAGCTATACAAGCTGAATACGATGCAGACCAGGGTGTTCATTGTACACTTGCGACCATTTCTTGCCTCACGCCTTTTCCGTAAGGCCAAAGAAGCCGGGATGATGAGCAGTGGATATGCATGGATCATCACAGATGTGCTAACGAGTCTTCTGGACTCGGTTGATCGTTCAGCCATTGAGTCATCAATGCAAGGTGTTCTTGGTGTAAAACCTTATATACCAAGATCAAATGAGCTTAACAATTACACGAAGAGATGGAGAAAGAGATTCCGTCAAGAGTATCCAGACATGGACCAAATAGAACTCAATGTTTTTGGGCTATGGGCATATGATAGCATCACCT[C/T]GCAGTAGAGAAAGTGGGCACTAC…	372	C	T
>4222_PstI_305E40_NODE_1_L433	TTCAGCCAATGATGATCAAATCCTCAGGGAGCTATACAAGCTGAATACGATGCAGACCAGGGTGTTCATTGTACACTTGCGACCATTTCTTGCCTCACGCCTTTTCCGTAAGGCCAAAGAAGCCGGGATGATGAGCAGTGGATATGCATGGATCATCACAGATGTGCTAACGAGTCTTCTGGACTCGGTTGATCGTTCAGCCATTGAGTCATCAATGCAAGGTGTTCTTGGTGTAAAACCTTATATACCAAGATCAAATGAGCTTAACAATTACACGAAGAGATGGAGAAAGAGATTCCGTCAAGAGTATCCAGACATGGACCAAATAGAACTCAATGTTTTTGGGCTATGGGCATATGATAGCATCACCTCATTAGCAGAAGCAGTAGAGAAAGTGGG…	409	C	T
>2792_PstI_305E40_NODE_1_L457	GATAGAAATTTATTCATTGTCAAACTCTAGCCTACCATCCCACCACACTTAATAAATATTTCACACATTTATTGTCAAATATTGTGGAAAGAAGGTAGAAACTTTCTACCATGCAATAGTGGCATGTTGGCCATATTTCTACTATAAATAGAGATAGTATTTCGGATATTGAAATACACCACAAAAAAAGAGAGCACTAGCCAAGTGAAATAGAGAATAAGAACATTTTTGAGGTTGTGTGGTTTGATACAAAAGTGGTGTAGTAGTCTGTAATATTGTATTGAGTATTACATTGTGAGTTGTTTTCAGAAATATACTTAAGAGTATTATTATTGGCCAGCGTTATTGGGTTAATTTATAGTTG[A/C]ATATCAACTATATTTTAGCCAGTGATTCTC…	365	A	C
>4476_PstI_305E40_NODE_1_L309	TTGCTGTTGTTGCTTTTTTGCATTAAATTCTTCATATAATACTCTAATCTGAAAAAAAATAAGTTTTTACGTTTTGGGTATTGAAGAATTCTACTTTTTTTTT[/+T]ATTTTGAGGCCACTGATGGGGTTTCTTGATTTATTGTAATATTTTTGGGTTTTTAGGAATTGGGTTGTGAGAAAGTTGTGATCTTTGATTTGGGGTTTTGAGAATTTTGAGTTTTTTGGAGACGAGTTTGTGAATTTTGAGTTTTTTGATATGGGTTTGTGAGAATTTCGAGTTTATTGATATGGGTTTTGGAGATTGGAGGATGTGGTTGAGTC	104		+T
>4476_PstI_305E40_NODE_1_L309	TTGCTGTTGTTGCTTTTTTGCATTAAATTCTTCATATAATACTCTAATCTGAAAAAAAATAAGTTTTTACGTTTTGGGTATTGAAGAATTCTACTTTTTTTTTCTGGGTCGAAGATTTTGAGGCCACTGATGGGGTTTCTTGATTTATTGTAATATTTTTGGGTTTTTAGGAATTGGGTTGTGAGAAAGTTGTGATCTTTGATTTGGGGTTTTGAGAATTTTGAGTTTTTTGGAGA[C/T]ATTTTGAGTTTTTTGATATGGGTTTGTGAGAATTTCGAGTTTATTGATATGGGTTTTGGAGATTGGAGGATGTGGTTGAGTC	237	C	T
>3926_PstI_305E40_NODE_1_L317	CTCCAAATTTTGCCCTTTGCATCAACCTTGCACATTAAAAAGCCTTTGAGCTAATCTGAATTCTAATTGTGACAGAAACGAAAATCTGTGATATGGAAGGTTACTCAAGACAGACATTTTCTGGTCTAATCAAACAATATGCAGTTAACTCGGCCATCAAAGCAGCGAACAGTTGCATCTATTCATTGTTTGATGTAAATCTAACTATTCTCAAAAGATTTTGATTCTGTCTATTAGCTAAGAGTATAGTTAATCGAGGACTCAAAATATATGGAGTCT[G/A]TAGCATGATTTTGGGTGAGTGCTGGAGATGAAGAAATATTTATTCTTCA	280	G	A
>6198_PstI_305E40_NODE_1_L365	CGTAGCTCTTGATACCAATTTGTTGTGCGAAAGC[A/G]AAGTTGAATATGAAATCATAAACAAAGACAGAGACACAATATTTAACGTGGTTCGGCAATTTGCCTACATCCACGGGAGGTAGCAGAATATCACTAATTTAGAGAAATATTACAATACTCTCACTCAGGATCCTCACCAGAAACAGAAGCTTTACAAGCTTGAATCTACAAACTAGAATTGTAGAAATAGATATTAGAATGTGAGGGATGAATTTTACAAATGCCAACCATGGGTATTTATAGTTGGAGATTGATAAATATTCCAACTACCTAATCCACCAATTTTGACAATTTAGCTCCCATGTGTGAAAGGGGAAGCTTGCCAAACTTCCAACAAGATGA	35	A	G
>6198_PstI_305E40_NODE_1_L365	CGTAGCTCTTGATACCAATTTGTTGTGCGAAAGCATTTGAAATTCAAGTTGAATATGAAATCATAAACAAAGACAGAGACACAATATTTAACGTGGTTCGGCAATTT[G/T]CGGGAGGTAGCAGAATATCACTAATTTAGAGAAATATTACAATACTCTCACTCAGGATCCTCACCAGAAACAGAAGCTTTACAAGCTTGAATCTACAAACTAGAATTGTAGAAATAGATATTAGAATGTGAGGGATGAATTTTACAAATGCCAACCATGGGTATTTATAGTTGGAGATTGATAAATATTCCAACTACCTAATCCACCAATTTTGACAATTTAGCTCCCATGTGTGAAAGGGGAAGCTTGCCAAACTTCCAACAAGATGA	108	G	T
>6198_PstI_305E40_NODE_1_L365	CGTAGCTCTTGATACCAATTTGTTGTGCGAAAGCATTTGAAATTCAAGTTGAATATGAAATCATAAACAAAGACAGAGACACAATATTTAACGTGGTTCGGCAATTTGCCTACATCCA[C/T]AGAATATCACTAATTTAGAGAAATATTACAATACTCTCACTCAGGATCCTCACCAGAAACAGAAGCTTTACAAGCTTGAATCTACAAACTAGAATTGTAGAAATAGATATTAGAATGTGAGGGATGAATTTTACAAATGCCAACCATGGGTATTTATAGTTGGAGATTGATAAATATTCCAACTACCTAATCCACCAATTTTGACAATTTAGCTCCCATGTGTGAAAGGGGAAGCTTGCCAAACTTCCAACAAGATGA	119	C	T
>6198_PstI_305E40_NODE_1_L365	CGTAGCTCTTGATACCAATTTGTTGTGCGAAAGCATTTGAAATTCAAGTTGAATATGAAATCATAAACAAAGACAGAGACACAATATTTAACGTGGTTCGGCAATTTGCCTACATCCACGGGAGGTAGCAGAAT[A/T]AGAGAAATATTACAATACTCTCACTCAGGATCCTCACCAGAAACAGAAGCTTTACAAGCTTGAATCTACAAACTAGAATTGTAGAAATAGATATTAGAATGTGAGGGATGAATTTTACAAATGCCAACCATGGGTATTTATAGTTGGAGATTGATAAATATTCCAACTACCTAATCCACCAATTTTGACAATTTAGCTCCCATGTGTGAAAGGGGAAGCTTGCCAAACTTCCAACAAGATGA	135	A	T
>6198_PstI_305E40_NODE_1_L365	CGTAGCTCTTGATACCAATTTGTTGTGCGAAAGCATTTGAAATTCAAGTTGAATATGAAATCATAAACAAAGACAGAGACACAATATTTAACGTGGTTCGGCAATTTGCCTACATCCACGGGAGGTAGCAGAATATCACTAATTT[A/G]ACAATACTCTCACTCAGGATCCTCACCAGAAACAGAAGCTTTACAAGCTTGAATCTACAAACTAGAATTGTAGAAATAGATATTAGAATGTGAGGGATGAATTTTACAAATGCCAACCATGGGTATTTATAGTTGGAGATTGATAAATATTCCAACTACCTAATCCACCAATTTTGACAATTTAGCTCCCATGTGTGAAAGGGGAAGCTTGCCAAACTTCCAACAAGATGA	146	A	G
>6198_PstI_305E40_NODE_1_L365	CGTAGCTCTTGATACCAATTTGTTGTGCGAAAGCATTTGAAATTCAAGTTGAATATGAAATCATAAACAAAGACAGAGACACAATATTTAACGTGGTTCGGCAATTTGCCTACATCCACGGGAGGTAGCAGAATATCACTAATTTAGAGAAATATTACAATACTCTCACTCAGGATCCTCACCAGAAACAGAAGCTTTA[C/T]CTACAAACTAGAATTGTAGAAATAGATATTAGAATGTGAGGGATGAATTTTACAAATGCCAACCATGGGTATTTATAGTTGGAGATTGATAAATATTCCAACTACCTAATCCACCAATTTTGACAATTTAGCTCCCATGTGTGAAAGGGGAAGCTTGCCAAACTTCCAACAAGATGA	200	C	T
>6198_PstI_305E40_NODE_1_L365	CGTAGCTCTTGATACCAATTTGTTGTGCGAAAGCATTTGAAATTCAAGTTGAATATGAAATCATAAACAAAGACAGAGACACAATATTTAACGTGGTTCGGCAATTTGCCTACATCCACGGGAGGTAGCAGAATATCACTAATTTAGAGAAATATTACAATACTCTCACTCAGGATCCTCACCAGAAACAGAAGCTTTACAAGCTTGAATCTACAAACTAGAATTGTAGAAA[T/G]ATGTGAGGGATGAATTTTACAAATGCCAACCATGGGTATTTATAGTTGGAGATTGATAAATATTCCAACTACCTAATCCACCAATTTTGACAATTTAGCTCCCATGTGTGAAAGGGGAAGCTTGCCAAACTTCCAACAAGATGA	233	T	G
>6198_PstI_305E40_NODE_1_L365	CGTAGCTCTTGATACCAATTTGTTGTGCGAAAGCATTTGAAATTCAAGTTGAATATGAAATCATAAACAAAGACAGAGACACAATATTTAACGTGGTTCGGCAATTTGCCTACATCCACGGGAGGTAGCAGAATATCACTAATTTAGAGAAATATTACAATACTCTCACTCAGGATCCTCACCAGAAACAGAAGCTTTACAAGCTTGAATCTACAAACTAGAATTGTAGAAATAGATATTAGAATGTGAGGGATGAATTTTACAAATGCCAACCATGGGTATTTATAGTTGGAGATTGATAA[A/C]ACCTAATCCACCAATTTTGACAATTTAGCTCCCATGTGTGAAAGGGGAAGCTTGCCAAACTTCCAACAAGATGA	303	A	C
>6198_PstI_305E40_NODE_1_L365	CGTAGCTCTTGATACCAATTTGTTGTGCGAAAGCATTTGAAATTCAAGTTGAATATGAAATCATAAACAAAGACAGAGACACAATATTTAACGTGGTTCGGCAATTTGCCTACATCCACGGGAGGTAGCAGAATATCACTAATTTAGAGAAATATTACAATACTCTCACTCAGGATCCTCACCAGAAACAGAAGCTTTACAAGCTTGAATCTACAAACTAGAATTGTAGAAATAGATATTAGAATGTGAGGGATGAATTTTACAAATGCCAACCATGGGTATTTATAGTTGGAGATTGATAAATATTCCAACTACCTAAT[C/T]GACAATTTAGCTCCCATGTGTGAAAGGGGAAGCTTGCCAAACTTCCAACAAGATGA	321	C	T
>6198_PstI_305E40_NODE_1_L365	CGTAGCTCTTGATACCAATTTGTTGTGCGAAAGCATTTGAAATTCAAGTTGAATATGAAATCATAAACAAAGACAGAGACACAATATTTAACGTGGTTCGGCAATTTGCCTACATCCACGGGAGGTAGCAGAATATCACTAATTTAGAGAAATATTACAATACTCTCACTCAGGATCCTCACCAGAAACAGAAGCTTTACAAGCTTGAATCTACAAACTAGAATTGTAGAAATAGATATTAGAATGTGAGGGATGAATTTTACAAATGCCAACCATGGGTATTTATAGTTGGAGATTGATAAATATTCCAACTACCTAATCCACCAATTTTGACAATTTAGCTCCCAT[G/A]GAAGCTTGCCAAACTTCCAACAAGATGA	349	G	A
>7704_PstI_305E40_NODE_1_L400	CTGTCTGTTTTAGTTTGATATTTGACAAAGTGAGCTGCTAATGCACATCTAGCTACTCCAAGTGGGCATTGCCATGGCTTTTCTAGATATAATTAGGTTTAAATGATACCAGGAAAGCTTTATGCTAAGCCGCAGTTTACTTACAAGGTTGTTTGACCTTGGAATATTTTAGTTCTGACTGCTTAGAACAAAGCAATGTGCTTCATTTTACTGACCTTTTAGTTTTCTATAACTAGGAACCAGTTTTAGCTTTGTCTTGAAAATAGCTA[A/G]ATATAGAGGTGGCCTGACATTGACTTGGCTTCGCCAAAAAGCACTTCTTGCACTCATGGCACCTCCAATTTGTCGCAGTACCCTTTTCTTTCGGGAGTCCAAACTAGTATCATGTTAGTGGTGAA…	270	A	G
>7183_PstI_305E40_NODE_1_L378	TTACTCATCCTAGATCATATTTTCTC[C/T]ATGTACTAATGAATAACTGAAGCAGGTAATGTCTCATACCTGGCCATAGTATTTTTGTTCTCTTCATGTTCCTTAGGGTACTAAAGAAACAACCAAAACTCACAGTCGAGATGAGATATGAGGGATACTTGAAGATGCTAATCCCTACCGTAACAGGCTGTTATTTGTACTCCTATTAGGTTATCATTCTTATCACCATGTAAAAATCCTACGATAAACTACTTGATCTATATCTGATGCAAGTTCAGCCCTTAATTGAGTTGAGTGCAGCATCAAATCTATATGATGTAAATGAGTCTCTGCAAATGCTACCCTTCAAGATTGGATTCCAGTCAATTGTGCCAACAGGACTTATCATCAAAT	27	C	T
>5937_PstI_305E40_NODE_1_L348	AGGAGCTTTTAATAGTCTTAACTTTATGAGCGATTGTTAAACTATGCTTCTA[G/C]CTCACTTCTCTCATGTAGCAGAAGTAAGTTACTTGTGACAGTTGTTAGGGAACATTGATCTTTGAATTAATGTCTTAAATTTGACGAAGCATTAGCAGATTCCAGATAACATGTTCTGTCACATATAGTAGTACAGAACTAGGCAATTTGGTGCATTCGTTAGATAAACATCTAAAGAATGGATACTTTTAAAATTCTTTGTATTCTCGCGTTCTAAGAAAATGTAACCACATCATGTTTTATGCATTAGCTTTTATTTTTTATTTTATATAGTAAAAGATTTCATTTTATAATAACAAGGCCATAT	53	G	C
>5937_PstI_305E40_NODE_1_L348	AGGAGCTTTTAATAGTCTTAACTTTATGAGCGATTGTTAAACTATGCTTCTAGATTTCTTC[T/C]CTCATGTAGCAGAAGTAAGTTACTTGTGACAGTTGTTAGGGAACATTGATCTTTGAATTAATGTCTTAAATTTGACGAAGCATTAGCAGATTCCAGATAACATGTTCTGTCACATATAGTAGTACAGAACTAGGCAATTTGGTGCATTCGTTAGATAAACATCTAAAGAATGGATACTTTTAAAATTCTTTGTATTCTCGCGTTCTAAGAAAATGTAACCACATCATGTTTTATGCATTAGCTTTTATTTTTTATTTTATATAGTAAAAGATTTCATTTTATAATAACAAGGCCATAT	62	T	C
>5937_PstI_305E40_NODE_1_L348	AGGAGCTTTTAATAGTCTTAACTTTATGAGCGATTGTTAAACTATGCTTCTAGATTTCTTCTCCTCACTTCTCTCATGTAGCAGAAGTAAGTTACTTGTGACAGTTGTTAGGGAACATTGATCTTT[G/A]TTAAATTTGACGAAGCATTAGCAGATTCCAGATAACATGTTCTGTCACATATAGTAGTACAGAACTAGGCAATTTGGTGCATTCGTTAGATAAACATCTAAAGAATGGATACTTTTAAAATTCTTTGTATTCTCGCGTTCTAAGAAAATGTAACCACATCATGTTTTATGCATTAGCTTTTATTTTTTATTTTATATAGTAAAAGATTTCATTTTATAATAACAAGGCCATAT	127	G	A
>5937_PstI_305E40_NODE_1_L348	AGGAGCTTTTAATAGTCTTAACTTTATGAGCGATTGTTAAACTATGCTTCTAGATTTCTTCTCCTCACTTCTCTCATGTAGCAGAAGTAAGTTACTTGTGACAGTTGTTAGGGAACATTGATCTTTGAATTAATGTCTTAAATTTGACGAAGCATTAGCAGATTCCA[G/A]CTGTCACATATAGTAGTACAGAACTAGGCAATTTGGTGCATTCGTTAGATAAACATCTAAAGAATGGATACTTTTAAAATTCTTTGTATTCTCGCGTTCTAAGAAAATGTAACCACATCATGTTTTATGCATTAGCTTTTATTTTTTATTTTATATAGTAAAAGATTTCATTTTATAATAACAAGGCCATAT	168	G	A
>5937_PstI_305E40_NODE_1_L348	AGGAGCTTTTAATAGTCTTAACTTTATGAGCGATTGTTAAACTATGCTTCTAGATTTCTTCTCCTCACTTCTCTCATGTAGCAGAAGTAAGTTACTTGTGACAGTTGTTAGGGAACATTGATCTTTGAATTAATGTCTTAAATTTGACGAAGCATTAGCAGATTCCAGATAACATGTTCTGTCACATATAGTAGTACAGAAC[T/A]GTGCATTCGTTAGATAAACATCTAAAGAATGGATACTTTTAAAATTCTTTGTATTCTCGCGTTCTAAGAAAATGTAACCACATCATGTTTTATGCATTAGCTTTTATTTTTTATTTTATATAGTAAAAGATTTCATTTTATAATAACAAGGCCATAT	203	T	A
>5937_PstI_305E40_NODE_1_L348	AGGAGCTTTTAATAGTCTTAACTTTATGAGCGATTGTTAAACTATGCTTCTAGATTTCTTCTCCTCACTTCTCTCATGTAGCAGAAGTAAGTTACTTGTGACAGTTGTTAGGGAACATTGATCTTTGAATTAATGTCTTAAATTTGACGAAGCATTAGCAGATTCCAGATAACATGTTCTGTCACATATAGTAGTACAGAACTAGGCAATTTGGTGCATTCGTTAGATAAACATCTAAAGAATGGATACTTTTAAAATTCTTTGTATTCTCGCGTTCTAAGAAAATGTAACCACATCATGTTTTATGCATTAGCTTTTAT[T/C]TATAGTAAAAGATTTCATTTTATAATAACAAGGCCATAT	321	T	C
>5524_PstI_305E40_NODE_1_L367	AGCTTTTACAATCATACTAATTAGGCTCACCGCATCTATGCCAGTAAGCTGGGCAATATTTGCAACGTCCGCAAATGAAGCCATAATGTAAATCCTAGACTATTCCTTCAACTCTCTTTTCAGTTCAAAAAAAAA[/+A]GATCAGCAGAGTGAACTCCTCAGCAACAGCAACTCGCTCAAAACTATTAACAATAAATCAAGCTTTCTCCACCAGCTCTTCTAATCGGGCAAGTCGAATTCATTAAGTAAAACTAGGACAGAACAACATTGCTGACTTAATATAGACTTCTATAAGCATCTGTTCTGCATAATTCATCAGATTCAAGCTCCAGTCAAAGTTGCAAACACGCAAACCATCAAAATTCATCAAAAGCAACGTATG	136		+A
>8088_PstI_305E40_NODE_1_L318	AATGCCCATCGCGGTGGTAATGAACGATGCATAAGAAGGTGAAAATGCCAAAAATAAAGGATCAAACTTCATTAGATGTGTTAAAAACTCAATATTTATACGCTGTTACATTGCGATTGCCTTTTGCCAATGTCTGAGATTTACAACATTTTAAGCAACATCAAGTAAAAATGATGCTACTCATTCAAGAGAACATGATAAACTTAAAA[T/C]TAAACCATGGTTACTCAGCATGCTTTAAGAAGACGATAGGATTTCATATGAGATAAATGGGATAAGCACAAGAGGGACCTCTCGCTTGACCTTCTTGTGAGGTGCAGCAGCATGCCTACT	210	T	C
>5736_PstI_305E40_NODE_1_L258	TACCTTAAAAGCACCAACTCAACGATCCCCAATGTCAAATTACTATTTTGCCCTC[G/A]TACTATTTTACCCTCACTCAAATTACCTATCACTCACTTTAATAATAACCCTGTTGTAACACACACACACCCTCCTTGCCGAACAACGTGACTCCAAGTTTCTTCCCGTTCAATAGCTACTTCCCAAGCGTCGCACCTCCACCAAATTCAACACCAACAGTCGCATGTCTGCTCTATTTAACACACACGGCAACGCCCTTTCCCACCAAATATT	56	G	A
>5964_PstI_305E40_NODE_1_L533	TCCTTCCTTAGGCTCCTCAGTTTCTGCATAAGGATGAAGTTTGGCCTTCCATTGAAATTGTAGCTCTACCACCAATTCTTCTATTTGTCCAGAAAGTGTTCTACCTCCAATCACATATTTCAGTAAGAGGGAGTGGCATCCCAATCTCCAATTTCCAGAAAATTGGATCTATGGTCTAAGAGAAAATTTAAGCATTGCAATCTGTCTCACAGCCTTGACAGAGCCACTCCATTTGGGTGAAATGAGGAACTTGTTAATTTTGAAGGTTTGTTGATTATTATCTCCTCTAGACCAAGTAACTGGGCTCTTGTAGTGGCAAATCAATGATGCCGAGGTCTTGAATTGTATCTGAGAATGTTTCCATTATTCTTGATCTCCTTGTGCTATTGAGTATTTGAC…	496	T	A
>6097_PstI_305E40_NODE_1_L328	AAGGTTTTGGAAGGCCTAGGAAGGTTCCGGAAGGTTTTGGAAGGCCCCAAAACACTATAGCAGCATGCAGAAGATTGAAGAAGGGCCTAGTGCAGCCTAGAAGCTTCCAGAACCATGTAGAAGTGTCTTGCACTTGTAAAATATCCTAGATATTTTCTTAGGAAGAGTCTAGAGGATCAATCCTAGCCATAGGATAGAATTGATCCTACCCGTCCATTGAGGAGGTGTCTTAGTATAAATACCCCT[T/C]ATTTAGAAACCAAGTAAATCAAATTGTAAAAAAGTCTTCTATAAGCTTTCTCCTTGAGTGGTCTAATAAAAAGTTTAAGTACTCTTTAGAAAA	247	T	C
>2542_PstI_305E40_NODE_1_L356	TGATTTTAAAAGTATTACTACATATTTTTATTATGAATAAGATTTGCTTTTAAAAAGAAAAAAGAAATACTTAATATATTATTTAGAAGTGGCATTTTTGTTCTTTTTCCCAAAATATAAATCAAAATTAAAACTGAAAAAGTAAGGTAGTGTACAATTTAAGAAA[T/G]TGATTATAAGAAACAAACCTTTCCGTGAAAAAGAGGATTTGAGTTGTTAGCGGTAGGCCAGAAATTTTGGAACTTTGGTAAATCGAAGAAGCTAATTCTTTGTAACCGAGGGAACTCAATTCCCTCAACATTGTCACTGCAAAAGTGAGCGAGGCATTTCAGAGATTCAAGCCTCAACTGATATAAATTGGGGAACTCCAT	167	T	G
>2542_PstI_305E40_NODE_1_L356	TGATTTTAAAAGTATTACTACATATTTTTATTATGAATAAGATTTGCTTTTAAAAAGAAAAAAGAAATACTTAATATATTATTTAGAAGTGGCATTTTTGTTCTTTTTCCCAAAATATAAATCAAAATTAAAACTGAAAAAGTAAGGTAGTGTACAATTTAAGAAATTCTAAAGTTGTGATTA[T/C]CCTTTCCGTGAAAAAGAGGATTTGAGTTGTTAGCGGTAGGCCAGAAATTTTGGAACTTTGGTAAATCGAAGAAGCTAATTCTTTGTAACCGAGGGAACTCAATTCCCTCAACATTGTCACTGCAAAAGTGAGCGAGGCATTTCAGAGATTCAAGCCTCAACTGATATAAATTGGGGAACTCCAT	184	T	C
>2542_PstI_305E40_NODE_1_L356	TGATTTTAAAAGTATTACTACATATTTTTATTATGAATAAGATTTGCTTTTAAAAAGAAAAAAGAAATACTTAATATATTATTTAGAAGTGGCATTTTTGTTCTTTTTCCCAAAATATAAATCAAAATTAAAACTGAAAAAGTAAGGTAGTGTACAATTTAAGAAATTCTAAAGTTGTGATTATAAGAAACAAACCTTTCCGTGAAAAAGAGGATTTGAGTTGTTAGCGGTAGGCCAGAAATTTTGGAACTTTGGTAAATCGAAGAAGCTAATTCTTTGTAACCGAGGGAACTCAATTCCCTCAACATTGTCACT[G/A]CGAGGCATTTCAGAGATTCAAGCCTCAACTGATATAAATTGGGGAACTCCAT	316	G	A
>2927_PstI_305E40_NODE_1_L371	AATGTGGATATGTGGCAATGTGTTGTATAAGCACTTTGTTCTTGCAAAGCTATAATATGACTCTAATTAGACCTTTTAAAGAAGGTACTGCATATAACTCAACTTTTT[G/A]CTAAGTATTAATTTTGTCCAAAACAGGGGTGATGGTGTAGCTTTAAAAGCATTAGCTTTCATTTCTTATTCTTTGACACTCATTTACAAATATCTGCTGGTTGTGTATGCAGGCAACCTTTGATTGTTTAATGAAGACTTACGGGTTCCTGACCCCCGACTTATGGAAAGAGACTCGCTTCACCAAATCCCCATTCCAAGAATACTTTGATATCTTGGCAAAACCTGCCAATAAGGTTATTGTGTATGCCACTGAGGAGGCAGTGCCTGAGAGG	109	G	A
>8010_PstI_305E40_NODE_1_L409	CCCCCTTGATGCAAAGTC[T/A]CAATTGAGTCAACCTCATCATCTTCTGTTGAGATAACAGTAGGTCATGAGGAAGATGAAGCCTGGATCATCGACAAGCTCCTTGATGAACATGAATCTGAGCTTGATGTCATTTCGATTGTCGGAACAGGACTCGGTAAAACTACTCTGGCAAACAAAGTGTATAAAAATAGATTTGTTGCTAGTCATTTCAATGTTCGTGCTTGGTGCACTGTTTCCCAAAACTATAATAAGTCAAAGGTGTTGGGGGAGATTCTTAAGCAAGTTCCTGACTTAGAAGGAAAAAGTGAGAATGACCTTGCAGAAAAGCTACAGAAAGCACTATATGATAAGAGGTACCTCATCGTCTTGGATGATGTGTGGGATATTGCAACAGC…	19	T	A
>8010_PstI_305E40_NODE_1_L409	CCCCCTTGATGCAAAGTCTTCTGACGAGCCAATTGAGTCAACCTCATCATCTTCTGTTGAG[A/G]TCATGAGGAAGATGAAGCCTGGATCATCGACAAGCTCCTTGATGAACATGAATCTGAGCTTGATGTCATTTCGATTGTCGGAACAGGACTCGGTAAAACTACTCTGGCAAACAAAGTGTATAAAAATAGATTTGTTGCTAGTCATTTCAATGTTCGTGCTTGGTGCACTGTTTCCCAAAACTATAATAAGTCAAAGGTGTTGGGGGAGATTCTTAAGCAAGTTCCTGACTTAGAAGGAAAAAGTGAGAATGACCTTGCAGAAAAGCTACAGAAAGCACTATATGATAAGAGGTACCTCATCGTCTTGGATGATGTGTGGGATATTGCAACAGC…	62	A	G
>8010_PstI_305E40_NODE_1_L409	CCCCCTTGATGCAAAGTCTTCTGACGAGCCAATTGAGTCAACCTCATCATCTTCTGTTGAGATAACAGTAGGTCATGAGGAAGATGAAGCCTGGATCATCGACAAGCTCCTTGATGAACATGAATCTGAGCTTGATGTCATTTCGATTGTCGGAA[C/T]AAAACTACTCTGGCAAACAAAGTGTATAAAAATAGATTTGTTGCTAGTCATTTCAATGTTCGTGCTTGGTGCACTGTTTCCCAAAACTATAATAAGTCAAAGGTGTTGGGGGAGATTCTTAAGCAAGTTCCTGACTTAGAAGGAAAAAGTGAGAATGACCTTGCAGAAAAGCTACAGAAAGCACTATATGATAAGAGGTACCTCATCGTCTTGGATGATGTGTGGGATATTGCAACAGC…	156	C	T
>8010_PstI_305E40_NODE_1_L409	CCCCCTTGATGCAAAGTCTTCTGACGAGCCAATTGAGTCAACCTCATCATCTTCTGTTGAGATAACAGTAGGTCATGAGGAAGATGAAGCCTGGATCATCGACAAGCTCCTTGATGAACATGAATCTGAGCTTGATGTCATTTCGATTGTCGGAACAGGACTCGGTAAAACTACTCTGGCAAACAAA[G/A]TAGATTTGTTGCTAGTCATTTCAATGTTCGTGCTTGGTGCACTGTTTCCCAAAACTATAATAAGTCAAAGGTGTTGGGGGAGATTCTTAAGCAAGTTCCTGACTTAGAAGGAAAAAGTGAGAATGACCTTGCAGAAAAGCTACAGAAAGCACTATATGATAAGAGGTACCTCATCGTCTTGGATGATGTGTGGGATATTGCAACAGC…	188	G	A
>8010_PstI_305E40_NODE_1_L409	CCCCCTTGATGCAAAGTCTTCTGACGAGCCAATTGAGTCAACCTCATCATCTTCTGTTGAGATAACAGTAGGTCATGAGGAAGATGAAGCCTGGATCATCGACAAGCTCCTTGATGAACATGAATCTGAGCTTGATGTCATTTCGATTGTCGGAACAGGACTCGGTAAAACTACTCTGGCAAACAAAGTGTATAAAAATAGATT[T/G]ATTTCAATGTTCGTGCTTGGTGCACTGTTTCCCAAAACTATAATAAGTCAAAGGTGTTGGGGGAGATTCTTAAGCAAGTTCCTGACTTAGAAGGAAAAAGTGAGAATGACCTTGCAGAAAAGCTACAGAAAGCACTATATGATAAGAGGTACCTCATCGTCTTGGATGATGTGTGGGATATTGCAACAGC…	205	T	G
>8010_PstI_305E40_NODE_1_L409	CCCCCTTGATGCAAAGTCTTCTGACGAGCCAATTGAGTCAACCTCATCATCTTCTGTTGAGATAACAGTAGGTCATGAGGAAGATGAAGCCTGGATCATCGACAAGCTCCTTGATGAACATGAATCTGAGCTTGATGTCATTTCGATTGTCGGAACAGGACTCGGTAAAACTACTCTGGCAAACAAAGTGTATAAAAATAGATTTGTTGCTAGTCATTTCAATGTTCGTGCTTGGTGCACTGTTTCCCAAAACTATAATAAGTCAAAGGTGTTGGGGGAGATTCTTAAGCAAGTTCCTGACT[T/C]AGTGAGAATGACCTTGCAGAAAAGCTACAGAAAGCACTATATGATAAGAGGTACCTCATCGTCTTGGATGATGTGTGGGATATTGCAACAGC…	303	T	C
>655_PstI_305E40_NODE_1_L409	TATATCCTCAAAGCTTTGGAAAACCCATTGAAGGTAGTTAGGGAAGAACACATTATCTCCGAACGACTTAGAGCAACTTCGTCCAAAGGGTCATGGAATGATACTCTATTTGGGAGCTGGCGTCACAGCTTCTCGGATATAGTAGCTCTACCAGCTAATAAGATGGAAGGTGTAAGTAGTTTTAAGAAGTCAGCAGCAACTATGGAGTCTCAGGGAAGTGGCCAAATTGC[T/A]ATTCTTTCTCAACTAGACGATACTCAAAGGAGATATTCCCCGAACCATTGGACGTGCAGGATGCAGAGAGAACGCGTGATGAATAGAAGGCTATTGTTCTTGATTCTTCGGGTGCCTAGCCTGTTTGGTACCCTGTACATTCTCCTCCCATTCTGGATTACCAT…	231	T	A
>655_PstI_305E40_NODE_1_L409	TATATCCTCAAAGCTTTGGAAAACCCATTGAAGGTAGTTAGGGAAGAACACATTATCTCCGAACGACTTAGAGCAACTTCGTCCAAAGGGTCATGGAATGATACTCTATTTGGGAGCTGGCGTCACAGCTTCTCGGATATAGTAGCTCTACCAGCTAATAAGATGGAAGGTGTAAGTAGTTTTAAGAAGTCAGCAGCAACTATGGAGTCTCAGGGAAGTGGCCAAATTGCTGAAGGGGTTCATTCTTTCTCAACTAGACGATACTCAAAGGAGATATTCCCCGAACCATTGGAC[G/A]AGAGAGAACGCGTGATGAATAGAAGGCTATTGTTCTTGATTCTTCGGGTGCCTAGCCTGTTTGGTACCCTGTACATTCTCCTCCCATTCTGGATTACCAT…	295	G	A
>6537_PstI_305E40_NODE_1_L311	CTGCTTTTGGGGTTGATATATTTGCATTGAGAGTCTTTCGTAAACAACTTCTCTATCTCTATGAGATCTAAGTACATTTTGCCCTCCCCAAACCCCACTTACAAAATTTCACTTGGTAAGTTGTTATGCATAAATGTGTAAATTTATTTC[T/A]CATGGACAAGTTGAATTATAATCCACTAATTAGCCAATCAATTCATCTCATTTCAATAGAAGTAACTTCCATCTACCCATTTATTCACTTGACGTATTATGATCAACTCAAATTCAACTCATTTGGTGTATTTGACCCCTACCTCAAACTTATGTTTGCAAAAATGTTCTCG	151	T	A
>6537_PstI_305E40_NODE_1_L311	CTGCTTTTGGGGTTGATATATTTGCATTGAGAGTCTTTCGTAAACAACTTCTCTATCTCTATGAGATCTAAGTACATTTTGCCCTCCCCAAACCCCACTTACAAAATTTCACTTGGTAAGTTGTTATGCATAAATGTGTAAATTTATTTCTAGTTTATATCCATGGACAAGTTGAATTATAATCCACTAATTAGCCAATCAATTCATCTCATTTCAATAGAAGTAACTTCCATCTACCCATTTATTCACTTGAC[G/C]AACTCAAATTCAACTCATTTGGTGTATTTGACCCCTACCTCAAACTTATGTTTGCAAAAATGTTCTCG	255	G	C
>3058_PstI_305E40_NODE_1_L339	TTTTTGAGACGAGGGTTCCCAAGAAACAACCTCTCTACTTCTATGAGGTAGTGGTAAGGTCTGCGTACATTCT[A/G]ACGCCACTTGTAGGATTCCACTGGGTATGTTGTTGTTGTACCTTGTATAAACAAAAGGGGAAGTGCTAAAGAGAAGCTCCTTGCTACCAAGGGGATTGGACTTGGTACCACATTGGTTCTGAACCAGTATAAAAACATCGCCGTGTCATTTACTTTTCTGCTCTTTATATTTCTGCTTCTCACATTAATCTGTGTTATTTTCCCTTTATCTTTACCAAGTAGTTGAATAATTTTAAGAAGGCCACAATTCACACACAGACACCATATTTTCAGCCTA	74	A	G
>7758_PstI_305E40_NODE_1_L365	TTCAATTTTGTCGGCGAGAAATTAAGATGAATATCAGAAATTTAATGTAAATCGTAACTATA[A/G]AGCAGCCATATTTAACTAATTCAAGTTGTCATTACATTTTCGGGAAAAGAAAGTATATCATTTTTTTCCTCACAAATTAATTGAAATACTAAAATTTATATTATTTTATATAAAAATAAATACAAAAGTAGTCAAATTTGTTATTATACGAGAATTGACGGACAATATTTATGACGATACTATTTCCAGCTACAGAAGTTAACAGTATTAGTAATATATTGTTCATAATTCAACATGTTTCATTCTCTTTCCCAATCTCATTCATTTCTCTCACACGTAATTATAAATCATAATTAAATAAACTACAACTATAA	63	A	G
>7083_PstI_305E40_NODE_1_L297	TGAAAGATCCTTGTCTCAAAAATATTAGACTCCATAAGCAGAAGATACTATACATGAGAAAAAGGGAAAAGAAAATAACAAAGAAAAACAACTAAGTGTAAAGTAAATGATAGTATATGAATACGATAAATGTAACAAATATAAGATGGATTATAACAACACAAGATATAAAGACACGACTAAACCTCCTACTATATCACAAGACCAGACATCATCCTACCCCTACAAGCCTATTAGTCTTCTACCCTAATACGTGACTTCCAATCC[G/T]AGTCATATTCTCAATGAGATGAAGTTTCGCCATATCCTCTC	268	G	T
>1300_PstI_305E40_NODE_1_L510	TGAAACGGAGTTCCTAACAATGTGCGAAAAGTGTCCTCATGTTATTCGATGTTTTGGATTTAAAGTCACCGAAGAAGATGACGAACTTGTATACAACTTGCTCCTGGAATATGCATCCGCTGGAAGTCTTGCTGATCGTCTCTCCAATAATCAT[G/A]GCCGGAGTTTCAAGTTAAAAAGCACACCAACAACGTTGTTTTAGGCCTCAGTTTCATTCACGGAAAAGGGATCATTCATTGCGACATTAAGCCGCACAACATTCTTCTTACGTCTACTGATGATGATGATGATACGGAGGAGGTGGCAAAGATAGCCGATTTTGGGCTTGCCCTGACTTTGGAACAGAGCCGTACTCAGAATCAGGGGCTCAGAGGAACGGAAAGGTACATGGCACCTGA…	155	G	A
>160_PstI_305E40_NODE_1_L347	TGTGGTTACTCGAGATGTTAAAAGGTGCAATGTCAATGGGTGCGAGAGCTGCTACTGTATTCCAGTATCATTTAGACTCATGAAACTATACAAGTTTGGAATGGAGAAGATATGAGACCTCTCCCTTTGAACAAAGGGGATTCACTCACATAGGGGGGCATGATACCTCTCACGGCGTTTAGTTTTAGTTTCATTCCCCCTAAATAGATAAGACAAGAAAAAGGACTTGCCTGGGGTAACATCAGTTGTGCCTGCTGTAG[A/G]GATGATATGGATCACTAAAATTCGGAAGTCTTGGCTGATTAACATTATGTCCGATATGTGAGTTTAGCTGCGGAGGATCTGGCTGGTTTGCAACTGGG	261	A	G
>3802_PstI_305E40_NODE_1_L286	TGTGGACAATCTTCTCTTGTTGTTTGAGAGATTGCTAGATCCCTTGTCAATTAACGGGGAATACCCTGGCAGCCAAATAATGTTCGTACAAATGTGTATTCTTTATGTCTCCCGTTCCATCCTGATGTATATCTAGATCCTCTGATGTTGCTGCATTTATTAGTCTGGAATCATCTTTGCCAGATCAGCTTGAACACAGAGAACTACAACAACAACATACAACATCATACCTAGTGGAATCCCACAAGTGGGGTCTGGGGAGGGTAAAAT[G/A]TTACCACTACTTCATAGAGATAGAGAG	271	G	A
>3802_PstI_305E40_NODE_1_L286	TGTGGACAATCTTCTCTTGTTGTTTGAGAGATTGCTAGATCCCTTGTCAATTAACGGGGAATACCCTGGCAGCCAAATAATGTTCGTACAAATGTGTATTCTTTATGTCTCCCGTTCCATCCTGATGTATATCTAGATCCTCTGATGTTGCTGCATTTATTAGTCTGGAATCATCTTTGCCAGATCAGCTTGAACACAGAGAACTACAACAACAACATACAACATCATACCTAGTGGAATCCCACAAGTGGGGTCTGGGGAGGGTAAAATGTACGCA[G/A]TACTTCATAGAGATAGAGAG	278	G	A
>3802_PstI_305E40_NODE_1_L286	TGTGGACAATCTTCTCTTGTTGTTTGAGAGATTGCTAGATCCCTTGTCAATTAACGGGGAATACCCTGGCAGCCAAATAATGTTCGTACAAATGTGTATTCTTTATGTCTCCCGTTCCATCCTGATGTATATCTAGATCCTCTGATGTTGCTGCATTTATTAGTCTGGAATCATCTTTGCCAGATCAGCTTGAACACAGAGAACTACAACAACAACATACAACATCATACCTAGTGGAATCCCACAAGTGGGGTCTGGGGAGGGTAAAATGTACGCAGA[T/C]CTTCATAGAGATAGAGAG	280	T	C
>3792_PstI_305E40_NODE_1_L390	CATCAGGTACATAATATAAGGAGTAACTAAAAAGTTTCTGAACAGGAATGACGCCAGCCAAATACTCACAAAATAAGATCTCCAATTATTCTCATTACTTTTTTTATGTATAATTTTCTATTCTTGTCACGAAAATCATCGTCAACATTTAATATAAGAAAAGGAAAAGGAA[A/G]TCAGTAGATGGATATGAGGACGTCTTTTCCATAGAGTTGCAATATACCAAGGAATTAATAGACAAGTTCTTACTAAAAACTGTCGGGCATCAGGCCATGCAGATCTGTTGAAGCGTTTAACAGCAACCAGCCTCTGGTTCTCTAGCTTTCCTTTATAAACAACATTTGGAGCTTTTTCACCATGTTCTGAAACTATATTCTCTACAGCAAATGCAGATGTAG…	173	A	G
>4886_PstI_305E40_NODE_3_L306	ATAAATAGGAGTATTAGAAAAATTTGAGGGGAGGAGCACATTTTAGTTATCTTTCATTGTCAATATTTTTCCAACAGAACAGGAAATTAAAA[G/A]GAAACACAAAGGGAATGTTTGTAGATGACCTGTGATAATATAAACTTACAAGCAAAACCATAATATAAAGCATTATATTGCAGTGAAGAATTGCAATCTAAGGATTAGATGGCAAGTTGCTTACAGGTCATGAGGAAGACCCATAGCACTGGCAAGATCCGCATTTGTTCCACCCCACTCAGCTGGATGATGATACTTACATGAAGATCCAAATTTGCAATCACC	93	G	A
>4886_PstI_305E40_NODE_3_L306	ATAAATAGGAGTATTAGAAAAATTTGAGGGGAGGAGCACATTTTAGTTATCTTTCATTGTCAATATTTTTCCAACAGAACAGGAAATTAAAAGTTTGCACTTAGAAACACAAAGGGAATGTTTGTAGATGACCTGTGATAATATAAACTTACAAGCAA[A/G]AAAGCATTATATTGCAGTGAAGAATTGCAATCTAAGGATTAGATGGCAAGTTGCTTACAGGTCATGAGGAAGACCCATAGCACTGGCAAGATCCGCATTTGTTCCACCCCACTCAGCTGGATGATGATACTTACATGAAGATCCAAATTTGCAATCACC	159	A	G
>4522_PstI_305E40_NODE_2_L281	GTATTAGAGTAGTAGGCTAATTGGTTGGTAGGGTTAGGTGGTTA[C/T]GGTTTAGTAGGGTAGAGGAGTAGAAGAGTTTTATAATATGTGTGTCATTATTTGTTGCTTATGTGTTAAAATTTTTAAATTTTTTATATTTTTTCTTTTTCTTCTTGCTTTTCCCCTTTCTATTACTTTTTATCATATATAGTTCATTCTGCGTATGGGTTTTTGAGACAAGGGTTCCTAGGAAACAACCTCTCTACTTCTATGAGGTAGTGGTAAGGTCTGCGTACATTCTACCCTTCCCAGACCCC	45	C	T
>50_PstI_305E40_NODE_1_L359	AGAGATGATCCTCCCATTTTAGTCCAATGATAGAATTGAGGAACACAAATATAGCACTACTATAAATTAAAATCGAGTACCACTTGTTTTCCAGGAGCTAGCCTTTGAATAAGTGGTTCAACAAAATTGAGCCTTGTAAAAAATGAGGAG[C/A]TGACAGCTTATCGTAAGCTTTTGACATATCTAGCTTGCTCATGGTATTGTCTCTAATCCCATGATAAATCTCTTGAGCTAGAAGAAATTTCAGTGATATGTCTGCCTCAAACTGATTATTCGATATCAGTCTTGGAAGTAACTCAACCATCCTGGAAGATATGATCTCGAAAGAAACATTGCAAAGATCACCTGGGAATAAGGACTAATTGGTGTGAGTG	151	C	A
>6105_PstI_305E40_NODE_1_L453	TTTTGTTTTTCCTCAAAAGAAAAACAAATTGAGTTGACTCCTAATGACATCAAACTCAT[G/T]TTCCACTTGTAAGGGTCTTGGATGTTGAATCTCTCAAATTTCTTTTCTCCAAAGACTTTAACCAATTATTTCATTTGAGGTACGTAGCTATCTCAGGTGACTTCAAGGCCCTTCCTCCGACCTTTAGTAAATTCTGGAACTTAAATACTCTAGTGATCAATACAAGTACCTCAGACCCCACCCTTGATGTAAAAGCTGACATATGGAACTTGTTACAGTTAAGGCATCTCCATACGAACATACCTGCAAAGTTGCCATCCCCAACTACCACGACTGGTAAAGCTTCTTCTCTGCAAACTCTTTCTATCGTTTCACCAGACAGTTGCAAGAAAGAC…	60	G	T
>6105_PstI_305E40_NODE_1_L453	TTTTGTTTTTCCTCAAAAGAAAAACAAATTGAGTTGACTCCTAATGACATCAAACTCATGCACAAAGCATTTCCACTTGTAAGGGTCTTGGATGTTGAATCTCTCAAATTTCTTTTCTCCAAAGACTTT[A/T]TCATTTGAGGTACGTAGCTATCTCAGGTGACTTCAAGGCCCTTCCTCCGACCTTTAGTAAATTCTGGAACTTAAATACTCTAGTGATCAATACAAGTACCTCAGACCCCACCCTTGATGTAAAAGCTGACATATGGAACTTGTTACAGTTAAGGCATCTCCATACGAACATACCTGCAAAGTTGCCATCCCCAACTACCACGACTGGTAAAGCTTCTTCTCTGCAAACTCTTTCTATCGTTTCACCAGACAGTTGCAAGAAAGAC…	130	A	T
>6105_PstI_305E40_NODE_1_L453	TTTTGTTTTTCCTCAAAAGAAAAACAAATTGAGTTGACTCCTAATGACATCAAACTCATGCACAAAGCATTTCCACTTGTAAGGGTCTTGGATGTTGAATCTCTCAAATTTCTTTTCTCCAAAGACTTTAACCAATTATTTCATTTGAGGTACGTAGCTATCTCAGGTGACTTCAAGGCCCTTCCTCCGACCTTTAGTAAATTCTGGAACTTA[A/C]GATCAATACAAGTACCTCAGACCCCACCCTTGATGTAAAAGCTGACATATGGAACTTGTTACAGTTAAGGCATCTCCATACGAACATACCTGCAAAGTTGCCATCCCCAACTACCACGACTGGTAAAGCTTCTTCTCTGCAAACTCTTTCTATCGTTTCACCAGACAGTTGCAAGAAAGAC…	214	A	C
>6105_PstI_305E40_NODE_1_L453	TTTTGTTTTTCCTCAAAAGAAAAACAAATTGAGTTGACTCCTAATGACATCAAACTCATGCACAAAGCATTTCCACTTGTAAGGGTCTTGGATGTTGAATCTCTCAAATTTCTTTTCTCCAAAGACTTTAACCAATTATTTCATTTGAGGTACGTAGCTATCTCAGGTGACTTCAAGGCCCTTCCTCCGACCTTTAGTAAATTCTGGAACTTAAATACTCTAGTGATCAATACAAGTACCTCAGACCCCACCCTTGATGTAAAAGCTGACATATGGAACTTGTTACAGTTAAGGCATCTCCATAC[G/A]CAAAGTTGCCATCCCCAACTACCACGACTGGTAAAGCTTCTTCTCTGCAAACTCTTTCTATCGTTTCACCAGACAGTTGCAAGAAAGAC…	306	G	A
>6105_PstI_305E40_NODE_1_L453	TTTTGTTTTTCCTCAAAAGAAAAACAAATTGAGTTGACTCCTAATGACATCAAACTCATGCACAAAGCATTTCCACTTGTAAGGGTCTTGGATGTTGAATCTCTCAAATTTCTTTTCTCCAAAGACTTTAACCAATTATTTCATTTGAGGTACGTAGCTATCTCAGGTGACTTCAAGGCCCTTCCTCCGACCTTTAGTAAATTCTGGAACTTAAATACTCTAGTGATCAATACAAGTACCTCAGACCCCACCCTTGATGTAAAAGCTGACATATGGAACTTGTTACAGTTAAGGCATCTCCATACGAACATACCTGCAAAGTTGCCATCCCCAACTACCACGACTGGTAAAGCTTCTTCTCTGCAAACTCTTTCTATCGTTTCACCAGACAGTTGCAAG…	458	T	C
>7794_PstI_305E40_NODE_1_L445	TATGGACAATTGGACACATCAGGGAGCTCTTTATTTTACTGAAGATAATGGTGGGGAGCAAGATTGGGAGGTTAAGGAGTTTATTGCAGGTGGGGATGGGATGTGCAAAGATTGCAGGGATTGACTTCTGAGGAAATGACCACCCACATTACCCATTCTTTCAATCCCTTGGTGAGGGATGAGCTGACTGATGCTCCAATTTGGATGCCAAGTTATGATGGTAGATTCTCCACCAAGACAACATATGAATTATTGAGAAGGAAGAGGTAACAACCGGAGTGGATGGATTGCATCTGGGTGAAAGGATTG[A/C]TAGCCTTTTTCAATGGAGAGTTTGGAAGAGAAGGGTGCCTACAGATGATAACTTGCAAAGAATGCACATTAATATGATGTCAAGG…	310	A	C
>7794_PstI_305E40_NODE_1_L445	TATGGACAATTGGACACATCAGGGAGCTCTTTATTTTACTGAAGATAATGGTGGGGAGCAAGATTGGGAGGTTAAGGAGTTTATTGCAGGTGGGGATGGGATGTGCAAAGATTGCAGGGATTGACTTCTGAGGAAATGACCACCCACATTACCCATTCTTTCAATCCCTTGGTGAGGGATGAGCTGACTGATGCTCCAATTTGGATGCCAAGTTATGATGGTAGATTCTCCACCAAGACAACATATGAATTATTGAGAAGGAAGAGGTAACAACCGGAGTGGATGGATTGCATCTGGGTGAAAGGATTGACTTTCAAAATTAGC[C/T]GAGAGTTTGGAAGAGAAGGGTGCCTACAGATGATAACTTGCAAAGAATGCACATTAATATGATGTCAAGG…	325	C	T
>7794_PstI_305E40_NODE_1_L445	TATGGACAATTGGACACATCAGGGAGCTCTTTATTTTACTGAAGATAATGGTGGGGAGCAAGATTGGGAGGTTAAGGAGTTTATTGCAGGTGGGGATGGGATGTGCAAAGATTGCAGGGATTGACTTCTGAGGAAATGACCACCCACATTACCCATTCTTTCAATCCCTTGGTGAGGGATGAGCTGACTGATGCTCCAATTTGGATGCCAAGTTATGATGGTAGATTCTCCACCAAGACAACATATGAATTATTGAGAAGGAAGAGGTAACAACCGGAGTGGATGGATTGCATCTGGGTGAAAGGATTGACTTTCAAAATTAGCCTTTTTCAATGGAGAGTTTGGAAGAGAAGG[G/C]TGATAACTTGCAAAGAATGCACATTAATATGATGTCAAGG…	355	G	C
>7794_PstI_305E40_NODE_1_L445	TATGGACAATTGGACACATCAGGGAGCTCTTTATTTTACTGAAGATAATGGTGGGGAGCAAGATTGGGAGGTTAAGGAGTTTATTGCAGGTGGGGATGGGATGTGCAAAGATTGCAGGGATTGACTTCTGAGGAAATGACCACCCACATTACCCATTCTTTCAATCCCTTGGTGAGGGATGAGCTGACTGATGCTCCAATTTGGATGCCAAGTTATGATGGTAGATTCTCCACCAAGACAACATATGAATTATTGAGAAGGAAGAGGTAACAACCGGAGTGGATGGATTGCATCTGGGTGAAAGGATTGACTTTCAAAATTAGCCTTTTTCAATGGAGAGTTTGGAAGAGAAGGGTGCCTACAGATGATAACTTGCAAAGAATGCACATTAAT[A/G]G…	394	A	G
>881_PstI_305E40_NODE_1_L322	TATGCAACCAATAGAAAGAGTACTAAAATCTGCTGGTCCTGAGGAAGTCATATCTGTGTTGCAAGTTTTGGGAAATTTGGCGTTTGCATCAGAT[A/G]AAAGCTGCTGACGAAGGATGTATTGAGATCATTGAAACTTTTGTGTGCCCACAGAAATCCAGAGGCAAGCCTCTCTTTATTCTCTTTTGCGGAGTGCACAATTCAGTTAGTAAAATTGTTTTCCTGTTTCTGTTGAGTGGTCTTTGAAATGAATTATTTTGTCTCCTTAGGTGCAAAGACTAGCTTTATTTGCAGTTGGTAATTTGGCGTTTTGCTTGGAAAATCGTCGTATTTTAGTT	95	A	G
>2519_PstI_305E40_NODE_3_L203	TAATAACCAACTTCAGTAGCAGTCAATGTTTTTGCTTCTAAGATACGAGGCGTATTCCTTGCTTTCCAAGTACCAAATTCTTCTTCTTCCCATCATCAAGA[G/A]AACAGATGAGCCTTCAAAGACTTCTTCGACTGTCCCTCTATGCCTGAAAAAGAAAACAAATTGAAAGGCCAAACTAGCACACCTCAAGGGAAGTGTGGTATAGATTTATATGA	102	G	A
>2519_PstI_305E40_NODE_3_L203	TAATAACCAACTTCAGTAGCAGTCAATGTTTTTGCTTCTAAGATACGAGGCGTATTCCTTGCTTTCCAAGTACCAAATTCTTCTTCTTCCCATCATCAAGAGCAACACACACAA[C/T]TCAAAGACTTCTTCGACTGTCCCTCTATGCCTGAAAAAGAAAACAAATTGAAAGGCCAAACTAGCACACCTCAAGGGAAGTGTGGTATAGATTTATATGA	115	C	T
>2519_PstI_305E40_NODE_3_L203	TAATAACCAACTTCAGTAGCAGTCAATGTTTTTGCTTCTAAGATACGAGGCGTATTCCTTGCTTTCCAAGTACCAAATTCTTCTTCTTCCCATCATCAAGAGCAACACACACAACAGATGAGCCTTCAAAGACTTCTTCGACTGTCCCTCTATGCCTGAAAAAGAAAA[C/G]GCCAAACTAGCACACCTCAAGGGAAGTGTGGTATAGATTTATATGA	169	C	G
>2519_PstI_305E40_NODE_3_L203	TAATAACCAACTTCAGTAGCAGTCAATGTTTTTGCTTCTAAGATACGAGGCGTATTCCTTGCTTTCCAAGTACCAAATTCTTCTTCTTCCCATCATCAAGAGCAACACACACAACAGATGAGCCTTCAAAGACTTCTTCGACTGTCCCTCTATGCCTGAAAAAGAAAACAAATTGAAAGG[C/T]CACCTCAAGGGAAGTGTGGTATAGATTTATATGA	181	C	T
>4550_PstI_305E40_NODE_1_L294	AGAATCTCCCCTAAAAAGTTTCTTGTCTTAAGGTCTTGGCCAAGAGAACTTAAATTTCTGAGCCCCCACTAGAAGTAATAGGAGAGCTTGGAAAAGAAGTTCTTTTCTCTGCAACTCGAGACTGAAGAGCATCCAGAAATATCCCAAAATCAAAGTCATTCTCGTGTACATTTTTTGGTTTCAG[G/T]AAGAATTTAGAAACTGACCTGAGACAAACTTATTCGCTGTGCCTGTAGACCATACAAGAGTTCCATCCACATCTTTTGATGATTCATAAAGTGGACGCAGAATCTCAGGGGCACTCCAGGA	185	G	T
>4550_PstI_305E40_NODE_1_L294	AGAATCTCCCCTAAAAAGTTTCTTGTCTTAAGGTCTTGGCCAAGAGAACTTAAATTTCTGAGCCCCCACTAGAAGTAATAGGAGAGCTTGGAAAAGAAGTTCTTTTCTCTGCAACTCGAGACTGAAGAGCATCCAGAAATATCCCAAAATCAAAGTCATTCTCGTGTACATTTTTTGGTTTCAGGAGAGGACAAGAAGAATTTAGAAACTGACC[T/C]TATTCGCTGTGCCTGTAGACCATACAAGAGTTCCATCCACATCTTTTGATGATTCATAAAGTGGACGCAGAATCTCAGGGGCACTCCAGGA	215	T	C
>4550_PstI_305E40_NODE_1_L294	AGAATCTCCCCTAAAAAGTTTCTTGTCTTAAGGTCTTGGCCAAGAGAACTTAAATTTCTGAGCCCCCACTAGAAGTAATAGGAGAGCTTGGAAAAGAAGTTCTTTTCTCTGCAACTCGAGACTGAAGAGCATCCAGAAATATCCCAAAATCAAAGTCATTCTCGTGTACATTTTTTGGTTTCAGGAGAGGACAAGAAGAATTTAGAAACTGACCTGAGACAAACTTATTCGCTGTGCCTGTAGACCA[T/C]CATCCACATCTTTTGATGATTCATAAAGTGGACGCAGAATCTCAGGGGCACTCCAGGA	248	T	C
>4550_PstI_305E40_NODE_1_L294	AGAATCTCCCCTAAAAAGTTTCTTGTCTTAAGGTCTTGGCCAAGAGAACTTAAATTTCTGAGCCCCCACTAGAAGTAATAGGAGAGCTTGGAAAAGAAGTTCTTTTCTCTGCAACTCGAGACTGAAGAGCATCCAGAAATATCCCAAAATCAAAGTCATTCTCGTGTACATTTTTTGGTTTCAGGAGAGGACAAGAAGAATTTAGAAACTGACCTGAGACAAACTTATTCGCTGTGCCTGTAGACCATACAAGAGTTCCATCCA[C/A]GATTCATAAAGTGGACGCAGAATCTCAGGGGCACTCCAGGA	265	C	A
>4550_PstI_305E40_NODE_1_L294	AGAATCTCCCCTAAAAAGTTTCTTGTCTTAAGGTCTTGGCCAAGAGAACTTAAATTTCTGAGCCCCCACTAGAAGTAATAGGAGAGCTTGGAAAAGAAGTTCTTTTCTCTGCAACTCGAGACTGAAGAGCATCCAGAAATATCCCAAAATCAAAGTCATTCTCGTGTACATTTTTTGGTTTCAGGAGAGGACAAGAAGAATTTAGAAACTGACCTGAGACAAACTTATTCGCTGTGCCTGTAGACCATACAAGAGTTCCATCCACATCTTTTGATGATTCATAAAGTGGA[C/A]AGGGGCACTCCAGGA	291	C	A
>1940_PstI_305E40_NODE_1_L214	AGATTCAAGAGATGCTATCTTCTTTTGTTGCTTTAAATCTTTATAAAACTTCTTAATAAACTCTTCTGCTTCTTT[A/G]AATTATAATTTTCCTCTGAATCTTTAATTGGAAATGGTGAATCAGTAACTCTTAATTTTCTCACATTATTTGGACTTTTTCCAAATCCAAGTAATCCCAAAGGTGAACCAGTAGTACCACCAGCTTCATAACTTGTACTTGTAGTATTCA	76	A	G
>5402_PstI_305E40_NODE_1_L359	TTAGATTTTAGAGAATGATATGCAGTCATAAATTGATCGTTTTGGTGTCTACACAATATCGAGTATGTTATTGTTATTTACGCGATATAGAATAAAGTTTTTCCTTGGGCCGAGCAACATTAAAGTGGGAGAATATATAGTCCAAATGGCCATCATTTGCTTTCATAATAGACCACAACCCAATTGTTAAAAGAGATGTTGCAAGTTGTAACAATAACCAC[C/T]AGGGTACAGGGGAATTCCTGCTTTATAATCAGAAATACATCCAAAATTACACCAAATTAATTATGTGTTTGCTAAGCAATTATACTACAGTGTGTCATTTCACAAGTTAATGGGGTAAAAACCTCGTATAACAGAATAAAATACAACTG	222	C	T
>374_PstI_305E40_NODE_1_L313	CAGACCCCACTTGTGGGATT[T/C]GTTGTTGTTGTTGTTGTTGTTGTTAAGGAGGTGTTTGGATAGGCTTTTTTTTAAAGTTACTTAAAAGGCAAGTAAGTACCTACCTACTTTTTGGCTTTTAACTTTTTCTTTTTTGTACTTTTTAAGGCTAAACTAAGGTGCTTAAAAGAACTTTATGTCTTTGTGAAACACCTCTAAATTTTAAAAAGTGCTTAAAAGTCAAAAGCACCTAAGAATAAGCCAATCCAAATACCCACTTAGTATGGACTTTCAAGCTGGAACATAAAATGAGTTAACATATATCAGCACTCGAACACTAAATACA	21	T	C
>374_PstI_305E40_NODE_1_L313	CAGACCCCACTTGTGGGATTTCA[C/T]GTTGTTGTTGTTGTTGTTGTTAAGGAGGTGTTTGGATAGGCTTTTTTTTAAAGTTACTTAAAAGGCAAGTAAGTACCTACCTACTTTTTGGCTTTTAACTTTTTCTTTTTTGTACTTTTTAAGGCTAAACTAAGGTGCTTAAAAGAACTTTATGTCTTTGTGAAACACCTCTAAATTTTAAAAAGTGCTTAAAAGTCAAAAGCACCTAAGAATAAGCCAATCCAAATACCCACTTAGTATGGACTTTCAAGCTGGAACATAAAATGAGTTAACATATATCAGCACTCGAACACTAAATACA	24	C	T
>7572_PstI_305E40_NODE_1_L229	ACCACTTTGGGACAGCCCACTCTGGCTATCTTTTAAGTGACTGAAGGAGTGTTGATTTTGGTGATGGGTAAATGAAGTCTTATCTGGAAGCCCTCCAAAGTAGATGCAACCCATGCAGTTCTTGACTCTTCCACTAATCATCAGTCTTT[C/A]TGCATCTATTCATTTGGCATTCCTTGAAATGTGTCCTTTTCTTTTTTCTTATCGTTTTTATTTGTACAGTCATTACTATATTATTTGCTGT	150	C	A
>7572_PstI_305E40_NODE_1_L229	ACCACTTTGGGACAGCCCACTCTGGCTATCTTTTAAGTGACTGAAGGAGTGTTGATTTTGGTGATGGGTAAATGAAGTCTTATCTGGAAGCCCTCCAAAGTAGATGCAACCCATGCAGTTCTTGACTCTTCCACTAATCATCAGTCTTTC[C/A]GCATCTATTCATTTGGCATTCCTTGAAATGTGTCCTTTTCTTTTTTCTTATCGTTTTTATTTGTACAGTCATTACTATATTATTTGCTGT	151	C	A
>7572_PstI_305E40_NODE_1_L229	ACCACTTTGGGACAGCCCACTCTGGCTATCTTTTAAGTGACTGAAGGAGTGTTGATTTTGGTGATGGGTAAATGAAGTCTTATCTGGAAGCCCTCCAAAGTAGATGCAACCCATGCAGTTCTTGACTCTTCCACTAATCATCAGTCTTTCCATTA[C/T]TATTCATTTGGCATTCCTTGAAATGTGTCCTTTTCTTTTTTCTTATCGTTTTTATTTGTACAGTCATTACTATATTATTTGCTGT	156	C	T
>2452_PstI_305E40_NODE_1_L402	TGGCTAATTTACTCTTTCCTGTTATTCAGATTCTTGAAGC[G/A]AAGAAGTCTCTCTCCTTCTTGAATTGTTTGGGTGAGTTTAGTCAGTATCACAGACCATGAGTTTGTGCTTTACTAAATTTTGTCTTCAGTAAGTCCTGGCTTATGTTGCATCTGTTGAGTAGGCATTGTGTGTCAAGATATTAACTGTATTTAGGTACTTGCAGACTTTGTCTCACGGGAGGAAAAGAGGTGCACTATGCAATAGTCAGCAGTATCCAGGATCTGGCAAAAGCTTTCTCAAGCTACAAAGATGAAGTCTTGGTAAAGTGTAACAGTTCTATCATATTAGCAATAGACAAACTGTTGATTTTAAATATGATTAACAGACAACTGTAATTGAAACTCTGTACTTTT…	41	G	A
>775_PstI_305E40_NODE_1_L241	TGGCTAGTTTTGGAAACAACTAGACATGGTCCTCAAACATCGGAATGAACTAATTCAAAAGCTGACTCAACCCGCTTATTAACCCTTCGACCTACCGAGATACGATGATGTTTTGCAA[C/A]TCACAATGTAAGGAAGAAACATTCGGAAATTGGGGATAGAGCTTCTTTAACATAGGTAAAGAAGAATATCCCAGCCGACAATGTGCTTCGAATGGAGACACGGCATAGGAGTAGGCACTAAATCGAGGTTCCCA	119	C	A
>1351_PstI_305E40_NODE_1_L247	TCCGTTTCGTTTTATCATATCTATGAGTTTTTGAGATGAGGATTCCTAAGAAACAGGCTCTCTACCTCTATGAGGTAGTGGTAAGGTTTGCGTACATT[C/T]AGACCCCACTTATGAAATTCCACTGGGTATGTTGTTATTGTTAGTGTCAGAGTATTGCCATTATTCATTTTATAACTGCCTCTGGATCTGAGCTAGTTGCTTGATGCCTTGTTGCATAAAAGAAATTTTGAAAGAGCACAAGAGCTTCTATTGCAATCAA	99	C	T
>7936_PstI_305E40_NODE_1_L252	CGACCCCAGCAGAAAAATAAAAGTTGGAAAAAAAAGTCACCGGCGAACTCTCACGGGCCGGAAGAGTGAACAGTGCCACTGGAATTTT[G/T]CAATGCTCTGATACCATGTGAGAAATATGGGGAAAAAATATTATTGAATTGTTTATTTACATGTGTATTATCATTGCTACATAAAGACCCTATTTATAGACACTACAACCTATTCCAAATCTAACTAGGAAACAATCCTATTCCTATTTCAACTCTAAATAGGACTATGTAGTCC	89	G	T
>7936_PstI_305E40_NODE_1_L252	CGACCCCAGCAGAAAAATAAAAGTTGGAAAAAAAAGTCACCGGCGAACTCTCACGGGCCGGAAGAGTGAACAGTGCCACTGGAATTTTGTTTTCCTCACCAATGCTCTGATACCATGTGAGAAATATGGGGAAAAAATATTATTGAATTGT[T/A]TGTATTATCATTGCTACATAAAGACCCTATTTATAGACACTACAACCTATTCCAAATCTAACTAGGAAACAATCCTATTCCTATTTCAACTCTAAATAGGACTATGTAGTCC	152	T	A
>7936_PstI_305E40_NODE_1_L252	CGACCCCAGCAGAAAAATAAAAGTTGGAAAAAAAAGTCACCGGCGAACTCTCACGGGCCGGAAGAGTGAACAGTGCCACTGGAATTTTGTTTTCCTCACCAATGCTCTGATACCATGTGAGAAATATGGGGAAAAAATATTATTGAATTGTTTATTTACATGTGTATTATCATTGCTACATAAAGACCCTATTTATAGACAC[T/A]CCAAATCTAACTAGGAAACAATCCTATTCCTATTTCAACTCTAAATAGGACTATGTAGTCC	203	T	A
>4622_PstI_305E40_NODE_1_L366	TAGGCGTTGACACCAACATACAATTTTGATGGGGTTCAAGTGTTCAAAAGGACTAACTTTAGTAAATGTGTTAAGTAATTACCGGTTTACCAGTAGTAACAGACTCGTTATTGAACTTACTCAGTTCATCATTAATGAACTGTTTGAAGATAAGGCTGAAGAAGGAGAAGAGAAAGAAATACAGAGAAAATCAGAAAAGTGAGA[A/T]ATATTGTATCAAAACTTCTTGATCTAATGTACAGTTAGGAAGATATATATATAAAATCTTAAGTTAGTTAGGATAGTAACTAACTTCTTACAAAATTAATTAGTTGATTAAAAACCTTCTTGCAGACGTAACCACTTTGCATAGATAACCATTTAGTCACATGACTTTTCTTC	205	A	T
>4622_PstI_305E40_NODE_1_L366	TAGGCGTTGACACCAACATACAATTTTGATGGGGTTCAAGTGTTCAAAAGGACTAACTTTAGTAAATGTGTTAAGTAATTACCGGTTTACCAGTAGTAACAGACTCGTTATTGAACTTACTCAGTTCATCATTAATGAACTGTTTGAAGATAAGGCTGAAGAAGGAGAAGAGAAAGAAATACAGAGAAAATCAGAAAAGTGAGAAGTATCCTCATATATTGTATCAAAACTTCTTGATCTAATGTACAGTTAGGAAGATATATATATAAAATCTTAAGTTAGTTAGGATAGTAACTAACTTCTTACAAA[A/C]GATTAAAAACCTTCTTGCAGACGTAACCACTTTGCATAGATAACCATTTAGTCACATGACTTTTCTTC	310	A	C
>4622_PstI_305E40_NODE_1_L366	TAGGCGTTGACACCAACATACAATTTTGATGGGGTTCAAGTGTTCAAAAGGACTAACTTTAGTAAATGTGTTAAGTAATTACCGGTTTACCAGTAGTAACAGACTCGTTATTGAACTTACTCAGTTCATCATTAATGAACTGTTTGAAGATAAGGCTGAAGAAGGAGAAGAGAAAGAAATACAGAGAAAATCAGAAAAGTGAGAAGTATCCTCATATATTGTATCAAAACTTCTTGATCTAATGTACAGTTAGGAAGATATATATATAAAATCTTAAGTTAGTTAGGATAGTAACTAACTTCTTACAAAATTAATTAG[T/C]CCTTCTTGCAGACGTAACCACTTTGCATAGATAACCATTTAGTCACATGACTTTTCTTC	319	T	C
>7253_PstI_305E40_NODE_1_L361	CAGATTTTGTGCTGAGGATATGTTATACTATTACCTAAAAAATACAAAAAAAGAGTTGCTATGAAAGTAGTTCTTTTTAAACCTCTTGCTGATCACAGTTTCATAAATAGAACTCTTGCTGATGTTGTGTAAATCTTGTCCCAGTTTATGGATGCTCCTACACGCACCTGTT[G/T]ACAGGGGCTATTCGCTCGACAACATTCTTGTCTGCTTTTGTTGGAATCTTTCAGGTAGTATATGTTCTTGATGCCTCATACATCTGGGAACCTTTAGGTTCCTTTTCTGATGCTACTGGTTGGCTTGCTTAGCTTTACTGATTAACTTCTCTATCTCAATAAAAGGCTGTCATATGTGTCCACCGGAAGGTAGCATCAAA	173	G	T
>3048_PstI_305E40_NODE_1_L307	AAGGTACTACACTTAGGATTTCTCAGCTTCACAGAAGATTAGTGTGCC[G/A]AGAGATGTTATATAGAGAATATTAGACCAGAACCATTGTCCACTATAAATCCATCTAGCCAATGTAATTGATTGGCCTTCTCTGACATCCTATTTTACCCCTCCATAGCCAAAATAAATAAGAAGGGTGATAGGGGATCACCTTGTCTAATGCCTCTCATGGGAGAGAAAAAGCCCATAGGATTTCTATTTACCTGTACAGAATACTTTACTGTGGAGAAGTTGTATTTGGTCCATATTATCCACCTTTCACCAAACTCCATCTGCCTTA	49	G	A
>3048_PstI_305E40_NODE_1_L307	AAGGTACTACACTTAGGATTTCTCAGCTTCACAGAAGATTAGTGTGCCGTCAGCAAACAAGAGATGTTATATAGAGAATATTAGACCAGAACCATTGTCCACTATAAATCCATCTAGCCAATGTAATTGATTGGCCTTCTCTGACATCCTATTTTACCCCTCCATAG[C/A]AAGAAGGGTGATAGGGGATCACCTTGTCTAATGCCTCTCATGGGAGAGAAAAAGCCCATAGGATTTCTATTTACCTGTACAGAATACTTTACTGTGGAGAAGTTGTATTTGGTCCATATTATCCACCTTTCACCAAACTCCATCTGCCTTA	168	C	A
>3048_PstI_305E40_NODE_1_L307	AAGGTACTACACTTAGGATTTCTCAGCTTCACAGAAGATTAGTGTGCCGTCAGCAAACAAGAGATGTTATATAGAGAATATTAGACCAGAACCATTGTCCACTATAAATCCATCTAGCCAATGTAATTGATTGGCCTTCTCTGACATCCTATTTTACCCCTCCATAGCCAAAATAAATAAGAAGGGTGATAGGGGATCACCTTGTCTAATGCCTCTCATGGGAGAGAAAAAGCCCATAGGATTTCTATTTACCTGTACAGAATACTTTACTGTGGAGAAG[T/C]CCATATTATCCACCTTTCACCAAACTCCATCTGCCTTA	281	T	C
>6523_PstI_305E40_NODE_1_L321	TTGATGGTACATTCGTGAATAGAGAGCTGAAACTTCAACTGCTGAAACATCACTTAGCAAGGGCTCGGCTCAGAATGAAACAACAAGCCGACTCTCATAGGACTGATAGACATTTTGATGTAGGGGATT[G/T]AAAGTTCAACCTTACAAGCAAGCCACAATTTCTAACCATTCTTTCCACAAGTTAGCTGCCAAGTATTATGGCCCTTTCCAGATTATTAAGAGAGTTGGTCCGGTAGCTTACACTCTTTTATTGCCTGCTTCTGTCAAAATACATCATACTGTTCATGTGTCTTTGTTAAAGAAATGCTATGAAGTGCCTTCTCAGATATCTCA	130	G	T
>3465_PstI_305E40_NODE_1_L282	TAGAAAATATAACATCATAAAATGAAGGCCCAACAGTAGATAAATCAAGAATTTGGATGACTCTGACTTGGGTACCTT[C/G]AAATTTGGACATAACTCAACCTTAAAAACTAGATCATGAACGAAGGAATAAAGATTGCACAAGATGATATAAAGCCTGAATATGATTAAAAAGTTATCGTCTCTTCCCAAATTCCAACTCATGGTGAACTTGAAACTATAAAACATAAAAGTTCATCCCAATTTATTTGACACCCTTTACTTTTTAGTCAATCCCAAAAGAATGGCATATTTTTA	79	C	G
>3465_PstI_305E40_NODE_1_L282	TAGAAAATATAACATCATAAAATGAAGGCCCAACAGTAGATAAATCAAGAATTTGGATGACTCTGACTTGGGTACCTTCTTAAGAAATCAAATTTGGACATAACTCAACCTTAAAAACTAGATCATGAACGAAGGAATAAAGATTGCACAAGATGATATAAAGCCTGAATATGATTAAAAAGTTATC[G/A]AATTCCAACTCATGGTGAACTTGAAACTATAAAACATAAAAGTTCATCCCAATTTATTTGACACCCTTTACTTTTTAGTCAATCCCAAAAGAATGGCATATTTTTA	188	G	A
>3465_PstI_305E40_NODE_1_L282	TAGAAAATATAACATCATAAAATGAAGGCCCAACAGTAGATAAATCAAGAATTTGGATGACTCTGACTTGGGTACCTTCTTAAGAAATCAAATTTGGACATAACTCAACCTTAAAAACTAGATCATGAACGAAGGAATAAAGATTGCACAAGATGATATAAAGCCTGAATATGATTAAAAAGTTATCGTCTCTTCCCA[A/G]ATGGTGAACTTGAAACTATAAAACATAAAAGTTCATCCCAATTTATTTGACACCCTTTACTTTTTAGTCAATCCCAAAAGAATGGCATATTTTTA	199	A	G
>3465_PstI_305E40_NODE_1_L282	TAGAAAATATAACATCATAAAATGAAGGCCCAACAGTAGATAAATCAAGAATTTGGATGACTCTGACTTGGGTACCTTCTTAAGAAATCAAATTTGGACATAACTCAACCTTAAAAACTAGATCATGAACGAAGGAATAAAGATTGCACAAGATGATATAAAGCCTGAATATGATTAAAAAGTTATCGTCTCTTCCCAAATTCCAACTCATGGTGAACTTGAAACTATAAAACATAAAAGTTCATCCCAATTTATTT[G/A]CTTTTTAGTCAATCCCAAAAGAATGGCATATTTTTA	258	G	A
>6512_PstI_305E40_NODE_1_L224	GAACAAAAAACTACTATACTACGTT[A/G]AGGATAAGTGACACAATGTTCAACTACCCATTAATCTCTACCCTAATTCATATCCTTCGTAATCTGTCTAAGGTCATGTCCTTAAGTTCAGTCATATCCTGTCTAATGATAAATCTAGAAGAGAACTAAACAAATTTGACATGAATTTGAAAATGATGTATTTTTTGAGATCTGATTTATTACTCTTCTAGGATTTTTGAAATTTTCCTG	26	A	G
>7610_PstI_305E40_NODE_1_L401	TCCTTTTCTTTTCCTTTCCTTTTCCCACATCTAGTTTATTTTGCTTATGGGCTTTTGAGACAAGGGTTACCAGAAAACAGTCTTTCTACCTTTATAAGGTAGTGGTAAGGTTTGCGTATATTCTAC[T/C]CCCACTTGTGGGATTCCACTGGGTATGTTGTTGTTATCTAGTATTTATAGCATAATAATAGGTAGAGATATTTAGGGATCTTAGAGATTTTTAAGGATCTTTTCTAATTTAATTTCCTTAGATAGATTTACGTGTATACCTATAAATAGCTCTTAGTCTTGGAATAACACAACAAGAAAACAGTTCCATTGGCTCTATATTTTACATGGTCAGAGCCTAGCCTTCTGACTTTCAGTATTGGATCAGCAACTCCACCGGAAAATTGATA…	127	T	C
>3821_PstI_305E40_NODE_1_L265	TTAAAATTAAAAAAATTCAATATTCAAAAAGTATATAAAAAGCACTGCAAGTTATAGTAATTTTAAACATATATAATTCATAAACTTAAAATTCTAATTTTGTCACCGACAACTTACTTCATCACTAGTCTATCAATCTCT[T/A]ACACGATAAAATCTCTTTACTAATCGATCCCTAAATAGAATTAACAATAATTTTTCATTTAGCTACAAAATTCGTCCATCGCAAAATATTATGGACTATGAGAAGGTGAAAATAGCTTGCTTCTTCGTACACCGG	142	T	A
>4593_PstI_305E40_NODE_1_L333	TATATACTACTGTTTATCATAAAAAAGAAAGAAAGAAGAAGGAAGATTGCAACAATGCGTAGATTAGTAAGGCATTTTAAAGTGTAACCAGTGAAGTGAAGTTTCGGACCTGAAAATGCGTAGATTAGATAATTGATTAGTTGTTGTATTATTTATTGTTTACAACTTGAAAATGCTTATAGTGTTTGATCATTTAATTACTATTTTACCTCT[G/A]AAATATTATTAAACATCTAATTTATTTAAACATTTAAAAGGAGTAATACTTTTATTTAAGAAAATGAATATATTATTTGAATTGTTTATGTAGGTTGCATGAAAATTGAAACTTCCACTACTAATTATCAT	214	G	A
>5137_PstI_305E40_NODE_1_L300	CGATACTGTCAGTATTAATTACTTGCTTCTTTGTTTAAATTGTGTTCCTCTTTTAACCCTACATTTTTGAGCCTTCTTAAATTTTTGCGTATCCTTTACTTTTTGAATATTTACTTTTTGATCATATCTAGGCCGTTCTGCGGATGGGTTTTGAGATGAGGGTTCCCAGGAAACA[T/A]TAGGTAGTGGTAAGGTCTGCGTACATCCTACCCTCCCCAGACCTCACGTGTGGGATTTTACTGGGTATGTTGTTGTTGTTGTTGTTGTTTGTTGTTGTTGGTTTGGAGAAACTCCCGCGTTAAAAGGAACTCACGA	176	T	A
>3877_PstI_305E40_NODE_1_L294	AGTTTTAACTAATGTATTCGTTTTATAAGATAAAAATTTATTTGAGTGAACGATTCCAGACTTACCTATTAATCTAATGAATAGAACACCAATCATGCATAACCCTTGTAGGCCATGAAAATCTGATCACTTAAAATAAACAGAAAAGAAACTGGCCCCTCAATTAAGTTTCACAGTCACATGTATTTATACAA[/+A]CAAAATGTAACTTTTTTATGTTGTTGACATAAGAAAAGGTGCTAAGCAACAATAAATTGAAGAGTGCAACTCACAGAGTGGTGAGACCAAGTGAAATAAACCGTTACTCGT	195		+A
>5967_PstI_305E40_NODE_1_L291	CCGTGGCCCAAGGAAATGCAAGATGGGGTTCAAAAGAACCCCCAAAATCATAGGTCATGCAAAGGTAAAGAAAGA[T/C]ATGCAATATAGCTAATCCGAATATATATTAAGAATCATTGCAATATGCATACAACCAAACACATTCATATTCTGAGAAATAAGCAAAAACGTGACTAAACGAACTTGATAGAATAGTGCACAGATTATAAAGTAGGCAGCCGACATCAAACATACCAAAACTTTGAGCATTACAGCATGTCTTCAAAAATAATGTTATGTCCACACCAATTTGACTTTGAAAACTAA	76	T	C
>2955_PstI_305E40_NODE_1_L251	ATAGGTGGTAAGTTTTGCCTACTTTTTATCCTCTCCAAACCCCTTAAAACTCCAATTATGAAATTTCACCCTTTCTTATTTAACTCGTGAAATCTCAACTATTTTAGTACTTTGTTCTATATTCACAAATTTCAAAAGTCTTTCTTGTCGTTCAGGCACA[G/A]CATGCCAGCAGTTCATTCGAGAGAAGGCCCAATCTGACCAACAAATCCCGCCGGAGGCTCAACAATGCTGCAATCAGCTGGAACAGATACAAGACCCGCAGT	161	G	A
>229_PstI_305E40_NODE_1_L305	CCCCATGGCTTTTGCATGTTGCTTAGTTTTACTTCGAAAAGATTTTCTTGGAGGAAAAGTTTTAGACCTTTATTGAATA[T/C]GTTTATCGATTATATATTAGTTTTGAATATATAGGACATATATTTCTTTTAGCATAGATTGGTAATTATTAGCTTACGCATGACACGTTGTTGTTTCAATCATACTAGGTGGGAGACGGATGTAGTGCTTCCTACTTCTTCAAGGATTGGACTAGGTTAACTCGAGATCCAAAATTAACATTATCTCCTCCTTATTTCGCTAAGGATTCACTAATGCCATCACCAATTGATGGTCCT	80	T	C
>229_PstI_305E40_NODE_1_L305	CCCCATGGCTTTTGCATGTTGCTTAGTTTTACTTCGAAAAGATTTTCTTGGAGGAAAAGTTTTAGACCTTTATTGAATATTTCCTCATAGGTTTATCGATTATATATTAGTTTTGAATATA[/-T]TTTCTTTTAGCATAGATTGGTAATTATTAGCTTACGCATGACACGTTGTTGTTTCAATCATACTAGGTGGGAGACGGATGTAGTGCTTCCTACTTCTTCAAGGATTGGACTAGGTTAACTCGAGATCCAAAATTAACATTATCTCCTCCTTATTTCGCTAAGGATTCACTAATGCCATCACCAATTGATGGTCCT	122		-T
>229_PstI_305E40_NODE_1_L305	CCCCATGGCTTTTGCATGTTGCTTAGTTTTACTTCGAAAAGATTTTCTTGGAGGAAAAGTTTTAGACCTTTATTGAATATTTCCTCATAGGTTTATCGATTATATATTAGTTTTGAATATAT[/-A]TTCTTTTAGCATAGATTGGTAATTATTAGCTTACGCATGACACGTTGTTGTTTCAATCATACTAGGTGGGAGACGGATGTAGTGCTTCCTACTTCTTCAAGGATTGGACTAGGTTAACTCGAGATCCAAAATTAACATTATCTCCTCCTTATTTCGCTAAGGATTCACTAATGCCATCACCAATTGATGGTCCT	123		-A
>229_PstI_305E40_NODE_1_L305	CCCCATGGCTTTTGCATGTTGCTTAGTTTTACTTCGAAAAGATTTTCTTGGAGGAAAAGTTTTAGACCTTTATTGAATATTTCCTCATAGGTTTATCGATTATATATTAGTTTTGAATATATAGGACATATATTTCTTTTAGCATAGATTGGTAATTATTA[G/A]ACACGTTGTTGTTTCAATCATACTAGGTGGGAGACGGATGTAGTGCTTCCTACTTCTTCAAGGATTGGACTAGGTTAACTCGAGATCCAAAATTAACATTATCTCCTCCTTATTTCGCTAAGGATTCACTAATGCCATCACCAATTGATGGTCCT	162	G	A
>229_PstI_305E40_NODE_1_L305	CCCCATGGCTTTTGCATGTTGCTTAGTTTTACTTCGAAAAGATTTTCTTGGAGGAAAAGTTTTAGACCTTTATTGAATATTTCCTCATAGGTTTATCGATTATATATTAGTTTTGAATATATAGGACATATATTTCTTTTAGCATAGATTGGTAATTATTAGCTTACGCATGACACGTTGTTGTTTCAATCATACTAGGTGGGAGACGGAT[G/A]TACTTCTTCAAGGATTGGACTAGGTTAACTCGAGATCCAAAATTAACATTATCTCCTCCTTATTTCGCTAAGGATTCACTAATGCCATCACCAATTGATGGTCCT	212	G	A
>7191_PstI_305E40_NODE_2_L362	AGATAGTATAAGGATTTGATAGATAATATAG[T/C]GGATTTGAATATTTAGTTACCATAGTTAGCTTATTTAGTTACCTTAGTTAGCTTATCCCTCCATGTATTTATATAATTATTCTCTTTGAATAATAGACAAGTTATTCTCTCCATGTCTTATCAATAACACATTAAAATGATGGACCATATCCACTAAAAGATGTGTTTCAAACTTCACACATAAGCATCCTCCACCAAAGAAAAGAATATTAATTGTCTCATGAGACCATCATTCTTGATCCAAAAACACATGCTTGTAGTCTGTCTGCCAGATCCATGGAAGCACTTTAATCCTTGAAGGGAATTATACTTCCATCATACGTGTTATCACACACTATTCTT	32	T	C
>7191_PstI_305E40_NODE_2_L362	AGATAGTATAAGGATTTGATAGATAATATAGTTGATTGTTAGGGATTTGAATATTTAGTTACCATAGTTAGCTT[A/G]TTAGTTAGCTTATCCCTCCATGTATTTATATAATTATTCTCTTTGAATAATAGACAAGTTATTCTCTCCATGTCTTATCAATAACACATTAAAATGATGGACCATATCCACTAAAAGATGTGTTTCAAACTTCACACATAAGCATCCTCCACCAAAGAAAAGAATATTAATTGTCTCATGAGACCATCATTCTTGATCCAAAAACACATGCTTGTAGTCTGTCTGCCAGATCCATGGAAGCACTTTAATCCTTGAAGGGAATTATACTTCCATCATACGTGTTATCACACACTATTCTT	75	A	G
>7191_PstI_305E40_NODE_2_L362	AGATAGTATAAGGATTTGATAGATAATATAGTTGATTGTTAGGGATTTGAATATTTAGTTACCATAGTTAGCTTATTTAGTTACCTTAGTTAGCTT[A/G]TATTTATATAATTATTCTCTTTGAATAATAGACAAGTTATTCTCTCCATGTCTTATCAATAACACATTAAAATGATGGACCATATCCACTAAAAGATGTGTTTCAAACTTCACACATAAGCATCCTCCACCAAAGAAAAGAATATTAATTGTCTCATGAGACCATCATTCTTGATCCAAAAACACATGCTTGTAGTCTGTCTGCCAGATCCATGGAAGCACTTTAATCCTTGAAGGGAATTATACTTCCATCATACGTGTTATCACACACTATTCTT	97	A	G
>7191_PstI_305E40_NODE_2_L362	AGATAGTATAAGGATTTGATAGATAATATAGTTGATTGTTAGGGATTTGAATATTTAGTTACCATAGTTAGCTTATTTAGTTACCTTAGTTAGCTTATCCCTCCATGTATTTATAT[A/C]TTGAATAATAGACAAGTTATTCTCTCCATGTCTTATCAATAACACATTAAAATGATGGACCATATCCACTAAAAGATGTGTTTCAAACTTCACACATAAGCATCCTCCACCAAAGAAAAGAATATTAATTGTCTCATGAGACCATCATTCTTGATCCAAAAACACATGCTTGTAGTCTGTCTGCCAGATCCATGGAAGCACTTTAATCCTTGAAGGGAATTATACTTCCATCATACGTGTTATCACACACTATTCTT	117	A	C
>7191_PstI_305E40_NODE_2_L362	AGATAGTATAAGGATTTGATAGATAATATAGTTGATTGTTAGGGATTTGAATATTTAGTTACCATAGTTAGCTTATTTAGTTACCTTAGTTAGCTTATCCCTCCATGTATTTATATAATT[A/G]ATAATAGACAAGTTATTCTCTCCATGTCTTATCAATAACACATTAAAATGATGGACCATATCCACTAAAAGATGTGTTTCAAACTTCACACATAAGCATCCTCCACCAAAGAAAAGAATATTAATTGTCTCATGAGACCATCATTCTTGATCCAAAAACACATGCTTGTAGTCTGTCTGCCAGATCCATGGAAGCACTTTAATCCTTGAAGGGAATTATACTTCCATCATACGTGTTATCACACACTATTCTT	121	A	G
>1875_PstI_305E40_NODE_1_L305	TTGTATTCCAGGGGAAAGCATTCTCTGAATATACATTAGATCATAGCATTTGGTGCCAGTCTGTGAAACAGTGATTTTGGAGTTGGCGTCTACTCTATATGTGGC[G/C]TTGTCTAAATAGATCTCAGAAACAAATGTAATGGAGGTCTTGGATATAGGGACTCTGCTGGCATCTGTTGGCACCATTAGTAGACTAAGTTTCTGTTTCTATGCATCCAAAGTAGTGTTCCGATGGCTTCTTGTTGTTGCTTTACCGGAATCCATGCTGTACCAGAATGCTTAGTGTGCAAAAGGTAAGAACAAAGTTCAGGAAATACCAA	106	G	C
>1875_PstI_305E40_NODE_1_L305	TTGTATTCCAGGGGAAAGCATTCTCTGAATATACATTAGATCATAGCATTTGGTGCCAGTCTGTGAAACAGTGATTTTGGAGTTGGCGTCTACTCTATATGTGGCGTAGATGCTTTTTGTCTAAATAGATCTCAGAAACAAATGTAATGGAGGTCTTGGATATAGGGACTCTGCTGGCATCTGTTGGCAC[C/T]TAAGTTTCTGTTTCTATGCATCCAAAGTAGTGTTCCGATGGCTTCTTGTTGTTGCTTTACCGGAATCCATGCTGTACCAGAATGCTTAGTGTGCAAAAGGTAAGAACAAAGTTCAGGAAATACCAA	191	C	T
>1875_PstI_305E40_NODE_1_L305	TTGTATTCCAGGGGAAAGCATTCTCTGAATATACATTAGATCATAGCATTTGGTGCCAGTCTGTGAAACAGTGATTTTGGAGTTGGCGTCTACTCTATATGTGGCGTAGATGCTTTTTGTCTAAATAGATCTCAGAAACAAATGTAATGGAGGTCTTGGATATAGGGACTCTGCTGGCATCTGTTGGCACCATTAGTAGACTAAGTTTCTGTTTCTATGCA[T/C]GTTCCGATGGCTTCTTGTTGTTGCTTTACCGGAATCCATGCTGTACCAGAATGCTTAGTGTGCAAAAGGTAAGAACAAAGTTCAGGAAATACCAA	222	T	C
>1875_PstI_305E40_NODE_1_L305	TTGTATTCCAGGGGAAAGCATTCTCTGAATATACATTAGATCATAGCATTTGGTGCCAGTCTGTGAAACAGTGATTTTGGAGTTGGCGTCTACTCTATATGTGGCGTAGATGCTTTTTGTCTAAATAGATCTCAGAAACAAATGTAATGGAGGTCTTGGATATAGGGACTCTGCTGGCATCTGTTGGCACCATTAGTAGACTAAGTTTCTGTTTCTATGCATCCAAAGTAGTGTTCCGATGGCTTCTTGTTGTTGCTTTACC[G/C]TGTACCAGAATGCTTAGTGTGCAAAAGGTAAGAACAAAGTTCAGGAAATACCAA	263	G	C
>1875_PstI_305E40_NODE_1_L305	TTGTATTCCAGGGGAAAGCATTCTCTGAATATACATTAGATCATAGCATTTGGTGCCAGTCTGTGAAACAGTGATTTTGGAGTTGGCGTCTACTCTATATGTGGCGTAGATGCTTTTTGTCTAAATAGATCTCAGAAACAAATGTAATGGAGGTCTTGGATATAGGGACTCTGCTGGCATCTGTTGGCACCATTAGTAGACTAAGTTTCTGTTTCTATGCATCCAAAGTAGTGTTCCGATGGCTTCTTGTTGTTGCTTTACCGGAATCCATGCTGT[A/T]TAGTGTGCAAAAGGTAAGAACAAAGTTCAGGAAATACCAA	277	A	T
>2040_PstI_305E40_NODE_1_L411	TCTCGAGGGGAGGATTACCCAAAATAATCAATTCCCAAAACCAAACTCACTCTAACACCCCCTTCACATCTAGGCCAAGCTAGAGTGTGGACCGAGAACCCAAACAGGGACGGCCCTGGGACTAATACCATTAAAGATATGACTCATGGGCCTAACTCAACCCCAAGACCTAGCTTTTGAGGTTAAGTTAGGCT[T/A]TATTAAACTGAAGAACTAGAGAGATTTAGGTAAGAAGGCTATACTAATACATTTTCTTGAATCTTGAATACAAAACATTTCAGCAAATCCGATTGCATATGTTTCCCAAATCTTAGATGGAATTTGAAGATTTTGATATAAAATAACAGCAGATCATATGCTCAATTTTCTTGCTTTCTTCTGGTGTCCGGTAAGTGGAA…	195	T	A
>2040_PstI_305E40_NODE_1_L411	TCTCGAGGGGAGGATTACCCAAAATAATCAATTCCCAAAACCAAACTCACTCTAACACCCCCTTCACATCTAGGCCAAGCTAGAGTGTGGACCGAGAACCCAAACAGGGACGGCCCTGGGACTAATACCATTAAAGATATGACTCATGGGCCTAACTCAACCCCAAGACCTAGCTTTTGAGGTTAAGTTAGGCTTCCTGTCATATTATTAAACTGAAGAACTAGAGAGATTTAGGTAAGAAGGCTATACTAATACATTTTCTTGAATCTTGAATACAAAACATTTCAGCAAATCCGATTGCATATGTTTCCCAAATCTTAGATGGAATTTGAAGATTTTGATATAAAATAACAG[C/T]CTCAATTTTCTTGCTTTCTTCTGGTGTCCGGTAAGTGGAA…	355	C	T
>7952_PstI_305E40_NODE_1_L343	TCAGTCAGCTCAGGATCTGGGCTTTTGGCCAGAACTGATACTTCAATTTTAGCATCACGATTTTCAGACAATTCAGCTTCAAAATCTTCATCGAATGCAACTGAAGAGGGATGAATTTGTACGTGCAAAAAAGAAGTTCGCTATCATCAGAAGATACTGAAATGACAGAGAGAAAACTACTCCACATCTTTACAGTCAATAACATAATAACAACAACATACCCAGTGAAATCCCACAAGTGGGGTCTGGGGAGG[G/A]GCAAACCTTACCACTACCTCATAGATCCAGATAAAAACATAATAGCTGATGGAATATGAAAAGTGAGGACATACCTGAACCATATTGTGTTAACAACTTT	255	G	A
>7952_PstI_305E40_NODE_1_L343	TCAGTCAGCTCAGGATCTGGGCTTTTGGCCAGAACTGATACTTCAATTTTAGCATCACGATTTTCAGACAATTCAGCTTCAAAATCTTCATCGAATGCAACTGAAGAGGGATGAATTTGTACGTGCAAAAAAGAAGTTCGCTATCATCAGAAGATACTGAAATGACAGAGAGAAAACTACTCCACATCTTTACAGTCAATAACATAATAACAACAACATACCCAGTGAAATCCCACAAGTGGGGTCTGGGGAGGGTAAAATGTACGCA[A/G]TACCTCATAGATCCAGATAAAAACATAATAGCTGATGGAATATGAAAAGTGAGGACATACCTGAACCATATTGTGTTAACAACTTT	269	A	G
>233_PstI_305E40_NODE_1_L374	TTGGAAGAGATCCTATTATAAGTTGTAAGCTTTGGTTGATTTCTTGTATGCTCGCTCAACTAATAGTTATTGTCTCAAAAAATCATTTTTACTCTTGGTTCTAATTTTTGTCACAAAAAAAAAAAA[/+A]GGTAATAACTATTAATTGAGTCAATATCTCAAAAATAAATTGTCATCCTCTCTAGTCCCATATACCTAGGGAAATCCCAGACAATTGCTATCCATGCCATGCTGCTATAGCCAATGTATTGGTGCTCTTTTTGTCGTGCACAGTAGAACTATGAGAGTTCCATATTGTGGATCTAACATAAATGTAGATGTTGCACTATTATGGATAGGTCTTGGGGCAAAGCTGACAAAAAATCGATGTGTAGTGTTTGGAATATATT	127		+A
>6074_PstI_305E40_NODE_1_L332	CAAGGTGATCGACTCAGAAGGCTAAGATAATATTTCAAATCTTTCTAAGCTTTTCTATTCAGTATTATCCCC[G/T]TACAGAATTCATAAACAAGTGATGCCAGGCAGTTTCGACAACCTTTTTTTGATAGTCAGGAAAAGCCCCAGTTAACACAGAAAATAAGAGGACCTAGAGAAAATCTGATCATCTTCCATAGAGATGGAGGAGAATTGGGAATTAAATGTTTGGTCTCTCAAGTTGTTATATTGTCATTATGATTGGCCAAATAGAGGCAACTTAAAAACAAAAGAGCATCTTTTGATGCTCACAGATCAATACGACAAGATCATGTGCATCATAAAGAGCA	73	G	T
>6074_PstI_305E40_NODE_1_L332	CAAGGTGATCGACTCAGAAGGCTAAGATAATATTTCAAATCTTTCTAAGCTTTTCTATTCAGTATTATCCCCGACAAAG[C/T]TTCATAAACAAGTGATGCCAGGCAGTTTCGACAACCTTTTTTTGATAGTCAGGAAAAGCCCCAGTTAACACAGAAAATAAGAGGACCTAGAGAAAATCTGATCATCTTCCATAGAGATGGAGGAGAATTGGGAATTAAATGTTTGGTCTCTCAAGTTGTTATATTGTCATTATGATTGGCCAAATAGAGGCAACTTAAAAACAAAAGAGCATCTTTTGATGCTCACAGATCAATACGACAAGATCATGTGCATCATAAAGAGCA	80	C	T
>6949_PstI_305E40_NODE_1_L358	CAAAAGGGAGATTGAGAGGCCACAGTGCAATACTCAAATAGAGAACAAAAAGAAATTTCAATTGCCTTTATCTAACCTCGATTCAAGAGTTAAAGTGTGTTGCTTTTGTAAATCATTTGGTAGATAGTCGCGGTTGCCATCATTTTATTCCTTTTTTTCTCTTTAAATGACACTGTTTATTGGCATTAGCTGAAATGATTATGTTGCTCCAACCTAATATGGTATAATATCAACTTCACAACCTCATTTTTGCTTCAGATGGATTCAGTTAATCGGTCTGCTGTGACCCCAAATAAGAGCAAATTGGCTCGTACTTTTGCAAAGG[T/G]CGAGCTCTAACGGGAGGAAACCAGAAGCCAAAATTCAGTGAACA	326	T	G
>329_PstI_305E40_NODE_1_L396	TTGACAAAACTGATCAGGTGGAACTTGTGTGTAATAATCAAGCGGCCCTTCATATTGCATCAAATCTAGTGTTTCATTAAAGGACTAAGCACATTGAGATTGATTGATATTTTGTCGGAGAAAAGGTACTCTCAGGACATATTGTTACAAAATTTGTGAAGTCAAGTGATCAGGTTGTAGATATCTTCACCAAATCCCTCATTCGTCCTCTTATTTATTATATGTGTAACAAGCTAGAAACTTATGATTTGT[G/A]TGAGGGGGAGTGTTTGAATAGGATAGAAATAAACAATCCTACTTAGAAATTGGAATAGGAATAGTATGTAGTATCCTACTTGGTGAAGGATTATATTATAGTGTCTATAAATAGGATCTCTATGTAATAATTTATGCACACA…	253	G	A
>329_PstI_305E40_NODE_1_L396	TTGACAAAACTGATCAGGTGGAACTTGTGTGTAATAATCAAGCGGCCCTTCATATTGCATCAAATCTAGTGTTTCATTAAAGGACTAAGCACATTGAGATTGATTGATATTTTGTCGGAGAAAAGGTACTCTCAGGACATATTGTTACAAAATTTGTGAAGTCAAGTGATCAGGTTGTAGATATCTTCACCAAATCCCTCATTCGTCCTCTTATTTATTATATGTGTAACAAGCTAGAAACTTATGATTTGTGTGCACCA[A/G]AGTGTTTGAATAGGATAGAAATAAACAATCCTACTTAGAAATTGGAATAGGAATAGTATGTAGTATCCTACTTGGTGAAGGATTATATTATAGTGTCTATAAATAGGATCTCTATGTAATAATTTATGCACACA…	261	A	G
>2141_PstI_305E40_NODE_1_L413	CGTATTCTCTGCATCCATCCATAACCTTTGTCTGGTCTCTGCATCTCCTTGATATCTTCTTATCAAATACTCCCTCCATTTCAAAA[G/T]TCACAAAATCAAGACGACACTGATTTTTTTTCCTTCCAATTTTACCATTACATATATAAATGCAATATTTGATGTTAACTTTATCAAAAAATAAATTTACATAACCAAGAAACCATTAAAGAGCTACTTTTTTTGCAAGACAATTGATTAAGGGTAAATTAGTGAAAACACTTCTTACTTTCTAGGAGTGAGTAATTTTCTTAAGGGTGTGTGCAAGCTAAAAACACCAGTTATTATGAAGCGGAGGGAGTAAAGCCTCTCGTTTACTGTTCAAGAGAAATTAGAGTGTTCAACAAATGAAGCATGAC…	87	G	T
>2141_PstI_305E40_NODE_1_L413	CGTATTCTCTGCATCCATCCATAACCTTTGTCTGGTCTCTGCATCTCCTTGATATCTTCTTATCAAATACTCCCTCCATTTCAAAAGAAGTGGTGCCTCACAAAATCAAGACGACACTGATTTTTTTTCCTTCCAATTTTACCATTACATATATAAATGCAATATTTGATGTTAACTTTATCAAAAAATAAATTTACATAACCAAGAAACCATTAAAGAG[C/A]GCAAGACAATTGATTAAGGGTAAATTAGTGAAAACACTTCTTACTTTCTAGGAGTGAGTAATTTTCTTAAGGGTGTGTGCAAGCTAAAAACACCAGTTATTATGAAGCGGAGGGAGTAAAGCCTCTCGTTTACTGTTCAAGAGAAATTAGAGTGTTCAACAAATGAAGCATGAC…	221	C	A
>4598_PstI_305E40_NODE_1_L357	AATTACAAATATAAAACATTAAATTAAGAAAATAAAAAAATGTAAAGAAGATTTAGGGATATTTTTGTTTTTACATCTCTAGTCCCATTGTATTATCTATAAGGTATTAGCTAATGCCGTCAATATTAGT[T/A]ACCACGCATGGTGTATTAACTAATACATCAATTAGTTATATACAGACATAGAACCATACATAATGCATGGATTATTTTGTCTAATACCTCCTATCAAACTGCCCTAAGAGTTTTAAGAAATTTTTTTTTTTTAAAACTTATGATCTAAAATAAGTCATAAATATTTGCGTAGATGGTTAAAATGAGCATATGTATACAAGTTGCTTTATTATATGTAATTGAAGAAACTTATGAGTTT	131	T	A
>4598_PstI_305E40_NODE_1_L357	AATTACAAATATAAAACATTAAATTAAGAAAATAAAAAAATGTAAAGAAGATTTAGGGATATTTTTGTTTTTACATCTCTAGTCCCATTGTATTATCTATAAGGTATTAGCTAATGCCGTCAATATTAGTTAATAGTTAATACCACGCATGGTGTATTAACTAATACATCAATTAGTTATATACAGACATAGAACCA[T/C]TGGATTATTTTGTCTAATACCTCCTATCAAACTGCCCTAAGAGTTTTAAGAAATTTTTTTTTTTTAAAACTTATGATCTAAAATAAGTCATAAATATTTGCGTAGATGGTTAAAATGAGCATATGTATACAAGTTGCTTTATTATATGTAATTGAAGAAACTTATGAGTTT	198	T	C
>4598_PstI_305E40_NODE_1_L357	AATTACAAATATAAAACATTAAATTAAGAAAATAAAAAAATGTAAAGAAGATTTAGGGATATTTTTGTTTTTACATCTCTAGTCCCATTGTATTATCTATAAGGTATTAGCTAATGCCGTCAATATTAGTTAATAGTTAATACCACGCATGGTGTATTAACTAATACATCAATTAGTTATATACAGACATAGAACCATACATAATGCATGGATTATTTTGTCTAATACCTCCTATCAAACTGCCCTAAGAGTTTTAAGAAATTTTTTTTTTTTAAAA[C/T]AAATAAGTCATAAATATTTGCGTAGATGGTTAAAATGAGCATATGTATACAAGTTGCTTTATTATATGTAATTGAAGAAACTTATGAGTTT	278	C	T
>2661_PstI_305E40_NODE_1_L298	AGGTATTATAAGTCCTTTTATGATCTACTAGAATCAAATTAAAGCTTATT[G/C]TTCACAACTATACTTCCATTTTTCAGGCAATATTTGATTATCCATCAGAGATTTTGACTCACATTACAGGCTACTATGGACCAACCATGATTATGGGACCTAACATTATACAATCACTAACTTTTCATACTACAAAAGGCAAACATGGACCTTATGGAGAAGAACAAGGACAACAATTCTCAACCAAATTGAATGAAGGGATGATTGTTGGTTTTCATGGAAGGAAAGGATTGTTTCTTGATGCACTCGGTGTTCACGT	51	G	C
>2661_PstI_305E40_NODE_1_L298	AGGTATTATAAGTCCTTTTATGATCTACTAGAATCAAATTAAAGCTTATTGTTCTTTCTAATTCACAACTATACTTCCATTTTTCAGGCAATATTTGATTATCCATCAGAGATTTTGACTCACATTACAGGCTACTATGGACCAACCATGATTATGGGACCTAACATTATACAATCACTAACTTTTCATACTACAAAAGGCAAACATGGACCTTATGGAGAAGAACAAGGACA[A/G]CCAAATTGAATGAAGGGATGATTGTTGGTTTTCATGGAAGGAAAGGATTGTTTCTTGATGCACTCGGTGTTCACGT	234	A	G
>6136_PstI_305E40_NODE_1_L393	TGATCGACCCGAGAAGGTGAAAGGGGAGATTTGGAGAACTGTTGGTATCTATGATGCCATTCAGTTATCCAAAATCGATATACCCTGTGACCACAACCTGTTGTTTGCTGCATTATGCTTTTGGGCCATCTCAGGTAATTCCTTCCATTTCAATTTCGGC[/+AT]CTGTATTAGACATTTCTGCTTTGATAGGGATTAGACCTCACGGTGAGGAGATTAGTGCCGTCCTTGACCTCCCAAACTCAACCCCTACCATGCCAAAGAGTGAGAAAACCAAAAAAATATCTTATGAAGAGTTTATCAAGGTCCACACAGAAAGAGAGGATGTAACGGAGGATGAACATGTTGCATTCCTTACTATGTGGCTTTGTAAGTTCCTCTTTTGCAATAGTTCGTTA…	161		+AT
>5441_PstI_305E40_NODE_1_L282	TGTATGGTGCTTCTCAAGATCAAGAGCTATCCTCTTTGACCTTTTTAA[G/C]ACTTCTACAGTTTTTCAAGCATAAATTGCATTGATAAGGAAATTTATTCAAGGAATATAACTCGTGCTATGGATTGAAGATGATTATTGTTAATGAGTTCCACATTAGCGGAGTTAAATGGGTTGATGTCTCCTTTTATGATCTTGGGCAATTCTGGTGAGCTAGATTTTGGGATTGAGTTAGGCCAAATTAGGCTATGATTAAGGTGTCAACGGTGATGAAGTCACCGCTGCTTTAGGGAAGGG	49	G	C
>5441_PstI_305E40_NODE_1_L282	TGTATGGTGCTTCTCAAGATCAAGAGCTATCCTCTTTGACCTTTTTAAGTTTACGATAGACTTCTACAGTTTTTCAA[G/C]ATTGATAAGGAAATTTATTCAAGGAATATAACTCGTGCTATGGATTGAAGATGATTATTGTTAATGAGTTCCACATTAGCGGAGTTAAATGGGTTGATGTCTCCTTTTATGATCTTGGGCAATTCTGGTGAGCTAGATTTTGGGATTGAGTTAGGCCAAATTAGGCTATGATTAAGGTGTCAACGGTGATGAAGTCACCGCTGCTTTAGGGAAGGG	78	G	C
>5441_PstI_305E40_NODE_1_L282	TGTATGGTGCTTCTCAAGATCAAGAGCTATCCTCTTTGACCTTTTTAAGTTTACGATAGACTTCTACAGTTTTTCAAGCATAAATTGCATTGATAAGGAAATTTATTCAAGGAATATAACTCGTGCTATGGATTGAAGATGATTATTGTTAATGAGTTCCACATTAGCGGAGTTAAATGGGTTGATGTCTCCTTTTATGATCTTGGGCAATTC[T/A]ATTTTGGGATTGAGTTAGGCCAAATTAGGCTATGATTAAGGTGTCAACGGTGATGAAGTCACCGCTGCTTTAGGGAAGGG	214	T	A
>5441_PstI_305E40_NODE_1_L282	TGTATGGTGCTTCTCAAGATCAAGAGCTATCCTCTTTGACCTTTTTAAGTTTACGATAGACTTCTACAGTTTTTCAAGCATAAATTGCATTGATAAGGAAATTTATTCAAGGAATATAACTCGTGCTATGGATTGAAGATGATTATTGTTAATGAGTTCCACATTAGCGGAGTTAAATGGGTTGATGTCTCCTTTTATGATCTTGGGCAATTCTGGTGAGCTAGATTTTGGGAT[T/C]AAATTAGGCTATGATTAAGGTGTCAACGGTGATGAAGTCACCGCTGCTTTAGGGAAGGG	235	T	C
>5441_PstI_305E40_NODE_1_L282	TGTATGGTGCTTCTCAAGATCAAGAGCTATCCTCTTTGACCTTTTTAAGTTTACGATAGACTTCTACAGTTTTTCAAGCATAAATTGCATTGATAAGGAAATTTATTCAAGGAATATAACTCGTGCTATGGATTGAAGATGATTATTGTTAATGAGTTCCACATTAGCGGAGTTAAATGGGTTGATGTCTCCTTTTATGATCTTGGGCAATTCTGGTGAGCTAGATTTTGGGATTGAGTTAGGCCAAATTAGGCTATGATT[A/T]GGTGATGAAGTCACCGCTGCTTTAGGGAAGGG	262	A	T
>5826_PstI_305E40_NODE_1_L326	TTACTGTTATTCTCACTACCTTTTCTGCCCTTCCTAGTCAAATTTCCCCTCAAGACCACAATAAAAGCATACATTTCATTTCTTAAAGATAAGCCAA[G/T]AATAAAAAAGATAGGCTGATATTAAATCTCTTGCATTACAATATTAAAAAAGAATTGAACAGGAGAGAAATGAGAGCTGACTGCCGAAATCTATAATGACTTGTACTAGTCATGTGGATGGGCATTATAAGCTTCAATAATAAAAAACTGGATCTAATCCATGCAATTTCAGAGAACCATGTAGCATTTGCTAATCTCTCAAGTTTTTCATCATTTTAACTTGGTACACAATCACACTGA	98	G	T
>5826_PstI_305E40_NODE_1_L326	TTACTGTTATTCTCACTACCTTTTCTGCCCTTCCTAGTCAAATTTCCCCTCAAGACCACAATAAAAGCATACATTTCATTTCTTAAAGATAAGCCAAGAATACCGATCAATAAAAAAGATAGGCTGATATTAAATCTCTTGCATTACAATATTAAAAAAGAATTGAACAGGAGAGAAATGAGAGCTGACTGCCGAAATCTATAATGACTTGTACTAGTCATGTGGATGGGCATTATAAGCTTCAATAATAAAAA[A/G]TCCATGCAATTTCAGAGAACCATGTAGCATTTGCTAATCTCTCAAGTTTTTCATCATTTTAACTTGGTACACAATCACACTGA	255	A	G
>5826_PstI_305E40_NODE_1_L326	TTACTGTTATTCTCACTACCTTTTCTGCCCTTCCTAGTCAAATTTCCCCTCAAGACCACAATAAAAGCATACATTTCATTTCTTAAAGATAAGCCAAGAATACCGATCAATAAAAAAGATAGGCTGATATTAAATCTCTTGCATTACAATATTAAAAAAGAATTGAACAGGAGAGAAATGAGAGCTGACTGCCGAAATCTATAATGACTTGTACTAGTCATGTGGATGGGCATTATAAGCTTCAATAATAAAAAA[/+G]CCATGCAATTTCAGAGAACCATGTAGCATTTGCTAATCTCTCAAGTTTTTCATCATTTTAACTTGGTACACAATCACACTGA	256		+G
>5923_PstI_305E40_NODE_1_L289	TACAAAGAGCATGTAAAATAATCAGAAACTGTTCACTCCAATATTTTTGGTAATAGATGGATTCTCAGAGGTGAGACATTTTAAATATCTAAGGCACAGGGAACTACTAATCAGCATGCCAAGTACTCTAAATAGATACCTAAGAAAAAGTAGAAAAAAATACGTCTGAGAATATCACGAAGCCTCGTAAAGTTATATAAGAAATAGAAAAATGATTCTTGAGCTACAGACAAAAA[G/T]TCAGTAATCACCAACATTAATCAAAAGTTATTCAATTATTAGAAAATAATAAACATATACATAC	237	G	T
>1232_PstI_305E40_NODE_1_L428	TTATTTAGATGTGCCAATTTAACTGTTCCTTAGTATCTATTGATAATTTGTCAGGGTTGTCGATTTTAATTTGATAAAACCTGTCAAGTTGTTGTCTTTTTGAGATCCTTTCAGTGTCTCTTCCTTGGGTCACTGTTAGATTTCTATTGGGCTAGTTGTACATAGAATTTCTTTGAGTTTTGTAGAGTTTTCAAGTGTGTTTGCACTTTATAGGGCCCCACATGAAGGATGAAATAGCCAGTTGGTTATCTGTTTTGTCTATGCATTATATGGAAGTTATAATGTACTGGACCAAGTTGTACATGGCTGAGGACCAAAGGATAGTGGTGCCATCTGTTTGAAAGACAGGAAAATGGATTTTCAGAGTAACCCACAGGGTGAATATGGAAGG[G/T]ACT…	392	G	T
>6754_PstI_305E40_NODE_1_L274	CATCCCCTAGTGGTCATTAAACTCAAGGTAAATAGTCAGAGCCACCAAAATAACAATATTCGTACATGCTAAGGGCCCAGAAGGCGATTAAGATGATGCAGAGGAAAACAGAGGAGCATCTCTTATATTCAGATACTGTCAGAAACAATAAATGGTTGACAAGAGAAATAAATGCTGCTGAGATTCAACAAAAAGGGAAAATGCTC[A/G]TGCAACAACAACAAATCAAAATGAACTTCTAGCAAAAAGCGTGGTTGGCAGGCTCTCGGAGGAGATTCCAGATGCTCTA	207	A	G
>7786_PstI_305E40_NODE_1_L212	CAAATCCTCCATAAATGGTGCATTTTTTAAGGATCCGACACAGGTGGAACAACATGTTTGGAGAAGAAGTGAAATGATTGAATGGATATTAGAGAACCATACCATGCATGCATTTGATGAAGTAGTCCAGTTCTGGGAAAGATA[C/T]ACCAAAGGCGATGAATGTTGAAATGCGAAAAAAGAGAAATGGTGATGATCAGGGTCATTTCTAGGCTTTGCAGTCTCAA	145	C	T
>7786_PstI_305E40_NODE_1_L212	CAAATCCTCCATAAATGGTGCATTTTTTAAGGATCCGACACAGGTGGAACAACATGTTTGGAGAAGAAGTGAAATGATTGAATGGATATTAGAGAACCATACCATGCATGCATTTGATGAAGTAGTCCAGTTCTGGGAAAGATACTGCACTCTGAACCAA[A/T]GTTGAAATGCGAAAAAAGAGAAATGGTGATGATCAGGGTCATTTCTAGGCTTTGCAGTCTCAA	161	A	T
>7120_PstI_305E40_NODE_1_L392	AAAAATTCAAACAAGAGATACGTTTTAGCCAAAATTTAGCAGGGAGGTATTTTTACTTTATTTCAAATAGTTTGAGGGTTTTTGTGCCTTTTTCCCTTATTTTAATTACTTTAGATTCACCTTCAATACATGATGACCTTGCAGGCTTAAAAAACTTGAGCAATCTCAGAGAAAATTGGAAGGCAATCAATGGATATAATAAGCCAAAAATAACGAGAACGAATAAACAAGAATAGAAATATCAATAAAATTAATCGCGTACAATAAAAAAAACCATAAAATCT[T/C]AGGTTCAAAGTTATCAAATTTAAGAGGAAAAAACCAGGACATACTAACAAATGTAAATTTTTAATCAGTTCTCACTTGGCCATCATGACCTTGACGAACTCGTCATTGTT…	285	T	C
>7120_PstI_305E40_NODE_1_L392	AAAAATTCAAACAAGAGATACGTTTTAGCCAAAATTTAGCAGGGAGGTATTTTTACTTTATTTCAAATAGTTTGAGGGTTTTTGTGCCTTTTTCCCTTATTTTAATTACTTTAGATTCACCTTCAATACATGATGACCTTGCAGGCTTAAAAAACTTGAGCAATCTCAGAGAAAATTGGAAGGCAATCAATGGATATAATAAGCCAAAAATAACGAGAACGAATAAACAAGAATAGAAATATCAATAAAATTAATCGCGTACAATAAAAAAAACCATAAAATCTTAATTGTCATCAGGTTCAAAGTTATCAAATTTAAGAGGAAAAAACCAGGACATACTAAC[A/T]TTTAATCAGTTCTCACTTGGCCATCATGACCTTGACGAACTCGTCATTGTT…	344	A	T
>6948_PstI_305E40_NODE_1_L348	TTATGGTCTTGGGCAATCCTTGACTCATGAACTATCTTTTCGAGTAGAGTTATGCTAACTATCTGAGTTATACCAGAAATATGCCAAAGTTGGCT[G/A]CTGTTACTAGGATAATTCAAAGAAATTAGGTACAGTCTAGTACTACTCTATTGCCATTTCAAAGAATAGTACTACGGCATAGCTTCCTTACAGGTATTTTTTAATCTTTATAAGAAGGAGCTGTTGACATATCTTATTCTGCTTTTGTGGCTGTAGCTTTCAATCGTTAATGCAAATAATCCTATTTCTTAAGGATATATATGTTTAATACTACACGACGTAACTTGCAGTTCTGATGCTTCATGAGCATGCTGCTCCTGTGCT	96	G	A
>805_PstI_305E40_NODE_1_L341	ATAATTTTTTTGTAAAAATACATTACTTGCTATGTTTCTGATTTTGCAGAATT[T/C]GTCTTGAATGAATTGGTTGAGATTTTTCTCCGAAGATCCGTCATCAGATAGTGCATTTCGATGTATCATCTTCATTTTCTCTATGTTTTCCGTCAATTCATCTGATTTACTCATTACCTTTCGGATACTCTCTGCTATTACTTCCCTCCTGATCAATCCTCTGGTGCAAAGATTCACACCGATCCTCCAATCATCAACGATCAACTTCCTGTTAGTAAGTTGATCCCCCGCAACAGGAAAGCACACCATCGGAACTTTACACCATATGCTCTCCAAGATTGAATTCCATCCACAATGCG	54	T	C
>805_PstI_305E40_NODE_1_L341	ATAATTTTTTTGTAAAAATACATTACTTGCTATGTTTCTGATTTTGCAGAATTTTGTTCTTCATGTCTTGAATGAATTGGTTGAGATTTTTCTCCGAAGATCCGTCATCAGA[T/A]GATGTATCATCTTCATTTTCTCTATGTTTTCCGTCAATTCATCTGATTTACTCATTACCTTTCGGATACTCTCTGCTATTACTTCCCTCCTGATCAATCCTCTGGTGCAAAGATTCACACCGATCCTCCAATCATCAACGATCAACTTCCTGTTAGTAAGTTGATCCCCCGCAACAGGAAAGCACACCATCGGAACTTTACACCATATGCTCTCCAAGATTGAATTCCATCCACAATGCG	113	T	A
>805_PstI_305E40_NODE_1_L341	ATAATTTTTTTGTAAAAATACATTACTTGCTATGTTTCTGATTTTGCAGAATTTTGTTCTTCATGTCTTGAATGAATTGGTTGAGATTTTTCTCCGAAGATCCGTCATCAGATAGTGCATTTCGA[T/A]CATTTTCTCTATGTTTTCCGTCAATTCATCTGATTTACTCATTACCTTTCGGATACTCTCTGCTATTACTTCCCTCCTGATCAATCCTCTGGTGCAAAGATTCACACCGATCCTCCAATCATCAACGATCAACTTCCTGTTAGTAAGTTGATCCCCCGCAACAGGAAAGCACACCATCGGAACTTTACACCATATGCTCTCCAAGATTGAATTCCATCCACAATGCG	126	T	A
>805_PstI_305E40_NODE_1_L341	ATAATTTTTTTGTAAAAATACATTACTTGCTATGTTTCTGATTTTGCAGAATTTTGTTCTTCATGTCTTGAATGAATTGGTTGAGATTTTTCTCCGAAGATCCGTCATCAGATAGTGCATTTCGATGTATCATCTTCATTTTCTCTATGTTTTCCGTCAATTCATCTGATTTACTCATTACCTTTCGGATACTCTCTGCTATTACTTCC[C/T]TCCTCTGGTGCAAAGATTCACACCGATCCTCCAATCATCAACGATCAACTTCCTGTTAGTAAGTTGATCCCCCGCAACAGGAAAGCACACCATCGGAACTTTACACCATATGCTCTCCAAGATTGAATTCCATCCACAATGCG	210	C	T
>6824_PstI_305E40_NODE_1_L321	GAGATCAATGAACACCATAGCCAAATTTTCGCCTTCTTCTTTAGTTTACTGAACTTCCATTGGAGCACGACGAAGAAGATGGTTGATTAATCGAAAGAACAAAGAGTTTGATTCGTCTTTCGATGAACATTCATTCATGGGGTTTAGAAGTATGGAATTTTCATACAAACAAGGAGTCAAATACATATTCTTTCAAGTGTTTATTTGTTGAGGATCTTATGTTTCCAGTTGAATACTATGATTTTCTCCTTTTGCCCTAAAATGTTTC[T/C]GCTTAACACAAGTTGGGACGAGGTTGTCAATAATAGATACCTAGAGAAATTTCCACACAAGATT	269	T	C
>1013_PstI_305E40_NODE_1_L326	TGTTTCGTAGACTACGGATTTGACCAACTCCATTTTGTTGATTGCTGATAATGTGATTGCCCCACCTTCTTCCTTAACAGCAGTCCTGATTTCGTTAGCTAGTCGAGTGTGTAGACTAACCCCTGCTTCACCCACAAACCTAATCACATGAGAGAAAGTAAACATTAGTGACTGCTTCTACGGCATATTGCCTTAACATTAATATTATGTACATAATGAAAGTTGAGA[T/C]CTATATATATATATTTTTCCAGGGTGTAACGTAAGTCTAGATCGCGATACTAACCTTATGAGATGAGGGAAGAAAGCATTCAAGCCTGCGAACATATTGATTCCCACGA	229	T	C
>4757_PstI_305E40_NODE_1_L433	TCTAATTTGTTGTTTCTTAGTTGTATTATAATAAGTTAAATCAAAGAAAAAATACATAAAATCAACCTCATAGCAAACCAAAATATAGCCATATTCAATAAATATTGAAAATGTAGCTAATGAGTCTTCTTAAATGTTAAAATATTGCTATTTTGTAAATTACTCAATCATATAACTATAAATTTGGAACTCTCAACGTATCATCTAATTAAACTTACTTTAATCCAAGTCTAAACAAAATATGTCCGACATTTTGGGGATGTTTTTTCCAGTTGTCCAGATATTTGGTGAAAAATATGCCAATAAGAGTGTTCAACAACCG[G/C]GTGTTGCATTCCCAAAGAATCGAGCAATGAGAGTTTACGCGCATTTATGGAATGCTGATGAGTGATGACTGG…	323	G	C
>4087_PstI_305E40_NODE_1_L455	ATATGCCCTGTATTTACATGTAAGCAAATATTGGAGATAACATCACATCATGTACAGGGGTTAGAAGAATTTCTTTCCCTTGAGTATTGATAATAAGCAAAGGCTTCACACAAAATCTTCTACTTCAGCAATACAAGTACATGGAATAGCAAAGAGTTTGTTGTATAAAGGTTGAAACTTTGTCATCTGGATGTTTGAGCTTTTTCAAGTCAACTAAATCATCTATAAATAATTTACCT[/+G]CAACTAGCAATTCCTACCCTAAGCAAAAATCTAGCGGTGACTACCAGAATACTCAACAGTCAGTCCAAAAATTGATTAGAGTAAAAGGTCGTTCATAGTTCCATCAATGGCCAAATCAAATACTCGAATGAAAGCATGGATAGGTTCCAAATCTA…	240		+G
>1631_PstI_305E40_NODE_1_L382	TTATATCCTCTCATCAGAGAACAAAAAAAGTAACATAAGAAATGGATGCTCTTTCTTCAAAACCCAATCATGTTCGATCGATCAGTTTGCCAGGGAAATCACACCCCACCATCCAGAGAGTTGAAGAAGAGCTCAACAAGCTCAAATCATTGGAAGTATCAGTTGTGCCAGAAGCTGTGATCAGTGGTCTGATCGGTTTAGAGAAATTATATAGCTGCATAGATGATC[A/T]CCTCAAACACTACAAGCCCTATCACAGAGTCTAAATGCAAAATGGCTTGACGATTTGTTGGATAAATCAGTGAGGCTTCTTGATCTCTGTGGCATAATAAGGGAACTCGTCTCACAATGTAAAGAAAATGTAAGAGATCTACAATCATCTCTAAGAAGGAGAAAA	229	A	T
>7122_PstI_305E40_NODE_1_L371	ACGCCACATGGATAATATAATCTTAAAGTGAACATAAAAGAGGAAAGACAAAGCTGATTGTTACTATAAAAGGTTCTAGGAGGTCAATGAACTCAGATAAGAGGTACCACCTATTTATTTATCTATCGAAGAAGTGGAGGTTGCGAATTAGAGTAGTAGGTTAATTGGCAGGGTTAGGTGGATGCATGGGTTAGGTGGAGGACGTGTTTTCCCTTTTTGTGTTCTCATAGACATGTGTTAGTTGTATCATATTTACATATTGCCATGTGATATTCATTACTAGTCAATCTTTGTGTTCCCTTCCCTTTCCTT[/-C]TAGTCCTTTCTGCTTATGGGTTTTGAGATGAGGGTTCCCAGGAACCAGCCTCTCTACTTCTATGAGGTAG	313		-C
>7122_PstI_305E40_NODE_1_L371	ACGCCACATGGATAATATAATCTTAAAGTGAACATAAAAGAGGAAAGACAAAGCTGATTGTTACTATAAAAGGTTCTAGGAGGTCAATGAACTCAGATAAGAGGTACCACCTATTTATTTATCTATCGAAGAAGTGGAGGTTGCGAATTAGAGTAGTAGGTTAATTGGCAGGGTTAGGTGGATGCATGGGTTAGGTGGAGGACGTGTTTTCCCTTTTTGTGTTCTCATAGACATGTGTTAGTTGTATCATATTTACATATTGCCATGTGATATTCATTACTAGTCAATCTTTGTGTTCCCTTCCCTTTCCTTCTTGTCATATCTAGTCCTTTCTGC[T/G]GAGATGAGGGTTCCCAGGAACCAGCCTCTCTACTTCTATGAGGTAG	337	T	G
>7122_PstI_305E40_NODE_1_L371	ACGCCACATGGATAATATAATCTTAAAGTGAACATAAAAGAGGAAAGACAAAGCTGATTGTTACTATAAAAGGTTCTAGGAGGTCAATGAACTCAGATAAGAGGTACCACCTATTTATTTATCTATCGAAGAAGTGGAGGTTGCGAATTAGAGTAGTAGGTTAATTGGCAGGGTTAGGTGGATGCATGGGTTAGGTGGAGGACGTGTTTTCCCTTTTTGTGTTCTCATAGACATGTGTTAGTTGTATCATATTTACATATTGCCATGTGATATTCATTACTAGTCAATCTTTGTGTTCCCTTCCCTTTCCTTCTTGTCATATCTAGTCCTTTCTGCTTATGGGTTTTGAGATGAGGGTTCCCAGGAA[C/A]ACTTCTATGAGGTAG	368	C	A
>7122_PstI_305E40_NODE_1_L371	ACGCCACATGGATAATATAATCTTAAAGTGAACATAAAAGAGGAAAGACAAAGCTGATTGTTACTATAAAAGGTTCTAGGAGGTCAATGAACTCAGATAAGAGGTACCACCTATTTATTTATCTATCGAAGAAGTGGAGGTTGCGAATTAGAGTAGTAGGTTAATTGGCAGGGTTAGGTGGATGCATGGGTTAGGTGGAGGACGTGTTTTCCCTTTTTGTGTTCTCATAGACATGTGTTAGTTGTATCATATTTACATATTGCCATGTGATATTCATTACTAGTCAATCTTTGTGTTCCCTTCCCTTTCCTTCTTGTCATATCTAGTCCTTTCTGCTTATGGGTTTTGAGATGAGGGTTCCCAGGAACCA[G/A]TCTATGAGGTAG	371	G	A
>5293_PstI_305E40_NODE_1_L490	CTTCCCCAAACAATAAAGCCGGCAATGCACAGTTGAATGCACTATCTTTTACATGAGTGTGAACCTATCAACCTAATGCATTGTTGTAAGTATTGCGCCTAAAAACGTGCCATTAACTTTCATATTAAGTTGCGAAAGAGAATGATTATGCAGCTATGTGAAAACAATCTCAAAAGAAAAAAACAATGACTTGTTCCAAAAAAGTCTTAAAGTGGTTAGTCAAACGAAACAAGGTAGAATTTACTTTAAAGCCTTTGTGTTAGGAGAATCTTAGTAGTTTAGTTAGTTGG[G/C]TTCACCTTGTTGGTGAAGGTTCGATTCCCCTCACCTTGTAATCTCCTACCCTATTTCCACTTCCCCTACCAGGCTACCACCAATTTTGTTTTATTTTTTAAAAA…	291	G	C
>5293_PstI_305E40_NODE_1_L490	CTTCCCCAAACAATAAAGCCGGCAATGCACAGTTGAATGCACTATCTTTTACATGAGTGTGAACCTATCAACCTAATGCATTGTTGTAAGTATTGCGCCTAAAAACGTGCCATTAACTTTCATATTAAGTTGCGAAAGAGAATGATTATGCAGCTATGTGAAAACAATCTCAAAAGAAAAAAACAATGACTTGTTCCAAAAAAGTCTTAAAGTGGTTAGTCAAACGAAACAAGGTAGAATTTACTTTAAAGCCTTTGTGTTAGGAGAATCTTAGTAGTTTAGTTAGTTGGGTATCTGAACTTTCACCTTGTTGGTGAAGGTTCGATTCCCCTCACCTTGTAATCTCCTACCCTATTTCCACTTCCCCTACCAGGCTACCACCAATTTTGTTTTATTTTT…	401	A	T
>5289_PstI_305E40_NODE_1_L384	TTTAATACTGGGTTTCAAAAGCAGAAAAAAATCGCAATTTAGCAAAACTAGATGTTACAAGAGGCCAAATTTCTAATAATTTTCTAAAGAAATAGAAAGATAGTAAAATGAAGGGAAATGGAGTTAATTTAAGTCAAATAGAACTATATCACCTTCTGATACCACCAAGTGCTATGCCAGTAATAGCTTCCTCAAATGCCGGTATGACCTGACCATATGATAAATAGCAATGTTGTTGGAAACCAAAGTTCCAGTAAAAAAGACAAGTGTAACTGTCATGTTTGGTGGAATCAGTATAATTTGTTTGTCCTGTTTATGGCATCACCAAATGCATGGCTAATGAAAAAACATTTACTGAGACATAATGCAATTTAAAAACCAGA[C/T]CATATAGCACTA	384	C	T
>857_PstI_305E40_NODE_1_L354	CCTTGACTTAAGTATTTAAATTTCGTTTTCTACTAAATCCTCTTTTTGAGGGGAAGGATGGTTTGTTAGCGTGGACAATTTTGAAGATATAATCGGAGGATAT[G/A]TTCCATTTGTGTACTTGATGGAATCTGGCGTATCTTAACCAAACCTTTCGCGGGGGCTCAATGAAAATAAAACTTGGCCTGTCCTTCCATTGAAAAGAATCTCCCTGTTTTTAGTAACTGTTGTCAAATTTTGCTACAGGTTGCATCACGACTAAGGAGCTTGGAACTGTGATGAGGTCGTTGGGACAAAATCCAACTGAGGCTGAGCTTCAAGACATGATCAATGAAGTTGATGCTGATGGAAACGGAACCATAGACTTCC	104	G	A
>857_PstI_305E40_NODE_1_L354	CCTTGACTTAAGTATTTAAATTTCGTTTTCTACTAAATCCTCTTTTTGAGGGGAAGGATGGTTTGTTAGCGTGGACAATTTTGAAGATATAATCGGAGGATATGTATGATTAG[G/C]GTACTTGATGGAATCTGGCGTATCTTAACCAAACCTTTCGCGGGGGCTCAATGAAAATAAAACTTGGCCTGTCCTTCCATTGAAAAGAATCTCCCTGTTTTTAGTAACTGTTGTCAAATTTTGCTACAGGTTGCATCACGACTAAGGAGCTTGGAACTGTGATGAGGTCGTTGGGACAAAATCCAACTGAGGCTGAGCTTCAAGACATGATCAATGAAGTTGATGCTGATGGAAACGGAACCATAGACTTCC	114	G	C
>857_PstI_305E40_NODE_1_L354	CCTTGACTTAAGTATTTAAATTTCGTTTTCTACTAAATCCTCTTTTTGAGGGGAAGGATGGTTTGTTAGCGTGGACAATTTTGAAGATATAATCGGAGGATATGTATGATTAGGTTCCATTTGTGTACTTGATGGAATCTGG[C/T]CAAACCTTTCGCGGGGGCTCAATGAAAATAAAACTTGGCCTGTCCTTCCATTGAAAAGAATCTCCCTGTTTTTAGTAACTGTTGTCAAATTTTGCTACAGGTTGCATCACGACTAAGGAGCTTGGAACTGTGATGAGGTCGTTGGGACAAAATCCAACTGAGGCTGAGCTTCAAGACATGATCAATGAAGTTGATGCTGATGGAAACGGAACCATAGACTTCC	143	C	T
>857_PstI_305E40_NODE_1_L354	CCTTGACTTAAGTATTTAAATTTCGTTTTCTACTAAATCCTCTTTTTGAGGGGAAGGATGGTTTGTTAGCGTGGACAATTTTGAAGATATAATCGGAGGATATGTATGATTAGGTTCCATTTGTGTACTTGATGGAATCTGGCGTATCTTAACCAAACCTTTCGCGGGGGCTCAATGAAAATAAAACTTGG[C/T]ATTGAAAAGAATCTCCCTGTTTTTAGTAACTGTTGTCAAATTTTGCTACAGGTTGCATCACGACTAAGGAGCTTGGAACTGTGATGAGGTCGTTGGGACAAAATCCAACTGAGGCTGAGCTTCAAGACATGATCAATGAAGTTGATGCTGATGGAAACGGAACCATAGACTTCC	192	C	T
>857_PstI_305E40_NODE_1_L354	CCTTGACTTAAGTATTTAAATTTCGTTTTCTACTAAATCCTCTTTTTGAGGGGAAGGATGGTTTGTTAGCGTGGACAATTTTGAAGATATAATCGGAGGATATGTATGATTAGGTTCCATTTGTGTACTTGATGGAATCTGGCGTATCTTAACCAAACCTTTCGCGGGGGCTCAATGAAAATAAAACTTGGCCTGTCCTTCCATTGAAAAGAATCTCCCTGTTTTTAGTAACTGTTG[T/C]TACAGGTTGCATCACGACTAAGGAGCTTGGAACTGTGATGAGGTCGTTGGGACAAAATCCAACTGAGGCTGAGCTTCAAGACATGATCAATGAAGTTGATGCTGATGGAAACGGAACCATAGACTTCC	238	T	C
>857_PstI_305E40_NODE_1_L354	CCTTGACTTAAGTATTTAAATTTCGTTTTCTACTAAATCCTCTTTTTGAGGGGAAGGATGGTTTGTTAGCGTGGACAATTTTGAAGATATAATCGGAGGATATGTATGATTAGGTTCCATTTGTGTACTTGATGGAATCTGGCGTATCTTAACCAAACCTTTCGCGGGGGCTCAATGAAAATAAAACTTGGCCTGTCCTTCCATTGAAAAGAATCTCCCTGTTTTTAGTAACTGTTGTCAAATTTTGCTACAGGTTGCATCACGACTAAGGAGCTTGGAACTGTGATGAGGT[C/T]AATCCAACTGAGGCTGAGCTTCAAGACATGATCAATGAAGTTGATGCTGATGGAAACGGAACCATAGACTTCC	293	C	T
>857_PstI_305E40_NODE_1_L354	CCTTGACTTAAGTATTTAAATTTCGTTTTCTACTAAATCCTCTTTTTGAGGGGAAGGATGGTTTGTTAGCGTGGACAATTTTGAAGATATAATCGGAGGATATGTATGATTAGGTTCCATTTGTGTACTTGATGGAATCTGGCGTATCTTAACCAAACCTTTCGCGGGGGCTCAATGAAAATAAAACTTGGCCTGTCCTTCCATTGAAAAGAATCTCCCTGTTTTTAGTAACTGTTGTCAAATTTTGCTACAGGTTGCATCACGACTAAGGAGCTTGGAACTGTGATGAGGTCGTTGGGA[C/T]TGAGGCTGAGCTTCAAGACATGATCAATGAAGTTGATGCTGATGGAAACGGAACCATAGACTTCC	301	C	T
>857_PstI_305E40_NODE_1_L354	CCTTGACTTAAGTATTTAAATTTCGTTTTCTACTAAATCCTCTTTTTGAGGGGAAGGATGGTTTGTTAGCGTGGACAATTTTGAAGATATAATCGGAGGATATGTATGATTAGGTTCCATTTGTGTACTTGATGGAATCTGGCGTATCTTAACCAAACCTTTCGCGGGGGCTCAATGAAAATAAAACTTGGCCTGTCCTTCCATTGAAAAGAATCTCCCTGTTTTTAGTAACTGTTGTCAAATTTTGCTACAGGTTGCATCACGACTAAGGAGCTTGGAACTGTGATGAGGTCGTTGGGACAAAATCCAACTGAGG[C/T]GACATGATCAATGAAGTTGATGCTGATGGAAACGGAACCATAGACTTCC	317	C	T
>5210_PstI_305E40_NODE_1_L369	CCTCTCGGAGATATCCTACAGTAATTCAAGAAGAAATAAGTCTAGGTTTTATAATATGTGCCTTGCATAATACGGTACAAATTACAACTAAAGGTTACCTCTTTTTCGAAAAATCCAGAAAGATCCAGACATGACGACATTCCTATTAGCTCAAAGGCATTGATAAGGCAAGGTGATTCGGGATCTCTTTGAGCATCAAGTGGCTGTGACAGGGATATAGCAACCAGTCAGTCATTAATGATGAAGGGATTAAAACATTTAACATGAACCGATTACTTAAGGGTCCAAAGTCCATACTGTTTCTTGTA[C/A]TGATCATCTGTAGACGCATGATCATCACTTTCCAAATCTTCTTCGTCAGGATTTACAGGTGTATAGTCTTGT	309	C	A
>2717_PstI_305E40_NODE_1_L364	TTTCCTTCCCTTTTTTTCATATCTAGTTTATTCTACTTATAGGTTTTTAA[A/G]CTAGGAAACAACCTCTCTACCTTGTGAGGTAGCGGTAAGGTTTGCGTACATTCTACCCTCCCCAGATCCCACTTGTGGGATTCCACTGGGTATGTTGTTGTTGTTCTTCTTCTCCTTCAGTCTTCAAAGTTATTTCTACCTTTGTTTATCCTCTCACTATTTTGACTTGTGTTTTGTTTTTTGACTTTATTTACTATCTATTTTCACTTTGAATTGAATATTTGCTAATATGTTATTAAGATTGAGATTTAGATTATTTATATATGCTATTAAGTTTTTCAACTTTTTGGTATTATTTGATGCCGTACTTAAAAAAAGCAAGCGC	51	A	G
>7613_PstI_305E40_NODE_1_L310	ACTCGGCTTAACGTCTTACATAATTTGGCGTTATGTTCTTCCAAACGATGATTTACTTATTTGTGAAGTTATATATGAGCTCCAACTATTCGAGGTTAGGTATATCATGCACTCTTAATACAACAATGGACAAGGCCGCATAATAGGGTTATTCAGCTCCACTACTTCAATCAAAGGTACACTTACTAATTCCTTTCACTAACATTGATAC[C/A]AACATATGTTCTTTCCATGAGTAAAGCTTTGCCAATAATAGTCCGTCAACTTTTTAATATTCTCTTGAGCACAGATAGCAATATTATTCAACACATTTAGGAATCAATTT	212	C	A
>8052_PstI_305E40_NODE_1_L279	AGCTCTAGACAATGGCCCTTGATTTCACGCTATCGAGCAGCTGTTTGTACACAGTCACCTAAGCTGGAAATGATAGATTCTCTGCACAAGAAAGTATCAGATACTGAAGATGAGGGCCTTTTCAGGTAGTTGCTTACTCAATGTTGCTGCTTGTAGTTAAAACGTTTATGATATACATCTTGTTGCTTAAGAAGTTTGTCCTGTTTCCAGGGAGCT[G/A]TCTACTCAAGTTCTAAAAATGTGAAACCTGAGCATATCATTATTTTCAGGTAATTTTAAGGAAACCTGTTTCCT	217	G	A
>8052_PstI_305E40_NODE_1_L279	AGCTCTAGACAATGGCCCTTGATTTCACGCTATCGAGCAGCTGTTTGTACACAGTCACCTAAGCTGGAAATGATAGATTCTCTGCACAAGAAAGTATCAGATACTGAAGATGAGGGCCTTTTCAGGTAGTTGCTTACTCAATGTTGCTGCTTGTAGTTAAAACGTTTATGATATACATCTTGTTGCTTAAGAAGTTTGTCCTGTTTCCAGGGAGCTGCTGAAGGATTTCTACTC[A/G]ATGTGAAACCTGAGCATATCATTATTTTCAGGTAATTTTAAGGAAACCTGTTTCCT	235	A	G
>8052_PstI_305E40_NODE_1_L279	AGCTCTAGACAATGGCCCTTGATTTCACGCTATCGAGCAGCTGTTTGTACACAGTCACCTAAGCTGGAAATGATAGATTCTCTGCACAAGAAAGTATCAGATACTGAAGATGAGGGCCTTTTCAGGTAGTTGCTTACTCAATGTTGCTGCTTGTAGTTAAAACGTTTATGATATACATCTTGTTGCTTAAGAAGTTTGTCCTGTTTCCAGGGAGCTGCTGAAGGATTTCTACTCAAGTTCTAAAAATGTGAAACCTGAGCATATCATTATTTTCAGGTA[/+T]ACCTGTTTCCT	280		+T
>5101_PstI_305E40_NODE_1_L462	TTACTCCTACACGTTTCCTAATGTATCACATTTTTCATTGTGTAAGCACAAGTAACTTGATGAGAGCAAGAAAGAGCAAGTCTTCCACTCTTTCTTTAAGTAACACACAGAAATCTACATCTAGAGAGAAAGTAACTAGGAACGACGCTTCCTATCATCGTCATCCTCTTCATCAGAATCGCCACTCTCACGGAAACGTGGATTCTTTTCCTGCACAAAAAGATTTTACTAAAACCGAAGAGAGA[/+GA]GCAGCTCAAGGAGTATAAAAGAAATACCGGTCTGGATTCATGATCAGAGCTTCTCCTAGATTCATGATCATAACTCCTCTTTGGATAATCTTGCCGATGGTTGTCATCTTCCCTGTGTCGCTTGCGATGATAGTCTGGACTCCACATA…	246		+GA
>5101_PstI_305E40_NODE_1_L462	TTACTCCTACACGTTTCCTAATGTATCACATTTTTCATTGTGTAAGCACAAGTAACTTGATGAGAGCAAGAAAGAGCAAGTCTTCCACTCTTTCTTTAAGTAACACACAGAAATCTACATCTAGAGAGAAAGTAACTAGGAACGACGCTTCCTATCATCGTCATCCTCTTCATCAGAATCGCCACTCTCACGGAAACGTGGATTCTTTTCCTGCACAAAAAGATTTTACTAAAACCGAAGAGAGACAAAAAGATTTGCAGCTCAAGGAGTATAAAAGAAATACCGGTCTGGATTCATGATCAGAGCTTCTCCTAGATTCA[T/C]CCTCTTTGGATAATCTTGCCGATGGTTGTCATCTTCCCTGTGTCGCTTGCGATGATAGTCTGGACTCCACATAA…	321	T	C
>5101_PstI_305E40_NODE_1_L462	TTACTCCTACACGTTTCCTAATGTATCACATTTTTCATTGTGTAAGCACAAGTAACTTGATGAGAGCAAGAAAGAGCAAGTCTTCCACTCTTTCTTTAAGTAACACACAGAAATCTACATCTAGAGAGAAAGTAACTAGGAACGACGCTTCCTATCATCGTCATCCTCTTCATCAGAATCGCCACTCTCACGGAAACGTGGATTCTTTTCCTGCACAAAAAGATTTTACTAAAACCGAAGAGAGACAAAAAGATTTGCAGCTCAAGGAGTATAAAAGAAATACCGGTCTGGATTCATGATCAGAGCTTCTCCTAGATTCATGATCATAACTCCTCTTTGGATAATCTTGCCGATGGT[T/G]CTGTGTCGCTTGCGATGATAGTCTGGACTCCACATAA…	358	T	G
>5101_PstI_305E40_NODE_1_L462	TTACTCCTACACGTTTCCTAATGTATCACATTTTTCATTGTGTAAGCACAAGTAACTTGATGAGAGCAAGAAAGAGCAAGTCTTCCACTCTTTCTTTAAGTAACACACAGAAATCTACATCTAGAGAGAAAGTAACTAGGAACGACGCTTCCTATCATCGTCATCCTCTTCATCAGAATCGCCACTCTCACGGAAACGTGGATTCTTTTCCTGCACAAAAAGATTTTACTAAAACCGAAGAGAGACAAAAAGATTTGCAGCTCAAGGAGTATAAAAGAAATACCGGTCTGGATTCATGATCAGAGCTTCTCCTAGATTCATGATCATAACTCCTCTTTGGATAATCTTGCCGATGGTTGTCATCTTCCCTGTGTCGCTTGCGATG[A/G]TCCACATAA…	386	A	G
>5101_PstI_305E40_NODE_1_L462	TTACTCCTACACGTTTCCTAATGTATCACATTTTTCATTGTGTAAGCACAAGTAACTTGATGAGAGCAAGAAAGAGCAAGTCTTCCACTCTTTCTTTAAGTAACACACAGAAATCTACATCTAGAGAGAAAGTAACTAGGAACGACGCTTCCTATCATCGTCATCCTCTTCATCAGAATCGCCACTCTCACGGAAACGTGGATTCTTTTCCTGCACAAAAAGATTTTACTAAAACCGAAGAGAGACAAAAAGATTTGCAGCTCAAGGAGTATAAAAGAAATACCGGTCTGGATTCATGATCAGAGCTTCTCCTAGATTCATGATCATAACTCCTCTTTGGATAATCTTGCCGATGGTTGTCATCTTCCCTGTGTCGCTTGCGATGATAGTCTGGACTCC…	403	T	A
>6897_PstI_305E40_NODE_1_L365	ATGCACGTCTTAGCCGCACGTCACGAGTTCAATCCAAAAGCCTGGTATTTAAGTGGAGAAGGGCAGAGGGATGCCCATTATCCACCGAATTCCAAACCATGCACCAGCCAAAAAAAAAAAAGGAACACAAAGCTCATTTCCACCTATCTGGAACATTTCCCTGTGAAGAACTGGTAAACAATTTATGAACCAACTCTAGGTGCCAGGACGAAGTAATATGACTTGTACAAGAGTTTAGAGTTCCCTCTTAAGTAATGAAATCATTTTCAGTCATTCCACTTTGAAGTTATCGTTATATTTTACCAGAAAAGCTATTGTTAACAACACGATCAA[T/C]CATTATTTTGGAATGAGATAATAGATTCAAGGATGATCACGAG	334	T	C
>7721_PstI_305E40_NODE_1_L402	TGATGCTTCAGTTTTCAAGAACTCTACACCAGTCTCTTACACTAAAATGGTTCCAAATCCACAGCTTTTTAGCTTCTATTTCCTCAATCTAACTGGAATGACTATTGGTGGGGTTGCTGTTCAAGATTCAAGTTTTGGCAAAAGTGGATTTCTCATTGATTCAGGCACGGTTATCACAAGGCTCCCTCCTTCCATTTACAAAGCTGTCAAGCCTGAGTTCTTGAAACAATTTTCTGGTTACCCTTCAGCACCAGGTTATTCAATTCTTGACACTTGCTTTGATCTCTCTGCATATGAAGAAGTGAA[C/T]TAAAAATATACTTTGAAGGAAATGCTGAGATGGAAGTTGATGTTGCTGGGGTTCTCTATTTTGTGAAGAGTGATGCATCTCAGGCCTG…	307	C	T
>4990_PstI_305E40_NODE_1_L205	TTCTCTTGCAAGAATTCAGCTC[T/C]CCTTATGTCTCCTCCCTAGAAGATGGCACTTCAAGTCATGCTCTGAGGTGGTTGTCACTTGGCATACTGCACAAATCCACTTTTTGGCAACTTCCTTTACAGTATTGGTTCCTGGGAGTTTAATCTCCTTGGCATCTGCTGGAAATGCTGTCTCCTTGATTGAAGTAAAAGGTGGGTTTTTTTCCGTATTGGCT	23	T	C
>4990_PstI_305E40_NODE_1_L205	TTCTCTTGCAAGAATTCAGCTCTTCACGCTTTTCCTTATGTCTCCTCCCTAGAAGATGGCACTTCAAG[T/G]GGTGGTTGTCACTTGGCATACTGCACAAATCCACTTTTTGGCAACTTCCTTTACAGTATTGGTTCCTGGGAGTTTAATCTCCTTGGCATCTGCTGGAAATGCTGTCTCCTTGATTGAAGTAAAAGGTGGGTTTTTTTCCGTATTGGCT	69	T	G
>4990_PstI_305E40_NODE_1_L205	TTCTCTTGCAAGAATTCAGCTCTTCACGCTTTTCCTTATGTCTCCTCCCTAGAAGATGGCACTTCAAGTCATGCTCTGAGGTGGTTGTCACTTGGCATACTGCACAAATCCACTTTTTGGCAACTTCCTTTACAGTATTGGTT[C/T]AATCTCCTTGGCATCTGCTGGAAATGCTGTCTCCTTGATTGAAGTAAAAGGTGGGTTTTTTTCCGTATTGGCT	144	C	T
>4493_PstI_305E40_NODE_1_L318	TCGACTACCAAAACTACACAACACTAAATCTTGAATAATTGCACAATTACAAAGTGATGGTGTACCATCAAGGGGATATTTTAGAACAACGATACCAATGAGATCCCACCAACAACATATTTTAGAGCTCCGTTGAAATTCTTAAGCACAATTTATTCCTAATAAGTAGTGGAAAGGAGAAAAAAAGTTGCAGAAGAATGCATGCAACTTCTCCAAATACTTGCAAAGAAAGTATTACATTATAATGCATTCACATTCATTTCCTAAATATTAGATTAATAAATACACAGGCATATATAGCCTTTACCTACATTTCTTCAAT[G/T]GTGAAGC	323	G	T
>169_PstI_305E40_NODE_1_L330	TTGTTTTTTTCTCAACAAATTAATGTTTTTCCAAATCCATTTTGGGTCCCCTTTTCGGGTTCTTC[C/A]TATCATCAATTTTAATTGGACAATTCCTGTGGATCCTGGGTGTGTTTGGATTCAGCCTCTAATTAGTTCTTTACTGGAGGATTTTCAGATTTTTTCCTACTTTCTCAAGGGATAGGTTTTTCAGGAATGCTGTAGAACCTGATATCCAATGCTCGTTGTTACCTAAAGACTTTCTGCAATTGCAAAAGGAGGGGCTGTAATAGCTAACCTGCTTTGATCTAGGAAATTCTCTCATTCCTTCTTGTTTTCATCCCAGAATAGCTATTGCTCGGGCAC	66	C	A
>4020_PstI_305E40_NODE_1_L240	TTTAAACACCGTATCATGCCCA[T/C]CGTAGTTTTCCTTGAACAAAATTACGTACCAAATTTTTAAACACCGTGTCATGCCCACCTCCACTTCTCATAGTTCTCCTTCAACAAAATTACTTACCGAATTTTTAAACACCATATCATGCCCTCCCCTATCTCCTACTTTTGCCCTGCCAGCAAATTCAGGTTCTGTCTTCATGGTTCTGGGCGGGAAACTGACTGAGTTCTGTGCCCCTTTTTTCTTTGGTCACAA	23	T	C
>4020_PstI_305E40_NODE_1_L240	TTTAAACACCGTATCATGCCCATCTCCACTTCTCGTAGTT[T/C]AAATTACGTACCAAATTTTTAAACACCGTGTCATGCCCACCTCCACTTCTCATAGTTCTCCTTCAACAAAATTACTTACCGAATTTTTAAACACCATATCATGCCCTCCCCTATCTCCTACTTTTGCCCTGCCAGCAAATTCAGGTTCTGTCTTCATGGTTCTGGGCGGGAAACTGACTGAGTTCTGTGCCCCTTTTTTCTTTGGTCACAA	41	T	C
>5406_PstI_305E40_NODE_1_L249	TGTCCTTTTCTCGACTCAAACGAAAAAAGCCCAAGAAAATAACTTTCCCATTTATTACGTCATAAAGGAAAAACGTGTCCCT[T/C]TTCATCCACCTCGGCAAACAAACCCTCTCGTCCTCCGTCCACTGACTTGCTGAGACGACACACAGATTAGCTGTTCAAATCACTAGAAATTCTTCGTTTTCTGTTGCTGAGACAACACACCGACTTCATTTCACGCTGCAAGTTTTCCAAGTTGCGCCGACGCCGCTGGCTCTTTCAA	83	T	C
>5406_PstI_305E40_NODE_1_L249	TGTCCTTTTCTCGACTCAAACGAAAAAAGCCCAAGAAAATAACTTTCCCATTTATTACGTCATAAAGGAAAAACGTGTCCCTTCATAGAACTGTTCATCCACCTCGGCAAACAAACCCTCTCGTCCTCCG[T/A]GCTGAGACGACACACAGATTAGCTGTTCAAATCACTAGAAATTCTTCGTTTTCTGTTGCTGAGACAACACACCGACTTCATTTCACGCTGCAAGTTTTCCAAGTTGCGCCGACGCCGCTGGCTCTTTCAA	131	T	A
>5406_PstI_305E40_NODE_1_L249	TGTCCTTTTCTCGACTCAAACGAAAAAAGCCCAAGAAAATAACTTTCCCATTTATTACGTCATAAAGGAAAAACGTGTCCCTTCATAGAACTGTTCATCCACCTCGGCAAACAAACCCTCTCGTCCTCCGTCCACTGACTTGCTGAGACGACACACAGATTAGCTGTTCAAATCACTAGAAATTCTTCGTTTTCTGTTG[C/T]CACCGACTTCATTTCACGCTGCAAGTTTTCCAAGTTGCGCCGACGCCGCTGGCTCTTTCAA	200	C	T
>5406_PstI_305E40_NODE_1_L249	TGTCCTTTTCTCGACTCAAACGAAAAAAGCCCAAGAAAATAACTTTCCCATTTATTACGTCATAAAGGAAAAACGTGTCCCTTCATAGAACTGTTCATCCACCTCGGCAAACAAACCCTCTCGTCCTCCGTCCACTGACTTGCTGAGACGACACACAGATTAGCTGTTCAAATCACTAGAAATTCTTCGTTTTCTGTTGCTGAGAC[A/G]TTCATTTCACGCTGCAAGTTTTCCAAGTTGCGCCGACGCCGCTGGCTCTTTCAA	207	A	G
>4099_PstI_305E40_NODE_1_L364	TTAGATGGTGAAGTTCAGAATAAAGTCTTTTAATAAGATGTCCTTTGTGTAATGGTAAAAATCATCTCTAGTTTAAAACTCTCTTATTTCCTTCTTCAAGATCGGAGATGTTAATCCTTAATATGAGTGTAATTTGTCAAGAATCACAGTAGACATATTTTCTTTAGATCATAGTTGTGGGCTAAAGACTAGGCCAGGCAAATT[G/A]ATGCCATTGGAGGACTACACTAGGCAAACCTTGTTTGGAAAACTTTTGCATCTATAATTCAAACATAATTTGTCTACTCAAATCTTATCATTCCGCAATTCTAGAAACTACTCTCATCCCTGAGATTACGACATCTGTCATTTTGAAATTAATAGAGTCCACTAACAGCCT	205	G	A
>4193_PstI_305E40_NODE_1_L338	CTTACCACTACCTTATAGAGATAGAAAAGCTGTTTTTGAAAAACAATACTTTTAGCATTAGAGAAGCAAATAATGTAGAAATGTATACTGATACTTTAAATTATATATGAGACCTCTAATCCTTTCTACAATCAACTACACAATTAACTAGGAATTTAGTACAAAAATGGAAGCACAACTCTAACCTGAGGGAGCAGATATGCTAGCTAACTTAAGAACATATCCTCCTTCCCACGTAAACCGAAAGAACATAGTCTCGTGCCCCTTTATTATTTCGAAAAG[A/C]TCCCTCCCCATATCCAAAATAATGTCAAATGTAAATCCTAACTGTCCCGAAGGATGTCAGTTCGGAG	283	A	C
>4428_PstI_305E40_NODE_2_L390	GGTTTTTGATAATGTGCCTTTGTTGAGGTGTACAGCAAGACTAGGAGCACTACTATTTCGCTTTGTAGTTGGCGCTCCCTTGGCTGCCTGAACAGCCAACACTTTAGTTGGTTGGAGTAAGTG[C/A]TAGCAACCTCAGTGTCTCACTTGTTTTGTTCCCCTTCACATTTAATTTGACAACTCCTTGGTCTAATATTGTTATCCTTTGAGTTTCTGTGAAGTTTAGTTCTCTTCAGTAAGAACATATCTACATATCTGTTATGTTCACAGAAATTGTGATTGTCATTTTTGTAGTTTGTATCTTTTTGAAACCATAAGTAACACACATGTGTTTGTAGATTTCTTTAATTTCTTTGTCCTCGTGTCATGTTCATCTGCTGAAATGTAGTAATATATTC…	124	C	A
>4428_PstI_305E40_NODE_2_L390	GGTTTTTGATAATGTGCCTTTGTTGAGGTGTACAGCAAGACTAGGAGCACTACTATTTCGCTTTGTAGTTGGCGCTCCCTTGGCTGCCTGAACAGCCAACACTTTAGTTGGTTGGAGTAAGTGCTTTACCACTATAGCAACCTCAGTGTCTCACTTGTTTT[G/C]CATTTAATTTGACAACTCCTTGGTCTAATATTGTTATCCTTTGAGTTTCTGTGAAGTTTAGTTCTCTTCAGTAAGAACATATCTACATATCTGTTATGTTCACAGAAATTGTGATTGTCATTTTTGTAGTTTGTATCTTTTTGAAACCATAAGTAACACACATGTGTTTGTAGATTTCTTTAATTTCTTTGTCCTCGTGTCATGTTCATCTGCTGAAATGTAGTAATATATTC…	162	G	C
>4428_PstI_305E40_NODE_2_L390	GGTTTTTGATAATGTGCCTTTGTTGAGGTGTACAGCAAGACTAGGAGCACTACTATTTCGCTTTGTAGTTGGCGCTCCCTTGGCTGCCTGAACAGCCAACACTTTAGTTGGTTGGAGTAAGTGCTTTACCACTATAGCAACCTCAGTGTCTCACTTGTTTTGTTCCCCTTCACATTTAATTTGACAACTCCTTGGTCTAATATTGTTATCCTT[T/C]GAAGTTTAGTTCTCTTCAGTAAGAACATATCTACATATCTGTTATGTTCACAGAAATTGTGATTGTCATTTTTGTAGTTTGTATCTTTTTGAAACCATAAGTAACACACATGTGTTTGTAGATTTCTTTAATTTCTTTGTCCTCGTGTCATGTTCATCTGCTGAAATGTAGTAATATATTC…	214	T	C
>4428_PstI_305E40_NODE_2_L390	GGTTTTTGATAATGTGCCTTTGTTGAGGTGTACAGCAAGACTAGGAGCACTACTATTTCGCTTTGTAGTTGGCGCTCCCTTGGCTGCCTGAACAGCCAACACTTTAGTTGGTTGGAGTAAGTGCTTTACCACTATAGCAACCTCAGTGTCTCACTTGTTTTGTTCCCCTTCACATTTAATTTGACAACTCCTTGGTCTAATATTGTTATCCTTTGAGTTTCTGTGAAGTTTAGTTCTCT[T/C]ATATCTACATATCTGTTATGTTCACAGAAATTGTGATTGTCATTTTTGTAGTTTGTATCTTTTTGAAACCATAAGTAACACACATGTGTTTGTAGATTTCTTTAATTTCTTTGTCCTCGTGTCATGTTCATCTGCTGAAATGTAGTAATATATTC…	240	T	C
>4428_PstI_305E40_NODE_2_L390	GGTTTTTGATAATGTGCCTTTGTTGAGGTGTACAGCAAGACTAGGAGCACTACTATTTCGCTTTGTAGTTGGCGCTCCCTTGGCTGCCTGAACAGCCAACACTTTAGTTGGTTGGAGTAAGTGCTTTACCACTATAGCAACCTCAGTGTCTCACTTGTTTTGTTCCCCTTCACATTTAATTTGACAACTCCTTGGTCTAATATTGTTATCCTTTGAGTTTCTGTGAAGTTTAGTTCTCTTCAGTAAGAACATATCTACATATCTGTTATGTTCACAGAAATTGTG[A/T]TGTAGTTTGTATCTTTTTGAAACCATAAGTAACACACATGTGTTTGTAGATTTCTTTAATTTCTTTGTCCTCGTGTCATGTTCATCTGCTGAAATGTAGTAATATATTC…	286	A	T
>1519_PstI_305E40_NODE_1_L302	AAAAAAAAACACTAATGTTTCCTTTGGTTATGTCCCATTCATGACTAATTTTGATAATTACTTCTTATTCTCCATATCATATATAGTGTTAAAAACCTCCAATTCAACATCATTGAAGCAATTATCAAAACCAAAGTCATGGATCCCAAAATCTTGACAATCCAAAAGCCAATTGAAACTTTCATCGTCCCATGACGACGTCATGTTGTTATTGTTGTTGTTG[A/T]AAATTTTTTTACTGGAAGTTCCCAAGACAAATCGATAAGAGGTGCATCATTAGCTTCTAGCAGGCAACTCAGGAGTGGATCATTTTCCTT	224	A	T
>34_PstI_305E40_NODE_1_L348	TGTTAAGCTTTCATATCAGTTGAGGAAATGGGTTGTTGACTCTATAAGGTCTTCGGCAATTATCCACTTATGAGCTAAGCTTTCGGAGTTAAGTCAGGACTAAGGATCATTCTCTTAACACAACACTATGACTGATAGATCTTATTAGATATACCATATGTAAAAGAAACATGATTAAATATCCACCACAGAAATTTTAGATTATATCTACAGACATGCATTTAGCATGAGCTTTTAAGTTGATTTGGTTAGCCAAAAAAAGGCCCTATAATGCCACAAATAAAGGAAATGAAG[T/C]ATTATGTAATGCTAAGAGGTGAATAGAGGTAGGACAAGGAAATAATTGACATTCATAGACTATAA	295	T	C
>34_PstI_305E40_NODE_1_L348	TGTTAAGCTTTCATATCAGTTGAGGAAATGGGTTGTTGACTCTATAAGGTCTTCGGCAATTATCCACTTATGAGCTAAGCTTTCGGAGTTAAGTCAGGACTAAGGATCATTCTCTTAACACAACACTATGACTGATAGATCTTATTAGATATACCATATGTAAAAGAAACATGATTAAATATCCACCACAGAAATTTTAGATTATATCTACAGACATGCATTTAGCATGAGCTTTTAAGTTGATTTGGTTAGCCAAAAAAAGGCCCTATAATGCCACAAATAAAGGAAATGAAGTATC[T/C]TGTAATGCTAAGAGGTGAATAGAGGTAGGACAAGGAAATAATTGACATTCATAGACTATAA	299	T	C
>583_PstI_305E40_NODE_1_L366	CAGTGATCGCCAGTGAACTTGCATTAGGACGTGCTAGCTTGATCGTGATCGTTAGCTTTCAAATTTGATTAGATCTGAAAGAGCACACGAATGCAATTAATTGATTGTCCCCTTTCAAAATTGATTAGATTTTGCTACTGAATTTTAAGTAAGTGAAGCTATACACTAGAATCAACAATAAGACGGACATTTTCTGTTTTATGTGTTAACTAATACTCCCT[C/T]TATGTGGGCACCCTTTAACTTGACACATGTTTAAGAAAAAAGGAAGACTTTTTAAATTTGTGATCTAAAGTCATTTTTAAATATTTGTGTTGCTGAGAATCATTTCATTAAGAATAAAAGGGGGAATTTAAAAGTTAGATTGTTTTCAATTAGAGT	222	C	T
>3745_PstI_305E40_NODE_1_L259	AACAAATAATAATATATATACACAATCAAAGTAACAAATATAAGATGGGCAATAACGACATAAAAAATAAAGACATGATTAATCCTACTAACCTACT[G/A]CCGTAAAATAATTATGTATGTAATATTTTTAAAAACTTAGATTTTACTGATATAGCCGATAAAACTCTCACGAACAATAAGAAGGTGATGAAAAGGATTTCAATCTCCACCATAACCGCCACAACCCCCACCATTACCCCCACCACAACCGCCGCCACCACAGCAACAACCTT	98	G	A
>2502_PstI_305E40_NODE_1_L408	TAATTCTTGGCGCTTTTGTGTGGATTACCGTAGCCTTAACAAAATCACTATCCCAAACAAATATTCCATCCCCAACATTGATGAGTTGTGATATGAGTTACATGGAGCCATAATTTTTTCAAAAATTGATCTTCGTTCAGGATACCATCAGATTCATGTCCAACCAGATGATGCCTATAAAACTGCGTTTCGCACTCATTCA[A/G]GTTTCTTATAAAGCCTTTTGGACTCACCAATGCACCTCCACATTTAAGGTGCCATGAATGATCTTTTCAGGCCATATCTTCGGAAATTTGTCCTAGTGTTCTTTATCCTAATCTATAGTCCTGACCCTCAAATACACCAGCAACACTTTCAAACAGTTCTTCATCTTCTTTCTGTCAATTATTTCTATGCTA…	203	A	G
>6558_PstI_305E40_NODE_1_L293	ACCCAACACGCTGGCCAACTGACTGTTGTTGCTGTAACACTCCTGTTTTCATTCCCATTTGCTGCCTTATCTTTAGGTCATTAGCATCAGTCATCTGTTGAAGCTGTGACATCTGGTGGGTTGGCAATAGCGTGGCCTGCTGTTGCTTTGCTTGTTGCTGTTGCATTAACTGCTG[T/C]GTTGCTGCTGCATCTGCCGATGGTGGTACTGCTGTCTTAATTGCTGGCTCTGCAACAGCTGCTGCTCGTGCTGCTTAGGAAGTGACTGTTGCAGGGCATTTGAATTTTGCTGTAGGGAACCTAGGTTTG	176	T	C
>5065_PstI_305E40_NODE_1_L315	ATTAAGAGGGTGATTACAAAAGGAACAATCAAAAGATTGAAAAAAAAAATAGTTCGATTGCATAAGGTCGCATTTGTTGCCTTGCAGGAACCTTTTGTCTACGAGTCTAACTAGGGAAAATATAGATAAGAACTAGAATTTTGAAACGCCATGTCAAACTGCACTGGTAAACTA[/-T]GAATGATAGACAACACTGTACTGTTCATTACTGATCATGTCCAGCAGATTCTTTTTGTAGTCTTGCACAATATGGTTATCATTTCTTGTTTGGATAACTACTGTGTATGCTAAATCCAAGTCTCACAAAGAAGGAAATGTAGAATAGTCTCA	175		-T
>5065_PstI_305E40_NODE_1_L315	ATTAAGAGGGTGATTACAAAAGGAACAATCAAAAGATTGAAAAAAAAAATAGTTCGATTGCATAAGGTCGCATTTGTTGCCTTGCAGGAACCTTTTGTCTACGAGTCTAACTAGGGAAAATATAGATAAGAACTAGAATTTTGAAACGCCATGTCAAACTGCACTGGTAAACTATGGTGTTTTTGGAATGA[T/C]GTACTGTTCATTACTGATCATGTCCAGCAGATTCTTTTTGTAGTCTTGCACAATATGGTTATCATTTCTTGTTTGGATAACTACTGTGTATGCTAAATCCAAGTCTCACAAAGAAGGAAATGTAGAATAGTCTCA	192	T	C
>3272_PstI_305E40_NODE_1_L373	ACAGGCCAATGAGTGGCAAGTGGTCAAGAATAAATCTGCAAAAAAAAATCAGCACCAACAGATGACACCTCTACTGAGTAACAACAGGATTAGCTATGAAGCAGGAGAAGTTAGTGGAAGTAAAGTGAAAAGAACAGGAGGGGGTACCACCAGACAAAACCATTAATGATAGTCTCTTGGAATGTAAGAGGCTTCAACCAAGTGGTGAAGCAAAAATAAATGAAGTTGTTTTTGAGGAAAAGTGATGATAGTATTATAGCCATATATGAACATAGGGTAAAGGAAGAAAAGAGTAGGAGTATTATTAATAAAGTG[G/A]GGATTGGTGTACCAATGTAAATGGACAAGGAAGGAGTAGAATCTGGTTAGCCTGTGATCCAAACAGAAT	316	G	A
>7273_PstI_305E40_NODE_1_L356	TCCAACTACAATTCGGGGGAAAATGGGAAGTTGCTTTCTGTGAATGCATTGGATACAGAAACTAAAGATGTGTAGTCAAAAGAACCAATCCCTGTCTTATAATTCGTCTGAAACATGGTTAGAACTCATTTAATTGCCTCAGCGAGCAGGGCAATCTAGCATGTTCAAAGGGAAGG[C/T]TTGCTCCTTAGCTCTTTTACTGAAGGTTACTATTTTTCCAGTTGGCTAACAAGTAACAAAGCTTTGTTAATTAGAAGAAGGTTAAGAAGATACCACTCTTTCTGAATAGTCATGTCCTTTGGAATTTGAATTCTGAGATATTAATAACAAAAATTAAACAATTTGAAGCACCAAAATTTCATTTGGAATCT	177	C	T
>6279_PstI_305E40_NODE_1_L390	TTCCAGCCACTACAGGTCTTCATCTTCCCAACCTTGGAGGACTTTACTTGGCAGTCAATCAGCTGGAAGGGGAAATTCCATTGTTCATAACGAATGCTTCCAAGTTTCAGATACTGGAGCTACGTGAAAACTCTCTCATAGGAGCTATTCCAAATAATTTGGGGAATCTTTGTGAGCTGCATTATCTGTTCCTACATATTAATCAA[G/C]ACCAAGAGAGCGTGAGTTGCGATTCTTCAATTCTTTGGCAGATTGTAGGATGTTGCGATATTTAGTAGTGGGTTACAATCCATTGAATGGCGTTCTGCCCAATTCTATTGGGAATCTTTCATTCACTATTGAAGTCTTTGTTATAGCAGATGCACACATCAACGGTCTCATCCCCACAATTATAGGCA…	207	G	C
>6279_PstI_305E40_NODE_1_L390	TTCCAGCCACTACAGGTCTTCATCTTCCCAACCTTGGAGGACTTTACTTGGCAGTCAATCAGCTGGAAGGGGAAATTCCATTGTTCATAACGAATGCTTCCAAGTTTCAGATACTGGAGCTACGTGAAAACTCTCTCATAGGAGCTATTCCAAATAATTTGGGGAATCTTTGTGAGCTGCATTATCTGTTCCTACATATTAATCAAGTTAC[G/A]GAGAGCGTGAGTTGCGATTCTTCAATTCTTTGGCAGATTGTAGGATGTTGCGATATTTAGTAGTGGGTTACAATCCATTGAATGGCGTTCTGCCCAATTCTATTGGGAATCTTTCATTCACTATTGAAGTCTTTGTTATAGCAGATGCACACATCAACGGTCTCATCCCCACAATTATAGGCA…	212	G	A
>6279_PstI_305E40_NODE_1_L390	TTCCAGCCACTACAGGTCTTCATCTTCCCAACCTTGGAGGACTTTACTTGGCAGTCAATCAGCTGGAAGGGGAAATTCCATTGTTCATAACGAATGCTTCCAAGTTTCAGATACTGGAGCTACGTGAAAACTCTCTCATAGGAGCTATTCCAAATAATTTGGGGAATCTTTGTGAGCTGCATTATCTGTTCCTACATATTAATCAAGTTACGAATGAACCAAGAGAGCGTGAGTTGCGATTCTTCAATTCTTTGGCAGATTGTAGGATGTTGCGATATTTAGTAGTGGGTTACAATCC[A/G]TTCTGCCCAATTCTATTGGGAATCTTTCATTCACTATTGAAGTCTTTGTTATAGCAGATGCACACATCAACGGTCTCATCCCCACAATTATAGGCA…	299	A	G
>6279_PstI_305E40_NODE_1_L390	TTCCAGCCACTACAGGTCTTCATCTTCCCAACCTTGGAGGACTTTACTTGGCAGTCAATCAGCTGGAAGGGGAAATTCCATTGTTCATAACGAATGCTTCCAAGTTTCAGATACTGGAGCTACGTGAAAACTCTCTCATAGGAGCTATTCCAAATAATTTGGGGAATCTTTGTGAGCTGCATTATCTGTTCCTACATATTAATCAAGTTACGAATGAACCAAGAGAGCGTGAGTTGCGATTCTTCAATTCTTTGGCAGATTGTAGGATGTTGCGATATTTAGTAGTGGGTTACAATCCATTGAATGGCGTTCTG[C/T]TGGGAATCTTTCATTCACTATTGAAGTCTTTGTTATAGCAGATGCACACATCAACGGTCTCATCCCCACAATTATAGGCA…	315	C	T
>6279_PstI_305E40_NODE_1_L390	TTCCAGCCACTACAGGTCTTCATCTTCCCAACCTTGGAGGACTTTACTTGGCAGTCAATCAGCTGGAAGGGGAAATTCCATTGTTCATAACGAATGCTTCCAAGTTTCAGATACTGGAGCTACGTGAAAACTCTCTCATAGGAGCTATTCCAAATAATTTGGGGAATCTTTGTGAGCTGCATTATCTGTTCCTACATATTAATCAAGTTACGAATGAACCAAGAGAGCGTGAGTTGCGATTCTTCAATTCTTTGGCAGATTGTAGGATGTTGCGATATTTAGTAGTGGGTTACAATCCATTGAATGGCGTTCTGCCCAATTCTATTGGGAATCTTTCATTCACTATTGAAGTCTTTGTTATAGCAGATGCACACATCAAC[G/A]CACAATTATAGGCA…	381	G	A
>6279_PstI_305E40_NODE_1_L390	TTCCAGCCACTACAGGTCTTCATCTTCCCAACCTTGGAGGACTTTACTTGGCAGTCAATCAGCTGGAAGGGGAAATTCCATTGTTCATAACGAATGCTTCCAAGTTTCAGATACTGGAGCTACGTGAAAACTCTCTCATAGGAGCTATTCCAAATAATTTGGGGAATCTTTGTGAGCTGCATTATCTGTTCCTACATATTAATCAAGTTACGAATGAACCAAGAGAGCGTGAGTTGCGATTCTTCAATTCTTTGGCAGATTGTAGGATGTTGCGATATTTAGTAGTGGGTTACAATCCATTGAATGGCGTTCTGCCCAATTCTATTGGGAATCTTTCATTCACTATTGAAGTCTTTGTTATAGCAGATGCACACATCAACGGTCTCATCCCCACAA[T/…	397	T	G
>2109_PstI_305E40_NODE_1_L324	AATTAACACCAACAAAAGTAAGTAAACAAAACTTATTTCCTTCCTACCAAACATACCCTAACTTAATTTTATTGTATACACGCTTGACTCCATCTATAAATTTGCAGGAGCTTCACAGCATAAAGAGCACACCCGCCCTAAAGAAATTAGTAATTAATTCACTAAATTAAAGAGAGAGAGAAAAAAGAGTGATGGCTTCCATGAAATTACAAGGTGCGATAGTAGTGTTTGTGATGGTGATGATAACTCAACTTATGCTGCCAATTGCATAGAGTACTGCGCTAACAGCTGCCCTGTTTGTAATGACCAGCCTGCGTCTAATTATCGAAACTGTTGCATC	347		+T
>5479_PstI_305E40_NODE_2_L209	ATAACGTCGGGATGGGAAATACATAAGGCTTGAATATGCTGTGGCAATTATCTTATGAATATGAGGATAGCTTTTACAGTTTTACTACAGCATGTCTTTTTCCCCCTCAATTTGCATATCACGTTGGT[A/T]CAGAGTAATAGCTTATTTCCTTTTAAAGTTTAAACTGGATAAACTGTTATAGTTGTGTCCTGAACATGAATTTAAAACCCTGTAAGTTGACG	129	A	T
>5049_PstI_305E40_NODE_1_L257	TGGCAGGTCTAATAGCAGCCAGAATCCAA[C/T]GAATTCAGGTCATTTTGAATAGCAAGGAAGTGCAAACCTCCACACGCTTTCTTTGCTGCTTCCCAAGCTTCAGCTTCACTTGTGGATACAGGGTTTTTCTTGTAAGTGGCATAAATGTAGCGGGTAGAGATACCCACAGACAAAACTAAGGAAGCCTTGGCAACATCAGCTTCAATCGAACACACTTCCAAGCCATTCATCCAAGCTGTACTAGTCCACAATCAAAAGACGATGAACTA	30	C	T
>5049_PstI_305E40_NODE_1_L257	TGGCAGGTCTAATAGCAGCCAGAATCCAACACAATCATCTGAATTCAGGTCA[T/C]AAGGAAGTGCAAACCTCCACACGCTTTCTTTGCTGCTTCCCAAGCTTCAGCTTCACTTGTGGATACAGGGTTTTTCTTGTAAGTGGCATAAATGTAGCGGGTAGAGATACCCACAGACAAAACTAAGGAAGCCTTGGCAACATCAGCTTCAATCGAACACACTTCCAAGCCATTCATCCAAGCTGTACTAGTCCACAATCAAAAGACGATGAACTA	53	T	C
>5049_PstI_305E40_NODE_1_L257	TGGCAGGTCTAATAGCAGCCAGAATCCAACACAATCATCTGAATTCAGGTCATTTTGAATAGCAAGGAAGTGCAAACCTCCACACGCTTTCTTTGCTGCTTCCCAAGCTTCAGCTTCACTTGTGGATACAGGGTTTTTCTTGTAAGTGGCATAAATGTAGCGGGT[A/G]CAGACAAAACTAAGGAAGCCTTGGCAACATCAGCTTCAATCGAACACACTTCCAAGCCATTCATCCAAGCTGTACTAGTCCACAATCAAAAGACGATGAACTA	166	A	G
>5049_PstI_305E40_NODE_1_L257	TGGCAGGTCTAATAGCAGCCAGAATCCAACACAATCATCTGAATTCAGGTCATTTTGAATAGCAAGGAAGTGCAAACCTCCACACGCTTTCTTTGCTGCTTCCCAAGCTTCAGCTTCACTTGTGGATACAGGGTTTTTCTTGTAAGTGGCATAAATGTAGCGGGTAGAGATACCCACAGACAAAA[C/T]TTGGCAACATCAGCTTCAATCGAACACACTTCCAAGCCATTCATCCAAGCTGTACTAGTCCACAATCAAAAGACGATGAACTA	186	C	T
>5049_PstI_305E40_NODE_1_L257	TGGCAGGTCTAATAGCAGCCAGAATCCAACACAATCATCTGAATTCAGGTCATTTTGAATAGCAAGGAAGTGCAAACCTCCACACGCTTTCTTTGCTGCTTCCCAAGCTTCAGCTTCACTTGTGGATACAGGGTTTTTCTTGTAAGTGGCATAAATGTAGCGGGTAGAGATACCCACAGACAAAACTAAGGAAGCCTTGGCAACATCAGCTTCAAT[C/T]CCAAGCCATTCATCCAAGCTGTACTAGTCCACAATCAAAAGACGATGAACTA	217	C	T
>4219_PstI_305E40_NODE_1_L236	TGGTTACCTAGTCAGGGAACCTAATAGGGTTGAGTAGTAGTGTTTTTTCTAGCATGTGTTGTCATTATTTTGTTGTTTATGTGTTAATTGTATTATATCTTTTATATTGTCATGTGCTTTCTTTTACTTTTGGTCATATCTAGTCCTTTCTGCGTATGAGTTTTGAGATAAGGGTTCCCAGGAAACAGCCTCTCTACTT[A/C]AGGTCTGCGTACATTCTACCCTCCCCAGACCCCACTTGTGGGATTTCA	200	A	C
>4219_PstI_305E40_NODE_1_L236	TGGTTACCTAGTCAGGGAACCTAATAGGGTTGAGTAGTAGTGTTTTTTCTAGCATGTGTTGTCATTATTTTGTTGTTTATGTGTTAATTGTATTATATCTTTTATATTGTCATGTGCTTTCTTTTACTTTTGGTCATATCTAGTCCTTTCTGCGTATGAGTTTTGAGATAAGGGTTCCCAGGAAACAGCCTCTCTACTTA[G/A]GGTCTGCGTACATTCTACCCTCCCCAGACCCCACTTGTGGGATTTCA	201	G	A
>4219_PstI_305E40_NODE_1_L236	TGGTTACCTAGTCAGGGAACCTAATAGGGTTGAGTAGTAGTGTTTTTTCTAGCATGTGTTGTCATTATTTTGTTGTTTATGTGTTAATTGTATTATATCTTTTATATTGTCATGTGCTTTCTTTTACTTTTGGTCATATCTAGTCCTTTCTGCGTATGAGTTTTGAGATAAGGGTTCCCAGGAAACAGCCTCTCTACTTAGGTAGTGGTAAGGT[C/T]CTACCCTCCCCAGACCCCACTTGTGGGATTTCA	215	C	T
>4219_PstI_305E40_NODE_1_L236	TGGTTACCTAGTCAGGGAACCTAATAGGGTTGAGTAGTAGTGTTTTTTCTAGCATGTGTTGTCATTATTTTGTTGTTTATGTGTTAATTGTATTATATCTTTTATATTGTCATGTGCTTTCTTTTACTTTTGGTCATATCTAGTCCTTTCTGCGTATGAGTTTTGAGATAAGGGTTCCCAGGAAACAGCCTCTCTACTTAGGTAGTGGTAAGGTCTGCGTACATT[C/G]AGACCCCACTTGTGGGATTTCA	226	C	G
>4219_PstI_305E40_NODE_1_L236	TGGTTACCTAGTCAGGGAACCTAATAGGGTTGAGTAGTAGTGTTTTTTCTAGCATGTGTTGTCATTATTTTGTTGTTTATGTGTTAATTGTATTATATCTTTTATATTGTCATGTGCTTTCTTTTACTTTTGGTCATATCTAGTCCTTTCTGCGTATGAGTTTTGAGATAAGGGTTCCCAGGAAACAGCCTCTCTACTTAGGTAGTGGTAAGGTCTGCGTACATT[C/T]AGACCCCACTTGTGGGATTTCA	226	C	T
>4219_PstI_305E40_NODE_1_L236	TGGTTACCTAGTCAGGGAACCTAATAGGGTTGAGTAGTAGTGTTTTTTCTAGCATGTGTTGTCATTATTTTGTTGTTTATGTGTTAATTGTATTATATCTTTTATATTGTCATGTGCTTTCTTTTACTTTTGGTCATATCTAGTCCTTTCTGCGTATGAGTTTTGAGATAAGGGTTCCCAGGAAACAGCCTCTCTACTTAGGTAGTGGTAAGGTCTGCGTACATTCTAC[C/T]CCCACTTGTGGGATTTCA	230	C	T
>2031_PstI_305E40_NODE_1_L413	CAATATCAGGAGGTTACATTGTACATTTTTTGTACTTCTCTCATTTCCTTTGGGTTGGGGCAGGGGGTAGTTGTTCAGCACAAAGTAGTCGGTGGGTCACCAGTTTACAGAACTACAATTTCGTTAAGTAATGTAATGTTCAGTAATGCATCTAGAACACATTTTCATTTTCTTACATGCAATGAATTTGTTTCAACTTACATCATTGAGTAATAAAGTAGTTACAACTTACAATCAAATAGGACCAGCCATTGGTTTTAATGAATTGTTTATTTATTAAGTAGCAGTATAAAATTGATTTCTTCATTTATAATTAGACCAGTCTGTGTGTTGAATCAATAATTTTTATATTACAGACATGAAAGTTCATAGATGGAAGGGTGCAGAAGCTTTCTTGAC…	408	A	G
>919_PstI_305E40_NODE_1_L287	ATTTATAGTCATCCATTCATTAGCCACTTTCTTGCTAGCCCATGTGCTGTGATGGAACATCTTCACGCCTGTTTTTGCTGGATTCAGTTGTTAAGATGCTTTTTTTGGCATCAT[A/G]CTTTTCCCATGCTTTAGAAAGGTGAAAAGGTACTTGTAATACTGTACTGATAGTGTTAAAAGGAAGGGCTTTCTGGTTAGAATAGAAGATCTTTGTTCAGTTCTGAGTCTATTAAATAGTGATGTGTAGGTTAAAATCATTTTTGTTCAGGGAGGACTACTGAACTCTCCTGGAAGTTGATTTT	115	A	G
>5112_PstI_305E40_NODE_1_L344	CCAAATCCAATTTGGTATTGCCCCCCGTATTTGGTTGTTTGAAAGGTCTAAGTGGATCATCCTTGACTGATTCTTGAGATCAGGGAACTTTTGCAGCCGACAAGAAGCCAATTTCAATATAGTCAGCTGGGGAAATGTGAAA[/-G]GCTGCTACTTGCATCAACAGTCAAGTTATTGTAAGAAAGCTCCAGTCTTGAAAGGTTGCTCAGCTTCCCAATGAGGTCAAGGGGCACTGTCCCACTAAAGAAGTTGGAAGAAAGTGAGAGGACCTTAAGCCTCCTAACTTCAAACATGGAATTGGGAATTGAACCATTCAGGTGGTTGTTGCTCAAATCGATTGTATCTAACGGAGAGGAGGA	143		-G
>5112_PstI_305E40_NODE_1_L344	CCAAATCCAATTTGGTATTGCCCCCCGTATTTGGTTGTTTGAAAGGTCTAAGTGGATCATCCTTGACTGATTCTTGAGATCAGGGAACTTTTGCAGCCGACAAGAAGCCAATTTCAATATAGTCAGCTGGGGAAATGTGAAAGAGGTTGAATTGCTGCTACTTGCATCAACAGTCAAGTTATTGTAAGAAAGCTCCAGTCTTGAAAGGTTGCTCAGCTTCCCAATGAGGTCAAGGGGCA[C/G]AAGAAGTTGGAAGAAAGTGAGAGGACCTTAAGCCTCCTAACTTCAAACATGGAATTGGGAATTGAACCATTCAGGTGGTTGTTGCTCAAATCGATTGTATCTAACGGAGAGGAGGA	240	C	G
>3524_PstI_305E40_NODE_1_L337	TTTAATTGATGGTTTGAGGTTTATTTTTGTATAAAACTTTTGTTCTTTGAGGTGAACGATCGATTTCAGGTGAGTTTAAAAGATTTTTTAACCTCTCTAGTTCTTGAATTTGATGAAGTACATCGCCTGAGAATTTTGGATTGTAATGTTTGTTAACAAGTCTATCCCTTTTTGTCTCTCTATCCTCCTAAGACCCCATTGGTGGAATTACACTTTGGGATTGAATTATGTTTTCATTAGATAAGATGATATAATAATTGATTATGAACCTTTTTCAGCTGAGGTGAATATTTCAGTTTCTTAAACAATTGCTTCTACTAGAATCTACCATCTGAAGCCTAAGGTAGACTAGTG	360		+CT
>3443_PstI_305E40_NODE_1_L328	AAAGCAATGGGCTGGAAAAACAGTCTGATTCCTTGGTTCATGCATCTAGCAGGTAGAATTTTGACCTAAAAAGATGCAGGTCAATTTACATATAGCATGTCTTCAGCCAAATTCCTGTAATTATGCTTGATCATGTTAAAGAAGTCCGTATGGATAAAAATCCAATTACAATGTTTCCTAGCTATTTTAATGAAAAATATCCATTTAGCAAGCATGTCTATATATTTTACATCTCATGTTGTCTTGTGTATCT[/+G]CGGATGGACAAAATGGTCAAAGTTTGCTGAAGAACGCTATACATGGTAGTGGATCTTCTAACACTCCGACATCTATTAAGTTTGAT	254		+G
>2847_PstI_305E40_NODE_1_L365	AGTTCGGGGAGGTGTATTATCTGAAAGAATCACTTGTGGGGTGGGGGGATTCCATGACCAGTCCCATTTTTCGTCTTGTTATAAACTTTTAGCTTCACGGTTGCTCTTTAGATATGCACTTGGTGGCTTTGATGGGTCTAAAACGATGTCAAGCGTTGAGATATATGATCCCCGTCGTGGAACATGGATGATTGGGGAACCAATGAACTACTCAAGAATGTTTTCAGCTGCT[A/G]GGAGTCCATTTATGTAATTGGAGGGGCTGAATCTGATAATGAGGCAGTAAACATGGTACATAAGATTGTTTTGTTAATCGTCACTTCCATTACATATGTGGTTCTGTTAATGAATACTCATTGCAGATTGAACGCTACAATGAA	233	A	G
>7245_PstI_305E40_NODE_1_L254	CAAAAAGTCTAGTCTATTTTACGAAGGGGAAAGAGTCAATTGGAAGAAAATAATCATATGAAAATCGATTACTTTACCTCGTGTTGCCCTTCCAGGACATCCAGGAAGGCGCCGCATGACAAATATCTAGCACAGAAACATACACCTAACAAACAACCATACCTAGATGATT[/-T]GCAGCTCTATGTTATCTTTGGCTAGCATAAAAGGAATTCCCACCACTCCTGCATTGTTGCTAACAGAAGACAAGTGACATTAATAGATACATG	173		-T
>6310_PstI_305E40_NODE_1_L417	TCATCTAATCAAATGGGAAGAGGTTTTGAAAAGTAGAAAAAAAGGGGGCATGGGGGTGAGAAATATGAAGAAACAAAACAGAAGTCTGATGCTTAAATGGCTCTGGAAATTTATGTCAGGGGACAATATGATGTGGAAGGAGGTGATCAAAGCAAAATATGAAATGGAAAATAG[C/A]AGATGGTTTCAAACCCCTATGGATGTGGAATATGGAGATCAGTTAGAAATCTCTGGCCTTTGATGTTGTCTAGAATCAGATTCAAAGTGGGCAATGGAATGAAGGTGCTTTTTTGGGAAGACAAATGGATCCAACAGAGGCTTCTAAAACAGATGTTCCCAGAGTTGTTCAATCTGTCCTTACTGCCAAAAGCCACTGTTTCTGAACTATGGACTGGCCA…	175	C	A
>7129_PstI_305E40_NODE_3_L414	TGATTCAAATTCTGTGTTTTGGTACATTTTAGAAATCAGAAGAACTACTTGAGGAGGTCATACTCTCTGGTACTCTTAATAGCTTAAGAGCTCATGAGGATAATCTCCTGAATTCATGTTCCACCTTTATACAGACAATGGAGTAAGTTTCACATATTTAGTTTATTTTGAAGCAAATTTGAATCTTTTTGGTCCTTGTTCTGAAGCTCTGTTTAAAGACAAAAGCTGCATTTAGGTTTTAGGAACGTCTCCTGTCTCATTTAATTTGCCTGTTTGGTTTAAACTTGTGCGTAACCTCAGAATCTGTCATGTGAACTACTACCTCCGCTACCTAATGAGAAACAGTTTTGTAGAAAACT[T/C]TCTTGAAATAGTCATCCATATATAACTGTCACATC…	360	T	C
>7129_PstI_305E40_NODE_3_L414	TGATTCAAATTCTGTGTTTTGGTACATTTTAGAAATCAGAAGAACTACTTGAGGAGGTCATACTCTCTGGTACTCTTAATAGCTTAAGAGCTCATGAGGATAATCTCCTGAATTCATGTTCCACCTTTATACAGACAATGGAGTAAGTTTCACATATTTAGTTTATTTTGAAGCAAATTTGAATCTTTTTGGTCCTTGTTCTGAAGCTCTGTTTAAAGACAAAAGCTGCATTTAGGTTTTAGGAACGTCTCCTGTCTCATTTAATTTGCCTGTTTGGTTTAAACTTGTGCGTAACCTCAGAATCTGTCATGTGAACTACTACCTCCGCTACCTAATGAGAAACAGTTTTGTAGAAAACTTACCAGTCATGTCTTGAAATAGTCATCCATATATAACTGT…	403	A	C
>7129_PstI_305E40_NODE_3_L414	TGATTCAAATTCTGTGTTTTGGTACATTTTAGAAATCAGAAGAACTACTTGAGGAGGTCATACTCTCTGGTACTCTTAATAGCTTAAGAGCTCATGAGGATAATCTCCTGAATTCATGTTCCACCTTTATACAGACAATGGAGTAAGTTTCACATATTTAGTTTATTTTGAAGCAAATTTGAATCTTTTTGGTCCTTGTTCTGAAGCTCTGTTTAAAGACAAAAGCTGCATTTAGGTTTTAGGAACGTCTCCTGTCTCATTTAATTTGCCTGTTTGGTTTAAACTTGTGCGTAACCTCAGAATCTGTCATGTGAACTACTACCTCCGCTACCTAATGAGAAACAGTTTTGTAGAAAACTTACCAGTCATGTCTTGAAATAGTCATCCATATATAACTGT…	414	G	A
>167_PstI_305E40_NODE_1_L396	TAGGATTTTCATGCAATAAGGGGTTCATCATCTAGTATATATTCAAAAATAAGAAATTTGACTTTATATATACACTAAATTTTTTGACGAAGGGGTAAAGTGAACCC[/+C]TAGCTTCGCTCTTAGTGATGTTAAATGAGTTTAAATGTTAAAAGTGGGGATTCAAGTAGCCGACCCCAACTTATTTGGGATTGAGGCGGAGTTGCTGCATTTGTGTGTGTGAATAGTTGTGTTAAGAACGTATTCCTCTTTTACCAAGCTATTTATCTTAAGCTTTATTCCTTCTAATATTGTTCCATTGTTGTTTGCTTATTCAGTATTTTAGCTTGTTACCTCCAAGGTATGGGTAAGGTCAACTTTGTACTTTTTAGGTTCCGCTTTTTAAGATTACACTGGAT…	108		+C
>167_PstI_305E40_NODE_1_L396	TAGGATTTTCATGCAATAAGGGGTTCATCATCTAGTATATATTCAAAAATAAGAAATTTGACTTTATATATACACTAAATTTTTTGACGAAGGGGTAAAGTGAACCCTTTCGCCTCTCTAGCTTCGCTCTTAGTGATGTTAAATGAGTTTAAATGTTAAAAGTGGGGATTCAAGTAGCCGACCCCAACTTATTTGGGATTGAGGCGGAGTTGCTGCATTTGTGTGTGTGAATAGTTGTGTTAAGAACGTATTCCTCTTTTACCAAGCTATTTATCTTAAGCTTTATTCCTTCTAATATTGTTCCATTGTTGTTTGCTTATTCAGTATTTTAGCTTGTTACCTCCAAGGTATGGGTAAGGTC[A/T]TTTTAGGTTCCGCTTTTTAAGATTACACTGGAT…	362	A	T
>6078_PstI_305E40_NODE_1_L328	CTCTGCGGGCAAAGGCCTATTTTCGAAGGAACTTTCATTCAAAAAATCCACTTGTTTCTCACTTTTGGCGCCTGTGATTATTTCCG[G/C]GTGCTGTGTTGGGTCGAAAAGGCTCCGATATACTCTTCTGCGTCGAGCACTATTGTTGTGATCGTCCTAATCCTACTCTCCAGATCATATATTTGGGAATAATTGGAGCGAGTTCCTACTTTATTGCGCAGTCATCCTTTAAGTACATTCCTGGGCTTTACTTAGGTAAAGAGCACAGGTACTTGAGCTTGTTTGCAGTTGGTGGGGGTATTCTCCTCTTTCTTTTGACTAGCTTTTCTGATCCAGGAACTGT	87	G	C
>6078_PstI_305E40_NODE_1_L328	CTCTGCGGGCAAAGGCCTATTTTCGAAGGAACTTTCATTCAAAAAATCCACTTGTTTCTCACTTTTGGCGCCTGTGATTATTTCCGGCGGTTTGTTGGTGCTGTGTTGGGTCGAAAAGGCTCCGATATACTCTTCTGCGTCGAGCACTATTGTTGTGATCGTCCTAATCCTAC[T/C]TATATTTGGGAATAATTGGAGCGAGTTCCTACTTTATTGCGCAGTCATCCTTTAAGTACATTCCTGGGCTTTACTTAGGTAAAGAGCACAGGTACTTGAGCTTGTTTGCAGTTGGTGGGGGTATTCTCCTCTTTCTTTTGACTAGCTTTTCTGATCCAGGAACTGT	174	T	C
>6078_PstI_305E40_NODE_1_L328	CTCTGCGGGCAAAGGCCTATTTTCGAAGGAACTTTCATTCAAAAAATCCACTTGTTTCTCACTTTTGGCGCCTGTGATTATTTCCGGCGGTTTGTTGGTGCTGTGTTGGGTCGAAAAGGCTCCGATATACTCTTCTGCGTCGAGCACTATTGTTGTGATCGTCCTAATCCTACTCTCCAGATCATATATTTGGGAATAATTGGAGCGAGTTCCTACTTTATTGCGCAGTCATCCTTTAAGTACATTCCTGGGCTTTACTTAGGTAAAG[A/T]TTGAGCTTGTTTGCAGTTGGTGGGGGTATTCTCCTCTTTCTTTTGACTAGCTTTTCTGATCCAGGAACTGT	269	A	T
>6078_PstI_305E40_NODE_1_L328	CTCTGCGGGCAAAGGCCTATTTTCGAAGGAACTTTCATTCAAAAAATCCACTTGTTTCTCACTTTTGGCGCCTGTGATTATTTCCGGCGGTTTGTTGGTGCTGTGTTGGGTCGAAAAGGCTCCGATATACTCTTCTGCGTCGAGCACTATTGTTGTGATCGTCCTAATCCTACTCTCCAGATCATATATTTGGGAATAATTGGAGCGAGTTCCTACTTTATTGCGCAGTCATCCTTTAAGTACATTCCTGGGCTTTACTTAGGTAAAGAGCACAGGTACTTGAGCTTGTT[T/G]GGGGTATTCTCCTCTTTCTTTTGACTAGCTTTTCTGATCCAGGAACTGT	291	T	G
>6078_PstI_305E40_NODE_1_L328	CTCTGCGGGCAAAGGCCTATTTTCGAAGGAACTTTCATTCAAAAAATCCACTTGTTTCTCACTTTTGGCGCCTGTGATTATTTCCGGCGGTTTGTTGGTGCTGTGTTGGGTCGAAAAGGCTCCGATATACTCTTCTGCGTCGAGCACTATTGTTGTGATCGTCCTAATCCTACTCTCCAGATCATATATTTGGGAATAATTGGAGCGAGTTCCTACTTTATTGCGCAGTCATCCTTTAAGTACATTCCTGGGCTTTACTTAGGTAAAGAGCACAGGTACTTGAGCTTGTTTGCAGTTGGTGGGGGTATTCTCCTCTTTCTTTTGACTAGCTTTTCTGA[T/C]T	339	T	C
>3979_PstI_305E40_NODE_1_L472	CAAATAGAAAGAAACATAGCATAGATTCAAATATATAGCACACATTTGAGACATAACAGACGCCAAATAATAAGACATAACAAATATGTGAGAGTTTCTGTCAAACATGGGAAGTGAAAGTTATATTCCTCTTTTTTTTTTGAGGTTTGTAAGTTATTTTTCCTGAATAGAGCCTTCTCTAATTGTTGAAATGTTCATAGGATTTTT[G/T]AACAGATATATGTAACATCTTCATATTTCCTTATATATTAATTATTCAAACATTTCTAGACACTGACTATTATGATGTCATATGATCCAAACCAAATATAACGTACTATATTTTAGATTCCAAACTGAACTTAAAGAATGAATTAGAGGAAGTTTTAGGCTTAATTCTAACAGATCTGAAAAGAAAT…	208	G	T
>3979_PstI_305E40_NODE_1_L472	CAAATAGAAAGAAACATAGCATAGATTCAAATATATAGCACACATTTGAGACATAACAGACGCCAAATAATAAGACATAACAAATATGTGAGAGTTTCTGTCAAACATGGGAAGTGAAAGTTATATTCCTCTTTTTTTTTTGAGGTTTGTAAGTTATTTTTCCTGAATAGAGCCTTCTCTAATTGTTGAAATGTTCATAGGATTTTTGCCAAGCATGAAACAGATATATGTAACATCTTCATATTTCC[T/A]TTATTCAAACATTTCTAGACACTGACTATTATGATGTCATATGATCCAAACCAAATATAACGTACTATATTTTAGATTCCAAACTGAACTTAAAGAATGAATTAGAGGAAGTTTTAGGCTTAATTCTAACAGATCTGAAAAGAAAT…	249	T	A
>3979_PstI_305E40_NODE_1_L472	CAAATAGAAAGAAACATAGCATAGATTCAAATATATAGCACACATTTGAGACATAACAGACGCCAAATAATAAGACATAACAAATATGTGAGAGTTTCTGTCAAACATGGGAAGTGAAAGTTATATTCCTCTTTTTTTTTTGAGGTTTGTAAGTTATTTTTCCTGAATAGAGCCTTCTCTAATTGTTGAAATGTTCATAGGATTTTTGCCAAGCATGAAACAGATATATGTAACATCTTCATATTTCCTTATATATTAATTATTCAAACATTTCTAGACA[C/T]GATGTCATATGATCCAAACCAAATATAACGTACTATATTTTAGATTCCAAACTGAACTTAAAGAATGAATTAGAGGAAGTTTTAGGCTTAATTCTAACAGATCTGAAAAGAAAT…	281	C	T
>3979_PstI_305E40_NODE_1_L472	CAAATAGAAAGAAACATAGCATAGATTCAAATATATAGCACACATTTGAGACATAACAGACGCCAAATAATAAGACATAACAAATATGTGAGAGTTTCTGTCAAACATGGGAAGTGAAAGTTATATTCCTCTTTTTTTTTTGAGGTTTGTAAGTTATTTTTCCTGAATAGAGCCTTCTCTAATTGTTGAAATGTTCATAGGATTTTTGCCAAGCATGAAACAGATATATGTAACATCTTCATATTTCCTTATATATTAATTATTCAAACATTTCTAGACACTGACTATTATGATGTCATATGATCCAAACCAAATATAACGTACTATATTTTAGATTCCAAACTGAACTTAAAGAATGAATTAGAGGAAGTT[T/G]TCTAACAGATCTGAAAAGAAAT…	373	T	G
>3979_PstI_305E40_NODE_1_L472	CAAATAGAAAGAAACATAGCATAGATTCAAATATATAGCACACATTTGAGACATAACAGACGCCAAATAATAAGACATAACAAATATGTGAGAGTTTCTGTCAAACATGGGAAGTGAAAGTTATATTCCTCTTTTTTTTTTGAGGTTTGTAAGTTATTTTTCCTGAATAGAGCCTTCTCTAATTGTTGAAATGTTCATAGGATTTTTGCCAAGCATGAAACAGATATATGTAACATCTTCATATTTCCTTATATATTAATTATTCAAACATTTCTAGACACTGACTATTATGATGTCATATGATCCAAACCAAATATAACGTACTATATTTTAGATTCCAAACTGAACTTAAAGAATGAATTAGAGGAAGTTTTAGGCTTAATTCTAACAGATCTGAAA…	430	T	A
>1415_PstI_305E40_NODE_1_L410	TACCCTTCGAAGACCCCATTTTATGGGATTTCACTGGACATTTGTTATAATTGTTGTTTTTAAATGAGATGGTCACGCACTTCAATATTGTACCAGAGCAAAGAGGTCCAGGGTTCAAGTCTCACTTTCAACCTTTGTCAAAAAGAAAATTTAACAGCTTGGCCATGAGAAAAAATTAGGCTCACATGTGAGGAAGGAATCATGTTCATGCCATTTGCATTGACCTCTCTTTCATTCCTAACGTACAAATCTTTCCTCTCTTATTTTGGTTGTAACCAGGAAAAAGGAAATGAACACAACTCTGCCCACAAAGGTA[/-C]AACAACCACAGGCTCTTGGAAGGCCAACTAGAAACAGTTACTCCAATGTTGCTCCCAAATCTGCTATCTTGGAAGTAA…	317		-C
>1415_PstI_305E40_NODE_1_L410	TACCCTTCGAAGACCCCATTTTATGGGATTTCACTGGACATTTGTTATAATTGTTGTTTTTAAATGAGATGGTCACGCACTTCAATATTGTACCAGAGCAAAGAGGTCCAGGGTTCAAGTCTCACTTTCAACCTTTGTCAAAAAGAAAATTTAACAGCTTGGCCATGAGAAAAAATTAGGCTCACATGTGAGGAAGGAATCATGTTCATGCCATTTGCATTGACCTCTCTTTCATTCCTAACGTACAAATCTTTCCTCTCTTATTTTGGTTGTAACCAGGAAAAAGGAAATGAACACAACTCTGCCCACAAAGGTAC[/-T]ACAACCACAGGCTCTTGGAAGGCCAACTAGAAACAGTTACTCCAATGTTGCTCCCAAATCTGCTATCTTGGAAGTAA…	318		-T
>1415_PstI_305E40_NODE_1_L410	TACCCTTCGAAGACCCCATTTTATGGGATTTCACTGGACATTTGTTATAATTGTTGTTTTTAAATGAGATGGTCACGCACTTCAATATTGTACCAGAGCAAAGAGGTCCAGGGTTCAAGTCTCACTTTCAACCTTTGTCAAAAAGAAAATTTAACAGCTTGGCCATGAGAAAAAATTAGGCTCACATGTGAGGAAGGAATCATGTTCATGCCATTTGCATTGACCTCTCTTTCATTCCTAACGTACAAATCTTTCCTCTCTTATTTTGGTTGTAACCAGGAAAAAGGAAATGAACACAACTCTGCCCACAAAGGTACTGACAGTAAGAACAACCACAGGCTCTTGGAAGGCCAA[C/G]TACTCCAATGTTGCTCCCAAATCTGCTATCTTGGAAGTAA…	355	C	G
>1503_PstI_305E40_NODE_1_L359	TCAATCAAAATATATAAACGTTATTTAAGACATATACACACATTCATCCGTGATGGTGCGTAGAATTTTACTTGAGTATATTGTTAT[C/T]GGGACCACTTACCCTGGAGTAGGTCCGCCTCTGACGCTGATCATCTAGCAAGGTGGTTATAATTATTTGTTCCAAAAGATTGCTGATGTCCGGAGAAATTAAATTTGTACATCTCATATTTTTATGACATGCTAAAAGCATCCATTTTCATCATAAGGAAACTTTCATGCCTTCATAAATTAATCTCTTGATCTTGTTGGCATAAGTCAGTCACCCTCAATAAATGTATGTAGTTTATTTATTCCTTATGTGCCATTGGCTCAATCAAAACTCTGGCCACCTG	88	C	T
>1503_PstI_305E40_NODE_1_L359	TCAATCAAAATATATAAACGTTATTTAAGACATATACACACATTCATCCGTGATGGTGCGTAGAATTTTACTTGAGTATATTGTTATCGAGGTTACCGGGGACCACTTACCCTGGAGTAGGTCCGCCTCTGACGCTGATCATCTAGCAAGGTGGTTATAATTATTTGTTCCAAAAGATTGCTGATGTCCGGAGAAATTAAATTTGTACATCTCATATTTTTATGACATGCTAAAAGCATCCATTTTCATCATAAGGAAACTTTCATGC[C/G]AATCTCTTGATCTTGTTGGCATAAGTCAGTCACCCTCAATAAATGTATGTAGTTTATTTATTCCTTATGTGCCATTGGCTCAATCAAAACTCTGGCCACCTG	269	C	G
>1500_PstI_305E40_NODE_1_L337	CAAAGAGTCGCACAATGTAACATAAGTGACCTTTAAGGAAGAGAACAGAAAGTCAGACATAACAAAGCCAATGCACAATGCACATGGCCTGTTCCACAAAAGCATGAAATGAACTTTTTCTCAATTCTGAGCAAATACTCTTACAAGAGATTATGAGACAGGAAAAGGCACCGTGAAGAGCCCATTGACACGTCCCGCCTAAAGTGATACCATGCTATATATACATTGAAATGCAAAATTAATCAAAAAGCTTTTAAAGAAAAAAAATATATCATTGGGAGGCAAACTGATTCTCATTAATAGTGTCCTTGACTGCTGC[/-C]TGTCTCTATTTCCAATGCCTGGAAGTGTG	320		-C
>1500_PstI_305E40_NODE_1_L337	CAAAGAGTCGCACAATGTAACATAAGTGACCTTTAAGGAAGAGAACAGAAAGTCAGACATAACAAAGCCAATGCACAATGCACATGGCCTGTTCCACAAAAGCATGAAATGAACTTTTTCTCAATTCTGAGCAAATACTCTTACAAGAGATTATGAGACAGGAAAAGGCACCGTGAAGAGCCCATTGACACGTCCCGCCTAAAGTGATACCATGCTATATATACATTGAAATGCAAAATTAATCAAAAAGCTTTTAAAGAAAAAAAATATATCATTGGGAGGCAAACTGATTCTCATTAATAGTGTCCTTGACTGCTGC[C/A]TGTCTCTATTTCCAATGCCTGGAAGTGTG	320	C	A
>3696_PstI_305E40_NODE_1_L280	TTCTATGAGAAATGACCACATGCTAAGTGTTGTATTAAGTGAAAGAGTTACCTAGTAGCATATATTTAAACTTCGGCATGTTACTTGAGTTGTATTAA[G/A]ATACCTAAAAAAGTATGCCCAAAAAGCGAAAGATTTGTCATATTTCTTTTAGGATAGAAGATAATTGACTGTTAATGCATATAGAGGGTTGCTCGTTTCATCGCCACAAGCTACCTTCCTCTAGACCTTCAACCTAACGTGCTTCTAGTATTACATCATTTCTTGACATTCTCGTACATACTAATGTCACAAA	99	G	A
>1169_PstI_305E40_NODE_1_L291	CATAGTAGTGGGAGCACATTCTTGAAATCATTTCAGCAGCCCCTTTCCAATGTGCATGAATTGTACCATCGGCAATGTTCTTGATCA[G/A]TTCTTTTTCTCCGAATTGAAAGCTTCCACATGTAGAATGTTGAAATTTCTTTTCATTTGATCCATATCCATGTTCAGTTCCAGCACAGCCCAGGAAAGTATAGCCTTTTCAGTAGGGCTGCCTGAGAACTCGAAGCTGGATAATGAATCAGTGGACCTGAAAACACTACCTGTAGTGTTTAATCCAACCCCTTGATGGAATAATTCAAGAACTTT	88	G	A
>2133_PstI_305E40_NODE_1_L275	AACTATGCAGGCCCTCTATGGCAAATTGGCATTGCTTAATTTGCTATTATTTGCCTTGTCCCCGACCCCAGGAGAAGCATGGAGGATGAATATGACATTGATTTTTTATATGTCTCTTAGTTAATCAAATTTCTTATTAATTCCATATAATATTTTCAACATG[C/T]TAAATTAATTTCATAAAAAAATAATAATTCCAAGAATATTTCAATCGTTCTAATAGAAAAAGTTCTTGATTAGAGATAGTAGCACATTTTATCGGTTCAAATATTTTACTCAATTCTATTCCC	164	C	T
>2133_PstI_305E40_NODE_1_L275	AACTATGCAGGCCCTCTATGGCAAATTGGCATTGCTTAATTTGCTATTATTTGCCTTGTCCCCGACCCCAGGAGAAGCATGGAGGATGAATATGACATTGATTTTTTATATGTCTCTTAGTTAATCAAATTTCTTATTAATTCCATATAATATTTTCAACATGCTATTTATTGATAAATTAATTTCATAAAAAAATAATAATTCCAAGAATATTTCAAT[C/A]AAAAAGTTCTTGATTAGAGATAGTAGCACATTTTATCGGTTCAAATATTTTACTCAATTCTATTCCC	220	C	A
>5097_PstI_305E40_NODE_1_L336	TTGGAACTACTCCTCAAAAAAACAAAAAACAAAAAAAAACATAAGTTGGTACTCATAGGAAAGGATCACCAAGAAGACTCTTTGCAAAAACAAGAAACCATAAGAATATTGCTCAAGGATTGTACCTGATGGAGCAGGCAGAGGTTGAGGTGCCTGAGGCATTGTTCT[T/C]ACAGAAGTAGGACAAGTTAAGGAAGAAGAGTGAAAACCGAATATATAATACTCTTGCTAATCATAAATAAAGCACAACAGAATTTGTGACTATATTGAAACATGGTGGGCGATGCAAACGGGTTCTTGGTCTATCATTGATCAGAGATTCTCTATGGAAAATATGAAACGGAGTTTGAA	169	T	C
>258_PstI_305E40_NODE_1_L339	ATTAGTCTAAATGTGTTATAGTAGGCATGCTTCAAGTAGATGATGTAATAGTAGTATGAATGCCTCTCTAGTGTATGTGAAAGAACATGAAGATGAGTGCTATTTTCAGGATTTTATAATGGAGGAAAGCCTTAAACTACTTGAAAGAGGGGACAAGCACACTGGGAGCTCAGTGGGTTCGACTTATTAAAATCTTTGAGAAATGGACAGAAGCTAGTTCAA[G/T]ATTTGACTATAACAAGTCATACAAAGGGATGCGCAGTCTTACAATAAAAAACAAGTAACTCAAAGAGTACCTAATATATTGTGAAAATAAGCCATGGTCAAACAGATCAAACGCTCTACGCATAATGG	223	G	T
>4494_PstI_305E40_NODE_1_L411	TAGAGTTTTCCACTTGACAAGATGAACGCCCTCTTTTTCCTTGTTGCGTTGCCATAGAAAGTTACTTCTCAACATATTCAGTCTTTTTTCAACTTTTGGAGGTATGGGAAAAAGATATGTCATGTCGCTCATACAAGGTCCCCCATTGCAATCAACTTCTCCTCCATCTCCTGGGCTTTGACAGTAGTCAAGCCGCTGTACTTGATCCTCCACTGGTCATACAAAACCTTCTTCCTCTTCCTCTTAATC[T/C]TGGTTAAGAGCTTATGCTGAGCTGTAAGATACTCATTCAGGATGGGGGCATACTGATGGAGAAAAGTTCACAGTGAAAGCAGCCTACAAGATAGCAGTGGACCTGAATGCTATCACTGACAACTGGCCTTGGAAGCAAATCTGGA…	250	T	C
>4494_PstI_305E40_NODE_1_L411	TAGAGTTTTCCACTTGACAAGATGAACGCCCTCTTTTTCCTTGTTGCGTTGCCATAGAAAGTTACTTCTCAACATATTCAGTCTTTTTTCAACTTTTGGAGGTATGGGAAAAAGATATGTCATGTCGCTCATACAAGGTCCCCCATTGCAATCAACTTCTCCTCCATCTCCTGGGCTTTGACAGTAGTCAAGCCGCTGTACTTGATCCTCCACTGGTCATACAAAACCTTCTTCCTCTTCCTCTTAATCTCTAAATCCATTGGTTAAGAGCTTATGCTGAGCTGTAAGATACTCATTCAGGATGGGGGCATAC[T/C]AGTTCACAGTGAAAGCAGCCTACAAGATAGCAGTGGACCTGAATGCTATCACTGACAACTGGCCTTGGAAGCAAATCTGGA…	314	T	C
>4494_PstI_305E40_NODE_1_L411	TAGAGTTTTCCACTTGACAAGATGAACGCCCTCTTTTTCCTTGTTGCGTTGCCATAGAAAGTTACTTCTCAACATATTCAGTCTTTTTTCAACTTTTGGAGGTATGGGAAAAAGATATGTCATGTCGCTCATACAAGGTCCCCCATTGCAATCAACTTCTCCTCCATCTCCTGGGCTTTGACAGTAGTCAAGCCGCTGTACTTGATCCTCCACTGGTCATACAAAACCTTCTTCCTCTTCCTCTTAATCTCTAAATCCATTGGTTAAGAGCTTATGCTGAGCTGTAAGATACTCATTCAGGATGGGGGCATACT[G/A]GTTCACAGTGAAAGCAGCCTACAAGATAGCAGTGGACCTGAATGCTATCACTGACAACTGGCCTTGGAAGCAAATCTGGA…	315	G	A
>1850_PstI_305E40_NODE_1_L269	ACATTTGGTTAAACATCATTGTTAGTAAGAAATCTAATCGTATTATAAGTTGATAACACTGAACCTCGATCTGTTAAAATTGAAAGGAGAAAAAAAAAACAACGCAGGATATGTTAAAGAGTATATTTACCAGAAGACATGTAATGGCCTTTTTGCCTTACAAGTCGAAAACGAAGAGAAACAACATGAAGGTTGTCATCATTCTCTTTTTGCAACTGGGACGCATCAAAAATGTTTTGAATGGATGTTTCGATGTCATCATGGAAATGATATGC[C/T]GTTGG	276	C	T
>5409_PstI_305E40_NODE_1_L406	CCGCTCTCTTTTTTCCTCATCTTCTTCTTGAACTGATCAAAAAGAAATGATGGATTTGGTTAATTCAGTGCTGAATTTTGTGGTGCCACCAGCAAGTTTGGTCATGCTGGCCTTTGCATGGCCTGCTCTCTATTTCATCAACACTTGTGAGTGGATCTACAATTCTTTCTTTGGTGAAGATATGGAGGACAAAGTTGTCATCATCACTGGAGCTTCTTCTGGTATTGGAGAGGTAAAAAAAATCAGCTCTTAGTTTAAGGGAAAATTAGTAATATTCTTAAATCTTGTGGCCGCCAAGTAGAAAGTTGAAATTTTTTTTTTT[/-T]AGTATTTTCTTTCTTTTTTTGGTCTTGGGCATGAATAGTATTGAACAAGTGACAAATACTTGGTTTTTACTC…	323		-T
>3529_PstI_305E40_NODE_1_L415	AATAGATGAGTAACTGTTTAGGCCTTTTCTGTAGAAGGTACGACGGTTGTTTAATATGCTTTCATTTTCAAGAGAGTGGAGAGGAAAGGCAGTGATGATGAATGTGAGCTTATCCTTTGGTCAGCCATCAACCATTAATCCGCTCTTCTGCGCAAGTAAAAGACAATTGGTACCCTTCACTCCCATTTTATTTAGCTTCTCTTCTCTCTCATTTCATCATTCTGTTCACAAATTCGATAAGAAACGTCGCCCTTCTGTTACTTGTGTTTCCTCCTCAGAGCTTCCGCTTCTTCCTTTCCCTATTGACCAGGTGAGCAACCTTTTCTTTTAA[G/A]TGATTCTTGGTCAAGTTTGCTAGCTCAAGCTAAATAAAGACTGTTATGCAGGTATTAGTTCCT…	332	G	A
>5691_PstI_305E40_NODE_1_L342	AAACGTGATTTTTTTATACATACAGATTGACTGGTTGCATTTTACTCAGTGTCTGGTAAAAACTCCCCATAGTTTACCTCGACCAAGACAATCCAAGAGCTTTTTGGCTCCTTCAATCTCCATCTCTGCTAGCTTCTGTAAATGCACACAAGCCCCCGAAGCCACCATTTGTTTCCGGCAACTCTTGGAGTAGACAAGCGAAGACAATAAGGAAACAGGGTGTCGTTTGTCTAAATTTTGTATCACTGGATCTAAAAGCTGAACT[C/G]ACCCCTTTCTTCCTTCCTGAAAATCTTTCGATTTCCGGCGTAAATCATCAAATTTGACAATGCTCTTGCAGCTGCTTCTTTCTCTTCT	266	C	G
>5638_PstI_305E40_NODE_1_L505	ATTCTAACAAACTGATCTTTAAACAGAGAACCAACATGTTGTCGTAGCAATAACATGTAAATAAA[C/T]ACATGTGACAATTTATGACTGAAAACTTGAAGTTTTGATAGCTAACAGGCAACTAACTTGCCAAACTTTCATTTCTACAACATAACAAAAAAAATCTCAACAAACTAAGCTAAACGGGCATACAAGATTCGAACTTCACACAAGTTTACAGAGTTTGTTTCATTAGATCTACCAATGGGAGGTTTTCCTATTCTCATTCGGGAATTTAATAATTTTAATAATGAACATATAAAGCAGTAACTACATTTATAGCCCACAGCTAGTATATAGGTAAAGTCTACAATCTGTATGTTGTAGAAGTTCAGACAGTGACATATTGTTAAGATGCA…	66	C	T
>5638_PstI_305E40_NODE_1_L505	ATTCTAACAAACTGATCTTTAAACAGAGAACCAACATGTTGTCGTAGCAATAACATGTAAATAAACACATTTACGGACATGTGACAATTTATGACT[G/T]GTTTTGATAGCTAACAGGCAACTAACTTGCCAAACTTTCATTTCTACAACATAACAAAAAAAATCTCAACAAACTAAGCTAAACGGGCATACAAGATTCGAACTTCACACAAGTTTACAGAGTTTGTTTCATTAGATCTACCAATGGGAGGTTTTCCTATTCTCATTCGGGAATTTAATAATTTTAATAATGAACATATAAAGCAGTAACTACATTTATAGCCCACAGCTAGTATATAGGTAAAGTCTACAATCTGTATGTTGTAGAAGTTCAGACAGTGACATATTGTTAAGATGCA…	97	G	T
>5638_PstI_305E40_NODE_1_L505	ATTCTAACAAACTGATCTTTAAACAGAGAACCAACATGTTGTCGTAGCAATAACATGTAAATAAACACATTTACGGACATGTGACAATTTATGACTGAAAACTTGAAGTTTTGA[T/G]CAACTAACTTGCCAAACTTTCATTTCTACAACATAACAAAAAAAATCTCAACAAACTAAGCTAAACGGGCATACAAGATTCGAACTTCACACAAGTTTACAGAGTTTGTTTCATTAGATCTACCAATGGGAGGTTTTCCTATTCTCATTCGGGAATTTAATAATTTTAATAATGAACATATAAAGCAGTAACTACATTTATAGCCCACAGCTAGTATATAGGTAAAGTCTACAATCTGTATGTTGTAGAAGTTCAGACAGTGACATATTGTTAAGATGCA…	115	T	G
>809_PstI_305E40_NODE_3_L257	TTTAAATATGTCACGGGGTATGTTATTGTTGTTTACTCTAGCTAAAATGAAGATGCAAGAATGCTACTTTCCTGAGTTGATTTCTCAGATGAGTTACTTGACTAATAGTTATTATCTCGGAAAATTACTTTATTTGTTGAGAAAAGTTGGAATCAAGAAAAGTTAATAGTTATTATCTTAGAAAGTTACATTCTTTGTTGAATAAAAGTTGGAATCACGAAGAAGGGC[T/G]ATAATAACTATTAGTTGAGTGGTAAAAAAATCAACCCCAT	229	T	G
>7434_PstI_305E40_NODE_1_L332	CGATTATGTTTAAAAATGTGTGATTGAAAATAAGGATGTACCTGAAGAATCTTCGACTTTGGCTGTAGAACAAAGCAAGAAATATGTTATAAGACTGGTGTTAAACAGTACTTTATAGCAATAGTTATCAGTTAATTTCAGCGATCTGGTAAATTACCGAGTTATCAGTTATAGCAATAGTTCCTCCAGGTCGAAGCAGACAGAATGACTCCTTCACTAAATTTCTTATTGCTCTTTCAGGACATTCGTGAAACTGCACAAACAATAACAACCATTAGTAGAATTTGAAAAAAGAAATATTATTGAAGTGGAAGTTAAGAAATGG[T/C]TTGAAGTAATTGTGTTTG	326	T	C
>2732_PstI_305E40_NODE_1_L436	TAATAAATTTTAAAGAAAAACTATAAAATAAAGTTAGAATGAATGTATAATAATATCAAAATAGAGTCAAGTTCCTTCAAGCACTTGATGAAATTTTGAAAAAATAGGACAAAGAAATTCTTTTCATCCAGGTTGGTCAACTTTTTTTATTGCTCATGCATACACATCCTTAAATTGTGAGTTAATTTT[/+T]TAATTTTAATGATTTGCTATGCAATGCTTTCTGGCTGATTCGATTCTCTATTAGTGTTGATATATTGATCTTCCAATTGAAATGCAGCAAAAATGTGGTGTCACTGTTGTTATCTGTATGGGAAGAGATTTGTTGGTCCAATGACACCTCTCATTTTGCAATTGAGGGAAGAGTTATATGATGAACCATACGATGAAATTAAGTG…	190		+T
>2732_PstI_305E40_NODE_1_L436	TAATAAATTTTAAAGAAAAACTATAAAATAAAGTTAGAATGAATGTATAATAATATCAAAATAGAGTCAAGTTCCTTCAAGCACTTGATGAAATTTTGAAAAAATAGGACAAAGAAATTCTTTTCATCCAGGTTGGTCAACTTTTTTTATTGCTCATGCATACACATCCTTAAATTGTGAGTTAATTTTGTCGTAATTATTAATTTTAATGATTTGCTATGCAATGCTTTCTGGCTGATTCGATTCTCTATTAGTGTTGATATATTGATCTTCCAATTGAAATGCAGCAAAAATGTGGTGTCACTGTTGTTATCTGTA[T/C]TTGTTGGTCCAATGACACCTCTCATTTTGCAATTGAGGGAAGAGTTATATGATGAACCATACGATGAAATTAAGTG…	319	T	C
>2732_PstI_305E40_NODE_1_L436	TAATAAATTTTAAAGAAAAACTATAAAATAAAGTTAGAATGAATGTATAATAATATCAAAATAGAGTCAAGTTCCTTCAAGCACTTGATGAAATTTTGAAAAAATAGGACAAAGAAATTCTTTTCATCCAGGTTGGTCAACTTTTTTTATTGCTCATGCATACACATCCTTAAATTGTGAGTTAATTTTGTCGTAATTATTAATTTTAATGATTTGCTATGCAATGCTTTCTGGCTGATTCGATTCTCTATTAGTGTTGATATATTGATCTTCCAATTGAAATGCAGCAAAAATGTGGTGTCACTGTTGTTATCTGTATGGGAAGAGATTTGTTGGTCCAATGACACCTCTCATTTTGCAATTGAGGGAAGAGTTATATGAT[G/C]TGAAATTAAGTG…	383	G	C
>2732_PstI_305E40_NODE_1_L436	TAATAAATTTTAAAGAAAAACTATAAAATAAAGTTAGAATGAATGTATAATAATATCAAAATAGAGTCAAGTTCCTTCAAGCACTTGATGAAATTTTGAAAAAATAGGACAAAGAAATTCTTTTCATCCAGGTTGGTCAACTTTTTTTATTGCTCATGCATACACATCCTTAAATTGTGAGTTAATTTTGTCGTAATTATTAATTTTAATGATTTGCTATGCAATGCTTTCTGGCTGATTCGATTCTCTATTAGTGTTGATATATTGATCTTCCAATTGAAATGCAGCAAAAATGTGGTGTCACTGTTGTTATCTGTATGGGAAGAGATTTGTTGGTCCAATGACACCTCTCATTTTGCAATTGAGGGAAGAGTTATATGATGAACCATA[C/G]AGTG…	391	C	G
>4178_PstI_305E40_NODE_1_L346	CGTGAATTCTTTAAAAAAATTTTGGATCTATCACGAATCAAATCAAAATCAGATAAATAAATAAATAAAATTGAGATAAGTTAATT[C/T]TCCTATAGATTTATTATTGGAAAAGAATAACCGAATATACTTTACTCTAAGCTGCAAATATCCTTTGTGATTGATAAAATTCCACCGATATTATAGCATGGAAATGGCTTAAGCATAGTAAAATTCCACATCATTAATTCTTTCCCTCATTTTTCTAACATTCTTATCCCTTTCAAATCCATATCATTGTTGAACTCTTCTTCTTAATTATCTCAGCAAACTTTTGATCTTCATCTTTACTGTATCCTAGAAGATCATTTGGGAAAGTTAA	87	C	T
>5028_PstI_305E40_NODE_1_L355	AAAAAATCATAAATCTTTCTTCAAAAATCTGCTTATACAAATATCATTGATTTTGCACTTTTTAACATCTCGAGTTTTAAATTTTTATCAC[A/G]ATGATTTTCTCTTCGAGAACACTCGTCGACGTGCCCATTTTCATAGAATTTTTTCAGAATTCGTAAAGAACATCAATCCCAAAATGATGCTCTTCAAACTCAATCCTGCTTGCTTGCCCAGAAGGTCAATCCCTAATTTTTCTCCTCTTGATTTTACTCCTAAAATCTTTCAACCAAATCATTTAGCATATTGAATATCCAAAAAAACTTATTCACATGTGAAAATTTGAATTTAGTTTATTTAATAGAAGTAACATTATTGTCAATCCCATATA	92	A	G
>5028_PstI_305E40_NODE_1_L355	AAAAAATCATAAATCTTTCTTCAAAAATCTGCTTATACAAATATCATTGATTTTGCACTTTTTAACATCTCGAGTTTTAAATTTTTATCACACTTTTTTATCATGATTTTCTCTTCGAGAACACTCGTCGACGTGCCCATTTTCATAGAATTTTTTCAGAATTCGTAAAGAACATCAATCCCAAAATGATGCTCTTCAAACTCAATCCTGCTTGCTTGCCCAGAAGGTCAATCCCTAATTTTTCTCCTCTTGATTTTACTCCTAAAATCTTTCAACCAAATCATTT[A/T]TATCCAAAAAAACTTATTCACATGTGAAAATTTGAATTTAGTTTATTTAATAGAAGTAACATTATTGTCAATCCCATATA	287	A	T
>1465_PstI_305E40_NODE_1_L324	AACTCTGGTGTAGACAAAGCAACTCAATGTTATGTCATTGT[C/A]GCAAATTAAAAAACAAATTGGATATGACTAGAATCTTAGTCATCTATAAGCAAGCAAAAAAGAACATGGTCTTTTGGAGTATATCTCGAATCTACAAATGAAATACATAATGTCATGGTCATCAGTGCAAACAAAGACTGCATATTTAGTTTCAAGCTATGGGTTTGGCTGTAAGGAAGGGAAAAGAAACCTGTTCGTTAAGTAAGAACAGAACAGATCAGATCTGTACCTGTAATGCCATTAGCCATTCTTCACATGTATCAGCAAATATGGCCACACGTTCTTCTCTTCTGT	42	C	A
>6185_PstI_305E40_NODE_1_L375	TAAACAGTTTGTTTTGGCCCAATAAATTTAAAAAGTACTTTTAAGCAACAATTCGTGTTTGGCGAAGCTTCTTAAAAGTGCTTCTAAGTGTATTTTTCTTAAAAGTAGTATTTTTAAAGAAAAGCTACTTCTTTTCGC[T/A]ACAACATACCTAGTGGAATCCCACAAGTGGGGTCTGGGGTTCTTTTCGATACTAGAACACTTAATTTCTCCCAAATGCTAGGTCAAACACCTCACCTTTTTTTTTTAAAAAAGGGCACTTTTTGCCTCTCAAAAGCTTGGTCAAACAAGCTATAAGTATTGAGTATGAAATTATCTTTAAGCACATTATACCTTTAAAGGCTCAGGGCAGTCACGACCTAAGTAATCATCCAGGCTTTCATCATTGTC	139	T	A
>6185_PstI_305E40_NODE_1_L375	TAAACAGTTTGTTTTGGCCCAATAAATTTAAAAAGTACTTTTAAGCAACAATTCGTGTTTGGCGAAGCTTCTTAAAAGTGCTTCTAAGTGTATTTTTCTTAAAAGTAGTATTTTTAAAGAAAAGCTACTTCTTTTCGCTACTACAAACAACAACATACCTAGTGGAATCCCACAAGTGGGGTCTGGGGTTCTTTTCGATACTAGAACACTTAATTTCTCCCAAATGCTAGGTCAAACACCTCACCTTTTTTTT[T/A]CACTTTTTGCCTCTCAAAAGCTTGGTCAAACAAGCTATAAGTATTGAGTATGAAATTATCTTTAAGCACATTATACCTTTAAAGGCTCAGGGCAGTCACGACCTAAGTAATCATCCAGGCTTTCATCATTGTC	254	T	A
>6185_PstI_305E40_NODE_1_L375	TAAACAGTTTGTTTTGGCCCAATAAATTTAAAAAGTACTTTTAAGCAACAATTCGTGTTTGGCGAAGCTTCTTAAAAGTGCTTCTAAGTGTATTTTTCTTAAAAGTAGTATTTTTAAAGAAAAGCTACTTCTTTTCGCTACTACAAACAACAACATACCTAGTGGAATCCCACAAGTGGGGTCTGGGGTTCTTTTCGATACTAGAACACTTAATTTCTCCCAAATGCTAGGTCAAACACCTCACCTTTTTTTTT[T/A]ACTTTTTGCCTCTCAAAAGCTTGGTCAAACAAGCTATAAGTATTGAGTATGAAATTATCTTTAAGCACATTATACCTTTAAAGGCTCAGGGCAGTCACGACCTAAGTAATCATCCAGGCTTTCATCATTGTC	255	T	A
>3640_PstI_305E40_NODE_2_L422	ATATTCTTTCCTGACTGGAGTAGCATGATAAAGTTCTCTTATTTCCAGTTTCCCTTTTACACCTTTATCCCAAAGAAGAAGAAGAATGACGAGGTCTTCTTCAACGTGGTCCTGACGCAACACTACCACACACTCCCACAAACAAGAAGCATTAGCACATTGGACAACATCATTTAAGCAGCTTGCTCTGGTTAATGTGCATTAGCTTGCACATTGTTGTTTTCTCATCACACCAACCCCATTAATCAATAATCAATGCGTCCTCTTATTGCTCTGGTTAACCGATCATTCATCACAGAAAGGAGCCAAGTTTATCTCTTGTTAGCTCAACCTTTAACCTTTCTTATTAATTAAGACAAAAAAA[/-A]GGGTCTACTCTTGCATCTCTAATTAGAGCC…	365		-A
>7963_PstI_305E40_NODE_1_L437	CATTTTTCTCCTAAGACAGATAACACTCTCTATACTGTTAACCCAGATAACTAATTAGTGCAAAATGTAAATTCGATTCTGTTTTTTGATTGATGGTATGTTTTTTGAGTTCTTAGTTGATGAGCCAGAAAAACAGTTTCATTTATTTTGTTCTCTTGCACTTTTTTGAATCC[C/A]TGTATCTACTATTTTCTGATGAAGCATGTCCTGTTAATGAGTCTTTTATTAGATTACTGTTCGTTGTCAATGCCAAACTTTGAAAAAAGAGTGGGTATGCAAGGATGTCCAAGCATCCTATCAAAGTAGAGGTACTGATCCCAAAGATGTATCTAGAAGCCAATATGGACTTGGCCTACTCCCTTGCAGTTCAGATTGCACGAGCAAAGTGAAAGCTGCTG…	174	C	A
>7963_PstI_305E40_NODE_1_L437	CATTTTTCTCCTAAGACAGATAACACTCTCTATACTGTTAACCCAGATAACTAATTAGTGCAAAATGTAAATTCGATTCTGTTTTTTGATTGATGGTATGTTTTTTGAGTTCTTAGTTGATGAGCCAGAAAAACAGTTTCATTTATTTTGTTCTCTTGCACTTTTTTGAATCCCTTTTCCACGTTGTATCTACTATTTTCTGATGAAGCATGTCCTGTTAATGAGTCTTTTATTAGATTACTGTTCGTTGTCAATGCCAAACTTTGAAAAAAGAGTGGGTATGCAAGGATGTCCAAGCA[T/G]TAGAGGTACTGATCCCAAAGATGTATCTAGAAGCCAATATGGACTTGGCCTACTCCCTTGCAGTTCAGATTGCACGAGCAAAGTGAAAGCTGCTG…	300	T	G
>81_PstI_305E40_NODE_1_L306	CTCCGATTTTTTTTTAAAAACTTATTTTCAATTTTAGTTTACTTAAAAAATAATTACCTCTTT[T/C]AACATTTTAATTTTAACTTTCCACGTGACATGTTTAAGGTCACAGGTATACGATCAGTCCTTGCAAGCATAATGCTAGTTCTTAAAGCTAAATCAATCGAGTACAAATGAAAATATGTCAATGAAAGGCTTTTCTTGAGTAACTAAATGATGCTCTTCCCACAATTTAAACAGGTCATTCTACTCTTTGAGTTACAGTGTTCACACCTAAAAAAAATGATCCATGATGCAACAAACACTGAAATGTCGTAGAGG	64	T	C
>7976_PstI_305E40_NODE_1_L234	AAAAGTAAAATAAAGCTAAACACTTCATTTTGACATCCTGAAGACTGTTTTGACATTTTCAAA[G/C]TTCTCTCTTTCCAGATAGACCACCAAATGCAAGCTGGAACAATCTTCTATCTTTCCTCCTTCTTTGTAACATTTCCATTCCTGTTCCAGCTACGTAGTACTCCTCTAATACAGCTTGGTTTCACCCACCTGATCCCCTTCAGGCTAGTGAAGAGCTATTCTGTCCATTTACATTGTAAGAAA	64	G	C
>4732_PstI_305E40_NODE_1_L370	TAATTTTCTTGTTAACATTTTTATGAAGATTTCTCCCAATGTTAGTCTCACTGTGCTCTGATAAAATCTAATAATCTCCTACTTTGGTGGAATCTTGGCTTTGACATTGACCATTTTGAAATAGATTTGAAACTAAAGCTAAAAGA[A/T]ATGCACAAATATTTTCTTTAGCTTTGATCTGACCTATAGTCAGGGACCTCACTATGCATGTAAAATTAAATTCTCAGGTTAAGGACCCATGCTTGTATGGAACCATATATCATTGCAACCCAGAGGCAGCTTAGCTCAATGCACCCTATTTACAAGCTACTTCACCCTCATATGCGCTACACACTGGAAATCAATGCTCTTGCAAGGCAGAGTTTGATAAATGGGGGTGGAGTTA	147	A	T
>1466_PstI_305E40_NODE_1_L388	GGAAGACTATGAAGTAGTTGCGGAGGATGGCAAGTTGGTATATAAGCACAGCGGGATGCTGCTGAATACAACAGAAGGATCGAAGTGGATTTTTGTTCTTAGTACTTCAAGAGTTCTTTATGTTGGAAAGAAAAAGAAGG[T/G]CACTCTAGTTTTCTATCTGGTGGTGCTACTACAGCAGCTGGTAGATTGGTTGTTCAGGACGGGATTCTTGAGGTATACTTCACATATCATGTAAATATATACGTATATTATTTCATTGCATTGACTTTTACTCGGCAGGCAATTTGGCCATATAGTGGTCACTATCTTCCTACCGAAGATAATTTCAAGGAATTCATCAATTTCCTAGAGGAACACCATGTAGATTTGGCTAACGTTAAGGTAATATACTAGCA…	141	T	G
>501_PstI_305E40_NODE_1_L430	CTAAATTCCCACTAGACTTGTATAAAGAAACAATCTCAGACATAAAGTTTTGCCATGCCCTCCTACTTTACAAAAAGCAACAGTTTGATATATACCCAACTCAACTTTTTATACCTAAATGTCAATCACAACATTGTTGACATTTGCTTTATGTTAATGGAAGCAAAAATTCTTAAGAACCAAGTACTCACTTCACAGTTTGAATCTAACTAATCTCACATTCATAAACATTCAATTAAA[T/A]CTCTGCAATCTCACATTCATAAACACCCAATTTAACGCATTCCAGTACTCCCACCTATCGTTCAAGAACAGATTATTCATCGATTTAACAATACAGTACGTACAATCATGATAAAACTTTAGCTTTCCACAGAAAAAAGCACTATGATCAAAAC…	241	T	A
>7432_PstI_305E40_NODE_1_L312	CTCAAGAGATTGAAACATTGAAGAAACAAACAAGGAGTATGTTATCAGCTGCTTGTGGGAAAACATTGGTTGAGAAATTGAATCTCATAGACATTGTTGAGCGCCTTGGCATTGCTTATCATTTTGAGAAACAAATAGACGACATGTTGGATCAAATTTACAAAGCAGATCCTAACTTTGTGGCTCATGATTACAACGATTTAAAC[T/A]TCAATTTCGAATCCTAAGACAACATGGTTACAATATATCTCCACAAATTTTCAGCAGATTCCAAGATGCAAATGGCAAGTTCAAGGAATCCCTTATCAACGACATCAGGGGTCTATT	207	T	A
>5817_PstI_305E40_NODE_2_L314	ATGATAACATGTCTGAATGTTGTATTAATAAATTGCATTTACAGCTAAAATATGTCCTTATTTGTCATGGGTTTGGTTCATTGTAATTGACTTATGAGGTTTAGTGATGGCAGTATTTTGTTTTTTTTTAAAATGCTAAA[G/T]CACAAAGTTCTATACATCTTTCGTTGGAACGATATTTGTTATTTAGTGGGCTTCCTTTCTGCTAATGTACTAATTCGACTTTGTTCTAATTTCAGCTCCCTCAGCGAAGGGTTCAGGCAAATGTGGGATGTTGTATGTTGCAGAGCCTTTGGATGCCTGCTCAACCTTGACTAACAGGGTCGAAC	141	G	T
>183_PstI_305E40_NODE_1_L365	TTGCATTATTTTACCTTATTATATCATATATTAACCTTTAAACTCATGATGCATTATAATGGGTGATTGAGAAGATATTTAAAAGAATATATTATCTCATAGGGATTGGCATATCCTTAGATACGATTCATACAATGTTCAGATTATTTATTAAAAATATGTATCAGATACTATAAGGACACTTTTATAAAGTCAACTGAAAATGAATAATATGTGGTAGCCTAGGTATACCTAAATGGATTTTTATATTGCGAGTAGTAGCTTTAGGAAGATTATACACTTGTGATAGACTAGTCAAATGGAGGATGCACATTAATCTACTATGTCAACTCTGCAATAGGCATTTTGAAATTATTCATCACCTATTTTT[/+T]ACTGGA	371		+T
>4720_PstI_305E40_NODE_1_L313	CGCTTCCACTTGAACCGGACTCGGTTCTCACCGAACCAATCGGTTCGAGAATGGTATCAGGGGTCATTTGACCATCGTCTAAAGCTGGTTCAGGCAGTGACATGTACTCACACCTGTAGATATACTTTGTAAGTTTGCCTTCAGTTTTCAGTATGTGTTGAACCTGAAACAAAATCAAGCCATACCCAAGTAAAAA[A/C]GAATAATGGGTAGGTGACAATTCAAAAAAATTAGGGGGGGCTTGCAATTACCATAATTGGTAATTCAAAAATGAAGAACTAACCTTGCAGGATACAGAACAAAAGAGAAATGGATCTTGAAGTCCCCT	197	A	C
>932_PstI_305E40_NODE_1_L290	CAGAGCTGTGGCATAGAAAGAGAGAGAAAGAGATCAGTAATACTACCTAATTAAACTCTACAAGCTTGAGTGTTTTAGCTTCCTCCCAAGAGCAATGATACACGGAAAGCAAGAGAAACAAAAGGCAGATCCAAGTCCAACTGCACATGAGTCTACTCCATCTAATGGAGCGCCAATTTGAGAACTAAGAGCTTTTTAAAGTTTCCTATTGAAAGTAAGAAAAAAAGAAGCAGGGTACCAGGAAGGGCCATGAGCATTGTGATGTGATGGAGCCGGTGGAAGGTAGATC[T/C]GACCTCAGGGGC	290	T	C
>3660_PstI_305E40_NODE_1_L282	TTTGATTTTTCATCATAAAATCTGTATGTTCTAAAGATCTTATAAGTAGAGTAAGAAAATATTTACACATCTTGGCAGTCGGCAAAAGAAGATTTTTGACTTCCAAATGAACACTTGTAATATAAAGAGGGATGATGGAGTTGTGTTTTGAAAAATTAATTGCTTCTTAATCAGAGAACAAAAGGAATTATTATGAAGAAAATGTTGTTAAAAAGAAGTCAAGTCAT[A/C]TTTAACTGACCATCTAAGGCACTTGAAAGAAAACAAAAGGACCTAGAGTCATTCTAAGATGAATAA	228	A	C
>2834_PstI_305E40_NODE_1_L308	TCAAAAAACCTTCAATTTTTTTTAATCATGTGTTCTCATTATTTGTAGTATATGTGTTAGTTTTATCATATGTACATACTGCCTATTCAATAGTAGTCTCTCTTTTTGTTCCCTTCCCTTGTCATATCTAGTTCTTTCTGCTTATGAATTTTGAGATAAGGGTTTTCAAGAAACAACTTTTCTATTTTTATAAGGTAATGGTAAGGTTTGCGTACATTCTATCCTCCCCAAACTCACTTGTGGGATTTCACTGG[A/T]TTGTATTAGTAATGATTTTTTTTGGGCACTTTAAACATGTACTAATAAATTTTATTTTTAGGCAA	255	A	T
>4482_PstI_305E40_NODE_1_L403	CTGGAGGAAGGAAACAGACATATCTCCACTCATGTGATGGGTACTTTTGGGTATGCATTATGCCTCTTTCATTGAAAGAAATTTCCTCTCCTGCGATACTTCCACTAGTGCTGACATG[G/C]ATATGCAAAAGCATAGTCAAGATTTCAACTTGACGTGATCAGCTTTTATCATCTTGTTACAGTTGGTTAGAGTCCCACATTGGATGGAAAATGGACTAGTGATCTGCTTATATCGATTTAGGCAATCCTTCCTTCATATGCTAACTTCTGGGTTAAGTTAGGCCAACGGGTCATATCTTTTCATGGTATCAGAGCCAGGCTCATCCCTGTTTGGGCTCCCATTCCACGCTCTAGTTTGAGCCTAGGATTGAAGGAGAGTGTTAAGAGTGTCACATT…	119	G	C
>4482_PstI_305E40_NODE_1_L403	CTGGAGGAAGGAAACAGACATATCTCCACTCATGTGATGGGTACTTTTGGGTATGCATTATGCCTCTTTCATTGAAAGAAATTTCCTCTCCTGCGATACTTCCACTAGTGCTGACATGGAACAGCGCTAATATGCAAAAGCATAGTCAAGATTTCAACTTGACGTGATCAGCTTTTATCATCTTGTTACAGTTGGTTAGAGTCCCACATTGGATGGAAAATGGACTAGTGATCTGCTTATATCGATTTAGGCAATCCTTCCTTCATATGCTAACTTCTGGGTTAAGTTAGGCCAACGGGTCATATCTTTTCATGGTATCAGAGCCAGGCTCATCCCTGTTTGGGCTCCCATTCCACGCTCTAGTTTGAGCCTAGGATTGAAGGAGAGTGTTAAGAGTGT…	410	G	C
>2922_PstI_305E40_NODE_1_L395	AAGATTATTGAGAAAAGGCCAAGTTGGTCAGAAAAGAAACTCCCAATGAAATACGGACAAGGATATCAGAGATTAACTATGCCACAATTACGGAAGCCCTGATTACTTCATCAAGTTCTATCCCCTGTGGGCCCTGGAATATAAGAAGAATAATTTTAAGAAGGCCAAGGAACCTAGGAATGAGCAGTACATCCTCAAAGACAGTAAAATGACTAACCAAGAGGCTAATTTTTC[T/A]CACTTGCAGCTTTAGGCAATACCTCTGGCAAGGAATCAGATAGAGAAGCTCTGTAGTCCTTCATGGCTATTGAAGGATCTGAGAAATATGATTTTCTGGCACGTGTAGCTCTAGAAGAATCTGATAATGAGAGCAATGGGATTAAAGTTAAAACTCATGT…	235	T	A
>2922_PstI_305E40_NODE_1_L395	AAGATTATTGAGAAAAGGCCAAGTTGGTCAGAAAAGAAACTCCCAATGAAATACGGACAAGGATATCAGAGATTAACTATGCCACAATTACGGAAGCCCTGATTACTTCATCAAGTTCTATCCCCTGTGGGCCCTGGAATATAAGAAGAATAATTTTAAGAAGGCCAAGGAACCTAGGAATGAGCAGTACATCCTCAAAGACAGTAAAATGACTAACCAAGAGGCTAATTTTTCT[A/G]ACTTGCAGCTTTAGGCAATACCTCTGGCAAGGAATCAGATAGAGAAGCTCTGTAGTCCTTCATGGCTATTGAAGGATCTGAGAAATATGATTTTCTGGCACGTGTAGCTCTAGAAGAATCTGATAATGAGAGCAATGGGATTAAAGTTAAAACTCATGT…	236	A	G
>2922_PstI_305E40_NODE_1_L395	AAGATTATTGAGAAAAGGCCAAGTTGGTCAGAAAAGAAACTCCCAATGAAATACGGACAAGGATATCAGAGATTAACTATGCCACAATTACGGAAGCCCTGATTACTTCATCAAGTTCTATCCCCTGTGGGCCCTGGAATATAAGAAGAATAATTTTAAGAAGGCCAAGGAACCTAGGAATGAGCAGTACATCCTCAAAGACAGTAAAATGACTAACCAAGAGGCTAATTTTTCTATCAAAAGGGCACTTGCAGCTTTAGGCAATACCTCTGGCAAGGAATCAGATAGAGAAGCTCTGT[A/G]GCTATTGAAGGATCTGAGAAATATGATTTTCTGGCACGTGTAGCTCTAGAAGAATCTGATAATGAGAGCAATGGGATTAAAGTTAAAACTCATGT…	300	A	G
>2922_PstI_305E40_NODE_1_L395	AAGATTATTGAGAAAAGGCCAAGTTGGTCAGAAAAGAAACTCCCAATGAAATACGGACAAGGATATCAGAGATTAACTATGCCACAATTACGGAAGCCCTGATTACTTCATCAAGTTCTATCCCCTGTGGGCCCTGGAATATAAGAAGAATAATTTTAAGAAGGCCAAGGAACCTAGGAATGAGCAGTACATCCTCAAAGACAGTAAAATGACTAACCAAGAGGCTAATTTTTCTATCAAAAGGGCACTTGCAGCTTTAGGCAATACCTCTGGCAAGGAATCAGATAGAGAAGCTCTGTAGTCCTTCATGGCTATTGAA[G/T]ATATGATTTTCTGGCACGTGTAGCTCTAGAAGAATCTGATAATGAGAGCAATGGGATTAAAGTTAAAACTCATGT…	320	G	T
>2059_PstI_305E40_NODE_1_L278	ATTTTCAGATATTTCTTAACTTCTCTAACTGGTGTGGATGTCCCCGTGTTGTATTCACCTGTCCCATTTGATAATGCTGCACTCACTGCACCTGAGGTTGGTTCAAGACTTTTACATAATTATGTTTCTTCATTTATCTTGTCTGATAGTTGGGCTCATGCGATTGCCTTTA[G/C]ATGGAGATAGATCATACTTGATTATAAGATGAGTACAGTAGATTAGTAAGACAATATGTGGATTTATTCACTTATTACATTACAAAGATCTCTCTGTCGTTTCTATGGAGATAGATC	173	G	C
>2059_PstI_305E40_NODE_1_L278	ATTTTCAGATATTTCTTAACTTCTCTAACTGGTGTGGATGTCCCCGTGTTGTATTCACCTGTCCCATTTGATAATGCTGCACTCACTGCACCTGAGGTTGGTTCAAGACTTTTACATAATTATGTTTCTTCATTTATCTTGTCTGATAGTTGGGCTCATGCGATTGCCTTTAG[G/T]TGGAGATAGATCATACTTGATTATAAGATGAGTACAGTAGATTAGTAAGACAATATGTGGATTTATTCACTTATTACATTACAAAGATCTCTCTGTCGTTTCTATGGAGATAGATC	174	G	T
>5670_PstI_305E40_NODE_1_L423	TTACAAACTAGATATGAGTATTGATTATTGAGACCAAGAGTCATGCCGTTGAAAATCCAGGAACAACAAATACAAAAGGAAGTTATAGAACCTCTTGACGACCAAAAAGCTGATAATTAGAGTATTGTTATATACATGTTTTTCTCTAATTGCTTGCTACGAGATGGAGTTTCAACTTCAGACCAGGAAAAAGAAAGGATATGGTATATGGTGTCAGTTATTTTTTATGGGTAGTAGATTGCAGCATTATTGTTGTAGTTTTCCCTCATTCTTTGTGGTACCAGCAAAT[C/G]TGTTTCCTCAAACCTAGTCAACTCTACAGTGCAGTCACGTAAATGGTACAGCAACTATGACACAGAATGTCCATACCTGCTCAGATATGATCCCAGAAAGAGCAA…	290	C	G
>4325_PstI_305E40_NODE_1_L318	CTAAATGTGGTCGGAATCGTTGCAATTGCTTCAATGGAAGCAACAATGATAGCTCCGATGACGAATTTGATTTTGCTGACTCAGTTACAAACTCCTCCTTTGGTGATTCTTCTGATGCTCTCAAGGTAAAAAAA[/-A]AACTCCGAGCAATTTCCTTTGAATTTTCCGTTCGTCGTTTCAAATTTAATCTGATTGTTCTGTTTTTCACTATATTCAGAGCTTAATTCCATGTGCAACTGTTGTTGAGAGAAATCTATTAGCTGATACCTCAAAAATTGTTGAGAAAAACAAAGCCTGTAAGCGTAAAAGCGATTTGAGAAAAATCGTCACCGA	135		-A
>680_PstI_305E40_NODE_1_L387	TTATTGAAAATCTTTTTCATCCTCACTTTCTTTGTCGTGAGATTGTTACTGAACTTTGATGCTTTATCTCACAACATGCTGATGGAGTTGTGGTAGATGACATTATTGAAAAGTTCTGCTCATTAATGA[G/A]GCTCCTGACGCTGCACTAAATCCTGATAGTGTGATCAAAAAATTGGCAAGATTTCTCTGTGTGCTCATTACATGTGGTCCAAATTCTATGGTAGATAAAGTTTATAAGACAGTGGTTGGATATAACTCATCACACTATTCATGAATTACTTACTTTTCCTTGCTTATGAAAGGATTCCCACTAAATGCACTTTTTGAAAAATTGAGAAGGGATGCAAAGCAACAAATTGTAACTCAATACTTTAACTTCCTTGGGAGGTTTGGAG…	130	G	A
>680_PstI_305E40_NODE_1_L387	TTATTGAAAATCTTTTTCATCCTCACTTTCTTTGTCGTGAGATTGTTACTGAACTTTGATGCTTTATCTCACAACATGCTGATGGAGTTGTGGTAGATGACATTATTGAAAAGTTCTGCTCATTAATGAGGTACACAGAAGCTCCTGACG[C/T]CCTGATAGTGTGATCAAAAAATTGGCAAGATTTCTCTGTGTGCTCATTACATGTGGTCCAAATTCTATGGTAGATAAAGTTTATAAGACAGTGGTTGGATATAACTCATCACACTATTCATGAATTACTTACTTTTCCTTGCTTATGAAAGGATTCCCACTAAATGCACTTTTTGAAAAATTGAGAAGGGATGCAAAGCAACAAATTGTAACTCAATACTTTAACTTCCTTGGGAGGTTTGGAG…	151	C	T
>680_PstI_305E40_NODE_1_L387	TTATTGAAAATCTTTTTCATCCTCACTTTCTTTGTCGTGAGATTGTTACTGAACTTTGATGCTTTATCTCACAACATGCTGATGGAGTTGTGGTAGATGACATTATTGAAAAGTTCTGCTCATTAATGAGGTACACAGAAGCTCCTGACGCTGCACTAAATCCTGATAGTGTGATCAAAAAATTGGCAAGATTTCTCTGT[G/A]ATGTGGTCCAAATTCTATGGTAGATAAAGTTTATAAGACAGTGGTTGGATATAACTCATCACACTATTCATGAATTACTTACTTTTCCTTGCTTATGAAAGGATTCCCACTAAATGCACTTTTTGAAAAATTGAGAAGGGATGCAAAGCAACAAATTGTAACTCAATACTTTAACTTCCTTGGGAGGTTTGGAG…	201	G	A
>680_PstI_305E40_NODE_1_L387	TTATTGAAAATCTTTTTCATCCTCACTTTCTTTGTCGTGAGATTGTTACTGAACTTTGATGCTTTATCTCACAACATGCTGATGGAGTTGTGGTAGATGACATTATTGAAAAGTTCTGCTCATTAATGAGGTACACAGAAGCTCCTGACGCTGCACTAAATCCTGATAGTGTGATCAAAAAATTGGCAAGATTTCTCTGTGTGCTCATTACATGTGGTCCAAATTCTATGGTAGATAAA[G/T]AGTGGTTGGATATAACTCATCACACTATTCATGAATTACTTACTTTTCCTTGCTTATGAAAGGATTCCCACTAAATGCACTTTTTGAAAAATTGAGAAGGGATGCAAAGCAACAAATTGTAACTCAATACTTTAACTTCCTTGGGAGGTTTGGAG…	240	G	T
>680_PstI_305E40_NODE_1_L387	TTATTGAAAATCTTTTTCATCCTCACTTTCTTTGTCGTGAGATTGTTACTGAACTTTGATGCTTTATCTCACAACATGCTGATGGAGTTGTGGTAGATGACATTATTGAAAAGTTCTGCTCATTAATGAGGTACACAGAAGCTCCTGACGCTGCACTAAATCCTGATAGTGTGATCAAAAAATTGGCAAGATTTCTCTGTGTGCTCATTACATGTGGTCCAAATTCTATGGTAGATAAAGTTTATAAGACAGT[G/A]ACTCATCACACTATTCATGAATTACTTACTTTTCCTTGCTTATGAAAGGATTCCCACTAAATGCACTTTTTGAAAAATTGAGAAGGGATGCAAAGCAACAAATTGTAACTCAATACTTTAACTTCCTTGGGAGGTTTGGAG…	254	G	A
>5578_PstI_305E40_NODE_1_L312	AATTATACTTCCCAAGATTTCTAAAAGTTCAGCTATTCCATTATGCTTCTCAGTTTCAAAAATAGACC[C/T]TGGTTGATTGATTTCCTTATGAACGGGCGGTGCACCATGAACTTTCCATAAATGCGGTGCAGTACAGTCTTTAAGTACTCCCTTTCTCTTGGATCGTCAGAATCAAAGAGATCTAATATCCTCAGAACAAAGGCGTGATCAATGTATCGCTTAGCCAATTTTGGATCCGTCTCTGGTGATGCCACAAAGCGGAGAAGCAACTCATACACAATTTGCAGATGTGGCCATGCAGCATCCATCAAGTGTTCCTCTTCT	69	C	T
>5713_PstI_305E40_NODE_1_L246	AGGGGAGGCTCTGTGGCCAACCAGCGGTGCTTTAAGTGTCAAGGTCTAGGACACTTGATTGCCGATTGTCCGAATCGACAGCTTGTTACACTAGTTGAGGAGGATGTAGGCCCGGTGTATGATGATTATGATGAGGGCCTCGAAGATCACCTGACTGTGGAGCAGTATACCAGTGAGTTTGACATGTGGCGGATGCGATGTGATGTTATTGAGGAGGATGTAGAACCGGTGTATGATGATTATGAGGATTATGATGAGGGCC	269		+A
>3682_PstI_305E40_NODE_1_L304	CGCGTAAACTTTATCAAGAAAATTAATTAGTAACATAATTTTCCTGAATAATAATTTGATGATAAATGAATTTGTCAAAATTGTTAGCACTCTCCCTTTTTCTTTTTTAAAATTTTTTTATTTACGAAACAACCAACGTATACCAACTTATAACGATGGTTGAGATCATTTTGGCACACCTCGACAAATTACACAAGATACATACTTGATACTACCTTCCACCAACA[C/T]TAACTCTGTTCATCAATCATCGCGACTTGAACAAATAAGAAGAAAGCACATAGGATGTTTTGTTTTCGCTTGAATTTGAACCTTAGAC	228	C	T
>509_PstI_305E40_NODE_1_L280	TTTGTCGTAGAGCGGAGGTCCTAGCATTAGCA[/+T]ACTTTGGATTAAGCGGCATTTAGTAATTGACTCCAATTCTCACAGGATTTTATTGGGGAAGATACCTACTTCTGGTGGCTCAACGAATGCTTACAGTGTAATTCATGGAAGGTGGGTTGGTAAGTCGTCACAAGTGCTATAGAGAAAATTTTCTCCATTTGGTGCTTGGACGCATGATTGTATCTTTCACGTTCCTTGTCACTTGAAAGATATAGAATATTTGGGATGGTGGTGGGGCTTTTTTGTTCATCATCCACCA	33		+T
>509_PstI_305E40_NODE_1_L280	TTTGTCGTAGAGCGGAGGTCCTAGCATTAGCAAATCCATGTGAACTTTGGATTAAGCGGCATTTAGTAATTGACTCCAATTCTCACAGGATTTTATTGGGGAAGATACCTACTTCTGGTGGCTCAACGAATGCTTACAGTGTAATTCATGGAAGGTGGGTTGGTAAGTCGTCACAAGTGCTATAGAGAAAATTTTCTCCATTTGGTGCTTGGACGCATGATTGTATCTTTCACGTTCCTTGTCACTTGAAAGAT[A/G]GGGATGGTGGTGGGGCTTTTTTGTTCATCATCCACCA	255	A	G
>2169_PstI_305E40_NODE_1_L383	TGTTGTTGTTGTGAAAAATATGAATTCAACACCCTTTTTGGCACTTAAACAGAAAGCAAATGACCCTTAAATCCTTTTTCTCTTCAAATTCTCAACCCCAATAATAATAATAATTATTGTTGCGAAAATTCTGTGGCTGTGAAGACAATTTTCTTCTTTCTCTGAGAAAATCGATAGTGCTGGTGAGCCATTGGATCCATATCTTAGCGGGGCAACCCGGAAGTCTTAAACTAA[A/C]ATGTTCCAAAATGCCTTTTAATATTGTGGTCTTGAAGATATCATGGGAAAGTTAAGACTTCAAGTGTTGCCGAAAAAGGAAAGAGACATTCTTTTGAGATAGACTGAAAAAGGAAGTCAAACGAATTGTAATGGAGGGAGTATTTCCTATGATTTGGATG	235	A	C
>5723_PstI_305E40_NODE_1_L258	CTGTCAGCAGTGAAAACATCTAGCATTTGCCTTTATAGACAAGCTTGGTTTTCTTTTCCTTTCTATGTTTCAATTTTTTTTTCCCTCCCTCTTGTAAGGTGTTTAGGAGGAATTGCTTTCACAAGTTTGAATATATGTATTGTGATCATTAAAATTGACTA[A/G]TATATGGGCTGCAATTGTTAGAAAAATGATCATTTTAAAAACAATTAGACAAACAACCAAAAGTCAGTAGCAACTTTGTCTTACCTTGTTGATAATAAGCTCTGCATG	162	A	G
>2142_PstI_305E40_NODE_2_L293	TTTCTTTCTTTCTCTGATTCAAATACTAACACAAAGGAATGTCCTTTCCTTGGTTGCCAAAATAAGGAATTTGACGCAGAATTTCCGCCGCCTCTAAATCCACATAGCTGAAATCGAAAGATTTGATGGGGATAA[G/A]CTTAGTATATGGTGTGAATAATTGAGAGAACTCTATAATAACAAACTAAATATCATATCAACACTGGTAGTCGATTATTGGAACGTGAATGAACTACTTCTAATTATATTTTCACCAAATACCTGCATAGACTTAGAGTATGAATCTCTAGCTTTTGTAATCCATCCTT	136	G	A
>2165_PstI_305E40_NODE_1_L264	GCGAAGGATGCTGTGAAGTTTGTGACGGAAAATCAGTCCCGGCTTTTTAAGGCTAAGAGCCTCGGTCTTCTCCGTCGGAAGAAGAG[A/G]AGAGTATGGAGAAGGTGTTAAAGCAAGTGTTCAGAAGAGAAGACGGTAAATTGTTAACATTGAGGGACACGTGTAAGCCTCTACTCGTTCCGTGCTTTGATCTCAACAGTTCTGCGCCCTTTGTCTTCTCCAGAGCTGATGCTATCGAGTCCTTCAGTTACGATTTTGATCTCTGGAAAGTATGCCGAG	87	A	G
>7290_PstI_305E40_NODE_1_L362	TGACTTCCACTCACCTTAACCTCACACTCGCCTTCCTGGGCAGCATCAGGAATGAGAGGCAAGGGCGGAAGACTATGAGCTGCACTCTCCACAGTAGCTTTAGCATAATCAACTTCAAATTCTTCCATGAATTCTTCATCTCCAGCAACTTCCAGAGAATCAGCTGGTGCATCCATGTTAGCCTCAGTACAATCATCATATTCTTCCATGGGTTCTTCTTCTCC[A/G]GAGCATCAGCTCGTGCATCCATGTCAGCCTCAGTATAATCAACATCATATTCTTCCATGGATTCTTCTTGTCCAGCAACTTCCACAGAATCAGCTGGTGCATCCATCTTAGCCTCAGTGACTTCGATATCATATTCTTCCATGGGTTCT	225	A	G
>7290_PstI_305E40_NODE_1_L362	TGACTTCCACTCACCTTAACCTCACACTCGCCTTCCTGGGCAGCATCAGGAATGAGAGGCAAGGGCGGAAGACTATGAGCTGCACTCTCCACAGTAGCTTTAGCATAATCAACTTCAAATTCTTCCATGAATTCTTCATCTCCAGCAACTTCCAGAGAATCAGCTGGTGCATCCATGTTAGCCTCAGTACAATCATCATATTCTTCCATGGGTTCTTCTTCTCCAGCAACTTCTGGAGCATCAGCT[C/G]GTCAGCCTCAGTATAATCAACATCATATTCTTCCATGGATTCTTCTTGTCCAGCAACTTCCACAGAATCAGCTGGTGCATCCATCTTAGCCTCAGTGACTTCGATATCATATTCTTCCATGGGTTCT	247	C	G
>5809_PstI_305E40_NODE_1_L335	AGAGGGCCAGAAGAGTCTTGTACAACCTCTTCAGCCTGCTTCAGCTCTGAAGAAGAAAGAATG[T/G]AAATGGAAGCAATAGTTGGGCAGCAACATAAGAACCAAAGCAAAAAACTAGTCTCTTTTCCAGATATGATCTTGATTCAACATTCCCACTGATGGAACCTTCATTTTTAGCTTTGGTGATCTTTGTACACCCAATTCCCTGAAATTGGCGAACTTTGTAAAAGTCAACATCTTCCATGACACAGCAAGCACACAATCCAATGAGGCAATATAACATGGATTTAGGTATGAATATTAGCTGTATGCACACCTATGAGATATCACCAAAAAGTATAGGGCAAAAT	64	T	G
>6401_PstI_305E40_NODE_1_L372	TGTTCATTTTTTTCTCATATTTATGTGTTCATTTTTTCTGGGTCGGAGTGATTGCTGATTGCTGTCTATTATATGTATGTGTAGTTGAATTGTTTGTATATGTGTATATAATGGTTTGAGCTGAAAGAAGGAGATTTGGTTTAATGCGATTCGAAGGGCTAGATCCACATTTAGTGGTGCTATTTTTTGAACAATTTGTGATCTATGATT[G/A]GAGTGAGGATAAGTGGATCCAATATTGTTAAGTGAATGAGTTTGGAATATCTTTGAAACCATTAGTTATCCTTCTTGAAAATGAATGAGGACTTACCATATTGAGACTTACAACTACATAACCCCACAAGTGATGTCTCAGGTTCAAATCCTCACCAAAGACAAGAAGAACTA	211	G	A
>6401_PstI_305E40_NODE_1_L372	TGTTCATTTTTTTCTCATATTTATGTGTTCATTTTTTCTGGGTCGGAGTGATTGCTGATTGCTGTCTATTATATGTATGTGTAGTTGAATTGTTTGTATATGTGTATATAATGGTTTGAGCTGAAAGAAGGAGATTTGGTTTAATGCGATTCGAAGGGCTAGATCCACATTTAGTGGTGCTATTTTTTGAACAATTTGTGATCTATGATTG[A/T]AGTGAGGATAAGTGGATCCAATATTGTTAAGTGAATGAGTTTGGAATATCTTTGAAACCATTAGTTATCCTTCTTGAAAATGAATGAGGACTTACCATATTGAGACTTACAACTACATAACCCCACAAGTGATGTCTCAGGTTCAAATCCTCACCAAAGACAAGAAGAACTA	212	A	T
>7475_PstI_305E40_NODE_1_L303	TTTTTTTTGAATTTCAAGTAAAAGAGTAATGCTCTATTCCGAATAAGAGCAAAAATTTGTACTAAAATTCATTATTAATACTGTAAAATATACTCCTTTTGTTCATCTTTACTTGGCCCTTATACTATTTTGGGATGTCCAAAAATATTTGTCCACTTTATAAAAT[C/T]TTTACACTTAGTTCCTAATTTACCCTTATCATTAATTATCGTCATTTTTCCATTACATTTTTCAAGAAATAGTATTTATTATATTCAAAGGGTACTTTGATAAAATTATCTATCATTTACTATTTCTTAATCTCTGTGTCAAGTTAAC	167	C	T
>7475_PstI_305E40_NODE_1_L303	TTTTTTTTGAATTTCAAGTAAAAGAGTAATGCTCTATTCCGAATAAGAGCAAAAATTTGTACTAAAATTCATTATTAATACTGTAAAATATACTCCTTTTGTTCATCTTTACTTGGCCCTTATACTATTTTGGGATGTCCAAAAATATTTGTCCACTTTATAAAATCAAGAGA[T/C]TTAGTTCCTAATTTACCCTTATCATTAATTATCGTCATTTTTCCATTACATTTTTCAAGAAATAGTATTTATTATATTCAAAGGGTACTTTGATAAAATTATCTATCATTTACTATTTCTTAATCTCTGTGTCAAGTTAAC	174	T	C
>7475_PstI_305E40_NODE_1_L303	TTTTTTTTGAATTTCAAGTAAAAGAGTAATGCTCTATTCCGAATAAGAGCAAAAATTTGTACTAAAATTCATTATTAATACTGTAAAATATACTCCTTTTGTTCATCTTTACTTGGCCCTTATACTATTTTGGGATGTCCAAAAATATTTGTCCACTTTATAAAATCAAGAGATAATTTTACACTTAGTTCCTAATTTACCCTTATCATTAATTAT[C/A]CATTACATTTTTCAAGAAATAGTATTTATTATATTCAAAGGGTACTTTGATAAAATTATCTATCATTTACTATTTCTTAATCTCTGTGTCAAGTTAAC	217	C	A
>187_PstI_305E40_NODE_2_L362	TCTGATACTTCCAGACCACACAATCTGCAAAAACAAAGGGCTATATAATATTCATAACGTAGCTATGTAGCAATTAAAAATTAGTAAGTGCATCCACAAGCTACACCTTTTGAGAGAATAGAAAAGGAGGTTCAAAATGTGTTTAAAGAGTCAATGGGAACATCTACTAGATAGTGCTAGAATAAAAGTTTATGATCATCAAGATGACACTTGGAAGGTGATTGAAGGAGATATACCTATTAATGACAATTCAGAGTCTCCTTATCTTCTTGCTGGTTTTCTTGGAAAGCTCCATG[C/T]GATGCAAATCACAATATCATGTTCATGCAGGCTGATAGGCAAAATCATTCAGTTCCTTCTCCATCAACCTCAGCAAA	297	C	T
>187_PstI_305E40_NODE_2_L362	TCTGATACTTCCAGACCACACAATCTGCAAAAACAAAGGGCTATATAATATTCATAACGTAGCTATGTAGCAATTAAAAATTAGTAAGTGCATCCACAAGCTACACCTTTTGAGAGAATAGAAAAGGAGGTTCAAAATGTGTTTAAAGAGTCAATGGGAACATCTACTAGATAGTGCTAGAATAAAAGTTTATGATCATCAAGATGACACTTGGAAGGTGATTGAAGGAGATATACCTATTAATGACAATTCAGAGTCTCCTTATCTTCTTGCTGGTTTTCTTGGAAAGCTCCATGCGATTACTAAAGATGCAAATCACAATATCATG[T/G]TGATAGGCAAAATCATTCAGTTCCTTCTCCATCAACCTCAGCAAA	329	T	G
>2982_PstI_305E40_NODE_1_L387	TTTTCATTCTTGTTCTGAAGTTTGAATTTCTATAAATAAAATTTAAAAAAGCAGTGGAAAATTTAATTGGTTAGTTAACACATCCA[T/C]ACTTTGAATAGTAAATCATAAAATTTTAGTGCCAAATTGGAAGCCTTACCTCAAGCAAAAGTGAAAAAGCTCCAGCATTCAATAAACATACTTGTCTGCTTATTGTTCCAGCATTCAATAGGTAGGCAAAAAAAGAAAGCTCTAAGTAGAGACAATTTTAAGATAGAAATGTTTATCTTCTAAAAATTAATTTAATCATTTTTTGGTTCCTTGTTTTGCTTTGCAGATTTCAGAAATGGAGATTGGCTTAGCAGTTGGTGGTGCTTTTCTCTCTTCAGCTTTGAATGTTCTCTTTGATAGGATTTCTC…	87	T	C
>2982_PstI_305E40_NODE_1_L387	TTTTCATTCTTGTTCTGAAGTTTGAATTTCTATAAATAAAATTTAAAAAAGCAGTGGAAAATTTAATTGGTTAGTTAACACATCCATTGTAGCATTG[A/G]TAAATCATAAAATTTTAGTGCCAAATTGGAAGCCTTACCTCAAGCAAAAGTGAAAAAGCTCCAGCATTCAATAAACATACTTGTCTGCTTATTGTTCCAGCATTCAATAGGTAGGCAAAAAAAGAAAGCTCTAAGTAGAGACAATTTTAAGATAGAAATGTTTATCTTCTAAAAATTAATTTAATCATTTTTTGGTTCCTTGTTTTGCTTTGCAGATTTCAGAAATGGAGATTGGCTTAGCAGTTGGTGGTGCTTTTCTCTCTTCAGCTTTGAATGTTCTCTTTGATAGGATTTCTC…	98	A	G
>2982_PstI_305E40_NODE_1_L387	TTTTCATTCTTGTTCTGAAGTTTGAATTTCTATAAATAAAATTTAAAAAAGCAGTGGAAAATTTAATTGGTTAGTTAACACATCCATTGTAGCATTGACTTTGAATAGTAAATCATAAAATTTTAGTGCCAAATTGGAAGCCTTACCTCAAGCAAAAGTGAAAAAGCTCCAGCATTCAATAAACATACTTGTCTGC[T/A]GCATTCAATAGGTAGGCAAAAAAAGAAAGCTCTAAGTAGAGACAATTTTAAGATAGAAATGTTTATCTTCTAAAAATTAATTTAATCATTTTTTGGTTCCTTGTTTTGCTTTGCAGATTTCAGAAATGGAGATTGGCTTAGCAGTTGGTGGTGCTTTTCTCTCTTCAGCTTTGAATGTTCTCTTTGATAGGATTTCTC…	197	T	A
>2982_PstI_305E40_NODE_1_L387	TTTTCATTCTTGTTCTGAAGTTTGAATTTCTATAAATAAAATTTAAAAAAGCAGTGGAAAATTTAATTGGTTAGTTAACACATCCATTGTAGCATTGACTTTGAATAGTAAATCATAAAATTTTAGTGCCAAATTGGAAGCCTTACCTCAAGCAAAAGTGAAAAAGCTCCAGCATTCAATAAACATACTTGTCTGCTTATTGTTCCAGCATTCAATAGGTAGGCAAAAAAAGAAAGCTC[T/C]AATTTTAAGATAGAAATGTTTATCTTCTAAAAATTAATTTAATCATTTTTTGGTTCCTTGTTTTGCTTTGCAGATTTCAGAAATGGAGATTGGCTTAGCAGTTGGTGGTGCTTTTCTCTCTTCAGCTTTGAATGTTCTCTTTGATAGGATTTCTC…	240	T	C
>2982_PstI_305E40_NODE_1_L387	TTTTCATTCTTGTTCTGAAGTTTGAATTTCTATAAATAAAATTTAAAAAAGCAGTGGAAAATTTAATTGGTTAGTTAACACATCCATTGTAGCATTGACTTTGAATAGTAAATCATAAAATTTTAGTGCCAAATTGGAAGCCTTACCTCAAGCAAAAGTGAAAAAGCTCCAGCATTCAATAAACATACTTGTCTGCTTATTGTTCCAGCATTCAATAGGTAGGCAAAAAAAGAAAGCTCTAAGTAGAGACAATTTTAAGATAGAAATGTTT[A/G]ATTAATTTAATCATTTTTTGGTTCCTTGTTTTGCTTTGCAGATTTCAGAAATGGAGATTGGCTTAGCAGTTGGTGGTGCTTTTCTCTCTTCAGCTTTGAATGTTCTCTTTGATAGGATTTCTC…	272	A	G
>2982_PstI_305E40_NODE_1_L387	TTTTCATTCTTGTTCTGAAGTTTGAATTTCTATAAATAAAATTTAAAAAAGCAGTGGAAAATTTAATTGGTTAGTTAACACATCCATTGTAGCATTGACTTTGAATAGTAAATCATAAAATTTTAGTGCCAAATTGGAAGCCTTACCTCAAGCAAAAGTGAAAAAGCTCCAGCATTCAATAAACATACTTGTCTGCTTATTGTTCCAGCATTCAATAGGTAGGCAAAAAAAGAAAGCTCTAAGTAGAGACAATTTTAAGATAGAAATGTTTATCTTCTAAAAATTAAT[T/G]TTGGTTCCTTGTTTTGCTTTGCAGATTTCAGAAATGGAGATTGGCTTAGCAGTTGGTGGTGCTTTTCTCTCTTCAGCTTTGAATGTTCTCTTTGATAGGATTTCTC…	289	T	G
>984_PstI_305E40_NODE_1_L323	AAGGATGGTGGACAACCATGGGGTTTATTGAATTATGTAATGGTCTTCATCAGACAAAAAACAAATAAAAGATTAAAATAATGAAAGCCAATTTGATCTTAGTCTCTCTATATTATTTTTCTGTTAC[A/G]GTGAAGTGATCTCTGAACAGAACTGCGGTTAATCAAACAAGAATTTGCATTTCACAGAAAAAAAAGAAAGAAACAAGAATGTAAAATAATGAGCTACTTTTCAGCAAGATAAGTAAATAACCATTGCTTGTTCATCTGATTCCGCATGGTCATCACATCAGTTTCTATGATAGACCGAAAAAAATACCACATGCCATGGGCGAAAAA	128	A	G
>7051_PstI_305E40_NODE_1_L410	AAATATTTCTCTTTTCACTGGGTAAACATTGAAATCTTATTGCCTAACATCCTTGAAATAACACTTATCTGACAAAATACCGTCTCTCTCAGCTTCTATCAACATACAGAATGATAATCAATTTAGTTATAAAATTTAGTCATAAAAGGCAAAACAATATATTTGATTATATAAAAAATAAAAGAGAAATGACAAACTAGCATCTTTCCACCACCAATATGCTTGAACAACTCTAACAAAGAAGCAAAAGTTTTACCTTCTCTGATATTCAATATGCTCAAGCAAAAATGAAAAGAACTAACAAAATACCTCCTAAAT[G/A]AAGAAACTGTCCAAAAAAATAATGGAACAAAGTTATTGTGACAATTACATTATGCACATTCAATAGCATGAAGTCT…	319	G	A
>3186_PstI_305E40_NODE_1_L245	AACAGAAGAACTTGGCTCTAATACCATGTAAAAATATGACACTGGGGCATTACTTAATCCCAAA[C/T]GAGGGAGGATTGCCCAAGTACATCTAGGCAGACCACCAGGTCATTCCCCAATCTATGCGGGACTCTAACAATAATTCATAGTCAAACTAGACCACATTCTAAATGCATCCTAAGCCTTTCCTGAAAAGCTTCAGTGATAGATTTTTCTTTTTTTACCTTTCTCTATAGAAATCAAACAAGAGGTGACTTGCT	65	C	T
>3186_PstI_305E40_NODE_1_L245	AACAGAAGAACTTGGCTCTAATACCATGTAAAAATATGACACTGGGGCATTACTTAATCCCAAACGCTTGCTTAGGAGGGAGGATTGCCCAAGTACATCTAGGCAGACCACCAGGTCATTCCCCAATCTATGCGGGACTCTAACAATAATTCATAG[T/C]CACATTCTAAATGCATCCTAAGCCTTTCCTGAAAAGCTTCAGTGATAGATTTTTCTTTTTTTACCTTTCTCTATAGAAATCAAACAAGAGGTGACTTGCT	157	T	C
>22_PstI_305E40_NODE_1_L211	AATAATCTCTTTAGTTGGTCTGCCCATTTAAAATGCAAAAACTGATGGTTAACTCTGTCTGTTTGTTCTTCACATAGATGGCATCTGGAGCACCATGGTACTTCC[T/G]TTTTCCTGTGTCAGCACTACTCCTCTGTCCAACTACCATGTGATGCAATTGATCTTTTATGGAATTTGAATCCCCCATATCATTTTCCAAAGCCACTGTCCCTCCTATTGTTTGAAG	106	T	G
>2185_PstI_305E40_NODE_1_L317	CATTTGTCATGAAAAATTAGGAAATTCATGAATGATATGATGTACACATGAAACTTCTTTGTAGCTAGTATTATCCATGTAGAATATGCAC[C/T]TTGATACTTTAAAGCAAAAACCCAAATTACAGAGCTTACTACTTTACTTCGAGATTATGTGAGATTAAGGACCTAACCATTTGTCAAAAAAATGAAAAAGTAATGGTCACAGTGAATGTTATGTGTATATGAAGTTTACAGTAGTTAATATTTTCTAAGAAGAGTGAAAATGAAGCATCTTTACTATTTCAAACAGAAGTCCCTGAAAGAGAACATAATTTACTTATCAATAATGGT	92	C	T
>2185_PstI_305E40_NODE_1_L317	CATTTGTCATGAAAAATTAGGAAATTCATGAATGATATGATGTACACATGAAACTTCTTTGTAGCTAGTATTATCCATGTAGAATATGCACCAACCATATGCTTGATACTTTAAAGCAAAAACCCAAATTACAGAGCTTACTACTTTACTTCGAGATTATGTGAGATTAAGGACCTAACCATTTGTCAAAAAAATGAAAAAGTAATGGTCACAGTGAATGTTATGTGTATATGAAGTTTACAGTAGTTAATATTTTCTAAGAAGAGT[G/A]ATCTTTACTATTTCAAACAGAAGTCCCTGAAAGAGAACATAATTTACTTATCAATAATGGT	268	G	A
>4916_PstI_305E40_NODE_1_L433	CAAACGTGCCATGCACACAGCATAACTGCTTCCTCCACCAGTAATAAGTACCAGTTAACTTTGTCCACAAGGCTAGGACAAAGGGAAAGATCACCTAGTGTTTTGGTCTCTGATCGATGAGACCTCTTGGTTCTCAACCCACTTTACTAACCACTAGGAC[A/G]TGCACATCTTCTGCGCATGTTGATGACAATGCCACACCCTTACCAACAGACTTTGCGTCGTACACATCTGCCACATAACAATGGACATACCAGACCCATATTGTCCCACTGATCTGCGTGCATAACTTAGCTAGTTACATGCACTTGGCTTTGCCTATGCCCAAACTCAAGTCTGCCTTGCCATTGCCGAGGCACCTTTTCACAGTCATCTTGCCCAAGTGCCATCCAGTACAC…	161	A	G
>4916_PstI_305E40_NODE_1_L433	CAAACGTGCCATGCACACAGCATAACTGCTTCCTCCACCAGTAATAAGTACCAGTTAACTTTGTCCACAAGGCTAGGACAAAGGGAAAGATCACCTAGTGTTTTGGTCTCTGATCGATGAGACCTCTTGGTTCTCAACCCACTTTACTAACCACTAGGACACACCTTTGGATGCACATCTTCTGC[G/A]ACAATGCCACACCCTTACCAACAGACTTTGCGTCGTACACATCTGCCACATAACAATGGACATACCAGACCCATATTGTCCCACTGATCTGCGTGCATAACTTAGCTAGTTACATGCACTTGGCTTTGCCTATGCCCAAACTCAAGTCTGCCTTGCCATTGCCGAGGCACCTTTTCACAGTCATCTTGCCCAAGTGCCATCCAGTACAC…	186	G	A
>4916_PstI_305E40_NODE_1_L433	CAAACGTGCCATGCACACAGCATAACTGCTTCCTCCACCAGTAATAAGTACCAGTTAACTTTGTCCACAAGGCTAGGACAAAGGGAAAGATCACCTAGTGTTTTGGTCTCTGATCGATGAGACCTCTTGGTTCTCAACCCACTTTACTAACCACTAGGACACACCTTTGGATGCACATCTTCTGCGCATGTTGATGACAATGCCACACCCTTACCAACAGACTTTGCGTCGTAC[A/G]ATAACAATGGACATACCAGACCCATATTGTCCCACTGATCTGCGTGCATAACTTAGCTAGTTACATGCACTTGGCTTTGCCTATGCCCAAACTCAAGTCTGCCTTGCCATTGCCGAGGCACCTTTTCACAGTCATCTTGCCCAAGTGCCATCCAGTACAC…	235	A	G
>4916_PstI_305E40_NODE_1_L433	CAAACGTGCCATGCACACAGCATAACTGCTTCCTCCACCAGTAATAAGTACCAGTTAACTTTGTCCACAAGGCTAGGACAAAGGGAAAGATCACCTAGTGTTTTGGTCTCTGATCGATGAGACCTCTTGGTTCTCAACCCACTTTACTAACCACTAGGACACACCTTTGGATGCACATCTTCTGCGCATGTTGATGACAATGCCACACCCTTACCAACAGACTTTGCGTCGTACACATCTGCCACATAACAATGGACATACCA[G/C]TCCCACTGATCTGCGTGCATAACTTAGCTAGTTACATGCACTTGGCTTTGCCTATGCCCAAACTCAAGTCTGCCTTGCCATTGCCGAGGCACCTTTTCACAGTCATCTTGCCCAAGTGCCATCCAGTACAC…	264	G	C
>4916_PstI_305E40_NODE_1_L433	CAAACGTGCCATGCACACAGCATAACTGCTTCCTCCACCAGTAATAAGTACCAGTTAACTTTGTCCACAAGGCTAGGACAAAGGGAAAGATCACCTAGTGTTTTGGTCTCTGATCGATGAGACCTCTTGGTTCTCAACCCACTTTACTAACCACTAGGACACACCTTTGGATGCACATCTTCTGCGCATGTTGATGACAATGCCACACCCTTACCAACAGACTTTGCGTCGTACACATCTGCCACATAACAATGGACATACCAGACCCATATTGTCCCACTGATCTGCGTGCATAACTTAGCTAGTTACATGCACTTGGCTTTGCCTATGCCCAAACTCAAGTCTGCCTTGCCATTGCCGAGGCACCTTTTCACAGTCATCTTGCCCAAGTGCCATCCA…	420	C	G
>97_PstI_305E40_NODE_1_L239	CGCCTATCTTTCTTTTTGATGCATAAGTTCCTTAACTCTGGATTTTATGATGTGTGGATCTCTCTCTCACATTTTAGGCCGATGTTATCTCTATTGCCAATGCAGATTGCTCGATACAAGGGACAAGG[T/A]ACCCTGGTTTTCGAAATCCTAGATGGGTTGATGGTGAACTAGTTATCTTAGATGGAAAGGTTTAGAGATCTATATTCCCTTTGTCTTAGTTTTGCTGTCTCTTTATTGTCTCGATTTCATTT	129	T	A
>97_PstI_305E40_NODE_1_L239	CGCCTATCTTTCTTTTTGATGCATAAGTTCCTTAACTCTGGATTTTATGATGTGTGGATCTCTCTCTCACATTTTAGGCCGATGTTATCTCTATTGCCAATGCAGATTGCTCGATACAAGGGACAAGGTAGACGGGCAGACCCTGGTTTTCGAAATCCTAGATGGGTTGATGGTGAACTAGTTATCTTAGATGGAAAGGTTTAGAGATCT[A/T]GTCTTAGTTTTGCTGTCTCTTTATTGTCTCGATTTCATTT	211	A	T
>5158_PstI_305E40_NODE_1_L379	TTCTTTTGCATCTTCATATAAATGGTTTGCCTGGCATAAAATAAAATATCTGACAAGTAGGTAGATTCTTGTAATTTATTTTCATGTGTTATGGTGGTCGTTGCAATGAGCAATGTACATGAAATTCTGTATGATTCAAGATTCTATAATTGTGGATTTTGCATACCACAAGTTGAAACTAAAATAAACTGACTAGCCATTGGTAAAATAACTACCATGTTATATGATTCACATCAGCGTTCTGAAAAGATGTACAGATTAATTGCAGATCATCTTTCTGAAGGTGTTGGTTGTTCCATTCAAGATTTC[C/A]TTCATAGAATGTTTCTTGCAGTCATCGCCAAATTAGGATGCACGGTTAGTAACACTATGTTAGTACTGCATCAAAGACAAT	310	C	A
>2392_PstI_305E40_NODE_1_L400	GTTATTTACTATGTAACAGGCTAACAGCTACTTATGTGCACACAGCAATACCATGAAGAGAAGATTGTGAATTAAAAAGGGGGTAGGAGGTCAATAAATCACAA[C/T]AATTCCACAAAATCAATGAGATCAGGCAGTACGGAAGAAAAGGAAGAATACCTGTTGCATTCCAACCATTAAATTAGCCACCATTTGATCTTGGATCCTTTTATCTATTTCTACTCGCATTTGTCTACGCTCCTCTTCCATCTGTGCTTGAAACCTTTTATCCATTTCAGCTCGCATTAGTTCCCGTTCCTCTTGCAACTTACGATCCATGTCAGCTTGCATCTCTTGGCGCACACTTTCTATTGCAGAAGATATGCTAGATCCTAAGTATGCATGCTGCATGCAGCTCT…	105	C	T
>6581_PstI_305E40_NODE_1_L408	TCAAAAGACAACTAATTATTTGGTTCAGTAATAAAGACATCTACTCGCCTACACTTGCAAAGTTAGATGATAGAAGATGAACACAAAACAACAATAAACAAGTAGTAGACACACATGAAAAAAATTGATAAGAGGGATCTGTAAACAAACCTCTTTCTCCTGTTCTTTCTCATGTGCTATTCTCAATCTCAAATTAAGGGCAGCATGGTACATTTCATCTAGAACATGTTCCCAAAGAGACTGCTTATTAGTTTTCCACAGAATGAAGTCTGATTGCTTTGCTGCACGTGTAACAACTTTCTGCATAGAATAGCGAACATCATTAGTATGTACTACAAAATTTATTCAATG[C/A]ACTAATATGAGTGTGTAAGCATGTGCGCATACATGCGTGTATG…	352	C	A
>7924_PstI_305E40_NODE_1_L462	TCTTCAAGCTAGTTTATGGGGCACTGAGGATGAGAGATTTGGTGACACTGACTTTTTTGATGGAGGTGGAAACTCCATAGTTTCAACAAGCAGTTCAGATACAGAAGAATCAGTTAGAGAACGTTTGAGAAAGAAAATCCGAAAGATCGTAGCTGCTTGCTACCCATGGATACATGCTGGAAATGAAGGTATATATAGAGTAAAGTTACCAATTCTCAAAAAAA[G/A]GATTATGAGTATGCTCCTGTTTTATGTATGTACTGTTCATTCTGTTCCGCTCCTTGAAATGAGATGATGAAGGTTATCCTGTTCATTCTAGTCATCTATTATTCTGTCATGTCGCCCCTAAATGGCTTTACCACCTGTCCGATGTCTGGACGACCCAAACCTTCATGGTG…	225	G	A
>7924_PstI_305E40_NODE_1_L462	TCTTCAAGCTAGTTTATGGGGCACTGAGGATGAGAGATTTGGTGACACTGACTTTTTTGATGGAGGTGGAAACTCCATAGTTTCAACAAGCAGTTCAGATACAGAAGAATCAGTTAGAGAACGTTTGAGAAAGAAAATCCGAAAGATCGTAGCTGCTTGCTACCCATGGATACATGCTGGAAATGAAGGTATATATAGAGTAAAGTTACCAATTCTCAAAAAAAGGGTATATATAGATTATGAGTATGCTCCTGTTTTATGTATGTACTGTTCATTCTGTT[C/T]AATGAGATGATGAAGGTTATCCTGTTCATTCTAGTCATCTATTATTCTGTCATGTCGCCCCTAAATGGCTTTACCACCTGTCCGATGTCTGGACGACCCAAACCTTCATGGTG…	282	C	T
>7924_PstI_305E40_NODE_1_L462	TCTTCAAGCTAGTTTATGGGGCACTGAGGATGAGAGATTTGGTGACACTGACTTTTTTGATGGAGGTGGAAACTCCATAGTTTCAACAAGCAGTTCAGATACAGAAGAATCAGTTAGAGAACGTTTGAGAAAGAAAATCCGAAAGATCGTAGCTGCTTGCTACCCATGGATACATGCTGGAAATGAAGGTATATATAGAGTAAAGTTACCAATTCTCAAAAAAAGGGTATATATAGATTATGAGTATGCTCCTGTTTTATGTATGTACTGTTCATTCTGTTCCGCTCCTTGAAATGAGATGATGAAGGTTATCCTGTTCATTCTAGTCATCTATTATTCT[G/C]CCTAAATGGCTTTACCACCTGTCCGATGTCTGGACGACCCAAACCTTCATGGTG…	341	G	C
>6704_PstI_305E40_NODE_1_L332	TTAAACATTTCATAACTCTCTATGTCTTCTCCATTTGAAGTTCTAATTCTTCGATTTTCTTTTCAAATTTACATTATTTTCAATTATGTCGTACCCAAAAGGTTGTTGAGCTAAATGCTTCAGAAATGAATTAGCTGATGCCAAGAATGGGATATTAGAAGACCTTCAAAATGTGACGACAGAGAATGAAAGTTTTTCATTTTATTCTCAACTTCTTAATAGTAACAAATGAAGCTGTTGATATACTGACAAATGTATTTGCGTTTAAAGCTTTACTTAGTAATTCTCTTTGTTTTCTGCCATCATCTGCATTATCACATATTTTGATGGTTAAAAAAAAA[/+A]TA	342		+A
>2848_PstI_305E40_NODE_2_L290	CAATCTCCAACTGTAAATACCCATGGTTGGCATTTGTAAAATTCATCC[/+C]TATCTCTTTCTACAATTCTAGTTTGTAGATTCAAGCTTGTAAAGCTTCTGTTTCTGGTGAGGTTCCTGAGTGAGAGTATTGTAATATTTCTCCAAATTAGTGAAATTCTGCTACCTCCCATGGATGTAGGCAAATTGCCGAACCACGTTAAATATTGTGTCTCTGTCTTTGTTTATGATTTCATATTCAACTTGAATTTCAAACGTTTCCGCACAACAGATCCCTACTGGCGTTGTCGAAGAGTTATACACTC	49		+C
>2848_PstI_305E40_NODE_2_L290	CAATCTCCAACTGTAAATACCCATGGTTGGCATTTGTAAAATTCATCCTCACATTCTAATAT[C/G]ATTCTAGTTTGTAGATTCAAGCTTGTAAAGCTTCTGTTTCTGGTGAGGTTCCTGAGTGAGAGTATTGTAATATTTCTCCAAATTAGTGAAATTCTGCTACCTCCCATGGATGTAGGCAAATTGCCGAACCACGTTAAATATTGTGTCTCTGTCTTTGTTTATGATTTCATATTCAACTTGAATTTCAAACGTTTCCGCACAACAGATCCCTACTGGCGTTGTCGAAGAGTTATACACTC	63	C	G
>2848_PstI_305E40_NODE_2_L290	CAATCTCCAACTGTAAATACCCATGGTTGGCATTTGTAAAATTCATCCTCACATTCTAATATCT[C/A]TCTAGTTTGTAGATTCAAGCTTGTAAAGCTTCTGTTTCTGGTGAGGTTCCTGAGTGAGAGTATTGTAATATTTCTCCAAATTAGTGAAATTCTGCTACCTCCCATGGATGTAGGCAAATTGCCGAACCACGTTAAATATTGTGTCTCTGTCTTTGTTTATGATTTCATATTCAACTTGAATTTCAAACGTTTCCGCACAACAGATCCCTACTGGCGTTGTCGAAGAGTTATACACTC	65	C	A
>2848_PstI_305E40_NODE_2_L290	CAATCTCCAACTGTAAATACCCATGGTTGGCATTTGTAAAATTCATCCTCACATTCTAATATCTCTTTCTACAATTCTAGTTTGTAGATTCAAGCTTGTAAAGCTTCTGTTTCTGGTGAGG[T/A]GAGTATTGTAATATTTCTCCAAATTAGTGAAATTCTGCTACCTCCCATGGATGTAGGCAAATTGCCGAACCACGTTAAATATTGTGTCTCTGTCTTTGTTTATGATTTCATATTCAACTTGAATTTCAAACGTTTCCGCACAACAGATCCCTACTGGCGTTGTCGAAGAGTTATACACTC	122	T	A
>2848_PstI_305E40_NODE_2_L290	CAATCTCCAACTGTAAATACCCATGGTTGGCATTTGTAAAATTCATCCTCACATTCTAATATCTCTTTCTACAATTCTAGTTTGTAGATTCAAGCTTGTAAAGCTTCTGTTTCTGGTGAGGTTCCTGAGTGAGAGTATTGTAATATTTCTCCAAATTAGTGA[A/T]CTCCCATGGATGTAGGCAAATTGCCGAACCACGTTAAATATTGTGTCTCTGTCTTTGTTTATGATTTCATATTCAACTTGAATTTCAAACGTTTCCGCACAACAGATCCCTACTGGCGTTGTCGAAGAGTTATACACTC	163	A	T
>2848_PstI_305E40_NODE_2_L290	CAATCTCCAACTGTAAATACCCATGGTTGGCATTTGTAAAATTCATCCTCACATTCTAATATCTCTTTCTACAATTCTAGTTTGTAGATTCAAGCTTGTAAAGCTTCTGTTTCTGGTGAGGTTCCTGAGTGAGAGTATTGTAATATTTCTCCAAATTAGTGAAATTCTGCTACCTCCC[A/G]CAAATTGCCGAACCACGTTAAATATTGTGTCTCTGTCTTTGTTTATGATTTCATATTCAACTTGAATTTCAAACGTTTCCGCACAACAGATCCCTACTGGCGTTGTCGAAGAGTTATACACTC	179	A	G
>2848_PstI_305E40_NODE_2_L290	CAATCTCCAACTGTAAATACCCATGGTTGGCATTTGTAAAATTCATCCTCACATTCTAATATCTCTTTCTACAATTCTAGTTTGTAGATTCAAGCTTGTAAAGCTTCTGTTTCTGGTGAGGTTCCTGAGTGAGAGTATTGTAATATTTCTCCAAATTAGTGAAATTCTGCTACCTCCCATGGATGTAGGCAAATT[G/A]TTAAATATTGTGTCTCTGTCTTTGTTTATGATTTCATATTCAACTTGAATTTCAAACGTTTCCGCACAACAGATCCCTACTGGCGTTGTCGAAGAGTTATACACTC	196	G	A
>6694_PstI_305E40_NODE_1_L276	ACCTTTTCACTATATATATATACACACACACAAACACACACTAGATTCATGAATTATCTTGGTTTAGTGTAAAAAAAAACAAACTTCTTCATCTGAATGTAATGCTGTTATTCTTGATTTCCTGTTTTTCTGTCATCATTCTAGTTTCTAAGTCATTTGTCAAGCCAATGGGATCTTTCTCAAATCTCTGGTTTAGTGAAGAGCTTGTAAAGTTCTTAGCTTTATGGTTTAGTAAAGGCAGAAATGCTATCAGTTTCTTGAATTTGCCACTAAAGACAA[A/C]TCAAAACT	280	A	C
>5659_PstI_305E40_NODE_1_L313	GGCTTCGGACTCATCAAACTTAGAGAGCATTAAATCATACTAT[C/G]CTCCAATTTTCCTTTCCTAGCATCAGTTTTATTAGAAACCAATGCTGCCTTTTAGTTTCAAAAGCATGATAAAATAACCTATTTTGATTAAAACAAGATTAGTGTACGTGCGTTGCACGTAAGCCGTTAATCTATATTACCTTAAAAGCATGAATTTTAAAAAATTCAATGTTAAAATACTATAATACCCCTGACTAAAATGATGTATTGGTACAAATTCCTAGCGAAGAGTCACCACTTCCATCTCCAGCATTCTGGACAGGCGCCAAATTCATCTAATC	44	C	G
>5659_PstI_305E40_NODE_1_L313	GGCTTCGGACTCATCAAACTTAGAGAGCATTAAATCATACTATCAAACAACAGGCTCCAATTTTCCTTTCCTAGCATCAGTTTTATTAGAAACCAATGCTGCCTTTTAGTTTCAAAAGCATGATAAAATAACCTATTTTG[A/G]ATTAGTGTACGTGCGTTGCACGTAAGCCGTTAATCTATATTACCTTAAAAGCATGAATTTTAAAAAATTCAATGTTAAAATACTATAATACCCCTGACTAAAATGATGTATTGGTACAAATTCCTAGCGAAGAGTCACCACTTCCATCTCCAGCATTCTGGACAGGCGCCAAATTCATCTAATC	141	A	G
>5659_PstI_305E40_NODE_1_L313	GGCTTCGGACTCATCAAACTTAGAGAGCATTAAATCATACTATCAAACAACAGGCTCCAATTTTCCTTTCCTAGCATCAGTTTTATTAGAAACCAATGCTGCCTTTTAGTTTCAAAAGCATGATAAAATAACCTATTTTGATTAAAACAAGATTAGTGTACGTG[C/T]AGCCGTTAATCTATATTACCTTAAAAGCATGAATTTTAAAAAATTCAATGTTAAAATACTATAATACCCCTGACTAAAATGATGTATTGGTACAAATTCCTAGCGAAGAGTCACCACTTCCATCTCCAGCATTCTGGACAGGCGCCAAATTCATCTAATC	165	C	T
>5659_PstI_305E40_NODE_1_L313	GGCTTCGGACTCATCAAACTTAGAGAGCATTAAATCATACTATCAAACAACAGGCTCCAATTTTCCTTTCCTAGCATCAGTTTTATTAGAAACCAATGCTGCCTTTTAGTTTCAAAAGCATGATAAAATAACCTATTTTGATTAAAACAAGATTAGTGTACGTGCGTTGCACGTAAGCCGTTAATCTATATTACCTT[A/C]TTTTAAAAAATTCAATGTTAAAATACTATAATACCCCTGACTAAAATGATGTATTGGTACAAATTCCTAGCGAAGAGTCACCACTTCCATCTCCAGCATTCTGGACAGGCGCCAAATTCATCTAATC	198	A	C
>5659_PstI_305E40_NODE_1_L313	GGCTTCGGACTCATCAAACTTAGAGAGCATTAAATCATACTATCAAACAACAGGCTCCAATTTTCCTTTCCTAGCATCAGTTTTATTAGAAACCAATGCTGCCTTTTAGTTTCAAAAGCATGATAAAATAACCTATTTTGATTAAAACAAGATTAGTGTACGTGCGTTGCACGTAAGCCGTTAATCTATATTACCTTAAAAGCATGAATTTTAAAAAATTCAATGTTAAAATACTATAATACCCCT[G/A]TGTATTGGTACAAATTCCTAGCGAAGAGTCACCACTTCCATCTCCAGCATTCTGGACAGGCGCCAAATTCATCTAATC	247	G	A
>5659_PstI_305E40_NODE_1_L313	GGCTTCGGACTCATCAAACTTAGAGAGCATTAAATCATACTATCAAACAACAGGCTCCAATTTTCCTTTCCTAGCATCAGTTTTATTAGAAACCAATGCTGCCTTTTAGTTTCAAAAGCATGATAAAATAACCTATTTTGATTAAAACAAGATTAGTGTACGTGCGTTGCACGTAAGCCGTTAATCTATATTACCTTAAAAGCATGAATTTTAAAAAATTCAATGTTAAAATACTATAATACCCCTGACTAAAA[T/G]TACAAATTCCTAGCGAAGAGTCACCACTTCCATCTCCAGCATTCTGGACAGGCGCCAAATTCATCTAATC	255	T	G
>5659_PstI_305E40_NODE_1_L313	GGCTTCGGACTCATCAAACTTAGAGAGCATTAAATCATACTATCAAACAACAGGCTCCAATTTTCCTTTCCTAGCATCAGTTTTATTAGAAACCAATGCTGCCTTTTAGTTTCAAAAGCATGATAAAATAACCTATTTTGATTAAAACAAGATTAGTGTACGTGCGTTGCACGTAAGCCGTTAATCTATATTACCTTAAAAGCATGAATTTTAAAAAATTCAATGTTAAAATACTATAATACCCCTGACTAAAATGATGTATTGGTACAAATTCCTAGCGAAGAGTCACCACTTCCATCTCCA[G/A]AGGCGCCAAATTCATCTAATC	304	G	A
>4331_PstI_305E40_NODE_1_L289	CGGGTTTAAATCTGATCTCAAATTTCATTGATGTGGTCAACTATGTTAATGTTCACTAGCTGTGCACTCCCAACCATCTCCAGAGCAGCTTAAAAAAAAACTGCAACTTTGAACAATAATGAATGTCACGTCATCAGTAAAACATACCTTCCACACCATCAGCAGTATCACATATGCCTGGGTTCTCTGAGGTTTTGCTGCACAGACAACAAGAAATTACAATAAAGAGACTGCAAAATTACTCCTGTTTCATTGCTGCTTGCTTAATCATTTGCCATCATTAAAATTAAAACTATTTCATTATA	312		+A
>7334_PstI_305E40_NODE_1_L468	TCAACTTGTTAAGGTCAAAGGTAGCAGCCTGCGCCAAGCATTTTGTGGGAGATGGTGGAACAGTGAGCGGAATTGATGAAAATAACACTGTAATTAACTCAAATGGTTTGTTTGGCATCCACATGCCTGCCTATTATGATTCAATCGTAAAGGGTGTTTCAACGGTGATGGTGTCTTACTCAAGCTGGAATGGGAAAAGAATGCATGCTAACCGAGATCTTGTCACTGGCTTCCTAAAGGACAAGCTCAACTTCAGGGTAAAAATGATTAGCTCAGCTCAGCTCAACTCATTCAGAATCAGTAAGT[T/G]AGGGATATATACACACACACATGTATAACACCTCTTGTGGTCTTGTGTCTTTTTCAGGGTTTTGTCATTTCCGATTGGCAAGGCATTG…	307	T	G
>2921_PstI_305E40_NODE_2_L253	TGAAGAAAATAGATTGTCTTTTATGCATTCTCAAAAAAAAGTTGTAGCTTCATCCTTCTGATGATTATTTTTGTCAGCTTCTCCTTTGATGGGCTGGTAACTGTTGTTTTAGTTGATCTTTTAATTCTCATCAATTTTTGCAGGATACCGCTTCGGAGAAATTCTTGATGGCCGTTATGAGATTCTTGCTACTCATGGGAAAGGTGTCTTTTCTACTGTTGTTCAGGCTAAAGATTTGAAGGCTAGACCTGGTGACCCGGAAGAAGTAG	276		+A
>6601_PstI_305E40_NODE_1_L328	CGTACCAAGAACACGGGAGATATATGAACAAGCAATTGAGTCTGGGCTTCCAGACAAGGATGTGAAAGTTATGTGCTTGAAGTATGCTGAACTTGAGAAGAGCCTAGGAGAGATTGATCGTGCCCGTGCACTATACAAGCACTCATCACAATTCGCAGACCCTAGATCTGACCCTGATTTCTGGAACAAGTGGCATGAGTTTGAGGTGCAGCATGGTAATGAGGATACCTTCCGAGAGATGCTCCGTGTGAAGAGGAGTGTATCTGCAAGCTACAGCCAGGTAAAAAAAAAAAAA[/-A]TCATTAAGTTAGGCACTTGTTATGTCCTCAAGGTCAGTAAATTA	296		-A
>879_PstI_305E40_NODE_1_L347	CAGTTGTCCATATGTAGGCATGTGTATTGTGCTTTCCATTTTCTACTCCCTTCTAGTAGATGGCTGCATTAACTTGCAGCTAGATTAAGTGCTCAGTAGAATGCCTGCTTGAGATTGACAGAATGTTAGGACTCAGTATTCTCTGGTATCATGTGGTCAAAATTTAT[T/G]TACTCTCTGCTTCACAAATAGCTGTTTGTTGCATCTGCTTTAGAGTAAACCTTGAATGATTGAATGCAGTGTTATTCAACAAGCACAGAAGTTTTTCATGGAGACAAGTGATCCAAATGATACTAGAAATGTAAGAATTCTTTGCAGTTATTGCATTAGTTAGTGTCATTTAAGATATTTTTTCTTTTGAT	168	T	G
>4238_PstI_305E40_NODE_1_L385	AGCATCTGGATCTGCACCGGCTAAGCTCTGGTTGCTACTGAAGATGTGAAACTCTTGAAGGGAGGAAGTTCTTCGAGATCTGTACAGAGCATCATCATCAGGTACTTTATGTTTGGTTGCAGAATGTGATAGACCGTTAAGACACAAATCTGATATTCATATCTTATTTTAAAACTGATTTTTTAATTCCAAAAATGCCACATGACTTT[A/C]ACTCCCATTTTTTTACTCCTCCAGACTCAAAAGTAAACACATGATAATCTAGTCTGAACTTACAAATACTTCAAGCGTAATTTTCACCATGAACTTCTTTTTTTAAAGAAAATAATTTGAGAGTTTATAGCTTTATATAAGTGAGAAACCATCTATTGAGATGGCTGAACTCAGAAGAATGCTCA…	210	A	C
>4238_PstI_305E40_NODE_1_L385	AGCATCTGGATCTGCACCGGCTAAGCTCTGGTTGCTACTGAAGATGTGAAACTCTTGAAGGGAGGAAGTTCTTCGAGATCTGTACAGAGCATCATCATCAGGTACTTTATGTTTGGTTGCAGAATGTGATAGACCGTTAAGACACAAATCTGATATTCATATCTTATTTTAAAACTGATTTTTTAATTCCAAAAATGCCACATGACTTTAAAAATTTGTCACTCCCATTTTTTTACTCCTCCAGA[C/G]ACACATGATAATCTAGTCTGAACTTACAAATACTTCAAGCGTAATTTTCACCATGAACTTCTTTTTTTAAAGAAAATAATTTGAGAGTTTATAGCTTTATATAAGTGAGAAACCATCTATTGAGATGGCTGAACTCAGAAGAATGCTCA…	246	C	G
>4238_PstI_305E40_NODE_1_L385	AGCATCTGGATCTGCACCGGCTAAGCTCTGGTTGCTACTGAAGATGTGAAACTCTTGAAGGGAGGAAGTTCTTCGAGATCTGTACAGAGCATCATCATCAGGTACTTTATGTTTGGTTGCAGAATGTGATAGACCGTTAAGACACAAATCTGATATTCATATCTTATTTTAAAACTGATTTTTTAATTCCAAAAATGCCACATGACTTTAAAAATTTGTCACTCCCATTTTTTTACTCCTCCAGACTCAAAAGTAAACACATGATAATCTAGT[C/A]AATACTTCAAGCGTAATTTTCACCATGAACTTCTTTTTTTAAAGAAAATAATTTGAGAGTTTATAGCTTTATATAAGTGAGAAACCATCTATTGAGATGGCTGAACTCAGAAGAATGCTCA…	274	C	A
>4238_PstI_305E40_NODE_1_L385	AGCATCTGGATCTGCACCGGCTAAGCTCTGGTTGCTACTGAAGATGTGAAACTCTTGAAGGGAGGAAGTTCTTCGAGATCTGTACAGAGCATCATCATCAGGTACTTTATGTTTGGTTGCAGAATGTGATAGACCGTTAAGACACAAATCTGATATTCATATCTTATTTTAAAACTGATTTTTTAATTCCAAAAATGCCACATGACTTTAAAAATTTGTCACTCCCATTTTTTTACTCCTCCAGACTCAAAAGTAAACACATGATAATCTAGTCTGAACTTAC[A/G]GCGTAATTTTCACCATGAACTTCTTTTTTTAAAGAAAATAATTTGAGAGTTTATAGCTTTATATAAGTGAGAAACCATCTATTGAGATGGCTGAACTCAGAAGAATGCTCA…	284	A	G
>4238_PstI_305E40_NODE_1_L385	AGCATCTGGATCTGCACCGGCTAAGCTCTGGTTGCTACTGAAGATGTGAAACTCTTGAAGGGAGGAAGTTCTTCGAGATCTGTACAGAGCATCATCATCAGGTACTTTATGTTTGGTTGCAGAATGTGATAGACCGTTAAGACACAAATCTGATATTCATATCTTATTTTAAAACTGATTTTTTAATTCCAAAAATGCCACATGACTTTAAAAATTTGTCACTCCCATTTTTTTACTCCTCCAGACTCAAAAGTAAACACATGATAATCTAGTCTGAACTTACAAATACTTCAAGCGTAATTTTCACCATGAACTTCTTTTTTTAAAGAAAATAATTTGAGAGTTTA[/-T]AAGTGAGAAACCATCTATTGAGATGGCTGAACTCAGAAGAATGCTCA…	348		-T
>4238_PstI_305E40_NODE_1_L385	AGCATCTGGATCTGCACCGGCTAAGCTCTGGTTGCTACTGAAGATGTGAAACTCTTGAAGGGAGGAAGTTCTTCGAGATCTGTACAGAGCATCATCATCAGGTACTTTATGTTTGGTTGCAGAATGTGATAGACCGTTAAGACACAAATCTGATATTCATATCTTATTTTAAAACTGATTTTTTAATTCCAAAAATGCCACATGACTTTAAAAATTTGTCACTCCCATTTTTTTACTCCTCCAGACTCAAAAGTAAACACATGATAATCTAGTCTGAACTTACAAATACTTCAAGCGTAATTTTCACCATGAACTTCTTTTTTTAAAGAAAATAATTTGAGAGTTTAT[/-A]AGTGAGAAACCATCTATTGAGATGGCTGAACTCAGAAGAATGCTCA…	349		-A
>770_PstI_305E40_NODE_1_L348	ATCCCAAAAAAAGGAGTAAAATTACAACGCATGTTGTTTCATCAGGGAAACATTGTTAATATCACATAAAAGTACTTACTTTGCTACAGATTTCATGAGATTGTGGTTTTGACACAACTTTCCTGGTGTTACTTTAGGTTTACCTCATCCCCCTTTAACGATTCCAATCATTATAGTGTCACAACTACAAACAGA[A/G]GTAATATGTGTACATGATCAAACCATCATCTTGTAACCTTTTATTTCACCTTCTTTGTGCAACTAGTAATAGAGTTACATAACCTTCCTTTCATTTCATCCTCTTTGTTCTACTAATGATGACAATTAGAAGCGATCATTCGTCTCCATTTACTCTATTCTAAT	196	A	G
>770_PstI_305E40_NODE_1_L348	ATCCCAAAAAAAGGAGTAAAATTACAACGCATGTTGTTTCATCAGGGAAACATTGTTAATATCACATAAAAGTACTTACTTTGCTACAGATTTCATGAGATTGTGGTTTTGACACAACTTTCCTGGTGTTACTTTAGGTTTACCTCATCCCCCTTTAACGATTCCAATCATTATAGTGTCACAACTACAAACAGAAGGCACTTGGAGTAATATGTGTACATGATCAAACCATCATCTTGTAACCTTTTATTTCACCTTCTTTGTGCAACTAGTAATAGAGTTACATAACCTTCCTTTCATTTCATCCTCTTTGTTCTACTAATGATGACAATTAGA[A/T]GTCTCCATTTACTCTATTCTAAT	337	A	T
>1565_PstI_305E40_NODE_1_L232	TCGGATACATCGCCAACATAAATAAAATGTGAGATGATTGCTGTGTAAAGTTTCCTCTCTGCAAGAGGGTTAACAGCAAACAGAGCTGCATTTGTTTTCAAAAGACCACTCTGCACCAGAAGAAAAGATGCAGATTTACACTCAGCATTATATTAATATGGATCTTCAGCATTACAAAAAATGATCATCAAGATAGAACATTGCTAATATTCGGAG[A/G]GTGTACAATACCTCATATGGAGGCACC	217	A	G
>7532_PstI_305E40_NODE_1_L286	GGTAGAGAGGTGGTTTCTGATAGATCCTCAACACAAGTAACGTGTAGCAAAAAAGAAAGTATGTGAAGAAAATACAATAGG[A/G]GCGAAAAACAAAGAAGAAGAGAGCTATAGTAACGACAAATAATACAAGAACTGAAGCAATGGAAACGACAATCATTAAGTATCTAAATGATAACACAGTAAAGCAGTCCAAAAAGGAAGCACAATAACATCTAAACATACTAAAACAGTAGTAGTTGTTGTCTTACAGATGAAATCCAATCATCAGATCGCCTTATACTTTAAGCAGCTGCAACCT	82	A	G
>7532_PstI_305E40_NODE_1_L286	GGTAGAGAGGTGGTTTCTGATAGATCCTCAACACAAGTAACGTGTAGCAAAAAAGAAAGTATGTGAAGAAAATACAATAGGAAAGAAGTCATGC[G/T]AAGAAGAGAGCTATAGTAACGACAAATAATACAAGAACTGAAGCAATGGAAACGACAATCATTAAGTATCTAAATGATAACACAGTAAAGCAGTCCAAAAAGGAAGCACAATAACATCTAAACATACTAAAACAGTAGTAGTTGTTGTCTTACAGATGAAATCCAATCATCAGATCGCCTTATACTTTAAGCAGCTGCAACCT	95	G	T
>3382_PstI_305E40_NODE_1_L285	TTTTTCACCAATAAGTTCAAAAACAT[G/A]ACGTGTCCAAGGGCATCAATGATACTTGATCAAACCATATAACACCCTTTGTAGTTGATCTAAGTTCCAGTCTTGCATTGGAATCTGTTCCTTCAGCTTGCAACGAAACTAACACCTTTGTCCAATTTGATACATCATTGCCTCTGCAAGAACAATAAAGAATGAACTGTATTTAAGATGGAAACTTTGTATAAATATTGGCGAGAAAAATTGACAAACATAGACAACTACATATATAGTATGTAAAACTTACACTATGGTAGTTGTGGC	27	G	A
>3382_PstI_305E40_NODE_1_L285	TTTTTCACCAATAAGTTCAAAAACATGCGTACGTTGTACGTGTCCAAGGGCATCAATGATACTTGATCAAACCATATAACACCCTTTGTAGTTGATCTAAGTTCCAGTCTTGCATTGGAATCTGTTCCTTCAGCTTGCAACGAAA[C/A]GTCCAATTTGATACATCATTGCCTCTGCAAGAACAATAAAGAATGAACTGTATTTAAGATGGAAACTTTGTATAAATATTGGCGAGAAAAATTGACAAACATAGACAACTACATATATAGTATGTAAAACTTACACTATGGTAGTTGTGGC	146	C	A
>3585_PstI_305E40_NODE_1_L462	TTCATTAGAGGTTTTGGTGTTATTGCAAGACCCCTTAATGAGTTGTTAAGGAAGGATAAATTCACTTGGCATGATCAAGCTAATGGCTGCATTTGAGAAGCTCAAGGAAGCACTTGTTACTGCCCCTGTGCTTGCCTTGCTTGACTACACTAAGGTGTTTATTATTGAAACTGATGCAAGTGGGATGGGTATTGGTGTTATCTTGATGCAACAAGGGCATCCAATTGCCTATATTAGGAGATCCTTGACTCCTAGGCATCAATCTATGTGTGTGTATGA[T/C]TATCTTTGCTGTGACCAAATGGTCTCATTACCTACTGGGCAACCATTTTGTTATAAGGACTGATCAAAAGGCCTTGAAATGTTTACTTGATCAAAACATTCACACTGATTTCCAG…	280	T	C
>4471_PstI_305E40_NODE_1_L370	ATCCTCTGACAGGGAAGTAGTAGATTTGATTGATGTAGATATTGAAGATACTAATATCGTCAATATACTACTAGCTTCAATCCACTATGCTGACAAGAATTTTGAGGACTTCAGGAAGGGGAAAAAGGCTCTCGCTTATGGTGATAGACTTATAAAGAGTTGTAAATTTCCACCTCAAGAATCTTTTGAGGAGTGCATAAAAGAATACCTGTTTCCTAATCTTTGTGGTCTCAAGCAGAAGGCTCGCTTCCTAGGCTATATGGTAAAGTGCCTCTTACTGTCTTACATTGGTCGCAGAAAGATTGACAACAGAGACGATTTTCGAAACAAAAGATTGGACCTGGCTGGTGAGCTCCTCGAACGAGAGCTTAGGG[G/T]CATGCGG	375	G	T
>4471_PstI_305E40_NODE_1_L370	ATCCTCTGACAGGGAAGTAGTAGATTTGATTGATGTAGATATTGAAGATACTAATATCGTCAATATACTACTAGCTTCAATCCACTATGCTGACAAGAATTTTGAGGACTTCAGGAAGGGGAAAAAGGCTCTCGCTTATGGTGATAGACTTATAAAGAGTTGTAAATTTCCACCTCAAGAATCTTTTGAGGAGTGCATAAAAGAATACCTGTTTCCTAATCTTTGTGGTCTCAAGCAGAAGGCTCGCTTCCTAGGCTATATGGTAAAGTGCCTCTTACTGTCTTACATTGGTCGCAGAAAGATTGACAACAGAGACGATTTTCGAAACAAAAGATTGGACCTGGCTGGTGAGCTCCTCGAACGAGAGCTTAGGGGG[T/C]TGCGG	377	T	C
>5933_PstI_305E40_NODE_1_L305	CGGAACTGGTGATGTCAAGTATCACTTGGGAACTTCTTATGATCGGCCTACTAGGGGTGGGAAAAGAATTCATCTCTCTTTGGTTGCAAATCCAAGTCACTTGGAAGCTGTGGATCCAGTTGTTATTGGAAAAACTAGAGCAAAGCAATATTACACGAATGATGTGGATAGAACAAAGAGCATGGGTATTTTGCTTCATGGTGATGGTAGCTTTGCAGGCCAAGGTGTTGTCTATGAGACATT[G/A]CTCTTCCTAATTACACAACCGGAGGGACCATTCACATTGTGGTGAATAATCAAGTGGCGTTCACTACTGATCC	244	G	A
>7092_PstI_305E40_NODE_1_L298	CCGAGTAATCCTAATTCTAGGAAGCAATTCACGCTTCACAGTAATGCTCAATGGAGATTTCTCACTCTCTGTACTAGCATGAACTACTATCTCACAAGGAATTTCCCATCTCTTTTTCAC[C/T]TACCCAAATTCTTGTTTTCTGTTTGAGAAACACGCGTTTTCCCTACAGATATAGATCGTTTCTTTTCGTTTCTCTTAGTCTCATCCTTATCATTCTCAGGCAAAGACCTCTTTCTCACTACGGACGACTGATTCGTGCTTTGATTGTACCGACTAGCCACAACCCTCCCTGGCCTTTGAGGCTTCTTGC	121	C	T
>1593_PstI_305E40_NODE_1_L313	CCGTGCTCTTTTGAATAGTTCATGTATGTGCAATTCTAAATTGTGTTGTCCAGAATAACAATTCAAGCACCACATTTCTTATAGCTGAGCAATAAATTTCTTCAGTGAAATTAAGTTTCTACGCACCAGGGTGCTACGTGGTGTTTACCTGACACAGAATGTTTT[C/T]GGAGTAGCAACACTCTTGAAAAAGAATTTCCCCAGTTCAGTATTTCTGACGCAAAAACACCTTAGATGAGTCCAGTGCAGATACCAAAGGCTCAAGTCTTCGAGATATAGCGAATAAAGAAGGTTACCTCAATAAATTCTGAAATGCTTTAATCAGTGG	166	C	T
>7705_PstI_305E40_NODE_1_L365	AGTGAAGAACAATGGGAGTCTTTATGCTCATGTGTTCTTTGCACGTTCTGGGTATTCTCCCGATCCAAATGATCCTGAGTATCAGCCATTGGCCGCTTTTGGACGGACACATCGTAAGATCATGTTATCTGTGAAGCTTTTGTCCTTATATGGTGATAGAAGGTGGAATTTTGTGAGTGCCTAACTCTAATGTACCGTTTTTGTGAACTCAGCTATTGTGACATATTTACCCAAATCTAAAGCAGACAAGAAGAAGAGCCTTTTAAGAAATTCTGAGGACTCAAAGGAGGATGTCACCATTCCTGAGGTATGCATTTGT[C/T]GGACTTGTGTTTGTATCTAATATCTGTGTGCTTTCTTTCATGGCTTGAGCATTGAGA	320	C	T
>4538_PstI_305E40_NODE_1_L441	CAAATTAGACAAATAGCATACCGTCTCTGGAATATGTCCTTGCAATTTATTGTTACGCAAATACAAACCTTGGAGTTCAGAAGGAATATTCCCTGTCAAGTTGTTTCCATTTAAGCTTAGGGTCACTAGA[C/T]GCCTATACTTGTGGGTATGAGGCCGTTGATGCGTGAATCTCCTATTTTAAAGTTTTCAATAGTAGATGAAAGATTCCCAATAGAATTGGGCAGAACACCATTCAACGGATTGTTATCCACTTGTAGATATCGCAACATCCTACAGTCCGCCAAAGAATTGAAGAATCACAACTTACGCTCTCTTGGCTCATTGGTAAGTTGATTAGTATATAGGAACAGTGATTGCAGCTCACGAAGATTCCCCAAATTAGTTTGAATAGTTCC…	131	C	T
>4538_PstI_305E40_NODE_1_L441	CAAATTAGACAAATAGCATACCGTCTCTGGAATATGTCCTTGCAATTTATTGTTACGCAAATACAAACCTTGGAGTTCAGAAGGAATATTCCCTGTCAAGTTGTTTCCATTTAAGCTTAGGGTCACTAGACCGCTCATGTTGCCTATACTTGTGGGTATGAGGCCGTTGATGCGTGAATCTCCTATTTTAAAGTTTTCAATAGTAGATGAAAGATTCCCAATAGAATTGGGCAGAACACCATTCAACGGATT[G/A]GTAGATATCGCAACATCCTACAGTCCGCCAAAGAATTGAAGAATCACAACTTACGCTCTCTTGGCTCATTGGTAAGTTGATTAGTATATAGGAACAGTGATTGCAGCTCACGAAGATTCCCCAAATTAGTTTGAATAGTTCC…	253	G	A
>945_PstI_305E40_NODE_1_L315	CTTGTATATAAAACCATTGAGGGTTCCCAGGAAGCAGCCTCTCTACTTCTATGAGGTAGTGGTAAGGTCTACGTACATT[C/T]AGACCCCACTTGTGGGATTTCACTGGGTATGTTGTTGTTGTTGTTATAAAACCATTATTTTGCTCAAACATTAATAAAATTTGCTACTTCAGCATCAATAAAATAATTGATGGTTGAAGGCACAGTCAAACTAAGAGATTCAATGTGCCTTGTGAACAACATATAGTTATACATAGGAACTAACCGTTCTATGTATGTGTACAACATGAATGATTGTTCACTTAATGGCTTGATGCATTATGTATGC	80	C	T
>945_PstI_305E40_NODE_1_L315	CTTGTATATAAAACCATTGAGGGTTCCCAGGAAGCAGCCTCTCTACTTCTATGAGGTAGTGGTAAGGTCTACGTACATTCTACCCTCCCCAGACCCCACTTGTGGGATT[T/A]GTTGTTGTTGTTGTTATAAAACCATTATTTTGCTCAAACATTAATAAAATTTGCTACTTCAGCATCAATAAAATAATTGATGGTTGAAGGCACAGTCAAACTAAGAGATTCAATGTGCCTTGTGAACAACATATAGTTATACATAGGAACTAACCGTTCTATGTATGTGTACAACATGAATGATTGTTCACTTAATGGCTTGATGCATTATGTATGC	110	T	A
>3459_PstI_305E40_NODE_1_L353	TTATAGTAATCTCTTTTAGATATATAGAAGGAGCTTATATCTGTTTCCAGGTAGTGATTGATTAAACCTATATCGATTTCCAGGTATGAAATGTTAACAAAACACAGAATGAATCTCTCTGGTACTGAGTACTCAGCACTAGAGTGGACGTCGATATCTTGGATCATTGGCCTAATTGTAGCAGCACCGATTCTTGGGTTTCTTTCCATCCACCTAGACTATGGCAGAAATCAACAGCTCATTGCAGCTGCGTCGACAGCCATAGGAGGTTTGTTCTGTCTTCCGGCAGGATTTTTCAAGACTAGATGGATTTTTCCACCTTATATTGCTGCT[A/G]CAATACCATTGTTTCCTCCTGTCATGCCCGC	334	A	G
>1450_PstI_305E40_NODE_2_L270	TGGCTTGTGTATCTCTTATTGCCTTTATGCTTCAATTTATGGTTATAACTTAGCTTCCGCTTATGTTTCCCTCTCATTATCCTTGAATGCTTATGATATGTTAAGAAGGCTAGTTTGGGGTTCC[/+C]CATTCGCCCTGTTACACCCAAGGTTTAGCTTGGGTCATGACATTATCACCCTAAGACTGATAGACAAACTGAAAGATTAAATAGATGTTCAAGGGTACTTGAGAGCCATGCTATTGTCTAAACCCAACCAATGGGCAAGCACCTATCAAAATGCTGG	125		+C
>7182_PstI_305E40_NODE_1_L334	TGACAGTTTTTATATGTTTTTTTCCCTCAAATTCCAAGATCAAAAGCTATAATTTAGATTTCAACAAAATGAAAGCTGAATTCTTGAGTGCTATCTGCATATCCCTTTTGGGCCTGCTGACAAAGGAATGGATCATAGAGATGCTACAAGGACTGTTGTCATTTCAACTTTGCCACTATAAGTCCTAAAGCAGGCTTAGACAGCCATGAGCTGTAAGAGATAACACACAGCCAATGGTGAAAAAGATGGTTATGGACCAAAAAATCTCACCAGATTTCAAAAGAAAGGGGGTCAGGCTGAGAGAAAATGATGGAGCTTCAAACGAAAGACAGATTTTTTTTTT[/-T]AA	344		-T
>7111_PstI_305E40_NODE_1_L301	ATCCTTGGGCTGTGGTGGTGACAGTGCTGCTTCTTGTTGTTGTTGGTGATGATGATGAAGTGTTTTTCCGTGAGCATTTACATACAAAATACCTTTTGAGTATTTTGGGGAATCACATCTTTATTATCTGAAAGAGTC[C/T]TTCTCTTGCTTACTCTTAGGTACATTGTTTATTCTCCTTTTTGCTTTTTACAGGCGAAGAACCTTGGTGGCAATTGGTACCCATGACCTAGATACAATTGAAGGACCTTTTACATATGAGGTATATGCCTTCTAAATTGTTCCTGTATTTGATTGGCTCTAAATTAGAGTGACA	139	C	T
>7111_PstI_305E40_NODE_1_L301	ATCCTTGGGCTGTGGTGGTGACAGTGCTGCTTCTTGTTGTTGTTGGTGATGATGATGAAGTGTTTTTCCGTGAGCATTTACATACAAAATACCTTTTGAGTATTTTGGGGAATCACATCTTTATTATCTGAAAGAGTCCTG[C/G]TCTTGCTTACTCTTAGGTACATTGTTTATTCTCCTTTTTGCTTTTTACAGGCGAAGAACCTTGGTGGCAATTGGTACCCATGACCTAGATACAATTGAAGGACCTTTTACATATGAGGTATATGCCTTCTAAATTGTTCCTGTATTTGATTGGCTCTAAATTAGAGTGACA	142	C	G
>7111_PstI_305E40_NODE_1_L301	ATCCTTGGGCTGTGGTGGTGACAGTGCTGCTTCTTGTTGTTGTTGGTGATGATGATGAAGTGTTTTTCCGTGAGCATTTACATACAAAATACCTTTTGAGTATTTTGGGGAATCACATCTTTATTATCTGAAAGAGTCCTGCATATGTTTTCTCTTGCTTACTCTTAGGTACATTGTTTATTCTCCTTTTTGCTTTTTACAGGCGAAGAACCTTGGTGGCAATTGGTACCCATGACCTAG[A/G]GGACCTTTTACATATGAGGTATATGCCTTCTAAATTGTTCCTGTATTTGATTGGCTCTAAATTAGAGTGACA	241	A	G
>7111_PstI_305E40_NODE_1_L301	ATCCTTGGGCTGTGGTGGTGACAGTGCTGCTTCTTGTTGTTGTTGGTGATGATGATGAAGTGTTTTTCCGTGAGCATTTACATACAAAATACCTTTTGAGTATTTTGGGGAATCACATCTTTATTATCTGAAAGAGTCCTGCATATGTTTTCTCTTGCTTACTCTTAGGTACATTGTTTATTCTCCTTTTTGCTTTTTACAGGCGAAGAACCTTGGTGGCAATTGGTACCCATGACCTAGATACAATTGAAGGACCTTTTACATATGAGGTATATGCCTTCTAA[A/G]ATTTGATTGGCTCTAAATTAGAGTGACA	285	A	G
>1004_PstI_305E40_NODE_2_L209	TTTTCATTTTTTTTTTTTTTATATCTAGTTTATTCTGCTTATGAGTTTTTGA[G/A]TCAGGAAATAGTCTCTCTATCTTGTGAGGTAGTGATAAGGTTTGCACGTACATTTTACTCTCCCCTGACCTTACTTATGTGATTTTATTGAGTATGTTATTATTGTTGTTGTACACTTTTTAAATAGAATAATTTAATATAGTAAAAATTAAGTAATTAATTTTTTTG	53	G	A
>1004_PstI_305E40_NODE_2_L209	TTTTCATTTTTTTTTTTTTTATATCTAGTTTATTCTGCTTATGAGTTTTTGAGATGAGGGTTCTCAGGAAATAGTCTCTCTATCTTGTGAGGTAGTGATAAGGTTTGCACGTACATTTTACTCTCCCCTGACCTTACTTATGTGATTTTATTG[A/G]ATTGTTGTTGTACACTTTTTAAATAGAATAATTTAATATAGTAAAAATTAAGTAATTAATTTTTTTG	154	A	G
>510_PstI_305E40_NODE_1_L398	TTTTTGTCATATCTAATTTATTCTGCTTATGGGTTTTTGAGACGAGGGTTTCTAGGAAAC[A/C]TTCTATGAGGTAGTGGTAAGGTTTGCGTACATTCTACCCTCCCCAGACCCCATTTGTGGGATTCCACTGGGTATGTTGTTGTTGTTGTATTTTGTTTTATTTTTCTGTTTATCGCTGGTTTTCTATGGGAATAACACAGTGTGGAAATTCTCGAGGGCAAGGAGTATCATAATTACTGTCTGTGTGGAAGATATAATTACTAACATTGAGCATATGTATCTAACTATGGAGATAAATGCAGATCCATAACCTGTTAACTTTCAAGTTTGCAGGATATAAAAGCATTGTTCCCTTCTGATAGGAATCCCTTTCCCTTCTACGCTGGTTTCGGAAA…	61	A	C
>510_PstI_305E40_NODE_1_L398	TTTTTGTCATATCTAATTTATTCTGCTTATGGGTTTTTGAGACGAGGGTTTCTAGGAAACAACCTCTCTACTTCTATGAGGTAGTGGTAAGGTTTGCGTACATT[C/T]AGACCCCATTTGTGGGATTCCACTGGGTATGTTGTTGTTGTTGTATTTTGTTTTATTTTTCTGTTTATCGCTGGTTTTCTATGGGAATAACACAGTGTGGAAATTCTCGAGGGCAAGGAGTATCATAATTACTGTCTGTGTGGAAGATATAATTACTAACATTGAGCATATGTATCTAACTATGGAGATAAATGCAGATCCATAACCTGTTAACTTTCAAGTTTGCAGGATATAAAAGCATTGTTCCCTTCTGATAGGAATCCCTTTCCCTTCTACGCTGGTTTCGGAAA…	105	C	T
>510_PstI_305E40_NODE_1_L398	TTTTTGTCATATCTAATTTATTCTGCTTATGGGTTTTTGAGACGAGGGTTTCTAGGAAACAACCTCTCTACTTCTATGAGGTAGTGGTAAGGTTTGCGTACATTCTACCCTCCCCAGACCCCA[T/C]CCACTGGGTATGTTGTTGTTGTTGTATTTTGTTTTATTTTTCTGTTTATCGCTGGTTTTCTATGGGAATAACACAGTGTGGAAATTCTCGAGGGCAAGGAGTATCATAATTACTGTCTGTGTGGAAGATATAATTACTAACATTGAGCATATGTATCTAACTATGGAGATAAATGCAGATCCATAACCTGTTAACTTTCAAGTTTGCAGGATATAAAAGCATTGTTCCCTTCTGATAGGAATCCCTTTCCCTTCTACGCTGGTTTCGGAAA…	124	T	C
>3688_PstI_305E40_NODE_1_L353	AACAATAAAATGAAATTTCTTCG[C/T]TAGGGTCTTACCCATTCCAATAGTTTTTGCTCAGCTAGAGGAAGATTTCGTTCCAACGCTCTCCTTCCTGTTATGAGCTCATACAGAACAACTCCAAAACTCCAAACATCACTTTTAGCAGTGAGTCTCCCAGTCTCAGCGTATTCTGGAGCTGCATACCCTACTGTACCTACAACCTGAGGCAAATGCACAAAGAGACATTTGAAACTTTTCGTCTAAAAGATGTCATAGACATTTCTGCAAAGCCAAGTTTAAGCTTAAATTGTTTCTAAATATAGAAAAAGTCCTCCTTTTTTGGGCCTGATCGAGCAAGGAAAAGAAACTTATTACTTCCAGATTGA	24	C	T
>3688_PstI_305E40_NODE_1_L353	AACAATAAAATGAAATTTCTTCGCATCTGAAACGTAGGGTCTTACCCATTCCAATAGTTTTTGCTCAGCT[A/C]TCGTTCCAACGCTCTCCTTCCTGTTATGAGCTCATACAGAACAACTCCAAAACTCCAAACATCACTTTTAGCAGTGAGTCTCCCAGTCTCAGCGTATTCTGGAGCTGCATACCCTACTGTACCTACAACCTGAGGCAAATGCACAAAGAGACATTTGAAACTTTTCGTCTAAAAGATGTCATAGACATTTCTGCAAAGCCAAGTTTAAGCTTAAATTGTTTCTAAATATAGAAAAAGTCCTCCTTTTTTGGGCCTGATCGAGCAAGGAAAAGAAACTTATTACTTCCAGATTGA	71	A	C
>3688_PstI_305E40_NODE_1_L353	AACAATAAAATGAAATTTCTTCGCATCTGAAACGTAGGGTCTTACCCATTCCAATAGTTTTTGCTCAGCTAGAGGAAGATTTCGTTCCAAC[G/A]TGTTATGAGCTCATACAGAACAACTCCAAAACTCCAAACATCACTTTTAGCAGTGAGTCTCCCAGTCTCAGCGTATTCTGGAGCTGCATACCCTACTGTACCTACAACCTGAGGCAAATGCACAAAGAGACATTTGAAACTTTTCGTCTAAAAGATGTCATAGACATTTCTGCAAAGCCAAGTTTAAGCTTAAATTGTTTCTAAATATAGAAAAAGTCCTCCTTTTTTGGGCCTGATCGAGCAAGGAAAAGAAACTTATTACTTCCAGATTGA	92	G	A
>3688_PstI_305E40_NODE_1_L353	AACAATAAAATGAAATTTCTTCGCATCTGAAACGTAGGGTCTTACCCATTCCAATAGTTTTTGCTCAGCTAGAGGAAGATTTCGTTCCAACGCTCTCCTTCCTGTTAT[G/C]GAACAACTCCAAAACTCCAAACATCACTTTTAGCAGTGAGTCTCCCAGTCTCAGCGTATTCTGGAGCTGCATACCCTACTGTACCTACAACCTGAGGCAAATGCACAAAGAGACATTTGAAACTTTTCGTCTAAAAGATGTCATAGACATTTCTGCAAAGCCAAGTTTAAGCTTAAATTGTTTCTAAATATAGAAAAAGTCCTCCTTTTTTGGGCCTGATCGAGCAAGGAAAAGAAACTTATTACTTCCAGATTGA	109	G	C
[truncated: 9,787 more rows]
