# Supplementary material for: Identification of SNP and SSR markers in eggplant using RAD tag sequencing
Source: BMC Genomics. 2011 Jun 10;12:304. doi: 10.1186/1471-2164-12-304 (PMC3128069; doi:10.1186/1471-2164-12-304)
Supplement: Additional file 4 — SSR statistics and primer pairs designed. [file 1471-2164-12-304-S4.XLSX]

## Sheet: Foglio2
Sequence ID	Sequence	SSR Motif	Motif Standardized	Motive lenght	Repeats number	SSR_Start	SSR_End	Total_Length	Mismatches	Primer Forward	Primer reverse	TM_left:	TM_right:	PCR_product_size:
Contig6625:11936_PStI_305E40_NODE_1_L289;12098_PStI_67/3_NODE_1_L273	TACCTGAAAATTTCCAAGCCATAGAATACTCTCAAAACATATTGGTCAAAAAAAAAAAAAAATTACACGCTCACTCACTCTCTAGAGAGAGAACCTAGTGCTTCCCAAAAATCAAGAATACCTCAGAAGATAACAAGAAGTTGAGAACTTCAAGTATAATATCAGGGTCCCTGCAAGATGCCAATGCACCTATAGAACAAGAGAATGCACTTATTAGTTGGACATACCCATCATCCGATAACCAAAACATTTAATTTCACACTTGGCATGATTGCATGAATTGATAGATAACTTCACCTAAAATTCGTGTCTTTTCCTGGCTGAGGTCAGTCTCCCTGTAAAC	A	A	1	15	48	62	15	0	TCCAAGCCATAGAATACTCTCAAA	TTGGTTATCGGATGATGGGT	59.311	60.014	233
Contig6838:12512_PStI_305E40_NODE_1_L431;12689_PStI_67/3_NODE_1_L311	CATTCACAAACAAATAAAGTTAAAAGTGTGCAATCCTGAATTTATCTCAAATGTCTATGGTGTGTTCTTGCAGCTTAGTCTTCGTTGCACAAACTCTTCAGACAATAGGTCAAGTTACTGTGGGAAAAAACATGCAACATTCAAGAAATTAATTAAAGAGGGTACGAAAAAGAGTGTCTTAAGTTTGTGCTCGTTACAATTCAGCAGTGCAAGAAATGCAAGGCAGATACTCGAATTTACTTATATTTAGTAGAACATATAAAGTTCAAAAAAAAAAAAAAACACAGTGAAGTCTGACAACATTCAAATAGAATTTTACATACATAGCTTTTATTTGAGAAGGTATATTATGGAAACTTACCTGCATCAGAATCAATGTCATAGCTTCACCAGACGGCG…	A	A	1	15	268	282	15	0	AGCAGTGCAAGAAATGCAAG	TCCCAGTCAATTTGCCTACC	59.224	59.933	220
13395_PStI_67/3_NODE_1_L360	TATAGTAGTGTAAATAAAAAAAGGAAAGTCAAATAACGGATTGAGTTGCATGCTAAATTTTTTGATCCTTTTAATCTTTTCTTCCTTAGTTATCCCATCAGGACAGAAGACCGTGCATGACAAGAAAAGGACTGCTTTGTTTTGTGATACACAATATATAAAAATATCATGTCGAGCTTCATTTGGATGGAAGGAAGCAGAAGCAAGAACAGGAAACAAGTGCCTACTAGCTTCCAAAAACTTCAACATTCCTTTTTTTAAAAAAAAAAAAAAACTAGTTTGGCAGTTGATGACTGCAAGAAGCCCTACTCTGCGGCAATTCCTTCTCCCATAGCATTTTCAACATCTAGGCGATATCTTGGCTGTAAGGCTTTCTGCGGAT	A	A	1	15	260	274	15	0	GCTTCATTTGGATGGAAGGA	GAAGGAATTGCCGCAGAGTA	60.014	60.352	151
Contig1223:1443_SgrAI_305E40_NODE_1_L274;1155_SgrAI_67/3_NODE_1_L110;1384_SgrAI_67/3_NODE_1_L226;1208_SgrAI_305E40_NODE_1_L189;1155_SgrAI_67/3_NODE_4_L96	AAACTCCATATTTCTTATTTTCTCAAGAATCTCATTAGCTTAAAAATTCAATCTTTTCACCAAATTTCAGTCTTTAATTCTGAAAACAATCTTAAAATTTTCAGCAAAAAATTCTGATCATTTCCCATCTTCATTCTACTTTACTTTCTTGTTTTCTTCTTTGCTCTGTTTTTCTGCTAAGCTCTGTAAGACTGCAAAATTAGCACTAATTACGCTTAAAAAAATTTCTGGGGTTCTTTATTGAAGGAAATTTATGGGGTTTTGAAGAAAAGAAGAGGGAATTTTTCTGTTTTTTTTTTTTTTTGGTTATGGAGGGGAGTAACAGTGGAGTTACAGTGGTGGGATCAGATGCTCCATCAGATTACCATGTGGCAGCAAGGACCACTGAGAATCCGACAA…	T	A	1	15	290	304	15	0	TTCTGATCATTTCCCATCTTCA	GAGCATCTGATCCCACCACT	59.505	60.08	243
Contig7558:14504_PStI_305E40_NODE_1_L360;14713_PStI_67/3_NODE_1_L236	CCCCAACCCCTCTTTTTTGTTTTTTTCGAGTAATAATACGTCACCGCTTACCTACCACTTTGACCTCTATTACAACTTGAAAGTGTCGGCTATTAACCAACAATTATTTAAGCAGTGATTATGAAAAAAAAAAAAAAACTGAAAAGTGTGAAAGAAAAATCAATTATATATCCAACATAAAGCATATCGAGTTAAACTTAAATAAAATTTAAAAAAACAAATGCAAGTAAAGGAGAGGTATTTTCTGGTACTATACAAAGATAGGGAAAAGGCAAGAGTTCTGTTGTATCTTCAGTAACAGAGGGGTTGGCAGCTAAGTCACTCGAATAAGTAATACAACCATGACAAAGACTAATGTCATGACAAAGATCAAAAGCCACTG	A	A	1	15	124	138	15	0	TGAAAGTGTCGGCTATTAACCA	TTCGAGTGACTTAGCTGCCA	59.647	59.74	250
1466_SgrAI_305E40_NODE_2_L80	ATTTTTTTTTTAAAATTTATATTTTTCTAAGTCTAAACGAAAGAAACTAAGAGAAGAGAAAAGAGCAAGAGGAGCACTACAAAAAAAAAAAAAAACCCTCAAATGGCAGG	A	A	1	15	81	95	15	0
Contig22415:15039_PStI_67/3_NODE_1_L236;14824_PStI_305E40_NODE_1_L237	TTCAAAATAATAGGTGAAAAACTTTAGTAAAAGGTCGAAAAAAAAATCCACAAAAATAAGTGGATTGTACTCTTACTCTATTGTAAATCCTACTTGTACTTGTGCATTACCCAAAAAAAAAAAAAAACCTACTTGTACTCTTTACTCTATTGTTGATTCAAAAGTCCACATTTAAATTCTTCACCTTCTTCATTATGCTAGAAACAAAAAACCTGATGTGTAAAATGTTCTATGTTAGAAATGGATAACAATAATCTTTTGCTTTTACCAAATGTAGTATATTT	A	A	1	15	113	127	15	0	ATTGTAAATCCTACTTGTACTTGTGC	TTTCTAGCATAATGAAGAAGGTGAAG	57.195	59.42	125
15470_PStI_305E40_NODE_1_L236	TCAAAAAAAAAAAAAAAGATGGTGGTTTTGCTACAAAGAACAAGAAGGGGTTCATTGAATTGATATAATTTGTTAACGTTCCATTTCTTTATCGCAGAATGAAGAAGGTAAGGGATCAGAGCAAGTGAAAGAGGAGGCATCTCAGATCACACCATCAGAAGCCAAGCCTGAAGAAGTTGAGAAGGTTGTTGATGCTCCTGTAACGTCGGAGATTGAAAAAGCACCTGAAGTTGCCTCAATTACAGCTGAGGCCCCCAA	A	A	1	15	3	17	15	0
15904_PStI_305E40_NODE_1_L330	CTTTGAGGACAAGAGGAACAACATGCAGATCTTTAAATGAACTGTTTAGGGCTCTATTATTTTTGGTGCAAACAGAATATACTAGGACAGGCAGAGGATCTGTTAGATGTTCTAGACTATCTGTGACAAAAAGCTCAGATGGTGTACATTTAATCTTGTAATAGTTTTTGCTAGGGGGACTACTGTTATGTAGTATACCTATGGATATTGTTATAATAGAAAGGAAAGTTACCATCTTCAAAAAAAAAAAAAAACATAAGATTACGTAATCAGTCCTATGCTAGTATTCGATAGATTAAATGAACTTACTTCGGAACTAGAAAGACTTGATGCTGAGAAGAAATATTCTCTG	A	A	1	15	240	254	15	0	GGACAGGCAGAGGATCTGTT	GCATCAAGTCTTTCTAGTTCCGA	59.258	59.906	249
Contig8282:16435_PStI_305E40_NODE_1_L368;16697_PStI_67/3_NODE_1_L317	TGGGCCAAAAAAAAAAAAAAAGATGAGAATCATTACAGCAAAAGCCTATACAGGAAGATGGCAGCAATCAATTAATAAGTAGATCACTTGAACATGTAAGAGTTTGTTATGTTCTTGAAACATCATGCTTCCTACATGCTTTCTTTTATGCCTCGACAATCTTGGCATCAAGAAATTCTAATGCAGCAGTTATACAAGTAGCAATGTGGCAGCAAGATCAAACCATGTATGTCATTCCTACTTGGATAATATTCATGTGAGGAACGCGCATTGTTGCAGCACCTCCTCTACAATTCTTCCTCATGAATGCATAGAAGTAGTTTATGCACAATTTCTTGATGAACCAAGAGTTTTTCTTTGCCCTTACGTTCCCATGTCCAAGCAAGTATGTGAATCCAG…	A	A	1	15	7	21	15	0
16496_PStI_67/3_NODE_1_L284	TTTTTTTTTTTTTTTAAATGGTAATTTGTTATTTTTGTGACATCAAAATAGTGTTCATCCAAAAAAAACTAGAGACAAATGCAAAGGTTAAGAGATGACACACCTGAGGCTTAACTTCAACAATGAACTGCCCACTCTTCACAGCAACAGGCTCATTTGCAAGCACACTCTCAAGATGTTCTAACATCTCTTTTGCTTGGCAAGACCCAAAACCAAGATCTGCATCTCGATGATGCCAAACAATAGCACTCTCTTTTGTTTCAATGGAAGACCCATCTGTAGCTTCTGTATACTGCTTCATAACAG	T	A	1	15	1	15	15	0
17672_PStI_67/3_NODE_1_L349	TATTAGCTACGAGTTTAGATTGACTAAGAAAATAGTTCTTAGACTTTGTATTATATTAAAAAAATTATTAAATATGTATTGCTGATAAAATAAAAAAATTAAAGAAATAAACTAAATAGCTAATCTTTCCTCTAACCTCTTAAATTAAAGATAGTTGAAATATGTGCATAAATGTATACCTTATATATGCTGACTAAAAAAAAAAAAAAAGGTAAACAATAACTCCGATCAACTATTTGTATAGAAATACCTCTATAATATTTAGTTACAAACCTAATAACTAAAACGAGTTATTATCGCTTCAGTGGGAAGTTCAAATTTTGATTAATGGAAATTAAATAATTATTGCCATCATTGTGTTTAAAAAAAAA	A	A	1	15	196	210	15	0	GCTAATCTTTCCTCTAACCTCTTAAA	GAACTTCCCACTGAAGCGAT	57.294	59.288	197
Contig23451:17730_PStI_67/3_NODE_1_L311;17471_PStI_305E40_NODE_1_L262	AAAAAAAAAAAAAAAGGTCTCTCATATTTGCCCATTTTTCCTTTTCATTACTCCTTTATTTTGCTTCATTTGAGCCGAGATTTTTTCGGATATAGGCTCTCTACTTCCACGAGTGAGGAAGTAATGTTTGTGTATACTCTATCCTCCCTAGACCTCATGTTCTATGATTTCACTGGGTATGTTGTTGGTTGTTATCTTTAAGCTCGTTAGCAGCATAATCTCATCTGTATAATCTCTTCACGTAAAATTTTAGGGTTTTATCATTATCAACTGAAGTCTAGGCTCTAGCTGAATAGGTTACTGACATAAATACATAATGATTCTCCTTCATTT	A	A	1	15	1	15	15	0
Contig23533:17942_PStI_67/3_NODE_1_L424;17688_PStI_305E40_NODE_1_L337	TATGCCCCTTTGAAACAAGTTATATACATCTATATACCGCATTATATTTATGTCCTCCTAATTAATTACAACTAATATCTTCCTAATTTATCTACTATTAAGATCCACGTGTTGATGTCATGCTGATATCAGCGCCAACCCTATATGACACTGATAAGATATCGATATACTAACAGAGTATTATATAGGATTAAGTTCAGTCTTATATGATATTGTCACAATCAAATCTATTTAAGCCATGATCGGCCCCTAGTCGACCTAAGCCCACCAAATAAGCCTGCACCAGCTCATGCTGAATTTTTTTTTTTTTTTGACAAATTTCCTTTGTTTTAGGAGCAAACCATAAATTTCAAACCAGTTAATGTTCCATAAACAACAAATCAACCTATTACAATAGTT…	T	A	1	15	298	312	15	0	CACGTGTTGATGTCATGCTG	TTTGAAATTTATGGTTTGCTCC	59.732	58.176	249
Contig23705:18410_PStI_67/3_NODE_1_L345;18137_PStI_305E40_NODE_1_L314	ACGCCTTGTAACTTTGATTTTTTTTTTTTTTTGTAATTGTAATTCTATTACCAGATATGTTAATATGTACGTATTTTGAAACCTAGGAGATGGACATACCCCAGTCTCTAGGCTCAACTATCTGTGTTCCATTCTCTATATTTTAGGACTCTCTAGGGATAGTAATTAAGTCTAGACAATGCATTTGTCAATCTAGAATTAGTACTACATCTACAATGTATCTCCTGAATTATCTGCCTCACCATTTGCTCTATGTTCCTACTTCTTTGCTGAAAGATTTGACAGTTCCTTCTTGCCATATGAAGTACACAGCTGCTGCCAAAGTAACCCTGTAAATGTCTGCAATCGTGGCTTTCTGCCCTGCATT	T	A	1	15	18	32	15	0
18710_PStI_305E40_NODE_1_L383	ATATTTTTGGTGTAAACAGGATATGGTGGGGGATATAGAACTTTTTATTGACTTTATAGGGAAATTGTAAAGCTCCATAGACTAGTTCTTATGGCCTTATGTTTTTAACCCTTGTGATGTAACTGCTTACTCTCATCTTTGTTTGGATGATGGAATTATGTGAATATACTGTTACCTGTTTCTCAAAAAAAAAAAAAAACATTATTACTAAAAGTCTAGATGCTTCATGGAATGCTCACAATTCATTTCTTTCTCACGTGTCTCTAAATATGCTGTGAAGTCATGGATTTCTGCTCAACATAAGTAGATCTGAATTCCACATTGTTTGAATTATTGTAAAACTATTAACCATTGCTAATCCCAGAATGTAGGAGAAAAAGAAGCATAGATGAAGTTTAC…	A	A	1	15	185	199	15	0	GGTGTAAACAGGATATGGTGGG	TGAATTGTGAGCATTCCATGA	60.352	60.065	237
Contig9575:19845_PStI_305E40_NODE_1_L418;20118_PStI_67/3_NODE_1_L400	TGAGAGAGATTAGCATTTGTCTCCTTAATCTCACCTAAAATAACCATAAATTGAATTGATTACGAAAATGAAGTGTGAACACACGAAACAATATTCTGAAAAAAAAAAAAAAACACTGCATCATATAAAATTAAAGAAAAGTGATGTTATAATTAGAGGGAAATAATTATGTTAAGTTTGTGAGCATTTTAATATTTATTATATTATAAGTGCATACAAGCATGCTCATTGCTATATTTCAAAATTCTCTAATTGCACATATCGATGTTCATAGTCTTAATTGCCCATTACTCAGTGACAAAACATGTAATGGACAATTCATTATTTTCCATTGAAACTTCTATAGGTACTAATTCATTATTCACCTATTATTTTACCTAATTATGTTTTGTAATTCAT…	A	A	1	15	99	113	15	0	TGAAGTGTGAACACACGAAACA	TGAGCATGCTTGTATGCACTT	60.237	59.508	160
21793_PStI_305E40_NODE_1_L330	TTGTCATTTTGGTATTTTTGGTCCTCTAAATATTAGAATTAGAAGCTGATCCCAAGGGATTTCTAATGTAGATTATAGCTATTTGGATTTGATTGGCTAACCTGAAAAAAATGTCCTCAAGTTTGGTCCATGATCATTTGTGCTAATGGCTCATTGTTTGTGCTGAAGCTCAGTAAGCACTTGAGCGTAACTTTGTTGTTTGACGTATGCTCAAGCTTGGCCTTTCTCTCAATGAAATCAGGCCCAACTGATCTTGAGATAAAAGTAGTTGATCTAAACCTAGAGTTCCATTTTTTGATGCCAGAACAACTATGCCTATAAAAAAAATAGTTTTTTTTTTTTTTTGAAAA	T	A	1	15	331	345	15	0
Contig25233:22329_PStI_67/3_NODE_1_L420;22023_PStI_305E40_NODE_1_L261	TAAATCCTCCTTGTTGATTATAAAGAATATTGTCCATTAATCCTTTTAATCCCTCTATCTTTATGCAAATATTCCTAGGTTATGTCTTTCATTCTCTTTGTTCTTTTTTTTTTTTTTTCTTATTCTGGAGGTTGTAAGTCCTGATGGGAGAAAGGTGAAGCGACTTCATCCTCTTCCATTAAGTGAGATTAAAGATCCCAAGGTATTGCGACCTTCTATGGGAGCTCGATAAGTATAATCTAGATTATTGTTTGGATGAAGTTATTCTTCTACTTATCATGTTCTAGGTTTGTACTGTATTGGTGGAAAATTTACCTGAGGATCATTCTGTGGATAACCTTCGGCGCATATTTGGCCAGGCTGGAAAGTATGCTTCTTTTTCTTTTTCCTTGTCCTTAC…	T	A	1	15	104	118	15	0	TCCCTCTATCTTTATGCAAATATTCC	TGGAAGAGGATGAAGTCGCT	60.083	59.95	129
Contig25511:23015_PStI_67/3_NODE_2_L207;22689_PStI_305E40_NODE_1_L270	GCTTCTGTTGCAGAAATAGTTGTAAGGTGTGTAACTCTTTGCATCAGACATTTGGTAGGTTGCTGGTTATATGATCTTTTATGTGTTCGTCTCCTTGTGAAGCAAAAAATTGCACAAAATTGGTCTTTTTTCATTTGACCAAGATGATCTTCCTTCTTGTATACCTTGGGACAATATTTTCGTATAAGTGTTTATTAGATTTCTGCCAGCTGCTTCTTTTTTTTTTTTTTTAAATATTCTTTTACACGTTTTCTCTGATATTGTAAAGGAAAATTTGGGAGTACTGGTCTTCC	T	A	1	15	217	231	15	0	TTCGTCTCCTTGTGAAGCAA	GGAAGACCAGTACTCCCAAAT	59.566	57.121	208
23117_PStI_67/3_NODE_1_L292	TTTATACATGTCCATGCATGTTATCATTATCAATCAAATAAAGTGGCGATACCATTGATGAACCAACTTTCCTGTTCATACATGTAGTCTTTTACATAGTAGCTTCTGTCATGAAGAAAATAATGACACGTATATGGCAACGCGATCGATAATTAGGGTGATTAAGTTTCATTAGTGAATAAATAACCTGATGCAAAAAAAAAAAAAAATGTTTGCAAATTATACGAAGGATGCTAGCAGGAATGGGCATATATTGAGTCTATGAAGGTACTTACATTAGCAAAAGCTTGGCTGAGTTGTTGCAGAAGATCAAC	A	A	1	15	195	209	15	0	GGCGATACCATTGATGAACC	TTCCTGCTAGCATCCTTCGT	60.163	59.978	199
23715_PStI_67/3_NODE_1_L222	TGGAGTTCTTTTTAATTTTTTTTTTTTTTTGGATTCTTGGGTTTCATGGTGTGTCTGGTGACTGGTGGTTTTATTTCTTTGATATGAACTTATGCTATGTGGAGGGATTCTGTTGTCGGATCTTTATAGCAGCTGGGTTGATTCCCATTTTAACTATGCAGGAAGATGGTATTAATCTGCTATCCATCATCAAAGCTACTAGCAAATATCGTCGTTCAAAAAGACATCATTATGTCATGGATTT	T	A	1	15	16	30	15	0
Contig11323:24508_PStI_305E40_NODE_1_L448;24860_PStI_67/3_NODE_1_L363	CTAAAAAAGAGAGTTTGTCCATATATAATGGAACGAATGGAGTATTATGACGGAAACAGCAACATAACAAGACAGCTCAAAACTTAAAACAGACCTCAGACTGAAAATAGTTTGCAGATGACTCTGATCCACCTCCCATTGCACCATTTGCTAGAGCATTCTTCCTTGGCCTTGCATCAGCAATATATAGCTTCCTAAGAAGACAAATAAAGAACACATACAATTAATAAGAGATAGCCAGCAATGCTGTAGAACACCACATGAGTGACTCATCAAAAGGGAACTATCTAAAAAGAATTCAGTAACAAGAAGAGAAACAAGAATCAAAGTATTTTTATGACCTGATCAGGAAAGAATTGAAAGAAATTCATAACTAGTCACACACCAATAAATTTACTT…	T	A	1	15	456	470	15	0
Contig11381:24632_PStI_305E40_NODE_1_L329;24990_PStI_67/3_NODE_1_L298	TATACGTTCTTTGAGGCATCACATTGCGCCAATCATATGTATGTTCCGTTTCCACGAAGTACTCATTGACAAATGGGGTTGTATCCACCATGAATATTTCAGCAATTTCTGTAAAAAATAAAAAATTGAATTACTAAAATCATGAGAATGGACAAAACCATCTTATTAAAGGTCTCATGCGAGATGAATATGAATTAGTCGAGCCAGGACAGATGCGAAGTAACAATTATGATTGTACTAATGGGTACCAAGCCCGATATGATTATAGGTTGAAATAAGAAATAACAAATAGATTTCAGATTTAGGCGGAAAAAAACTACATATGTTTTTCTTTTCTTTTTTTTTTTTTTT	T	A	1	15	337	351	15	0
24787_PStI_67/3_NODE_1_L350	AAAGCTGGTAACAAGATGATTGCAAAGAACAGATAGGTTCATTCCCATGCCAAAAATTGCCTAGCAGAGTGAAGTTTTTACAGCTCAGAATTCAAAGGATGAGCTTTATTACACAATTATTAGAAATACAAAGTCAAAACACAAAGAAATACTGTCCAAAACAAGGAATGCAATTTTAGGATTCTTCATCCTTAGTCTGTATCTTCATGAGATCAACAAACGATTTTCCAACTATTTTTTTTTTTTTTTGCAAAAACCTGCAAACATTTGCTGAAGCATTCTCTTTTGAAAATTGGAGAATTATTTGGTCCAATGAGGCTGTGTGCAGGTCCCAATTCAGAGTCAAGGTTAAAGTTATAAAATGTTGCAAGA	T	A	1	15	235	249	15	0	ATAGGTTCATTCCCATGCCA	TCAGCAAATGTTTGCAGGTT	60.155	59.322	242
Contig1771:2487_SgrAI_305E40_NODE_1_L256;2371_SgrAI_67/3_NODE_1_L223	AATTTTCTTTCAAAAAAAAAAAAAAACTAAGCCGATGCTTGTTAAATTTTTTCTTATTTCCTCATTACAGAGAAATTGTTCGTTCTTTCTCCTTAAAAGCATTTTCTCCATTTTCATTATCCAAAAATGTGAGCTGATGCATGATGAGAACTGGACGATTGCTTTAGCTTTCTCTAATGCGTGCGCTAAGCTTAGGGAAGCTGAAATTTGTCTACACTTATTTTGCACCGAACAGGAATAGCAGAAAATACACGTAAATGCTAAGAATAGAACCAAACATAGACAG	A	A	1	15	12	26	15	0
25037_PStI_305E40_NODE_1_L225	TGCTTTTTAAAAAAAAAAAAAAAGAACAAGTATTTGACCAAGTTTTTAGGAGTCATTTTTGGATAATAGTAAAAGTTACTTTTCATAAACAAAAAAAAATGTATCTTCTTCGTAAAAGTACCTTTTTTTTTTGAAAAGCATTACTAAGAAATATATGTTTAGAAGCACTTTTAAAAGCCTGATCAAACACAAATTGCATCATACTAAAAGTGTGCTCTTGGAAAGCACTTTTGAAATAAACACTTTT	A	A	1	15	9	23	15	0
Contig3119:2511_PStI_305E40_NODE_1_L421;2509_PStI_67/3_NODE_1_L421	AAAAATCATACGTCTCCCGACATTATATGCCTTTCAAAAGATGCGCTCTATTGACATTTTCAATGATGTGACCAGCAAACCTTGTGAACTCATTACTTCCTCCTTGTGATACCTTTTCCACAAACCTTCTTAATTTGGAAAAGATGCTTTCTTTTGGTTTAATTCTATCAAATTGCCCAGACTTAAACTTATCAGGAAAACGGCCAGTCCGTTTTGACCCATGGATGTTGTCTGGTTGAATTCCTTACTACATTGCTTCTCCACTTACATTAAACAGTCATAATGTTGCTTTGTTTGGTTATTCTGCTTCTGTTCAAACTTACAATGTTATGTTTATCTTCTAGAGTACTTCATCAAATGCAGTTTTTTTTTTTTTTTAAATACCAATACTGTAAGCTC…	T	A	1	15	364	378	15	0	ACCCATGGATGTTGTCTGGT	AAGCAGAATAAGGAGTGCTTCG	60.096	60.042	212
25596_PStI_67/3_NODE_1_L233	CTCCGAGTCACCTCCCATGAGTTTTGGCTCTATCATACATGTGTTATGTCGCTTTAATGTACGCAATAGGTATACCTTTAGCCTCCAAGCATCTCTATAAAACAACCCTAGGGACCTTGCTTTACTCAACTGTTTAAATTCATAGTGCAAAAGAATCTCCAATCCTTGATTGTTCTTTCCTTTTGTTAAAAAAATGACAACTAGTGTCATTTTCAGGGGATTCCAGTGGTGATTCTTTACAAAAAAAAAAAAAAA	A	A	1	15	241	255	15	0
25649_PStI_67/3_NODE_1_L297	AAGTTGTGTGCAAAGTTGCTCATTTGAGCTTCGATCGAGTGCTTTTATTATTTGTTGCCAGATTTAGGGCTCGATCAAGTGTTCTTATCGTTGTTTAAGTTTTTTTTTTTTTTTCTCTTTCTATGATGTTGAGCGTTTAATCAATTACGGGAGCTTTTTTTAATCATTTTTTTTTTGGAGATTCCAATATTCTGAGTCTGAAAATTGGGTAAATATTCTCTACTGTTGCTTTTCTAAATTTTTGTTCTAAAGGGATAAGAATGAAGTTTGATTTTCCTGTCTTTGAACTATTGAGATTTGGGGTTTTGTGTGCACAA	T	A	1	15	100	114	15	0	TTGCTCATTTGAGCTTCGAT	TCCCGTAATTGATTAAACGC	58.6	57.662	137
Contig11906:26079_PStI_305E40_NODE_1_L320;26457_PStI_67/3_NODE_1_L332	TTAACTTTTTTTTTTTTTTTCAGTTTCATAATCTAGGAATATTCATGTAATCCCTACATCTAATACTTAATTAAGTGCATCCATTGTTAAAATTAATTCCTAAAGTGATCATCATAGTAAAAGAATTTAATCCAAACAAGATTAACCACCAATAGCTTCCAACAAGGAATTAATACGCCATACTTGAATACACTGTAACCCATCATAATCCTAACTTTCACATGATTAACTCATTCTAGAACCATTACTAATATCTATGACATTATAATTATCCTACCACTACCTATCATCCTTAACCAATTAAATAAAGTTATAAAACTTGACTAACATAATAATCATCTACCTATAAGAAGAAGATAG	T	A	1	15	6	20	15	0
26161_PStI_305E40_NODE_1_L311	ATGTTGTTGTTGTTGTTCTAGTTTGGTAGATGTTTTGATCAACTTAATAGTTTGGTGTTACTGAATTCTTGGAATAAAGTCAAAAGTTGATAAATTACTGTACTTTATGTAGTTATTATAGGTTGGTTCATTTACTTTTCCAACTGTGTTTTAGGTTTAAACTAAGGTTAAAAATGAATTATTTTTCTCCAACTTGAAAGTGGGATGCAAAGATTGTTTTTTTTTTTTTTTATATCAATGGCTCAAACTTTTATGCTGGGAGAATTGTTTGTCTTGTCCTGTGGAAGTTGGTATATATTCCACTAATTGTTTATTGCTACTTGCTTGTTTCAG	T	A	1	15	217	231	15	0	TTTGGTGTTACTGAATTCTTGGA	CCAACTTCCACAGGACAAGA	58.663	58.695	241
Contig26747:26299_PStI_67/3_NODE_1_L271;25914_PStI_305E40_NODE_1_L255	AAAAAAAAAAAAAAAGGAAGCAGACAAAATGGAAGACAAACCCCAGCAGGAATATCAAGCATCTCTAAAATAAAAATAAAAAACTGTAAAGAAGATGATTGTTCTTTTTTTTCTTTTGAATGTATAATGTAATTTAACGTGGAGAGCAAGGATTGGTAGGTAATGTGATTAACTGGTTAAGAAAATTAATAGGCTAATGATGTCAATACCAAGTTTCTGTCATTTCTTTTAATTAGATTAGTTTTCTACCTATTATATAACCAATAAATATCTATGTACTCACCCATTGGACA	A	A	1	15	1	15	15	0
Contig26795:26441_PStI_67/3_NODE_1_L407;26063_PStI_305E40_NODE_1_L335	TTTTAATTTTTTTTTTTTTTTGATATTAGTAATGTTATATTCCTTAGCATTAAGGGTATGCTGGCGACCTCCAAAAATTAGTATACGGCAAGACCAGGAAGGCTAATTACAAGGATCCTAACATATCTACTAGTTGCTCTACCTCCTCTATACATTCCTGTTTGCACCAAAAATACAAATATGCAATACAATTTTCTTTCACTTTCTGTATGGAGCTAGCTTAATTTGTTCTCGTAGCATTTCCCATTCCTTTCCTTTCATAGTGACCACCATATGCAAGCTGGAATCATTCGCCACCATTTCTTTTGACTTTTACTTCCTCCTCTCCTGATCCAGCAACTCAGCAGGTCAGCAGTATGGTCTGACATTGTCCAGTTGTTACCAATGAGGCTCAAAAAC…	T	A	1	15	7	21	15	0
2874_PStI_67/3_NODE_1_L400	AAAATTTATTTTATTTACAAAATAAACATGTTATTAAAATACAAACAATTCTAATCATTTAATATTCATATCTAGAGACAAACATTTTAACCATTAAAATGTATATGCATATTCAAATATCTTAATTTTAATGAAAATAAATTATAACGTGTAAAAACATTTCGCATAGCTCAATATTAATCCCAGCTACATACACATAACTTTAAGATAAACTTTCACGTCCACCATCCAACTATATTAAAGATCTTGGATTCGATTTCTAAAATTTTCAAAAAAAAAAAAAAAGATACTAATAGAAAAATATTTCCATTTTAATCGACTGTATTAAGTGCAAATTCAAATTAATGAAGGTCCCATTGTGAAACACAAGAAAAAAAATGTCATGTATTTCATGGCCAA…	A	A	1	15	271	285	15	0	TCACGTCCACCATCCAACTA	GATCACGTGTGTGTGGGTTC	59.96	59.853	207
3018_SgrAI_305E40_NODE_1_L160	TTTTCATAAGGACGGCTCCAGAAGTCGTCCTTATTGAAAACGACAGTCAAAAAATTAAAATTTACCTTCTTGAATATATTTTTTATAAGATATAATTTTAGCAAGTAATATTCTATGAAAAATTCATGTATTTCTAGTAGTGATTGTTGTATGTTACCTAACCTTATTTTTTGTCTTTTTTTTTTTTTTT	T	A	1	15	176	190	15	0
Contig13684:30762_PStI_305E40_NODE_1_L225;31240_PStI_67/3_NODE_1_L299	TCGATAACAAGGTACTATTATAGTTACTTCACTTTATTTATATATAATCTCTAGGGCATTGTTTGACTAAATATAGATATAATCGCCAGATGAACATCTTTCGTTGGAAAATTTTTTTGAATATATAGATTAAATATAGATATTTTGATATATATCAATTGTTGAACACCCTTGATATAAAAACCACCCATCCATTTTCTCAAAGTATGAGCACCCTGATGAAAATGCTGGCTCCGCCACTTGTCGTATATATTTTTTTTTTTTTTTAAA	T	A	1	15	253	267	15	0
Contig2159:3228_SgrAI_305E40_NODE_1_L205;3069_SgrAI_305E40_NODE_1_L170;3081_SgrAI_67/3_NODE_1_L192	AAAATACATTATTGATTTAGCATATTTAAAAATAAAAAATTGATAAATCAAACTAATAATATATAAAATTGAACCGAATCGACCGATACAGTATAATTTACTAATTATTATATTAAAATAAAATTTATCCTATTTCATTTATCAAATATAGATTGGTTTTCCGCGTAAAATTAAAAAAAGAAAAAGATTTTCCTTCTAAACTTTCAAAAAAAAAAAAAAACAAAACAAAACAAAC	A	A	1	15	206	220	15	0
Contig14296:32340_PStI_305E40_NODE_1_L272;32840_PStI_67/3_NODE_1_L215	CGAATTTGCCAAAAGTAGTGTATTTTCAGAGAGTCCGTGCAACTTAGATTTTAACCAGGTTTATACTGGGAAATTTTTCACCGAACTCCCTCAACCATATCGCCCCTGACCCCACCTCCACCTAACCTCTTCCCCCTGCCCCAACCGCTACCCGACCTCTTCCCTCTGCCCCCACCGCCAACCGACCTCTTCCCCATGCCCACCTCAAAAAAAAAAAAAAATCTGTGGAAACTACCTTCAGCAAAATGGTACATTAAATCACAAATATCACAATGCAATAACATAATGGATACAATTAGACAATGGCA	A	A	1	15	207	221	15	0	CCTCCACCTAACCTCTTCCC	TTGCTGAAGGTAGTTTCCACAG	59.928	59.42	130
Contig29080:32386_PStI_67/3_NODE_2_L218;31883_PStI_305E40_NODE_2_L201	GAGGGATATTTTTTTTTTTTTTTCAAATTGAGAGGAAAATGAATAAAAAGGTTTTCACATGTTTGATACTGGCATTGGAGTTTGCCGACCTTGTTGTTCCCTATGTTTTTTCATGTTAAGTATCTCCAGATAGTTTATTAATTCTCTCGCAATAGTTATTTGCTATCTTGAATTCATATTTTTCTATCTGGTAATGGCGTTGATTTTGCTGAATTGTTGGTTCCTTCAAGAACAATTTGG	T	A	1	15	9	23	15	0
33407_PStI_305E40_NODE_1_L219	AAAGCTCTTTAAGTTGGACATTATTATTTATTAACACTTTTAAGTTTTACTTAAAAGGAGATTTGACAGTTTATACATATTTTAAATAGATGAAAAATAGTTCAACGGTTTTTCATGTTTCTTTTTTTTTTTTTTTATAGGACTAAGTTATATAAAATGATCACCTAAACTAATTCATATATTTTTGTTATTGCTTGAAGTGCAACGGATTGACTTGTTCATAGTAACATGACTAAATCAA	T	A	1	15	122	136	15	0
Contig15637:35929_PStI_305E40_NODE_1_L436;36476_PStI_67/3_NODE_1_L425	TAATAGTATGTAGTCGCAAACATTTTTTAATTTAAAAAAAGGTTGAGATATGCAATTTATTAGTGCAGTGCTTTAGGATATTCAGATACCTTGTTTATGAGCTACCATATGCTCATTTAGTAAGATTGCAAAGAGTTTGGAAAGCCTTAATAGTTTTCACAAATCTTGTCCAGACAGGCCCTTAATTAACTAAAGATCTATAACAAGTTGGGAAAAAAAAAAAAAAACTCACCTGCCATTCTGAATAGCTCTTCTAGTGTATCAGGTAGTATTATTAGCTTCCCATTCTGTTCCTGCATTGAATTGATGTGAATAGTAACTCTCTTCTTGATGGATTTTTCCTCTTTTGCACCACTTTGACTTGCATTACCTGAATAAGAACAGCAGGGGACCTCACTC…	A	A	1	15	213	227	15	0	CTTGTCCAGACAGGCCCTTA	GCAAGTCAAAGTGGTGCAAA	60.246	59.888	201
Contig15796:36344_PStI_305E40_NODE_4_L301;36890_PStI_67/3_NODE_1_L243	TATTGGAATATCCTATTTATTTTTATAAAAAAATAAAGACATAAATTAGTTACATTTTTTTTTTTTTTTGCTCTTTTTATACTCCAAAACATTGTATTACTCTACCTTAAAAATTTAATTAATGAAGGGTAAATAAAATTAAAAAAATGTTTCAACATCTATTTTGATTAGTGAAAAATTTTATTATTTCGAACACTAAAAAGATACTTCCACAATTAATTATTTTAAAATAAAAGGAGTGACCATTAAAAAGAAAAGAAAAGAAAATATCCTCACATAAATCATAGTATCCGCACAACAAACTAACAACCAAATGACCCCTTAAAGCTGT	T	A	1	15	55	69	15	0
36425_PStI_305E40_NODE_1_L311	TTAGGATGGACTCCATTTGACACAAGCAGCATACAGTTGGTTAGCAAGGTGGTTAATTGGTGACATGTTGCTCAAATTGAACAGCCATATTTAACTTCCTGGCAAAAAAAAAAAAAAAGATATCTCTGTTACTAAGTGGCAGATGGCTATGGATTCAGACTCTGCTCCTCTGAAGGATGTGTTTGATCAGAGGATAAGGCAAGTAGAATGAAGTGGTGGTTGTATGCCAGTAAACAAGATGTTATGAAAAAAAAAAAGAGGCCATACCGAAATCTAACACATTCGTTTACTCTGGTGACATTGTAAAGCAGATGTTGCAGCAGAAAAAATCTA	A	A	1	15	104	118	15	0	CCATTTGACACAAGCAGCAT	AATCCATAGCCATCTGCCAC	59.722	59.923	143
36561_PStI_67/3_NODE_1_L286	AGCAGGGGCACGAGGGGCATGTTTCATTTTTATGAAGCCAATTTCATCAAAAAAAAAAAAAAACTACGACAACATATGTATATGCATCAAGTAGAAGCAAGTCATAAATCGAAGCACGAGACTGATAATCCAGTTGATGTAAGGGATAGTAAATTTGGTTCAAGCAGTGCAAATATAACACAGATATATTTATGAATGAAAAATCAGTCTTCTGCTAGAGAGAATTTCATCTCCCCTGTATTGACATTGATATAAGCAAGTGGAAGTGCTCTTTATTTCTCAAACAAATACTGTCGATGCTGCTATCG	A	A	1	15	49	63	15	0
Contig30765:36657_PStI_67/3_NODE_1_L338;36113_PStI_305E40_NODE_1_L303	TTCTTCTTTTTTTTTTTTTTTAAAAAAATAAAAATTTGGAACTTGGTAACTTTGTATTATATCACATTTGTACATCCCATCTATAACCGTACAAGCTTCAATAATAATAATGTATTTTGCTTTTGACTTCCGTTATTCTTATCTTTATCCCGGAGCCTTGAAGGACTGGAAAATCGTTCTTTGCTTTGACTTTTGATCAAATTCTTTTAGTTACTTCATCTATGAGAAATACTTGTCTTACCGAGACAGAATTTGAACTGTTCTTTTCTTGACGTGCATGTTTTCTGGCGCAGCTAACGAGAGCACAAGGAACCGTGTTATATTTTACACCGTCCTAGAGTATATTCTGCTTATATTAGC	T	A	1	15	7	21	15	0
375_SgrAI_67/3_NODE_2_L75	AATTTTAATAGTATGAAAATATAAAATGTAAAATAATATATGGACGTAAATAGTTTACTTTTAACGAAGCACAAACTGAGTTTTTCAAAAAAAAAAAAAAAGTTT	A	A	1	15	87	101	15	0
Contig31452:38409_PStI_67/3_NODE_1_L292;37877_PStI_305E40_NODE_1_L283	TACTTATTTGAAAAAAGTTTTTTTTTTTTTTTAAAAAAAAAAAGAGGATTTCTATAAGCCTTGTGATGTTACATTCATCACTTGCTAATTTTCAGAATGTACTTTGTTACTTCCGTACATGCTTTAATGTCAAACATGCAGCGAACACATCATATATCTAACTTAAGTGTTAAGTATGGATCCAAAATGGAATATTTAATGAAATTTTATAACTTTTTAGCGCGCGCACATATATATCTGCCCCAGCTATGTCAAAAATTTTAGGGTTTACTTGAACTCGTACCTTCTTAATTAGTACACTTCTGATAGGGGTATTCCATTTATTTTAAGTCGA	T	A	1	15	18	32	15	0
Contig3614:3866_PStI_305E40_NODE_1_L340;3902_PStI_67/3_NODE_1_L348	TTAGAAAAACATCAAGGTACTTGTTTCTTTACATTTAAAAAAAAAAAAAAAGAGAAACCTTCCAAACGAGGGTTAGCAATGTCATCCTTCCATGGGCTCATTGGAAAGTAACATATACAATTGGTACTCATAACGCGACATCCGCCGCCATAGACACTATTCAAATAGTTAAAAAGACAAATAACATGACTTCAACTGACCATAATATGCCCTTCAACTTTAAGTGTGCACGAGTAAACAATTAAACTTGTATAAAACTGAACAAATGAACCCTTTTCATTGTATCACACCAAAAATCTTCCTCAATTAACTTCCAAGTGATCAATTATAGTTTCTTCTGTATTGACGAGGAAAGAAAAAAAAACATATTCTGGAGTATCAGTATACAAAGTGAACACT…	A	A	1	15	37	51	15	0	AAACATCAAGGTACTTGTTTCTTTACA	CGGATGTCGCGTTATGAGTA	58.765	59.712	138
4675_PStI_305E40_NODE_4_L219	GATAAGGAATGGCAAAAACTATTTTTAACACATTAAATTTTTTTTTTTTTTTGGGATAAGAATGGCAAAAACTATCTTAACACATTAAAGCTTCTAATGCTAGGTAAACTTCAAAGATATTAGAGCGAGTATTTTAAAGGGCACTAAAGACAATTTTCTGAGACACTCACTTGTATGCAGGAATCCAGACATCTGGATTGTTTGATGTGGTGAATAAAACAAACATTTGATACAACGTAGT	T	A	1	15	38	52	15	0
Contig18460:4891_PStI_67/3_NODE_1_L452;4846_PStI_305E40_NODE_2_L299	CTCTTATGTTACTTGTGGATTTACCAAGATGGTCACATGCTAACAAATAATATAGAAAGCAAGAAGTAGGGCAAAAGTTAGACTAGTGAGTTGCTGCCTCTTTTTCTTTCTCTGTAGTTGACACAAATTTTTATTCTAAAGTAAGTAGTACTATTACGAACTGTTCTTGTAAGGTTGCTCGTCTTGATTAGAGTGAAGATAAGTCTTTCGTTCTTCAGCCACCAATTTGTCATGAGACGCTGCAAAAACAAAAGAAAAGGATTGATCAGACACTGTACTGAAACTATATACCACCAAAGGGTGTAGTGAATGGTTGCATTCTCTCGACCCTTATCTAGATGTTTCGGCAAAGAGTTCTTTGTATAATAAACTTTAACCCCCTTATTGGTCCTATAACCA…	A	A	1	15	399	413	15	0	ATGGTTGCATTCTCTCGACC	GGCTACCATGAGTTTCTTACCA	60.081	58.264	145
542_SgrAI_305E40_NODE_1_L273	TAATTGTGATGACGAAGGTGGTTGATGGTGGTGATCGATAGTTGGGATGACAAACATTTGTCTTTTTTTTTTTTTTTAAATTTCGTTCTTTTTTCAATTATGAAACAAAAAACAATTATCTATTTTATACTTTTTTAAAAATAAAATTTATTCCTAGATTTAAATAGTAAGGTTAAAGATAATTTTTTAATATTTATTATTTAATATTTAATACTTTTTCTATTTTATTTTATGTGACATTCTTTGATTTGATAAAATCTTTAAAAAAAAGGATAACTTTTGAAATTTATTAT	T	A	1	15	63	77	15	0	AGGTGGTTGATGGTGGTGAT	TTATCAAATCAAAGAATGTCACATAAA	60.096	58.221	240
550_SgrAI_305E40_NODE_1_L215	TAAAAGAAAGAGTGTATTACGCACACTGCTTAGGTGAACTTCTCAGCCTAAAGAATAATGGTTTACATATTAAACTTCCTCTTAATAGTTTAGCTATAAAACTTAAAAAAAAAAAAAAAGAAATAGGTCTGGTTTTGAACTGTACAACTTAAATTCTCCTTTAGTATTGAGTAAAATGGGAACCCAAAATAAAAGCAATTCATATTTTTCATGTCACCAACAAAATTAAAT	A	A	1	15	105	119	15	0
Contig19537:7723_PStI_67/3_NODE_1_L273;7650_PStI_305E40_NODE_1_L258	GCAAAATGTAATTTGTCAACTCATGTGTATGATTAATTTGATTTGTTATCTTGGTTCAAAGTAATTTTTAATAAATTTTTTTTTATCAAATCTTAATTGTTAAACCGATAAATTAATAGCAAATATTTTAATAATTTTATAATTTAATAATCAATAAGTCAAATCGATAAATTTTAAAATCGAACGAATCACAACCCTAATTTGATGTGATTTAAGATGCAATAATAGCAATAATAATATAAAGAAATAGGAATGAGGGAAACAAATTTTAGAAAAAAAAAAAAAAAGAATTCTAACAATCTTCAAATAAAACATTGTTGTCGTAAATAATGTGGATGCTATGCGTGGGTCATTGC	A	A	1	15	273	287	15	0	AATCGAACGAATCACAACCC	AATGACCCACGCATAGCATC	59.797	60.895	177
Contig5131:7814_PStI_305E40_NODE_1_L285;7892_PStI_67/3_NODE_1_L293	AAAGAAAAAATCATAAAAAAAAAAAAAAAGAATCATGCAGAAACAATGGCTGCATGCAGAGTATAAACATAATATTTCTTCTCTTCAAAGAGTAATGGTATTCGACTCTGTAATCTCTGTATAATCAACTTCTTCAGATTCCGATCCCAATTTCACAAGCTGAAGAAGACTATCAGTAGCTAACATGGCTTTCGTATTCAAATCATGTAAAGCTCTTTCATACAAACACCCAATTGCCCCAATTGCACTTTCATACAATTTCTCATCTTTTTTATGACCCATTAAACAATGCCCCAAAATCCTCAATACTGGTTGAAGCAGCTCCCATGGCAGATG	A	A	1	15	15	29	15	0
7937_PStI_305E40_NODE_1_L284	TTTATGTTTTTTTTTTTTAATTTAATAATGTTATTTTTGTTGCTTGCAGGGTTATAAAGTTTATCCAAAAGCTCTTAATATTATTTGGGGAAATGATGAGCGCTTTTGGAAGTTACCCAAAAATAAGTAAGAATTTTGCAATCCATAACTGTTATTTGATTTTTCATTTTTATTTGGCCAAAAGTCCAAAACAAATCCATCTTTTTCCTTGTACTCATCTTTTTTTTTTTTTTTAATATATAGACAGAAACCTGAAATCAACGTAGACGCAAGAGATTTTCAAAACAAATTATGATTGTACCAAAT	T	A	1	15	220	234	15	0	GGGAAATGATGAGCGCTTT	GCGTCTACGTTGATTTCAGG	60.17	58.379	183
7941_PStI_305E40_NODE_1_L207	TGTTGGTACACCATGCTGTAGATGCCCGACTGTGAAATAAGAGCAATGGGGTATCGCTTCCAGCAAATGTAGAGTCACAATGAGTATTACTAATACACAATGACTGCTTATGAAAGGTGCTGGATCTTTTTTTTTTTTTTTGACAAAGGTAACATTTGCTGGATCTTTCAAAGCAGTTGTCTGTGTGAGAGTTCAGAGAACTTGTTCTGGAACTCAAGGAATGGAAT	T	A	1	15	127	141	15	0	CTGTAGATGCCCGACTGTGA	CTGCTTTGAAAGATCCAGCA	59.855	59.148	161
912_SgrAI_305E40_NODE_1_L227	TAGCATAAACTTAAATATCTCTATATGAAATTGACCTAAAATAGTTATATTGAGTTTGTTCACGAGCTGCTCAATATTTTTTTTTTCTTGTGATACCGAAGGATTTAAAATCTATTTTTTAAAATAAAATTTTAAATTTTTTTGTTATAAAATATGAATTTACAAATTAAATTTTATATTTAAAAAAATTAAAATCTTAATTTAAAATTTTAAATTATACTTTTTTTTTTTTTTTGTAGGATTTAAGATTCGAAATC	T	A	1	15	221	235	15	0
Contig5727:9486_PStI_305E40_NODE_1_L480;9609_PStI_67/3_NODE_1_L394	TTTTAAATAAATAAATGAATAATAGAAGACCATGTGTCTTCATGAAACTAAGGAAACTATTACTCTTCACTTAAAAAAAAAAAAAAAGGAGGAAAATATTATTTATAAGTGCATGCCATGATGCTTTAAATTCACTTATATCTGCTTTATAGTTGCCCATATATACACAACCATTTCACTTCCAGTTTCATTGAATTCTTTGTCCTCTCACTCTCATTGAAAACTTACTAGAGAATTACAAATTCATTTGATCACTTGTTAATTTAGTATCCTCCATTGGGCGGACTCATGGCTGAAGTTGGCAATGTAGCTTGCACTGAAAGAAGATGGAAGATACCAATCTTTGTTTTCTTTGAAGATCTTAGGTACATTTTCAAACATATACTAGTTTTTTTTTTT…	A	A	1	15	73	87	15	0	GTGTCTTCATGAAACTAAGGAAACT	CGCCCAATGGAGGATACTAA	57.218	59.916	250
9581_PStI_305E40_NODE_2_L214	TCCTTGTACCCATTGCTTTGAAAATATTGTCGGTATCTGGACTGTTCAATTCTTTAGAGCTGTTGATTTTTCGGTGCTGCAATCTTCATAGCTGTTGAGATACATGGATCTATATTCAGTATACCGTCAAAGGATTTCTCCCCAAAAAAGAGAAGAATTCCCCTTGCTTTCTCTTTTCTCCGCTCGTGCATGGCACTCCTTGCTCACAGAGCGGCATACCCAAAAAAAAAAAAAAA	A	A	1	15	222	236	15	0
9881_PStI_305E40_NODE_2_L230	TCATTTTCAGTTTTTATCTTTAAATTTATTCTTCTAACAATGAGTGTCGGATAAAACAGAGAGCAATCCAGTTAAGACTCTACAGTTCAATTCTAATCTTCAAAATAGCCTACAAATTCTTGTACTTCTGGTATTAATTTACTCTTCTAATGATGAGTGTCGGAAAAAACGAAAAGCAATAACGTCAGGTCCACATATGACCATATTCGTTTACAATTAAGACTCTACAGTTTTTTTTTTTTTTTGAAACTG	T	A	1	15	231	245	15	0
10192_PStI_305E40_NODE_1_L258	CAAAATTGTGTTATAGTCATTTGTGAATTCTCCCTCCGTATTGACAATGTAAGATACACAGGCAAGAATTTTACTTCTATTGGTTGGGACTAATCTCAGCAACTTTACTTTGCTATGTTTACTGACATATAATTTTCCCATGGTGGCAGTGGAGATCACACTGTGAAAATAATTGACTGCCAAACTGGGAAATGCTTAAAGGTTTTGAGTGGACACCGCAGGACACCTTGGGTGGTGAGACCATCTTCTTCTTCTTCTTCTTCCTTTTTTTTTTTTTTTT	T	A	1	16	265	280	16	0
Contig20934:11255_PStI_67/3_NODE_1_L341;11116_PStI_305E40_NODE_1_L351	AAATCATTATTATCAAGTTAATTTAATTTAATTTAATTTTTCCAAAATTTTAAACAAATTTTTCAGAAAAAAAATTGTACAAGGCGTTTCCAGTTTATACAATATATTATCTCATACAATATGAGAAAATAACTAATAATGAACACATTATTACATATATAACATAAACTCACTGCCATCACGTGAATCGATTACAAAATTTCTTAAACAATTAATTCAATCAAGAATTTCCTATTACCCAATCCTTAAATTGTTTCATAAGACATAGGTTAAAAGAAATCATCACTGTACACGAGAAAGAACTACTGACATGTAAAACAACTACTTTGGATTCCATGGTTAATACAAAAAAAAAAAAAAAACCGGCCACTGTATGTGAGAAAAAATATATTCATGAGA…	A	A	1	16	347	362	16	0	CATAAACTCACTGCCATCACG	TTTCTCACATACAGTGGCCG	59.209	59.716	221
1194_SgrAI_305E40_NODE_1_L96	AAAGTATAATTTCTTCTCTTTTTTTTTTTTTTTTAAAATCTACCAAATCTTTACATAAAAATAAAATTTTAAAAAGGCCATGAAGAACGTGGAACCAAAAAAAAAAAGTCATAAAAAAAAAGTAAT	T	A	1	16	19	34	16	0
13371_PStI_305E40_NODE_1_L289	GATACTCCCCCTCTCACTTAAGAGGATTGTAAGTCGAATCACCCACCTTTGTTACATGTCTAAATTATGTTGTCCCGGCACAGAGAAACTAGCATAGCCCACAACAAAATGGGTAGAGAATGAGTTGTTTTAGAAACCAATAAAAAAAAAAAATAGGTACAGTAGATATGATGCTGACGTTTTCGGCCTCAATTTACAGTGTTTGTGTTTGTTTAGTTTTTTTTTTTTTTTTATGAAACAGAACTATTTAAGTTATCGAGTTTCGTTGGTTTGAATTATGCTTGGGTTTTCCTTTACCAAAACCATTTT	T	A	1	16	217	232	16	0	AGTCGAATCACCCACCTTTG	TTCAAACCAACGAAACTCGAT	59.966	59.601	244
Contig1173:1341_SgrAI_305E40_NODE_1_L239;1279_SgrAI_67/3_NODE_1_L103;1282_SgrAI_67/3_NODE_1_L103	GACTTTATACCAAGGTTTTTTTTTTTTTTTTGATTTTCGATCAGGTGTTCAGTACCCACATTGGAGCCCGACTAAATTTGGATTCGCATCGGAACACATTAGGGAGTAAGCGTTTTCTAAAAAAGGCGACTTCATACTCAAAGAAACTCGAACCTAAGACCTGATTAAGGATGAAGAAAAATTTACCACTCCACCACAACCCTCGTTGCTATATGCGAAGGTTCAAGTTATAATAAATGAGTACTAATTAGTCAAGCTATAAATAAAAG	T	A	1	16	16	31	16	0
1387_SgrAI_305E40_NODE_1_L127	TCTTTTTATAAGTTCATAATAAATATATTTGTTATCAATCAAGGTACATGCTTTGATCACGTGCAAAATGCGTATACCAAGATAGTATATTTATAAAGACATTTAAGTTTTTTGGGGTAATAAAATATTTATAAAGTTATGTTTTTTTTTTTTTTTT	T	A	1	16	142	157	16	0
1387_SgrAI_305E40_NODE_2_L114	TTTTTTTTTTTTTTTTGAAAATTCGAAACTTCATTCGTGGAATTACACACCTTGTTATAAAATCGACATATCGAGACTCTCTTCTAATATAGAAGAAAAAGAATATCTCAGAGTATACAAGTTTCATAGTTATAAATTGTGATA	T	A	1	16	1	16	16	0
Contig1206:1411_SgrAI_305E40_NODE_1_L207;1353_SgrAI_67/3_NODE_1_L182	TAAAATAATACACTTTAATATTAAAATGTGATGTTTTTAACACTATATACTCTAACGTGCATTTGAAAGGTACATTAGTTGGATCACATGCCTTTTTCAATGCCTCTAATTGCCCTACTAAATAGTGTACGACCGGCTCCCTTAAGATAGGCTGGACTCTTTTGTCCTGATTTTTTACTCATGAAAATAAAACGGTAACGCTTCCCTTATTATTTACTACTTTTTTTTTTTTTTTTA	T	A	1	16	221	236	16	0
14274_PStI_305E40_NODE_1_L283	AAAGAATATTTTTATTTTTGTATAATTAATTCATGATATTAATCCAAAGTATTAGCTAATATCATCAAATAAAATGTATTAACTAATACTATGTATGATGTATTAACTAATCCATTAATTAATTATATATAAACTCAAAAATCCTAAAAAAAAAAATAATATTATCTAATACCATATAGATAATCTCATATAGATAATAGATGAATTATCTTCCTAATACCTCCCGCCAAACATAAAAAAAAAAAAAAAACAAGAGCATGTTTTCTGTACAAGTACAATACGAAGTTTTTTATATTTGCTCCG	A	A	1	16	235	250	16	0
Contig7685:14908_PStI_305E40_NODE_1_L330;15124_PStI_67/3_NODE_1_L349	ATGGACATCCAAAAAAAAAAAAAAAACAAACGCAGGAACAACAAGAGAAACGTGTCAAACTATCATTGGTTCAGTTTCGTGTGAATCCCAGTATTAATTTCGTGTAATAATTATTGGTCTATAAACAATAATCAAAGGAAGAAAAAATCAAGGGGAAATGGGTGAGAAGGGTTTTCAAACGCCAGTGAAGAAACTATTTTTGTGGTTGCGAAAGCAATCGAAGAAGGTGAAGACTGTTTTAGGTTTGGTTACATGTCTCACCTTGCTGCTTATTCTGAGATTACTCATCCATGAACACAATCACTTCTTTGTTTTGGCTGAGCTTGTTCATTTCATCGGAATCTTATGTTTGATTTACAAATTGTCTACCCTCAAAACTTGCTCAGGTAATTTCCTC	A	A	1	16	11	26	16	0
Contig236:1627_SgrAI_67/3_NODE_2_L100;1708_SgrAI_305E40_NODE_1_L86	CAGAATATTTGAGATGGACATTGATATAACCGATAAAATTATTATGATAAAATTTATATAATAGATATTTATGTTTTGAAATTAATACACTGAGCTACTCTTTTTTTTTTTTTTTT	T	A	1	16	101	116	16	0
Contig2818:1684_PStI_305E40_NODE_1_L405;1685_PStI_67/3_NODE_1_L255	ACAGGGGCACATAATTGATGTTTTTGGATCATAAATTGAGAAAGATACTAAGAGTAACAAGCTCAGTAAACTACCACTAGTATAAATTTCTAAATGAATAAAAAAAATGATCAGTTACTCTATAGCAGCCATTAAGAAGAACCAAAAGATTAAGAGTCGGAACTCTAAGAGACTTGGACATCCGGTGCAAATCAAAAAAAAAAAAAAAAGAACCAAAAGATTAAGAGTACCTAACAAAATTGGATAGAACACTCTTCATCTCTACGCTTCGAATGGTGCAAGAGACTGCATTTTCATGATATTTTCTCCGCGATGTAGAAACTACAGAAGTGCTACGTATGAGTATATGGTATATGCTATGTACAAGTCTTGTTGATACTCTTAATAGAAGTAGTTGTT…	A	A	1	16	194	209	16	0	GCAGCCATTAAGAAGAACCAA	TGCAGTCTCTTGCACCATTC	59.352	59.992	166
1708_SgrAI_305E40_NODE_3_L100	TTTTTTTTTTTTTTTTAACTTAAAGAGCAATAAACTTTAATTAGTATTATTCTAATTTTATTTTGATCTAATTTATGTGATATTTTTTATATATATATATTTTTTAAAAATGTCATGTTTTAATAA	T	A	1	16	1	16	16	0
19267_PStI_305E40_NODE_1_L228	ATACCCCTCTGCCTCCCAACTATCCAACTATTTAGGTCTCTTTTTTTTTTTTTTTTACAAAAAATTATTTCTACTGTATAGGGCTTGGCTATTTTAAGTAATTTTTCTGGAATCCCAGCGTCTGGGGATAAATGAACCAGACTAGAATGTGTTATACGATACAAACATTCGTATGATTAGAATGTTTGTTGGATTGTTTTCCTATAGTAATCTGAAAGTTTTGACAGCCCACATTCGCTGTTTGTTGTTT	T	A	1	16	41	56	16	0	CTCTGCCTCCCAACTATCCA	ACAACAAACAGCGAATGTGG	60.21	59.615	242
Contig9589:19910_PStI_305E40_NODE_1_L366;20179_PStI_67/3_NODE_1_L332	AAATCCTAGCTCCACCTCTGTTTATGTTCGTACTTAATATAGAATCAGTTATTCAGTTACTGGCTGAATTATGTTATTCATTTTCAGTTAATACACTAATTAGAATAATCATAATTCACAAGAAAAAGATCCAAGGTTCGCTTGGTGGGTAGTGAGGGCCTGGTGCCAATCACATGCACCCCAGCTTTAGGGCGTGACAAAAATAAAAAACCTGGTATTAGATTACATTAAATGAACTCTTATGATATTTAAAAAAAAAAAAAAAATCTTACCTTTGTTGCTTCATGATCAGGTTTCCCATGCTTAAGAGTGACTGGAGATCTTCCCTTGAGTATATAACTGCCAAATTTAAGCTGATCCATTAGTCATACAGCTTAAGAAAATGGTATGGAAAAAAAA…	A	A	1	16	251	266	16	0	AGGTTCGCTTGGTGGGTAGT	GGGAAACCTGATCATGAAGC	60.932	59.488	166
Contig10441:22227_PStI_305E40_NODE_1_L250;22538_PStI_67/3_NODE_1_L260	TTAAAAAAAAAAAAAAAAGATGTTTAAAAGGAAATAAAGAAGTAGAAGAGATCAACACTCATATAATACTTCGCTAACAGAAACAAGAGGCATATTGGGACAGAGACTCACATAATCACTATAACTGTAGTACAAAACACAAGAGGAAGGTAGACCATCTCTACCAGCACGACCACACTCCTATTGAACAATAACAGCAAAGTCAATTTTATACTCCATCGAACTGAATTTAACATTCTCGTTTTTTGGAATAGTTTAAAAGAAGAACGAGAAATTAAAGTTTTAGCAA	A	A	1	16	3	18	16	0
22468_PStI_305E40_NODE_1_L227	AAGTCAAAAACTATTTAAATTTTAATCAATATATTTTAAAATATATATTTTTAATCATATTGATATGAAAAATATTATAACTTATAACTTTTCGTATAACTTTTGTAGCAGTAGGTGTAATTAGGCTAGGAGGGAGGTGACCTTTCAAGTTCTCAAAAAAAAAAAAAAAACATGGAACCAACTATTTAAATTATAGCCATACAGAGAGATACTTTAATAATCAAGTTGAAGGGATTATTAATAGGCC	A	A	1	16	155	170	16	0	TTAGGCTAGGAGGGAGGTGA	GGCCTATTAATAATCCCTTCAAC	58.884	57.286	127
23795_PStI_305E40_NODE_1_L287	CCGAAAAGTGATAATACAGTTCATTTTCGCTCTATCTAAAGGGTTGCTAGTGTTCTCAAAACATCTCAAATTCCTCTCCTTCCATATTGTCCACCATATTACTGCTAGGACAATTCTCCATCTGTTCTTGTCTGCACAGCCATTGCCTTCATAGTTCCAACTCACTATAGCTTGCTCTGCTTTGCCTTGCATGATCCAAACTATACCTTCGAGGCTGGTGAATAATTTCCACAATTGCCTAACCACCCTGCAATGAAGGAACATATGGTTGATTGTCTCTGCCTGTTGCTTACAAAAAAAAAAAAAAAA	A	A	1	16	294	309	16	0
245_PStI_305E40_NODE_2_L303	CGATTCAGTTTTCAGGTATTTATGCCCACCCCTAACTTCCGATGACCAAAAACAGCTTTAGGAACGGACATGTTTCAAATCTTGGAGAAGAAATGGTTCAACTAGAAAGATAATCAGCTTTCAATTATATCTACTGCTATATAATAATGGCACATACTCCCGAATCAGTCTCATCAATCTTCTATCCCGAATTATCCTATAGGATTTATAGTAGTTAGACTATTTTTACTCTGGCCTCTATATTTTTAAGGTAGTCATATATGCATAGACAATTCCTTCGTCAATAAACATGGTGCAGGACATTTTTCCAAAAAAAAAAAAAAAA	A	A	1	16	310	325	16	0
Contig11590:25248_PStI_305E40_NODE_1_L301;25600_PStI_67/3_NODE_1_L226	TATTGACTCTGCTACTAATATATAATATCTCAAAATCATAGCAAGAATAAAACTTTTTTAATTGATAAAACATAAAGATTTTGAAAGTGGGGTTTTTTTTTTTTTTTTCTAATTTAAGAAAAAGAGTAAAAGAGAATAATACATTACCCAAATATCATCTTCATCTTCATATCTATTAAACATTGATGATGATGTTTTTGGGATCTCAAGACCAGCTTCATCATTACGAGCAAATCTACCACGAATCCTTGGACGATTGTCTGCTAGTGTTTTCCGACATGCATACTGTGGTTGTACCATATGAATAATTAATTGTACCATCAACATTTTAATCAAAAAAAAGAGAAATT	T	A	1	16	93	108	16	0
Contig12725:28174_PStI_305E40_NODE_1_L467;28587_PStI_67/3_NODE_2_L245	CCTTTCTAGAAACTGTTGCCGGAGGACTTTTTTTCACTCTGTTCATATTTGTAGCCTTCATCAAATTTAGATCATAGGATCGAATTTGAGAATGATACTTCCAGTCTCATTACCATTGCTGGACTACAGTAAAGGCAGATTGCTGAAGGACTTTGGCAAAAAGAAAAACACCATGACAAAAAAAAAAAAAAAACCCCCACCAACTTATGAATAGTGGTTCCGTTATTCTAGTTTCTTAACTGTACATGGGGGGCCATATTCTCCGTCATACTTTATGGGTAACTCCAGAGATTATCTACATCAGAGTTTTCAGGTGATTCATTGTAAGATGTTGATTGATGCATCCTGGGCGGGCTAACAAGCATTGCCTCTGCCATATCATCAAGTAATTTGGGCATT…	A	A	1	16	178	193	16	0	AAAGGCAGATTGCTGAAGGA	GATATGGCAGAGGCAATGCT	59.955	60.207	250
Contig3277:2950_PStI_305E40_NODE_1_L352;2951_PStI_67/3_NODE_1_L396	ATGTTTTTTTTTTTTTTTTGAAATTGGTAATTTCTTATATTTCTATATAAATGATCAAAGATCAAACTGTACATTGATCGACTTGCACCATATTTACCTCAAATGAAAGAAACTGGAGTTATTCTAGTCTTCCAGAGGGAGTGTAATACATCTGGAATTTCAACAGTTTCCACCGAGTGAGAATGTCTACACCAAAAACAGATGAGAAAAATTCAATTTCATTTTGATCTGTTGGACAGAATTGCTCCTATTTTCAAAACATCTGGAATTCCTCTCTTTCCGTATTTTCCACCATATACAAACTGGAACCATTCTCAATCTTCCTCTGTCTCTGGCCTCCAAATGTGCTTCTTCCCAAGTTGCTTGAGTTTCAGAAATCTTTCCGGGCATCACCCATGT…	T	A	1	16	4	19	16	0
Contig17726:3013_PStI_67/3_NODE_1_L352;3012_PStI_305E40_NODE_1_L266	TTAAAAAAAAAAAAAAAAGATTTCCCAATTTGATGTAACAGAAAGATCCTGCCACTCTAAGCTTCCCTGCAAGGGAGTGCAGAAGCAAAGCAGATTACCAGATTATAATGAATGATTAATACTGTACTGGTGCTACTAAAATGCAGTTGGAACATAGTATCAGATCTAAACCCAAACCCAACATCAAATGAGTTTTGAGTGTGGCATCTAATCAGAGATATGCAGTAATTGAGTTTACACCAAAAAAATAGAAGCAAAAACAATGCCCTTTATGAAATAATAGAACAAGGAAAACAACACTTTAAAACATTTTCATGGTTAAGATATCCCAAAATTTTGTGACCATTTGATTTGCTTCTCTACCTTTGAGGTAA	A	A	1	16	3	18	16	0
Contig28337:30448_PStI_67/3_NODE_1_L306;30008_PStI_305E40_NODE_1_L354	TGGCTAGAAAACCTACGTATTGATTTTATAAACACTGGAGAAAACCTAAAAGTGTAAGCTCTCGGTAAATCCCAACCTCGCCAAACCCCTATTTATGGGATTACACAGGGTATGTTGTTGTTGTTGCTTGTGTCAAGAATATGATCACTTAAATCGATCCAAATTTTGAATGTTCTTTCATTCTACATGAACTCTTTGTTCTCACAATTTTTATCATAAGAAATATTGTTCAAAAGGCCTGTTTCAATCACCTGCCACTGTTGAATCAATGTTATTCCTATGAATCCAATTACAAATAATAAGTTGCAAACTGAAAAAAAAAAAAAAAAGAAGAGAAAACCTAAATGACCCAATTCAAGATTCTTGACATGGGCAATGCTCTGAAGAAGTTCTTGCCGA…	A	A	1	16	314	329	16	0	AGGCCTGTTTCAATCACCTG	TTCTTCAGAGCATTGCCCAT	60.111	60.744	154
30852_PStI_305E40_NODE_1_L386	TGTAAAAAGACTAATCTGCTTGGAATGTATTCTGTTTCTGTGCATATTTTAAGAAGATTACAGTGCAATTAGATACCCTGTGAAAGATTCCACAAGTGCAGTCTGGGGAAGGAAAAATGTATGCAAACCTTACCACTACCTCTTAGAAATAGAGAGGTTTCCAAAAGGCCCTCATCTCAAAAATCATCCCCAACTGGCTACAATTTCAAGCATCCAATTTAACTTCACTAGATTGGCATGTTTACTTTTCTAGTTTTCTCATAGAATAAATCTCATTTAAAAAAAAAAAAAAAACTTGTTTCCACACACACAAAAGCTATGTTAAAAGGAAAGGGGACAATGAAGAATGAGAACTTTTATTGAAGTAAAATGACTAAGAAACTGCTTGGCAGCTACATC…	A	A	1	16	279	294	16	0	CCCAACTGGCTACAATTTCAA	TAATGCGATGTAGCTGCCAA	59.982	60.378	217
3111_SgrAI_67/3_NODE_1_L91	TACTATGCAAATTATACAAATAATGCTATAACTATAATTACGAAATGTAATTACTTAAACAATATGAAATTTTCTCACAAAGTATTGCAATTTATAATAATTTGTAAAAAAAAAAAAAAAA	A	A	1	16	106	121	16	0
Contig473:3111_SgrAI_67/3_NODE_5_L156;1823_SgrAI_305E40_NODE_1_L147	AAAAAAAAAAAAAAAAGGTTTGGGAGTATAAGAATAAAAAATAAACGACCTTTGGGTTCACCATTAACCACCTTAAAATCCCACGCAAACTACCTCTATTTCAACGCGACTTCCATTTTCGGCATTTTTCATACATGTTACTTTGATTCTCTTCATACGCCTTCAGGTACCTCTATATATACCAAC	A	A	1	16	1	16	16	0
3190_SgrAI_305E40_NODE_1_L184	AAAAAAAACACACCCAAAAAAAAAAAAAAAACAAGAAGAAGAAGAAGTTTTATATGCATAGAGTTGTATGTATAAAAAGTAATTTTTGAAATACTAGTATGATATGATATCCTATGCATCCATTTTGCTGTGTTCCAACAATTAACAACAATTGCGAATCCTCACCGTTACAGATGCCTCCGCCGCCGATGCCGGTGCCGGAATTTACTAGATC	A	A	1	16	16	31	16	0
34017_PStI_305E40_NODE_1_L266	CTAGAAGATAAATTACACTATATATTTATAAACTTACGAAGTGCAATAATAAAAAATATGGTATAAATTTTATTTTTAAATATTTTTATTAATTTGTGTGCATTATCTCACAAATTTAATATTAAGTGAGTAGTTAAAAAAATTAGAAGTAGAGAAAAAAAAAAAAAAAAGCAAAAACAAAAATTCAAGTGAAAGGGTTTCCTGAAAATTGGCAACTGCGCGGCTGTGCTAAGCGGAAAATACAGATAACCATGAGTAGAGAAGAAAAAGAAGATGATGATATTGTGT	A	A	1	16	155	170	16	0	TGTGTGCATTATCTCACAAATTTAATA	TTTCCGCTTAGCACAGCC	59.004	60.096	145
Contig29969:34647_PStI_67/3_NODE_1_L354;34141_PStI_305E40_NODE_1_L347	AAGGAAATTCAAGGGATCAAGAACTGAACTGTACTTAATAGGAGTCTTCATCTCATTCTAAAAAAATTGAGAGGATGACTATTGAACAGTGCGAAGGAAATATCACAAGTTTAAGGAACAGTTGAGGGAACTGCTAAGATGCATTTGTCGAGCATCACCAATAGCAGTAGTGGTAAGTATTTACGACCTGTTTTCCCTAGCTCAAGGATGCGTCAATCCCAGCAGTGTAATACAACTTTCTTGTATATAGTGCGTTGATGTTATTTTAAACTGACTTGGAAGTTGATCTGTTCTACAAAAAAAAAAAAAAAACTTATGTGTGTTCGATAGTGTCTCATTTATAGTTGGATTTGCTTTGGCATATGTAAGTTGTTTCATGGATGACAAAAGTTT	A	A	1	16	297	312	16	0	TCGAGCATCACCAATAGCAG	ATGCCAAAGCAAATCCAACT	59.972	59.574	215
Contig683:377_SgrAI_305E40_NODE_1_L232;375_SgrAI_67/3_NODE_1_L107	ACTATATCGATATCATATAGGATTGAGTTTAATCATTTGTGATACCTTGTTGGTATATGTATACTCTATTGATATATTATTTAAGGTGGGTACTGACGTCAGTATGATGTTAGCACACAAGTTTTAATATTAGAGAGATAAATTTTAATAGTATGAAAATATAAAATATAAAAAAATATACGGACGTAAGTAGTTTACTTTTAATGAAGCACAACAAAATGAGTTTTACAAAAAAAAAAAAAAAATTTTTCCTTTTAACATT	A	A	1	16	230	245	16	0
Contig31394:38263_PStI_67/3_NODE_1_L369;37733_PStI_305E40_NODE_2_L212	TCCAAAGCATCTTCCATTCCATAATAATTGCCTTCTTTTAGATAAGGCACCTACTATTCCATCTGTAACGTTATTTTTGGATGATACTGATTGTGTAGCTCTGCTGGTAGAAATAATTTCTAACTAGCAACTTTTTTTTTTTTTTTTGGTAAACAGATAAGTAGGTACTTTTCTGATCCCCAGTACTACTTCCAAGTGAATGACCAGTATGTGAGAAACAAACTGAAAGTAGTCCTTTTCCCTTTCCTACACAGAGTAAGATTTTGTTAGCCTTGATCTCATTGGAGTATCATCTCAGCATTATGTTCCCCTAGTAGTAATCTTCTCAACTGTTTGCAGGGTCATTGGACAAGAATCACAGAGCCTGTTGGTGGCAGGCTATCCTATAAGC	T	A	1	16	132	147	16	0	TCCAAAGCATCTTCCATTCC	TCACATACTGGTCATTCACTTGG	60.014	59.906	214
Contig2327:418_PStI_305E40_NODE_1_L302;428_PStI_67/3_NODE_2_L219	TTTTTAAAACAATATAAATTTATGGTCAAATTTTATATTTAAGAAAGTTGAAATCATACCAAAATTATTTAAAAAAAAAAAAAAAAGAAGAAGAAGAAGAAAGAAACAGTAATGTGGGAATAGCCGGAGAACCACAAAGAAACAATACAGCAAATTTTTCCTGAAATAGAACAGGAAATACCATTGTGATTTAAGGATAACTAAGCAAACAAATTCCTTCAACCAGCACGATGTGCTTTACCATTTGTCATACGAAAGGATGTGCACAAGAGACGAGATACAAGAAATCCGTTGAAAACCGGGAAAATCAGTATTAGTAACAAT	A	A	1	16	71	86	16	0	TTTAAGAAAGTTGAAATCATACCAAA	CGTGCTGGTTGAAGGAATTT	57.622	60.11	193
Contig5042:7600_PStI_305E40_NODE_1_L275;7667_PStI_67/3_NODE_1_L294	AAAAAAAAAAAAAAAAGCTCTTTCTTTAAGAGCAGAATGTTGCCTAAGGTTCTAGTTATTGAGAACACATCCCAACCCTTTGCGGTCTACACACTCGAGACATATTTAGTATTTGAATCAGTCAGTTTTCTTTTCTTTTTTTTCTTTCTTCATTGAAAGTACCATATTAAGCTGCAAACTAGAGGAACACCTGACAGTGCGTTTGCCTCAAAGCAAAGTTTTGTATCGCTGAAATATGGACACCTGAAGCAGACAATATCCAGGGAACAATGTACAGTTTACAGCCGAAAACCTGTGAGGTTACCGCAGAAGAAATGTTTACAAAGAT	A	A	1	16	1	16	16	0
Contig5273:8214_PStI_305E40_NODE_1_L246;8299_PStI_67/3_NODE_1_L240	AAAAAAAAAAAAAAAATTAACATCTTATGTTAAACTATTGAATGATCAGGTCCCTGGTGTACCAATCATGTACATCACTCAACATAAGTACTCTATTGAAAGGTTGCCTGAAGCGACTATTGGTGGAGGTAAAGCCTACTTTGGTGTATATTCTCTTTTCTTATAGATGCAGAAAAGCTTTTACTTGGAATTTTACAAAAATCTAAGTCACAAACACTTATTGGGATTGGAGGGTGAGTTTGAGGTAGACGAATCAAACCCCCACAGT	A	A	1	16	1	16	16	0
9158_PStI_67/3_NODE_3_L204	TAATTAAAAAAAAAAAAAAAACCAAAAAAAGCATCATGAATATCAACTCTTATGAATGAACTACATAATTTTAGAACAAAGAAGGGGAGGATGTTTTACTTTCACAGCCTAACTGCTGTATAGCTTGCAAGAAGTTTTGATGCATCTTTGGAGTCCATACAACCCTTCTTTTCTTTTCGATGTCTCTATTTTCTTCACTTCTTTCTGTGTTAGCTTTTTGCTTACC	A	A	1	16	6	21	16	0
9410_PStI_67/3_NODE_1_L395	CATTTGATGAATTTATTTCTGCAAGGTGCTTCATCTCAATGACATTGTTATTTTAGCACACTTGATTGATAAGAGGACCCTAGTCTCATAGTAGTGTCATGTGTGGTACTTTTGGTAAAACCGCTTCAGTCTTTTCGATTCTTTTCTCCACATAGTGCTATTATTTCTCTTAAGTGGATGTTTGGATTAACTCGTTTAAGTGGCTTTTGGATTTTAATTTTTTTTTTTTTTTTAAGGTTTGGAATTGTTTGGGAAACACAAAAAGTTCTTTTAAGCACTTTCTAGTAGGCTGAAAAGTACAAAAAAGCCAAAAAAAGGTGGGTGTTCCCAACTTATGGGTCATGGCTTTTAGCTTATAAGCCACTTAAAAGAAGCCAATCCGAACACCCCCTAAATCTA…	T	A	1	16	218	233	16	0	CTGCAAGGTGCTTCATCTCA	TTCCCAAACAATTCCAAACC	60.136	59.64	237
Contig5815:9675_PStI_305E40_NODE_1_L322;9799_PStI_67/3_NODE_1_L261	AAGATCGAGACAGCTCCTTGCATATATTAAGATGAAGGGCTTTCTTCTGTTTCACTTTTGGTGGATAGAAAGTTTTGTATAGGAGACTGAATCATTAGTAGATCAGATAGGCACTCTGTAATTGTTTGCATTAACTGGTTATGCTCTCCTCTTTCCCTGAAAATATGGTTTTGGCACTATCCTAGAGCTTATTTTTATATACATGCTACCATTCTAAAAGAAGAAACAGTAGTTAGAGGCCACAATGGGGCAAATAAAAAGTGCTGCTGATGCAAGGTGCCAATGGTTGCCTGGCTTAACTAGGGAACAATTCGGGGCCAGTGTTTGTTTTTTTTTTTTTTTTC	T	A	1	16	328	343	16	0
Contig6202:10753_PStI_305E40_NODE_2_L332;10895_PStI_67/3_NODE_2_L250	TATATCACTGTTTGAACAAGAAATTGATAAAAATCAATTTTCATCTTTATTCTTTGAATAGCCCCATAACTTTTCTTGTTTTCAGATGAAACTATAAGCAAAATCTAACTGAATTTACCTTCTTTTTGGATTGGTAAATAAAATTTTAAAACCTAGCTAATACTAATCCCCATACACTTGATTATGTACAATATATGATCACTAAGAAATATTACCATGCTCGTGTCTCATCCTTAGTCAAACATCAATAATGCAACTATCAATGACTGGAATCTAGAAAAAGTACTCAATGGAGAGAGACCTAAATAGGATGCCTCCCAATGCAAGGTTCTCCTCGTTTTTTTTTTTTTTTTT	T	A	1	17	338	354	17	0
11813_PStI_67/3_NODE_1_L453	TTTAAAGACTACTATGTCTTTATACATAATCCTGTTGCTATCCACAGAAGTTTCCTGGCCACAGAAAGTTTCGTATGACGTGTGAATTATTTTAGTATTTATATAATCAAATCAACTAAGTCGATAGTGTATATCTATAAATCATATTAAACTAATAAAAATAATATCTTTCAATTTTCTCGGTTGTTTCAAATTTATTTTGTGGTTTGATATGAAGCTTTTTTTTTTTTTTTTTGAATCCATTAAACCACGGTAATCATCATAAGCAAAATAATCCAAGAGTTGCACTACAATATAATGCAACCATTGGCAATACTTGCTATACAACAGCAATAATATCGCGACAAACCAGGTAGGCTCTTATCTTCATTACTTGTATACTGATGGAGTTCCTCAAAT…	T	A	1	17	219	235	17	0	TTTCCTGGCCACAGAAAGTT	TTGCTTATGATGATTACCGTGG	59.711	59.853	219
12047_PStI_305E40_NODE_2_L243	CTCATAGACTAATAACCATCGAGAAATTAAGAAAAAAACAATTATACCCTCTTCTTTTTTTAAAAAAAAAAAAAAAAACATACATGCTCCAAATACAAAATTGAAAGGAGGCCCACAAGGAGTGGATACATAGAGGTGGAATTGATGGAATTAGTTGGGACAGGAAGTGAAGAAAGATCAGGTCCCATGCAAATTATGACGTACAGCTTAAATTTTGCCCACAAATTTGTCCAAGCTGATTTCTCTGGACTCCCCAATCTTGAGA	A	A	1	17	62	78	17	0	CTCATAGACTAATAACCATCGAGAAA	ATTTGCATGGGACCTGATCT	57.324	59.366	194
1359_PStI_305E40_NODE_1_L383	AATAAAGTTATGCCACAGGGCTATTTTACTCAAATTATTGAAAGTGTAGAATTGCTCAACAGACTTGAATTTAATGAATGTAGAGGGAAAACATACATAACAAAAGTGTAAAATTGGAGAATTCTATATAACTCCACTTAGAAACAAAAGCCAAAAAAAAAAAAAAAAACTTGTTTATATACCAGTAAGAGATGATGTTTTCTTGATTTTCTTAGTCTTTATTGTTGGTGGTGAAGGGTGAAAAAATGGATCATCTGTCCAATTCTTTTCACCCCAATGCTTCAACATTCCCTTCCAATTACATAACCTGTCTGTGCATCTCTTTAGTCGTCGATCGTTGATCTTGATCTTCCAATGTCCATCAACATAGTTTGCCTTCTCTGCTCCCCTCCTGTCAAA…	A	A	1	17	153	169	17	0	AATAAAGTTATGCCACAGGGC	CACCCTTCACCACCAACAAT	58.15	60.668	240
Contig8010:15746_PStI_305E40_NODE_1_L402;15983_PStI_67/3_NODE_1_L294	TGCAGCATTGCCCTAGTTTCAGCCTATCTTAGACATCTCCCCTATTACCTTTGCTTCTGTATATAGGATATCCCCTTGCCAATCTCTTATGCAGAAAGCATAAGAGCTTTGACCAGGATTCCCTTTGCACCCACCATCAGTATTGTATTTTATCCACTCTTCCTCAGGCAATTCCCAAGTCACTGGTAAACAGTATAATCTTGGCCTATAATTCTGCATCACCATCATTATTCCAGGCCAATCCCTTGCCCAAGGGATCTATATGAATCTATTCTTAACAAAAAAAAAAAAAAAAATAGACTATCTGTTGGCATTGATACTTCACCCTTTGGACGCTAACTTCAGATCCATGTTTCCTAGTATTCCTTCTCTTCCGTAGCTCCCACATTATCACCATAA…	A	A	1	17	280	296	17	0	GCAATTCCCAAGTCACTGGT	GTTAGCGTCCAAAGGGTGAA	59.973	60.11	173
4306_PStI_305E40_NODE_1_L403	ATAGGTATTAATTACCTGCTTACAGGAACTGCTCTCTTACAACTGTTTCTGCTTCTATTAGGAGCAGGTGTAATCAATAGTCAAACTGTTTTCCTATTCCAGATTGGCAAGTAGTGTTAGTGGAAGATGAAATCTTTCAAGGGGCAGTCACTTGAACATGGAAGATATGCATCTAGATATGTTGATATCGAAACTAATGTAAGACCAAAATATTCAGAGGACTCTGACAAAATAAAAAATGTGTACTTGTCAACAAAGTTTTTTTTTTTTTTTTTCAAATCCAAAGAGCTCTTCTTGCTTAGAATAGGTCGTCAATTCAGCATTAGATAAATGGGGCAAAATCCCCCATTTTTACAATTTACAATGAGCTGTTCGTATCATTTTATCAGTATGAGTATC…	T	A	1	17	259	275	17	0	GGCAGTCACTTGAACATGGA	TGCTGAATTGACGACCTATTCT	59.682	58.861	180
Contig3796:4332_PStI_305E40_NODE_1_L429;4368_PStI_67/3_NODE_1_L358	CATTTTAGTTTTAATCTTAACAGTTTTCTTTGACAGCGGGGAATTTTTTATTTTTACAAAACAGTTCGTTTACTCTTCCTATACCAGGTGGTACTGTTTTCTCCTGAATACCTTTAGCTGGCCAAGTAGCTTTTGACTGAAAGCTGAAGTAATCTTCCTGCTCCCCACCTTTCTTGTTCTGACAGGGATATCATATTTATCCAAATTGCAAGAATCAACTGCAATAGATAGAATTGGAAATGCATCACCTATAAGCTGTACAGTTCAAACTCCATCAGGATATACAATTGCTGATTCTGTATTTGCAGAAAGGATCAAATCTCGAGTTAAGAATTGGATAACTGCTTGCAAAGACACAAAGAAGAAGCCTGAAGGTGAGCAGACTGGTGTTATTATCTT…	A	A	1	17	430	446	17	0
Contig6516:11610_PStI_305E40_NODE_1_L267;11763_PStI_67/3_NODE_1_L262	AAAAAAAAAAAAAAAAAACCAATATTGTCTCCTTTTCCTCACCTTAAACCAAACTCTTCTTGCTTAGTATTCAAGAATTTCTTCTCAAATTCCCAAGAAAAAAGAGTTAGCCATTCCTCCTACTATCTACAACTCTATAAGCAAGAATATCCTGTTTGAATTGACTTTTTTCAAAGTGTTTTTAAGTCAGAAATAGTCTTAAAACACTTTCATAGTGTTTGAATGGAATTTCTAAGCTATAAGTCGATCTAGACAGGCTCTGATCCATTTTGTAATGGGTAACTATGTATCTT	A	A	1	18	1	18	18	0
2291_SgrAI_305E40_NODE_2_L75	CAAAAATCTTCAATCAAGATTGAAAGGACATAACTTGACATGAACTGAAACAAGTAAAATCTCTGATACAAATACCCAAAATATGCAAAAAAAAAAAAAAAAAAA	A	A	1	19	87	105	19	0
Contig29236:32772_PStI_67/3_NODE_1_L333;32272_PStI_305E40_NODE_1_L261	TTCCACAATCTTCGCAAGGAATCTAATGCCTACTAATACTTAAAAACTGAAGAATGTCACTTAAGACTCAATACATACGGCAGATTTATCCATCTAGAAATCCGGCAGCAATCACTCTGAAAATTATCCAAAATAATGGAAGGACTGATGTAGGTAAGAAGCTAATAAATTCACCAAATTAACAGGCCAACCGGGTTAGCGAGGCAGCCTATGAAAAAGGCTGTTCATAGGTAAAGCCTTGAAAAATCGTACAGATCTTTGACACCAAGGTCTCCTGCAAAACTGACTGTCATAGCAGTTGAATTGTGGTGGAAGAAGGATCATTGAACTCAAGAATGGATTTTTTTTTTTTTTTTTTTGAAA	T	A	1	19	341	359	19	0
37312_PStI_305E40_NODE_1_L306	CACCACTATGGAATTTTTGTCATTATTCAACACCCTATCTCACGCCCCGTGCTTAGCATCTAATGCGTGGGCAATTTTAATTTAGGGGGCCTAACATAGGTGAGATGGTTCCTGCTATGATAGTATACCATGTAAAATTAGGTTTTAGACTTAACTCACACCCCAAAGCTAGCTCAAAGTGAAGAGGATTGTCCAAACCTTGTAAGGAGTCCACCCATCTCATTAATCACCACTGTGGGATTTTTGTCATTCTTCAACAAGTTCAATTATAATAATGACTTAATTAGAATTACTGATCAAATCAGGTTAAAAAAAAAAAAAAAAAAAC	A	A	1	19	309	327	19	0
Contig849:710_SgrAI_305E40_NODE_1_L246;2484_SgrAI_305E40_NODE_1_L236	TTAATTACAATAGAGAATATAATTCAACAAATTAACAACCAAAAACTATCCTTACAAATTACATTGTTAAAAAAAGTCCCCAACCACCCTTTTTTTCTTGTACAATCAAATAAAATACAAGATTCACAATCAGTCGCAAATTAAATTAAATTGACTCAATCTCAACCCTAACATGACCAAAACAAATAACAATAAAAAAAAATTCGTAACACAATAAAATACAAAATAAAGCAAACTTTTGGGTTTGCTTTTTTTTTTTTTTTTTTT	T	A	1	19	249	267	19	0
8797_PStI_67/3_NODE_1_L473	CAAAACCAAACTGAACTATGTACATCCATGAGCTACTTTTACCGTGTTCTGTTCTTGACCAAATCCTCATTGATTGTGAGATATTTTAGGTCTAAAATTGGGTCAAAAGAAAATTCTATTTTGGAGTTTTATCAACAATTTACTTGTGTAGGTGGCGATCCGATATTTTCTGAATCCTTATCTACAGAATTACAAAAGAAGTTCTTTCAGCAAAGATGTAGAATAGGAAGGATTGGTTGACGAAATATAAACTGAAAACTGAACCTTGATATAACCCAAAACAATATATTTTTATTACCACGAGATATATTGACAACCGCCGATCATTTGATTGGACTAGAATTTGTAATGGGTGCACTTGACGATATGAATCATTTGAAAAATAAACGTATTCGTTCT…	T	A	1	19	477	495	19	0
Contig8604:17333_PStI_305E40_NODE_1_L355;17585_PStI_67/3_NODE_1_L204	ATTGACATCAGGAATATGTTCCAAGATCTCCTTACTAATTCCAGACAATATGGTAAGTCAATATATAGATAAGTTTATTGTCCTTGGAAGCAAATGCTAACTAAATTTGTTAATTATATGTAACAGGATTTAGTGAAGTAAATCTTGGATGCTGTGGTGTTGGGAGAAATAGAGGGCAAATAACATGTCTACCATTCCAAACACCATGTTCTAACAGGGAACAATACATATTTTGGGATGCATTTCATCCAACTGAAGCAGTAAATGTCTTATTTGGAAGGAAGGCTTTCAATGGTGGACCTGATGTTGTTTATCCACTCAATATCCAGCAACTTGCCACTCTTTGACCTGAGTGTTTTTTTTTTTTTTTTTTTT	T	A	1	20	356	375	20	0
20521_PStI_305E40_NODE_1_L262	CAAATATTTAAAATTTTAGAAATACAAAAAGTCATCTAATTCTTTTTTTGTTTCAAATATACCCTTCCTGTTCTAACTAGTGGAGTACTTGTAGAGATATTTAAGGACAGACAAAGGGTGATTTAGACAGATACTTTTATAATTAAGGCTATCAGATATCTTTGTTAAGGAATTTGCAAAAACCTTGAAAGATATGGTATAATACCTTCTCTATTGTGAGGATCCTTCTCAATTCCCAATCATTTTATTGACATGAGATTTCTCAAAAAAAAAAAAAAAAAAAA	A	A	1	20	265	284	20	0
8327_PStI_305E40_NODE_1_L212	TTTTTTTCCCTATTCCAATTTATTTTTAAGATCATTCACAATCCAATGTTGAACAAAATTTTTCACAAAAATCTCCTCTTCAATATAATGGTGATGTTCAAATCAACTTACACGTTCTTCAACTATTTCAAGTTCTACCTTACTACCTCATACCTGTATTTACTAACTCTATCCATCGAGACTTAGACTGATGAAAATAAATCTCTAGAAGGTTTTTTTTTTTTTTTTTTTT	T	A	1	20	213	232	20	0
12037_PStI_305E40_NODE_1_L286	TTATATTTAAAAATAATTTTAAACATTACAATGTATTTCATATGAAAACTTTTTTAGCAAAAAAAAAAAAAGAAAAAAACACGTCATTATTTGTAGCGCCATTGAGCTAAGCCAATTGTCACTAATCCTTGGTTACCAAGTAATTGAAATTTACACTTTAGTCCATCAACTCACTGAAAATACTATATAATGGTAGACACTTTCAGCAAAAATCCGTAAACAATCATTAAAAGGAAAACAAAATCTCTCTCATTTTCTTCACTCTTTAAGTCTCTGTTTTTTACTCTGTTTTTCCCAGAAAATCGTTT	A	A	1	21	59	79	21	1
19077_PStI_305E40_NODE_1_L239	CACATTTAACAATATGTGGGAGATGACATATATTGCTCACAAATATACCTCTGTAAAAGTATTATACTTGCAAAATTTAAAGGAGAGTATTAGTAAAACCCTTATGACTTCCTAAATTATTTATCCAAATGACTCCACATTAATTCCTTAAGATACTAGTTTTTTTTAAACCTTATCACAAAAAAAGAAGAAGATACTAGTTTTTTTTTTATTTTTTTTTTATAAATATTTTCTATGATAGATAGAATATGGGAACTGACT	T	A	1	21	201	221	21	1	CCAAATGACTCCACATTAATTCC	AGTCAGTTCCCATATTCTATCTATCAT	59.601	57.05	137
200_SgrAI_305E40_NODE_1_L202	TTGAAAATTTTAAAAGACCCGCCCACTGTTGACTATCTAGATCTGAAAATGGCAAGAAACAAGCCATGTTTTTTTTTTCTTCAGTATTCAGAGCTGCTCTTTCACACTTCCAAACATCAAGTTTGAATCATTGTCCGTCTTCGTATTTCGGAATCTCTAGTATGATGCCTAAGCAGGTAATGCCAGAAGCTCCTTTTTTTTCTTTTTTTTTTTTCTGTTAGCAATAAAGAAA	T	A	1	21	194	214	21	1
Contig10054:21185_PStI_305E40_NODE_1_L376;21485_PStI_67/3_NODE_1_L282	TTGTGAAGATACGATAGCCATCCAGAATCACACACAATAGTCAAAGAGCGAATAGGAAAATGACCAATACTTTCCTGTAGATCCCAATAATAGTGATGCACACACGTGCATGACATGACCTATTTTTTTTTCTTTTTTTTTTTATGAAGAAAGATGTATTAGAAAGGTATCAAGAGGATGCAGATTACATACACATTTAACATGGCTAACTCTGGAGAACAAAACACCTATTTAATCAGGGAGTTAGCCACGAGCAAAAGAACGGTCTTTAAGCCATATTGAGGGAGCTAATGAGATCTAAGAGGGGTAATATATCATTAACAGGGGATAAATTGCTCCAATGGAGAGGTTAATAATGTAAAAGTATTTCAAACTGCTAATTGGAGTTGAGATACCATA…	T	A	1	21	123	143	21	1	GCCATCCAGAATCACACACA	TCGTGGCTAACTCCCTGATT	60.544	59.694	237
21712_PStI_67/3_NODE_1_L294	TTTCTTTTTTCTTTTTTTTTTTTTTGAAAATTAGTAACGTGTCAAACTAATGTACTTTTTTAGATAACCATTGTGTCCAGACCAGCTTGTACACACCTCGACTTATTCCAAAGATACATGTCACCTCCCACCACCAACTTGTACAAAGAGATGAGACGAAATCTATTAGTGTTTTGTCTCTACAAGGATTTGAACCTAAGATCTTGTGTTGTTGTTCAAACTAATGAAATTAGAGCTCCTAAGATCTACTATTGATACAATTATCTAGTTAGAGTTATATGACCATAAAAGGATATGCATCACGGGACGAATGTGG	T	A	1	21	5	25	21	1
24444_PStI_305E40_NODE_1_L348	CCTACTTCTTTAAATAACATAAAAATAATTACAAACAAATAAAGATACATAAAATCTAAAGCTTCAAAAAAAAAAAAAAACAAAAATCAATCGAGTTCAAGAAAGAGGACCTATAGAGGCCAAAGATTCTCTCCTTGTGCCCAAATCTAGATTTAAGCTTTTGTGATCCTCAAATAAGTACAAACAAAGATAAGAATAGTTCTCAGGAGTTCATTCAAAAGAGATAAGAATTGATATCTAGGGTTTACTTATACTAAATTAAATTCACATAATGTATATATGAGAAATCACGGATGAAGGATTTTCAATTTATGACTGTTTATCTTAATGCAGGTATATGCAACTTGTTCATGCTGTGGGTTGGTCCAAT	A	A	1	21	66	86	21	1
3069_PStI_305E40_NODE_1_L331	TTATCCTGAATTTTTTTATATTCAGGACTCGAAATCAAGATCTTTGGTTAAGAGATGAGCAACCTCATCTACTATACCACATCCTTTAATGATATTATAGCTGCTTTTATTATTTTATCATTGTCAAGAAATTATTGTTTGATGGAAGAATAAGTCCTCAAGTTATTAATTTCTTTCTATCTGGACACACATGTCTGGACTTACCTCAAAACTTTTGAAAATGTGAGTAGAAAACAAAAAACTCAAAAACACGTGAGGAAAAAGTAAAAAAAAAAAAAGAAAAAAAGGGGATAAATCAAAACTTTTTTTATTCAAGTGATGTTATTATCCTCTCATTTTTTGCAAATTTGATC	A	A	1	21	266	286	21	1	TGGACACACATGTCTGGACTTA	TGAGAGGATAATAACATCACTTGAA	59.06	57.074	154
3732_PStI_305E40_NODE_1_L232	TCTAATATAATAGAAAATACTAATATATTAGTGTGAACTTTTTTACTTCGTTTTTTTTTTTTCTTTTTTTTGAAAAAAAAAAAGTTGAATTCTATAATTTTTCCGAGACAAAATAAGAAGCAAAATTAACGGCTTAAAATGAGGGAAAAATATCATTGTCAATCCAGTTGTAATTTCACCAACAACAAAATGTATATCAAAAAAGACTAGACAGGTTATGTCAGTTCATATATGTAGCCAATTGTTGCATTTTA	T	A	1	21	51	71	21	1
Contig18609:5266_PStI_67/3_NODE_1_L291;5231_PStI_305E40_NODE_1_L284	CAAAATACATAAAAATCTGCCAACATCTGATCATTACTCATAAGCACAAATCAGATCATAATCACAAAATAATAACTAGCACTGCTACAAAATAGAATATCCTCACCACAACGAAATTTACAATGTTCATAATAATGCTAGAACTTTATTTAGGAAAACCAAGTAAGAATTTCATTCCACGGTGATCATATCACCAATTGACTTTTTCAGGTTTATAAAGCATGAACCAAAAGGGACACAATCTTTCAGCAAAGGACATTGACTGTTATGAGATGACACACAAAGTACTCCCAGATACTTAAAAAAAAAAAAAAAGAAAAA	A	A	1	21	301	321	21	1
Contig18654:5388_PStI_67/3_NODE_1_L467;5347_PStI_305E40_NODE_1_L357	CTTCACTGTAGGATTAAGTTTGTTGCTATGAATTTAGATGATGAAGCCTTAGCTTGGCATCAGTCCTATGTAGAATGCAGAAATACTCTTCACTTAATTAGGATGAGTATCTAACAGCTATATCAGAAATATTTGAGGATGATTTCTCTGAGCCTATGTTGGAATTGAAACAATTGAGACAAACAAGCACAGTTAGAGATTTTCAATTCTCATTTGACAAGTTGTTAGCTTAGTGCAACTTAATTGGACCTCAAGTTGTTCTTTTTTTCTTTTTTTTTTTTTGGGTGGACTAAAGAAAAAATTATTAGGTATTGTTATAGTGCAAGAATCTCAAACTTTACAAAAGGCTTGTGGATTAGCTAGACTAGCCGAGGCAACCTTGTTTGCAAATGCTAGTGG…	T	A	1	21	262	282	21	1	TGAGGATGATTTCTCTGAGCC	AAGGTTGCCTCGGCTAGTCT	59.376	60.403	248
Contig20206:9353_PStI_67/3_NODE_1_L358;9239_PStI_305E40_NODE_1_L320	TTTAATATAATTAACAATATATAGTGTAACAACTAGTACCCCGTGCAACTTTTGCAAGCATCATCATAGATTCAACAATGCCATGAAAAAGCTAAAGTGAAACTTATAGCACAAATGGGGTCAAGAAGATAAAGAACAGAGGAACATGAATTTTTTAGCCTTTTCAAGGTAGAAGAAGGAATTCAACTATTCTATTCAAAAGCAATATAGGGTAAATCCTTCTACCAGCTATCCAGTGAATTTTATGTTAGTTGTGCATTAGTGCAAAATAACACTGGACACCTAACAAATTAACAGACAAGCTGAATGTTAGTAATTCTGGGTCACCAAAATAGAGGACTTGAGACTGCTTCTATTTTAAAAAAAAAAAAAAAAAAAAA	A	A	1	21	360	380	21	0
Contig7746:15070_PStI_305E40_NODE_1_L328;15282_PStI_67/3_NODE_2_L231	TTTTTTGTAATTACTCTAGTTCAAAGGTTTTTTTTTAGTCTAGTGGTAGATGATTAATGGCTATGTTCATTTATAGATGTTTAATCTGAGGGTTTTTTGTTGTTGTTCATTTATAGATGTTAGAGTGATTGATTCTAGTGTACGTTAGTGTTATTTAGAGATGGAAATATTAATTATTATGTTCTTAAGTTATTTAGGGTGAAAAACTCAACTTTTGGAATTCATTTTTGGTCCTTCTTGTTGGACATGGTTAGCTTGCTGATATTAGTTTGTATAATTGAACAGAGTTGAAGTGTTTTAAAATACAATGCAATTGGAAATATATCTCCTTTTTTTTTTTTTTTTTTTTTT	T	A	1	22	330	351	22	0
18847_PStI_305E40_NODE_1_L295	TCAATTTGGATTGTTAACAACGTAACAGATTTGTAAGATTGTAAATGAAATATAACCTTACCTTCCAAGGTAGAAAATATCTCCTAAGAAGATTATACCCAATACAGCAGCAATTACAATTCCAAGAGGATGGAACATAGCAACAAAGAGAGGTCCCTTTCTATGAATGCACCAAAACATCACACTGACTTGAAATGCTGAGCCGAATATTCCCTAAGGAAAGCAAAATACATGTTAGATGTTTGAGATATGCTGAAGAATGCAACTGAGATACCCCTCAATGCTGAGCAAATATAAAAAAAAAAAAAAAAAAAAAA	A	A	1	22	296	317	22	0
Contig9234:19005_PStI_305E40_NODE_1_L284;19275_PStI_67/3_NODE_1_L350	TAAAAATGAAAGCTTATTTTTAGACTACTAACCATTTTAGAAAAGGTGCAAAAGCGAGCGACAAATAAAGAAAATTCATATATATTTTAAAAAAAACACTTATCAAGTGAAGGAGGAGACACAATTAACCTGATCAAAGCAGTAAACAAATGATCTTGCTTTTGATGTTTAGTCATATCTCATCATGTGCCTCAGAGATTCACAAACATGCAACCGCTTGCATCAATGCTACTTATTTCCGCTACAAAATAAAGAGTGCAATTTCGACCTAATATTTTTTCTAAAAAAAAAAAAAAAGAAAAAACACTAGTACTTCACTGTTGTTGCATGTAACTGGAGACATTGATAATTCTCTGTTGATTCAAAAATCAAACAAGAATAGATCATTTCCATAATCCC…	A	A	1	22	283	304	22	1	GATTCACAAACATGCAACCG	CGCGGATATTTGGGATTATG	59.972	60.13	214
20793_PStI_67/3_NODE_1_L303	CATATAGTACACATTAACTCCTAGCATGAATTTGTTTCAAATATTTAAAATTTTAGAAATACAAAAAGTCATCTAATTCTTTTTTTGTTTCAAATATACCCTTCCTGTTCTAACCAGTGGAGTACTTGTTGAGATATTTAAGGACAGACAAAGGGTGATTTAGACAGATACTTTTATAATTAAGGCTATCAGATATCTTTGTTAAGGAATTTGCAAAAACCTTGAAAGATATGGTATAATACCTTATCTCTATTGTGAGGATCCTTCTCAATTCCCAATCATTTTATTGACATGAGATTTCTCAAAAAAAAAAAAAAAAAAAAAA	A	A	1	22	304	325	22	0
Contig10190:21534_PStI_305E40_NODE_1_L338;21839_PStI_67/3_NODE_1_L248	ACCTCCTCTCTATGCCACAAAGGTAGGGATAAGGTATGGTACTTTTTACCCTCCCTAGACCGCACTTGTGGGATCTGCACTGTTTTTTTTTTTCTTTTTTTTTTGTAGTTGCAGTCGCATCCTGGTCGGGTTTTGTAGTTTCTCCTCAATTTAGGGATCTCATGTTGGAGAAAAATAGATTCTTTCATGTAGGGCTTGTCAATTGGGGCTTTATTGAGGTTAGTCATGTGGGCATGTGATGTTGCAAATTGTTAAGTTTCTTAATCCATCAGGTTTGAGAGGAGAATTGCCAAACCCTTACACACTTAGAAAATTAATCCGTGAAAAATGATATTCAGAGGATCAAGTTGGTTGGAGTGTGATACTCG	T	A	1	22	83	104	22	1	CACTTGTGGGATCTGCACTG	AAGGGTTTGGCAATTCTCCT	60.309	59.94	237
Contig12228:26886_PStI_305E40_NODE_1_L353;27281_PStI_67/3_NODE_1_L251	AAAGGAAATTAGAAAATATGCTCCGTCTTTAGAGTGAAATACAGTTCTCTTTTCCTTGAATGTTTTAATGAGCACCCGAACCAGTAACGAAGTGGATGTAGCATTGAGTACCGTGCTAGCTTCATTGGATATTGTGTCGAACACTTGATCCACCTTTGAATTCCCCGGTTCTGTAGTTAGGATGTAGATAGAGAAATTTGAGAATGATACGATAAATAAACTCAATCTGAATAATTCTATTTTTTTAGCCTATCAACCGAGTTACTAAGATTCCTTCGGAATAATTCGGTTTAAAGCACAGATTATGACTTTTCTGACAGAGAAATTGTGGAATGGGGACTATAACATTTAGTTTTTTTTTTTTTTTCTTTTTTGGTAAAATATGACTATAGTTGGTGA…	T	A	1	22	353	374	22	1
34667_PStI_305E40_NODE_1_L345	AAAAAAAAAAAAGAAAAAAAAACCCTACTATATCCCAAGGTAGACATGAACCTATCCCTGCTAGTAAACTTGTTAGAGTCTCTTCTTTTTCTACCTTGTAAGATTAAACTACATGCATCAACAAAAACCCAATAGAAACAAGTAAACTTCAAAAAATTTCCAAAAACAAGATTGCAAAGATAATCAAATAATCATCTTGAACAACACATACCCTTTTCCTTCAACCCATTTAGAACCAATCTTGTAGGTTTCGCAATCATTGAGGTACTTATTCCAAGTTCCTCTGAACTCAATTTCTTCCATTTAGTGACATTCACATCACCTATTTCAATTAAAAATTAACACCCCAAAGTGCCAATTCACAATA	A	A	1	22	1	22	22	1
36212_PStI_305E40_NODE_1_L258	CTGTTCTGGAAACTTCTACTGTATCCGCCGTCGTGTTGCCCCCGCCTAGTCTAACAGGTACTTTGACAATCATCGATGAGAGGACCGGTAAGAAGTATCAGGTTCCGGTTTCCGAAAACGGCACTGTTAAAGCCACCGACTTTAAGAAAGTAAGCTTTTTTTTCTTTTTTTTTTTTTGAATTTTACAGCTTGTTTGTGTTGTGTTGTGTTGTGGTGTTAGTTTAAATATAATGTTTATTTTGATTTTTTATTGTATCATATACTTAAATTTGATTCAA	T	A	1	22	156	177	22	1	CGATGAGAGGACCGGTAAGA	CCACAACACAACACAACACAA	60.21	58.933	141
401_SgrAI_67/3_NODE_1_L81	AATTACTTAAAATTTCATGCTTTTTTTTTTTCTTTTTTTTTTCTCTTTTTTAATTATCTCGCTTAACAATCCAAGCGAAATAGATTTCTATGAGAAGTCCTCTCTCTCTCT	T	A	1	22	21	42	22	1
Contig3816:4397_PStI_305E40_NODE_1_L343;4437_PStI_67/3_NODE_1_L225	AAATAGTAAGTACTTCAAATGACACCCGCGTAGAAAAGCAAAACAATTATATCCAACAACAACAACAAAAAAAAAAAACTACAGACAAGATTTAAGGCAATCAAATTTAATAATATTTGGTAATAACACAAGTTTGGTAATGTCCATTTTTTTTTTCTTTTTTTTTTTGGTTTTGTTTTATTTGGTAAGAAAAAATTCCCATCCAAGTCATAACTGTTGTTGTTTCTTTTTTCCTTCTTGGTGCCCTCATAGCCAATAGGATGATGTTTTAACATCATAGTACATTTAGGAAAATTATCTTTGACCCTCCAAAGCTGGAGTTTCAGACACATTTATTTCTGAATTCTTGATTCCTCAGATCTAGG	T	A	1	22	147	168	22	1	AAATGACACCCGCGTAGAAA	GCTATGAGGGCACCAAGAAG	60.502	59.836	237
Contig5291:8262_PStI_305E40_NODE_1_L343;8344_PStI_67/3_NODE_1_L278	CATGTATTACCTAACAGTGCAAATATAAATGGCTAATACTCTTCAACTCCATTGATCAGGGTTATGTTCAAAAATGCCCCCGTAGTTATTCTTAAAATGAAAAAAAAAAAAGAAAAAAAAATATTTTTGTAAAACTTTTCTTATAAAGGGCAAAGGATCAAGATCACTATATTTGATGGGTATTCTAAGAAATTTTCTGATCTGATGATACATATTACATCCATTTGCAACTGAATGCTAAAGACTTGTCTTAGATTAGGCATTCTTCATAGAAGATCCATTTATGTATATTATATCCGTACATCTTATATTTTATTTGATAAATGACATTATCATCGGGGCGTAGCTTATACCAACAAAATGACCCCTTAAAGAACAAATCA	A	A	1	22	100	121	22	1	TTCAACTCCATTGATCAGGGT	TGATCTTGATCCTTTGCCCT	59.396	59.629	125
Contig20550:10317_PStI_67/3_NODE_1_L354;10179_PStI_305E40_NODE_1_L298	CCATTCCCTGCCTCACAATGAGTGTTATGAGCAAAGGTGCTCCAAATTTTCCTAATGCCTTTTCATAGCCAACTCCGTATGGTTTCCTTCAATGCTTTGCGGATTAATGATCTAGTTCAGTTTTGCTTTGATAACACCTTCCAAATCCCAATATCCTCAAGGCAGTATCTACATAACCATTTCATCATCGTGCTCTTAAAAAGTGAGCTCACTCATGTGAAAGGAGAGGGATGAGAGTAGTCTTTTTCCAATAGGCTAGCTGCCTATTGCAGGAGTTCCTGAACTGAAAGGACACCACCAAGCTGCTACTGAATGTGAACAAAGTCGAGGAGATGGAATCAACTCAATAGAATTCGTTTTTCTTTTTTTTTTTTTTTTT	T	A	1	23	357	379	23	1
Contig20896:11161_PStI_67/3_NODE_1_L371;11027_PStI_305E40_NODE_1_L216	ATTTGTATGCTAGAATTCCAGACTGCATGGATGTTTTCTTCTTGTGGTGAGCAAAAGTTGGTGAGGAACTACTGAAAGTTTCTTAGAGTATATCAATTCTTCTTCTTCTTCTTCTTCCTGTTTTTTTGTTTTTTTTTTTTTTTAAATATTTTGCTATTCTGTTACATGTGTGGTCTGATGAATTGGAGTTCTCCCTGTTTAAGATCACAACCGTCTTTTGCTTTCATATGCATGTAATGGAGTACTTTCTCCTGCTGTGATTTGATATTTTGCTGGTTCATGAAGGCACATTAGTGCATGTGCTCTTTGCTGCATGTCAAATTGTCAGCTAGTGTTGATTCAACTATTATGATAAGTACTTGTGTAGTTGCTAAGAAGTTTTTATCAGTGAGA	T	A	1	23	121	143	23	1	TTCCAGACTGCATGGATGTT	TCCAATTCATCAGACCACACA	59.09	59.951	172
24031_PStI_305E40_NODE_1_L397	CTTTAAAACATATCACTAGTAGGTAAAACATGTTTACTCATATACCCAATATCTTTACTGTATTTTGTTATTGTAGTACTTTTCATCTTAAGATAGATTGTACATCGATCACTTTGTCAATAATCAAAATATTCTTATTCCAAAACACCCAAAATATTCAAGAATAATATTAGACCATAATTCTAACAAAAGACTAAGTTATTCAATTTCCCATAATTGGTCATTTTCCTTGAATAAAATGAAACCATTCATTTTTTTTTCCATCACCTAACTATTAAATTTGAACTTTAATTTCTCCAATCCCCACTTGACTTGGTTATTCTACTTGACTAAATTTTCCAAATCATTAAACTTCTTCATAGGGCAACTTGACTTGGCTTTTTTTCCACATTGCCCTTT…	T	A	1	23	397	419	23	1
24798_PStI_67/3_NODE_1_L348	TCTTTAAATAACATAAAAATAATTACAAACAAATAAAGATACATAAAATCTAAAGCTTCAAAAAAAAAAAAAAAAACAAAAATCAATCGAGTTCAAGAAAGAGGACCTATAGAGGCCAAAGATTCTCTCCTTGTGCCCAAATCTAGATTTAAGCTTTTGTGATCCTCAAATAAGTACAAACAAAGATAAGAATAGTTCTCAGGAGTTCATTCAAAAGAGATAAGAATTGATATCTAGGGTTTACTTATACTAAATTAAATTCACATAATGTATATATGAGAAATCACGGATGAAGGATTTTCAATTTATGACTGTTTATCTTAATGCAGGTATATGCAACTTGTTCATGCTGTGGGTTGGTCCAATTGCT	A	A	1	23	60	82	23	1
Contig484:26_SgrAI_305E40_NODE_1_L225;25_SgrAI_67/3_NODE_2_L91;25_SgrAI_67/3_NODE_1_L135	ATCCTCTACGTACAAATGCACCGGAAAATAGCCACAAGCATGCTTACAGATATACCTGAAAAATCCCAATTTTGCAGTATCAATATTGTCCACTTAAATCAGATAAGTACCAAAAAAAAAAAAAAAAAAAAAAACTTACCTAGCTAATCTTCGCCCCAAATTATTTTTCTCATCAATTGGAATAAACATAAGTATAAGCAATATTCCTATAACTCTGTTCAACAAAATAAAAGTCAAAATCGAGCTACTGGATAGAAAGAAAGAAATAA	A	A	1	23	112	134	23	0	TACGTACAAATGCACCGGAA	ACTTATGTTTATTCCAATTGATGAGA	59.992	57.399	187
25832_PStI_305E40_NODE_1_L237	TGAGGACTGATAAATGGAATATCCATCGATATTTGTAACAAGTTTTAACTAAAAAGCCCCAGAAAAGTCAAACAAATCACTTGAAGGTGAAGAAAGAACTTGGCTGCAACTTTTGCAAAACATACTAACGTATAACAGGAGCAGAGAAATACATGCTACCTGTTCCTCAAAAAAACAAAAAAAAAAAAAAAACAGGTGCAGAGAAATACAAATCACAATTATAAAAACACGTTCAAGCTGTCACAAGAAAGCACTTT	A	A	1	24	169	192	24	1	GAAGAAAGAACTTGGCTGCAA	TCTTGTGACAGCTTGAACGTG	59.623	60.08	160
2674_SgrAI_67/3_NODE_1_L110	ATCAAAAAAAAAAAAAGAAAAAAAAAACTTGTTTTTAATGGGTACATTTGGTTTTGCAGGTAGAAATGACTACAGAAATCGAAACAATGATGATCAAAGTGGATTGCCACCAAGGCCCTACGGTGG	A	A	1	24	4	27	24	1
20045_PStI_67/3_NODE_2_L297	GATGTCCAAGTACTTCTCAGATGAGCCTATCTTTATAAGTAAAGAAAGTATTTGATGTCCAAGTACTTCTCAGATAAGCCTATCTTCTTTTTTTTCTTTTTTTTTCTTTTTTTTGTGACAACCGTGGTGTCCGGTGCCCGCTTTGTGGACCCGACTATTATTCCACGGGGCCCTGACGCACGACCGGGTAACACATCAGTGGCCCTAGGGATTCGATCCTGTGACCTTGTGGCGTTTTTGCCCAAGGTTTAACCATTGGACCAACCCCTCATGGTTCAGATAAGCCTATCTTTATAAGTAAATATGTCTTTAGAAGGCA	T	A	1	27	88	114	27	2	TCCAAGTACTTCTCAGATGAGCC	CCTAGGGCCACTGATGTGTT	59.899	59.989	205
Contig28899:31906_PStI_67/3_NODE_1_L387;31436_PStI_305E40_NODE_1_L357	TAGGATAGGCAGACTGATCATAGGAAAAAGAAAAAAAGTCCAAAATAAAAAACATTGAAAACAAAAGAAAAATTTGTAGTAGTTTAATTCACAAAATTTGTAACTAGTTTGCTGTTCTTGGAGGCTCAGGGATGACTAACGCTTTGGTTAGGAGTCCTAAGAGTGCTCTTTCTGTGTAAATATTGTTTGTTTATGGTAATCGTTAGCAGTTTACCCAAAAAAAAAAAGAAAAAAAGAAAAAAAGTATTGATAAAACTTGTTAAGAGTTCAAAACTAATTTCTGTTAGAGAAGCCTCTTTACATGATGACACCCTCTCCATGGGTGCTACCCATGAGCACATTCTTGGGATTGGAATAGTAATGCAAAGTCTTTTTTGTTCTTTTAAGACTCACGAATCA…	A	A	1	27	217	243	27	2	AGTTTGCTGTTCTTGGAGGC	TCCAATCCCAAGAATGTGCT	59.478	60.461	249
Contig22810:16084_PStI_67/3_NODE_2_L347;15850_PStI_305E40_NODE_1_L266	AAAGAAGAATGGTTAAGACATAATACATAGTCTGGTTTATATCCTCAAAAAAAAACAAAAAAAAAAAACAAAAACATATAGTCTGGTTTGAAGTACTGGCAGTAACAAAAACAAGAAAATTACTTGAGTATGTTTCTGGTTGCATTTTATGATCTGCAATATTGACCTTCATCAGCTATTTCTTTGAAGTAATTTATGACGATTATTGTCTACAGTATATGTAGTTCCTATGTCTGCAATGTTTCTTGTTGCATATAATGATTTGTGCTATTCATTGAAGTTGTTAATAAATGTTTTTTTTTTTTATCTGTACTAAGTTATAATTCCTATGTTGGCAGATCGCCAAAGAGCATGGTGGTATCATGAGGT	A	A	1	28	47	74	28	2
Contig447:2970_SgrAI_67/3_NODE_1_L172;3117_SgrAI_305E40_NODE_1_L205;2291_SgrAI_305E40_NODE_1_L112;2176_SgrAI_67/3_NODE_1_L90	TTCAATCAAGATTGAAAGGACATAACTTGACATGAACTGAAACAAGTAAAATCTCTGATACAAGAATACCCAAAATATGCAAAAAAAAAAAAAAAAAAAAGAAAAAAAGAGAAAAACCAACCCCATCAGAGCAGCAGGGGACATCTAACACAGAGATGGTCTGTTGTACTGGTACCATAACTTCAGCTCCAGCTCCCATATTCTTTTTATATCATAAAACAAACCCAAACTGAAT	A	A	1	28	81	108	28	1	TTGAAAGGACATAACTTGACATGAA	ATATGGGAGCTGGAGCTGAA	59.926	59.797	190
8445_PStI_305E40_NODE_1_L388	AATTAAAAAATATTTGAGAATAAATAAAATTAAAGTGTGTACTTTGTAAAAATTCCAAAATTTTACATTTACAAACAGATTGAAGGCGTAACCTGGTCGGTTCGGATAGCCTTGCTCCTCTATAAGTAACTGTCGACTACTTTCCTTTCCGAAATTTATTTCTCCTTTTTCCTTTCTTTTTTTTTTCTTTTTTCTTTTTTTTTTCCTTCTTCTTCTCGGAGACCTTCTTCTATCTCACCGTGAGGTCGCCGGAAAGTCGATCACGCCGTTAACTATTTCTCCGATCTCGAATACTAGCTGAGAAAATGCTGAATCAGAGGCTTAAACAAGAACAGCAACAAGCCTTGATGCAGCAAGCACTTCTTCAACAACAGTCCATCTATCACCCTGGCTTAATAG…	T	A	1	28	177	204	28	2	TAACCTGGTCGGTTCGGATA	GTTAACGGCGTGATCGACTT	60.323	60.14	185
34482_PStI_305E40_NODE_1_L341	GATCCTTTACTGAAAGGTCGCAGAGCAGTTTGCTGGACCAATATGTGGACCCAAAATGCCATATGTGGTCAACATTTTGGCCCTAAAATTGTCATCATTCTCTTTCAAAATGTGTTTGATATGCAGCTAGCATATCCCAATATGCAGCCATATATCATTCAGCAGAAATGGTTCTTCTATAAATAAGCAGTGGGGGGAAAATTTTTGAAAATTTCAATTCACTTCGTTTTGGACAACCCTTTTTCTTTTTTTTCTTTTTTTTTTTTTTAAATAAAGGTAAAGTTGCATTCTTTAGCAATGAGGGAATGCTGGCAACCAACAAAAAGATTTACATCAGTAGCCCAACAAAAACAGACTTGAGAA	T	A	1	29	240	268	29	2	GCATATCCCAATATGCAGCC	TTTGTTGGTTGCCAGCATT	60.284	60.104	194
37851_PStI_67/3_NODE_1_L266	TTTAAAAAAAAAAAAAAACAAAAAACAAAAAAACAAAAACAAAAACAAAAACCAAAAAAAAACTAAACAAAAACAAAAAATAAAAAGCCCAAAATCAAAGACCACAGGCCAATCCACCGTCAACCTACTATTTTCCTGGTTTCTGCATAGGGCAGTCCCAGAAATGAAACGCAATACCCCCTGCTTGTAATTCCCCAAAAGAAAACAGATAGTTGAAGTACAGATACAAGGTCACTATAAAGATAGAGAACATACCCCTTCGAAGGAACACATAAGAACAGAACGAGG	A	A	1	48	4	51	48	5
1733_SgrAI_67/3_NODE_2_L103	TGCTTTCTTCGTCATGAGATTCATTTGAATGAGCAGCTCCACGACTATACAACTTTTCTTGCAAATCAATGGTAGCATCAATATCCTCCACCACCAAAATGGACTTATTGGCGGGGGGGGGGGGGGG	G	C	1	15	113	127	15	0
1953_SgrAI_305E40_NODE_1_L177	AAATCAAACTTAAACAGCACATAATCATAATCATGTAATTGCAAATTTACAGAGCAAGAGATCATAGATAATAAAATCAAACCGAATTCGAATGCTCCAAATTCCGAAGCAATATCCTCATGTTTCCAGTTGACTTAACCTTGTTGGTCGGGATTTCGCCGATTGCAATGAGTTTCCTGGTGGCCAGAGGCGGGGGGGGGGGGGGGG	G	C	1	16	192	207	16	0
2165_SgrAI_67/3_NODE_1_L191	CTTTTTCTTGAATTATACCTTCAATCCCTTCGTTGAGTTCTTTCAGGCAAATTATCAAACACATAGACTGCGGTCAATTGGTGATGATACAGAAAGAGAGTACTCTGTTTTTACTCAATGGGAAGACGACAAATTAATGGGGGTGTTGATTTTTGGGGAATTGTGCCACCGCCGAGTATAGCTCCGGCAGCAGCGAATGGTGGGGGGGGGGGGGGGGTTGG	G	C	1	16	202	217	16	0
Contig320:2152_SgrAI_67/3_NODE_2_L96;2265_SgrAI_305E40_NODE_2_L86	CTTTTTTTCTTAAAGAAGTAAGTGAGAGAAAAATTTTGAAGTCACAATTTTATTTATTTGATACCATACAATTGAAAAATGTCTCAAAACATGAGTTTTTTTTTTGGGGGGGGGGGGGGGGGCAAG	G	C	1	17	106	122	17	0
79_SgrAI_305E40_NODE_1_L117	CATTTCTTAAAAGAGGTCATAGAAAAGAAAAAGAAAAAAACTCCTAACAACTTACTATAACTATTAAAGTTGAAAAAGAAAAAAAAAATTAAAAATAAACCCTAACTTTAACTTAAGCGGTTAGTGGCGGGGGGGGGGGGGGGGGGG	G	C	1	19	129	147	19	0
1313_SgrAI_305E40_NODE_1_L213	TTCTCGAAGGTTTATCACTCAAATTATCGATGAACACCTCAGAACGATACTATCTATCCAAACGTTATATTCATTAAAACAATACGACACAATGCAACACAATACAATACATTATAAAACAATACATAACGACCATCCAGACAAAGTGTAAACACCATTTTTTACCTGCAAATCAGCTAAAATGACAGCAACAGACAAAGCTTTCGATATCGGAGATCGGCTGGGGGGGGGGGGGGGGGGGGG	G	C	1	21	223	243	21	0
Contig77:552_SgrAI_67/3_NODE_5_L104;569_SgrAI_305E40_NODE_1_L200	CCACTGAGTGTCACGCAGAGGAGCTTCCATAGCCCAAATATGTTCAGTGGAGAGGGCACGAAAGGCGGAGACGGAGAATTCGGGAGCTGCGGGAGATGGAGAAGAGGGGTTATTATTAGGCGAAGAAGAGGAAGTTTTGGGTTTTTTCTTGTGAGGGTGGGTAGCGAGATAGGAGAGAACGGATGCGATCGTGAAGAAGAGGAGAGGGGCGGCGGGGGGGGGGGGGGGGGGGGG	G	C	1	21	214	234	21	0
514_SgrAI_305E40_NODE_3_L88	TAATTCTAGCGTCGTAGCATCTCCTGATACCGTCACCGAGGAAGTGAGGTTCAGCACCAAGCACTCTATAGAAGTCTATAGGCATTGAAATATGGCGGGGGGGGGGGGGGGGGGGGGG	G	C	1	22	97	118	22	0
2234_SgrAI_305E40_NODE_1_L153	TGGTGTTGGAATTGTGGTGCGGCTGGTTCCGGCGTGAAAGCAGAGGGGTCAGATGGTTGTTGTCTACTGGTGGAGGAGATGGCGTGAGGGAGGAGATCGGAGAGGGTAGGGAGGAAGAGAAGCGATGGTCATTGTGGAGAGAGAGAGAGGCGGCTGGTGGGGGGGGGGGGGGGGGGGGGGGGT	G	C	1	24	159	182	24	0
Contig7153:13365_PStI_305E40_NODE_1_L365;13562_PStI_67/3_NODE_1_L308	AGTTCCTGGTAAACAAGAAATTGGGAAGCTGATCTAAATTTTGAAAACTTAATCACCCATAATCACTTTCTGTTTTTTTATTTTTTTCACCTTTAAAGAGCAGAGTAGGATCACCAGTCTCATTTACTGCTAAGAGCAACTTGAATATGAAATATTAACTCGAGTCAAAGTTGAAAAATAGGCACCCAATCGAGATTTGAAACCCACACACACACACACCTCAATCGGGACACCCAATTTTCCCTGCCAGGTGAAACAAATCGTAGGGGGCGGCAATAAACGTTCAACTTAGTCCGAATATGACAACTTACCCGGCTTTTCAGGAAAACATGATGGGAAGGAAGCAAATCATCAAATGCAGCAACCGACAAGTAATCAATTCCTGGA	CA	AC	2	7.5	205	219	15	0	AAATAGGCACCCAATCGAGA	GATGATTTGCTTCCTTCCCA	59.528	60.014	178
Contig17276:1869_PStI_67/3_NODE_1_L492;1868_PStI_305E40_NODE_1_L366	TTCCAAATTATCCTAGCTTTGTATCCCAACTAGCATATACAGAAGTGAGTCATAGCAGCTCAGATGAGCTTTGGTTTTTTCTGGTAAGATAAAATATGACCCTACTTCATATATGGCATAAAATTAGCATATAATAACATAAATAAGTGATACGTGATCTGAAGCATTTCATAGACCATCAAGACAACACACACACACACATATATCAATTAGTCAGTAACCTAACCACTATCATATCATAGAAAGAAATGTAGCTTACCCCTTTCAACAATGAATGTGCATCACTAGACAAAAATGCTGGCAGCTTAATCTTGTCCTTTATGATCTTCTGTTGAACTTTCTGTCGGTTCCCACCAACAAATGGAGGCTGAAAAAAATCACACGAGGAAAAGATTAGGT…	AC	AC	2	7.5	187	201	15	0	CGTGATCTGAAGCATTTCATAGA	GGGAACCGACAGAAAGTTCA	59.375	60.088	200
Contig9862:20629_PStI_305E40_NODE_1_L392;20909_PStI_67/3_NODE_1_L330	TGAAGTTGACTATGATTGCTCGTGTGGTTGATGGTCTTCCTTTAGCAGAGGGGCTGGATGATGCCCGTGATATTCAAGATGCAGATTTCTATAAACAGCAAGCCAAGTCCTTGTTCAAGAACCTCTCTATGGGCCAGATTGAGGCATCAAGGATGTCTGTAGAATCTGGGCCTTATATTTTCCAGTATCCTTTTATGTTGCTTCATATACAACTGTTTCAATGTTCTTGGTGTTAAATCTATCATATCAATGCTTACCAAAGTTTCTCAAAGTACAGAACTACTTTTTAAGTTTTATTTTGTGAGATGGTTTGAAGCTAAGCAACAAAGTGACCATCTCCAAATAGCTTCTCTGAATTACTCATAGTCAAGATTATGATGTGTGTGTGTGTGTATATAT…	TG	AC	2	7.5	379	393	15	0
Contig10015:21076_PStI_305E40_NODE_1_L338;21375_PStI_67/3_NODE_1_L300	TTTAAAGTATATATCGTCTGCAACAATCTATGGATTTTTTAAAAAACTTAATACCAAATCAAGAAAGAATGAAACGACAAAAGAAATAAGGCTAAAGAATATCTGTGGCTAGAATCACAACACATACTCATAGAAGTGCACTAGATTTCTTCAGATTAAACCTTAGCCAAATCTAACTTATAAGAACCAAACAATTTCTTGATAACTGCTTATGTGTAAAAGCCATATCCACTGCCCCATACTTTTGGGAAAGTCACTTTGCCAGCAAAGCAAAAGCATCCTACTTTTACTGGATTAGCTCCAAAACTTCATGTGGTCTACATTTAATCACATTTTCCATATATAACACAAAATAAATTCTCTTTATACATCAGCCTTTTTTTGCTATATCCACTTATC…	AC	AC	2	7.5	408	422	15	0
Contig10074:21243_PStI_305E40_NODE_1_L414;21543_PStI_67/3_NODE_1_L323	AGGCTTTCGGAGTAATTGTAGATTATGCTCATACCCCTGATGCTTTATCTAGACTACTGGATTACGTGAGAGAGCTTGGCCCTAGGAGAGTTATAACTGGTACGCAATCAGCAACTTCTTCTTCCCTCTTCCATTCAGTAAGGGCGCATTTAAATATCCATGCTAAAACGGAAAGTCTCTGCTTTTCTCCTGCATGCTTCTCTGCATAAGAACTGAGGCGGAGCAAATTTCCAAGCTTCATATTTGGAAACTTTCCATGTTCTCAGAACCATGATGAATTTATAGACACACACACACACATGTAAATCTACATGCTTTATTCCTATTTGAAAAGAAAATGCAAGTGAATAGATCAAAGGCCTTGAAGTTATATGTATATTTTGTATGGCATTTTTGAGA…	AC	AC	2	7.5	286	300	15	0	GCATAAGAACTGAGGCGGAG	GGCCTTTGATCTATTCACTTGC	59.978	60.102	158
Contig25613:23293_PStI_67/3_NODE_1_L318;22961_PStI_305E40_NODE_1_L392	CTGAGCCCATAGAGGGGGTGTATGTAACAATCCATCTTAAGATGAGAAGTCCTACATCGATAAAACACAGGAGATGTTGGGTATATAAGTAAACATGTCTTACCTACTAATGACGCGTTTTAAAGTCGTGCGAGCCTAGGCTCAAAGCGAACAATATCACTATCTAGCGAGCTGTTATGTTACAGAACAATAGAAACCTTGTGAAATTAGTTGATGTGCACCATAAAATTAAACTGAAAATCACAATTATTAAATTTGTGTGTGTGTGTGTTTTTTTTTATACAATATAATCGAACCATCACCAACATGGTGAGAGTTCAGTACTACTACAATTCTCTTAAATTT	TG	AC	2	7.5	257	271	15	0	TTTAAAGTCGTGCGAGCCTA	CACCATGTTGGTGATGGTTC	58.724	59.656	194
Contig11435:24794_PStI_305E40_NODE_1_L364;25155_PStI_67/3_NODE_1_L288	CTATTTTGGAGAACTGAAAAATTTTTCAGGACCAATGGCAAATGGTTTGGAACTTGATGGATAGTGTGCCTGCTTCTCCACTTAAATACCAAGCTTTTGTACATGGCAAATATTTTGACCCCTTATACCCTGTCATCATTTTTTGCTTTCAAGGTGTGTGTGTGTGTGAGTGTATCCAAGGATAAACTTGCCAGAGAAAAATGGGCAAATCTAGCACAGGACTTTGCACTTTGAGTTTGCTATATAATTAAAATAATAAAGGAGCATTCAAGAAAGCAGGTAACCTGGGTATGATGCTGAGGGCTCGTCTCAGGAAATTTAGATCTCACTTCTCTACAAGGAACTTCAATTGCAACTGAGTTCAATTGATCTGTAAAAAGACATCAAGGTTCTCAAGTT…	GT	AC	2	7.5	154	168	15	0	AGTGTGCCTGCTTCTCCACT	CCTGCTTTCTTGAATGCTCC	60.057	59.955	218
Contig17556:2544_PStI_67/3_NODE_1_L302;2551_PStI_305E40_NODE_1_L289	TACACACACACACACATCTACCATCATTTTACACATCAAGTTCAAATTAGATTAAAGGAGATCAATAGACTATTGTTTCAAGCTTATCATTGAATTTCTTTATAGTATATATGCTAACTAATTCCAAAAGAATGAAAATAATCTTATAACTTATGGTAACTGGAGGCAGAGGCAGACATCACAATCAGACACTTTCTCCTGCCTTTCTTTATAACTCAAATACGGCGTTTAATAATTTCTGTGAATGTATAAAATTGTATACTCATTGACCGGTGTTACATGCTCGTGCCCGAAAACTAGTAGCATGTGATAAAGAAAAACATG	AC	AC	2	7.5	2	16	15	0
28489_PStI_305E40_NODE_1_L310	TATAAAAATCAAAATTGAATAAATAAAAATAAATGAAGTTCATATAAACCAAAACCCTGTCTGAAATTTGGGAAGTACTTGATCAAATTACTTGTCAAAAGGCAACATATTCAAGACCTTGGTAGTTACAATGTAGTGAAGCACAATGCAACATGAAATTTACACACACACACACAAAGCTATGTGCTGGTTCAAATTAAATTTGGAGCATAATCAAGTTTTGTCCTGTTTCCTTTTTATGATAATAAGTTTGAAGAGTAAATCCCATAATAAATATTTAGTATCAATTCTTGAAAAATAATTTAAAAATAACTATCAATTAATATCCAATT	AC	AC	2	7.5	162	176	15	0	CCTGTCTGAAATTTGGGAAGTA	TTTAATTTGAACCAGCACATAGC	58.238	58.39	146
34174_PStI_305E40_NODE_1_L428	CCTAGTCCATATTTGTGTTCTTATGCATGTATATTAACAATAGATGTCACCACACATGCATTTCCTGAGAATGTAATGACAGATTTTTTTCTTTATGCATGTAACAAAAGATACAATGAAACACCATTTCGCTGAATAACTTTCAATATAATACATGTGTGCACACGCTGCATATGCATTTTGTGAAACATGCCATCGAGCTTATTTCTGTTTTTATGCATGTATTAGCAAAAGATGTCATCAGATTACTTTCAATATAATACATGTGTGCACTCGCTGCATATGCATTTTGTGAGCATGTCATTGCGCCTATTTATGTTTTTATGCATTTATTAGCAAGAGATGTCATCAGATTACTATTTCATCCAAAATTTTCATATATAATGTGTGTGTGTGTGT…	TG	AC	2	7.5	385	399	15	0	GCATGTCATTGCGCCTATT	TTTCAAGCAATGTCAGCCTA	59.667	57.1	151
34686_PStI_67/3_NODE_4_L280	TTCTTTATGCATGTAACAAAAGATACAATGAAACACCATTTCGCTGAATAACTTTCAATATAATACATGTGTGCACTCGCTGCATATGCATTTTGTGAGCATGTCATTGCGCCTATTTATGTTTTTATGCATTTATTAGCAAGAGATGTCATCAGATTACTATTTCATCCAAAATTTTCATATATAATGTGTGTGTGTGTGTATATATATATATATGCTTGTGTATACATATATAGGCTGACATTGCTTGAAAATGATGAAATTTTAGAAATCAAGATTTGCTTGCATGCCTGCATGTGATT	TG	AC	2	7.5	188	202	15	0	AGCATGTCATTGCGCCTATT	CAGGCATGCAAGCAAATCT	60.636	59.964	196
35954_PStI_67/3_NODE_1_L313	TAATTGCATAATATGTTGAATGAATATTGATTAGTCTAGGTCCTAATGGTGCATAAAACTTCCAATATTTTATACTGATACTGATGAAGTCAATAAATTCAGCATAGCAGCAAAGCATCTTCAACACACACACACACAACAACAAAAAAAAAAACTGAGGAGTGAAATGAAACTTTGCTAACCTCATGCTACTCCAAAAGTTTGAAGCCTGTCACAGTGAGGAGTTGGGTACTTCCTGTTCCATTGTCGCCTCTGAAGTTCTATATGACAATAACGACCAAGCATATTTTTGTAATCACTAATAACATGGTATTCAATGTTATCTCGATCAGGAC	AC	AC	2	7.5	124	138	15	0	CAGCATAGCAGCAAAGCATC	GCGACAATGGAACAGGAAGT	59.741	60.119	151
Contig30932:37089_PStI_67/3_NODE_1_L389;36554_PStI_305E40_NODE_1_L296	CCAGTTGCTAGCTGTGAGTTGCTCTTCTCAGCATTTTATTAATTGGGTTCTGAAATCTAAAATTGTCAAATGTTATTTTTGTCAGGAAACTGAAGAGATGATTGCTGATGTTCTTGGTGTGGAAGTTTTCAGGCAAACAATAGCAGGGAATATACTTGTTGGCAGTTATTGTGCTATCTCAAATACGGGAGGCTTGGTAAGTAGACAATCTTAAATGGAGGGAACCAAGGGGTGGGGTAAAGGGTGTGTGTGTGTGTGATGGAGGAACACAACAAATGCATAACAAGTGTTTTCACTTATCACTAAATCACAGTCAAATCTTTCTCAAGAAGAGCTAAAGCATACAGTTAACTATGCACATTCACCTCAGTTTGTCACTTAGCTGTGATAAATTTACAT…	GT	AC	2	7.5	244	258	15	0	AGGCAAACAATAGCAGGGAA	GCATTTGTTGTGTTCCTCCA	59.708	59.547	149
Contig31287:38013_PStI_67/3_NODE_1_L440;37468_PStI_305E40_NODE_1_L293	TGATACAAGACCCCCACAACCATTTTGAAGTAATGAAGCAATTAGCAATACAAACACTACTTTTGAGTCAAGAAAGTCTCAATTTGCCATGAAGTCAACCATGAAAGATCAGAGAATGTCCTCGCCTTTCCTTAAAGTTTTCGAACAAACCTAATCTAGTCAAATAAGTAAACTGCGTAAGATAAAGAGTTTGTAAACACCCTATATATATACACACACACACACATATATGTGTGTAATTATTTACCCATAGTGTATGGTCCTAGATCTCGATAATCATCAAATTCTAGTCACGCATGTACATCCTAATCTTCAAATTACACTTTATCCAATTCAAGGGATAAAATCCCAATCACATTCGTGAATTAAAGTGTGACAAAATACTTGATACTACTGCAA…	AC	AC	2	7.5	212	226	15	0	TGTCCTCGCCTTTCCTTAAA	TCACGAATGTGATTGGGATTT	59.817	60.185	248
Contig4740:6803_PStI_305E40_NODE_1_L305;6843_PStI_67/3_NODE_1_L242	TGAACAAAGGATAAGCAACATTATGATAAAAATGGAGTCTTTATGCTGCTTTGTGTCATATTGTGTGTGTGTGTGTGTGTGTGTGAATTTATCATTTTGGGATCTTTTATTTTTCCAAGATTTTGATTTGGGTGCATTTATTTACAAATAAAATTGTTCATTTTCAGTTTGTAGAGAGGCTTGAGATAAGAAAATCACCTTTTTTTGAACAAAGAATGAGTAACATTAAGATAAAATGGAGTCTTTTGGCATATTGTGTGTGTGTGTGTAAATTTATCAAGTGGGAGCTTTTGTTTTTTCAAGATTTTCATTTGGGTGCAGTTCTTG	TG	AC	2	7.5	255	269	15	0	TGGAGTCTTTATGCTGCTTTG	CACACACACACAATATGCCAA	58.187	58.902	234
Contig19626:7942_PStI_67/3_NODE_1_L334;7862_PStI_305E40_NODE_1_L321	TGTGTGTGTGTGTGTACATGAATAAACACTTAAACCCACTTAATCCAAACCTTGCCATATAAAATGGGAGGAAGCGAGTGTATTTGACATAGGTGCATGAATACATGTAAAGGACCACCCAATCAAGATGAGCATCATCATTGAAACAATTGAAAGGAAAATTCAAAATTTTAAAAAATCAACAAGTGACAACCACAAATATAAACTGGAAAACTAAACGAAAGCACTTGCACACCTGGTTTGATTCTGCAAATAGGTAGAGCAGAATAAAGGAGAAGTAATGTGTGTGGTTATTCGGGTATCGCAATTGGTTAGAGACTGCATTTAAAAACAAGTAACGTCCCTCGGTGTCCAAG	TG	AC	2	7.5	1	15	15	0
8029_PStI_305E40_NODE_1_L311	CCCGCGTGTATATATATGTGTGTGTGTGTGTATTGTATGCAGATATTTTCTGTATGCAGGTGGGTAGTCAGTAAAATAGATGAAACTTTGTCAAAATTTCTGTAAATGAGTTAGTTATTATAATTAGATTCTGGCTTAGCAAGTTGTGTCTGAGTACCCCAATCGGGTACTAGTCACGGCCCATAGGTTGGGTCATGACAGATTTACCCATAAAGGAATGGTAGTGAGAATTTCCTCCTTAAAATTGAATTCTAGATTCCATGGTTTCATGAAGACAGGTCGTTTAAACATATGATGGGGACTTGAGCACAATACTTTATCTCATTCCTCCTT	TG	AC	2	7.5	17	31	15	0
Contig7783:15173_PStI_305E40_NODE_1_L389;15385_PStI_67/3_NODE_1_L364	TAATATGAACTTTTTACATCATCAATGTATTTTAAAGTAAAGTTTCCGCAAGTCAATGGAAGACGGTCCAAAACTCGGTGAATAATTGACTCGCTCATCCACCCTTCTCCATTTTCACCACTACTAGACCGGAGACCAACACCAAATAACCGGATCATCACAAATGTGGTCCGGAGACGATGGTGTATACGCAACCGTAACGTACCCCTACTTGCAAAAGTAGAGAGATGGTTCCCTATAAGACCCTCGGTACAATAGCAAGTAGCCATTATGTATACACACACACACACACCACATTTATCTAATAACGCTAAAATTCTTTTAACACCAATTCTTAGGCAATGGTGGTGTACAAAAATCATCAAAGCATGATACAGAACTCATCAAAGACCATACACC…	AC	AC	2	8	277	292	16	0	ACCAACACCAAATAACCGGA	TTTGTACACCACCATTGCCT	60.088	58.9	222
Contig22566:15410_PStI_67/3_NODE_1_L395;15201_PStI_305E40_NODE_1_L217	TATGTGTGTGTGTGTGTGCGCGCGCGCGTGCGTGTATATATTGTATTACGAAATTTACATCAGAAGCATATAAATTGAAGGAAAGCTTACCTGTGAAAGAAGCTGAGAGTTCAAAAGTGCATCAACACTAGAGTCATTGGAGACTTCGTGCATAAATATTTCATTAGATCTCATATTACTAGTTTGTGCATTTGGATTCGTAATTCGCTGTTCATATGAATGATCCCCAGCCTCCCTCACAAATTTAGCTTCTATAGATCCCTCCGAATATGCTGCAAGTGTGGCAGCATCACGGTCTGCATCCTGCTGCTGGCATGGAAAACTTTTTTCTGATAATAAGGAATCAAGTTGCTGCCTCAGCAAAAGGATAGTTTCTTGCATCTCAGAATTCTCCATCAT…	TG	AC	2	8	3	18	16	0
24108_PStI_305E40_NODE_1_L355	TAAAAATAGTTTTACTTATAAAACTAACTGCAAGGTAGTTGAGTTTATTATGTTGGTCATACAATCTGGAAAATGACATGTGATATCTTCTGTTTGCTCAGTGGGTATTGGTTTTTTTCCGGCCTATTGAACAGTTTAAATTGTACTTTTTTTATTATAAAATACAAATGATTTTGGGCCTCTTTATGGATAAGAGACATCGTTTATGTATATGTGTGTGTGTGTGTGCACTCGCGTATTTAACGTTTTTGATATGGAAAGAAAGTATGGTATTTAACATTTTTGTAATGTGTGTGTATAGATGTATTTACAGTTTATCTAACTTTCTCGAGATTAGTCTACACTTCAAAAGGTATTCTTTTTTGGCAAGTTAGCTA	TG	AC	2	8	213	228	16	0	TCCGGCCTATTGAACAGTTT	AATGTTAAATACCATACTTTCTTTCCA	59.569	57.84	164
29210_PStI_67/3_NODE_1_L444	TTTTAAAAAATGACATTTTATATGTTTTAAATGATATTTTCTGTAGCCATACAAATGCTATGAAATTTTTAAGAACATAAGCTTCAAAAATTTGATAGGCAGCATATGTCATAAGGTCATCTAGTCATTTAACTCTAGTGGCAAATCCAACCATGAGTTTGCGGATTCAGCAAAACTCAATATTTCAGGGTCTAATCATATATATATATATGTGTGTGTGTGTGTGAAAAACAAGTGTAGAATGAGTACGTGAGCTCGATAGAACTCAGGAGTTCCAGGGTCAAAATATATATGTGTGTGTGCGCGTGGGCAAAACAAGTGTAGATAGAGTTAAATATACATTTTAGAACTCACTCTGTCGATTACCTATTCCAAATTCAATTGTATATGTTACTCAAA…	TG	AC	2	8	211	226	16	0	AACCATGAGTTTGCGGATTC	TTTGACCCTGGAACTCCTGA	59.939	60.624	137
Contig16376:37908_PStI_305E40_NODE_1_L383;38438_PStI_67/3_NODE_1_L291	TTATCTGTGATGGAGATATGCCGACTGTGAGGCTGTTTATTGGTTATCTGGCATACTGTGGCCCGATTATGGTATAGCTACGACTCTGTTAGGCTTGACTATTTGAGATACGTGTCATATAGCTGTGATTACCCATGCTTCACTCTAATTACCCGTGGTTGGCTGGACTGTGGCGTACTTGGCCTTGTTAGGCATGATTCTACATTGATTTGTATGTACATATATATACACACACACACACACTCCTGTATATTGTTGTTAGTCGTTGTTCACAGGTTCTTCTTACCTGAGACTGGGGTTACCTGTTATTATCTCAGGTTGGTGATGGTTATACTTAGTTGGGTTATATGACTACTGTCTTGAGGCACGATATGGCTTTAGAGACTCAGATTCTGATAG…	AC	AC	2	8	228	243	16	0	TCTAATTACCCGTGGTTGGC	AAGCCATATCGTGCCTCAAG	59.823	60.235	235
Contig5890:9899_PStI_305E40_NODE_1_L430;10028_PStI_67/3_NODE_1_L380	TACTTGCCATAAGAAATACACGGTCAAATCACATTTAGAAGTGACATATAAGGGAGAAAATTTGAGTGTTCACAGCATTAACAAGTTTAAATGGTAATGAGTTGATCCAACTTTGTAAAATCCATAAATATTGAATTGATCTTCATGAAAAAGACCCTATATAATGCACATCTTACTCAGAGTAATAATCACACACACACACACAAAAACATGGATCTCAAATTCGTTTCATTCTTTTTTGGCATTATCATATTGCTTCATTCATCAAAAAGTACTTTTGCTGATAATTTTATTAATAAAAACGATTTAGAAACTTACATTGTGCAGCTTGAGTTGCCTGATGATTTTGTTTTCACTGATTCAAACGATGTGCACCTCTGGCATCAATCATTTTTGCCT…	CA	AC	2	8	190	205	16	0	TGCCATAAGAAATACACGGTCA	TGAAACGAATTTGAGATCCATGT	60.376	60.716	227
Contig9640:20035_PStI_305E40_NODE_1_L437;20304_PStI_67/3_NODE_1_L418	CGAAAGTTTACCACGAAATCTTCAAATTTTTTAAAATTATACTTATATATTTGTAAATATAATTAAAAAAAACTATAAATCATAATCATTAATGATTTAAAATATTTAAATAAATTATAATTTAAAATCAACTTATTTAACTTTTAAGAGTCTAAAAAATCACATAAAAATTGAAATGAATAGATTATAATCATTGAGAAGAGAACAATTTCCAAGAAAAATGTTTTTATCCAATCGATCACAAACAAAAATGCATGGAACAAGGAATATATATATAAGTTATAGCAAGCTATTATTACTTATACTTGTTTATTTCAGTGTCTCGGTAAAAGTCACAAGGCTGGATTTGGTTTTACCAAACTTCTAGGCACATTATTTATCCAAAGAAAAAAAACAAAA…	AC	AC	2	8.5	423	439	17	0
Contig30478:35948_PStI_67/3_NODE_1_L347;35414_PStI_305E40_NODE_1_L262	AATATATTTATAGATCAATGCCACAGTGAGCCGTCATCAGAGTCTGACCTCCAAAAAGACACACACACACACACAAAAACTATTCGATATCATTTACATCCCAATTTTTACACCAAGAAAGATTTGAAACACATTAGCAGAAAGATCTAAAAGACATTAGCTTTCAAAATTGTAATAATTGCTCATGTCCCTCAAAGCATCCAGTGTTTCTTTTCCTCCAAAGGATCCAAAAATGCAATAAGGAGTAACTTGGATTTCTATTAAATACAAATGAAACACACGTGCGATTCTCTTATGTCAAATATATCAGTAGTAATAGTTAGAGGAACTGGGCATAAAGTGTTCACTCAACTGCTAATCCAAAAAACT	AC	AC	2	8.5	59	75	17	0	CAGTGAGCCGTCATCAGAGT	CTGGATGCTTTGAGGGACAT	58.995	60.073	181
Contig16404:37974_PStI_305E40_NODE_1_L377;38502_PStI_67/3_NODE_1_L347	TCGCTGAATTTCCACTGCTTTTTTCAAACTGTGATATATCTTATTTGAAATTTTTCATAGCATAAACTTTCCTGAGTGAGGAAATCCCTTATTGGTGTTGCAATAGTTCGATGGATGACACACAATGCATGTATACATAATGTAAGAGTTGAGAGAGTGATAGCATGGGTTTTTTCTTCTTCTTTTATTTTGTGTGTGTGTGTGTGTTTTGTTTGTGGGTTGGGGAGTCGTTGAAGCTTGCATAATAGAATTCACAAAATACTGCACTCTGAAAAATCAACCATGTTGTGATCATTCTTTTATTGAGCAGTTATTCTTCAGTTCAAATTCACCAGCTTATTCTTTAAGAACCTAGACTAGAAAATGCTGGAAAGGCACTACTTAGAACAGAGAGAGCAC	TG	AC	2	8.5	191	207	17	0	CGCTGAATTTCCACTGCTTT	ATGCAAGCTTCAACGACTCC	60.386	60.406	242
5359_PStI_67/3_NODE_1_L311	TGAGGAAACATTAAAGGTACATGCATATTCTTTTGTCTAAATTTTGCTTGTTTTCTGCCTCAAGCTCATTCTTTCCTTGAAAATGTGGTAAGAATGCACAACCCCTTTGTTCAAATGGATGGTAGATTTTACCTCTTTTCCTGCGTGTACGTGTGGGTAATAAATAAATAATATATATATATATACACACACACACACGTATGTGTGTGTGTGTGTGTATTTACTTATGAAAAAAGAAAAGATTGTCCTATTCTCTAGGATATAAGGGGTTTCCTCTTGTTGGTTTCACCCGAGTGTTGGAGGAATTCACATGCGGCTGTGCTTTTCCTTT	TG	AC	2	8.5	202	218	17	0	TGCGTGTACGTGTGGGTAAT	ACTCGGGTGAAACCAACAAG	59.911	60.005	154
Contig4379:5877_PStI_305E40_NODE_1_L295;5897_PStI_67/3_NODE_1_L298	TTCTTACGTTCTATGGATGGTGTAAAAAATATTTACAGAATCACCTAAAGGTGATTGCTGGTAATTGGTAACCTTTAATAAATGGTAAACAAGCTATAATGGGTTAATTGGTAACATTGAATAAATGGTAAACAAGCTATACTGGGTTAATGGCATGGAGGGTGTAAATATCATTACATTTTCAGTGTATCCAACATAACAACTTACCCAGTTTAAGTGTAATTCCACAAGTGGGGTCTGGATATGTAACTTTAAATTATAATATACACACACACACACACATTAGTTTGTGCTCTAGGTGTTATGCTGTTCTTGAGGAAAATGAA	AC	AC	2	8.5	266	282	17	0	ACTGGGTTAATGGCATGGAG	TCCTCAAGAACAGCATAACACC	59.813	59.242	179
7013_PStI_305E40_NODE_1_L258	TCCCAAGTACAGTTTCTCCATGATAAGAAAAGTTTATCAACCTTTTTTGATAGGTGGAATTTTTTCATCATTTTGAAGCAGTATAAATTACCCAATGTAGCAAACCTTATGAATAACATACATGATCAGACTTGATAGGTAAGAAACATTTGGAAGCCATAGTGTCATCATATGACTCTGATTCGATTGGATGAATTCCACAGGAGCGATTATGTGTGTGTGTGTGTGTAAAAGGTTCCAAGTTGCTTTAGGGGTTTATTTTCAAACCTGAATAAAGTCA	TG	AC	2	8.5	213	229	17	0	CCCAATGTAGCAAACCTTATGA	CCCTAAAGCAACTTGGAACC	59.01	58.694	163
Contig19372:7260_PStI_67/3_NODE_1_L433;7207_PStI_305E40_NODE_1_L357	TATATACAAACTGCACACAGGTCCAACTTATCGAAAAGACACACACACACACACAGGTCTTAACGCGCAACTTTCAACCTGACAACATGGCATTGTGTCATAATCAGAAACATTTTGTTTTCTACTACTTTATCTTCCCCTCTTTTTGGGTTGGTGTGGGTGAGAGTAGGGGAAGGGAGATTGGGTGTTTGCATAACTCAAAACCCTTTCTTTGCAGATAGCAAGATAAAATTATACTAACGGCACACTTTGCTGGACCATAATCATGCATAGAAGCTTATTATGCTAAACATAATTTGAATACCTTACAACATGTTTTTCAAGCTAAATGTAATACGATTATGATTGCCAGATGGACAAACACAAATATGCAAAATGGATAACATTGTTGAAATTATG…	AC	AC	2	8.5	39	55	17	0	ACAAACTGCACACAGGTCCA	AAACACCCAATCTCCCTTCC	60.203	60.169	185
Contig4948:7367_PStI_305E40_NODE_1_L309;7421_PStI_67/3_NODE_1_L293	ACTAGACAAATAAAAAACGTGGCTTTTACTGCTAAATTTTAATACCAACCCGGCCCACTTTTCCAAGCAAACCATGGTATATATATATTCATTCAAAGTCCCCCTTCTTCTCCAAAAATTCATTCTCTCTCTACTATCACAACTTGATCCAAAAACTTACAACTAAATCTTGAAAATGATAAGAAAGTGTAATTTAGAACTGAGTCTTATGCCTCCTAACAACTTCTCAATGTAAGTTTCCTTTCATATATATATCCCTAGTGATCAATTTTAGTCCTTGCAAGGTATTGATTATATATTTGTGTGTGTGTGTGTGTTTTTTTTAAATAAT	TG	AC	2	8.5	301	317	17	0
908_SgrAI_67/3_NODE_2_L77	GAGGGGAGGTTTGTTGGGATACAAACTCTCTCCCACATCGGTTGTGGAAAGAGAAAGTGACCAACTGTCTCTACACACACACACACACATATATATATATATATATA	AC	AC	2	8.5	73	89	17	0
Contig131:959_SgrAI_67/3_NODE_1_L230;1007_SgrAI_305E40_NODE_1_L225	TATATATATGTGTGTGTGTGTGTGTATGTATATGTATGCTCTATAACTACAAAATATTTTTAGAAAGTCAATTTAAATCCCTCTAAATCTTTCATGTTTTACCAAAATAAACATCTTTCGTTACATATTAAAAATTATTTTAATTAAATAAAATATATTAAAAATAAAAATAAAACATTTACTATATATTAAAGACTATTTCTAACCAAGTAAAGTATATCAAAAACCAAGAGCATTACCTAATATTTAGGACCATTTTG	TG	AC	2	8.5	9	25	17	0
1017_PStI_67/3_NODE_1_L201	CCCACACACACACACACACAAAACTTTAAACCTACCCCGCCCCACATAGCTCTAAACCCGCTGTGCCCATTGCCATCCCTAATTTTCTGTCCACCTGACAAATTGCGTGTGACCATGTTGAACAATGGCCTTTATTGAATCCTGCTTTGCCAAATCAATTTTCCTATTCCACCATATTAAAGAACCCTAAGTTACAAGCACATTCAATTCACCTTCCATCTTT	CA	AC	2	9	3	20	18	0
13608_PStI_305E40_NODE_1_L304	TTAAGTGTGTGTGTATTTATATATTCGTCTGCTTTCAGCTCTGCTAAATAGATGGGTTGCCTTGTGAAATAAAACATCATATGTACATAAGTAGCATATGGTGTGTGTGTGTGTGTGTATACATACATATATATATATATATACATATATATGTGTGTATATATATATAAATGTATATGTATGTGTGTATGTATGTATAAAGAGAGAGAGAGCGCATTCTGGATTCTGTATATATATATGTTTGACCCATCTTTTACATGATGATAACCCATTTGATACTGACTTTAAGTATCTTGACTGTTTCAGTCGAGCATTTGAATTACTCT	GT	AC	2	9	101	118	18	0	GATGGGTTGCCTTGTGAAAT	CCAGAATGCGCTCTCTCTCT	59.797	59.851	172
13794_PStI_67/3_NODE_1_L289	ATAAAACATCATATGTACATAAGTAGCATATGGTGTGTGTGTGTGTGTGTATACATACATATATATATATATACATATATATGTGTGTATATATATATAAATGTATATGTATGTGTGTATGTATGTATAAAGAGAGAGAGAGCGCATTCTGGATTCTGTATATATATATGTTTGACCCATCTTTTACATGATGATAACCCATTTGATACTGACTTTAAGTATCTTGACTGTTTCAGTCGAGCATTTGAATTACTCTAAGACTAGTGATGGTGCGGTGCAGAATGGAGATATATAAATGACTCTAGGTTGCT	GT	AC	2	9	33	50	18	0	TGGTGTGTGTGTGTGTGTGT	ACAGAATCCAGAATGCGCTC	57.64	60.37	129
Contig9747:20312_PStI_305E40_NODE_1_L473;20595_PStI_67/3_NODE_1_L387	AGAGTGAAAGTTTCTGAATGTTGAGCTTGTCACTAATAAAAATAGTTTTACTTATAAAACTAACTGCAAGGTAGTTGAGTTTATTATGTTGGTTATACAATCTGGAAAATGACATGTGATATCTTCTGTTTGCTCAGTGGGTATTAGTTTTTTTCCGGCCTATTGAACAGTTTAAATTGTCCTTTTCTTATTATAAAATACAAATGATTTTGGGCCTCTTTATGGATAAGAGACATCATTTATATATATGTGTGTGTGTGTGTGTGCAATCGCGTATTTAATGTTTTTGATATGGAAAAAAAGTATGGTATTTAACATTTTTGTAATGTGGGTGTATAGATGTATTTACAGTTTATCTAACTTTCTCGAGATTAGTCTACACTTCAGAAGGTATTCTTT…	TG	AC	2	9	249	266	18	0	TTTGGGCCTCTTTATGGAT	GGATTGAAGCCCAGATGGTA	57.079	59.894	236
8113_PStI_305E40_NODE_1_L345	AAATTAGTAAAACAAAAGAAATTAATGGTTTCAAACATCAAATTCAGTGCAAATATTAAGCAAGCAAAATGCCAGATCCATATGTGTATGAATCTTTTTTCCTGCTAATATTAGACTGATTACAGTTTGACAAACCATCACCAGTGTGTGTGTGTGTGTGTTTTACTCATTCAGAACTTAGTGCCAATATCTAACAGGGCATTAGCTGCCCCGCATTCAAAAATTGAGAAAGAATTCATGGTTAATTAGTACATTGATATTGGCTAGTTCTCAAAAGGGATCTATTCTATATATATCAAGCCAATCTACTAATACAAAGCATCTATCCATCTTACAACAAAACGAAGGATATAATAATTTAACGC	GT	AC	2	9	144	161	18	0	TCAAACATCAAATTCAGTGCAA	GGCAGCTAATGCCCTGTTAG	59.206	59.867	180
Contig25699:23544_PStI_67/3_NODE_2_L300;23202_PStI_305E40_NODE_1_L258	TGGCTGTGACAGCTATGGTGTACTATATATGCTTTTCTTGGGCTTTGGGTATTTTCTTATGGTACTTGGAATTTACTTCACCTAAAGGAGTTGTTGTCATTCAGTTCTTCCAGTGGCATTTTCATGGTGATACAGATTCACTCACTTCTCTTTCTCTGTTTCTGTATGGATATTCTTTCTTTGTGTGTGTGTGTGTGTGTCTGTGCATCTATCATGTTCTTTTTGCTTCCTGTTTTCTGATTTTGTCTGTTTGTTATGATGTTTTTGGATGTTTTTTCATGTGTTGCACTTTATATATCCATTCTTTTCTTGTTTTGTCCTCATTAATCTTG	TG	AC	2	9.5	182	200	19	0	TCATTCAGTTCTTCCAGTGGC	TGGATATATAAAGTGCAACACATGAA	60.248	59.716	205
Contig30819:36811_PStI_67/3_NODE_1_L375;36269_PStI_305E40_NODE_1_L253	TGTATTCTTATTTTTCCTCTGGACAAGTATATGTAGCTGTACACAAATTACGAGTTTCAATATATATAAACACACACACACACACACATATGTATATATAGATATATACATGTATGTATATGTACACATGTATATACATGTATCTCTATGTACACATATATATACATATACATATATATGTATGTATATACATACATATATGTATATATTTATGTATATACATGTATCTATGTGTGTGTATATATATATATGTATGTATGTATGTATGTAGCTGTACACACTCTGACACTCCAGCTTAGTTAATGATTTTTTCATCCTGATTTTTTTAAATTGGGCAGTGGAACTGATGTTTTGTTTCACAATGCACTTTGCCAAAGGGTGAAATAAATTATCTTTA	AC	AC	2	9.5	70	88	19	0	AAACACACACACACACACACAT	TCATTAACTAAGCTGGAGTGTCAGA	57.223	59.505	239
Contig4878:7200_PStI_305E40_NODE_1_L381;7250_PStI_67/3_NODE_1_L340	GAACTACGACAGATAATGCTCCTCTAATGCAACTGCCATATCATTCAGGTACTACTTTTGTAGAAATTACTTCCTGTGTCCGTGTGCAATCAGAAGTGTCCTTTGGTGTCTGTTTCTTCATTTGGTGTTTCCATATGCAAATATGTCTTTTCCCAATCCAAAACAAAAATAATGTTCATGTTAGCACCGACTCACGCAGTTGTGGGGTCTAACTATTTGTGTTGAGAGACTTGTTCAGCATTTGCCTGAGGGAGCAAACGTACATGTGTGTGTGTGTGTGTGTATGAATTACTAGAGTTTTTCAATTTGAAAGATGACATTTTGAAATATTTGGCAAAAGGAAACAAGCTTTTCTGTCCCAAATTTGGTCTGTGTTTTTATTACTATGATCTCTATTAG…	TG	AC	2	9.5	265	283	19	0
Contig23847:18776_PStI_67/3_NODE_1_L314;18501_PStI_305E40_NODE_1_L262	TGTGCTTTTGAGAGTCCACTCTCACCATAAACGAAGGAACATTCACCACTTGCCTTCCAACCCTGCAATGCAGTCCATGTCAGTCTATTTACCTTCGTTGATGTATTGTGCACACATGTAAACAAAGAACAAGCAGTTCATACAGCCAATTACTCTATTAAATGTAAATGCATCCATTCAATTTTTTTGGATAGCCTGAGGCGCTTTGAACTGTATATCCATTAGGAGGGGGAGAAAGAGTGTGTGTGTGTGTGTGTGTATAGACACCCTACGTATGATTACTACAGACTAGAATCTGCTATGTACTGCTAAGAACAACACTACACAAGCTTCCCA	GT	AC	2	10	240	259	20	0	CTGAGGCGCTTTGAACTGTA	TGGGAAGCTTGTGTAGTGTTG	59.22	58.837	141
Contig4787:6942_PStI_305E40_NODE_1_L416;6981_PStI_67/3_NODE_1_L365	AACAGTAATCATCAATACAAAGGATTAGTAAATGAAGAGAAAAGATCAAATAAATAGTGAGAGATTAAAACAGAAAATCAGTCTTTAAAGAGTGTGTGTGTGTGTGTGTGTACATATATACATACACCAAAAGTAGAGTAAAAGAAGAGCAGAAAAGCTCATACCTCTTTTGAGTTTCCACATTACCAAGATCACTGTCGAGAGCAGCAACATCTGCATGGTCAACTTCGATAAATCCCGTCACATATATGGGTACTTTCGTTCGTCCTCCAGTGGCATAGATCTTTTTATCCTCTGGATTGTGAAGGACAATCTAGAAAATCCAGAAAAGAAAGATGGGAGATCAAATAAGTATCAACTTAACGGCATGAGAGATTCCAAGGGAGGGAGAATGAGAAG…	GT	AC	2	10	92	111	20	0	CATCAATACAAAGGATTAGTAAATGAA	GTTGACCATGCAGATGTTGC	57.131	60.128	217
21138_PStI_67/3_NODE_1_L490	TCCTTAGGCCACATAAAAAAAACATTAACGTGCATCCTAGTACTTGTACGATGTGCCTAATATTATGTACTTTCTCCTGAAAATTTTCCCTGGATTTACCAATTCTTGAATTTTGAGACCCCCACCTCACTCAAAGGGGCAAAATCAAATCATTGATTTACTTGGCTGTAGCTCACATATAAGCGTTACCTGTATTAGAAAGAAAAAAAAAGGTGTAGTTTTGTTAATTCTACAAAACCCTACACCAGAAACCTCTTTAATCATTTCTTGGTTTTTCACTTTAATCTTGGTCGATAGATGCATCCTCTTGATTAATCAGGTACTTTTTGATATACCCTTTTTGTTTTCTTGAATTTTAATGATGGGAATTTCATTTACCATTGGTTATGGTCTCTGAAC…	TG	AC	2	10.5	421	441	21	0	TCGATAGATGCATCCTCTTGATT	CCTGACAACCAAATGACACC	60.075	58.827	173
Contig11072:23849_PStI_305E40_NODE_1_L249;24191_PStI_67/3_NODE_1_L250	GCTTGAGCCTGGTAAAGTGAAGGATGTTTGGTTGAAGTTGGTGAAAGATTTGGAGATCCAGAGAGACCAAAAGAATAGGGGCCAGGTGACACTTGCATCCCCTTTTTTGTTCTGTGATACTTCTCGGTATTGGAACTTTCTATCAATTTATTTGACATACAACTTAATGTTGGTGGAACACACACGCACACACACACAAGTGGAGTACTAATTGATAATGTTTGAGAACAAGTGTTTTTCAACAATAACCAAAATCATAATATAAGTGGTTT	AC	AC	2	10.5	178	198	21	1	CAGGTGACACTTGCATCCC	AAACACTTGTTCTCAAACATTATCAA	60.105	58.313	155
Contig12972:28883_PStI_305E40_NODE_1_L247;29305_PStI_67/3_NODE_1_L282	TGGCTCCTTGTTTTTTCACATGGAGAGAGTTTAAACAAGATTGATTACAAATGCATCATCTTGAAGGTTTTCTTACAATGTTCAATGAGTCAGAAACCACGCCTTATGTACATCACACACACACCCACACACACCACTCTTAACTTTAAACCTGAGATATGTTATAAATTCACATGACAGAAGCAACTCCAAACTAGTCGAGTATATTATCTGACATGTTTGTTTATTAATTATTTATTCGAGCCAAAGGTTAAACGAAAGTGGTTCACCAGTTGCCACTTCATGTAGTTGGTAAATCAATCAATGG	CA	AC	2	10.5	114	134	21	1	AATGAGTCAGAAACCACGCC	CGTTTAACCTTTGGCTCGAA	60.119	60.236	174
Contig18750:5637_PStI_67/3_NODE_1_L421;5602_PStI_305E40_NODE_1_L358	TCAAGCTTTGAGATCCAACAATAAGAAAAAGGGACACATTTTATCAGATTAGGTGATTCCACCAATCAAACAAGATGATTCGCCTACTAAGCCATAGTGTTTCTTCAGCCATCCATCAAGAAGATGAGTACTGTGATTAAGTGGAGGAACAGCAAGGAATTGAGTAAGCACATGAAGTGAATGTTCCAGATAACCACTAGTGTCTAAAAATCCTCACCTCGTTCTCAGTAAGATGCTAAGATCGCTATGTTCTAGGGGATCCTTATGTTGCAGTAGCCCACTTCCTTTGACAATCTCAATCTTGTGCAACATGACATATGACTCTCAAATACAGCTATCAGAAAGACAGTAACTTCCTTTGCTTTAGAATACCACTTCAGGAGATTTGTTCTTTTGGGG…	TG	AC	2	10.5	401	421	21	0
10041_PStI_305E40_NODE_1_L364	AAGTAGTGCCTGCTGGCTCTCAATGTGTGTATAAGCCGTTGCTTTTAATAGCTGTTCATCTTTCCTTTTCCTTCTCCAATATATTTCTTTTTGTATACACCCATAGCAGAATTTCTTTCATTTCTCAATTTTACCTTTCTCACATTTTATTCCCCAAAGTTATCCGAACATGAATAAAACAAACTAGTAGATAAAGATTCAAGTGGATAAACAACTCTGTCAGAGATATGAGGTGGAGAGGTGAAGAAAAGGTTTCAATAATCAAATATCTCTCCTCTCCGCATGTGTGTGTGTGTGTGTGTGTGAGAGAGAGAGAGAGAGGGGTTAAACTCTCAGCGACTTTAATCCTCAATGTCATGGTGGAAGTTGGGGGCGATCACTTCAAA	TG	AC	2	11	284	305	22	0	TGAGGTGGAGAGGTGAAGAAA	CCCAACTTCCACCATGACA	59.829	60.361	143
13196_PStI_305E40_NODE_1_L374	TTTGTTTATTTCGTTTTGCTTGATTTGGTAGTTTAGGATTCAAGAAATTGGAATTTAAGAGGGGAATTTGAGATCTTGTATTAATTTGGATTATTTAGGATTCCAGTTAGTGGCAATTGGGCAATATTTTGGGACTGTAAACCTGAGTTTTTGTATTGATTTAGGTAGTCTAGGATATATGAAAGTGGCAAATTGAAGAATTGGTTCAGGTAGAATTTGAGATTTTGGTTTAGGGACATGGTGTGTGTGTGTGTGTGTGTGTTGATTGATTGATTGGTTCATAAACTTCATTGTAGCATCATGTGACTGGATGAAACCTCTGATAAACTTTATTCTCTGCAACCCAAATATTGCAGAATGGACCCTATATGAGCAGGTAGCTGTTGCAGCTATGGA	GT	AC	2	11	241	262	22	0	TGGCAAATTGAAGAATTGGTT	TGCAATATTTGGGTTGCAGA	59.442	60.073	170
Contig10069:21234_PStI_305E40_NODE_1_L316;21534_PStI_67/3_NODE_1_L272	GTGTGTGTGTGTGTGTGTGTGTATTGAGATAGAGAGAGAGAAGTTCTATAATAACGCAATGCACGTAGCTAGTGTGTGTATGTCGGTGTGGGTGTGGGTGTGGGTGTTTATCAATCAGTGATATTTAGAATTGCAGACCTTGTCCCATCTCTTGCCGGATCAACAAATAGGCAATCACGAGTAGGTCGGCCAGGCAATTGAGCTCGAAGTACTGATCCATCAGGAAGGATAAGCTTCTTCAGGAGCTCGAAGTTGTGATTTCCGGGTTTGTCACTGAATAACATAAAAAAGACATCAGAGGTAACAGTTCCAATTTAAAATAAGAAACAAGGACGGAC	GT	AC	2	11	1	22	22	0	GTGTGTGTGTGTGTGTGTGTGT	GATGGGACAAGGTCTGCAAT	58.828	59.934	149
22290_PStI_305E40_NODE_1_L235	TATATTTTTACAGCTTTCCATCTGGGAAAAAGTATGGGTTTTGGGCTTTCTCAAATGGTTCCTAGGGCATGAGTTTAAGTTTATAGTTGATTGTTCATTTTCAGACTCGAGCAATGCCACTTGTTTAAACTTACTTTGATTTTTCTTTCTCTAGCCATTTCCTCACTCGAGTTGTAGAATTGGTTATCCTCAGTGCTGACTGGCCTTCTCATTTATGATATGAAGTTAAACTGATACACACACACACACACACACAC	AC	AC	2	11	236	257	22	0
Contig42:232_SgrAI_67/3_NODE_1_L236;225_SgrAI_305E40_NODE_1_L98;225_SgrAI_305E40_NODE_2_L122	CACCCCACAAATTTCCACAATAACAAATATCTAGCATCTACTTTTTTGCATATAATGCTAATACACACACATCTCAAAATAATTTCACCTACCAAGAAACTTCCTTAAAATTCCCACCGCCGAAACATCACTAAAATCACACACACACACACACACACATATCTCCATATTCTCGCTTACTTATCTTCTTTAAAGATGTCGAGGTCGAGCTCGAAAAATGATGTACACATCCTAATTTTTCCATTTCCAGCGCAAGGTCACATACT	CA	AC	2	11	138	159	22	0	ACCGCCGAAACATCACTAAA	GTGACCTTGCGCTGGAAAT	60.502	61.204	146
Contig28399:30602_PStI_67/3_NODE_1_L351;30148_PStI_305E40_NODE_1_L313	ACTATTCTCTTGATTTTTATCATGCACTTGACATGATATTTTGTACTTGAGGTCTTATATATATATATATATATATACACACACATACACACACACACATACATATATCAAAACTAAAGCAAAAGCATAACATTAATTACCTAAATTCATTCATATGAAAAAAAATACATTACATGTTTTTAGTTTGTATGCTTATTGCCTCTTCCACAAATGTGCAAAGCATATACATTTAGGATAAAACCATTTGTACTCAATATCAGGACACCAGTGGAGTTTCAAGAGATTGCATTGCCAGAGAAGTTGTGGACACAGGTTGCTGTACTTTTGAGGGATAGATTCAATTGGGCATTTGGTGTCTTCTGGGAAGTGGCTTCAG	CA	AC	2	11	78	99	22	1
Contig28865:31838_PStI_67/3_NODE_1_L402;31368_PStI_305E40_NODE_1_L313	TATTACTACTTTCATCAAACAATTTTTTATGACTTCTCCTGTCCAAGCATAAATCAACCCACACTGATTATCTTTAACAGTATTTCAGTAAGTACCTACATCAACTTGCAAGATGTCTCAATTATATAGCTCACAACCTATTTGCAAATAGACATTGAAGCAAAAAGCACGTCTACTATAATTAAGTCCTGAATTTGTTTTAGTGAGTTTTCTTGCACAATGTAATTTAGTCAAATAATTAATATAGCATGGCAGCATCTGCTCATCCAAATACATACCAAGGATATATTAGAATTTATACATAAGAATTTATCCTTCACAATCTCTAAGGATTGCATAATATATGTGTTAATATAGCTTCAATATAAAACTAAAATTGGAAGTCTTAAATCAAGAGAG…	TG	AC	2	11	403	424	22	0
Contig14627:33167_PStI_305E40_NODE_1_L241;33675_PStI_67/3_NODE_1_L253	GTGTGTGTGTGTGTGTGTGTGTCAGTCCTCCATTTCCATGCATGTATGTTTTTTGAGCTCGACTAAATTTGGATTCTTCCCTAACAAAGACGACTTCATGTTCAAAGACTCAAATCAGAGATCTCTGATAAAGAATGAAAAAAGTACTTACTACTCCATCATGATCCTGATTAGTCATGCATGTATGTCACATCACTGTTGTTGCGGGGTTTTGGTAGCTTAGTTGGTTGGCTTTCCGAATTTTTCATCTTGTTAACTAGGGTTTGATTTTTTCA	GT	AC	2	11	1	22	22	0
Contig29702:33955_PStI_67/3_NODE_1_L413;33455_PStI_305E40_NODE_1_L284	CACACACACACACACACACACAGATTTTATGAATTTTTTTTATTTCTTTATACACACACCAAAGTAAAAAAGCCCGTCAGTTTCTAGACTTGAACTTATCATCTGCTTCTTCTCTACTCTTATCATTGTTCATGAACTTGTTGGAGTTGGTTCTATGACTATTGACTTTTCTAACCTACTTTGCCTGTCTTCTGGTAGTGGTGAGAGAAGAGAGAGGCCCCTATAGTGATCCTCAGCATCCATATTTATATGAAGAAGATGATGTGTGGATGGCACCAGGTTTCATCAACCAGTTTTATGAAGTGAGTTGAAATCAAACTTCAGTCTGTTTATTGTCTTTTGATGTTACAAATGTAAGAAAAGTTAACAGTTTAAAAAAACTGTAAGGTAAGTTAACGG…	CA	AC	2	11	1	22	22	0
Contig15998:36842_PStI_305E40_NODE_1_L360;37371_PStI_67/3_NODE_1_L306	CACCTATCATTACCTTTTGTATAAATATTATGTTTAAATCTTGGCCACTTAATAATTCCCCTAAAACACACACACACACACACACACTCCCCATTCTAATAAATCCTCAAATGATAAAAAGGTTTATAAAATCTTTTTTTTTTACTCACTATTTAAAAGTCCACTATCCTCTATCATTGTCCTTTCTCTCTCTCTCTCTCTATTTCTTGAAAAAAGGTTCCAACTTTGGGGCAAAACCCAAAGAGTGAAGTAGTGTAGTAGTAGTAGTGCTAGTGAATGTTCAAGGAATTGTTGCCATGGATGGATATGAAGCAACAAAGATAGTTTTGTCAAGGATTCAAAGTTTGGATCCAGAAAATGCTTCAAAGATTATGGGGTATATTTTGATACAAGACCAAG…	AC	AC	2	11	66	87	22	0	TCTTGGCCACTTAATAATTCCC	TTCCTTGAACATTCACTAGCACT	59.356	58.074	250
Contig31168:37694_PStI_67/3_NODE_1_L346;37158_PStI_305E40_NODE_1_L302	TAGAGAATGACGTGAAGACAAATACTGCATAATAGGAGCGATGAAAAGGTGCAAATCTATGCTCAAAATCATTAAAACAGTCTCGAATATCCCCGGAGAAGAATGGCTAATTTTTAATACAATGAGCAGATTTAAATTGATTTCACAGAAGTACGCAACATTGATAATTTGGGTGGAAGAATTATATTGCAGCAATAAACATAGCTCAAATCCCTTGTGCTATATAATATTACAACATATAAAAGCATATTTTCATAATAGGACAATTGAGGACAACTCAAGCTCTAAATGTCGAAGAGAGAATCAACTTCACAAAGCACAGATCATACATAAACAGGTTTGACATCACACACACACACACACACACA	CA	AC	2	11	347	368	22	0
Contig2375:539_PStI_305E40_NODE_1_L384;543_PStI_67/3_NODE_1_L331	TGTGTGTGTGTGTGTGTGTGTGGATAAGTTCAAATCATGCCCAAGATTGACATTCTTGCCTTTTGTCATCTCATTAACAGGAGGAAAGAAATCCTGAAACCCCCATATGTTTTCTTTCTTGTAGATATGCCACTGAAGTTTTGCAATACCTTTGATCTTTTTATGTATATACTCGTATGAAATATGAGGAGTTCTTATCTAGGTGTTATCATGCCTGTTTGACACATCATATACTGAAACCCTCTCTGTTGCTTATCCACTTCCTCTTACTTTATAGTTTCATTTCCTTGTGTAAATCTAATATTTGAAAATCTGACCATTTATGCATTTCTATCACCTATTCTATTCTATCCTGCTGAAACCAGAATGTAGCCTGCTTTGCTCTTTGTATCTGTGAAG…	TG	AC	2	11	1	22	22	0
Contig17040:1243_PStI_67/3_NODE_1_L360;1243_PStI_305E40_NODE_1_L357	AATCCCAGTCTGGTCTTCGGTTGCATGTAACCTGTTTGATAGTCTTCTAGGATGAAAAAAGGAAAAGGATTCTTCAGATATGAGAAGGGGTGGAAGTGTTGAATGATTGAGAACATCTTCTATGTTTTTTCATTCGAAATATGCAAAATCTATGGGCTTGTTATTCTCATTGTCTTGTATATTCTCATAACTCACTGTTTCTTTGACTTATTTGATAATCTTTCCATCTGCCTCTGCCTACATTAGATATATCAATGAGGATACCGCAATCGTTCCGATGCTCAAAATGCTTAGAGAATCTGGACGTGCTACCTTTCTGGTAACAAACAGGTGATGATGCACTCACAGAAGTCTTGCTCCTGTCAGTTTTTTCTTTGTATAGGTTTTTTTTTTCCTTTT…	TG	AC	2	11.5	400	422	23	0
Contig10814:23227_PStI_305E40_NODE_1_L393;23571_PStI_67/3_NODE_2_L253	TTCAATGATCATTTATATGGAAACATCATTCTATCTATCTTTGTGTAATAATCATGCAGGACAGTGAACCGGACATAATTGATGGTGTGGGTGCAGAAACAGGGCATGTTATTAGAACCAGTATTGGTGGTCGAAATGGTCAACCGAAGCAGGTTCATATTAGTTATGACTTGTGAGAAGTATTATTTGTCATTTGGTTGGGGTTGAAAAATGACTATTTTTATTTGGATTCACAGAATGTAAGTTACATAGCAGAACATGTGGTTGGAACTGGTTCTTTTGGTGTGGTTTTCCAAGTAAGAACTGCTATTTTCTGGGTTATCTTTATATCCTAAAATATGTATGTGTGTGTGTGTGTGTGTGTGTTATTTCTGGATTATCTACTTTTTTTTTTTTAAT…	TG	AC	2	11.5	344	366	23	0
26396_PStI_67/3_NODE_1_L221	TTTTGGTTAGTATTTGATGAAACCCTGCCTTTTTATCTGTAACAAAAAATGAATGTACATATAGGTCGAATGCCTGATATCCAAAAGCTAATGCCAGGATGTAACATCTGCTTTGCTTTCCGTTAGGCATAAGTACTCTGTGGGTGGTGTTGGGTTTGGGTGTGTGTGTGTGTGTGTGTGTGAGACTCCTTTCACGACATACATTGTTAGGGAAGACTCCTTTTCAAGTGAACATTTGGAA	GT	AC	2	11.5	160	182	23	0	TTTGATGAAACCCTGCCTTT	TCCCTAACAATGTATGTCGTGAA	59.546	59.393	201
31299_PStI_67/3_NODE_1_L280	TGAGATCTTGTATTAATTTGGATTATTTAGGATTCCAGTTAGTGGCAATTGGGTAATATTTTGGGACTGTAAACCTGACTTTTTGTATTGATTTAGGTAGTCTAGGATATATATGAAAGTGGCAAATTGAAGAATTGGTTCAGGTAGAAGTTGAGATTTTGGTTTAGGGACATGGGGTGTGTGTGTGTGTGTGTGTGTGTTGATTGATTGATTGGTTCATAAACTTCATTGTAGCATCATGTGACTGGATGAAACCTCTGATAAACTTTATTCTCTGCAACCCAAATATTGCAGAATGGACC	GT	AC	2	12	177	200	24	0	TGGCAAATTGAAGAATTGGTT	TGCAATATTTGGGTTGCAGA	59.442	60.073	174
Contig4740:6803_PStI_305E40_NODE_1_L305;6843_PStI_67/3_NODE_1_L242	TGAACAAAGGATAAGCAACATTATGATAAAAATGGAGTCTTTATGCTGCTTTGTGTCATATTGTGTGTGTGTGTGTGTGTGTGTGAATTTATCATTTTGGGATCTTTTATTTTTCCAAGATTTTGATTTGGGTGCATTTATTTACAAATAAAATTGTTCATTTTCAGTTTGTAGAGAGGCTTGAGATAAGAAAATCACCTTTTTTTGAACAAAGAATGAGTAACATTAAGATAAAATGGAGTCTTTTGGCATATTGTGTGTGTGTGTGTAAATTTATCAAGTGGGAGCTTTTGTTTTTTCAAGATTTTCATTTGGGTGCAGTTCTTG	TG	AC	2	12	62	85	24	0	TGGAGTCTTTATGCTGCTTTG	CACACACACACAATATGCCAA	58.187	58.902	234
18006_PStI_305E40_NODE_1_L262	TTTTTTTGTGTGTGTGTGTGTGCATGTGTGTGTGAAATTGGTAACATCATATATTTCAATAAATGATCAAGATCAAACAGTACATTGGTTGAACTTGCACCATTCTCTTGATCTGTTGGATAGAATTGCTCCTATTTTCAAAACATCTGGAATTCCTCTCTTTTCATATTGGCTACCATATACAAGCTGGAACCATTCTCCATCTTCCTCTGTCTCTGACCTCCACACCTTCTTCTTCCCAAGTTGCTAGAGTTTCAGAGATCTTTCCAGGCATTATACATGTG	TG	AC	2	14	7	34	28	2
Contig10571:22581_PStI_305E40_NODE_1_L459;22907_PStI_67/3_NODE_1_L284	TCGCTTGTGAAATGATATTGATACGTTGTTTTTTTTTGTGTGCGTGTGTGTGTGTGTGTTTGTGTAACATCCAATTCATGCAACATGAAGAAAGCTGTGATGGAATCTTTACTAGGTCATATTGCTGGTTTTCATCAACTTTTCCCAAAGAAATACTTGTAGCATTCGAAGTAATACTGGTTTTGTATAGTGATTGGGGAATAATATACGCGAGTTACTGTGCCATATATGAGCGCTCTCTCCTTTAACAGACCTCTTTGCGAGGTGAGCTCCAATGCAAGTATGGAACATTGAGTTTGCAGGAAACCAAAAACACAAAAAGCACCAGATGCTTGATGAAAATTAATAAATGGTTACTAGAGTGATAAAGAAACATCAAATAAGAGTTGCTCCATTGAA…	GT	AC	2	14.5	37	65	29	2	TCGCTTGTGAAATGATATTGAT	ATGGCACAGTAACTCGCGTA	57.28	59.371	226
11203_PStI_67/3_NODE_1_L294	TTTTGTGTGTGTGTGTGTCTGTGTGCATGTGTGTGTGAAATTGGTAACATCATATATTTCAATAAATGATCAAGATCAAACAGTACATTGGTTGAACTTGCACCATTCTCTTGATCTGTTGGATAGAATTGCTCCTATTTTCAAAACATCTGGAATTCCTCTCCTTTCATATCGTCTACCATATACAAGCTGGAACCATTCTCCATCTTCCTCTGTCTCTGACCTCCACACCTTCTTCTTCCCATGTTGCTAGAGTTTCAGAGATCTTTCCAGGCATTATACATGTGATGTTTTTTGAGTGCCACGAACATCCTCC	TG	AC	2	17	4	37	34	3
Contig3285:2966_PStI_305E40_NODE_1_L417;2971_PStI_67/3_NODE_1_L375	TTAACCCACTTTATTGTCCAGTAGGCATCACCCTTGTGTCACCAAAATAATATTATCAGCTTAAATGACTATATGTTGCTACTCAGCTTTATATATAAGAAATTATGAGGTCCAGATTTATCTCAGGGGAGGTAGAACAAACACACATGATTTCTAGAAGCTACGAGCATGAATGTTTTTTACACAAAGAAGTTAAGACGTAATGAACATGTCTGCATGTGTGTGCGTTTTTGTGTGTGTGTGTGTGTGTGTGTGAGAGAGAGAGAGAGAGAGAGTCAAATTAAGCTCACCCTCTGACGAGCAGCTGTTAGTTTTAAGAGTTCATCAGCCTCAGAGAAATTGATGAACCACTGACTAAGAGGATGATTTTTCGTATCACCTTTCTTCAACTCATGCAGA…	TG	AC	2	19	218	255	38	3	GAGGTCCAGATTTATCTCAGGG	TAACAGCTGCTCGTCAGAGG	59.057	59.339	204
Contig20546:10312_PStI_67/3_NODE_1_L439;10174_PStI_305E40_NODE_1_L371	CAAAAAGTACTGAGAACTTGGTGTAGTGAAGTAACTGATACACAAAGCCGGTCCAACTAAGGAACAGTCAAAATGTTGCTCAGTCTGGAGTCTACAAAGGAAGTTAAAGCTAAGGATGTGAAGGTAATCTACAATTTTAAAGAACAAGTGGAGGAACTTGCTCTCTCTCTCTCTCAATCAACTTGGACATCAATCTACTAAGTCATGACTCCAGATTTCCCCTAACTCGAGAAGCAAATCGTTGCAAAGATTCTTCATCAAAGGTGCTATCTTTTTCTCTAATATTCAACACAAAATCCATTGCATCTTGATGTCTTTTTGCTTTACAATAACCATCAACAATAGTCTTGTATGTTAGCTCATTTGGTCTGCACTCGTGCTGGATCATATAACTGATCA…	CT	AG	2	7.5	161	175	15	0	ATACACAAAGCCGGTCCAAC	TTTGCAACGATTTGCTTCTC	59.859	59.041	211
Contig1049:1095_SgrAI_305E40_NODE_1_L210;1048_SgrAI_67/3_NODE_3_L99	AAAAAAAAAAGAGAGAGAGAGAGAAATTAAAATTTAATATAAAACATACTTCCATGGTACATCTCCAACAAGCATCCAGTCTCCATCTTTATCTTCATAAGTAGGTACATATTCTACACCATTTGCAAGGTCCATAAGCTTGCACTCACTTTCAGAATTACCTGAATTGCAGATCGATTCACATAAATCGACGAAATTCATTATATGATGAAATTAATTAAATGACCATAAAATTTTTGA	AG	AG	2	7.5	10	24	15	0
Contig6310:11067_PStI_305E40_NODE_1_L300;11200_PStI_67/3_NODE_1_L232	TGACTAGACCGTCGTAATCATTAAATGTACGAGAATAGTTAAAATTATAAGTTATGAAAGTAAAAAAGTAATCACTCGTAAATATATATATTTATTTTAGTCGGAAGTGTTATTTTGCGGAGGAAAAAAAAATGGAGGAGAAATAAATGGAAAGACCAAATTAGCTCTACTGTCATTCTGACATGGTAGTGTTGTTCCCACTCAAATCCAAATTGTGGACTCTTCACACACTCTCTCTCTCTCTCCGGAGCTCCCATACAAACGACAACGAAGCCGGTGAACCCTCTTTCTCTTTCTCTCTCACACAGTCACACAGTCACAC	CT	AG	2	7.5	231	245	15	0	TGGAGGAGAAATAAATGGAAAGA	TCGTTGTCGTTTGTATGGGA	59.11	59.964	139
Contig10828:23246_PStI_305E40_NODE_1_L268;23592_PStI_67/3_NODE_1_L269	TTATGTTGTGACCACGTCGCAAGGTTCTAATGCACAAGTAGCAGTGTGGAGCATGTCAAAGCTGTCTGTATCATGGTCATACAAACTTAAGATAGAAGGTTTGTATATCTCTTGTTTATCATACTTCGCCGCAATAAACTTCAGAAAACTATAAACCACTTTGCTTTTAGCAGTTTATGATAATTCTCTAATCTTTATCATATATTTCAAACGTTCTGCTTCTAGTTAATGAGATATATGGGATAGAGAATGAAAGAGAGAGAGAGAGACTAATGTACAGATGGAGACAATGTATTACAAATTGTGTTATTA	AG	AG	2	7.5	255	269	15	0	ACTTCGCCGCAATAAACTTC	CAATTTGTAATACATTGTCTCCATCTG	59.365	60.071	182
Contig347:2333_SgrAI_67/3_NODE_4_L122;2447_SgrAI_305E40_NODE_1_L110	ATCTTAACAAACACACACTCTCTCTCTCTCTCACACACACACACTAACACTAAGTCGCGTCTTTATCTATTTAATACTACTCATTATCCACTGATAGAAATTCATCATCAAGTCATTTCGACAATAAGTAAGAAAGTTTGAAGCATAATTAC	CT	AG	2	7.5	18	32	15	0
Contig26294:25136_PStI_67/3_NODE_1_L313;24774_PStI_305E40_NODE_1_L298	AACCCTGGGAAGGCTTAAAAAATAAAGCAAGTTGTTAGAAATTATTTAAGAAAAAAATTAACTTGCAAGTACAATTCAGTATATTCTTGAGTAGTTCAATCAAAGTGGTCTATAAATTCTAAGTTTGAGAAGCAATGCCATAACTTCATATATTAGAGCTTCAAGTATTTTGCCTAGTTAGTAATGGCATCATTTAAATTTGGTTTGATCTTCACTCTTCTTCTCATGGCAACCACTAGTTAGTATACATTTCTCTTTATCTCTCTCTCTCTCTATATATGTGGATTGAATGTGTACTACTTTTCATGTTATATATAACTCAAGTTATGGCTGCA	TC	AG	2	7.5	260	274	15	0
2556_PStI_305E40_NODE_1_L265	TCTCTCTCTCTCTCTTTCTTTCTCTGATATAACTAGTTCCCAATGTTAAGTGACTTGTATTGATGCTGAGTTTACTGTTCTTTGATCTCTTTTTCAGGAAGAAGAAATTGATGGTGTAGATTTTTTGATAATTGCGAGTGATGGACTTTGGAATGTCCTGTCTAACAAGGTTAGGTTTCTTTTTTTAAATGTGCTGAACCTTTGTTGGTTTTTCAACACGAACTAGTTTTCCTCAGCTTACAAACTCTTAGAAGGTGACGATGCTTAAATGTATATGGAGTTGGATG	TC	AG	2	7.5	1	15	15	0
Contig11831:25901_PStI_305E40_NODE_1_L349;26283_PStI_67/3_NODE_1_L430	TTCCTCTCACGAATGTTCTGATACCATGTGAGAAACATTGGGAAAAATATATCATTGAATTGTGTATTTACATGTGTGTCTACATTGCAACACAAAGACCCTATTTATAGACACTACAACCTAATCCAACTAGGAAACAACATACTATTTCTATTCCAATTCTAAATGTAATCTTATTCCTATTCTAATAATAATGAAAGGAAACTAAGTTGTTCAGTCACATTCTATATCATTACAAATATACTTTCCCTCCTAATCCTGGTTTCCCCCTTTCAAACTTCTAAGTTGGAGGAAATTTGATGATTGCTTTACGCATTCCTTGGAAAACTCTACCTGTTCTCATTTCTGCTATTAAGTGCTCTCTCTCTCTCTCGAAGCCAATCAAAGCTTCTTTGTGAG…	CT	AG	2	7.5	359	373	15	0	CCTCCTAATCCTGGTTTCCC	AGCAAGGGACTTTGTCTCACA	59.761	59.899	166
Contig12003:26330_PStI_305E40_NODE_1_L347;26705_PStI_67/3_NODE_1_L232	ACTCAAGGTACTTATCCCTCTTTTCTCTCTCTCTCTCTTCTGGAAAATCATCCCAGAAACTGTCGTATGTGACAAGTGATATACTTGGAGGGGTTGGGAAGAAAAAAGAGCTGCTTCTTTTTTGTATAATTGAACTCTCGATGGGTTACTTTGCATTGGTCTATTTCATACTCTTTAACGTTAGAATCATAGTAACCTGAACATGAAACTCAAAAAAGTACTCCAAATTGATATTAAATATTTTTAATCTAAAAAAATCTATAATTAGGCTTATTATCATCTTACATGAGTCTGATGAGTACACATGTATGAAGGACGCTATAATTAACAGTAGGAACAACTCCAAAATGACTTGATCTCTAAATGCAT	TC	AG	2	7.5	24	38	15	0
Contig3296:3005_PStI_305E40_NODE_1_L372;3007_PStI_67/3_NODE_1_L325	AACAGAGGCCTGATACCAGTTGTAAACAGAAAAACAGAGAATTTGATGAGGCTAATTACCCAGTGAACTGACATACAAAATGCCATAGCTTTAGCCCTAATCCGACTGGGAAATATTTCTGGCAGGAGGAGACTAGGAACTGGACCAGCTCCAACAGCAAATATAAAGACAAACCTGCATAAGGAAGTTTCAAATAGATACATACATCTTGTTCAGTATTTTAATAGACGCTTCCATTACTAAATTGAAGAGGAAAGCTAATTTATCTGGTTACACTAACAAGAGAAAGAAAGAGAGAGAGAGAGAAAGAAAGGAGTATTGAAAACCTATTTGCCATTCTTAAAGAGCTAAAATTGGGAAAAGAGACTCAAGATTAATTTTCATGTAACCAGTC	AG	AG	2	7.5	292	306	15	0	TGGCAGGAGGAGACTAGGAA	GCTCTTTAAGAATGGCAAATAGG	59.943	58.542	229
Contig29967:34645_PStI_67/3_NODE_1_L355;34138_PStI_305E40_NODE_1_L221	TGAGAGAGAGAGAGAGGGAGGGAGAGAATTCATAAGATTCCTGCTATTGTCTGTCATTATAATACCTGAAATCTTTTAGAAACACCACGAAGCCAACTTAGTTGAGATTCCCTGATCCAGTTATAAGTCCGGACTCCATTCACAATAGCTTTATCTCCACTATCTAGAAAATATAGGTTAAGAATGCTGCTGTTACTTAAGTATGAGCCAGGTGCACCCCACACTTCAAGATTGTAGTTGCCAAATCCATCAATATTTGTCATTGGTTGCTGGTCCATTGGATTCGAGATAACTTTGGTTGATGGAAATGTTTGTGAAACTGAATAATCCATCAGGGAGATGAAAGACATAAGTTCTTCACGATTCATAGTAGATTC	GA	AG	2	7.5	2	16	15	0
Contig30423:35827_PStI_67/3_NODE_1_L391;35287_PStI_305E40_NODE_1_L288	TGAACTTGCATCCGTAAGTCTCATGAACTAGCATGTGCATGTAAGTTTCGTGAACTTACATATCACATGAAACTTATAACTAGCCACCTTTTTTTAATCAAAATTAATTGAAAATTACCTCGGGATATACAAAAATTTTCTACTTTAGACTACGGAAATCTTCCCCAAGAAGTGTTTAGTCTCTCTCTCTCTCTTTATATATATTTAGCACGGGCCCAATGGTGATTTATTTGTCTTGGCACTTTGCTTTGAATATGTAGCTTATTGCCACAGTCCCGCTGAGTCTGCTCTAACGTCTTGGAAATAGTAAAGAAATTATTCTAGTCGAATACCAATGTCATGTAGATTGTACCATGTTAGTATTATATGTCTTTATCTTACTTCAAACATTCTAAAAAT…	TC	AG	2	7.5	180	194	15	0	AGCATGTGCATGTAAGTTTCG	CAAAGCAAAGTGCCAAGACA	58.861	60.027	222
Contig4844:7109_PStI_305E40_NODE_1_L284;7154_PStI_67/3_NODE_1_L273	TCGCTTGTCAGATATACATTACATTTTGTATATTAGTTACACATATATAATTATTTAGCAGATATATATACATATACAATTTGCCTCTCTCTGCCCTCTCTCTCTCTCTCGCCTCTCTCGATCTCGTTCATCTCTCTCTTATAATATGTAGATACAAATCGTAATTTTAACAAACTATAACTATTTTTGCCTTATTATATTTTAAATGTTTGCTCTTTTTGAAAAATCCTCAAAAGCATATATAATAAAGCAAACGTACGCTATGCATTAACATTACACAACTCTATTTAAAAGAATTACACTGTG	CT	AG	2	7.5	96	110	15	0	ACAATTTGCCTCTCTCTGCC	GCATAGCGTACGTTTGCTTTATT	59.434	59.748	191
Contig4858:7146_PStI_305E40_NODE_1_L322;7193_PStI_67/3_NODE_1_L269	GTCTCTGTTAGCTTACTAGCCGTTATATCTATTACTCCTTTCTGATCTGCCTTGTGCGCTTCCTGTTAGGTGCTTGTGGCTGACATCAATATTGGTTATGAAGAACTGGTAAACACTCAGGTGAGAAGAAAATATTGTGGAACAGAGCTGATCATAGTAGTATTTACAAATTAGCAAGCTGCGATTATTATCTTATTCACGTCCATCTGAATATATTGACATTGGATCGTAGGTTATTGCTTTCAACGGCAAGCCTGTAAAAAATCTGAAGAGCTTGGCTAACATGGTGGAGGCCTGTGAAGAAGAATACTTGAAGTTTAATCTTGATTATGATCAGGTTCTCTCTCTCTCTCTTAC	TC	AG	2	7.5	340	354	15	0
10041_PStI_305E40_NODE_1_L364	AAGTAGTGCCTGCTGGCTCTCAATGTGTGTATAAGCCGTTGCTTTTAATAGCTGTTCATCTTTCCTTTTCCTTCTCCAATATATTTCTTTTTGTATACACCCATAGCAGAATTTCTTTCATTTCTCAATTTTACCTTTCTCACATTTTATTCCCCAAAGTTATCCGAACATGAATAAAACAAACTAGTAGATAAAGATTCAAGTGGATAAACAACTCTGTCAGAGATATGAGGTGGAGAGGTGAAGAAAAGGTTTCAATAATCAAATATCTCTCCTCTCCGCATGTGTGTGTGTGTGTGTGTGTGAGAGAGAGAGAGAGAGGGGTTAAACTCTCAGCGACTTTAATCCTCAATGTCATGGTGGAAGTTGGGGGCGATCACTTCAAA	AG	AG	2	8	306	321	16	0	TGAGGTGGAGAGGTGAAGAAA	CCCAACTTCCACCATGACA	59.829	60.361	143
Contig2632:1211_PStI_305E40_NODE_1_L304;1216_PStI_67/3_NODE_1_L316	AAGAGAGAGAGAGAGAGGGGTTCTATGCTTGGATATCACTTTGTTTGGAAGCTGAAAATATTTTGGAGGTCACTCTAATCAAAGGCGGATCCAGGATTTTGAGCTTGTGATTCCTATTGAGGTGCTTATTGGGCTATTAGTAGAATATTTGTACTTAACAATTCGACTTATTAGTTATTAATACTTATTATACTTAACTGCCAACCGAACCAATAAGATACCGGTTAGTCAAATACAAATTTAATGATTATTGGTTGGCTTACTAATGTATGGGGTATTTACACGTGTAAAACTTAGGATTTGTGCAAGTTTTCTAGCACATTTAGCGGATTTAATGTGTTTAATAATTGCACATTTAGTGAATT	AG	AG	2	8	2	17	16	0
Contig9137:18722_PStI_305E40_NODE_1_L325;18992_PStI_67/3_NODE_1_L389	TCTGTTTATGGCGCCGAGGTTCAACCTAATGACGAATCAGGTAACACTATCATTGAGTTGCTCTTTTTTAGAGAGAAATAATGGAATCAACCTTATCAAGCTTTGAATAGCTTCCAACTTACTTTGAGAAACTATTCATGATAGCATTCATTGTTGAAGAGTTGAAAGAGACTCCATTGTGGAAGGACAATGTGGATATTGAGCACAGTACAATGTACATCTACACAGATTCAACAAAATAAATTTATGTACTAACTGTAACACTAGCTCTCAGTGGCAGTAACTCTCTCTCTCTCTCTTTCTTATACATTGTATCAACTGTACTGCCACTCTAGTGTCATTTAAAATCACTCTCTGCATTAGGATTTGCTTCATATTGCTGAATTTACTGCCCTGCGC…	CT	AG	2	8	284	299	16	0	TTGTGGAAGGACAATGTGGA	AGAATAAGCGCAGGGCAGTA	59.935	60.003	230
Contig2281:280_PStI_305E40_NODE_1_L359;292_PStI_67/3_NODE_1_L257	CCTCCCTCCCATCCCTCTGCAACAATTACTACGGACTAGTTATTCTAAAAATAAATATTTTCTCCGGCCTCCGGCGTACCGACTGCAACCCCACAAAATTATTAGGTGAGAGAGAGAGAGAGATCAATAGTAAATCTGAAGCGAGGCAGTATTGGATTTTAATTTATGATGAAGTCGTCTCTCGGAAAGCTGAAGAAGTTTGCACTGCACAAGGACAAGAAGGATCAGCAGATTTTGTTGCATTTAGATGGCCTCTCTCAGGCTTCACAGGTACCCTTCTAAATTAGGGTTTCCGATTCCTCTTTCTTTCCTTTCCTCTAACCCGACCCGTATTTCCTTGCAAGTTTTTGCCCTAATATCAATTCATTTCTGCCCAGCTTACAAATCTGATTTCTCAGT…	GA	AG	2	8	108	123	16	0	CCATCCCTCTGCAACAATTA	CTTCAGCTTTCCGAGAGACG	58.572	60.269	187
Contig14061:31703_PStI_305E40_NODE_1_L391;32195_PStI_67/3_NODE_1_L354	TACTCTTTCAGATTTTTGGTCAATACATATACCAAAGATATTAGATGTATGTATTGATACATGGTACACTTTGAAATACAAATACATAGGGAGGCAAGGGAGACAAAAGAGAGAAGAGAGAGATAGTATATCCCACATACATTTGCATTACATTAGATACATGTATATGAGATACCAGATAAATTTAATATATACACTCTGAAATGTATATACATGAGAGAAACGAGTGGTAGAGGCGAGAGAGAGAGAGAGAATTAGTGTATCTCACATGCGAATCCTTCTTAAATACAATGTATCTGAAATAACTACACTTAATTTGATCGACATATATCTGATCAGGTAAATATAATATGCAAGATAATTTCAAAAATAAAAGTAAAAATACGTAATTAGGTCTTA…	GA	AG	2	8	238	253	16	0	AGAAACGAGTGGTAGAGGCG	GGTCCTCTGGGCTTCCATA	59.496	60.019	234
320_SgrAI_67/3_NODE_2_L137	TCTCTCTCTCTCTCTCCCCTTTTCTCTCCTAAAAGGAGTAAAATTCTTCAGAGAAAAGCAAAAGTTATATGAAATTCTTGCAAAAAATCACAATTTTCCTAACAAAGTTTGATTTTTAACCATTTTTGATTGTATTTTTGATTTCATTTCTGGGGTTTTTTTCTTTT	TC	AG	2	8	1	16	16	0
Contig15464:35433_PStI_305E40_NODE_1_L350;19409_PStI_67/3_NODE_1_L411	TAGAGCAGTGACTAGCAAACAGAGAGATGCACAGAGAGAGAGAGAGAGGGGAAACAATTACCAGTTTTGCATAACCTTCACTTTCTTCACGAAGAAGGTTAAACTTTGTTTGCTGATAAAGAAGACGAGTGTTTACCCTAACCTGAAATCCATTACAAAAGATATCACACTTGAGGAAATTATCTTCATCCACAATTTGCAAGCAATATGTTAAGAGTCAATTGAATAAAAACCAACAAAAGCAATGAAGAAAAGGACAGATGGGTTCATTAACATATTAGTCATATTAGCCAGGAAAATTTCACCAACCCTCTTGACATTTTATGCAAATCACTGACAAACACACTCAGTACAAGATATATTACAAACTAGCTCGTAGGAATGACCCCAAGCAAGGAA…	AG	AG	2	8	33	48	16	0	AGCAAACAGAGAGATGCACA	GCTTGCAAATTGTGGATGAA	57.1	59.67	191
Contig3509:3550_PStI_305E40_NODE_1_L313;3579_PStI_67/3_NODE_1_L241	TTGTAATTCTTTTTTTAGCCGATGTAGATATTTTTCTGGTGCGCATGATATGGATCTTTGAAAAGAAGCTCTCTTTATTTCCATTTTTAATTTGCAAACTGAAGCAGACTAAATTTCCTTTCTTTTCTATAATGGAGAACTTTTTGCCCTTCACTCCCCGTAAGATAGTCTTGTGGGATTCCACTAGGTATGTTGTTGTTTACTCCCCTTAGGACAGAAAGTGGAAGTAGCGAGATTACAATCTCCTTCATGGGAAATCCACAAAAGCAGTTGCTCCATCAGATCACTTTACATCACTTTGATGACATTCTCTCTCTCTCTCTCCCCCCCCCC	TC	AG	2	8	309	324	16	0
411_SgrAI_305E40_NODE_3_L94	TTTTTTAATTATCTCGCTTAACAATCCAAGCGAAATAGATTTCTATGAGAAGTCCTCTCTCTCTCTCTCTTCGTTCCTAAGCCACTCTCTTTTCTCTCAGATCCACAGCTCCAACAAATTTTTC	CT	AG	2	8	55	70	16	0
Contig4809:7005_PStI_305E40_NODE_1_L376;7045_PStI_67/3_NODE_1_L352	TAGCATACTATTCAATAATATTAGAGAGAGAGAGAGAGTATAATAAAGATATTATGTTAGAGAATTAGAGACTTAATTAATTAGTAGTTGACCCCTCTCAATATATTAACACTGAACATAATTCTCAATATTACATTGAACTTAATTAAGCATATAACATATCCGTCTTATATAAATATTTTCAATGAATCCCTGTTAACTTACGTAGTTAGGAATCTGAGATTACTCAAATCAGTAAGCACTAAACTACGACATGTATATTAAAAATATGTGCTTCAATAATCATCATGTTGGAGGGAATTCATAGCTCGGTATGAACAATGTGTCCTTCCCTTGGTTCCTCAAGTCCAGAATGCATTTTCTGCTTAATTTTCTTGTCAGAGGAGGTGAGACACTCCG…	AG	AG	2	8	23	38	16	0
Contig5103:7744_PStI_305E40_NODE_1_L360;7819_PStI_67/3_NODE_1_L361	TATATTAAGCCTTGCATCTGAATTTCTCTTTCTTGTTTAGACAACTTAACTTTGTCAAATTTGGAAACTGCGCATACTGTTTATCATGACCAATGGTGTGACCATTAACGTTTTCTTATGATCACAGTAAAATTATAAGGCTAAGATCTTCAAGTCGCTTCTGGACATTTTCATATATTTGGTTTTGTGGTTCCTGCTATGCAACTCGTTCTCACGAGTTATCAGTACTGATCAACTTGCACGACAGTTCATTGAAAACACAAGAGTTTGATGTTATCTAGATCTACAAAGAGAGAGAGAGAGAGGACCTGATTCCGTAGGAACTTTGGGTTTATGTCCTTTAAACTGTTGCAACATGCATAATTACTTGCTATGCTATGCAGATGGT	AG	AG	2	8	290	305	16	0	TCATGACCAATGGTGTGACC	CCCAAAGTTCCTACGGAATCA	60.23	61.202	247
Contig924:858_SgrAI_305E40_NODE_1_L171;826_SgrAI_67/3_NODE_1_L190	AGAGAGAGAGAGAGAGGAAAATCAATTATGAAATGACCAAAATGTTGCTTGAAATGTGAAGAATGTTGCACAATTGGCTTACAGAGAAGGAAAATTTATACTCAGTACTCTTGCGAAAGCATAAAACCAGTAAAAAGATGAAAACATAAAAATACATGGTGGAAATCAATTAATATTCTGGCTTAGGAGGGCAGTAAGCTGGTCGG	AG	AG	2	8	1	16	16	0
1643_PStI_305E40_NODE_1_L288	AACAGCGAAGACAGAGAGAGAAACTGAGATATATATATATAGAGAGAGAGAGAGAGAAACGAGCGAATGTTCACTGTTAGCTAAAGTAAAAAAAAAAAAGCAATATACCAGAAGTTGTATGACAAGTATTTCCTCTTTCTAGTCCTTGAGATATCCTCCTCACCGCCACGAACGATCCTCCTCTATCGTCCATACTTGAGCTAATCAAAAACTATTCCCTAGGATACTTGCATCACATTCAACCTCCTCCAAACAGCAACAACGAAAATGCGAACACTCTAACAGAAATGTCAACCAAAAATCTCAATAA	AG	AG	2	8.5	41	57	17	0	AACAGCGAAGACAGAGAGAGAAA	TGGACGATAGAGGAGGATCG	59.824	60.173	192
1648_PStI_67/3_NODE_1_L259	AGAGAGAGAGAGAGAGAAACGAGCGAATGTTCACTGTTAGCTAAAGTTAAAAAAAAAAAAAAGCAATATACCAGAAGTTGTATGACAAGTATTTCCTCTTTCTAGTCCTTGAGATATCCTCCTCACCGCCACGAACGATCCTCCTCTATCGTCCATACTTGAGCTAATCAAAAACTATTCCCTAGGATACTTGCATCACATTCAACCTCCTCCAAACAGCAACAACGAAAATGCGAACACTCTAACAGAAATGTCAACCAAAAATCTCAATAACGAATAGA	AG	AG	2	8.5	1	17	17	0
Contig12202:26835_PStI_305E40_NODE_1_L297;27226_PStI_67/3_NODE_1_L334	AATAAAAGGAGAGAAAAAAACAAAAGAAAAAGAGAAAAAAGGGGCATCATAAGTTTGACTCTCCTCCATTGATTAGAATAAGAATTTCCTCCATTTTCTCTCTCTCTCTCTCTTTATTATTTCTATATCTTCTTTGCCTTTCATTATCTTCTCAACCCCTCTCATCACTCTTCCTCTTTTCTTCCTTCTCTCTGTTCTATGGTGTTGTAAACATGGCTGTAGACTTAATGACCACTGGCTACAGAAACGATAGTTTTTCATCAAAAATGGAAGAAACCGCCGTGCAAGAAGCTGCCGCCGCCGGCCTTCAAAGCGTCGAGAAATTAATCCGATTGCTCTCTCAATCTCATCAACATCAACATCAACAACAACAGCATCAA	TC	AG	2	8.5	97	113	17	0	GGCATCATAAGTTTGACTCTCC	TCGTTTCTGTAGCCAGTGGTC	57.811	60.306	208
28398_PStI_67/3_NODE_1_L380	TCATCTTTCTTATGGTTGTTCTTTTGATTGTTGTAATTTTTCTTCTTGTTCTCTCTCTTCAACTGTCTGCTAAACCGAACTGTATGCCCTTTTCTACCACAATGGTAGCACTCAACCATTTCACAAGACTATTACATTTTTTAAAACTATGTATTTATTATATTCAACATTAAAAGAAGGTTTACTGTCACGACTTCACTCATTTTAGGAAGCCGGAACGAGACTCCAGCACTTTATCCAAAAAGAGAGAGAGAGAGAGAAAAGAAAGATGAGCTCTACCGAAATATCCATGGAAACAATCATAGAAGATGAAGATTCATTTGTTTCTAATGCAAATGCAATCATCTATGCTGCTTCTGATATTTCAGGCTGGACTCAGAGTTTGATTTCAGATAACAA…	AG	AG	2	8.5	244	260	17	0	GGAACGAGACTCCAGCACTT	CAAACTCTGAGTCCAGCCTGA	59.455	60.573	171
Contig3331:3080_PStI_305E40_NODE_1_L286;3084_PStI_67/3_NODE_1_L284	CAGAAATGAAGAGTCCACCAACTTAGGGTAAATAATGAACTATTCCATGAAACACTTTCTCTCTCTCTCTCTCTGCCCCTCTTCATTTGAACTGTGAATTTGGGAGAAGTTACTCTTCCAAGTGATGTAAAAGCAGTCACTGCCACCTTATTCTTGTGATCTCATTATTCCTATTCTCTCTTGCTTGGTTTCTCCTGATGTTTCAAGTAACGGAGCTTTGAAGGAGGGGATATTGATTGTTCCATGACTATTCATTCTGCATCACTTACTTTACCATTGCTCGGATATTAGCTTTGTTGGTTGGTGGAAGCATCATATAGACTCT	TC	AG	2	8.5	58	74	17	0	TGAAGAGTCCACCAACTTAGGG	CCTCCTTCAAAGCTCCGTTA	60.52	59.448	221
Contig15998:36842_PStI_305E40_NODE_1_L360;37371_PStI_67/3_NODE_1_L306	CACCTATCATTACCTTTTGTATAAATATTATGTTTAAATCTTGGCCACTTAATAATTCCCCTAAAACACACACACACACACACACACTCCCCATTCTAATAAATCCTCAAATGATAAAAAGGTTTATAAAATCTTTTTTTTTTACTCACTATTTAAAAGTCCACTATCCTCTATCATTGTCCTTTCTCTCTCTCTCTCTCTATTTCTTGAAAAAAGGTTCCAACTTTGGGGCAAAACCCAAAGAGTGAAGTAGTGTAGTAGTAGTAGTGCTAGTGAATGTTCAAGGAATTGTTGCCATGGATGGATATGAAGCAACAAAGATAGTTTTGTCAAGGATTCAAAGTTTGGATCCAGAAAATGCTTCAAAGATTATGGGGTATATTTTGATACAAGACCAAG…	TC	AG	2	8.5	185	201	17	0	TCTTGGCCACTTAATAATTCCC	TTCCTTGAACATTCACTAGCACT	59.356	58.074	250
Contig16318:37741_PStI_305E40_NODE_1_L356;38271_PStI_67/3_NODE_1_L413	ATACTGTGCTTAATAAAAGCATCAGAGAGAGAGAGAGAGAACGGAGATGGTAGAAGGTTGCTTCAATAACATGGTTAAGTTCAGTTACCTGCTGAAAAAGCACCCATCCATATAATACATCATGTAACTTTTGGGTAATGCCCAACAAAGGCCATGTTGATTTGATGAGCTTTAGGATTTCATCAGCTTCCTGATAACGAGAAGCATTAAGTACATTACATTCAGAATAACCAACACAAAAGGTTAAAAGACATAACAGATACCTCTATGAGCTGGCCATCTTCCAGAATGTCAAATACACCCAGGAGTAGCTTCTCATACAGCCTCATGTTTAAGGGATAACCAGCACTCCAGTAATATGACTCGCCTTGTATGCCACAATTTCCAGGCATAGATGAC…	AG	AG	2	8.5	24	40	17	0
Contig16525:38285_PStI_305E40_NODE_1_L395;38814_PStI_67/3_NODE_1_L288	TATAAAATGTCTATATTCTGTTTACAGTATAGCATACCATCAACTAGGCAACCACCTATTCCAGTAGGTCCTTTTTTACTGTGTTGTATATCAGAGGCTAGGATATTCCCTCCTCTATTTTGTGCATCAACTATATATACAACACCCCAGGATCTCATACTGGCTTTAATCCCCCAGCCCCACAAAAAAAGGTATGTTTTGCTTGCATCAGAAATGTGAATGGAACATAAGAGAAAATTTAGGACCTTGACCACAGATATTCAATTACTTAGAAATTATCTCCTACTTCTCTCTCTCTCTCTCTAAAAAAAACGCCCCTTCTGTGTAGCTTCTTTTTCCTAGCTCCCAGATTACTTAACCTCCAACCTGACTTTTGAATCCCCCACTTTTCTACGCAGC…	TC	AG	2	8.5	288	304	17	0	TTTGCTTGCATCAGAAATGTG	AACATTCAATGAGTGCTGCG	59.864	59.871	216
Contig18137:4091_PStI_67/3_NODE_1_L342;4049_PStI_305E40_NODE_1_L318	TAGTGGTACAACCACATGCTTCTCTCGGTAATAATATTCCTTTGCTAATTTCCTCTCTCTCTCTCTCTCGTTTTCTCTATTTACAACTTTATAGTAACATTAAACAAGGGGAATGCCACATAAGCTTATTCTTGATGTGACATCATGTATGTGCAATTTCATAATCGTAACAGTAGATAGAAGGGAAATCAACATAATTAATTCTTGATGGGGCATTTTTTCAAGTAACTACTCCTAACTTTTGGCATTTTGAGCAATTCTATATCAGAACTAGCAGTTTGAGCTTTCTTTTCTACTTGATATTAACAAGTTATTCTTTTTGGGAAGTAGTATAAGGTAAACACACATTAGTGGTAGTCATGAAAGTAAATGGGTCGTTCAAGGAC	CT	AG	2	8.5	53	69	17	0	TGGTACAACCACATGCTTCTCT	TAAGCTTATGTGGCATTCCC	59.662	57.725	125
Contig4092:5147_PStI_305E40_NODE_1_L258;5176_PStI_67/3_NODE_1_L256	AGAGAGAGAGAGAGAGATTTTGTCAATGTCAAGAGACAGGATAAGACCATTACCACAGAGAACAAACATATACATGACAACATAATAACACATGAACAAAGACCCAAGCGGAGGATGATATAGTTGGCTTGTCAAGATACTGATTAGGCAGTAGGCCTACTTGTTTTGAATTTCTTTGCATCTTATGGGTCCAGAGGGTTATAGAAAATGTAAACTGAGATATTAATCCTTTGCACTGGACGACTCCAATTTCTGAACAACTTGTAATCCAAGCAACACT	AG	AG	2	8.5	1	17	17	0
Contig1460:1887_SgrAI_305E40_NODE_1_L185;1790_SgrAI_67/3_NODE_3_L161	AAAAAAGGAAAAAAAAGAAAAGAAAAAAAGAGGAGCAATTTGACGGAAATCCCTGGCAATAGTTTTAAAGTGGCCGCAATTAACTAAGCGCTTGCCAGCTAATAAAACTAGGCTCTTGTACATACACAACACGTTCAACTAAGTAATTTTACTCTTGCACTTTGTCACTTCCACATCTCACCATCTCTCTCTCTCTCTCTCCCCCCTCACCCAGA	TC	AG	2	9	184	201	18	0
Contig28311:30384_PStI_67/3_NODE_1_L358;29945_PStI_305E40_NODE_1_L319	CAAAGTAGAAAATCAATTCAGTCATCGTTATGGGGTGTTAGTTCCATATGACAGCCATATTTGATGCAAAGAGAATTACATGACTTGATGAAAACACTAAAGGAGGATTGAGATATGTTATGTTTTGGAGAAATGATTAAAATTATCTAATTTCAGGTTTTGTTTGCTTTTACTTTCATTCAGTAGAATCAGCTAGTATGACTGTATGAGTTGGCCTTTTTCATCACTTATGGTAGGGCAAACAAGCTGGACACATTGCAGCAGATTCTATAGGCAACAGTGTTTGACATTCATATATAATTTTCATATAAAAGGACACCTAACACGAGTGATCAAAATGAAAAAGGAAGGGAAAAAGAGAGAGAGAGAGAGAGCAGAGGCTGATGCAATACATATAGA…	AG	AG	2	9	357	374	18	0	ACAAGCTGGACACATTGCAG	TGATGCTTTACGTGCTAAAGGT	59.905	58.968	210
30696_PStI_67/3_NODE_1_L387	CTCTCTCTCTCTCTCTCTTTGGCATAAAACAATTTCACCAAGAGAACACTTTTAACAGTTACAACGGCTATAACACCTAATATAAGAAGAATTTATGTGTGTTTGGAAACCATCACATGCCCAGGCCCAGCAAGGAAACTGGAAAGCATGCTGAAGGCCAAAATAATTGGTGATATTACTTACATCTGCCAGTATTTCTTCAGGAGGAAGATGGAAGAAATCAGCATCAGCCCGCATCGGCCAGCCCAGCTTGAAGCAATTGACTGACCTGAGATGCCATGCAAATCATCAGTGTACATTACAAAAGAGGATGGCGATTCAGATAAATTAAATGGATATACCAGAAATACTCATTTAAATCATCATAGTTTCTCCACTGAGAATGTTTTGACTTTTCTT…	CT	AG	2	9	1	18	18	0
Contig52:320_SgrAI_67/3_NODE_3_L92;318_SgrAI_305E40_NODE_1_L216	TAAAAAGCTTTTTTTTTTTTACAAAATAAAATAAACATCTTCTTCATGCTTATTCTTCCTCATTTTATTCCTAACGACTACTACTACCATACTAGAGTGTTTTTCTTCTCTCTCTCTCTCTCTCCCCTTTTCTCTCCTAAAAGGAGTAAAATTCTTCAGAGAAAAGCAAAAGTTATATGAAATTCTTGCAAAAAATCACAATTTTCCTAACAAAGTTTGATTTTTAACCATTTTTGATTGTATTTTTGATTTCATTTCTGG	TC	AG	2	9	107	124	18	0
Contig4037:4968_PStI_305E40_NODE_1_L426;5002_PStI_67/3_NODE_1_L404	TGCTTATTGCAATATACTTTATCATCTTTTAAATGGCTATCGAGCATTATTTTGGGAACAAAATGCAAATGCTTCCTGGTGGTTTTCATGATTTTGATGTTACCTACTTATGGTTCAGAAGTGCATTTATCCCTTTCCGGGCAGCAGCTCTGCAAATATCCCATCAATCAAGTACCTACTATTTCTTTTAAAAGTAAATTAAAAAAGAAATCAACTGACTGAAAGTTGTGTCTTAACTATGGGGAATAAAATGAACAATCAGTATGGTGATTTATGACTGCTCTGCCATCTCTGAATCATCTTTATAACCTTTTAAAGGCAGGTGGATTGTAAGTATGCCAAACGAAGTTTGAGAAGCTTTTGCCTCCTTACTCTCTGTGTGTTTTTATTGCACAGACA…	TC	AG	2	9	425	442	18	0
5231_PStI_67/3_NODE_1_L321	ATACATACGTGCAAAACACATTAGTTATACTAGTAAATCAAAAATCATAAATTAATATTATGACTTGAATATTATTTTACACTAGAAATAAGTGCTTATAAGCATTATTTAAACACTTCAAAATTATTTAAAACACGATTTTGACTTAAAAATATTTAAAATAATACAATTCATTGGTCAAAATCATAAATTTGACCGGAAGCTTACTTGACAGGTCACTAAAAGATGAAGGATAAAAGACCTATAAATAAAAAAGAGAAAAAGTGTGAAGAGAGAGAGAGAGAGAGTGTGTAGACGAAAAGTGGAGAGAGAATGAAAGGAGGGAAAAGGAAAAGCTCGAG	AG	AG	2	9	270	287	18	0	CCGGAAGCTTACTTGACAGG	CCCTCCTTTCATTCTCTCTCC	59.869	59.266	129
11705_PStI_305E40_NODE_1_L295	TATGCAGTAACTCGCAAACTACACAGGAGAGACAACTCAACCCAGAAGGCAAACCCCTTTCGTTGGCAAGGGTTTCGAACTTGAGACCTCCAATATGGAAGTCCCAAGCCCAAACCACTAGGCCAACCCCAAGGGTAATACAGTATATATTTTGTGAGAAGGAATAAGCAAATTCAGTTTTTTTTTTTCTCTCTCTCTCTCTCTCTTTTTTTTTTGGAGAAGGAATACATCAAATTCAGTATATTGAAAATACCCGAATAGCTAACATGGAATATACCACTCTGCACCAGCTTTACCTGAAACATGACAGAACAGAA	TC	AG	2	9.5	188	206	19	0	GCAAGGGTTTCGAACTTGAG	TCAGGTAAAGCTGGTGCAGA	59.853	59.591	235
Contig23326:17409_PStI_67/3_NODE_1_L359;17160_PStI_305E40_NODE_1_L340	TATATATATAGAGAGAGAGAGAGAGAGACAATTAGAACTCTTTGTAAGCTTATAACAACGTTCCATCCAATAAAATCAACTAATGTTGACAAGGCTTTACCAATCTCTATTAATGTGCATATGTATTGCCGTTGAAAGTTGTTTTCGTTGTAGTAATATGATGCAAACGTGACAGGCGTGCCAATCCCATTTGAAATGTTCTGTTCGTCTCCTGTAACTTCTAGAAGTTATTATGTCTGGTCCTTTCAAATAAAAATGCAATCATATAATGTTGTCTAGTGGAGGAAGCTAGGCCCTGTTATTTTTGAAAAAAAAAATGATTTCCTTCTTGAACTTGATTGTCTGTATTATTCACTTGATTGCTCTCTTATTGCTTGCACT	AG	AG	2	9.5	10	28	19	0
37140_PStI_67/3_NODE_1_L368	ATACTAAATAAAATAAACGTGAAAAACTAAGTTAAAATCTTTATAAATAATTTTCCTTCAGCATAGCATTCCAAAATCGATTGCCTGTGTGAGGGTTTGCAAAGAAATATACTACTATGCTACTTTTGCTTATTGACTAGGATATTTATAGAGAAGACAGTAATTTCAATCAATAATATTTCGTCTTTATGCCAAGCCAGAAGTACGTGGATGGAACAAAGAGGGTCTATGTTGTACAACATTTCCAGCGTCTTACACAGGGCAATATCATTAAACAAGAGAGAGAGAGAGAGAGATGACTTACCACTACTAGGCAGAGACAATCTCTGTTTTCCTTGTTTATTAGAGGGAGTGGATCTCTCCTTAGGATTGCTGCGTGATCTAGAACCA	AG	AG	2	9.5	278	296	19	0	ACGTGGATGGAACAAAGAGG	ACGCAGCAATCCTAAGGAGA	59.966	59.978	174
Contig31232:37874_PStI_67/3_NODE_1_L429;37333_PStI_305E40_NODE_2_L282	TCGTACCCCTGGGTTTTTCTATTTATTTGTAGGAAGACTCGAACACACTTATATATGCAATGTTCATTGTCTAACGTGTGCTCAATTGGCTCTCTATTGACAATGATAACTTTACAAATATGTTCGGGCAATTCACCGTTTGCTAAATCACAAAGGGTTTTTGGTTCCTTTGGGTAACATCTGTTTGATGATTTTTTTTCTTTCAATTAATGAGCAGCTATTAGCATCTCATGGAAATATATTGACAGATTCCCTGTGTTTCTGCCCGATTCTCCTGTCTGAAACAAGCCAACGGGTGTACTTGTCACCTCATATCATACTATCTCTCTCTCTCTCTCTCTGCAAATGGTAGTATTAAGTATTACGTAACAATTTAATATTTTATTTTTCAGGCACATC…	TC	AG	2	9.5	323	341	19	0	AGCCAACGGGTGTACTTGTC	TGTGAGCTACTCGATGTGCC	60.035	60.016	125
863_SgrAI_67/3_NODE_1_L203	ATTATTTTTTATTATTATATACAGAGAAATATTAGTACTACAAAAATATGATGTTAATCTTTGATTTCATCAATGAAGACACAAGTAAATCAAGATAATAATGTGTCAGCAGTTGCTATACGAACTCCCCATTATACCCCTCTCGTCAACTATTATCCGTTCTCCCAGTCCCCTTTTTTCCATATACGTACAATACAAATATTACGGTCCTCTCTCTCTCTCTCTCTCCCTCC	CT	AG	2	9.5	210	228	19	0
Contig6243:10861_PStI_305E40_NODE_1_L428;10997_PStI_67/3_NODE_1_L380	TACTAAGTGAATAAAAGAAGACATTTTCTTTACAATTTTACCCTTAATGAGTAAGGGTCTTGTTTGGTTGCCTTCTTTTCAAATCCTTGAATTCAAGTAATAGCCATTTGCACACATGGCCTCTTTTCTTCCTTCTCCTCACCTTGATAGACCTTCACACATTGTATGCCTTTCTTTGGTGACCATTAAGCTCCTTTAATGCTTCCTTGTTCATGAACATTGATTGTAGGTCTTGGAGATCTTTTGCTTGACTCCTTGTGAATGGTGTTGAGGGGTACATGCCACTCATGTTGGTGCCATCTCTACTTTGCATGTTATCACACGCACACAAAGAGAGAGAGAGAGAGAGAGTTCCAACAGCAACAACATATTTCACAAGTGGGGTCTAGAAGAGTTCCA…	AG	AG	2	10	332	351	20	0	ACATGCCACTCATGTTGGTG	CTTCAGCCATGGACCACATT	60.45	60.924	153
Contig22454:15141_PStI_67/3_NODE_1_L386;14925_PStI_305E40_NODE_1_L223	GAACACGTCTAAACCCTGAGGGAGCAGATGAACAACTTTTAAATTGAAATACACAAGCATCATCAAATCTTTTACCAATCAAAAACTGTATTTATCTCCTAATAAACACATGTTCAGCACTCGTTGCTGTCTGATCTAGGGCCAAAACTGGCACAGGTATAACCTGCAATACCTCATTACAACAATTGAGGAATGAGCGAAATAATACTTCCGTGTTCAGCATAAACACAAGTTATCTGAACTGGCTCTTCTTTAAGAATGAGATGAATCTGTTTTCTCGGCCAAATAGTGCTCAAGCATATCTTCTTCTTCATCATCTGTTCACACACACAAAAACCAAAAAAAAAGGAGAGAGAGAGAGAGAGAGAAATAATCACGTCATTTTGATCCACAAACAAA…	GA	AG	2	10	349	368	20	0	TTTCTCGGCCAAATAGTGCT	TTCTGTTTATTTGTTTGTGGATCA	59.845	58.589	135
2203_SgrAI_67/3_NODE_1_L239	TGTAGTAAACGCCTCTCTCTCTCTCTCTCTCTACTTCTTCTTCCTGTACCAAAAAATATGAACACAGAGCTTTGAATAAATAAATAAAAAAACACTCTAAATTACTCTACCAAGAAAAAGCCATAGCCATAGCCATGGAGTTTCAGGACCACTTTTCTCAAGAAATGGCTCTTCATCAACAACAGCAGCAACAACAGCAGCAAAACGCCGCCGTTTTACGTTCCATGTTACCGGAATCTCCTCATCACGACGCCAGAAAATCACCTCCG	CT	AG	2	10	13	32	20	0	CGCCTCTCTCTCTCTCTCTCTC	GCTGTTGTTGCTGCTGTTGT	59.224	60.104	189
27719_PStI_305E40_NODE_1_L205	GAGAGAGAGAGAGAGAGAGAAATAGACATAGAATACAACAATAACAACATACCCAGTGGAATCCCACAAGTGGGGTCTGGGGAGGATAAAATGTATGCAGACCTTACCACTACCTCATAGAGGTAGAGAGGCTGTTTCTGGGAAACCTTCGTATAAAAAAAATAGACATAGAATACGGGAAAAAATGTAAAAGTTTCTAATGCAAGGTACAAGAGAGGACGGCTA	GA	AG	2	10	1	20	20	0
28876_PStI_305E40_NODE_1_L338	TGGCGAAGTGCCAACTTCAGCACCAAGTATTGAGGCTGGATGGTTCATATAATTGACTTCATTAATGGGATACATGAAGTTTTTCCTCCAATTAATGTGTAAGCCAGATAATCCTTCAAATAAGACGGAATCACCCTTAAATATTCTACATAAAAAAAAAAGAGAGAGAGAGAGAGAGAGTCGAATCACCCTTAAATATTTCAGTTGATCTTCCCCTGCTCCATAGAAGGCGAGTGTATACTCAGCATATTTGAAGGTGTGTAACTTCCAAGCTTTCTGTTCCATCTCTGGACACATCAAAACCTTTCAACCATCCTCTTGTGTTAGTTATCTTAATCATACTGTTTAGCCCCTCCTTAG	AG	AG	2	10	161	180	20	0	ATTGAGGCTGGATGGTTCAT	ACTCGCCTTCTATGGAGCAG	59.366	59.598	207
Contig3285:2966_PStI_305E40_NODE_1_L417;2971_PStI_67/3_NODE_1_L375	TTAACCCACTTTATTGTCCAGTAGGCATCACCCTTGTGTCACCAAAATAATATTATCAGCTTAAATGACTATATGTTGCTACTCAGCTTTATATATAAGAAATTATGAGGTCCAGATTTATCTCAGGGGAGGTAGAACAAACACACATGATTTCTAGAAGCTACGAGCATGAATGTTTTTTACACAAAGAAGTTAAGACGTAATGAACATGTCTGCATGTGTGTGCGTTTTTGTGTGTGTGTGTGTGTGTGTGTGAGAGAGAGAGAGAGAGAGAGTCAAATTAAGCTCACCCTCTGACGAGCAGCTGTTAGTTTTAAGAGTTCATCAGCCTCAGAGAAATTGATGAACCACTGACTAAGAGGATGATTTTTCGTATCACCTTTCTTCAACTCATGCAGA…	AG	AG	2	10	256	275	20	0	GAGGTCCAGATTTATCTCAGGG	TAACAGCTGCTCGTCAGAGG	59.057	59.339	204
Contig30020:34763_PStI_67/3_NODE_1_L409;34249_PStI_305E40_NODE_1_L273	TCAATTTAGTTTTTTAACCATATATAAAACAATAGGGAACAACCATCCAAAGAAAGTGTAATATGCCCCTGATTTAGACAAAGGAACACTATCACAAGCTCAAAAGCAAAAAACTATCCCAAATTTCAGATTACAACTCTTAACCGACCCAAAACCATTTACTTTCAGTTGTTCTCTTTTCCTTCCAACCTCCATCAGTGGAACCCTCGTCTCTCTCTCTCTCTCTCTCCATTCTCCTTTCTCTCAGTAATCACATACCAATGACAGGAAAAGGATCCACATTCATCTTTCTCCCGAAGACAACTGACCTATATGACTATCAATTCAATCTAATGCAGAATTCGTAGCAAAATTCACCAAATTAGATTGCAAAATAACTCACAATTAGAGAATCGAAGT…	TC	AG	2	10	210	229	20	0	TTCCTTCCAACCTCCATCAG	AGGTCAGTTGTCTTCGGGAG	60.042	59.3	132
Contig5501:8866_PStI_305E40_NODE_1_L203;8977_PStI_67/3_NODE_2_L210	TCTCTCTCTCTCTCTCTCTCACCCACACACATGCACGCACACACACACACGTAAGCTGTCAAGTTATATCTCTTCAAAACTCCCACTGCTTTCTTTCCCTTACTTTATTGTTCTTTTGAGTTTGACTTTGATATCAGAGTCGTTTCTGTAATTCTTGTCTAGTTCTTGATTTTATTTGAAAATCAGCACTCACACACAGTCTTCATTTCTTGGAGACATTCTTCTTGTGC	TC	AG	2	10	1	20	20	0
13209_PStI_67/3_NODE_1_L349	TGTTAATGACAAATTGACAAGGGTCTGAATGGATCAAAAGTGAAAAGGAAAGGCATATGAACTATTTCAGATAGTACAAGGACAAATGTGAATAGTGTGCTTTGAAAAATTGGAGGTTGAATAGACTAGGAAAGAGTTGCATTATTCTGACATCAAGTTATTGACTAAATTGTTGAGGACATTTAGGATTATGATTGTGAAATAGAGCTTCTTTCAAGGTTCCAATTTCTATGAAGAATGTTTTAAGTTTCTTGTCTGTTCATACGCCAAACTAGTTATGCTCCTGGAACTTGGTCAACAATCATTAGAATTTTACTGGGTCTGAACTTCACCGTTATTTAAAAATAAAAGAGAGAGAGAGAGAGAGAGAA	AG	AG	2	10.5	350	370	21	0
Contig11886:26035_PStI_305E40_NODE_1_L398;26418_PStI_67/3_NODE_1_L378	TTCACTGAATCCAACACCGTCAGTCCGCCGCATTGACGTTACTGTAACTTAAACGACGTTTATTCCTAACGGAGTTAACATTCGTAACAGCCAACGACATCGAACCTTTAAAACATCTCACACCAAAGACGAACAGAGAGAGAGAAAGAGAGAGAATCCTCTGATCTGTGAGACCCATTTTCTTTCACTATTTTTTTGTTTTTCATATTTAAGGAAGCACGCAATTGAGACTGCTGTTGTTCATCGTGTGCGTTAATCACGACGAGGACCTATCATTAATCCTTCAAAAAATTCACTGTTTGGATCAACTCATCATTACAATTGACAAGTTTTGTTTTCATCATTTTCCGAGGGAAATCTAAGCATAATTATACATTTTGCACCATTAAATCACATCAT…	AG	AG	2	10.5	135	155	21	1	TAACAGCCAACGACATCGAA	ACAGCAGTCTCAATTGCGTG	60.257	60.056	153
Contig29485:33442_PStI_67/3_NODE_1_L324;32940_PStI_305E40_NODE_1_L427	AAGTAATATTTCTATTAGAAATGTGTTTAAAAGAACAAAAGAAAAATTACATTTAAAAAAAATAAACAAAGACATTTTTGTGACCCATTAACATAGGAGCATTTTTGGACCAAACTATTGGATTGAGGGGAGGGTGATTTACGACAGGGCAGTTTTGTTTAATTCCACATAGCTCAAGGACATTTTTGACCCTTTTTATTTATATTAACATGATGCCTAACAAAAAGACATCTTCCATCTTACACCAAGATGCTGAGGACAAGATACATTATACTTTGATTTTGCTTCAAGCAGAAGAGCTCCATACAGAGAGAGAGAGAGAGAGAGATTATAGAACTAGAAGGCAAGCTCTCTTGGGAGCTTGCAAGGGTAGGATTATGCCAAAACATCCTTGATTCC…	AG	AG	2	10.5	308	328	21	0	CACCAAGATGCTGAGGACAA	TGGCATAATCCTACCCTTGC	59.831	59.923	141
36605_PStI_305E40_NODE_1_L379	TTCACTTAAATCAGATTTAACATCATCATCATACTAAATAAAATAAACGTGAAAAACTAAGTTAAAATCTTTATAAATAATTTTCCTTCAGCATAGCATTCCAAAATCGATTGCCTGTGTGAGGGTTTGCAAAGAAATATACTACTATGCTACTTTTGCTTATTGACTAGGATATTTATAGAGAAGACAGTAATTTCAATCAATAATATTTCGTCTTTATGCCAAGCCAGAAGTACGTGGATGGAACAAAGAGGGTCTATGTTGTACAACATTTCCAGCGTCTTACACAGGGCAATATCATTAAACAAGAGAGAGAGAGAGAGAGAGATGACTTACCACTACTAGGCAGAGACAATCTCTGTGTTCCTTGTTTATTAGAGGGAGTGGATCTCTCCTTAG…	AG	AG	2	10.5	308	328	21	0	ACGTGGATGGAACAAAGAGG	AAGGAGAGATCCACTCCCTCTAA	59.966	59.738	163
3997_PStI_305E40_NODE_1_L267	TTTTTTTCAAGTTTTCCTGCATAAGGCTTCAACCATGCTTTCATATCCAAACACAACTTCAACATTCAAATATCCTTTTCAACTTGTTTCAAGTCTCTCTCTCTTTCTCTCTCTTCAATTATCAACCAATTCATGTCCAAATGCCTGCTAAGTGATTTCATTCCATCTTTCTAAGACCGGTTGGATAAGGTGGCCTGGTACGTCTGCACGGGTGGTGAAAGTAGTAGGTACCCTGTGGTATAGTGAGTCCACCAGCCAGCCTACCATTATTTTTAAAATTAAAAAAAAA	TC	AG	2	10.5	94	114	21	1	GGCTTCAACCATGCTTTCAT	ACTACTTTCACCACCCGTGC	60.081	60.035	201
Contig6433:11389_PStI_305E40_NODE_2_L343;11543_PStI_67/3_NODE_1_L251	TCTCTCTCTCTCTCTCTCTCTCCCCCTCTATCTCTTTCCAGCGTTAGTGAGATAAAAGATACAATATACTTTGTTTTGGCTTACAAGTTGTGTAATATTAGCAGAAGTGTAGCAAGAGCAGAGGAACGGTTTGAATGGACAGAACGAGGGCGGAACTTAATCAACAAACTTCTTCCAACGGGAAGACAATGCTCTAGATATGTGCATCTCTAAAGGAAGGCATCGAAAGTGAAGAGTAACTCTATGATCACTCTTTAGAGTTCTTTTTGTGTGAGAAACTTTAACAAGCATGGACATCACATTACTATCATCCGAATTCAAGGAAGGAGGAGATTGGTAATCAATGGCATTCAATACAGGGTGGT	TC	AG	2	11	1	22	22	0
14992_PStI_305E40_NODE_1_L223	TACCATGAGCTGGTACTTAAACCCTCTTCTTTGGGCTTATAGATTTTTATGTTTCTTTGTTCTCAATGACAATATCATTGTTGTGGCATTGCAGATTAAACGAAACTGCAATAAGGCTTGGGGAACTTCAGGCTCAGTTTAAGCTACCAATTGATCCAAAGGAGTACGCCCAAGAGAATCTTAAGTTTGGTTTGGTTGAAGTGGTATACGAATGGGCAAAGGTTCTCTCTCTCTCTCTCTCTCTC	TC	AG	2	11	224	245	22	0
Contig8685:17565_PStI_305E40_NODE_1_L244;17816_PStI_67/3_NODE_1_L277	GAGAGAGAGAGAGAGAGAGAGATGTACCTGATAACCCATCTCAAGAAGGGAAGCAACACTTAAGCGAAATGTTTGTTTTTGGTTGAACGACACAAAATTCCTAACATTCTCCAAGAGAAAGAACTTGGGCCGATAATAATCAGCAAACGATAAAAATGCCAGAATCATCTCACACTGTACTTTACTCCAGGTGCTCTGATTAAATCTATTCATTCCAGAAAAGCCCTGCAAAAGAACACACCAGTTATGCTACAAAGTTCACTAAACATCAGTATAGATGTGAAAGAGCTTAACAAACCTGACAAGGAGGGCCTCC	GA	AG	2	11	1	22	22	0
Contig10345:21919_PStI_305E40_NODE_2_L269;22221_PStI_67/3_NODE_3_L214	CTGGCATGAATGTCCTCAACTACTTGTAAGTTGTTTATCCCTAGTTTTGTGCTGTTATTCCTTTGAGTTAATAGTCTATTATTTCTCAACATCATACGGTACATATTCTCCCCCAATTACTTTTTCCAATCCCAAAAAAATGATGAAGAAAATTTATTAGTCTCACCATCATGGGCACTTATTTTGCAGGGACATGAGCAATAATTCGTTTAATGCATCAGATTTTCCATCATGGATCCCAAGCCTGCAATCTTTAACATCATTGTATGCTCTCTCTCTCTCTCTCTCTCT	CT	AG	2	11	270	291	22	0
Contig11626:25350_PStI_305E40_NODE_1_L334;25705_PStI_67/3_NODE_1_L281	GAGAGAGAGAGAGAGAGAGAGATCCAAGCTCAGCCAATTTCAATGTTGACTCCCAGTGGCCCCTGAGCAGCCCCCTATTGTTGATCTCTTCCTGGCATTTTCAACCCTAAGCCCAACTATCATAAAACCAGTAACACTTAAAAACATATTTATACCCTTAAACTTGAACATTGCCTTTACAATGAGAATTAGACATGCTGAAATATGCTAGGAGAAGCATCTCACTTTTGCCAAATTGTAGGGACATTCAAAGTGCATAAGCATCAAACTATTAAACATTCTAAGAAGGAAAATAGAGGACAAAGATTAACAATGATTAGCTTAGTAAAATTGTAGTAGTATTTTAGTACCTTAAC	GA	AG	2	11	1	22	22	0
Contig11658:25427_PStI_305E40_NODE_1_L292;25782_PStI_67/3_NODE_1_L295	CTCTCTCTCTCTCTCTCTCTCTTTTTAAAACAAAAAAATAAAAAATAAAAGAACAGCAAATCTCTTTTGAAGCATTTTATGATGAATCATTTCCTTTACTCAGTGTGAGACAGAATATGTGAAGATAAATTTATTTTTGGTTTAGATTTTTTCTTCCAAATGCAAAGATTGCTAATAGGTATTTCTACAATTTTAATGTTTTCATATTCGATATTTGCAGTCAATGTTCGTTTTGTGCTTTGAGTCCAAATGTTAAATGAATGTACTATTGGAACTAATTACAGGTATTCCCTTACGGTTCTGTCCCATTAAAGACCTATCTTCCTGATG	CT	AG	2	11	1	22	22	0
Contig29050:32293_PStI_67/3_NODE_1_L279;31797_PStI_305E40_NODE_1_L237	GAGAGAGAGAGAGAGAGAGAGATTGGACTGGAAAGGTCTCAACTTTTTCAAGTTTTAGGGTTTATGGGAGCTGCAAAATAAAGGGGTTTATATTGGTTTCTTGTGTTCTGTGTAAATTCTTTTCTGTCACCTCTACAGTTATTTTAGGTAAAAAGTTAGTTACTTTCTTGATTTCCTTCCCTTTTTTGTTTATTTTTTGCCTTTAAAATCAAATGGGGTTGTTCTGTTTCTCTTCTTTCATCTGTTTTGTGGATTCCTCAAAATTTGGAAAATTTACTGTTCATGTGAGAATTTTGCGGTT	GA	AG	2	11	1	22	22	0
Contig29085:32399_PStI_67/3_NODE_1_L315;31896_PStI_305E40_NODE_1_L294	AAGCAAGTGCGTAAGCAATCATGTTACTTTTTAAGTGCATAAACCTGGCTGTATAGTTCATAGTTCACACACAAATAGTTCATTTGAAGTGTTAGATTGTCTGCCTGCCTTTCTTTTGTTAACAACATACATCTAGCAAATCTCAGCAGCAGCAATTTGCTTTGCAGGGTGTGCCGGATAGGGTGACTGATGAGGTGTTCATCGCTATGTCAAAGGCACTCAACTTTATAAACCCTGATGAACTTTCAATGCAGTGCATCTTGATCGCATTGAACAGGTTTCTTCAGGTTAGAATCCTGATCCCACATTGAAAACAGAGAGAGAGAGAGAGAGAGAG	AG	AG	2	11	316	337	22	0
Contig14442:32668_PStI_305E40_NODE_1_L321;33183_PStI_67/3_NODE_1_L282	ATTTCTCTTGTCAATTTGGTGTCTTCTCTTCTTTTACGATTCACGGCACCAAAAAGAGGTAAAGATGCTTTTGGTAGATTTACTTTTCCTAATTTTGGCTTTGATCAAGGAAGTATTTTCAAAGATGAATTTCCTTCTCTTCGTGCTATCTCTATTTCTTGGGTTGTTGTTCAGTTTATTTTGACAAAATCTAGATTGGTCTTTATATTTCACTTTCTGTACAAGCATCTGGTCCCCTTTTAGGATGGTTGAATTAGATCATGGTACGGAAGTGTCCAACTAGTAAACCAAGTATTTCCATGCACATTTCTTATTTGAATTCATAAAAGACACTAAGAATATGAAATACTCTCTCTCTCTCTCTCTCTCT	CT	AG	2	11	349	370	22	0
33542_PStI_305E40_NODE_1_L272	ATATAACGGAAACATTGTGTGCTTTGAAAAATTGGAGGTTGAATAGACTAGGAAAGAGTTGCATTATTCTGACATCAAGTTATTGACTAAAATTGTTGAGGACATTTAGGATTATGATTGTGAAATAGAGCTTCTTTCAAGGTTCCAATTTCTATGAAGAATGTTTTAAGTTTCTTGTCTGTTCATACGCCAAACTAGTTATGCTCCTGGAACTTGGTCAACAATCATTAGAATTTTACTGGGTTTGAACATCACCGTTATTTAAAAATAAAAGAGAGAGAGAGAGAGAGAGAG	AG	AG	2	11	273	294	22	0
Contig3734:4171_PStI_305E40_NODE_1_L431;4213_PStI_67/3_NODE_1_L453	TGCACCAACTATGGTTCTTATTGTCTACTTGAGACATGACAGAATCACATTTCTACACGCAAAAGAGCTTAACAACTAACTCTTTCAACCCTCATGTAAGGCATTTTATCTAGTACACTTCATTTCAAGATCTGTTTTGCAAGAAGTCCTTATTACCGAGTTTGAAGTCTGCTTTGAGCCTTGAATTGGTAAATGGTATGTGATTGCTAAAGTTATGCAGTTCTATCATAACGAAGGCTTGCAAAAACTAGCAGACAATTAGTATAGAGCACCATCAGGTTGTGCAATGAACTACGAGTTAACTTACCATCCTCTGGCCTCTCTAAGCTAAGGAAAAAAGGTATGGAGGGGAGAGAGAGAGAGAGAGAGAGAACTCACAGTCAACATCCATGTGGCATT…	GA	AG	2	11	351	372	22	0	ACCATCAGGTTGTGCAATGA	TTGATATGCACGATGGCTGT	59.967	60.104	194
Contig4237:5502_PStI_305E40_NODE_1_L322;5542_PStI_67/3_NODE_2_L200	ACCCACGTCTCCCCCACACTAGACAGACAGACCCACCTTCTTCATATCCACATAACCCTCTTCTACGCAAATACACATTTATCCGATGGATATTTACGTCAAATTAATAAATATTAATTTTATTTTAGATAAAAATTAGTATATGATTTAATGTAAACAGAATAAGTAACTATCTCTTTCTCCCAATCTGCCCGCCATCTTCTCTATCATTTAAAGCCAGCTACGAGCTGCTGCCTCTATAGTTTTTTTTTTTTTATATATATAAATGCATATGCCACATTCATTGCTAGCATTTCTACATTTCACAACACATAAAAGCGCGCTCTCTCTCTCTCTCTCTCTCT	CT	AG	2	11	323	344	22	0
Contig4839:7098_PStI_305E40_NODE_1_L209;7142_PStI_67/3_NODE_1_L301	GAGAGAGAGAGAGAGAGAGAGAAACTGAGAGATTTTATATTGGCAATATGGAGATATTTTAGATGCTAAAAGACAATTTAAATGACAATACAGAAAAAGAGATGCCAGGAGTCAAAAAGAAGTTGAAATATCAAGAAGTCATCTTCTCAATCTAGCAATTTCAGAATTACACTCGGGAGAGTAATTAGAAAAACTAGAAGCAAAGGGCAGATTTTCTCAACTAAATCACACCACATTGTTGGTGCTCAGAATTGAAGATTTGCCAAGTAGAACCAACACTAACAACATCCAATAGTATATCAAACCTTTAAGGTTGAAATTATCAAAAGATTGCGTAC	GA	AG	2	11	1	22	22	0
Contig5482:8818_PStI_305E40_NODE_1_L358;8935_PStI_67/3_NODE_1_L291	GAGAGAGAGAGAGAGAGAGAGACTAGCATACCTGGTGCAATGTATCCAAGAGTGTGCAATGTCTCGGTATAAGCCATGGACTTGCTTACTGCTAAAATTTTAGAGATTCGAAAATCACCAACATGAGCCACCACATCTTCATCCAAAAGAACATTGGCTGGCTTTAGATCACAACAAACTATTGGAGTGACATGACCATGGTGTAGATATTCGATTGTCACAGCCACATCAAGCATTATGGAGACCCTTTGAAGGAGGTTCAAGTGGGACTCTTCTCTGTACAACCAATTCTCAAGACTCTCATTAGGAATATAACGTAGAACAAAAGCTCTTATATAGTCATTAGAACAATTCATAATCACCGCAACAAGATTTTTGTG	GA	AG	2	11	1	22	22	0
9215_PStI_305E40_NODE_1_L287	AGAGAGAGACAGAGAGAGAGAGTAATTGCCTTTTACATTTCAGTAGACACTCATCACAAGTAATTGAACTTGAATAATTTGACATGCCACTTTAAGCCTCATTAAACTCAATGTAATGGCATATGATTTAACTCACATTCTCTTTTGCTTCAACACTCTCATAGCTCGAGCTTTTACTGCTTCCTGAGCTGGACCTGATCGAGTCTTCTTTAGCTGTTCCTTGTACCTTGCAAGTTCAGCATCGAGCTTCTTGATTTTCTCTTCCACTGACTCACCTCTTTTACTGATCTGGACAATTAAGACGCAACC	AG	AG	2	11	1	22	22	1
9464_PStI_305E40_NODE_1_L396	CGCTATCTCTCTCTCTCTCTCTCTCTCCTCCTTTTGTTTTTCGAACTACATTTGAAGTGACGGATGCCAATTATCCAGCAGATAATCATATATTATGTATGGATCAGAATATTATTTTTCAAGGAAATACACACACATAGTTGGATTTTGTCTGAAAAAAAAATATTCAAATTACATCTGCGTTATGAGTAATGGATGCAGCCTTATCAACACGCATTGGGATTCTGCATAAGTAATTTGGAACTTTGGATCCACTTCGTGTGAATCATTTTCTGTTGAAATTATAAGGTAGGTGAACTACTGAAATGATTGGTCCATTTTTTTAAATTGATGACTTTCAGGTTTTATGGAGGAACCTTATCGGAAAAGGTATTAGGGAAAGCTTTGAAGGCTCTTGGA…	TC	AG	2	11	6	27	22	0
17522_PStI_305E40_NODE_1_L317	CGAGAGCCTCACAAGAATGGTAATTCAGTCTTTACCTTCCCATCATTAACCCACACTTGCATCAGGTTGTGTACTGACAAACTCTCTGTCTGTCTCTCTCTCTCTCTCTCTCTCTGATGTATATATACATATATATTGTGGGGAGGGTGTATGTGGGATAATTCAGCTTTCAAGGGGCTATGCTGATTGCTGAGGAAGCATTCATCCAGAACTTTACCTTCTAGCTGCTCCAGTGCCAAACTTTCTAGGAGTTTGGCTATCTGGATTTTGGCCGTTCTCCCTACATGCAACCATATGTGCATATTTTGTACTTTTACTAAACCCTATAATGAACTATGA	TC	AG	2	11.5	93	115	23	0	ACCCACACTTGCATCAGGTT	GCACTGGAGCAGCTAGAAGG	60.431	60.299	188
Contig15585:35773_PStI_305E40_NODE_1_L334;36317_PStI_67/3_NODE_1_L326	AGAGAGAGAGAGAGAGAGAGAGACAGACAGACAGACAGACAGGAAAGTTTGGAAATTACCTGTTTGAGATTATTATTGTTCAAACAGAGTGATTTTAGTTGAATGAGATTGCAAATTGAACCAGGAAGCTCTTCAATGGAGTTATCTGTGACAAAAACTTCCAACCATGAGCCTTAGGAGAAATCAGTAAAAGTACTACCAGTGAATCAAAGAAAAAGAAAAGGAGAAAAGCAGAAAAATGATACTGTATATCAACTCAAAATGTATTCTACTAAGACAAGTCGGCCCAAATGTAAAACAAGAAAACAGTTGCTAATGTTCAATTTGATATGCACACAAAGCTACGACACCCAGGA	AG	AG	2	11.5	1	23	23	0
Contig15772:36291_PStI_305E40_NODE_1_L347;36840_PStI_67/3_NODE_1_L214	CCCCTCTCCGATGAGAAGAAGAGGAGTATTGCTAAGCAGCTTAGAAGTTCATTTGCTAAACACCCTCAACATGGGCTAATTTGTTCATCCTCCTGTTACCTCTCTCTCTCTCTCTCTCTCTCAACATTGTGACACCATTTTTGCAGGCTGAGGCTGCTCAAGTCCAGACTGGTCCATGTAAATCTGAGATTGGAACGGTTGCTGCTTCAGCTCTTAAAGGAAAATCACAATCTGGTCTTTCAGCAAAAATATCAAAAGAGGTCACAGAACATATTACTGCTTTATTTTTATTTTTTTTTTGTGCACTTATACCTGTCACTACTCGAATTGGAATTTCTTTAGAAGTGCTGCTGAATGTTCATGCTGATAATTGTGGTGTGGACGAAGCTTCTT	CT	AG	2	11.5	100	122	23	0	CACCCTCAACATGGGCTAAT	AGCAACCGTTCCAATCTCAG	59.813	60.255	143
38171_PStI_305E40_NODE_1_L297	CAACTTTGTATTTGACTTCTATTTTGTGTATCAGTGCCTTCCATTTAAGCTATAACATGCTTTTAAATCAAATACGGTCTGAAGACGGTCATCCTGAAAATCTGCTCCGTAACTCATTTTATCAATTTCAAGCAGATCGTGCGCTTCCTGATCTTGAGGTTTGTCACTTTACTCAACTTTTTTTTTTTAAATATCAAAGTCAATTGACTCAACTCTGGGGTCTCTCTCTCTCTCTCTCTCTCTGAAGTTCTTCTGGGATTCCTTTTTCTTGCCAGAAACAAGCAAAAATTCTTGAAGAGGAGAGAAACTCAATTGTGAT	TC	AG	2	11.5	221	243	23	0	CGCTTCCTGATCTTGAGGTT	CAATTGAGTTTCTCTCCTCTTCAA	59.43	59.066	174
Contig20307:9633_PStI_67/3_NODE_1_L290;9513_PStI_305E40_NODE_1_L309	TAGAAATTTACAGAAACTGTGAGTAATCCCTTAGGATCTCTATGACCTTTTTACCGAAATACAGCTAAGGAAATTTGATGTGTATAGCCATCAATCTGTGTTTTGGTGTGTGCAAGAAACAGAGTAAAGAGGAAGCGTAGAGAGAGAGAGAGAGAGGAGAGTTAATTCTCACTTGATAATGAAAACAAGCAGCAAAATCGTGTGGGACAATGAAAAAGTGATCAGCACCTTCTGTCCGATTCCAGTAAGGCCAGTTAGAAGCAATGAGTTGTATTGCGCTCCTCATCATTCTTGGTGACTTGAAGGGTAAAGGAAGGCCATTCGGTGTCAGGTCAC	AG	AG	2	11.5	139	161	23	1	TGGTGTGTGCAAGAAACAGAG	AGAATGATGAGGAGCGCAAT	59.93	59.803	189
10986_PStI_67/3_NODE_1_L305	TCGGTTTCCCTAGTTTGTAGGTATGCATGAGAGTGATGAGCTTAAATTCAAAATTTACCAACTACACTGTATTCATCAATAAAATTGAAATTACAGGAAAATTGAAATGCCACATTATAGTCTCACAATACTAATTACAACTTAAAGTTCAACTAAATTGAAATAAATATGTCTAGCTAATGAAACTTTATGGCCATCATCTCTGCAATTCAGCCCATCCACAATTGTAACCCAAAAAACAGAATTTGGTAAGGAGGAGATGAGGGAAACACGAGAAGAAGAGTAGGGAAAAGAGAAGAATATGAGAGAGAGAGAGAGAGAGAGAGA	GA	AG	2	12	304	327	24	0
Contig7885:15459_PStI_305E40_NODE_1_L233;15676_PStI_67/3_NODE_1_L237	GTTTATCTTGCTTGTGTCTGACAGAATTGTAACATTGTATATTGTGTCTGAGTTTGTTTCATCTCTCTCTCTCTCTCTCTCTCTCGTTTCCCATTGCGTATAACATATATGTCAATACAGAGACGCATAGAGACACACACGCACACATGTGAATATTTATAGATATTATTATCTCATTTCTGTAATCCGATGTAAAACTTCTCAGGCCAGACAGATATGTTCCATTGTTCGGCCAGTTCTTTTATGATTCTTCAAAATGGAGACCAAGTGTGCCTTTCGTTGAGCAGCTTAGAGCCTTTCAGGAACTTATCAATGAAGGAAA	TC	AG	2	12	62	85	24	0	TGTGTCTGACAGAATTGTAACATTG	GCGTGTGTGTCTCTATGCGT	59.121	59.936	130
Contig9014:18434_PStI_305E40_NODE_1_L334;18711_PStI_67/3_NODE_1_L395	AAAATATATTTACCACACTTGGAAGTAATGACTGAAAGCTACAGTTGAAAATAACAAAGCAAATAATCATGAACCTAAGGGATATTTGTTAGTAACCTTTCCATGGATTCTCTCCAATTATGTGAGTGTGTGTATGAGAGAGAGAGAGAGAGAGAGAGATTCTCACTTGATAGTGAAAACAAGCACCAAAATCATGTGGCACAATGAAGAAGTGATCAGCTCCCTCTGTCCTATTCCAGTAAGGCCAGTTAGAAGAAATAAGTTGTATTGCACTCCTCATCATACGTGGTGACTTGAAGGGTAAAGGAAGGCCATTTGGAGTCAGGTCACAAGTACTGTAAACAGGGGTGTAGAACCAATCTGCTTCCTCAGGATTAAAGGTTCGAACAGCGCTAGATA…	GA	AG	2	12	136	159	24	0	CCTTTCCATGGATTCTCTCC	ACTCCAAATGGCCTTCCTTT	58.516	59.94	227
Contig14237:32181_PStI_305E40_NODE_1_L334;32687_PStI_67/3_NODE_1_L256	TACAACAGCGACATACCGTGAAATCCCACAAGTTGGGTGAAAATGGAAGTGAGTGCTTGGCAAAAATGATACCAGAGAGAGAGAGAGAGAGGGAGAGGGTTAGGAAAGAATGCAAGTATATTCTGCATTTGCACTTACATATGTACACAATACATGAACCGTGAGCTTGTCAGTTTCTGACTATCCTCAACAAATACAGGGGGATAAAAGAAAAATCCCAAGCTATAGAATCTATACATCAAATATAAAAGTGAACAACTGCTACTCGATCTGTGGTAACTGAAAAAAAACAAAAAGAAAAGTTGTGTGGATTTTTATCATTAAACAGGTTGATACATTGCGAAAGGAACAATGTATTTCTGCAAATAATCTTGCTT	AG	AG	2	12	74	97	24	1	AGCGACATACCGTGAAATCC	ACTGACAAGCTCACGGTTCA	59.962	59.467	168
Contig3975:4820_PStI_305E40_NODE_1_L336;4866_PStI_67/3_NODE_1_L326	AAGTAGTGTATTCCCAGTTTTACAAGAATGATGAACTCATATAACAAAAACTCGGCCCAAATGTTTAGGGGAATAATTAACAAAAGACATGCATCCCACATGAATCAACAACAATAAGAAAATGACCATAAGCTCCTAAACCTTCATAAGGTCATCAAACTCACCACTAAGAACCTCAGGTATTTTGGTCACTTCACCCCCACAGCAACACTTTTACCTCAATTACAAGCTGACACCTCATTTCACTAGATGAATTGCCAGGGAATTTCAGCATATTACTCCCAAAACTTCCATTTAAATGCCACACACACTCACCAACTCTAATGCAATGAGATTATTCTTCTCTCTCTCTCTCTCTCACTCTC	TC	AG	2	12	342	365	24	1
18696_PStI_305E40_NODE_1_L351	GACCTTGGCAATATGATAGATATGCCTTCCGTGATGGGAGGTGATAGATATGCCTTCCATGATGGGAGGAGAAATGCGTATTCTCTTGAACATACGGGGAAGAAATATATCCTTGCATCTTTAACCCCTTCTCAAGTGTATGAAGACCAACAATGAGTAAAAACCAATGGAGAAACATGGGGAGGGATCAAAAAAGGAGTGGAAAAAAAGTGAGAAAGGAAAAAATCAAGTGAGCTGTGAGGAGAGAGAGAGAGAGAGAGAGAGAGCGCAACAATGAGAGAAAAGAAAGGTGGGAAAGAATAATAAAAAGGAAAGAATTGTGAGAGGAAAGCAGCTGAGGTGAAAAAATAGTAGTACTGCAAAAGCCAAAGAG	GA	AG	2	12.5	242	266	25	0	AACCAATGGAGAAACATGGG	TTCACCTCAGCTGCTTTCCT	59.647	60.134	183
Contig2262:234_PStI_305E40_NODE_1_L346;248_PStI_67/3_NODE_2_L328	ACAATCTAGGGAAAAAGTAGGAAAATTCTATGAATGAATAGTTAAACTTCTATTCGAGGGAAAATGCCAACCCAAAATGTAAGTTCTCTTAATGAAATTCTAGTGAGCAACAACTAGGCATTTGCTTACCAAGGAGAAGTACAAAAAGATAAAATAGGCATTTGCTTCTTTCCTTTCTCTATTTTTTCATCTCTCTCTCTCTCTCTCTCTCTCTTTAAGTTTTGACGGTGAGAGGGGGGACAACGATTAGCAGATTTGGAAACAAAATAATTTGCTTCAGAGCAATTAAACAATTTACTGAAGCATGTCAAAAAGACAAACATTAATGCGAGATCTATAGAGTGGTAAGTGGAAGCTCTGCTAATGCTAG	TC	AG	2	12.5	190	214	25	0	GGCATTTGCTTACCAAGGAG	AGCAGAGCTTCCACTTACCA	59.708	57.7	246
Contig25759:23714_PStI_67/3_NODE_1_L321;23380_PStI_305E40_NODE_1_L304	CTTTTATCCTGTGCGCACCCAAAGGATGGAGGCTATGGGTTTCCCTTGTCATCCCAAAAAAATAAAATAAAAATTTAAAGCAACATGACATTGATTGGTAGCAAGACAATCAATGTTTTGAACGGGGAAGGACGGTGTCCTTTTGAAGTGGTAATCTAAATGTAAGTTTGAAACATCTTCAATATACAGGGCAACCCTTGTTTTTGAGGTGGAGCTGGTGGCTTGCAGACCACGTAAAGGTTCTAGCATCAGCAGTGTTTCAGACGAAAAGGCCAGGCTGGAGTGAGTGATCTCTCTTTCTCTCTCTCTCTCTCTGTTAGCTTGAAAAACATGGTTTTAATCCCT	TC	AG	2	12.5	291	315	25	1
Contig13640:30638_PStI_305E40_NODE_1_L374;31108_PStI_67/3_NODE_1_L311	TTCTCATGTTCATTTTTCAGATTCTCAAACTGCATAAGTTGGAAGATATATTCCTAAAATGCATATTATAGACATCAGGTGATCATATTCTGGAAGAACACATACAATAAAATAATTGCATTTACCAGTCACCACAACCTTCTCTTGGGAGAATGGAGCTGGAGAGAGAGAGAGAGAAAGAGAGAGGTAGGTTCAAAAACCGCATCGAGTCATTTTTAAGCAAACACATACGGAAGGTTCATACATACAAAAGGTTCATTCATATTTCTTATCTTAGGTTTATCTCTCAAATAGTAAAAATGTCATAAGTCCCTATCACAGAAGTTCAGATTGCATGAAGCTTTTATCACAGAGACGTTGGCTTGTCAATTACTGATGCAGAGGTACGTCTGTGGAGAG…	GA	AG	2	12.5	162	186	25	1	CTCTTGGGAGAATGGAGCTG	TTGACAAGCCAACGTCTCTG	59.943	60.025	228
Contig30177:35213_PStI_67/3_NODE_1_L358;34694_PStI_305E40_NODE_1_L292	TACAACAAGTAAATGAGTAAATAAAGGATGCATCATATATTCCTTAACCTGAATTGTGCTTCTTTGATAAAGAAAGTTTATTTCGTTTACTTTTGCAAAGAAGTTCAGGAAGAAGCATCAGAAGAGCCAGAAGCTACCGAATCACCACGCACGGTGGAGGATCAAGTAAGTGACTCACCAAGTAATATTCTCACAATAACTTCTAACCAAGCAGTGTTGGCATGATTTGTAAATCGATGCTTGCCTCTGGCACCTATACATGCATTATTCAATTAATCTCCTCAGCCATGCAGTACCTCATAGAGAGAGAGAGAGAGAGAGAGAGAATGTATGAGAGTTATGAAAGATGGTTTGTAAGGGTAGCCTTTGACTACATAGAC	AG	AG	2	12.5	302	326	25	0	AGCCAGAAGCTACCGAATCA	CAAAGGCTACCCTTACAAACCA	59.978	60.387	245
38698_PStI_67/3_NODE_2_L325	TTGTATTTGACTTCTATTTTGTGTATCAGTGCCTTCCATTTAAGCTATTACATGCTTTTAAATCAAATACGGTCTGAAGACGGTCATCCTGAAAATCTGCTCCGTAACTCATTTTATCAATTTCAAGCAGATCGTGCGCTTCCTGATCTTGAGGTTTGTCACTTTACTCAACTTTTTTTTTTTAAATATCAAAGTCAATTGACTCAACTCTGGGGTCTCTCTCTCTCTCTCTCTCTCTCTGAAGTTCTTCTGGGATTCCTTTTTCTTGCCAGAAACAAGCAAAAATTCTTGAAGAGGAGAGAAACTCAATTGTGATTGAAGAAGAAGACAGCCTTGAGAGATATTAT	TC	AG	2	12.5	216	240	25	0	CGCTTCCTGATCTTGAGGTT	TCAAGGCTGTCTTCTTCTTCAA	59.43	59.238	201
Contig17993:3717_PStI_67/3_NODE_1_L236;3684_PStI_305E40_NODE_1_L267	TCCCTCTCTCTCTCCCCCTCCTCCCTCTCCCTCTCTCTCTCTTTCTCTCTCCCTCCCCCTTGATGTTTGATCTTGTTAGAGAAGAGTTTGTTCGATCCATTCCCAATTGAGAGTTTCTTGATTTATCACAATTTGATTGCAGATACGCAAAGGTAAATGAGCCTCTGACTTGTTGCTCTATTGGCACGAAAATTAGTTTACCTTCCTTTGAGGAAGAGAGTCCTACACTTTCTTCGAAAGATCCATCTGCTTTCTATGGTCAGATTGGTCCAGTTTACTTGTTCAATGATTCCATTGCTTCAGAACATGT	CT	AG	2	13.5	25	51	27	2
Contig17396:2170_PStI_67/3_NODE_1_L239;2164_PStI_305E40_NODE_1_L217	TCTCTCCCTCTCTCTCCCTCTCTCTCTCCATACACACACACAAAGTATTCTTCATCATTTGTTATGTCTAAATATCCTTGGTTATGTGAATTAAGTAGTTGGATCTATTGCAGATGGCAGGCACCACAACTGGACGCTTGGGAGTGCTTTTTAACTCCATTCAGGATCATCGTTCACCAAGCATTCTTTTCATGAAAATTTTCCAAATCACAGCCTCATCATATAGGTCTAAACTGATTCTTTTGGATCTTTTCTTTGGTC	CT	AG	2	14	1	28	28	2
12383_PStI_67/3_NODE_1_L321	TTTTGTGACCTGTCGTTCTTGTCAAAATCGTGAAATACAAACTTGACTTGGAATTTTGTGAAATCTTCTTCAAAGTGGTTTGTACTCCTCTTCCCCCCATGTCATTGGTTTCTGTTGAACTCTTTAGTTTGGACCATTTTGGTGAAACCAATGTCCAAAGATTGATTATCTTTGTTGTTGGCAATTTTATCCAAGTCTCTCTCTCTCTCCCTCTCTCTCTCTCTGATGGATGAAAAAGACCTTTGCTTTACTTTGATATTTTTTTATTGTAACATGACTTGCACCAGATTTCGTGAAATGTTGCTGAGAATGTCATTGTAGCATTTTATCAAGGTGCTCTATT	TC	AG	2	14.5	196	224	29	1	TGGTGAAACCAATGTCCAAA	TTCACGAAATCTGGTGCAAG	59.792	59.84	158
Contig18865:5954_PStI_67/3_NODE_1_L275;5932_PStI_305E40_NODE_1_L255	AAAATATATATATATATATATATATAAAATTTCTTTTTCAAGTATGGGGTTCTCGGATCAAGCCTTATTCAAAACTAGATTTCTAGCAGATAAAGGGAGAGTCACTTGATTAGAGGCTAAAAAAAAAATCCGGAGTAGTGCAGATTCAAACTGCTGACGGATAGTAAACATCAAACGCACTTGGCCAACGAGCTAGGAAGCTCAATCCATTAAGTGGAGTCATTTGTATTATTTCTATATCTATTCTGCTTTAATCTCTCTCTCTCTTTCTCTCTCTCTCTCTATATATATATATAG	TC	AG	2	14.5	255	283	29	1
Contig20216:9390_PStI_67/3_NODE_1_L254;9268_PStI_305E40_NODE_1_L218	TCCTGTCCTTTTCTTCTTCCACTCTCCTTTACTCCAAAAAGGGTACTCCCTATATATACATATACTCTGTATCTATATATATTCTCTTTCTCTCTCTATATTTCTCTCTCTCTCTCTCTCTCTCTCTACAACCAACAACTGCAAAATCCCCTTCTTCTCTTAACCAACAACTGTAAAAAGTTGTTCTTTTTTGTATACCCTTTAAGCTCCATGAGAAGAAGAGCTTGAAGCAAAACAACAGAGCAAAGAGAAAAAAAAAATCAAGATTTGAGAAGG	TC	AG	2	22.5	83	127	45	4	TCTTCCACTCTCCTTTACTCCAA	TTGCTTCAAGCTCTTCTTCTCA	59.398	59.517	219
Contig12150:26725_PStI_305E40_NODE_1_L358;27110_PStI_67/3_NODE_1_L345	TTGAATTGATGTCCTCACATTGATCCCCCAACTTGAATCTCTTTCAATCCACAAACACGCGTTTTCATCTCCCATTGAGACCACTCGACCAATCTTATCAACTTGAAAATCTTGTCGAATGCTTTTCTTACTCAGATCATCTCTCTCTCTCTGTCTCTCTCTCTCTCTCTGTCTCTGTCTCTCTCTGTCTCTCTCTCTCATAATTTACTTATCCTTTGAAACAGGAAGGTGCAACTAAGGAAGATGTTGAAAGACTGCCTAAATACAAGTTCAAGAGACTAGGCAACTTTGAGAAAGAGAATGGTGAGATTCAAGAATCATTTGGAGGAGTAATGGTTGAATGTGACACCGATACGCCTACTGAGCATGCTCTTTCCCCAGAAGATGCTGTATGTTTTGT	TC	AG	2	30	140	199	60	4	CATTGAGACCACTCGACCAA	TGCACCTTCCTGTTTCAAAG	59.676	58.897	161
1357_SgrAI_67/3_NODE_2_L94	CATATACATATACATTACAAAAAACAGAAACATCATATATATATATATACACACACACACAGATGATTCAGGTATATATATAAATTAAAAAGATATGTAGTAAGAATGACAGAGACGGCTACAC	AT	AT	2	7.5	35	49	15	0
13694_PStI_67/3_NODE_1_L362	TGGTGATTGAAAGGATAACCGCCCAAAGAAAGATTGTGTTGGCGACAAAGAATGACAATGACAAGAGACAAGGTCGGAAGAGAGTTAGCCAGTGGATTGACCAATGTCACTGTGTCAATAAGATAGCATAAATTCCTTATTGGAGTAAAGAAGATGGTAGCAAGTGGACAATCGTTACTTGAAGAATTCCCAGTTATACAGCCATGGAATTGAGAACTTAGAGGTTATGCAGAGAAAGAGGTGATTGTGAAACTTGATGAATGAATTCATCCATTTCGAGTGTTACTATCATATATATATATATACATACACCTAACTGACTTCTCTAACTAATTAATTAACCCTCTAACTGAATTAGTCACAAGTTAGTTACAAATAACTGCA	AT	AT	2	7.5	291	305	15	0	TGGTAGCAAGTGGACAATCG	TTGTGACTAATTCAGTTAGAGGGTT	59.716	57.588	210
1380_SgrAI_67/3_NODE_1_L215	ATTATTCTATTATCTGATTATTATTAAGGTTAATGAAATATCCTTATTTTATGTGTGTGTATATATATATATATTAAATTTATCAACAATTACTCATAAAAGTAATTTAAATTTTTTCCAAATTTATCACCAATTTTACCTTGTTAATATATTAAGTTACTAAACTAAGAAAACATCCAAAAAAGTTTAGTAAAAATAACATAAATAACAACTATTATAGATATATGAATAATGAGAAACAAGAA	TA	AT	2	7.5	60	74	15	0
14145_PStI_305E40_NODE_1_L248	TACTAGATCGGTTCGGTTTTTTCAACTTCGGTTTGGTTTATTTCGGTATTTTTAAAATGGTTTTTCGGTGCAAATTAAAAATAGAATGAAAATCGTTTAGAGTAAAGATTAAAGATCATTTACAATTGGTTGCCATCATCTGAGTCTAGATGATGGCCTAAGAAGCAACATTATCACTGGATCTAGGGTCCTTTGGTATATATATATATATGAATATAAAGGGTTAGTAGCACAACAACTATAGGAGCTTGCTTTATATTATAAAGTGAA	TA	AT	2	7.5	197	211	15	0	TTCGGTTTGGTTTATTTCGG	GCAAGCTCCTATAGTTGTTGTGCT	59.805	61.151	226
Contig1217:1435_SgrAI_305E40_NODE_1_L227;1376_SgrAI_67/3_NODE_1_L146	TATATATATATATATTGCATCAGTGAAAATGCTACTCAATTACTGCTAGATATCATCAGATATATAAATGAAGAAATAATAATTAAGTAAAAACACTATTCATTTACTCTTTAATACTATCAAAATATATTATACTCTGATGATTTCAAAATATTAGGGATGCTGGTCATGTGAATAGAACAAGAGGGCAATCGGATGAAATATTTGGACTGCGATCTAATAAGGGTAAATATATTGGATTAAGCTTAATTTGAGTA	TA	AT	2	7.5	1	15	15	0
1439_SgrAI_305E40_NODE_1_L222	TAAATAGGTAAATTATATTATTATTCTATTATCTGATTATTATTAAGGTTAATGAAATATCCTTATTTTATGTGTGTGTATATATATATATATTAAATTTATCAACAATTACTCATAAAAGTAATTTAAATTTTTTCCAAATTTATCACCAATTTTACCTTGTTAATATATTAAGTTACTAAACTAAGAAAACATCCAAAAAAGTTTAGTAAAAATAACATAAATAACAACTATTATAGATATATGAATAAT	TA	AT	2	7.5	79	93	15	0
Contig8102:15972_PStI_305E40_NODE_1_L281;16217_PStI_67/3_NODE_1_L268	TGAAATTAGTTAGAAATGCTTGCAAGCTATCACCATGGTTACTAACAAAATATATATATATATAAGTCTACCACATTTGGCGTCTCCTTTTACTTATGGAAAAAGTTGTCAAGTACCTATTAATTGAGGTTCTTTCTTTCTCACTTGGCATAGACGTATTCAAGATTTTAATTTAGGACTTTTCCGACTAAATTCATTATATTTTTGAATTTGTGGATCAATAATGTAGGCCTTCAGGGTTAGAAACTTCACGGTGGGCCCAGACTCTTTAGGCCCAATTTATGAATGGATTCTGATGCTTTATCATT	AT	AT	2	7.5	50	64	15	0
Contig9182:18845_PStI_305E40_NODE_1_L447;19116_PStI_67/3_NODE_1_L364	TACTTCTTTGCCATGCGATTTGTTTGGCTTTATTTTTTTTAGAGAAAAAGAGCAAATAAAAATGTAATGTAAGAGTAAGCAATAGAATATCACCACAAAACTTGAAAGAATTAAAAATGTATCCTTGTCAAATGTTTACACCAAACTTACCATGATTGATGTGAAGTAAAAGTTCATATTAGTTGGTTACGGTTGAGTAAAATCATCCCATTTTCAAACAAATATTGTATATTTGGTGATTTGGTGGGAAAATAAGTTTTTACCAAGCGTGATGGTGAGATTTTATCCACCTGTCACCATATTTTAGGTGGTTGTGGGACAATGGGCAGGTGCACGAATGTTATCCACATATATATATATATAAGCTTCAAAAACATTTACAAACTATTTGAATAATTT…	AT	AT	2	7.5	349	363	15	0	ATTTGGTGATTTGGTGGGAA	CCCATCATTTCTCAAGTTTCTT	60.029	57.352	221
Contig9343:19248_PStI_305E40_NODE_1_L402;19528_PStI_67/3_NODE_1_L433	TTCTTTTATTTTCTTTTGTATTCAATTTTTTGTTGGGTCTTTTATTTCTTTGGCTATTTTGTGGGAAAATTCTTTGATTTTTCCCAACAATGTTACCTTACTCTAATTAGAAATAATTTACCTTACTCAATGATTCTAAACCACACAAATATCTGAGAATAATTTAAGACCACAAGTTTTAAAAGTATTGTTTTTTTCTTAAACACAAGTAAACGATATCATATAAAATGGGACAGAGGAAGTAGTACATTAATTAATTAATTAATTAATTAATCAAGACATAGTATATATATATATATTACTTATTCAAGACGCTATTTTCATGTATTTGAAAATCTGTTGAGAATTCCATAATGACGGATTCAATGACCGTCTCATCACTGGTGTTTAAGCTTAATA…	TA	AT	2	7.5	285	299	15	0	AAATGGGACAGAGGAAGTAGTACA	ACGGTCATTGAATCCGTCAT	58.284	60.203	148
Contig24412:20247_PStI_67/3_NODE_1_L393;19980_PStI_305E40_NODE_1_L360	TGTTTAAACAATGAGTTTAAATGAGATGATAAAAGGGTTAGGGTACATCTGAACAATTCTGATAGCCTGATGCTGATTCTACTATCTGAAGGTTCTATATCTTGTTTTTATTTTTTTAAAAAACGGAACAATTCTTGAGGTATCATAGTGGAAAGGAGTCTATATTAAAGTATATTGATGGAAGAATTTGCTATTATAGTGGTTATATGGGTCGCATATGGAATGTCCTAGTTTTGTCACAAGCATCAAAATTTGTCCTAATCAAAACATTAATGTATTATTAACACAAGAATACAGATGACTTTTAAGCTCTTTGGAGATGGTACAAATATATATATATATAGATAGTTGATAGTACCTCAAGAGTTTGGAAGGATTTCCTCAAATCTTTTACTTCGC…	AT	AT	2	7.5	329	343	15	0	ATGGGTCGCATATGGAATGT	GGAAATCCTTCCAAACTCTTGA	60.043	59.571	175
Contig1543:2041_SgrAI_305E40_NODE_1_L223;1939_SgrAI_67/3_NODE_1_L155	TATTTATATACATCAAATCAAATATTACATCTTATATATATATATATGTTTGTGTGTGTATATATCACATTTTGAATATCCTTAACGAGATTCCCGACTTTGCTACCGAATTTAAGTACTTGTTTATCACATCAGTATGCAGCAAAATCAATGAAACACGACTTATTCATAAACAAAGACAACATCAATTTCTCGAAATATAATATCAGAAAAACGGGTAAATCTAGGGTTTCAGCACACAGAAAAACAACAT	TA	AT	2	7.5	33	47	15	0
20507_PStI_305E40_NODE_1_L303	TCAGAAAAAAAAGAAAGACTTTTAAAACTTGCGTTCTAAAACAATTCTTAGATATTTGTGTGGTAAATTATTTCATTAGGGTAAAAAGAAAATTTTAAAGTTAAATTGTTTCGAATTATACTAAGGTGATATTCTTTTTCGGACAGACAAAAAAGGAAAAGGTGCCACATAAAATGGGACAAAGGGAGTATGTGTGTGTGTGTATATATATATATATGCAAGTACTTATACATAATGTATCTATATAACTTCTTAATATTTAACCCTAAAGACATTTTTGAGTTTTGAAGCTGCCTGCGTGAGTGAGGGGGTGAAAGTTGAGGGA	TA	AT	2	7.5	203	217	15	0	TGGGACAAAGGGAGTATGTG	CACTCACGCAGGCAGCTT	58.414	61.367	131
21718_PStI_67/3_NODE_1_L370	TGTCCCTAATAAGTCAAAGGATAAACTATTAGTTCTTGTAAATTTGATTATACTGTTCCAAACTGTTAGCTTATCGCGTTCTGTCAAGGTGAATCTGATGCTAAGTAGAAAGTTAGCCTTCTATGGTAATCATCTTCACCCCGTCTTCACCCCGTACCACCCTCTTTCATACATAAGGTTTAAGAGAACCTTTCATGTCACGGTGACTCAACCGCTGTCCAATTGAAAAAAGATAACACAATGCGTAGGTCATAGTAAGTTCTAACAAGTGGATAAAAGTGGTATATATATATATATTTTTTTTTTCTTCTTTATAGAAGAGACAGTAGATTAGTTAACTACAAAGCAAATGCAAAAGTTAAATCACTGTTGGCCAAGCAAAATATGTACAT	TA	AT	2	7.5	283	297	15	0	CCCGTACCACCCTCTTTCAT	GCTTGGCCAACAGTGATTTA	61.123	58.773	229
Contig10600:22647_PStI_305E40_NODE_1_L353;22978_PStI_67/3_NODE_1_L360	ATTACTTTGACTATATATATATATATTTTTTTTTTATTTTTCCTGATTTATAGCCACACAATCATTGTTTGTGTTAGACCGTGAGTTCCAAAAGTCTTTCTTACTTAAATTCCATGCCAAGTATAACACACTGGGACAATGGGAGCATAAAAGATGACAGCTTTATAAAATTTTCTAAGTAACTAGTGAAAATCTCCTTACATATGTTGTAAGCTCAGGAAGATCTTGTTAACTTTATTGGTTAATTCTATTTACATAGTGAATTATTGGAATGTTTGCTCTTAGGTTGTGATAATTATGTTCTCTATAGAGAGTAGTCATTTATTGGCTATGTTCTTTGAATGACACATGAAATTCACTTTCATATAGCCAGATTGCTAGGAAAATT	TA	AT	2	7.5	12	26	15	0
Contig25666:23449_PStI_67/3_NODE_1_L345;23112_PStI_305E40_NODE_1_L358	CCTAAACAAAAGTTCTACACAGAGAAAAAAATAGAGTAAAATATCCCAAATCCCTAACTTATATATATATATATTTCTTCTGCTTGTTAGTCTTTCTTCTTTGCGTACTATGCCGTAACTCCAGCTCTGTTTTCTACTAATATTAATCATTTCCATTCGTATTGTTCAAAAACAAAATATGGGTTTGTTTTGTTCTTGATTTAGCTGTAGTTTGATATATTTTCAGAAATTTATTGGGGATTTTTCTTGGTTGGATTTGTGAACCCAACTTGAAGTTTTGTGATTGGATCAAAATGATTGAAGATTAGAGTGTTACATTCATCACCATTAGTGTCAATGTCAATGGCTGCACCGAGGAATATAGTGTTGGACACAGGTCGGTTGGTGACAAGGGATGAA…	TA	AT	2	7.5	60	74	15	0
23648_PStI_305E40_NODE_1_L243	AAGTTAGCCTTCTATGGTAATCATCTTCACCCCGTCTTCACCCCGTACCACCCTCTTTCATACATAAGGTTTAAGAGAACCTTTCATGTCACGGTGACTCAACCGCTGTCCAATTGAAAAAAGATAACACAATGCGTAGGTCATAGTAAGTTCTAACAAGTGGATAAAAGTGGTATATATATATATATTTTTTTTTTTTCTTCTTTATAGAAGAGACAGTAGATTAGTTAACTACAAAGCAAATGCAAAAGTTAAATCACTGTTG	TA	AT	2	7.5	174	188	15	0
Contig11140:24022_PStI_305E40_NODE_1_L394;24362_PStI_67/3_NODE_2_L215	TATATATATATATATTATTTTTTAACAAAAAGGGTAAATATGCACCATTTTAGACAATAAGAGTATATATGCATTACTTTTCAATGAAGGATATACCTGCTCTAAATTACAACATTAAGGGAGTATGCATTTGCTCCTTTCCCCAAATATGAATCTAAGTTCAGAAGAATTATCACAAGTATACATATATATATATATATGCTTTGTTAAAACTACCAACAGCCAAAAAAAGTCTTTAAGTTTCCTAAGCAACTAAAGAAACAACTCTCTCTCCCCCCCTCTCTCTCTCACACACACACACAAAAAATCAGATCCATCGCATGAAGGGCTGAAAGCAGTACCAAAATCCAATGGAGGGGTGTCGAGCTGCTTATAAGGATAACGGCAACATAGATTGTA…	TA	AT	2	7.5	1	15	15	0	TATGCATTTGCTCCTTTCCC	TGGTACTGCTTTCAGCCCTT	60.038	59.875	220
26877_PStI_67/3_NODE_1_L346	TCTATACATTTACACACATATATATATATATAACATTAACTTATATCTAGTGCTAAAAATAATTATTCTAATTTTTTAAATTTTGTTCCTAATTAAGTAATGGTACATAAATGAAAAGAACTGATAGAGTGCCTTTTTTTTCGTTTTAATAAAAAAGAGAAGAAGAATTATGCACGGTGGGGAATTCCTAGTATCAAGTTCGAACGTTGAATATAAAAGATTATTCATAATAATTAGTATTTTTTGAATTAAATTCTATGAAATACGAATTAAATTAATTAATATTTAATGTGATATCAACAAAAAAATTTTAAAAAAAGAACCAGAGTAAGAAACTCAAAAAGGTGGTGGTCCAGAGAGATGAGTAG	AT	AT	2	7.5	18	32	15	0
Contig17645:2776_PStI_67/3_NODE_1_L426;2782_PStI_305E40_NODE_1_L318	TATATATATATATATTCCAAAATGCACATTTTCTGCTTTTCCCATGTATCTGTTAGCTCAAAGCCTTAGTGTGAGATCTGGTGTCAAATCGTCTTGTACAACAGACGGAGTCCACTCGACAGAATTCACATTCGAACAGCCAGTAAAAGTAATACTAGGACGACTAGAGATGTCAACGTTAGTTACTTGACGAAAACTGCCAGGCCATAGTAAGTGATCAGCCTCATCGATATCCTCAACGTATAAAGGTGGACTCTGATGGTGTACATAGCCAAATCTCGTGCTTGTATTGAAATCTAGTGACCTTATTGCTGGTGCAAACCCCTGGTGCATTGAAGAATGAGCCTTAATACCCAACGACCGGGCTGTAGACCCGTGCAATGGGAGAGAAGCCAAACT…	TA	AT	2	7.5	1	15	15	0
Contig12572:27762_PStI_305E40_NODE_1_L230;28183_PStI_67/3_NODE_2_L230	TTATGTATTTTATTTTTGATTTGGGGTTCTTTTTACAAGATCGAATGAAGTTTTTATGAGCTTTTGGGATCCTAATATGTCCTTATATTCATTCATCTATTGGGGTTTGGGGTTCTTGAAATAATGTTACAGAACAATGTGTGAATGAAGCTTTTATGATCTTATATATATATATATGTATTTGAAAGATTTTTATATCAATTTCTAAGATTTTGAGATTTTGGTATTAATTGAATTATTGATCTTTTTCTA	TA	AT	2	7.5	163	177	15	0
28201_PStI_67/3_NODE_1_L226	TATATATATATATATGTGTATATAATTACACAAAACTAATTTTTTTTGTTGTTGCAGAAACAAGTAGTGGAATATTCAGAGAAATTAATGAGGGAGTTGATTGGGCAGGAGCTTGATCTGGGAATAATAACCCCTGATTGTAGCTCATTTCGTGTAGCAGATTTTTTGTGCTCAGTAGGGGAAAACACCTATCTTGCAGTTCAAAATATTATTGAAGCAGTGGAACAGAAGTATAAATCAAATGAACA	TA	AT	2	7.5	1	15	15	0
28754_PStI_305E40_NODE_1_L304	CCCAAACCCCACCATCCACTCCCCAAACGACTCATCAAAGATTACTACGAAATAGCAATGAATCACTATCCTCAACTTCAGTTGATAAGATTCCATCAAATTATTTTTCAGATACAAACAGAGTAATTTGAGTGCAGGGATTTCTTCTTAGCAGGCACATTTTGATGTATAAGTAGCATATTATATACATACATACATACATATATATATATATATATGTCTGCTTTTTTTCCCTAGAAAAAACTACAGCATTACTATAAGTGAACCTGTACCTTGAAATCGAGAAATTACAGCAGATGGCCAGAAGCATACTTCAGCAAACGAGT	TA	AT	2	7.5	204	218	15	0	TGCAGGGATTTCTTCTTAGCA	CTTCTGGCCATCTGCTGTAA	59.967	59.024	175
29865_PStI_67/3_NODE_1_L383	CACTATTAGCTCTTTAGGAGAATCACCATTTCCAGTATAGTCCAATCTATTGAAAAATAGTTTTGAAAAAATGAGCATTAATGAGGACAAATAAATTAGTTTGACCAAAAAATATTCTAACTTCCCCACTCATCCAAGATATAGAGTAGTCTATATATCACTTGTAAACCCTAGCTCCCATTTCATTAATTATTCCTCCCTTCTTCACTTGTTAGTAATATAATTAGCTACTATCATCTGAATGAATCATATATATATATATAACTCTTATGCTTGAAGAAATATTTTTTTAAAAATGGATCGAACTAGACATGGGAAGAGGCCTTATGAATCCAAAGATAACAATAATAATAATATGTACTCATCAGGTCGATCTCAACATGACATGTCTACCATGGT…	AT	AT	2	7.5	249	263	15	0	AAACCCTAGCTCCCATTTCA	CATAAGGCCTCTTCCCATGT	58.646	59.006	164
Contig28261:30259_PStI_67/3_NODE_1_L483;29818_PStI_305E40_NODE_1_L385	TTATTACTGACTACGCCTTGTTCATTCTTGCACTTTTCGTAATCCCACAAAAGAGCTGCATCACCGGAAGCGCATCAAGTCGCAATCTATGAAAGTTTTAGGGATTCCATGACCTTTACGTAGGTATTCAACGAATATAATCACTAAAACACTCCACAATCCATGTGAACAGTAAAAGAACCTCAAAATGTATAAATATATTCCTATGCAGTAAGAAGTCAGATATGGATGGTATAAAATAATCACTTACAAACTTTCCTCGTGTTGACAGGGTATGTTGTTGACGTGCATTATTTCAAAAGATTCTTCCTCTAGGATTGTTTGGTATTTTGATTGCAGTTTGATATCACTCGCCTTGAATTTGTAAAACTCTGACATCACTAGGTACATGGGTAAAGG…	TA	AT	2	7.5	427	441	15	0	TTTCCTCGTGTTGACAGGGT	CAGAGCAATCTTGATATACGGC	60.545	58.88	231
31420_PStI_67/3_NODE_1_L307	TGATGAATAAAGTCAGAAAAAGATTTTGCAACTTTCCATCTACAGTGACATCAACAGCCAAATGCTCAGAAACAGTGGCATTCGCAGCTTTGACATGACTCGCAGCAGCTTCTGGGCGAGGTTGAACACTTGAAATGGCGTTTGTGCCTTGGAGGAGGATCCAGGATGTAGAGTTGGAGTACTCATTCAAAACAAGTGTGATATATATATATATACATTTTTCAAGAAAAGGTTATATACACATAGTTCGACCAAAAGTAATAACCCGACTTAGCTTTACTTTTGCTCAGGGGCAGAATGAACCCCTTTGGCCAAAAACTCACACTATA	AT	AT	2	7.5	201	215	15	0	CAACAGCCAAATGCTCAGAA	TGGTCGAACTATGTGTATATAACCTTT	59.988	58.537	203
Contig28728:31478_PStI_67/3_NODE_1_L380;31009_PStI_305E40_NODE_1_L327	TCCTTCAAGATTGCTTTGAGACTTGGTATTATCCTTATGACATTCTGTTCTCTGTATATATCAATATCCTAAGTATATAGGGACACTGATTGTCCGATATCTTATCTATGCTTTCCGAATATTGCATATATATATATATACACACACACACAGAGACACATAAATTTTTATGCACAACTTTTGGTGTCACTGTTTTCTTTCTTTCTCTTTGTCTTGTTAACTGAGAAATCCGTCTATGGCCCGTCCTTTGGAGTTTTGACCAAGCACAACCTTCTAAACTCGATGGATAATGAGCCCGCCCCTCTACCCTTTGCAACTTTTGGTGTTGCTGTTTTTATTATACTGAGGAATTATGTGTTTTGTTATAGTGGTATTTCAAGAGATTCTGCTCTACATCCT…	AT	AT	2	7.5	126	140	15	0	TCAAGATTGCTTTGAGACTTGG	GGCCATAGACGGATTTCTCA	59.494	60.036	237
Contig17808:3246_PStI_67/3_NODE_1_L234;3228_PStI_305E40_NODE_1_L227	TATATATATATATATTTATGATATCAGTTAGTTACCATTGCTCAAGCATTTGTATTCGAGTGTCATATTGCTCTTGTTTTAGAGGGAATAACAACCTGAATTACAGCCTATTTAATATTTTTTTTCAAGGTAAGTCCCATCAGCTTTCTATAACAAATTGTTTTGTTCCATCAGGTCTTGTTAAGATTTTGAAGAAGTTTGATAAACGAACTGGGAGATTGTTGCGTCTTCCCTTCACACAACTTGCTCTTGATCA	TA	AT	2	7.5	1	15	15	0
Contig15368:35129_PStI_305E40_NODE_1_L393;35663_PStI_67/3_NODE_1_L324	ATGAAAGTTTCATGACCAATCAATAATTGAGGTACTAAGATTCCTCTGTTCCCTAATATTTAATATTAATCTTTTGGCGTACTTTTAGTAATATTTTTACTCACCAACTAAACACCATACACTTTCTGCCAGAGGAAATAACTTTTGTCATACGAAACACACTCCCAATTATCATTGAATTTGACATCAAGACTAAATTTCCAAGTCATTTCTTATATGATTCCTCCATTAGTTTCACAAGGACATACTACATATCATCAACACAAGTACTGATCGATGGAAAAAAATCACTTAGTATTTTTATCTCTGCTTCTGATATGTGACAAGTAGATGTTCGATCAACTCATCCACTTGTAATATATATATATATACAGGTAAAAAGATTTACTTAAGTGCAGC…	AT	AT	2	7.5	357	371	15	0	TTCCTCCATTAGTTTCACAAGGA	GACATTGTGGTGCTGCACTT	59.987	59.758	190
Contig30912:37040_PStI_67/3_NODE_1_L269;36505_PStI_305E40_NODE_1_L214	GGCCGGGAGGTTAGTGTGTAAGCAGACTTACCCCCAAGGGCAGGGGTGGAGCTATATTCACCCAAGGGTGTTCATTTGTCAAATTTTTTTTGAATATATAGATTATATATATATATATTTTGACATGTATCAATTATTAAACGCCCTTCGATACAAAAGTCACCCACCCATATTCTAAAAGTATGAACATTGACCCTAGTCTCAAGGAAAAACATTTCAAAGAAGATCATGCCTAATTACCCTTCAAGAAAATCAAATCAAATCAAATCACAGATTCATAAAAATTGTTAAGACTAGTCATTACCTAATCT	TA	AT	2	7.5	104	118	15	0	GCCGGGAGGTTAGTGTGTAA	TTTGTATCGAAGGGCGTTTA	59.993	58.304	156
37440_PStI_67/3_NODE_1_L247	TTTAATCCAAAAGGCATTCATGAGTTTTTTTTCCCTTAAAAGTTACTCAACTATATTTTTAACCTAAAAATATGACAATTTGAATGCTTCAAGGCCAGCTTGATAAAAGTTTCTGCTGTAATTAAGTTGTATCAGTCCAATATTATACAACAAGGGGCACACTAGAAGAACTATTACAAGTTAGTTTTGTACATTTGAGAGCCTTTGAGATGAGTTTGTTGGTGCCACATGTTTGATATCTGCTATATATATATATATGGCTAGAAATG	TA	AT	2	7.5	244	258	15	0
38111_PStI_305E40_NODE_1_L277	TTTAATACTATTATATATATTCAAACAAATCTATAATAAAATAAAAATTATATAACGTACGTTTAAAATCATAAATAAATTTTATAATTCTATATATATATATATTTAAAAATTGTATACTTAATTAAAATATATCATATAAATTAAAACAAAAACTAAAGGTTCTGTCATGATTTATGTAGACATACTACTGGATGATGATGAGTTGAAGCACTCATATACTTTTCTCCCACCAAATTCTTTCAAAATCTTGATTTTTACTCTCTCTTTATCAACACATAGCTCCCTTTCTTTTTCCA	TA	AT	2	7.5	91	105	15	0
Contig18050:3843_PStI_67/3_NODE_1_L362;3809_PStI_305E40_NODE_1_L290	TTATATATACTTTATAGAATGACTTATTATTCTTTCGAGTGTTAAATTGTTATATATATAATTTTATGCTCAAATAAGCTTTCCTGAAATGATAAAAAAGAAACTTCGCTCCGCCCCCTCCCTTCTATCCAAGACTCTTGAATCAGTCTCGTCTTACATTCCCTCCTCTTTGCCTACGCGAAAGAGAGTACCGCCTATGGTCTACTCAAAGGTTGAAGAGAGATTTTGTGGGTGAGATCAATCCATTCCGTTCTTCAGGGTATATCGATGGTTTTATATATATATATATTCGCTTGCATTAAGAAAATACCTTATATATACAACATAATTTTTTGCCAAGGAGGTTGCGTAAACACCCTCAACCTCTCCTAAATCAGCCCCTGG	TA	AT	2	7.5	275	289	15	0	ACATTCCCTCCTCTTTGCCT	GAGGTTGAGGGTGTTTACGC	60.074	59.598	211
Contig31479:38473_PStI_67/3_NODE_1_L347;37945_PStI_305E40_NODE_1_L345	TATATATATATATATGAAATTTATGACATTTGTAGAAGAAATTGGTGAATTGAGGTTTGTTTTGATTTGCATAGTAAAAATGTGACCTAGTGGTTGATAAAGCAAGATGAGAAAGTTACGAGGCTTCAAGTTCAAAATTTAGCAAAGATAAATATCTTAGGTGACTTTTTAACCTTGATGAACAAAGTTATTCAATATCTATACAGAGTCAACTGAAAAATTATATTTATGTGTCAATATGTACCAACAAAGAGTAATAAGGTCAAAGGGTTAAAATTACCCCTGAGCTATTTGAAACGGTTTAGTTTTAATTGTCATCCATGCCATGTATCATGGTCTTTGTGATCGAATTCTACATATACCGCTCTCTCAGCT	TA	AT	2	7.5	1	15	15	0
5300_PStI_67/3_NODE_1_L330	ATATATGTGTATATATATATATATCATGCCTCTGGATCCATAGCCAGAATTGTACTGAGATTCATCGGTGTCATGAACTCCGATGAACCACTCATAATTTGTTGCACAATGATCTTGTTTGCCCTCTCGGATGGGTGGAATGGATCCCAAAACGCGTATACATCTCTGTTTGGGCATAAGTTAGAGAGCGGTGTACATAGGCCAAGACCGTTGTATGGTCCTTGACCACAACATGCTACTTTTGATGTTATGAATCCTGAAAAAAGAAACAGAAGTTTTTGTCAATATTATAACACCATCAGGGATTCTGAAGTAAAAATTCTGACTCTGTCACTGAAGAGGACGTTTTTAA	TA	AT	2	7.5	10	24	15	0
5359_PStI_67/3_NODE_1_L311	TGAGGAAACATTAAAGGTACATGCATATTCTTTTGTCTAAATTTTGCTTGTTTTCTGCCTCAAGCTCATTCTTTCCTTGAAAATGTGGTAAGAATGCACAACCCCTTTGTTCAAATGGATGGTAGATTTTACCTCTTTTCCTGCGTGTACGTGTGGGTAATAAATAAATAATATATATATATATACACACACACACACGTATGTGTGTGTGTGTGTGTATTTACTTATGAAAAAAGAAAAGATTGTCCTATTCTCTAGGATATAAGGGGTTTCCTCTTGTTGGTTTCACCCGAGTGTTGGAGGAATTCACATGCGGCTGTGCTTTTCCTTT	AT	AT	2	7.5	171	185	15	0	TGCGTGTACGTGTGGGTAAT	ACTCGGGTGAAACCAACAAG	59.911	60.005	154
Contig4430:5983_PStI_305E40_NODE_1_L256;6008_PStI_67/3_NODE_1_L266	TAGTCGGGTTTTTTTCGTCAACACCAAACCAAGTCAAGTCGAACCACTAGTCGAGTTTTTTTTGTCGGGTTGACTTGGTTTGCGATTTGGTTCGGTTTTCGGTTTGATTTTGTTCACCCCTATTGAAGACAATGTTCAGAAACAATGATAAAATATTTAGATACTTTTATGAGTCAATAAAGCTTAAAGTTTATTTAATGATTTCTAAGTTTAACATACGTGACCAAATAGTATATATACGCAATAACACAGTTGAACAATATACGAAAGTGTATATATATATATATGTAA	TA	AT	2	7.5	273	287	15	0
Contig4644:6555_PStI_305E40_NODE_1_L376;1983_SgrAI_305E40_NODE_1_L277	CTTTAAGCAACCAAGCATAAGCAATTAAGAGGTCTGTCATTGAGCTGCCAATTAGTTCTTACAGAGTTAGCTTGAGCTGTATTGACCAGTATATATATATATATCTACACAAAATTATGCAAGTTAAGCTCCTCAATCAATATCATGGATTACCAAGACACCACAATTTACGGATCATTTCATCATTTGAAGTCATTATCTGAAAACAATATGCTACATAATCATAAAATCTTCGACCATTGCACTGCAATTCGAATAAGCATATCTTCAGAAGACAAACAAACAAAACTAACCCTATCAAAACCAGGTTCGCAGCCATGAGCGCAGAAAGTAGAAGACAAATACACTAAATCCTGTTTGAATCTGAATCCCAATTTCAGTATATTCGGCGAGACAAA	TA	AT	2	7.5	90	104	15	0	AGGTCTGTCATTGAGCTGCC	CCGTAAATTGTGGTGTCTTGG	60.418	60.269	144
661_SgrAI_305E40_NODE_1_L232	TCAAAGTGATAGATGTAAATTTGTCAAGATAATTGTATATATATGCAACTGATATATATATATATAATTATATATCTGACAAGAAATTGCAGATAAAGAGAAGACAGGTGAAAGATAAAATAACAATGAAACTCTAACTATGTAATTTTTTTCAAACTACAGTGATATATATTATATGTTTGTCTAGTTACTCCATTTTTCCATCTAGAAGGATTAAGTTATATTATAGAATATTTAATGTAAATTTGACCGAAATAAAAAT	AT	AT	2	7.5	52	66	15	0
749_SgrAI_67/3_NODE_1_L222	TCTCGAAATTCTAGTAGTACTGCGTAAATTGGGACAGAAGGAATACAATTTACGAACTAAGATGAATTCAGTGTCTCATACACTTAGCTCAGCAATGGATACGGTAACAGAGATGACTAATTGTGTATAATTCAATTCATAATTTAACAAATAATGAAAATATATATATATATACCTGAGGAACAAGCATGATACCGACTGTGATACCAGCCATGAGATCAGGTTGCAAGTACTCACGCACTTTATACGTTC	AT	AT	2	7.5	160	174	15	0	AGCTCAGCAATGGATACGGT	CATGGCTGGTATCACAGTCG	59.723	60.136	130
844_SgrAI_305E40_NODE_2_L170	CTTCCTACGTTCCATTTGTGTATTATATCAGATATGTCATTATTATTGTTATTATACGAAAGTTCATCTATCCAATCAATTAAGCTACTAAGATTTCTCGGAACATTTCCTCTAAACTTTTTCCACTTTTTTTTTTTTAATTTTTTAGTCAATTTTTTTTTTTGAACAAGCTATATATATATATAT	TA	AT	2	7.5	172	186	15	0
Contig20335:9742_PStI_67/3_NODE_1_L281;9618_PStI_305E40_NODE_1_L214	AGACTGGGGCAATAAGAATGCAAAAAAGGTGACATTCTATATATATATATATGACAATACCAATCTTCTGTTACATTAGTCTGTTTATATTCTAACATTCAAGCACACCGGCTTTAAACAGGCACAAGAAATAGGAAAAGCAGGTAGCAGATTTGTTCATGAGGATCTAAAAATGAAGTACATTTACGACTACATGTTTCATCTTTTAACTGAATACGCCAAGCTTTTGAAATATAAGCCCACTGTGCCAAGAGAAGCTGTTGAAGTATGCTCCGATACATTGATTTGCTCAACGAAAGGAAT	TA	AT	2	7.5	38	52	15	0
980_PStI_305E40_NODE_1_L302	TATCTAATTCTGTTTTCTTTCGTTTTCTAGAGAATGACGCCTGTGACTTATCGCCCTACTCATGATAGGACTCTTCCTCCACCAAATCAAGGTAAATCAAGAAAATGATTCTTTTTGTTTCTTCGATATCTTTTGATATTATAATTTACATTTACCTATTAATTGCTCTTACCCTCTACCTACCTATATATATATATATTTGACTAGAATCCTTGAGCCGAGTGTCTACCAAAAAAAGCCTCTTTACCTTCCAAGTATACACACACTACCCTCCTTAGACCCGACGATTACCCTGGGTATGTTGTTGGTGTTGTCATCGTTG	TA	AT	2	7.5	185	199	15	0	GCCTGTGACTTATCGCCCTA	GGTAGACACTCGGCTCAAGG	60.235	59.867	192
11174_PStI_305E40_NODE_1_L341	CAAAGTAAAAGTAATTTTTTCGATAGATATATGAACTATTGAATTTCGTTAACATACAACAAGTTTGTGATATAAAATGCTTGAAGATTACTCATTATTCGCTTAAGGTTACAAAATCTGACGCTCTTGCTTGGTTTTAGTCCTTTAATTAAATTTCTGATTCTGACTTTAAGTGTAGTCTAGACCAAAGCTAGAGGGTTCATTTGAAACTCTTTCGTTAAAAGAAAATACCCTCCATATATATATATATATGTTAGTATAAAATAGTAAAATATCGATTCCGTTATTAATTTGAATGATTTTAGTGAAAATACTGATTCCGTCATTAATAGTGGGGTCAGTATATATGTACATGGATATGGT	AT	AT	2	8	237	252	16	0	ATCTGACGCTCTTGCTTGGT	CCCACTATTAATGACGGAATCA	60.02	58.831	221
11311_PStI_67/3_NODE_1_L355	TTTCGATAGATATATGAACTATTGAATTTCGTTAACATACAACAAGTTTGTGATATAAAATGCTTGAAGATTACTCATTATTCGCTTAAGGTTACAAAATCTGACGCTCTTGCTTGGTTTTAGTCCTTTAATTAAATTTCTGATTCTGGCTTTAAGTGTAGTCTAGACCAAAGCTAGAGGGTTCATTTGAAACTCTTTCATTAAAAGAAAATACCCTCCATATATATATATATATTAGTATAAAATAGTAAAATATCGATTCCGTTATTAATTTGAATGATTTTAGTGAAAATACTGATTCCGTCATTAATGGTGGGGTCAGTATATATGTACATGGATATGGTTCAAGTGTCTCATTCTTGGTGCTTCCTAGCTAA	AT	AT	2	8	220	235	16	0	ATCTGACGCTCTTGCTTGGT	CCCACCATTAATGACGGAAT	60.02	59.505	219
Contig7766:15123_PStI_305E40_NODE_1_L289;15336_PStI_67/3_NODE_1_L320	TGAAAGGCTTTTTTTTCTTTCAGAAATAAAAGAGGTAATTTCATTAGAAATACATAGCATCTCTCCGTGTATATATATATATATAAAAGAAACTATTTAAAAAAAATTGTCTCGACTATATTTTTAGAAACTATTTAAAAAAATTATCTCGACTATATTTTTAGTGCATTCTTTCAATTTATCTGCGCAGCTAAATTCACAAGTCCAATATAGTTCCAATGTCGGCCAATTCATTTTTAAGTAGTCTACCCACCTAATTAAAAATGAGATTAAAGATCTGTTTGATCTTCTTTACTAATATTCTTTATTAAATGCAACGTGACAAGACAACTGCTCCAAGAGTATTTTCTTGAAATGTTTATCACTTTAAA	TA	AT	2	8	70	85	16	0	GAAATACATAGCATCTCTCCGTG	ATTGGCCGACATTGGAACTA	57.926	60.331	184
15237_PStI_67/3_NODE_1_L272	TAAGTGGCAACTATGAAAAATGTAAGCTAAGAATAGATTTATTTTTTTGATAGAGAAGGAGATTGTATGGGCTACTCTCTTTTTTGGTGAAGCTTCTTATGATGTATCTATTGGTAGGAGTAAAAAAATTGTAACTTTTTGTTCAATAGAACATCGTACGGGTCAACCCTAACCCCAAGTTATAAATTTACAATGATTGCAATTATTGATATGCACTACATAATTAGAACTCAATGAAAGCACTACAGCATAATATATATATATATATTTAAGCATTCTAGTTCCATGACAAAT	AT	AT	2	8	253	268	16	0	CAATAGAACATCGTACGGGTCA	TTTGTCATGGAACTAGAATGCTT	59.883	57.952	150
1547_PStI_305E40_NODE_1_L311	ATAGTTTCGCTGATTTTGGATTTTTTATGAAAATAAAATATGGGCTACTTTTTTTGTAAACTTTTTACTTTTTTGTATATATATATATATAATTTCCCCTTAAATTAAAGAAACAACTAATCTCTATACAATATTTAATTTCTATAGATTTTTAAGTCTAGAGTATTTACATTAGTCATTAGCTACCAAAAGAAACTAACAGTTTGAATTTAACATTTTAAAAACAACAGAAGATATAGAACATTTGAATTCATTTACAAAAAGAGGCATAGATAAACTTTCCATAATCATACATTTTGCCTCTAGTTAAGAACTGTGAGAAATAAAGGAGGT	TA	AT	2	8	76	91	16	0
15956_PStI_67/3_NODE_1_L272	AATCCTATTCCTACCAAAAGAAGATCAGTTTAAACAATGTGGCCATCAGCGAAAAAATCATATTTAAAAATTTATTTAGTTTAGTCAAAGTATTCAAAATATATATATATATATTCCTTTTTCTTTTGTATAAGAAGATTCGTATACTAGCTTAATTTTTTAGACGAGAGCAGATTAAAATAAGTTTAATTAACTTACTCAAACTTCGATGAATCATATTTTCATGAGCTAATTTTGTCATCCCAGTATCAGAATGTAGAAAACCACTACTGTCACTCTGAAGACAATTGGATG	AT	AT	2	8	99	114	16	0	TAAACAATGTGGCCATCAGC	CATTCTGATACTGGGATGACAAA	59.548	58.962	226
Contig7:19_SgrAI_67/3_NODE_1_L259;19_SgrAI_305E40_NODE_1_L221	TAGCATAGACCATCAATTGTGTGTATATATATATATATACACACATGTGTATACTGTACAGAATTGAATAAGAACACTTCTTCTTCTTCTTCCTCTATTCAGCTCCTCAATATACTCCTTCTTGTCAATCTGTTAACAGATTACCTCACATCAACACCAACACCAACAAGTTTGGGGCCCAAAAATTCATTAATATTTTTGACAGCATTGAGGACACCTTTACCTCCATAAAGGCTCTTGTCCCCATCTCTTAGCTCTAGGGCTTCATAGATCCCGGTGGAAGCCCCAC	TA	AT	2	8	24	39	16	0
Contig1511:1979_SgrAI_305E40_NODE_1_L242;1879_SgrAI_67/3_NODE_2_L87;1879_SgrAI_67/3_NODE_1_L96	TATATATATATATATAAAAGAACAAATGTGAATAATAATTAAAGATAAAAACCAGATCTATCATTTCAAATTAAAGGTTGTTTGGACAGCGCGAAATAAAACAGAGCAAAATGCTCAATGTTCAGGATAGAAAATTACCAAATAAAGCACAAAGCACTCAAAATCTAAGTTTGGTGAAGAACCAGCGATTTTTCCCAGTTTTGAATCGCTCTTCAAACTTAGCTTTGACTTCCTTAGCAGCAGTGACCTTCTTGTCACGGGATTGAAGGCAA	TA	AT	2	8	1	16	16	0
Contig25609:23286_PStI_67/3_NODE_1_L402;22952_PStI_305E40_NODE_1_L350	TGTAACACATCCATTCTATTTCGGACTTGCAGTGCTACACACCATACACAGTGCAATAAATATATATATATATATTAATCACTACAAAGATGATAGATGAATATCTCAAACATGTCAAAACAAGGACCGAGTTAATCAAATTATATATTAATATAGCCCAGAAATGCATTATCTGAATAAGGAGTAAAACAGAAACTTTGACAGCAAAAAGGATTTTAACATATGATGAAATCTTGATTACCGAATAACGCTCTTGCCCTGTTGGCATAACTCTATGCAATGTAGACCTACAAAATGTATGTCAAACATCAGAAGAATATTACATAACATGTTGTATTTTGTTACAACTGAATTTGGCAAAATGAGCTTGTAGGCAATATGAAGAATACATCTGCTGAA…	AT	AT	2	8	60	75	16	0	TTTCGGACTTGCAGTGCTAC	GGCAAGAGCGTTATTCGGTA	59.076	60.23	240
Contig11140:24022_PStI_305E40_NODE_1_L394;24362_PStI_67/3_NODE_2_L215	TATATATATATATATTATTTTTTAACAAAAAGGGTAAATATGCACCATTTTAGACAATAAGAGTATATATGCATTACTTTTCAATGAAGGATATACCTGCTCTAAATTACAACATTAAGGGAGTATGCATTTGCTCCTTTCCCCAAATATGAATCTAAGTTCAGAAGAATTATCACAAGTATACATATATATATATATATGCTTTGTTAAAACTACCAACAGCCAAAAAAAGTCTTTAAGTTTCCTAAGCAACTAAAGAAACAACTCTCTCTCCCCCCCTCTCTCTCTCACACACACACACAAAAAATCAGATCCATCGCATGAAGGGCTGAAAGCAGTACCAAAATCCAATGGAGGGGTGTCGAGCTGCTTATAAGGATAACGGCAACATAGATTGTA…	AT	AT	2	8	185	200	16	0	TATGCATTTGCTCCTTTCCC	TGGTACTGCTTTCAGCCCTT	60.038	59.875	220
Contig26421:25449_PStI_67/3_NODE_1_L393;25092_PStI_305E40_NODE_1_L352	TTTTGACTTGATAGCAGGAACAAGCACAGGTGGCCTTGTAACAGCCATGTTAGCTGCACCAAACAAAGATAAACGCCCTTTTTATGCTGCCAAAGATATTACTCCTTTCTATATTGAGCACTCCCCTAAAATATTTCCCCAGATCAGGTTAAACTATTAGTCCTCTTGATTTTTCTCTTTGGATAATGGCTATGTACGGGTAACTTGCGTGTAAGTTGATCAACTATTTCACCAGATACATGCTACTTTTGATCATTAGTATAAGTATCAAACGTAATTATGGATACCAAGACTTAAGCATATGGAAAAAAGTCAACTATACTAGTTTTTCTTATGAACTATGTGCATTCTCTTATGATTTTTATCCACTCTGTTGACCATCAGACCCCACTCTTGAAT…	AT	AT	2	8	402	417	16	0
2877_SgrAI_67/3_NODE_1_L104	ACTAGCATCCAACTGCAGAACTCTCACATTCATCCAAATAGCACAAAAAACATACTAAACATAGAATCCTAAACAAATACTTTAAATCTTAATTAATTTCTCGAATATATATATATATAT	AT	AT	2	8	105	120	16	0
Contig13163:29403_PStI_305E40_NODE_1_L437;29838_PStI_67/3_NODE_1_L328	CTAAACCTTAACTCATGAGAGGAGTATTGTTCCAGACCATAAAGGAACACAACATCCAAATCTTTCAACCATTAAGCAGCCAATTACGTGTCCCATATATATATATATATTTGAACTGCATTAAATTCACACAGCTAAGAACAAGTAATGTCACCTGAAACAGCCATTAATGCAAATCCAACATAGAGAAAATGGTGACAGTTAATAATATCAATTAGTCTCGTTAGATTTCTCCACTTCTATAACAGAATTCACTTCACCTTCCACTCTAAGCCTGACGCAAAACCGTTTGCTTCAAAAGCAAGAATTCACAGATCAGTTATGATTTGTGACTCGGTTAATAAGCAGATCTAAAAGCACGAATACATCAACCATTGCCCAAGATGTCACATTAAAAGG…	AT	AT	2	8	95	110	16	0	AAGCAGCCAATTACGTGTCC	GCGTCAGGCTTAGAGTGGAA	60.14	60.538	208
3488_PStI_305E40_NODE_1_L320	TATATATATATATATAAAACTGTTTTTAGAGTTTGATTGCGGTTAATATCAAGTTCATTAATTCTAGTGTGTAATATGTGACTCCACAAACATCAAAATTTAGGCATGATCTTTGGCTATTTTGGCGTTCAATTTTGAGATTTTTTTTTTTTTAGATGATTCACTTGAAGAAAATTGAATGTTTAGGTTTCTGGATGGCACATTAAATAAAAGTTCAGATGAGTTAATGGATGCAACAGATACTTCAGGCAGTTCACAAATCACTACCTCCAGTCAAAGTCGAAGCCTTGCAGCAACAAAGTCCTTGACAGGTAACCTTGAAGAGAAGTACAATACTGAACA	TA	AT	2	8	1	16	16	0
3965_PStI_305E40_NODE_1_L208	TATATATATATATATACACATACACTCTAATAGCAGTAAAGTATACGCTAAGGAGAGATACATGGCATGTTTGGTTCTTTAGTCTTACATGAGGTAAAGGATTGGAACAGCTATTTGTTCTTACAGGATATTTTTCCTTTTTCTGTCTTATTTTTTGGTGACATTAGCATTCGCTTCTGTCGTTGGGAGGCAAGGTGAAGGAGGAACACATCTCCCTCTTAATAAATGCT	TA	AT	2	8	1	16	16	0
Contig18982:6260_PStI_67/3_NODE_1_L379;6223_PStI_305E40_NODE_1_L249	TGACTGTTATAATATTGATAACTTATTGTACCTTTTCTGTTGGATAGACAGTATTCTTGCAGCCAAAACATTTCTCCCTTGTTCCAACGAACATGCTTGAAACCTTAGCTGCCTGTGGTTTCTGTTACAAATATTCAACATATATTAGTTATTCACAAAATATCCTCTGATATATATATATATATTGACAATCTCCAGTCATTCAATGTCAACCAATGTTGCTCGGACTCTTCAAAAATGCCAAGAGGTGCGTACTGAGGTCTCTAAAAGTCGTGTTATCTGACCATGGTGTGGTAACATAGTTGGAGAGTCCGAGCAACATAGATGTCAAGTACCTCATCTTTCTCTGGCTTCACAATTTTTGGTGTCCCTGGAATAAATTTGAATCTTATCAGTAAA…	AT	AT	2	8	170	185	16	0	AGCTGCCTGTGGTTTCTGTT	GTACGCACCTCTTGGCATTT	59.914	60.14	149
10555_PStI_67/3_NODE_1_L307	CTTATATATTTTATATAAAATATTATATAAATTTCTTCATAACTATATATATATATATATTAGTTACGAAAACTCAGTTTTGTATGAGCCTAATATTTATTCATAAATTTATTTTTAATTATACCAATCTAGCATATATAACAAGATAAATAGAATATTAAAGATAAATATTAAATTATAAAAATTTGATGTGATTTGTGAATAATTTATCGATTTATTATCATTTGTCATATCAATCACAATTTTGAAATATTACTTTTTCTTATTTTATTTGTAGTTTCGAAATTATATAATTTGATATAATTTGTCGATAATCTAATAAAAAAAAT	TA	AT	2	8.5	44	60	17	0
Contig6376:11252_PStI_305E40_NODE_1_L437;5219_PStI_67/3_NODE_1_L364	CTCCTTTGTTTTGAACATAGAAAATGAAGAGAACCAGTACAAAAATTCCTGAATTCATATATGTTAAAACTGAGTGTAATCTTATTAGATGTATACCTTAAGTGTTTTTTCCAAACATACTACGAATTAAAAATAATGAATTAAGTCCAACCCACGACAAAACTTGTTCTAAATTTGTCTCTGCAAACCACATGACATGTCTTTCTTCTAATGACAAATAATAATTCATAATAGGGTTGAGGACTCACTAAATTCATTAAATTAATTAATTCCCTCAGCCTTTATTTAAGCCATAGAAACGTAGCATATATATATATATATACTTGAGCTCAATTGAGTTAAATAACGTTCCTAATAAAAGTGGTCATACGAGGGCAAACAGAGCCTTACCTGCAAGCC…	AT	AT	2	8.5	306	322	17	0	TGTCTCTGCAAACCACATGA	GCAGGTAAGGCTCTGTTTGC	58.784	60.022	219
Contig21672:13183_PStI_67/3_NODE_1_L405;12987_PStI_305E40_NODE_1_L337	CGTAGAGTCAGAGCTAGAATTTTGAGTTTACGAGTTTTTGATTGTTTTAGTAAAGGTAGCTCATTGGATTCTTGATTGTTTGGTGGTGTAATATAAATAAATTTATAACATCATATGGTTAAAGCCTTAAAAACAACCTCTGAAAGAAATATATAGCTTGAAAACAATCTTCGATAGAAATGTAAGATAAGGTTACGTAATCTTTGTGTTTGGGCCTTTTCCTTGATCCTGCTTTTAGCAGGAGTTTTAGTGCATCGGACTTGCCACTTTAGTTTGTGTGACAAACAACACCTTAAATGTGAGTGTATATATATATATATATTGTAATTTCTGTACTTGTTAAAATGATTTTTGTTATGGATTGTGGCATAAATAGGTTCAATGGTGAAGATTTCTTGA…	TA	AT	2	8.5	306	322	17	0	AATCTTTGTGTTTGGGCCTTT	TCACCATTGAACCTATTTATGCC	59.864	60.089	190
1884_SgrAI_305E40_NODE_1_L209	TCTCAACTATTGACACAAATTATTAGTTTTATTTTTGAGCTATTGCAAGATTCGATTTTAAGTTCATTTAGTCAAGTACAAGAGTGTTTTTAAAATTTTCAATAGTTCAGAATAAAACTAATAATTTACGTTAAGTTTAAAAGTGTTTTCAATATTTGTATCAAAATTAATTAAAGGTTTACCAACAAAATTGAATTCATGATATTCAATTCATGTATAGGAATATATATATATATATA	AT	AT	2	8.5	223	239	17	0
20780_PStI_67/3_NODE_1_L338	TCTTTGACTTGGGTATTTCAGAAAAAAAAGAAAGACTTTTAAAACTTGCGTTCTAAAACAATTCTTAGATATTTGTGTGGTAAATTATTTCATTAGGGTAAAAAGAAAATTTTAAAGTTAAATTGTTTCGAATTATACTAAGGTGATATTCTTTTTCGGACAGACAAAAAAGGAAAAGGTGCCACATAAAATGGGACAAAGGGAGTATGTGTGTGTGTGTATATATATATATATATGCAAGTACTTATACATAATGTATCTATATAACTTCTTAATATTTAACCCTAAAGACATTTTTGAGTTTTGAAGCTGCCTGCGTGAGTGAGGGGGTGAAAGTTGAGGGATGAGGCACTGAGACAT	TA	AT	2	8.5	220	236	17	0	TGGGACAAAGGGAGTATGTG	ATGTCTCAGTGCCTCATCCC	58.414	60.08	169
23220_PStI_67/3_NODE_1_L238	TATATATATATATATATTTAGTTTCAACTTATGTAATAATGTCGAATTTTGAGAGTCAACTTATGTAACAATGAGTTTGTCATATTTCCTTAAAATAATTTAATTTATTAATTATTGTAACATATAGTACTTTTAATGGAATTTTTAAATATGTAAATTTTATCAAAATTAAATACTTAAAGATTCTAGGAAGCTATGTCCAAATTCAAAGTCAAAATTGAAAATTTTGAATCTTGATAAATTAAACTTACAACATAAAT	TA	AT	2	8.5	1	17	17	0
2368_SgrAI_305E40_NODE_5_L98	TATATATATATATATATCAATTGTTGAATATTTTTGATACAAAAATCACCTACTCATATTCCAAAAGTATGAACACCCTTGATGAAAATACTGACTCCGCTACTACTCTTGGGTAAGG	TA	AT	2	8.5	1	17	17	0
Contig13084:29191_PStI_305E40_NODE_1_L300;29630_PStI_67/3_NODE_1_L287	TAATCTTTTTCACGAATTTGGTCATGTGGTATGTGACTTTCCTTTGAAGCCCAGTGTAAAATTTTATAACTAGTCCAAATTCCAGTTGTTTCTCTTGTCACATTATAAATTTATAATACAATTGGAGAGCAATGCTACCCTGGCACTTGCCTAACAATTAAATACTAATATATATATATATATAATCTTACCCTATCTTGCAAATGTTATTTTGTCTAGTAATTTTAAGTTTTGAGGAAAAACCTTGTGGAGCACTCTAGGCCATTGCCAGCTATGCGACTTGTTAGTCAAGGGATTCACTGGATTCATTCCAAGTAACTAC	AT	AT	2	8.5	168	184	17	0	TACCCTGGCACTTGCCTAAC	GGCCTAGAGTGCTCCACAAG	60.132	60.012	128
30054_PStI_67/3_NODE_1_L398	TGTAAAGCACGTACACTAAACATATATATATATATATACATACATACATACACACACTTCATAAATTTTGACCCGAATCATTGTTTCTCAAAATAATAATGTATATAACCTTATGTCAATCCGATCCAGAGTAGAATGAATTTGTAATCATGAAATCGACTCCAAAAAGGAAAAATATAATTGTCAAGTATTTAATTTGTTCTGTATATTAAAATGACTAAATTACATATAAAACTCTCAAATCAAAACCACAATAAATTTTCTGAACAATGTTGGAATCTTGAAAACAAGATCTGAAGAAGAAAATGAAACCAAAACAAAAAATATGCACATTGAGATTCAACAAAATTAAAAATATAAAATAATAACAATTATATGATGATTATTTCCATAATAAGA…	AT	AT	2	8.5	22	38	17	0
30738_PStI_67/3_NODE_1_L391	TAAGGTGGTGGACTAGAAGAGCCAGGTGACTACTATGATCTTGTGAATCAAAATTTTCTAATGATTTGTCATGCTAAAGTTGAAAAATAAAGAGAATGATACCATCGACCAAATTTGAATCTAACAACTAAACAACCAAACAAACATTACCTCAATCTAGTGACCAAACAAGCCAATACATGAACAAGATGAATTCAGCGACCAAACAAGCAAATACGCCGAAAGCATACATATATATATATATATACACACACATACATACATTACCCCAATCAATTTTGAACCTTAAGTTGCTTGGCCTTGAACTGCTGAAAAAAGAGAAAGCATAATCTTAAGTTGGAATTAGCAAAAATATACATTACCCCAACCAAATTTGAATCCTAATGAGGAGGAGAGTTT…	AT	AT	2	8.5	231	247	17	0	ACCAAACAAGCAAATACGCC	AGGATTCAAATTTGGTTGGG	60.003	58.738	182
3256_PStI_305E40_NODE_1_L330	TAGAATTACAAAAAAATAAAATAAAATTCTTTTCATATTTTTGTCTTATAAGTTGATGAAATTCCATGATTTTTCACTTCAAAAATTTCTCATTTCCTTTCTTTGTTTTTTTTTTCCAATCCATATATTCAAGGAAAGGATTAGAAAATGTTATTCAGGTTATCTTCTTTTATATATATATATATATCTAAACATATTACAACAAATATCCAGTATAGTCCCACAAAATAAGGTGTGAAGAAGATAAAATATACGCAAATCTTACCCAACCTCATAGGTAAAAACAATTAATTGTTTATATATGAATGGAAAAAGTTTGTTCATCCAATAAATAAAATATGTACCTGAAAAT	TA	AT	2	8.5	171	187	17	0	TTCCAATCCATATATTCAAGGAAAG	GAGGTTGGGTAAGATTTGCG	59.63	59.569	160
33480_PStI_305E40_NODE_1_L383	TCCATAGCCAAAGCCCTCTCCTTTGTGGATAATTGTGCCAAACTACCCATATTCATTTTCATCTTTAAACCGGCCAATACTACAATAAATTACACATCTTTCAAACAAGCGGTCAGGCAATCGAACTATCAGCACCAACGATGCTTTATGACAACTAAAATAGGATGAATGGAGTAACACCTATGATGAACATTATTCCAAAGGCTAAACTACATAGTACACGTAAATATTCTCTAAGAACTCGATGTATATAACTTAAATTCAGTAAAATGTTAGAGTTACAATAAAATATCATGTAAAAATTCTTTTAATTTGTATTATCATATATATATATATATAAATGTACCTTTGAGCATTTTAGCACTGCATTCAGTATCACACTTCATCTCACAACGGGTG…	AT	AT	2	8.5	323	339	17	0	TGATGAACATTATTCCAAAGGC	TGGATACACCCGTTGTGAGA	58.946	59.96	222
35238_PStI_305E40_NODE_1_L379	TTAATTCTTCTAGTTAGTCATATATATCTTTCAAAGTTCATTATCTATCAAGGGTAAAATAAGAAGAACAATGTCATTTATGTATTAATTTTGTGAAATAATTTATATTAAGCGTTATCTATTTATAGTATGGACGATATATAAAATTGACCGGGGAAGAAATACTCTAATTTTTTATACATGCAAAATAAAATAAAATAATAATAGCCCCAAATCTCCAAGAATCATCATCAATATAATAGAAGCAAGGCAACCCCATGTTCTAGATTTGTAATCTTTTTGGTAATCCAAATTCTTCTTTTTTTTATATATATATATATATTCCACTTTCTATTATTTCATTGGTCTTTCCTATTGCTTGGCTTGTAACTCCAAAAACCAGCTTGGAAAATAATATTT…	TA	AT	2	8.5	306	322	17	0	TTTCAAAGTTCATTATCTATCAAGGG	GATGATTCTTGGAGATTTGGG	59.061	58.44	201
Contig16258:37554_PStI_305E40_NODE_1_L406;38100_PStI_67/3_NODE_1_L381	TAATATTCAATCTAAAATTAATTAATATTTTGAAAAGAAAGAGAAGAGAAATATTGTCTTTCTCTTTCTCCTTCTCCTTCTCTATGAATTTTTTGTAACAAAAGTATAATTATATTTAGTAAGAGTTAAAATTGTACTAAAAGTCATAATTTAGATTTAAAAATATATTATTTATGTAAATGATCCAAGAAAAAATATATATATATATATAATATTATGATATACAATGTAAAAAAGCTATCATGAGTATTAATACATGCAGCATAGTTCTGAGTGACCGGAGAAAATAGTGTATGTGCAAGAAGATAGAGTTACTCAACATCCAATTTCGGAAACAGAGAACTTCTTAATTGTATCTGAAAAAATAATTCAAGAAATTTGAAATTGTTATGGTACATT…	AT	AT	2	8.5	195	211	17	0	TTGTCTTTCTCTTTCTCCTTCTCC	TCCGGTCACTCAGAACTATGC	59.546	60.27	229
37919_PStI_305E40_NODE_1_L359	TTTATTCATTGTACTCTTCTTCCTATTTTTATTTTTCTTAAAATTCATTATTTTTTGTCTTAAATAATTAATCTATTATTAAAAAAATAAATTTATAATTTATTAGTATATAAAAATTTGATAAAATAAATCTTTGGTATGTATTCCATATTCCTTTCTTCTTACGTGGAGTAAAGGTGGCATTGAACTTTAAAAAGTTAACCTTGCCGATATATTCTATATATATATATATATGGCTGTAGAGATATTCAAACAATAAAACTCGAATATTTATAATTTAGCAAGACGTTCAATTCGTTCAACATGGAGTATTCAAACTTACACTATGAAGGAACTCATCATAGCTCTGAGGATGGACAAAATGGGGTACGTTTAGTTTGA	TA	AT	2	8.5	218	234	17	0	CGTGGAGTAAAGGTGGCATT	GAACGAATTGAACGTCTTGCT	59.993	59.373	136
Contig16846:734_PStI_67/3_NODE_1_L373;731_PStI_305E40_NODE_1_L228	GAGGTATATATATATATATATGTTTCTGCTTCTTTTTGTATAATTTCATTCCGTATTCCTTGTTAATTTAAGTAAGAAACCTTACTAATCTAACACGGATTTGGTGCCTCCGATTTACCATAAGTTTGGGGGTGCTTGCTTGTGATTCATTAGTAACGATTCTTTGCCCTCTCTTAAAAAGGGCAGGAAGGCTGAACCAACAAGGGTCTGTCTATTGTATAATAGCCTTACCCTTCATTTCTGCGAGAGGCAAGTCGTTGGATCAAGAGTGGCAATATCTTCTTTCTCATGCCTGTTACTAGGGGCTTTCTATTTCATTAGATAAAGTGTTGAAGAAAATCAATGGTTAATTAGCCTGTAAATAAAGAAGAAGAAATAACACAAGGATTTAAGGAAGTT…	TA	AT	2	8.5	5	21	17	0
7420_PStI_67/3_NODE_1_L299	CACACCGGACAATTGATATTTCACTACATAATTATTATTCAATTTCTTTGTTTGTATATTTGTCACTCATGTTTATAAATTATTAGTCTTGGACTAATATATTTGTATTTTTTTCTCCCTTTACACCTTTTTCACTAAAGCCACGCTTTGTTTGTGTTTTGCTCTTAAAGCTGCAAGGGATCTTAAAGCCTTTTCATGCTTTTGTTTTTGATAAAACTGCCAATTTCAAACCAAAAAAAAAAAAATATATATATATATATAGAAAACCTTAAAGCTACCGAAATCTGCTGCTTTTCCCTTCTTAACATTGTAGCATTCTAT	AT	AT	2	8.5	245	261	17	0	AGCCACGCTTTGTTTGTGTT	GCAGCAGATTTCGGTAGCTT	60.73	59.62	153
8406_PStI_67/3_NODE_2_L243	CATGTAAAAAAGACTTTGAAAAATAACAAGGGGTGATAAAGAAGAAAGATGGTGGATTAGTGGATCCACAAAAAACACTTTGGGAATGAATTTACGTAAGTTGTGGACAAAAAGTTAAAAGAAGAGAGATTCGAACCCCAATCTCACGCGAAAATTGCACTCCCTTTTCCACTAAACCAAAGGCATTTGAGTAGATAAGGTTGTGAAAAGAAAATATATATTTGATAATTTATAAATTCTGATATATATATATATATACACACAC	AT	AT	2	8.5	242	258	17	0
Contig20373:9826_PStI_67/3_NODE_2_L455;9705_PStI_305E40_NODE_1_L306	TGTAGAATGGTATGAGAAACAAAAAGAGAAAGGGGCAAGGAAGATCGATACTAACATACATAAAATGAGAGCAATATATCTTGGACATGTTGTATTCTGCATCTTTTTGCAATTCATGTGACAAATATTTTAACAATCTAACATAGCCTGTCATACTCTTCAGATAAGGAATGATTATGTTATACAGAAAACCAGAGAATGATTTAATTAACTATACTCCTCCTCTAGCATGAAAATGGAGCAAGCAGAACATAGACTGCATTAGATCATCGACAAACTCCTGCTCTACTAATGTAATTTCAAGGTCTTGCATTTGATATATATATATATATACACATTGAAATAATGCAACACCGTCCAGATTCAATACGACGTTCACGAACAAATAACATAGTTCTC…	AT	AT	2	8.5	317	333	17	0	TCATCGACAAACTCCTGCTCT	TTTCGCAGTTTGCATGAGA	60.005	59.086	148
Contig6041:10307_PStI_305E40_NODE_1_L248;10449_PStI_67/3_NODE_1_L257	TATATATATATATATATAATACTTGTGTTCAATTTTTTGAACTTTAGAAATTCAAAATTTTATGGCCAAATGCGTGTGTTTTGATAAGGAGTTTATATTATTGTTTGTGTGAACAGGAAAGCATACCATTAGAGGAGGTTTTCCATAATCTAAGGTGTAACAGAGAGGGGCTTACTCACGAAGATGCTCAAAGGAGACTTGAAATTTTTGGTTATAATAAGCTTGAGGAAAAGCATGTAGGCATATTTCTCTCTGTATTTTTGGTATTTATTATGTAAATAATAA	TA	AT	2	9	1	18	18	0
1078_PStI_305E40_NODE_1_L328	ATAAATTATTTATTTATAAAGGTCCTACATATATATATATATATATCATGGTAAATTAGAATTTTTCTTAGCGGTTGTAGAATATTTTCGTGATTCAAATAAGAAAAAAGTAGAGATCATATTTAGGAATCTTTCTACGACTAAGAGTCCTTATTTTATCATTTATTTTTTAAATATCAATATTATAAATATAATTAAATAAGAATTTAAAGAAAAATGGTGAAAAAATAATTTTGTCTAAAGTGTTTTCTAATGAAGGGCAAAAAGTTTAAATAACATTTCTAAGGGTTTCACGCTTTTAATATAGTATAGATACATATAGATATAAATATATAGTTATGTTAATGTTA	AT	AT	2	9	29	46	18	0
12938_PStI_67/3_NODE_1_L345	AAAGATTAAGTATTAGGTCTTTCTTTATACATAATTCTATTAAAAAAAAGACCTAACAACTATTAATTGAACATTACCTCAAATTTTTTTTACTAGTTCCTTCTTTAAAGACTACTATGTCTTTCTTTATATAATAATTCTATTCCTTATGTGAACTAAGTATATTTAATCATGTGAACTAAGAACCGTTAGAATTAAGTATCTTTATAATATGTATTAGTATCTTTATAATTTTACATTCATATATAACTAATTTGTATACTTTCATATATATATATATATATCGCCTGGGCACTATTATGTTGCAGCCCACTATTGGTGATTAGTGACAACATATAGAAATGTCCCTGCTCGTAAGGCTTCTTAT	AT	AT	2	9	267	284	18	0	TCATGTGAACTAAGAACCGTTAGAA	AATCACCAATAGTGGGCTGC	59.275	59.962	155
14792_PStI_305E40_NODE_1_L253	GATGAAAAATGATGATATTTTAAAATAAAGTCCAGTGAAATTAGATGAGATGATGATATGGGCACATATTGACATATTGAACATCCATTTGAGTAAGGGTATAATTAATTCAAATCCTATAAAATACATAGCCAGTGTAGGATAGAGGTCATGCCTTTCTTGTCCCTCAAGAGGACTTTTTATACTAGTTCCATTGATATAAAATTCTTTATACTGGCAAGGTATTGAATGGATGTGACAATGACATCGTATGTATGTATATATATATATATATA	TA	AT	2	9	258	275	18	0
Contig8525:17134_PStI_305E40_NODE_1_L404;17383_PStI_67/3_NODE_1_L384	AATATATGCTTAAAATAGCATACTAATATATATATATATATATTCAAACTACGTAGAAATATGCACAAATATACTGCCCAAGTAAACCCTCTGCAAGCATTAGTATAATAGATCTCTCCGGTATGAGCTTTGGAGGAATACTGCCATGAGGTCTCGACAGCTGGAAAGTCTCACAGACCTCTTGCTCCACAATAATAGCTGTTCTGGAACTATACCTCCTGTAATAGGAAACTTGACTAATTCGAAATATTTGTACCTGTTCGAAAACATGCTCTCTAGCGGAATTCCAGTTGAAATAGGAAAGCTTCTGAGGCAGCGCGAATTGTACCTATATGAAAACCAGTTGTTAGGAAGTATTCCAAAAGAATTGACTAACTACTCCAGCTTAGTACGTGTTGA…	AT	AT	2	9	26	43	18	0
17876_PStI_67/3_NODE_2_L351	AAATAACAGCATTCCACAGCCTTAGGATATTAAACAGATAAAGAACAGACACAAATGAGCCGTAGGATATCAGATGATGAACCAGAAGAAAGATATATATATATATATATTCTGGCCAACAGAGCAAAGTGAGAGAGAGAGGGTTAAATAACCAAAAAAATTATTTAGGAAACTTAAAATAAGATTAAGGAAATTATTTCAGATACCTTTATCAAGCTCCCAAACTGCTGTTCTTGTTCCTGGGGAACTTTCAGAATCCTCATAATAGGTTATGTACTTCACCGTAGGTGACTTTGTCATATTGGGAAAGATATCTTCACCATGTTGATGGTCTATATTTTGATGCACTTGTACGTCTGAGCCATCATGCTCT	AT	AT	2	9	93	110	18	0	GAACAGACACAAATGAGCCG	CAGCAGTTTGGGAGCTTGAT	59.293	60.397	188
19458_PStI_67/3_NODE_1_L272	CTTTTTCAACTTTTATATATATATATATATAAAGCATGTACTTACCTCAATAATAAGTTAAAGTGGAGCTTTTACCGCAAATTCCATAGGCGACAAAAGTTTATTCCAGTATGCTCCACAAATAAAACAACATAACCAAATAGTATCCTCACCAAAAAGAATGAGTAAAATTGATAAATAATTACTTTTCAGTCGTCTAATTAAAATTAAAAAAACATACACATTTTATGAAATTTAAAACTTCACAATAGGCTATTTTTCAAATGGAAGACCTAAAATTGGCCAGTAAATGCT	TA	AT	2	9	14	31	18	0
Contig25778:23775_PStI_67/3_NODE_1_L283;23440_PStI_305E40_NODE_1_L207	TATATATATATATATATAATGGGATATGAATATTTCCATCTAGCATGTCCCATATCTGTAGTTTTCACCTCCCGTTTTCTCATGAGCTGATTAAGTTTAAGGTAGGATATGTAATTACTAAAGCTTTACATCATTACAGCACCAGTACTGGAGGCAGAGCACTGAAATGGTGGAAACTTTTCAAAGAGTTGAATCCATTTGTCCATGAATCAAGGTAAGTGAAACAAGATTCAACTGCATAAGAGAACAAAAATCATGCTTCTATTGGTCTCTTGATGATTTGTCTAAGAACTAAATCCTTGAGA	TA	AT	2	9	1	18	18	0
Contig11217:24210_PStI_305E40_NODE_1_L314;24552_PStI_67/3_NODE_1_L286	TATATATATATATATATAAAAGACGTTTTTTCTTAATGTTGTAATAGATGGACAAAGAGTTGATGAATTACATTATATTGAGTTTACATTAATTTTGAGATTAGTGCAGTGAACGAGAAAGTTGAAACAGAAAGATATATAAGTATTCAACTGATTGACTATACAAAAGCGTAATTTAATATTGAAGACGTGTTCATTTGGTAGAGTTTTAGACTCTTGAACTATTTTATTATTTTGAGAAACACTAGTTGTAAGTTATGAAAACAGAAATAATTCTAAAATTAGGGATTTGTTTCTTATTATGTCCAATGAAAGAGTCCATCTTGAGAATTACTACATGTGTCAAAGTTGAGATAGTCATGAAGATGTGGTAGT	TA	AT	2	9	1	18	18	0
Contig1831:2597_SgrAI_305E40_NODE_1_L217;2474_SgrAI_67/3_NODE_1_L218	TTACATGTTGTTACATCTACATAAACAAATAATATATATATATATATATGGATTGTTCTTTCCCTAAATGATTACATCAAGTTATCCAATCAAACACCTACAGCAACACCTTCCCTTGTAACTTTCGTTGAAAGTACTTCATTTATAAAATTACTCCTTTAAAAACTCATCAAAATCCCACATCAAGAAATTAAAATATACCAATATTTCTTTCTCTTATTATACCCAAAAATCAAGGAAATATAATTAAATATATTGGTTTC	AT	AT	2	9	32	49	18	0
Contig28977:32095_PStI_67/3_NODE_1_L388;31610_PStI_305E40_NODE_1_L339	TACAACTAGTGAATAAATGGTATACTTTGAACATTGTTAAACCATTGCTATTTGCATTCTATTTATATATATATATATATAGCTCACTAAAGAGTAGGTCTCATCTACCTCTATAGAAGGCAGCACAAGGAATTAAATGCTACCATAACTTGCACGCAGTGATTTATATAAAAAATCGAAAACAATTCTCCTTGCCACAAAACATCTAGCTTATCGAATTAACTCGAGGGACTAATAAAATTACATGGTACAAGTGACAGATCAGCTAACGCTACATATGATTACTAGTTTGAATACATAAATTTTAAATTTTAAGATCGAGTTTGATACAACAATCAACCGAACATATATTCATGAGGAGAAGTAAACAAATTAAATTTTATAGATGTAGCTAGGGTT…	TA	AT	2	9	64	81	18	0	TTGTTAAACCATTGCTATTTGCAT	TGCGTGCAAGTTATGGTAGC	59.816	59.902	125
Contig835:683_SgrAI_305E40_NODE_1_L221;669_SgrAI_67/3_NODE_1_L207	TCTGAAGCCTATAACAAACTTTATCTCCTCAATTATTATAATCTCTTCTAAAAAAAAAACACACACACAAAACACCATTATCATCATCATTATTTTTTTTTATATATATATATATATAAAGCAGTGTGTATACACAAACAAGAAAACACACACAAGAAAAGAAAAGAAAGAAAAAAATTCCCTCAGATTCTTGTAGGAGTATACACTTTAGAGCGTATTTCTCGTGAGTAGTCCCAAGAAAATGCTTTATA	TA	AT	2	9	101	118	18	0	GCCTATAACAAACTTTATCTCCTCAA	TGGGACTACTCACGAGAAATACG	58.486	60.539	230
8512_PStI_67/3_NODE_1_L476	GACTCTTCTACAACAACGTCGAGCAGAATATGCTACAAGAAAGCATCATTCTTCTGAAATTTCTACTGCTACCTGCTCTACTCAGCCTTTACTTTCTCGAAGGCTCCGTTCACGCTTTGTCGACAAGCTGCCCTGTTCATTCCTGATGAACCTACTACTTCTCAAAATGGTTCATGCAATGCAAGTTCTATTACACTCTTTTTGTGTACTAAAGAGTAGATAATTCTCCCAAAAAAGCTGAAATCTTGTTATGTATTAACCTGCCTAAATTGTGGACAAGAAGTCAGAAACTTGAAGAAAAAAAAAATTTCACTGTACAAATTGTGACCAAAAAAAACATGCTTACCTCCAGGTACCTCAACTTCTAATTTTACTTGGAAACTCAAATACAACCAAAAT…	TA	AT	2	9	443	460	18	0	TGCCTAAATTGTGGACAAGAA	CATCAAATCAATACCTGCGG	58.28	58.991	220
908_SgrAI_67/3_NODE_2_L77	GAGGGGAGGTTTGTTGGGATACAAACTCTCTCCCACATCGGTTGTGGAAAGAGAAAGTGACCAACTGTCTCTACACACACACACACACATATATATATATATATATA	TA	AT	2	9	90	107	18	0
Contig5621:9208_PStI_305E40_NODE_1_L295;9325_PStI_67/3_NODE_1_L287	TATATATATATATATATAGTGCAGTAGCTCTAAGGAAGAGTGCTCTAGAATAGTTGCCACACAACGCTCATGGAGGTATTCTGCTCATCAATGAGAAACCTAAGCAGATAACATTCTAATTCTCTGACATGAAAGTTTTCTGTGCCGTTTTAAACTTTATTTATGTGATGTGATGCCTCACGCGCTTTAGTCTTTCACTGCGATTCTTTTATAGGAGGCTTTGTAGCTTATGCTTCATAGATATTACTCATGACGTTGTCACTTATACTTAATGACTGTTAGTGGTAGAAATATAAGCAAGATGGTCTACCTTTCCG	TA	AT	2	9	1	18	18	0
Contig5681:9356_PStI_305E40_NODE_1_L343;9488_PStI_67/3_NODE_1_L291	CACTATAAGTATTGATTGAATCTAGCTCAATGTAATACTAAAGCAGGATGGGGTTTATAATCAACATCTCATCTCACTAATGTGATATATATATATATATATCATATGTAGACAATTAATTATCCATGCAACAATATTAATCATGAGACCAGATATGCTTAAATAAACTAGTGTAACCACATTCTCTCTCTGTTTAGTAGTTCAAACAATAGCATACCCAGTTGAAGCCGCAGTCGTTGGTGCTGTGGATTTCACAACTTCCTTCCAAGAAAGGTTGATTTTTTTGTCCCCGATGAATGAAGGTGTTTTTGCATGTAGCGGCTGAGTTATCAAAGATAACAATTGGTTCAAGACAGTCTCGCATAAGCAAATTCAAAATGTATTTCTGT	AT	AT	2	9	85	102	18	0	CAATGTAATACTAAAGCAGGATGGG	AATCCACAGCACCAACGACT	60.149	60.577	224
Contig20317:9669_PStI_67/3_NODE_1_L428;9551_PStI_305E40_NODE_1_L265	AAGTAGTAAGTAACCCTTATGTCTTCTCTTAGATGTCCAATAGTGCCTTTATGAATTTTCGTCAACATATGACCAAAAAAAGTTTGAAATAAATTCATCATCTCAACATCTTGATTAGTTTAACCAAGTCCAAAGTTCTTATAACATTGCCTGGACGAGGAAAGACCAGCTGCCTTTTTGGACATCTATACACATCCACTTTCTCCTCCCTTTCAAGGCATTTCAATGCCACATCTTTATTTTTCACGCCACTTCTCAGCATCTTCTATTTCATGCTTCTCAATATACTGGATGATTTCAACTTATCAACTATATATATATATATATACACACACACATATATGACTTCATACCTTTATCACACTTCAAATGTCAATTATATCTTGTTAGAATGGATGC…	TA	AT	2	9	311	328	18	0	ACGCCACTTCTCAGCATCTT	AAACTTTGACCGAGAGGGTG	60.02	59.183	173
Contig5999:10193_PStI_305E40_NODE_1_L300;10331_PStI_67/3_NODE_2_L205	AACTTTTCATTCGATTTATGAGGCTTTCGGAATGATCCCTAACCTTTGGTGGATTTTTGGCAAAAAATGATCTATGGGAGTAGACCAACATTTGGTCAAAATTTCTCAACATGCACACATACACATATGTGTGTGTATATAATATTATGTGATATATATATATATATATAATTTTCTAACATGTGATATATAGAATGTAAATTATATATTTTTTTCAAATTTAGAGTTAGATATGTGATGAAACAAATTAGAACATTATTACACAACATTTTGCAGTATTTCTTGTTTGCAACATACTTTAAAGTGATAGCAGATAAATTGCGATCACAAATAAAATATGAAATTAATATGTTGTTAGTTAAATTATAATTGACCTAATTATAGAAA	AT	AT	2	9.5	152	170	19	0	TTCTCAACATGCACACATACACA	TTGTGATCGCAATTTATCTGCT	60.088	59.748	228
1053_PStI_305E40_NODE_1_L315	AGTCCGAGCAACATATGTTTTAAGGAAAGGGGGAGGACCTTTGAGAGAGTTCATTTTGGTGTACATGATAAATCGATTCTAGTAGTTTAGATTATTAGAGCTTACATCATGCATGATACGTATACACCCTTTTATCCACCTTTTACTCTCCCTGTAGCAATGTTGGTTTTCGTCCCTTGTAAACTGCCTACTAGAAATAAGGCCAATGCTTAGCCTTTCTAAAGGAATTTAAAAATATATATATATATATATAGAGTTATAGTTCCAGACCAGTTCTGCGATTTTTGGCATGTTCTTAGAACAATCCATCTGGCCATTTAATGTAACATAAGTATGG	AT	AT	2	9.5	235	253	19	0	TTCGTCCCTTGTAAACTGCC	AATGGCCAGATGGATTGTTC	60.11	59.756	150
11665_PStI_305E40_NODE_1_L367	TCATGAAATATATATCCCTGACGTTTTAGGCAATTGATAAGTTAAGTTCTCTGGCGAGATAGTACCTCAAGTAGGGATGCTGTGCCACTATTCGGATCAACAGCTCCAAATGTCCATGCATCGCGATGATTACCTAGTATAACAAACCTGGACGCATCTTCCCGTGAGCAATGCTAACATTTCCAAACAGATATTTATGGTCGTCTTGTTTTATGCTTCACTAAGTTCTATAATTATTCCTTTGTTTTATGGTGGCCGATCCCAACTTGTCAATCATTCAAATGACCAACTAAGCCTCAACCCCAGACTAGTTGAGGTCGAGTATACAAATTAATCCTATTCTATTCCAACCAATTTCGTTCTAATACCGATATATATATATATATATA	AT	AT	2	9.5	371	389	19	0
1215_PStI_305E40_NODE_1_L341	TTATATCAGTACATGCGTGGAAAACGAAAGCAGGTAAGAAAATAAACAAGCAACAATTCTTCAGCATGAAATTTCAAAGCATAAGTCAAACATAATCACGCAAAGTTTGGAGGATGCGTATTCAATAAAAACACATTTAACAGTACAAAGAGTAACAGAGCTGAAAATGGGAAGCAACTAGTCACGAAGATTAGCAAATGCGCGATTTCACAATGATATATATATATATATATAGTTAAACGTTCTATTTTAGTATCTATCGCAAGTAAAAGATAGTGAAGTCATCTGCCGGAGAACAATCCTCAGAATATTAGATTAGCTTAAACTTAGATTGCATGGTCAGCTCCGACAGAAACCGGAAGT	AT	AT	2	9.5	216	234	19	0	AATCACGCAAAGTTTGGAGG	ATTGTTCTCCGGCAGATGAC	60.11	60.081	207
16420_PStI_305E40_NODE_1_L261	AAAGAGGAAGGAGAGAGATAAGCAAAGATTGAAGGAGGGAGGAGAGAGACAAATTGTGTGTGTGTATATATATATATATATATCAATCGAATTGGCTATGTACATCTGTCAAAATAATTGTATAGATACAGGTAATTGAATCAAACTATAATTATATAATGTAAACACGTATTATATGTTTGTCTAATTATATTATTTTTCCTAAATTAAAAAAAGACGACTACAAGAGCATAAGCTCCGCTTAAACTGGGCCACGTGAATAATTGTTAAACTAGCCAATATT	TA	AT	2	9.5	65	83	19	0	TGAAGGAGGGAGGAGAGAGA	AACAATTATTCACGTGGCCC	59.049	59.691	239
Contig17294:1919_PStI_67/3_NODE_1_L213;1919_PStI_305E40_NODE_1_L256	TATATATATATATATATATTCATTGACACTGTTAACATTTGTATTTACAAATAAGAAGTAACAACAACAACAACAAACCTAGTGAAATCCCACAAGTGGGGTCTGGGGAGGGTAGAATGTACGTAGACCTTACCACTACCTCATATAAGTAGAGAGGCTGTTTCTTGGGAAGCCTCATCTCAAAACAAATAAGAAGTAGCAGAAATATATTACAACAACAACAAAATTGAACTAAAATCTAGATGGACCCTAAAGAAAATATGATCGACTCAGTCT	TA	AT	2	9.5	1	19	19	0
22583_PStI_67/3_NODE_1_L300	TTACATACTTTGTCAAATTGTCCTCTTCCTTTTTTGTTTGGTGAATATTTTAGTTTCAAACACTAGACAATATAATTGTTCTACCATGCTTGCAAGTTAGAAGACAAATTCTTTGTACTTACCACTCATGTGGGGTGCAGATGCTTGATAAATACCATGTCCGCTGCCACTTGGACCACTAACTGCACTGCTTGAAGCATACGCATCTGGTTTAACCATCTCATTTCCCAGAAAATTTGCTTTAGAGTCTCTAGTGACCCCCGGTCTCTGCGAAGATCCTGCAATAACACTCTTGATTCATAAATATATATATATATATATA	AT	AT	2	9.5	304	322	19	0
Contig11076:23858_PStI_305E40_NODE_1_L319;24199_PStI_67/3_NODE_1_L261	TATATATATATATATATATTGGACATTTTGAGACAATTATATGTCTTGAAAGACAATTCTGATTGGTCAATAAAAATCGATTTCAAAATTATTTTATTTTTATTTTTTACAAATTTAGGCAATTTATTATAAAAGATAAAAAGAGATAAAAGAATCGTATGTTAATTGACCTGTAAATATAAGTTGTCTTCCTCCCGACCTAAAAAGGGTGATTGTTATGTCATGTATTAATCGTGTCACTTGAAATAATGATATAAGACTAAGGTTGTCCATAAAATCAGGATACATATGTAAATTATGATATTTTTGGAGAAATTTTAGAAGGCAAATTTATGTATTTT	TA	AT	2	9.5	1	19	19	0
2701_SgrAI_305E40_NODE_1_L259	TTATCTCATGAGTACTCGCCAAAAGCGAAAAAATAGATTGAAAATATCTTTATACAATTTAATTTTTTGAGTCTTATATTAACAAAAATATCTTTAATAATTTATTCTTTCGTGGGAGAAAAATATTAAAGTAGAGATAGTATATTTTATATATATATATATATATTTTTTTTATTAATAGACGCATGATACATATTTAATATACATATATTAAATTAATATTACTTTACAAATATGAAAATCTTTAGAAATATTTTTTAAATATTTATATTATTCAATTT	TA	AT	2	9.5	148	166	19	0
Contig27444:28229_PStI_67/3_NODE_1_L297;27810_PStI_305E40_NODE_1_L284	TATATATATATATATATATTAACCCTTGTTTTCACCAAAATAAATAAATCATGACTTATAGTATTTTTATACAGCTTTTTGATATAAAAAAAATTAAAATAAAAAAACCATAAAGAAATTATAGATATATCCTCAAGCCGCTCAAGCAGGCATATGGACCTGCTGCCAGCTTGAGTAGCTTAATTTCCTTTTATTATATACTAGGCAGAGAAGACCTATGCTTTTGAAAGAGTTTTACTAGACCTATGCTGTTATTACCCGCGCACACACACAAATACTTATCCGCATACGCGTGCACGCACATATATGGTTGACAATC	TA	AT	2	9.5	1	19	19	0
Contig27494:28348_PStI_67/3_NODE_1_L336;27935_PStI_305E40_NODE_1_L307	CAGAGGAAAAGATGTGTCTGTGCATGTACACTTTTTGATATAATATCTATAGAAACAACTTAACAAAATTCTACTATAGAATATATATATATATATATACACACAAAAATATGATCAGCTACAAAATGAATCATCATTTATCACTATGATGATTTCAATCAAATCCAGTAACAACAAAGAAACATCAAAAGAAAATGTACACTTTTTTCATATGTTATAATGTACTTAATGCAGTACATTTTACTTCTTTCCTGTGCATTGCCTGTGCTGCAAACTCGAAGTTTTCGAGGTTGATTCTCAGAGCTAGGATCGATAGCATTTGACAAAAAAGATTACTCCATAACGAGCTGCATATGGC	AT	AT	2	9.5	81	99	19	0
Contig2012:2935_SgrAI_305E40_NODE_1_L235;2770_PStI_67/3_NODE_1_L321;2776_PStI_305E40_NODE_1_L301	GCTCCGAATGCTGAAGTTGCGAGTGATATAAGCCACGAGAGTGCAGAGTCATCGAAGGAATCATCTAGTGGTGGGATGACGAGTGGTAAGAAGGCCGGAATAGCAGTGGGAGTGATCGCCGCCGTTTGTTTTGTAGGTCTCGGTGCATTGGTGTACAGGAAGCGACAACAGAATATCCAACGATCGCAATTCGGGTATGACGCTAGGAGAGAAATTCTTTGAGTGATTCTATAACAAATCAGTTCATATAGTATACAGATATATATATATATATATAAGTCTACTGCATTGATAGATCATCATGATTGGATTTGTTGCATTTGGAATTTGTACGAGAATATCATTGGATTTATTTGATTCTTTTATGCTATTGGGAATCTAACCATTGATTGACCGTTT…	AT	AT	2	9.5	259	277	19	0	AGTGGTAAGAAGGCCGGAAT	TCCAAATGCAACAAATCCAA	59.962	59.907	244
Contig13144:29357_PStI_305E40_NODE_1_L315;29792_PStI_67/3_NODE_1_L285	TATATATATATATATATATGTCTGTGTGTGTCTATGTATATAGTTAAAACAAAATACTTTTAAAATTTATAATCTAAAACACTCTTGATTATTTATGTAATTATGAATTATAAAAATGAAATTTTAAAATTAAATCATTTTAATAATGTAAAAAGAATAGTGTGTCATCCTTTCTTCTGCATGCTCATATTCTCATCCAACAACCCCCATCCCCTAAACAAAAAGGAAAAAGCTTGATATAGGAAACGATGCAATTTCAAAAATTATAGTGTGACAAACAAACTAAAGAGAAGCTAGTGATTTAGCTGTAGGAATAGAAAATTCCCTCAAATTCCAA	TA	AT	2	9.5	1	19	19	0
Contig463:3068_SgrAI_67/3_NODE_1_L219;3213_SgrAI_305E40_NODE_1_L79	TGAGTAATCGTTTGACCATCAAGTCCTCTATAATTTCGTTCTAACACTTGCACATATAATGGCAGGTAAGAGGTTATAAACCAAGGCACAAAACATACGATATTATTATGCAAAGCACAGAGTTCATAAAATTCTCGTGAAATATTATGCAAATCCTCTTTTATATATATATATATATATCCGTGTATACAAGCGGACCCTTAAATTAATGAAAACAAAGTGCCAGTACTGCGGGCATCAACG	TA	AT	2	9.5	162	180	19	0	TCGTTTGACCATCAAGTCCTC	CGCAGTACTGGCACTTTGTT	60.104	59	226
Contig14769:33567_PStI_305E40_NODE_1_L373;34067_PStI_67/3_NODE_1_L296	TATATATATATATATATATTTAGCATTAATAAGGATTTGTTCAGACAAAATCTCAATACTCTAGATTCCATCTAGCTTTAACAGGGAGTTAAATTTTATAAAGCTGATGCATGTAAATTTTATTCAGAAAAGGAAAAAGCCAAAACAAAGAAACAAGATTTGCAGTGTCTGTAATATAAGTATTTTAAGTTAGTAGTACATAGTTATAAATTGAGTATTCCTCTTCATATAATCAGGCTTGTATGGTGAAAGACGTGTTTAACGTAATTAAGAAAGTAACTATGTGCTCAACTCCTAACAATTTAAATTTTATAAGATGCTCACAGACTTCAATATTAGTATTAGGAGTGATGTAATACATATTAATTTCCATATTTATAGCATAGACTTTTCGTCTAA…	TA	AT	2	9.5	1	19	19	0
Contig4230:5488_PStI_305E40_NODE_1_L241;5528_PStI_67/3_NODE_1_L251	TATATATATATATATATATTCAACTTTCAAGGACAACAACCATTTGATCAGGTCTTTGAAAACAAATGTTACCTTTTCCTTCCAGAAATCAGACACACACTTCACCAACATTTTGACCACAAAAGGAAAATAGGAAACAGAAAGAGAATCGAAAGAATTTTCATTTATCAAACAGCTAGGAATTTTACCCAAGAAACATCTTGACCTGTAGAAATTTTACTTGTAACACGGTGCATTTACCAGTTAGCTGTTACCAATTCATTACTAATCCGA	TA	AT	2	9.5	1	19	19	0
Contig19255:6955_PStI_67/3_NODE_1_L381;6916_PStI_305E40_NODE_1_L341	AAACAAGCGAATGAAATTTTTGAGGATGCAATTTCTTGTATAAATGAAAACACATTTGTACAGCATGTTCAATAATGTACTATTCAAGCTGTATATATATATATATATATTACAAAAGGTTTTCCTATTCAGAAACTAGTTCTCTCTTAAACATGGAAATTTTTCCTCATTATGAGATCACCAACTTTTCGAAACAAAGCGTTTCTTCTACTACTAAGATTTCTATCGCTATGTGATTCGTGATAAAGATTTGCATTTGGTGTTCCTACCTCGTCTCCTAAGGCGGGTGAAGATGCTCTCCGACAATGAGCTAAGGAATGTGGTGTCCGAGGCTCTGAGTTTGGCGTGACTGAAGTTGGATCAAATATCGACCCCTTAAGTGTCTCGTCCTTTAAAGGA…	TA	AT	2	9.5	92	110	19	0	TTTGAGGATGCAATTTCTTGT	CCAAATGCAAATCTTTATCACG	57.351	59.494	242
7281_PStI_305E40_NODE_1_L298	TATATATATATATATATATTCTCTTTAAATAATTTCCAGCAGATATAACATTTGTTGCAACATATTACTTATATGTTGTAACGTATGTGTATTCTATTTGAATAATTTTCAATAGATATAAAACACATATTGTAACTCGTTATATATCTGTTGCACCAAATATGTATTCCATACAGATATGTTTTATTTTAGTTTGCCCATGAAGTACTTTTTTTTTTTTTCATCTGAACTTGAGATATTAACTGACATCATTAAATAATATTTCAATTCCACTAATACGCTCATAAATATTTTAATACTCACTCTCCAACAAATCAATC	TA	AT	2	9.5	1	19	19	0
Contig19470:7529_PStI_67/3_NODE_1_L311;7464_PStI_305E40_NODE_1_L264	TATATATATATATATATATTCAACTAATTAAATTTTAAATATGTACAAATTTTTATTTTATTTGAAGAATCTATGCCCAAATTCACACCAATCATTAGTAAGTTTGACCTTTGAATCCCGAATCAAGCAACATAAATTGAAATGAAGATAGTAGCAAAACATGTCGATAACATTATAGATCAAAGAAATAATATCAGCTGAGTATACATTAGTCCATCATTTGTATCGTAACGAATATAACAAGCTTAACTGAAACGATATAGACAATAAGAATTCACATAGCTAACGCGAGGGAAGTATACTTGTTATTGTCGCTGAGATTGGGATCATAAT	TA	AT	2	9.5	1	19	19	0
10749_PStI_67/3_NODE_1_L228	ATATTTCTAATGGCTTAAGCTTTTAGATGAGAATTGGTCACATAGTTTGGCATTAGTATTTGTTTCTTGCACTTTTCGAAATGTTGAGTTTAAAATGATAACTTCTTGCAGAGTATAGGATATGCTAATCTTGCAAATCTTGAACCTCAATATGGATTATGTAAGTTTCCGAAAACCAGTGTAATTGTTTTTTATTCATATCTTTTTGATTTAAGCTTACATATTTTCATATATATATATATATATAT	AT	AT	2	10	229	248	20	0
Contig1479:1921_SgrAI_305E40_NODE_1_L279;1824_SgrAI_67/3_NODE_1_L253	CCTTGGCACGAGAATTTTGCTTATCATCCATAATTTCAAGGCAAGGGTATAGCGTCTCACGATTGTAGAAAGACGATATTGTTGAAAATCAAAAGAACAAATGGAGAACCTTAGGGTGAATTTTTTCATGAACCTTTTTCTTTGATGAATCTTTTCAACATGATGGAAAAAATTATATTGGAGTTCTTGTGAAAGTTCTTATTCATATTGTTGACACCGAATTTTTCCGTCCACATCACAAAAATACCCGCTTTGTTTAATTTTAGCAATTTTGAAATATTTGTCTATTAAAAAATATATATATATAATATATAAAAATAAAAAAAATATAATAA	AT	AT	2	10	295	314	20	1
19256_PStI_305E40_NODE_1_L356	TTTAGTGGTTTCAGTACCTGCGGCATTAGATTATTAATCATAACTATTTTTTGAGAATGTTAATAAATTCCAAAATCCATTTCACAGTCCTTTTGACGAAAAATTATTCTATTTATACGTAGTTAAACTAATTTTATATATATATATATATATAATATTGAACCCCCTCGACTAGCTCATGTGTTTACTACACACTCAACAGCACTCTTACAGGATTTCAAAATTTTACTAAATTCTTGGAAAATGTACAAAATCCAGTAGATGTTGGAGCAACAATACTACAATAATAACTAAATAACAGTAATATGCCTCAGTCAAACTAGTTGAACTTGACCTTATGAAATCCTCTACATCCTTTTCGCTCAAAATTAAAAAAAA	TA	AT	2	10	135	154	20	0	GTTTCAGTACCTGCGGCATT	AACACATGAGCTAGTCGAGGG	60.14	59.367	178
Contig12669:28024_PStI_305E40_NODE_1_L340;11392_PStI_67/3_NODE_1_L225	TACCAGTTGATACATTTTCTTATCATTTTACTTTATTATGAATAGTGATTGCAATTATCTTTTTTTTTTTTTCGATATATATATATATATATATCAGTAGCAAAGTTAGCCTCCGGGGGGTTGTTGGTAGTTCGTGCTACTCAGTTGGAGCAACTTTCAATCCTTATAATTATACAAAACGATATCGAAGTGTCCATAGATCACATCCCGACCCGCATAGGATTCACTAGTAGCAATCTTTCTACGATATTCCATTCCTACAGTGTCCATATGCAACTGTTCTTGCACAAAGTTAGGAGGATTCATATAGACTTTTAAGTTCCCAAAATGTCCTAACCTTGCTCCTTCCCTCGCCATGCAAT	AT	AT	2	10	75	94	20	0
Contig27449:28239_PStI_67/3_NODE_1_L327;27821_PStI_305E40_NODE_1_L319	TATATATATATATATATATAGTTCTTAAAGATTGAAAGTTATTTTTAAATACATGCATTAACTTTGATATATATGTCTATAATATCACAATTCAAGTACGTGCATGTTGATTTGAACATCACATTTTGTAGAGCTAGTAGTATAATTACACATATATATTCGTTACTTTCTTTTTGTGCAAATTTAGTAAAAGACATACACATTTAGAACTCCTTGACGCGCTCGCCAAGGAGGGAGCCAGTATGTACAGTATGGAACCAGTAGCTACCTTGGAAGTTCCACCTTTTTGTGTTCAAAGGAAACTTGAAGCAGACAAACGTGAAACTCTTTTTGAAAGACAAGCAGGAAA	TA	AT	2	10	1	20	20	0
Contig27702:28859_PStI_67/3_NODE_1_L386;27166_PStI_305E40_NODE_1_L362	TTCAAGTTTTGCTGGAAATTCTGTTGAAGCACTGGAATTTGGTAAAAGAAAAATGAAACGCTGTGTACTCACTTTTCTTGTTTCTTGTCCAGCTGAAACTCAAGAAAGTACTAACTTGAGTGCAGAAACTTGAGAAAAACCAACTACGAACTTCAGTTGAAGTTTTTTTCTAATACATTTCATAGAAACCCAGCATATATATATATATATATATTGGATTCTGGATACGTGCATTGCACGCGTATCCCATACAAATGGTTTTTAGAAACTACATATTCAACGATAAAGTGAAATAGGTGAATAGAAAGAAGAAACTATAAATTGCAAAGAGTGAAAGGGTAAAGGATTATACCCTTCCATGGTGTAATATGACTGAAGAATCATAGATGAGTAAGTTAG…	AT	AT	2	10	195	214	20	0	GCTGGAAATTCTGTTGAAGCA	GTATGGGATACGCGTGCAAT	60.38	60.751	242
Contig16664:306_PStI_67/3_NODE_1_L410;293_PStI_305E40_NODE_1_L389	CACTTATTATACGTATATTTTGTAAAATTTATTATTCTAATGAATCTACAAAATATATATATATATATATATGACATGCTTCAACGCAACGCATGTATCTAGAAAACTAGTTTTAAATAAATGTCCCACGAGTAAGACAAGGGGGATGTCAAGACTCTTCAACAGTTACTGTAATTTGTAGACAAGATGTTAAGGTTCTAGCAGTGGACCATAATTCAGTTGCAGGTTCCACCTTAGCATTGTATATTTTTCCACAGAAACAATTCCTACCTCATTACTTACATTGATATTCTATGCTACACTGCTAACTATAAATGTTAAATTACATAGGTTGAGTGCAAATTACAGAAAGCAAACTAAAATAAGGAGAGGACGAGAACCTATGATGTATGTCAAGGT…	AT	AT	2	10	53	72	20	0
Contig28625:31160_PStI_67/3_NODE_1_L335;30689_PStI_305E40_NODE_1_L277	ACCTATGTACTGTTTGTGAGAAATTTATGGAGGTACTATTTCAAAAAAAAAATATATATATATATATATATTAAGATTCAAAACTTTGGATATGATTGGCATACATGACTTCCCATTATGTCATTGGTTGGCTTAGTTCCTCATGATTTGATAGACATTTTTTTGCTGATACATTGCTGCATTCACATGCACTTTAAGTTTGAGTGTTTTCTTTGCATCTTTTAAATCCGCCAGGCTCCATCCTCAAGTAAAGGACATTTAACTTTCTGAATCTCATGTTATTTTTTAGCTTCCTGCCCTATGCAGACGTGGTTTATTAGTTGTCATTTCATGTAGCTTTTGAATAATGAATTTGAT	AT	AT	2	10	52	71	20	0	TGTTTGTGAGAAATTTATGGAGG	TACTTGAGGATGGAGCCTGG	58.175	60.21	240
Contig29616:33763_PStI_67/3_NODE_1_L433;33258_PStI_305E40_NODE_1_L367	TATATATATATATATATATAAGATTTCTCTATTTCGTCTTTCTACTATAGAGCATAATCTCTTGCCGTTTGTTGATTTTACTTTCCTTCAACATCGATTTGCTAATGCTTAGTGGTTAATGGTGGAACTAGATCTCATGCATACGTATATTTTATGTGAGTGTGTGTGTTTGCAGTAAATATGCATTTGTGTATCCATCCTGGTAATTATATTTTATTCCAAGTGTATGGACAATTGGACATGTAAGGAATCCTTTTTTGTTCTATCATCTGTGTTTCCTCGTACCTTACAGATCCCAATGTTTGTCATATCAAAGAATTCTTTATAAGTATGTATTAAATAGTGAAGTAATTAGTCTAGCTTTCATTTTTTTAAAATCATTGACACATGGCATCATTT…	TA	AT	2	10	1	20	20	0
35169_PStI_305E40_NODE_1_L284	ATATATATATATATATATATCAATTGTTGAACACCCTTGATGCAAAATCACCCACCCATATTCTAAAAGTATGAACACTCCTGACGAAAATACTGGCTCCGCCACTGCTGATGCACTACATAGTATACATATGCCCACCAAGGCCTAAGCATATGTGACGAGATCACCTAACTTTCTTGTTCAATCTCATTTTCTTTTATGAAGGTGGTGTCTGTGGGTCAACTTGCACCCATTTAGGCTATTTCGCCAAATACGTGCTACTTTCAGTTAGCATATATACCAGATATATGTATATGCCTACTAAGG	AT	AT	2	10	1	20	20	0
11826_PStI_305E40_NODE_1_L291	TCTCTTATATATATATATATATATATTTAAATTTCTAACATTCTTTTTTTTCTTCTTTATATAGGTTTGAAATTGATTTTGCCAGAAGTGTTTGATCTTGTGCGAGTTAACTGCGCAAGTAAATTATCAGTATTTACTTGCTTTTATGTTTAAATTGTATTATACTTTCGTACTGTCCTGTGCTTTCCTTACTTTTGATCATATCTAGTCCGTTCTGCGAATGAGTTTTGAGATGAGGGTTCCCAGGAAACAGCCTCTCTACTTAGGTAGTGGTAAGATCTACATACATTCTACCCTCCCCAGACCCCACTTG	TA	AT	2	10.5	6	26	21	0
Contig22410:15028_PStI_67/3_NODE_1_L436;14814_PStI_305E40_NODE_1_L334	TCTTTCGATATCTATGTTGGTAGGACATATCTAATTACTATGTGAAACTAGTTGAAAAATTTGTTTAAATTTTTAACACATAAAATATACTATATATATATATATCCTATATTATTAATCAAAATATATGCAAGTTGATCAAAATATCACCGAAATTAGCAGGAGACGTTACATCATTGGACCATGGACCATGGACCACAAAGAAAGACATAATTTACCTCTCTCCCACTCTCGAAGGTCCCCCAATATTACCACCTTTCTTCTTCAACCCCACACTCCTTTATTCCCATGTCCCAATGCTTCCGCCCTTTAAGCTTAAACTCTTGATTAACTCATAAATCATCAATGTTCAACCTCAAATTCCTCCATTTTTTACAGTAATGGAAGTGCTAATCAATC…	TA	AT	2	10.5	85	105	21	1	TTTCGATATCTATGTTGGTAGGACA	GGTCCATGGTCCAATGATGT	58.998	60.462	188
18548_PStI_67/3_NODE_1_L291	TGTGGAGGTTATTCTCAATACTTTAAATATAAAAAAAATATAATATATATATATATATTTTTTTTTCAATCTTTATCGAAGTGAATTTGATTTTTGTTCATTCAACTTTAGTTTGAGCATGTAAACTACCAGTAAAATGCCTGATTGGATTTGAGATACACTAGCTTTAATGGCTTTTATTTGCAATAGCACCATCAGATCAATAAAGAGATTACAAGCCAAAAGAAAAAGAAATGAATTGCAGAATGTACTCAACAATTTAGTTTCAGGCTCTCAGCATCTATCAGTAGATCATTATACTTCTAAGTTAACT	AT	AT	2	10.5	38	58	21	1
24870_PStI_67/3_NODE_1_L279	TATATATATATATATATATATCAATTGTTGAGCATCCTTGATATAAAAATTATTTTCTCATGTTTTAAAAATATGAACACCCTTGACGAGAATGCTAGCTTCGCCACTGCAGAAGAGGGCTCCAAAAAGGGTAAACTTCTTTTCACCCTCTTAAACTTTGATGTTTGTTCGATGGTACGCAAAAAGTTAATACTAAATAACATGTATTATTAATGTTGATATTTTTTAAAAATATAATTTTTACTATTAAAGTCGAGACTCATGGCATAGGAGATGCTAATTTAGCCTTGTTTGAATATTA	TA	AT	2	10.5	1	21	21	0
Contig1833:2601_SgrAI_305E40_NODE_1_L242;2476_SgrAI_67/3_NODE_1_L184	ATAGACAATTGCTATCATGACATATAGAAAGAAATTTTTGCAGCTCAATTTGATAGTTAAAATCTCAATTTACTCCTGTTTTCCCTTACAAAAAAAAAATTTAAAAACCATGCTACGTATATTTCATATAAGACTGAAAGTATCAAAAATTTCACTTAACATAAGTAAGAATATAAATATATATATATATAGACATTCAAATTTTAGTCCATATATTCCAAAAAATGAGCACACAATTTTTTAAATGAAAAAAAAAGGTCCATATACATGAA	AT	AT	2	10.5	171	191	21	1
Contig13431:30100_PStI_305E40_NODE_1_L347;30551_PStI_67/3_NODE_1_L324	TTTGGCAGAAAATTATATAATTTATACATGGTTAAAATATTTATATTTATATATATATATATGTCGAACCCCCTTCGACTAGGTCATGTGTCTACTTCTTCAGATCTTGAACCTCTTTAGTGAAAATCGTGCCTCTGCCACTGCGTCTCCACTATGATGTTCAGGCTAGTTTGCATATAACTTAACTATATTTTATTGTATATCCACCACCTCTCACCATTACAAAACGTTAAATTCTGTTCACCGAGAGTTAGACAGATTGATGAAAAGAAATCACCTAGCGTTATTTTAAATTCGTGTGCTCTCTCCTTAGACAAGGCATTGTTACATCATTTTTGGTATCTTATTTATGTGATAAAAAGCATATTGAAACATTTCAATATTT	TA	AT	2	10.5	42	62	21	1
3013_SgrAI_305E40_NODE_1_L197	TCATAGAATCTAATTAATTTACTCAAAATAACACTCTTTAACACTTTTCTATTGCTTGAACAAAGTGTTATTCAAGCAATTAATAGCAATCTTACTAGCATCCAACTGTAGAACTCTCACATTCATCCAAATAGCACAAAAAACATACTAAACATAGAATCCTAAACAAATACTTTAAATCTTAATTAATTTCTCGAATATATATATATATATATATAGTGCTATTT	AT	AT	2	10.5	198	218	21	0
Contig3568:3734_PStI_305E40_NODE_1_L255;3767_PStI_67/3_NODE_2_L270	TTGAATATATATATATATATATATACATACATGTGTACACATATAAATTTATGCACATACACCTCTTTGAAATATTCTCACTTGAGTTCTCAAACTTTTCAGAAATACACTTAATTCTCGAATTTCGTGGTTGATCCAAAACATCACAATACGGGTTCTAACATTGCTTATCCAAATTAAGTGTGTTTTTAGTAACCCTAATCAATGTTATTTCTTGGAAATTTTCTGATCAGTCTTTTTTTACACCCAAGTGCGTATATATACAAGTGCATAAAATAATCCAGGAAATAAATAAATTCTT	AT	AT	2	10.5	5	25	21	0
Contig31339:38155_PStI_67/3_NODE_1_L266;37617_PStI_305E40_NODE_1_L245	TAGTATGAGAAAAAAAAATATCTATATATATATATATATATATGCTCATGAAACTAAAAGCAAATATAGAAAGAACTAACTGAATAAAATAATTATAGCTAACAACTTCCATTTCCCCTCAAATTGCATAAGAAAAGGAGTACATAACATGAAACTGGAAGTAAAGTGAGAATAAGGGTTGGTTTTGGATTACCAGACCCCAGATCAGAAGTGGTTGAAATGGGGCCACGGCCACCCCCAGAAGAAGCACCAAGTGAGATAGAAGCAGACGGAGATGCCTCTGACGAC	TA	AT	2	10.5	23	43	21	0
Contig18450:4850_PStI_67/3_NODE_1_L323;4805_PStI_305E40_NODE_1_L301	TATATATATATATATATATATTTGTAAAAAGAGAATTGAGGATGGGAGTTTACTTTATTCCATAAAAAAATGAAACATAATAAATATTTAAAGAAAGAAAAAAAAAAGGGTAGTTATTTCCAAAGGTATAAGTGAGCCAAAAAGATAAATGAAGGGCATTTTTTCATCCAAAGCTAGATGTAGGGGATTTTAGACACAATAGGTGGATGAAAGGCATTTTTGTATTATTTTCCATAGTTGAAGGTATTTTGTAAAATTAATAAAAAATAAAAGAAAGAACATTGCAGCCACCACACTCACAGCAATATTGCAGGCACACTCACAGAAATATACCATCCCTATCCC	TA	AT	2	10.5	1	21	21	0
Contig6019:10246_PStI_305E40_NODE_2_L318;10384_PStI_67/3_NODE_1_L309	ATATATATATATATATATATATCCAACATTTGATACAACAAGACTCAAAACAGATTTTTTGGTAAAATTGAAAAATCCCAAGTAACATTTAATTTGAGTGCTTCAAATATGGATCTAAATCTAACAAACATCAACTTGATCTATCTACTTATATGACAGATCTAACATAGAACGATAAAATTAATTTTGTAAAGAGAATTTTGTTCTTCCCTTCCCATCACTCCACAACGAAATCGTCTTTGGTAATGGGGTTACTTTCCATCATAGGAAGGTTTCTATTTGGTTCTTTCCTCATGTTCTCAGCTTGGCTAAGGTACACAACCTCATTGATTTTTCCATG	AT	AT	2	11	1	22	22	0
Contig16969:1071_PStI_67/3_NODE_1_L407;1061_PStI_305E40_NODE_1_L315	TATATATATATATATATATATAAAAGCATGAACTCCACAAATTGCAATGTCAAATTACTATTTTACCCTCACATGTCTAAATTAACTCACTGAAATTACGTTAATGCCCTAAATAATTTTTAAAAACCTACCTAGAAAGCACTACTTCGCTAAGGACCCCTTCGCAATGGCCGTAAGTATTAATTATCATGAACTTGGTGCCCATTGGCATCACTTTAAAGAGGATTTTGCTCTGCTTGCACGAAACCACCACCCTCGCCTTCTCCGCTGCGTCGCCTGCCCAGCCGCCATCATCAAACGCAGACTTCAATGATCAAATCAAGTTATCTACTAAACTGAACTCCAAATCAACGCGAAGCGACATTGACTTCGTGTAGATCATCAAATAATGTCTACACA…	TA	AT	2	11	1	22	22	0
11469_PStI_67/3_NODE_1_L207	TATATATATATATATATATATACATAAAGGAGAGAATGGAACAGTTGGATGCTAGAATCTCATACACTAGTACTATTGTAGCTTTCCAAAAAGTCTCCAACAGAAGCTCAATAAAGATCTAGATAGTAGCTTACTACACCTATGGAGGAAGGGTGACAGAGGATGGTTGGAATTGCAAAGTCAACTTCAGACCCTCCACACCTGCACAAGAAATGGAGGACACTGTGCA	TA	AT	2	11	1	22	22	0
Contig21450:12617_PStI_67/3_NODE_1_L393;12440_PStI_305E40_NODE_1_L378	ATATATATATATATATATATATCCTTACTTAAAAATGTTGGTTGACTTCCCTTTGTTATTTCATCAACTTTAATCAGCCATGGGGCTCTTTTCCTGCTTTTCTGTTTGTCGTTGCTGCTGCTGTTTTCTTTGATTTATTTTCTTATTCTTCTCTGAACAAGATGTAATGTTCTCTTATGATTCTACGTATGTTATTTGTTCAGATACTTCTGTTCCTCATTTGGGGTGTCAGTTGTTGCAAGGTTAGTATGACCACCTTTTCGGGTTATGTACTTAGTTCACGTGTTTGTATTATCCTTAATGAGTATTTTCTTTTAATTTGCAGATCAGCTGGGATTCAGTCATGAGAATGAGCATAAACCTTCGCGATCTATTCTTATATGAGGCTTTTCTTTATTA…	AT	AT	2	11	1	22	22	0
Contig7842:15338_PStI_305E40_NODE_1_L202;15554_PStI_67/3_NODE_1_L209	TATATATATATATATATATATAATGCAATTTTTTGATAAACCGTGTCCAACTGAACACCACCGCAAGTCTGCCCCCGGCTCTTTGCTACATATCTCACTGTTATATTAAAATCTCAACCTACTTATGCATCGAATGTGTATCATCAATATGTAATATAAAAAATTTCTAATTGGTCTCTAGCCCTTACAAGGTGACTTATGTACGTGTATATCGAATATGTTATTATGGTAA	TA	AT	2	11	1	22	22	0
Contig23331:17418_PStI_67/3_NODE_1_L331;17171_PStI_305E40_NODE_2_L270	TATATATATATATATATATATAGAAGTTCAAGAACATCAACAAAAAATCCTAGATGAAATTCAGAATTGAGAAAACCTCAGAATGGACAAAATCAAGCCTTCCACAATGAAATTGATAGTTATAATAACAAAATATTATACCTTGAAGAGATGGAAACACCAAGATTACGTTTAAATATTGTCAATTGAAGCCGGTCACAACAAGCTCTAAGAAGAAAGCTTTGACCTGGTTGTTCTACAATCAAATAATAAAGACGCAAATCACTTTTTCGTAAGCTGTAACAGAGGGATTTGTGTATTTACATATGGTAATTCTCCTCTAAAAAAACCTAGAGAGACCTAGTAATTGTATCTCTGCTTAACTGAATT	TA	AT	2	11	1	22	22	0
Contig23672:18325_PStI_67/3_NODE_1_L302;18060_PStI_305E40_NODE_1_L313	ATAATATCCTTATATATATATATATATATATACAAAATTATTATTATGATCTCGATTCCTCACTGTCTATCGCTAGTGTGAACTTAAACCACTAGTTGTCCTACTTTCTTTGGTTTAATCAAGATTTCAATACCAACTATACAACAAGTTTATATTACTGTAATCATCGAAAAATTCTTTGCACTATCAACATCAACGAATATAATTGAAGAATTAAATACCTGATGGGGTACCAACATTGCTGCATAACGTGCAAGTTCTCCAGCTCTCCAATCCAATAACATTGGCAACCATGGATAAGTAGCATCTAAATGAACAAACCATAGTCTTATATCTGGAAATTCTGATAAT	TA	AT	2	11	11	32	22	0
18396_PStI_305E40_NODE_1_L222	CGGGGCGTGACAAATGAATTACATAATCTCTCTGTAATTAAAACTGAACAAACTAGCCAATGCAAAATCTACATCCTACGTAGAAAAAAAATGTGGGTTTTTAAAAGTAATCTTTTTACTTAGAGAACAGACATCAAGTTAAACATTATTATGAATACTATCTCATGATTATATGAATTTCAGGAGCAGGCATATACGTGCAATAGACGTGCGATGAATCTAATATATATATATATACATATAT	AT	AT	2	11	223	244	22	1
Contig9749:20315_PStI_305E40_NODE_1_L249;20598_PStI_67/3_NODE_1_L266	ATATATATATATATATATATATGTCAACCAACTTGAAAATCTTTTTTTGTTCAAAAAATAAGTGATAGTCATGGGAAGAATCAAAGGAAGAAGAATCAAAGGACGAAGAATCACGACGATTGTGGATCTTCCATGGGTGATTATGGTCAATATTCTTTCAAGATTGCTAATTCATTCCATTTTCGATGTAAAGTTGTTTGTAAACTCTGGTATAAAATTTTATATCTCGACTCTTACTTTGCTAAAGTGTATCAAACAAGATCTCTTAGATTCCCCTGCATTTTCCTTTGG	AT	AT	2	11	1	22	22	0
Contig11018:23718_PStI_305E40_NODE_1_L436;24063_PStI_67/3_NODE_1_L363	TATATATATATATGTATATATAAACCATATCCTTAGATGGAAAAAAATTATGTCAATTTTCAGATTACAACAACTCATATTTAGACATTTGGAAACTGACAGTAGATAGTTTCCAACAAAACTCTAGTCTACAAGATAAAAGACATTAACATCAGAAGAAATCAAAGATAAAGCAAGAAACAATTTGTTAAAAAAACAACAAAATGCAGGACCTCCTGATAATTAATTGTGCGCGCAGCACCTACAACTTTTCATTACACTGTCTACAAGAAAAAATTCCTTTAATCAGTTAGGACACACCTTACACTGAAGATATATGAGACACAAATAGAAAAATAAGCATAGATGCAATAATAATAACAGACAGTTGATGAAACATACGCAAATAGGTGATCAAAG…	TA	AT	2	11	1	22	22	1
27040_PStI_67/3_NODE_1_L428	AATTGGGACTAATGTGGCATTATGAGCAAATTTAAGACTAAAGTGGCTATATTAGAGAGTTTGGGACCAAAGTAATATTATTAAAAGTTTGGGGACCCAAGTGGAGTTTTTAAAATTTGGGGTTTTGACGATTTTATTGTGGGGTCCACTTGAAATATGTTGGGTTCCAATTGGACCAAGTGTGGTACACTTGGCACTAAATGGTTGTATATATATATATATATATATAAGACTTTCTTTCATTCCCTTATCAATTCCATACTTAGAAAAAAAAATTGGAGAAAGTTAAGAATGTTCAAGAATTGACGGACCATGACATTGATGGCAAGCATTATTTTTGTGAATTGAGAGATATTACTACACCTTTTCCAAGTTGTATGCATATACTGAATCCTATGA…	TA	AT	2	11	208	229	22	0	TGGTACACTTGGCACTAAATGG	CATCAATGTCATGGTCCGTC	59.92	59.769	142
Contig27280:27796_PStI_67/3_NODE_1_L326;27375_PStI_305E40_NODE_1_L263	AAGTTGGATATAATAATTAACTGAATTAATAAGATCAGATTTCTCTTTTTCATCAATAATAAATATTTTATTTCTCCAATAATATTTGTTTATATATATATATATATATATACACGAAGGTAGTTATAACACTAAAGTCCCTATGGGACTGATTTAACTTAGGAAGCACATTAAGATTTCCAAGTTGTGATAACTTTGCAAAAGCACTCCGAGGTACTTGTCTGGTTGTCAGTTCACCATTTTTATCCGCTTGTAAAATAGCTTGGGCAGCTACAGGAGGTTATAATAGAGGAATAATATGATTCCTTTTGTTTACTGCCTTTCTGCGCCAAAAAATCCACTAGTCAATTGCCTTCACGAAAGTT	TA	AT	2	11	91	112	22	0
Contig28399:30602_PStI_67/3_NODE_1_L351;30148_PStI_305E40_NODE_1_L313	ACTATTCTCTTGATTTTTATCATGCACTTGACATGATATTTTGTACTTGAGGTCTTATATATATATATATATATATACACACACATACACACACACACATACATATATCAAAACTAAAGCAAAAGCATAACATTAATTACCTAAATTCATTCATATGAAAAAAAATACATTACATGTTTTTAGTTTGTATGCTTATTGCCTCTTCCACAAATGTGCAAAGCATATACATTTAGGATAAAACCATTTGTACTCAATATCAGGACACCAGTGGAGTTTCAAGAGATTGCATTGCCAGAGAAGTTGTGGACACAGGTTGCTGTACTTTTGAGGGATAGATTCAATTGGGCATTTGGTGTCTTCTGGGAAGTGGCTTCAG	TA	AT	2	11	56	77	22	0
Contig13872:31229_PStI_305E40_NODE_1_L289;31700_PStI_67/3_NODE_1_L278	TATATATATATATATATATATAGAAAGAATTCTTAGGTAGTCTTTTTAAGACGAAGAAAAAAATGCACCAATAAAGTCTAATTAAAATTTGTGTGGTGTTGTGTTTTTAATGCCTCACACCTCACTTATGGGACTACACTGATCTATTTGATGGGGAGCTGAACATATAGCAAAGTGGCATAAATATTATAAAATTCATTATTACATTTCGAAGATTTTGAAATATAGAATGCAGCTATTGTAGTATATATTATCCACCAACAATGATCATTCACTTACCAAACACAACATTCAGAAGTGTACTTAGTTCAGTTAC	TA	AT	2	11	1	22	22	0
Contig14267:32255_PStI_305E40_NODE_1_L351;32755_PStI_67/3_NODE_1_L348	ATATATATATATATATATATATTTCTTCTTCATAACAAATCGATTCATTGTGTGTATTTATCACTTATGTCTGCATTGTTATATCAGAATTGGTTCTGTTTTCCTGTATACTGGACAAGGGAAATTTCACGACGGTACAAAAGATACATTGGAGTATGTTGTTCAACAAGCAGGATCAACGGTTGACAATTTAAGGAATGTGTCGAACATTCTGGCTGTCGCCAAGCACACTGGAGTTAATCAAATTTTTCTACCTCAAAATGTTCAAAACAACATTGACAAGGTTGACACCAAAATTAGCTCGGCTGCTGACACTCTTGAAAGGGAAACTGAGAAGAACAAGAAGGATATCATGACTGTCTTAGACCTGGTGTAAGCACT	AT	AT	2	11	1	22	22	0
Contig29618:33767_PStI_67/3_NODE_1_L372;33263_PStI_305E40_NODE_1_L332	TATATATATATATATATATATAGACCTTACCCTACTTTGCTGAGTAACAAAACCCCTTTGTTTAAAAGTGCAACAACCATTACTATCATAGCTTCCGCAACTCATACCACACAGAACTAGACTTTGGCATAAGCAACTAAAGCAACACACCAGCTTCTCAACTCAGGAGAAAATCTTAGCTACTTAATTTCATATGCATATATCAGAAAAATCTCATTTTGTCTATTGTAAACGAATTTATCCAATTAATTTACGACACCCAGTTTCCCACTTCAGTAGAAACATTAGAAATCAGAGAAAAATGAGCAAGAAAAAGCAACAATTACAAAAAGCTGGCCTTTTTCAGCATCTAAAGTAAACTGAAAACAAAAAAATGATAAGCTCAGGAAACTTA	TA	AT	2	11	1	22	22	0
36560_PStI_305E40_NODE_2_L248	TATATATATATATATATATATAAGAAATATGTTATTGTATATATGAAACTACAAAGGCAGACGTAAATTGTTGGTTTGGTCCAGTAGCGTCTTTATCCAAATAGTAAATCAAACCCAATGTTATTAGCTTTTTAGGCTTAACACCAAATAGTTCCAAATTAAAAAATAAATCAGTTTATCAACTCAGCTTGAGGAGTTTTTTGCTTTGGTACAACTTTTTGGCTTCTTTTAACACTCCTAATCCAGAATGCTACCAAGAAGTTAGAACGA	TA	AT	2	11	1	22	22	0
6046_PStI_67/3_NODE_1_L404	TATATATATATATATATATATAATGAACAATATTATGAGAAAGTGTTAAATCATGATTACTGAAGACATGATTTAAGATAAAAATATATGAAGGTCAGGAATTTGAGTCATGCATGTTGTCGCACTTTATACGAGAGAAACTAAGTATTAGTAGTGTTATTTAGTAATCACATATTTATTTTTTCTTCAAAGTGCATTACTTTTTGTTGTTTCATTTGCTTTGTCTCTTGTTTCTTGGTTATCATATTTTTCTTGCAATCATATTTAAAAAATATTTCTTGTGAGTCGAGGAATATTGAAAATAGTTTCTCCACCTCATAAAAATAGGAATAAGATTTGTGTATATTTTATTATTTTAGCCCTCACTTATGGCATGACAATAAGTATGTTATTGTTAGT…	TA	AT	2	11	1	22	22	0
Contig6307:11053_PStI_305E40_NODE_1_L442;11184_PStI_67/3_NODE_2_L265	GTCCGGTGCCAACATTGGAGTCCAATTATTTGCGATTTGTGTCATATAGAGTTCCATTCAGGGAAAAACACTCCCTATCAACAATTTTTTCCATATCCAGGGCTCAAACCCAAGACCTCTGATTAAGGAAGGAGCAGCCCCATCCATTGCATGACATCCTTCGATGATCAGTTATTTACTATACTTGAATAGAATTTGTAATTGCGAGTCATATTTATCATCTCCCAATTAAACTAGCTAGCTATATAATGCTCCAGATATATATACATTCTATTTTATATATACATATATATATATATCCACGAATCAATTTTCTTAATAGATTTATCCATGCCCAGACAATCATACAATTAAGGATGACATTGAAAAGCAAAATCAATTCATAAAATATATATATAG…	TA	AT	2	11.5	277	299	23	1	GCTCAAACCCAAGACCTCTG	TATGATTGTCTGGGCATGGA	59.844	59.883	246
11191_PStI_67/3_NODE_1_L245	ATATATATATATATATATATATAAATCCATCAGAAAAACCATTCGACTATTCAACTTATTGGATCCCATTTTGCTGCAACCTAGTTTCTAACAGATAAATTAGCAAATAACCTCAAGCAATAGCGAAACCAGATCTGTCAAAGCAAAAGACAGGGAATAATAATAATCCCAAGTACTGAAAGTAGTCTAAATTAGGAGCTTGGCGGAACCAGAGAAAACATTGCCGAAAAGTTGACCACCCAGACAAAAGTGGTCAAATTCAGCATA	AT	AT	2	11.5	1	23	23	0
Contig566:173_SgrAI_305E40_NODE_1_L256;182_SgrAI_67/3_NODE_1_L192	CGTATTTATATTTGCATCAAAAAGGAAGTACTACAAATTTTATATATAACAACAACAAATTTTATATACATAAGAATTTAAAATCACTTAATCATAAAATTTAAAATTTAATCAATATTATTACTATTTATTGGATATTAATTTTATACTTAATGAAAAATTTAATAGTATTTAATTATATTATTAAAAATTTTTTATAAATAACTATTGGATTCGTGTATTACACGAGATCTTCATACCTAATGTGTATATGTATATATATATATATATTTAGACTTTATTTTGTGAAATTA	TA	AT	2	11.5	248	270	23	1
19640_PStI_305E40_NODE_1_L347	AAATGAGCATTATAGGAATTTGTCATCTTGGGTTCTTCTTCCTTCTTTTTTTAGTCTTGTCTTGTTAGTTTGGAAGAAACTTTGAGCAGTCTGTAAGTTGTCAAGTGCAAAATATTCATGCACATAGCAATAACATGTACTGCCTTCATCTTACCAAACCAAATGCATTCAATTTCCTGTTAAAAGCACTGTGACAACCCATCAGAATGTACAATAACGCATCTTCAATAGAGTAGATTGGGATCAAGAATATTGTTTTCATAATCACTGAGATAGTATATATATATATATATATATATGAGAAGCAGCAATGCATACCGAGTGAAAGAAACTAAAGTACTGAAATTGAACATAAAAAGGGCGGTGTCA	TA	AT	2	11.5	277	299	23	0	GCACTGTGACAACCCATCAG	TTCACTCGGTATGCATTGCT	60.162	59.301	141
Contig17453:2318_PStI_67/3_NODE_1_L338;2319_PStI_305E40_NODE_1_L309	TATATATATATATATATATATATCATCTTTGTGTATTGTGTTCCAAATTTGATGCTAATGTATAGGTTGGTGACAAAATGTTTCTATTTGACAGAAGTAAAGACGTTATCAATAGTTGAGAAGGGTGATTGGGATGATTTTTTTCAACTTGAAGGATGTCATTATGTTCATATGAAGTTGCAATTCATTCTAAGTGAAGATGAACGCAACCTAATCCGTAATGTGGTAATATTACACTGTTTCTCAAACATGTTCCTACTCTGAGTTTCTAAAAGGATTTTACAAGTCCGTAAAGTTTTTTCTTTTTTCTTTTTCTATGCTTAAAAGTTTTATTAGCCTTGACGACTCTATCAGCTTATG	TA	AT	2	11.5	1	23	23	0
2467_SgrAI_305E40_NODE_1_L214	CACTGGGTCGCTTAAACAAGTGTCGGGGGTTCGATCCTCGCCTTGTGCATGCAGCAACCAGTTAGCCAGCGACAAACTCTTAAATGGAGCTCAGATCCACAGAAGATTAGTCATTGACCTGTCGGGTTGAGAGATACCTTAGGAAAAAAAAGAATATATATATATATATATATATAAGGGCATTCTGACCCATTTGATAATAATAAAGGTATTTTAAACCAAAATATCAATGATAAAA	AT	AT	2	11.5	154	176	23	0	ACCAGTTAGCCAGCGACAAA	ATCAAATGGGTCAGAATGCC	60.827	59.756	142
Contig12178:26785_PStI_305E40_NODE_1_L362;27166_PStI_67/3_NODE_1_L320	CTAAATTTTTAAAAAATTGGAATTTCTTTTCTTATTATTCATTTTAACTCATATCGAATGGGAATATTGTATTAATTTATCAGATTAAAACGATTTACAAAAATGATTTATTAGTATTAAGCCTAATTTAGCAATTAAGTGTAGAAGTGTATATATATATATATATATATATTTGTATTACAACCTTCCTTTGTTAACCTCGAGCAGAATCATCCGAGATGAGCACTCCAACCGGAGAAGGCGCCGGAGAGGACTTGTTCGCAGAGGCAACTACAGCTGCCAATGAACTTAGTCGCTTGCGCGACAACTATTTCCCCTTAACTCCGGAGGAGAGACTCTGCATATTGCAAAGCGAATCTGATCTAGCTCTTCAAGTCCTCGATAAA	TA	AT	2	11.5	150	172	23	0	AACTCATATCGAATGGGAATATTGT	AGTTGCCTCTGCGAACAAGT	59.107	60.058	227
Contig29857:34354_PStI_67/3_NODE_1_L235;33855_PStI_305E40_NODE_1_L238	TATATATATATATATATATATATGCAAGCTAAAATTCATGATTTCAAGTGTTATGAAATGTGAATTCGTGCTTGTGGGAGTGTTGCACCCCAGTGACGAAGTCAAGATTTGCATCAACAAAATTGAAGTTAAGTTTTTTTTTAACTTAATGCTTACTAATGCAGGATGGATTTGATAGTACCAAATTTGGACTTCTTGTGAAGGATGTAAAGCATGCACTAAGGACAGAAAGAAATACTATTAATAATCTTGTTTTAGTGGATA	TA	AT	2	11.5	1	23	23	0
4660_PStI_67/3_NODE_1_L280	CAGACTCGTTATTGAAGTTACTCAGCTCATCATTAATGAACTGTTTGAAGATAAGGCTGAAGAAGGAGAAGAGAAAGAAATACAGAGAAAATCAGAAAAGTGAGATGTATCCTCATATATTGTATCAAAACTTCTTGATCTAATGTACAGTTAGGAAGATATATATATATATATATATATAAAATCTTAAGTTAGTTAGGATAGTAACTAACTTCTTACAAACTTAATTAGCTGATTAAAAACCTTCTTGCAGACGTAACCACTTTGCATAGATAACCATTTAGTCACATGACTTTTCTTCA	AT	AT	2	11.5	159	181	23	0	GGCTGAAGAAGGAGAAGAGAAA	TGCAAAGTGGTTACGTCTGC	59.236	59.911	215
Contig18865:5954_PStI_67/3_NODE_1_L275;5932_PStI_305E40_NODE_1_L255	AAAATATATATATATATATATATATAAAATTTCTTTTTCAAGTATGGGGTTCTCGGATCAAGCCTTATTCAAAACTAGATTTCTAGCAGATAAAGGGAGAGTCACTTGATTAGAGGCTAAAAAAAAAATCCGGAGTAGTGCAGATTCAAACTGCTGACGGATAGTAAACATCAAACGCACTTGGCCAACGAGCTAGGAAGCTCAATCCATTAAGTGGAGTCATTTGTATTATTTCTATATCTATTCTGCTTTAATCTCTCTCTCTCTTTCTCTCTCTCTCTCTATATATATATATAG	AT	AT	2	11.5	4	26	23	0
Contig19082:6530_PStI_67/3_NODE_1_L452;6491_PStI_305E40_NODE_1_L417	TATATATATATATATATATATATCGCCTATCCGTGTTGAGATTCATTCTTGACAAATATGGACAACATGATAGTTTTCTTCGTCTCTTTTATTCTCTTTTCATCTGTCTATGCAAAGTATGATTGCCCCATGAATTCCATTTGTGGAAATAATCGTTTCAACATACGATTTCCTTTCGGATTACAAGGGGCACAAAATCTTCAACATTGTACATATCCTGGTTTCAATCTCAAGTGCAATAATCAACGCAGAGCAATTCTAAATCTCCCAGGTGCAGGGGATTTCTACGTTAGGGATATTGACTACCTCACACGAGAAATTCAACTCTATGATCCATCTAATTGCCTTCCGAAAAGGCTTATTGATTTTCAAATTCCTTCTTCTTCTGTATTTAAGTCT…	TA	AT	2	11.5	1	23	23	0
Contig5195:7988_PStI_305E40_NODE_1_L399;8065_PStI_67/3_NODE_1_L227	AAAAAAAAAAATGCACATATAAATTAAGATATTTCTTATTTTAAATAGAGCCGTTATTAGAATAAGGGCGTGTATTTATAATTCTATCTATGTTGACCTTTGGTTTGAAAATATACCACTTGTATGGAATTACATTCTTTCTTCTTATTACCAACGGTACAATAAAGTTAAACAGATTCGATCGAATCTGATGATTTTAGTTTAAACTTTATGTTTGTATTAAGAAATTTACTACGACGTGTGTATATATATATATATATATATATTACAATACAATTCAATTTAATAAATTCTACGTATAATACAAATCAAAATTAATATAAATAGTAAGTTTTGAATATCAAATGAATACGGGCAAAACTTAGCAAGGTTGGATAAGTTTGAATCTGTCCTGCGTAT…	TA	AT	2	11.5	244	266	23	0	CATTCTTTCTTCTTATTACCAACGG	TTTGCCCGTATTCATTTGAT	59.505	57.963	227
13794_PStI_67/3_NODE_1_L289	ATAAAACATCATATGTACATAAGTAGCATATGGTGTGTGTGTGTGTGTGTATACATACATATATATATATATACATATATATGTGTGTATATATATATAAATGTATATGTATGTGTGTATGTATGTATAAAGAGAGAGAGAGCGCATTCTGGATTCTGTATATATATATGTTTGACCCATCTTTTACATGATGATAACCCATTTGATACTGACTTTAAGTATCTTGACTGTTTCAGTCGAGCATTTGAATTACTCTAAGACTAGTGATGGTGCGGTGCAGAATGGAGATATATAAATGACTCTAGGTTGCT	AT	AT	2	12	59	82	24	1	TGGTGTGTGTGTGTGTGTGT	ACAGAATCCAGAATGCGCTC	57.64	60.37	129
Contig1850:2628_SgrAI_305E40_NODE_1_L108;2502_SgrAI_67/3_NODE_2_L113	TATATATATATATATATATATATAAATATTAATTTATAATCGATTTCAAAGCTTAGAATTAAAATTTTGTATTATAAACTTCACATTTTAAATCAATTAATAAAGATTGTATAAGTTAAATAATTTAAATTATATACCATG	TA	AT	2	12	1	24	24	0
34940_PStI_305E40_NODE_1_L308	ATGTTATGCTGATATATTAATTATTTTCACATTTTTTATTCATTCATAACCATATAATTATTTTCCTAGGCTAAGTAAGACATCTGCATATAAAAAGTACCCTAAGACAGAAACAATATATTCACTTATCTCAAACATAATAAGAAAAAGATATTAAAAATACAACATTTGGTAGCAAGTAGAGCTCTTTAAGATGAGAAAAAATGTGTTGTTTGGTAGAAATATATATATATATATATATATATTATCAATGTGATATAACCCTTTTGCTTAAAAAGATTATATAGCTCATATCTGTAGGCATCTAGCCTTCTCAATTCAGAACTATCC	AT	AT	2	12	222	245	24	0	CAACATTTGGTAGCAAGTAGAGC	TGAATTGAGAAGGCTAGATGCC	58.163	60.711	159
21346_PStI_67/3_NODE_1_L271	CAAATTGGACTTATCCATATTTAAGACCAATGATTACAAGATTCAAGGAACACTATGACCCTCAAAGTCACAATTACGGGTTAGGAAAATTCTTAATTTTTTTTCAAATTGGTAACCACGAAAAGGCCAAAGAATATATATATATATATTATATATATGGATGTAAGTAAAAATCCTCCAACAAGAGCACTGAAAACTGGAATCAATTGCTAAACCAAATAATGGAGTAGTTTACATGACAATATACGGGTGGCTGCCCTCTATATGCTGCACCAATGATTTTCATTTAAATC	AT	AT	2	12.5	134	158	25	1	CCTCAAAGTCACAATTACGGG	TCAGTGCTCTTGTTGGAGGA	59.48	59.545	134
3184_SgrAI_305E40_NODE_8_L85	AACAACATTCTTAAATGTTATTTAAATAATTTTCTAAAATTCTACATACTAATTGATTTAAAATCTACATGCATGTAGAAGAACTAGCGCATATATATATATATATATATATATA	AT	AT	2	12.5	91	115	25	0
13608_PStI_305E40_NODE_1_L304	TTAAGTGTGTGTGTATTTATATATTCGTCTGCTTTCAGCTCTGCTAAATAGATGGGTTGCCTTGTGAAATAAAACATCATATGTACATAAGTAGCATATGGTGTGTGTGTGTGTGTGTATACATACATATATATATATATATACATATATATGTGTGTATATATATATAAATGTATATGTATGTGTGTATGTATGTATAAAGAGAGAGAGAGCGCATTCTGGATTCTGTATATATATATGTTTGACCCATCTTTTACATGATGATAACCCATTTGATACTGACTTTAAGTATCTTGACTGTTTCAGTCGAGCATTTGAATTACTCT	AT	AT	2	13	127	152	26	1	GATGGGTTGCCTTGTGAAAT	CCAGAATGCGCTCTCTCTCT	59.797	59.851	172
Contig212:1493_SgrAI_67/3_NODE_1_L201;1556_SgrAI_305E40_NODE_1_L184	TATATATATATATATATATATATATAAAAGATCTTTTTAAAATTATTTAGACAACAAATTTTATGAGCCAATGTGGAATGCATATTAACTCAGCTAAGATCACTCGATCCAAACAGGCTCCAAAATCTTATAAGATTCAACTAGTAATTGGATAAAAATGACTCATTTTATTGAACTAAATATTAAATGCTGCATATCAGTCGGTCAGTTGGACTAAAAGAGGAATTAA	TA	AT	2	13	1	26	26	0
Contig1666:2284_SgrAI_305E40_NODE_1_L213;2170_SgrAI_67/3_NODE_1_L186	TTCAATATGGATACCAAACAGCGTAAAAAAAAATCATATTTAATATATATATATATATATATATATATCCATTTATCTTGCAATACCAAAAAAAAAAACAAAGATAAAAGGGAAAAAAATTACTCTCATATTTTTTCTCTGTGGAAATATTATGCTTTTTCTCTCTCTTTCTCTCTCTACAACACCCACATTCTCTCTCTAAAAAAAACTGGAAAAATTCATCAAAAACCACACCGGTAAATCCGATTCACCTGCTTCATCTTCTTCATCATTCCGATTT	AT	AT	2	13	43	68	26	0	TCAATATGGATACCAAACAGCG	GAATCGGATTTACCGGTGTG	59.853	60.192	248
Contig16758:507_PStI_67/3_NODE_1_L312;499_PStI_305E40_NODE_1_L229	GTGCATCTTGAAAGCTTCGTATTTCATCAATATACATTTCGCTATCGTCCGACTCTATGTAAACTGCACATTTGTCATGTCCTTTATATACATATATATATATATATATATTTGTACAAATACTTTATTGCATTAACTCTGGAGCAGACAGAAATTAATGTGGCAATTATATCGCTTCAACAAATATGGATTATAAGGGACAACCCATTGGTTATTAATCTTCATTCCTCGAACCTCACTCGTCCTTGCATCATTATTTCTTCGGTAAATGGGATATCCATCTCTTCCTTGTATTGTTTTATTGTTGAATGCTCTAGGATAGTGAAACTTACATTGTCCATCCT	AT	AT	2	13.5	85	111	27	1	TTTCGCTATCGTCCGACTCT	GATGCAAGGACGAGTGAGGT	59.978	60.269	216
Contig98:671_SgrAI_67/3_NODE_1_L199;685_SgrAI_305E40_NODE_1_L154	ACGATATATATATATATATATATATATATATGTAATTGAATGCTCACAAAAAAAAAATACTACAATTGAAACATGTTCAAACTAATGAACGCTATCTCCGACATCTTACCTCCTCGTCCCACCGGGTACCATGGTGTCAGTGGTGGATTTATTTCTGTCGCTTTACATATCATCCCCTAGGCCGCTCTTTCACTCGTGGTGGAGTTAGAATTTTATTAAGGATATCTAAGAT	AT	AT	2	14	4	31	28	0
877_SgrAI_67/3_NODE_1_L129	TAAAAATACGTAGTCTGGATTGATAACATGAAAATTTTACAATGTCTGTTAACTTTGTTCATAAATAATAATTATTATCTATCATTCACATATTTTTTACTATGATAAATTATTTATAAAAAGAATAGTGAATATATATATATATATATATATATATAT	AT	AT	2	14	132	159	28	0
1694_SgrAI_305E40_NODE_1_L201	TGATTTATATATATATATATATATATATATATATCGAACCGAAGAATCGAACTTTTGAAAAAATAACATCGACACCAAACCGAATATATATAACGGATACTAGTTAAATAATGATTTTCAAAAACAAATATTTGTGTAATATAAAATATTTGTAATTATAAAATAATATATTTAAAATGTATAATAATTATCTTTAAAGTGATGTGTCGGAAAATTTTTAGTTTTTTCAAA	TA	AT	2	14.5	6	34	29	0
918_SgrAI_305E40_NODE_1_L86	TATATATATATATATATATATATATATATAATTTCATTTTTCCTATCTCAGCGGTAGCAAAGTTAGTTTTGATCCCAAAAATAGTAAAAAGTATATTTGACCTTTTTACATTTTTT	TA	AT	2	15	1	30	30	0
18677_PStI_67/3_NODE_1_L271	AGAAAAAAAATGTGGGTTTTTAAAAGTAATCTTTTTACTTAGAGAACAGACATCAAGTTAAACATTATTATGAATACTATCTCATGATTATATGAATTTCAGGAGCAGGCATATACGTACAATAGACGTGCGATGAATCTAATATATATATATATATACATATATATATATACACACACATACATACATACTAGATTAGCACGGACCCAATATCATTGTTTAGTTTCACCAAATTTTGTCTTGTAAATTTTTATGGAAAAGAAAAATTGTATCAAATACCCTGCTCAAAATTT	AT	AT	2	15.5	142	172	31	1	TGAATTTCAGGAGCAGGCAT	AATGATATTGGGTCCGTGCT	60.744	59.273	125
Contig729:472_SgrAI_305E40_NODE_1_L171;462_SgrAI_67/3_NODE_1_L149	TATATATATATATATATATATATATATATAAATATAAACAGAACTTTATCCCAGGCTTAACCTCGAGAAATCCGCACCTTATCCCGCATACCAAACAACCTCTACCAGTGTAAAGAACCCTAATCAACCACTCATTCAAAATTAATCAATCAATCAACTGACCCAAAACCTAGTCTAGTCAATTATACGCATCATTCCTCTCTATTT	TA	AT	2	18	1	36	36	1
Contig21131:11811_PStI_67/3_NODE_1_L363;11652_PStI_305E40_NODE_1_L300	CAACCAATTTCTTTGTCCATATAATTCGTTATTCATGCTTATAATATTAGTCTTGGAATATATATATATATATACATATATGTATATGTATATGCATATATATATATTTGTATGTTTTTTCCATTTGCGCCTTTTCTCAATAGAGCCCACACTTTATTTGTGCTTTGCGCTTAAAGCCCCTAGGAACTTTAGAGCACTTTTGCGCCTTTTGCTTTTGATAACACTGGTTGTTGGTCCATCCGAAGCCTTATTGACATTAAATATTCCAGATCAAAGTATTCCGGTTTCAAAGCTGTGCGGCATCTTTCACTTGTGTACTTCCAGTTGTCTGATCTTTGTAGATATATAAAATTGTTAGCTATGTGAAATAGAAAATCTTTCCCCC	AT	AT	2	25	58	107	50	5	TGTCCATATAATTCGTTATTCATGC	CTTTAAGCGCAAAGCACAAA	59.216	59.279	163
Contig6099:10464_PStI_305E40_NODE_1_L403;10609_PStI_67/3_NODE_1_L263	CATAAAATAGGACGGAGGCAATAATACATTTGTTTCTATCACTTTCGTTATCCTTAATATTTGTAATGTTCGGTACTTTTCTTTCTTCAATATTCTCATTTTAGCTTTATACACCTGCTTTTCTTTCAAATGATTTTCTAGAACCAATGGTCTATTGAAAATAATCTCTCTATCATACAAGGGTTGGGCCGTAGGGTAAGGTCTACATACATCTCACCCTCCCCAGACCCACTTGTGGGAACCTACGGAGTATGTTCTTGTTGTTGTTGTTGAGGAGATGAAACTAAAACTAAAAGGATAAATAAAAAAGTACTACAAAATTAAAAAATCAACTACATTATGTTTGGTGCCAAATGATACTGAAACTTAGAAAAATCAAAATATAATGTTCTTTTTCTC…	TTG	AAC	3	5	258	272	15	0	GACCCACTTGTGGGAACCTA	TCATTTGGCACCAAACATAA	59.82	57.48	132
Contig2572:1062_PStI_305E40_NODE_1_L471;1072_PStI_67/3_NODE_1_L492	CTTCTAATGTTGAGGTTAAATCGTTTTCCTACTTGCCTAAAATGATATTTGAGAAACATGAAGAATTCATGTATCTGAGATTGGTTGAAGAGATTATCTCGAATGGCGTGCTAAAGGATGACAGGACAGGCACTGGTACTTTGTCGAAATTTGGTTGCCAGGTAATGACAATTATAGATAAAATTCAGTCGTCTTTCTCAACAAAGATAAAGTTCAGTTCCGTATGCCTTTTTCTCTCTTTCTTTATTTTGGGTGTGTTTGATGAAATGTTTACGTCAAGTATGTTTAATTGGGAAAAAGAGAGAACTGGAAGTAAAATTGGTTGGAGAAGGGTTCACAACAACAACAACATACCCAGTAAAATCCCAAGAAGGGTTCACATTTGTTCATAATGTAAAT…	ACA	AAC	3	5	337	351	15	0	TTGGTTGCCAGGTAATGACA	AATGTGAACCCTTCTTGGGA	59.964	59.381	233
11039_PStI_67/3_NODE_1_L340	AAAGAACAAGTAGAAAATTAGAATTTACAGCTCTAGCCTAAAACCATATAAGGCTGATGAAAAACTAAGTGAATGCATGAGAATTGAGCCGATATATGACATTACAACAACAACAACATACCCAGTGGAATCCCACCGAGTATGGTCTGGGGAGGGTAAAATGTACACAAACCTTACCACTACAACAACAACAGTATACCCAGTGGGATCCCACAAGTGGGGTCTGGGGAGGGTAGAATGTACACAGACCTTACCATTACCTCATAGAAATAGAGAGGTTGTTTCCGGAAATATGAAACAGCCTCATAGCTGTAATATGACATTCCTTCTCAAAAATAAACAGAAGTTGGTTACCAGATCCA	ACA	AAC	3	5	104	118	15	0	AATGCATGAGAATTGAGCCG	TGAGGCTGTTTCATATTTCCG	61.141	60.081	235
11056_PStI_67/3_NODE_1_L361	AACCACCAGATGAGAACACCACAAATCGCTTAAATATCTAAAACAGAATACAAAATGAATCTCTCTTGATAGAGTGCTGACATGATACAATATCAAGATATTATGAAATGGTTGAGGCATATAGAAACATTACACCAACATTAACGCCTATTGGAGGCCACGGATTCAGTAGAGAAGAGATACTTCACTCGTGATGGAACAGAATCATGGGCAGGATCATACAGATGGTCCTTTGAAGGAATCTAGCTCTAAAATGGCTGGAACTGGTTTATTGTAACTACAACAACAACAACATACCCAGTGGAATCCCACAAGTGGGGAATTGGTTTATTGTAACTATCAACCAAAAATCTTACCATGTTCGCCACCTGAAAAAGGATAAA	ACA	AAC	3	5	280	294	15	0	GGCCACGGATTCAGTAGAGA	GGTGGCGAACATGGTAAGAT	60.218	59.82	214
11405_PStI_305E40_NODE_1_L294	TTTTCATTATTAGTCGTTCTTTCTGTTTCCTTTCCTTTCCTTTTTGTCATATCTAGTTTTTTTCTGCTTATGAGTTTTGAGATGAGGATTCCCAAGAAACAACCTCTGTATGGTAAGGTCTGCGTACATTTTGCCCTTCCCAGACCCCACTTGTGGGATTTCACTGGGTATGTATGTTGTTGTTGTTGTATTTTTTTGACCTACGTCTGTTTATGATATTAACATTTGAAATCGACGTCCACAGTAGACATTCAGTATCTTCTCAATATCATAGACTTATTTCTAAAATACATCAGGGTAATATTAGAATAAAATG	TGT	AAC	3	5	175	189	15	0	GAGGATTCCCAAGAAACAACC	TGGACGTCGATTTCAAATGT	59.797	58.976	158
Contig21020:11505_PStI_67/3_NODE_1_L486;11357_PStI_305E40_NODE_1_L412	CGAATTAGAGTAGTAGGCTAATTGGTTGGTAGGGTTAGGTGGTTATCTAGTCATGGGGTATAGTAGGGTGGAGGAGTAGTAGTGTTTTATAACATGTATTGTCATTATTTGTTGTTTATGTGTTAATTGTATCATATTTATGTATTGTCATGTGCTTTTGGTTATTAGTCGTTTTTTGCTGTTCTCTTTCTTTTACTTTTTGTCATATCTAGTTTATTCTGCTTATGGATTCTTGAGACGAGGGTTTCTAGAAAACAACCTCTCTACTTCTATGAGGTAGTGGTAAGGTCTGCGTACATTTTACCCTCCCCAGACCCCACTTGTGGGATTCCACTGGGTATGTTGTTGTTGTTGTAGTATTTGCTTATCATACTGGTGCATTATTTCAACTTCAAACTT…	TGT	AAC	3	5	341	355	15	0	TGGATTCTTGAGACGAGGGT	TTTGAAGTTGAAATAATGCACCA	59.655	59.524	171
11575_PStI_305E40_NODE_1_L358	GAAGTGGTATTATAAATCAAAAAGAGGACAAAGACATGAACGATAAAATTGGAGTTCAATCAAAGTACTCAGAAAGTAAATGCCGTACTCTCTCAACCTTTCTCTTTCTTCCAACTTTTAAAGTTAGATGAATGAACACAACCATTTTATGCAAGGATCATGCTGCACGTAGCTATATGAAAAGCATGCTTTATTATGTCAGATCACTTGAGCCATATGAAGCACTAAAATGACAATATTGCTTTCTCCTTGATACAACAACAACAACATACCCAGTGAAATCCCACAAGTGGGGTCTGGGGAGGATAGAATATACGCAGACCTTACCACTACCTCATAGAAGTAGAGAGGTTGTTTCCTGGGATTGCTTTCTCCTTGAT	ACA	AAC	3	5	255	269	15	0	CAAGGATCATGCTGCACGTA	GAAAGCAATCCCAGGAAACA	60.834	60.051	221
11730_PStI_67/3_NODE_1_L421	AAGAAAGAAGCAAATCAAGAGGAGATATAAGGTAGTCATAAATGAAGTGGTATTATAAATCAAAAAGAGGACAAAGACATGAACGATAAAATTGGAGTTCAATCAAAGTACTCAGAAAGTAAATGCCGTACTCTCTCAACCTTTCTCTTTCTTCCAACTTTTAAAGTTAGATGAATGAACACAACCATTTTATGCAAGGATCATGCTGCACGTAGCTATATGAAAAGCATGCTTTATTATGTCAGATCACTTGAGCCATATGAAGCACTAAAATGACAATATTGCTTTCTCCTTGATACAACAACAACAACATACCCAGTGAAATCCCACAAGTGGGGTCTGGGGAGGATAGAATATACGCAGACCTTACCACTACCTCATAGAAGTAGAGAGGTTGTT…	ACA	AAC	3	5	298	312	15	0	CAAGGATCATGCTGCACGTA	GAAAGCAATCCCAGGAAACA	60.834	60.051	221
Contig6568:11768_PStI_305E40_NODE_1_L431;11933_PStI_67/3_NODE_1_L406	CTATGTGGTTATAATTATATGTTTTCTCTATAACAACATTTCATTATAGCAATCAAAAAAATATCAAGACAAACAACATCATTATAGAGGCTTTGATTGTATAGATTTTCTGTTGGAATTGCTATGTAAATCCAAGCAAAGGATCCTCACAACAACAACAACATACCAAGGTAGTCTAACAAATGAAGTTTGAAAAGGATAGTGTGTATACAGACCTCACCCCTATGTTGGGAGGTAGAGAGACCATTTTCCGATATGTTCTCAGACCTTACCCCTACTTTGGGAGGTAGAGAGACCATTTCCAATAGATACATAGACCTTGCCCCTACCTTGAGAGGTAAAGAGACCATTTCTGATTGACCCTTGGCTCAAGAAAAAACATAACAAATGGATCCTCAC…	ACA	AAC	3	5	149	163	15	0	GCTATGTAAATCCAAGCAAAGGA	GAGCCAAGGGTCAATCAGAA	59.657	60.195	250
Contig7167:13395_PStI_305E40_NODE_1_L382;13589_PStI_67/3_NODE_1_L425	ATCTTATAAAGTTTTTTTCACCACTTTTGTGTTTTCTGGTTTCTACCATGTTTGGGTCATCTTTTCTCTTCATATGGTTTTGTTTTCTTTCTGCAATTTTTGTTTCAGAAGTATCTTTTACCTTTGTTCTGCTGCTAAATAAAGACAGGGTCAATTTTTTTTCGTGTGCTTGGGCGAGAGTAGTACTAGGATGGGTGACCCCTGGGAAGTCCTTGTGTTTCATCCCTCCTTTTGCTTATGGGGCTTGATTCTTGAGATGAGGGTTTCTCGGAAACAACATCTCTATTTCTGCTTAACCTCCCCAGACTGCACTTGTGGGATTTCACGGGGTATGTTGTTGTTGTTGTGTGTGTATATTTGCTTGTGAGACTGTTGCAGATGGTAAGTAATTAGTGGCAG…	TGT	AAC	3	5	333	347	15	0	TCCTTGTGTTTCATCCCTCC	TGCAACAGTCTCACAAGCAA	59.903	59.164	168
Contig22515:15285_PStI_67/3_NODE_1_L326;15071_PStI_305E40_NODE_1_L290	ATGAAATCCATCAAGAAACTAGATCCTCTTGTTGTTGTTGTTGGCTTATATCAACCTTGTGTTTTCTGAATACATAGTTCGGGGACATTTTTATATGTTTGGAAAAAAGAATCCTGAAAATGATTGGAAATTATGTAGTCCCTGTTTCTATTGATAGAAAGAAATAAAAAAAAGATAGGCATGTTTTGTTAATGGTTAGCTGATTTAAGGTCTATTTGATCTGTTCTTTTACCTGTTTCTCAGCCAATGGGGACATGATTTTCGGCCAGATTATAGAGTATTAGGATGTCTTAAGCAAAATTTTCCAGATGTTCCACTGATGGCATTAACTGCCACAGCAACCCTCGCAGTCCGTGAAGTAAG	TTG	AAC	3	5	29	43	15	0
Contig8095:15953_PStI_305E40_NODE_1_L396;16197_PStI_67/3_NODE_1_L347	AGAAAATGGCAGAAGATCGGGAGATTTGGGAAAACACTGCACACAGTGTTCTGATTTCCTTTCTGGAAATTTCTGTTCAATATTCAACAACAACAACAATCTGATTTCCCAAACGTACAAAGCCCTATCTAGAGGGAACAAACTTGTTTCATATACAAAAATAACCCTTAGCTTTTCAATAGCACAAAAATAACCCCCAACTTACTTAATAACAAAAACTAACCCCAAAAATAATTCAAACTATCATTTTTAGTCCAGTCGTTCTGCATCATTCTCCCCCGCTAAGAAAAGATTCGTCCTCGAATCTACAACATCATCATCTGGCAACTCTTCCCTCGACGATTCACCCTCATTGTCAGTGATGTAAGGGGACAAATCAGCCACATTAAAAGTAGCCGA…	CAA	AAC	3	5	85	99	15	0	AAATGGCAGAAGATCGGGAG	ATAGGGCTTTGTACGTTTGGG	61.478	60.243	125
Contig8230:16281_PStI_305E40_NODE_1_L298;16537_PStI_67/3_NODE_1_L283	TAAGGTCTGCGTATAGTCTACCCTCCCTAGACCCCACTTGTGGGATTCCACTGGGTATGTTGTTGTTGTTGTATAAAAAATAATGAAAGAAGCAGATTTTGAGATTTTATCTGATCTTGCCTGTGCATTGTTACTACTACACTATATTCTGTTCCTTTTTTGTTTTAGGGAAGCAGGAGTGGTTGTTAGGAATGTGGAGATCGCCACCGGTGATGTCTCCATTAATTTGAATGAGGAGCTATTACTTAAAAGGAAAGGTGAAGATGCCTTTTCTTCTACAGATGTAGCTATGAAGGCAGTCAAGGAATCTGGTACTGCTGAAAAGCCAGTGA	TGT	AAC	3	5	58	72	15	0	TGTGGGATTCCACTGGGTAT	GGCGATCTCCACATTCCTAA	60.05	60.036	167
Contig22978:16517_PStI_67/3_NODE_1_L392;16262_PStI_305E40_NODE_1_L398	ATGAGGTAGTGGTAAGGTTTGCGTACATTTTACCCTCCCCAAGACCCCACTTGTGGGATTCCACTGGGTATGTTGTTGTTGTTGTAATCCTAAATCAAAATGATCTTTTTAAATCTTTATCCAGCTTCAGAACATCCTTTCAAAGGAATATTTACTAGTCTTCCCAAGACAGGAGGTGGCGAGTTTGGGAAATTCTATAGTCTTCCTTCTCTAAATGATCCAAGGATAGGTATGCTCTCAAATGATTTTGCTATATTTAAGTTGAACCCCTGTAATCTAGTTCTGAAATTTAATATTTATTGCCCTTGTCATTAAGACAATATTTCAGAATCTTCTGCATTTCATTTCTTTTGATGCAGACAGGTTGCCTTTTTCTATAAGGATACTATTGGAATCTGC…	TGT	AAC	3	5	71	85	15	0	TGTGGGATTCCACTGGGTAT	TAGAATTTCCCAAACTCGCC	60.05	59.158	146
Contig8696:17601_PStI_305E40_NODE_1_L374;17852_PStI_67/3_NODE_1_L229	TTGGGTATGTTGTTGTTGTTGTATCACCAATCATGAATTTCTTGGTCTGTAGGGAACCACTAATGTACTAGGTAGGTCAGTTATTTCCTTTTTTTTACATCAATAGTTGTTTTCTCACCCAAAAAAAAAGAGGTGGTCAGTTATTTTTTTTCTTGGGCTTGTCATGGTGATCAGAAGGTGAACCTTCTGTTAGATCAGAAAATCAAGATGGAAAGAGAATGATATGGAGATCTCTTGCCCTCAATGCTCTCTTTTTCCTTTCTTTCCATAATGTCCAACAGAGATTCCATATCCAGCTCCTAATTGCAATTTTAGCCCATCCAGCAGCATAAAAGAATTAGTAGTCAGTTGTATCACCCAATTTAGCCGAATCCTGAAACAAGCTTCAAAGTTGCC	TGT	AAC	3	5	8	22	15	0
17648_PStI_305E40_NODE_1_L270	AACTCTACATAACTCAAAAATCTGCGTAGATCTCTAAGAAACTTTGCAACTTGTCTACTAAGTTACCTAAATTCATGCAGGCTCATTATTTAGCATCACACACACAGAAAAGAGTAGAATGAAACAGCAAGCAATTTTAAGGTTGTGCATTCGAGTCTCCAAACATGGTCTTCAAGAACAATTCCTACTAAGAGTACAACAACAACAACATATCCAGTGGAATGCCACAAGTGGGGGTCTGGAGAGGGTAGAACGTAGGCAGACCTTACCACTACCTCATCGAGGTAGAGGC	ACA	AAC	3	5	196	210	15	0	GGTTGTGCATTCGAGTCTCC	GGTCTGCCTACGTTCTACCC	60.667	58.672	125
17898_PStI_67/3_NODE_1_L367	CAGGTGCAATAGTGGCGAAAGAAGAAATTCTAACAAGGATACTTGGAATTCGAATCTGAAACCTAAAACAACCAATTCACACAAAGTCCTAACTCTACATAACTCAAAAATCTGCGTAGATCTCTAAGAAACTTTGCAACTTGTCTACTAAGTTACCTAAATTCATGCAGGCTCATTATTTAGCATCACACACACAGAAAAGAGTAGAATGAAACAGCAAGCAATTTTAAGGTTGTGGATTCGAGTCTCCAAACATGGTCTTCAAGAACAATTCCTACTAAGAGTACAACAACAACAACATATCCAGTGGAATGCCACAAGTAGGGGTCTGGAGAGGGTAGAACGTAGGCAGACCTTACCACTACCTCATCGAGGTAGAGAGGTTGTTT	ACA	AAC	3	5	286	300	15	0	CCTAAATTCATGCAGGCTCA	CGTTCTACCCTCTCCAGACC	58.869	58.742	190
Contig8864:18035_PStI_305E40_NODE_1_L262;18302_PStI_67/3_NODE_1_L341	TTGTACTTATGGAATTTTTAGACGAGGATTCTCAGGAAACAACCTTTCTACTTCTATGAGGTAGTGGTAAAGTCTGCATACATTCTACTCTCCCCAAACCCCACTTGTGGAATTTCACTGGATATGTTGTTGTTGTTGTATATCATATCTTTTATTATGATAATCCTGAAAAGAAAAAAAAAAGAGCTCCCAGATGCCCAAAAAAAAAGCAAAAAGAAGTTCATAAAAAGTAAGCGTCATGAAAAGATCATGTTCTTCAAAATGTAGAAAGTTTTATGTAAGAAAAGAATAGACCTTT	TGT	AAC	3	5	125	139	15	0	GACGAGGATTCTCAGGAAACA	GGGCATCTGGGAGCTCTT	59.274	60.312	179
18935_PStI_305E40_NODE_1_L356	TCAGTTGAAATATGAAACTCGCGAAAAGAAATGATTTTTGACCATTATCTCAAAATTAAACAAGAACCCCACAAAAACAACAAACACCAATATAACATCTTATGCTCAAAAAGAGACTCATATTGATAAATTCAAGTTCCAATTTTGGGTTACATGAACATTAAAATACAATCATCAACAACAACAACAATATACCCACTGAAATCCCACAAGCGGGGTCTTGAGAGGCTAGAGTGCACCCAGACCTTACCACTACCTCTCAAACAGCAAAATACAATCAGTATTGTGAAAAGAAACAAACAAAGTTGCAAACTTTCCCAATTTCAAGAATTACCGGTTCTACAGCAACAGCAGAGCTAGCCCTGATTCTTGAAGTGA	CAA	AAC	3	5	176	190	15	0	TTGAAATATGAAACTCGCGAAA	CTGGGTGCACTCTAGCCTCT	59.732	59.622	239
19090_PStI_67/3_NODE_1_L265	TGGCTGTTGTAGGCATCAACCGGATGTCAAATAATCTTAGCGAACCATTATCAGAACCAGCAATGACCTGAGAAAAACACAAGGATTTTTATCAAAATAGGCAGGTGCTCAAGTTCAATGACTTAGCATGGTTAAGCGTACAACAACAACAACATACCCAGTGGAATCCCACAAGTGAGGTCTGGGGAGGGTAGAATGTACGCCGACCTTACCTCTACCTTATAGAGGTAGAGAGGCCATTTCCTGAGAACCCTCATCACAAAAACCCATAAGCAGAATAAACTAGA	ACA	AAC	3	5	140	154	15	0	TCAGAACCAGCAATGACCTG	TCGGCGTACATTCTACCCTC	59.831	60.096	156
19625_PStI_305E40_NODE_1_L319	TGCATTTTTTGTGATTGTCTTTGCTTATTTAGGTAGTGGTAAGGTCTGCGTACATTCTACCCTCCCCAGACCCCAATTGTGGGATTTCACTGGGTATGTTGTTGTTGTTGTAAGGTGTTCTTAGAAATAGAGAATTGTTTTCTATTATACACCACATCTCTTGTCATTAGAACTATCTTTGTCACAAAGCTTTGCTCGTGTGCATAAATAACTAGTTATGTGTTTCCATTGCTTCAGATGAGCAAGATTCTTCATGTTTTCATATGGCCTGTTTTATATGTTTGAGCTAACTGGACTTAATGCATCTGGATAATTTCTTCACTTAAACAAAGAAATTATGC	TGT	AAC	3	5	97	111	15	0	TGCGTACATTCTACCCTCCC	TTTATGCACACGAGCAAAGC	59.955	60.021	162
Contig24291:19920_PStI_67/3_NODE_1_L290;19654_PStI_305E40_NODE_1_L340	CAAATCTCAAGAGCATGATCTAAAATAGCCTGTGTAATCCGTTTTTGATGCGCCTCAATTGCAGCAGTAAACGCAGGCACCTCAACATCACCTGCTAATTCTCCATGATTTAGTACCCATTAACAACAATCAATCAATACAACAACAACAACATACCCAGTGGAATCCTACAAGTGGAGTCTGGTGAGTCTAAAATGTTCGCAGACCATACCACTACCTCACAGAGGTAGAGAGGTTGTTTGCGAGGAACCTCGTATCAAAAACCCATAAGCAACAATCAATCAACCAACTACACAAACAAATCGGGTCAAC	ACA	AAC	3	5	139	153	15	0	TCAATTGCAGCAGTAAACGC	TCCTCGCAAACAACCTCTCT	60.021	59.989	194
20251_PStI_305E40_NODE_1_L350	GAATTGGAACATACACTCTTGTAACTGCTCCATTATTTTCTTCCATGTAAAAAGACATCACCTTTTGGGTTTTTGAGACGAGGGTTCTCAGGAAACAGCCTCTCTACTTCTATGAGGTAGTGGTAAGGTCTGCGTGCATTCTACCCTCCCCAGACCCCACTTGTGGGATTCCACTGGGTATGTTGTTGTTGTTGTAAAAAGACATCACCAGTGATTGTTATTGATACCAATGTCAAAGCCATCTTGCCAGCACACTCAAGGGCCCTTTCACTATATGGAATTTCTGTTAGGTCAGTGAATGTAACCAAAGCTTGAGGATGCATAGTCATACAACTATTGAGACATGGCCATAATAATCTTCCAAGACAGAGT	TGT	AAC	3	5	181	195	15	0	CGAGGGTTCTCAGGAAACAG	GGCAAGATGGCTTTGACATT	59.837	60.081	170
Contig9755:20324_PStI_305E40_NODE_1_L370;20609_PStI_67/3_NODE_2_L205	ATGAGTCTATCGTTGCACATACGTGCCATTTGGCTGCAAGGCACGTTACGGATTGAGCCTTGTGTGTAATTCTGGTTGCGCTTCGCAACAGTATCATGAGACCAGCAAGAAGGCTGACAGAGCAGAGCTGCATATTACAACAACAACAACATTTCATCACGAGTAACAGCAACAAAACGATGATTCAGGATGAGGCTCGAGTGGAAGAACTAGGGGAATGGAGTTGAACTGCTAAAACTATTAGGGTAGTTTGGTTGGCAACATGTTATCCCAGGATAATTAATCCCGGATAAGTTATCCCACCATACATATGAGATAACTTATAGATTACCTTATACCTCCAACCAAAACGGGGAATAAAATAATCCTAGATTTTATCCCGGAATTATTATAACTTAT…	ACA	AAC	3	5	137	151	15	0	CGTTACGGATTGAGCCTTGT	GCCTCATCCTGAATCATCGT	60.132	60.042	153
20530_PStI_67/3_NODE_1_L263	CCACTTGTGGGATTCCACTGGGTATGTTGTTGTTGTTGTAAAAAGACATCACCAGTGATTGTTATTGATACCAATGTCAAAGCCATCTTGCCAGCACACTCAAGGGCCCTTTCACTATATGGAATTTCTGTTAGGTCAGTGAATGTAACCAAAGCTTGAGGATGCATAGTCATACAACTATTGAGACATGGCCATAATAATCTTCCAAGACAGAGTAGCCATGTAATAAGGTCAAGGCACAAGGATTTATCAACAACCTTGACATACAAGAACAAAGTACATGCT	TGT	AAC	3	5	25	39	15	0	TGTGGGATTCCACTGGGTAT	ATGCATCCTCAAGCTTTGGT	60.05	59.7	162
Contig9954:20899_PStI_305E40_NODE_1_L387;21188_PStI_67/3_NODE_1_L370	TACAGACTTCAGCTTTACCATTTTTTTTTTTAAATTACTAGTAAGTTCTCAATACACTGGGTATGTTGTTGTTGTTGTAGTAGTAGTAAGTTCTCAATTCTTAACACTCGCTTGTTCTCTCTCTTTTGGTTCCTGTATACGTAGAAAGTTTCACCCTATGTTTATAGCTATTAAATGTCTTTCTCCATGATCGGAGCTTAACTATTCAGCTTCTTCTCCCCTTGTTCTAACAGTCACTCTGGGCAGCATCATATTCACGTTCCTGTAAAAAATGAAGCTAGTATGCCGGAGCTCACATCACCCAGACTAAATCCAGAGCAAGGTAGCATGCCTCATGCTGGATATGCATTTCAGTCAAACTGGACACATATAGCAAGCAGAGGGATGCCCGAAGTTGGT…	TGT	AAC	3	5	64	78	15	0
Contig24826:21279_PStI_67/3_NODE_1_L330;20986_PStI_305E40_NODE_1_L297	AACAACAACAACAACTAGCTATTTGAATCCTTCATCTATACTCTATTTAGAGCTATTTCCTTCCTCTACTCATCAATTTTTCTTTTTCTTCCCATATAAATCCCTAACTGTATGTAAGGAGAAAATCTAGCCTCACATAGCAGATTCAATCAAATCCACCGCTTTAGGTTACATGAGTGAAAACATACATAACACAAACACACACACAAACATACAAATCCGATAAATATCAGCACACCCAACCCAGTATTCAACACAAAGGGGCCAAAAAAAAAAGCAAACTTTTTGAAGACTTACACACGAGTAACTTGACTATCTCCATTGCAAGTGACATGAAACCAGGTACAGGGGTTG	AAC	AAC	3	5	1	15	15	0
21753_PStI_67/3_NODE_1_L278	CGCCACTCTTTTTCCTTTTCCTTTTTTCTCCATATCTAGTTTATTTTGCTTATGGATTTTTTGAGAAGAGGATTCCCAGGAAACAATCTCTCTATCTTTGAGGTTGTGGTAAAGTCTGCGTACATTTTACCCTCTTCAGATCCCATTTGTGGGATTCCACTGGGTATGTTGTTGTTGTTGTATGCAAAGGCAGTTCCAGAATTTTTACGTTAATGTCAGCACATCCATAACTTTAACCTATTTATGTATTTTTAGGTATTTTCAACTATATACATATGCGATTCAGGTCCAAGGAAACAA	TGT	AAC	3	5	167	181	15	0	TGTGGGATTCCACTGGGTAT	GTTTCCTTGGACCTGAATCG	60.05	59.526	151
22259_PStI_67/3_NODE_2_L307	CCCAGGAAACAGCCTCGCTACTTCTATGAGGTAGTGGTAAGGTCTGCGTACATTCTATCCTCCCCAGACCTCACTTGTGGGATTTCACTGGGTATGTTGTTGTTGTTGTATGAATTGATGCATTTACTTTTCATTTCTACTTTGCAGAAAGAAGGGTCAGATGTTGTGATGGGAATGATTAAAGAAGTAATTATTGATAATATGGATATGAAAAGCCTATTATCAAATATTACATCAATTAATATAGTTGATTTTGGATGTTCAATTGGTCCAAACACTTTCTTAGCAATGCAAGATATTATAGAAGCAATAACACAGAAATATGAAGA	TGT	AAC	3	5	95	109	15	0	CAGGAAACAGCCTCGCTACT	TCCCATCACAACATCTGACC	59.639	59.318	172
Contig10682:22871_PStI_305E40_NODE_1_L282;23200_PStI_67/3_NODE_1_L294	AGCGTACATTCTATCCTCCCCAGACCCTACTTGTGGGATTTCACTGGGTATGTTGTTGTTGTTGTAATTATTCCCCTTGTTTTTTTCCCCTTTTTCCCTGTTCTCCCATTCTTGCATCTTCAAACAGTTTTTCTCAAAAGGAGAACACAAAGATAACACGCATAGTACCAATATCCGCCCACTCAATTTTGACGATATAATTTAGAGCACTTGAAGCATAAAAAGACTACATTACAACTTTTCAACTTCCTCAATGCAGAGGGAATCATCATAGAACTAACAAATACATGAAAAATAACAGATTAAAACCTGATAAATTCCATAGCCATCTGCATAGATGTTT	TGT	AAC	3	5	51	65	15	0	CTTGTGGGATTTCACTGGGT	TCCCTCTGCATTGAGGAAGT	59.82	59.803	235
Contig25494:22979_PStI_67/3_NODE_1_L399;22649_PStI_305E40_NODE_1_L257	GACCACTGAATGAGAAACTCAAAAAGATAAAATAATAGTCCTGATGTGACATTATCTTTTCCCAGACCACAAGTGGGATTTCATGTAGGTTGTTGTTGTTGTTTATAGCATGCCAAGACGATATCTTAAGTACATACGACATAGATTTTGGCTCAATAGATCTCTATATTAAGTTATTAGTATATAATTATCTTTACAATTTTGAATTGTAAGTGATGCTTTATGTGATTTGGCATATTTTATGTACTGTTGGAAATATAAGTGCACGGCACACTTTCTATATCTCCTCCGTCTACAAGTTAAACAGCTTAGCTTAGAGCACAGTGTGTTCGCCACCACACTGTCTGCCTGGTGCATTGATATCCATCTTAAGTCCCACAGATGAATTATTCAAATGAT…	GTT	AAC	3	5	89	103	15	0	CCAGACCACAAGTGGGATTT	GCCGTGCACTTATATTTCCAA	59.82	59.978	209
Contig25543:23091_PStI_67/3_NODE_1_L417;22762_PStI_305E40_NODE_1_L402	CAAAGATGGACAGAGGGAGTAAGTCTAAGTTAGGGAAATATAATATTAATATATTTACTTTTTCATAATTTGCACTCTCTTAATGCAAAATTTGACTCCGCCACAACTATCCACTATTTATTACTCAACAACAACAACAATAACATATCCAGTGAAATCTCACAAATGGGGTTTGGAGAGGGTAGAATGTACGCAGACCTTACCACTACCTTATAGAAGTAGAGAGGTTGTTTCCTGGAAACCCTCATCTCAAAATCCATAAGCAGAAATGACTAAATATGACAAAAATGGAATGGAAAGGGGACACAAAGAGGTTTATTACTCAAGTCCTATAAATAGGGGTGGGTGTATAACCAATGAATCATATACTATAAGATGTCCTCAAATATGAAGAGTAAA…	CAA	AAC	3	5	126	140	15	0	ACTCCGCCACAACTATCCAC	TTGAGATGAGGGTTTCCAGG	59.997	60.042	159
Contig25969:24292_PStI_67/3_NODE_1_L391;23950_PStI_305E40_NODE_1_L384	CTTTTAGAAGACTATTTTCCCATAGGATAAGAGTAGGGACATTCTTGCTACACAACAACAACAACATACCCAGTAGAATCCCACAAGTGGGGTCTGGGGAGGGTAGGGTGTACACAGACCTTACCGCTACCTCATAGAAGTAGAGAGGCTGTTTCCTGAAAACCCTCATCTCAAAAACCCATTGGCAGAATAAACCAGGATATGAAAAAGAGAGAAAGGAAAAAAATAAAAAGAAAAAGAATATAATAATAATAATAATAATAGTTATAATAATAACATTACTAATAGTAGTAGAAATAATAATACTACTTATAATAGTAATACTAATAATACTAATGACATTCTTGCTACACATGTAACAAAAATGAACTCCCCTCCACCATCCTTTACCTGTCAATT…	ACA	AAC	3	5	52	66	15	0	TCCCATAGGATAAGAGTAGGGACA	TCCTGGTTTATTCTGCCAATG	60.211	59.946	183
Contig11298:24420_PStI_305E40_NODE_1_L276;24775_PStI_67/3_NODE_1_L314	AGGACTAGTCGTGCCCTTGTAGTTCTTGCATTATGTTGTTTATTGTATTTCAACTATCACACTATTTTGTTGTTGTTATTATTTCACTCTCATAGACTTTATACTATTTCTCCTATTAGCCATTATACTTTCTCCACTTTTTTTCTTTCTCTGGGATTAATGCACTTGAGCTGAGGATCTCTTGAAAGCAGCCTCTCTACCTCCTCAAGGTAGTGATAAGGTCTGCGTAACTCTACCCTCCCCTGAACCCCCACTTTGTGGGATTTCACCGGGTATGTTGTTGTTGTTGTACTTTTTATTCCTTATTATATTGTTTTTGCCATTTTTTAAACTCAAAGTAACAAGA	TGT	AAC	3	5	276	290	15	0
25275_PStI_67/3_NODE_1_L419	AATGTGTGAATATCAAGGTCTTAGCTTTTGGGTAGATACTTTTATTTCTTCTTTTTCATGCATACATTGTGTTTTATGGGACTAGTGGCACCATCAGTAATAGTCTTTACTGTCTACAAAACGAATGTTGATTCGAGTTGAGCTAAACCAATGCAATACTGATCTTGAAATAAGCTCTCAAAACTTGAATGTGATTGACAACTTTGAAGCTTTTGGTAGTTTGTTCTTTTTTTAATTTCTTGTGCAAGTTGAAAACATTATTTTGTTTTATGACTATCAGTAGTGGTAAGGTCTGCGTACATTCTACCCTCTCTAGACCCCACTTGTGGAATTTCACTGGGTATGTTGTTGTTGTTGTATGACTATCAATTAAGATATGAAGGAAAACATAAGTTGTCA…	TGT	AAC	3	5	344	358	15	0
25469_PStI_305E40_NODE_1_L283	CTACAACAACAACAACATACCCGGTGGAATCCCAGAAGTGGGGTCTGGGGAGGGTAGAATGTACGCAGACCTTACCAAAATATAATGAAAGTAAAAGGAGACTTCACCTTCTCACAGTGCTTGCATTGCTGGTCAAAGCTGAGGTTGGAAGCAACAGCTTTTGTGCTTGTCCTGGCCGATTTTCCATTAATTACCCAACTCCTAATGAAGCTACAAGGCATTAATAGAAGAGCTAATTACACATAAGAGACTATTTTACTGAATTTCATCAAGAAATTAGTTTGTCATAGCCGTCTACAACACTT	ACA	AAC	3	5	3	17	15	0
Contig11810:25842_PStI_305E40_NODE_1_L395;26222_PStI_67/3_NODE_1_L347	CTCTCATTACTGACCTTCAAAATGAGCTAAATCAAGCAAGGTGTTATTCTCATCCTTCTAAAACATTTGCTATCCTAAATTACACTCTTCCCTTTGCTAAAGAAAAGGAAGCATGTGAAAAGTAATACAAGGACAGAAATAAAGGACCACACTAGGGATTGCTTAGAATTAGCTGGAAAAAAACTTAAGTAATATGAGCCTTTACCAAAAGTTGATTCTGTTTCAAGCTTCTGCGTGAACTTTCATGTTTACAACAACAACAACATACCCAGTGGAATCCCACAAGTGGGGTCTGGGGAGGGTAGAATGTACGCCGACCTTACCACTCCCTCATAGAAGTAGAGAGGTTGTTTCCTGGGAGGCTGTTTCATGTTTAAGATTATAAAATAGTATCTTAGT…	ACA	AAC	3	5	251	265	15	0	CTGTTTCAAGCTTCTGCGTG	AACATGAAACAGCCTCCCAG	59.781	60.111	157
Contig11811:25846_PStI_305E40_NODE_1_L323;26226_PStI_67/3_NODE_1_L297	AAGATTACTGAAGAATGCTAATCTTAACAAAAACTAAGTTGATCTTCAGAGTTGGCTTAAATCAGCTCACCTTTCAGCCTGAGGATTTTTGGTCTATCTCATGATGTATATGTGTAATTTTCTTTTATGCCTTAATCTGTGTAAGCCCTTCTTTCGACAAATATTTGCCTATTATTTATTTTTCGATTTCAATAGCACAATAATTATCCGGACTCCACTTGTAGGATATACTTTATATGTTGTTGTTGTTGTAATATTGCAACACTTATCTTTCCTTGAAGTCAAGACAAGTCAAAGTTGTGGAAAAACATTTTGCAATTAGTCAAGGTTATGGAAACAAAGCATATATATGTG	TGT	AAC	3	5	238	252	15	0	CCGGACTCCACTTGTAGGAT	TGCTTTGTTTCCATAACCTTGA	59.014	59.625	137
26178_PStI_67/3_NODE_2_L203	TTCCCCACCATTTATACCTTAGTGATGGGATAAGTTCATATAGAAGGCGGAATAACTTATCTCGAGATAACTTATTCCAGGATAATTGCTCCCAACCAACGACCCTTTATTGTATCTCTATAGTCAACTACTTCTATGAGGTAGTGATAAGGTCTGCGTACATTCTACCCTCCCCAGACCCCACTTGTGGGATTCCGCTGGGTATGTTGTTGTTGTTGTAAAC	TGT	AAC	3	5	205	219	15	0
26729_PStI_305E40_NODE_1_L326	AGGGACAAAAATGAAAGAAAAGAGATATACTGTGTACTTCAGGTATACAACAACAACAACATACCCAGTGGAATCCCACAAGTTGGGTTTGAGGAGGGTAGAATGTACGCAGACCTTATATGGTTTAACCCGATCATAGTAAGTGAGGTGAAGACACTGTTATGACAATGAATTTCCATCTGCTGTATATGAAACGTTATCAAGTGGATCGTTTGCAATAAGGTAAATTACTAGCATTGAGAAATAAAAGAATGGATTTTGTAAATTACAGTCTGCTCATCTGCTTAACTACTACTATGTTTTTTGTCAGGCTAGGTTTTTTCAGCTTAGAGAGTTACTCGAGATAGT	ACA	AAC	3	5	47	61	15	0
Contig12266:27010_PStI_305E40_NODE_1_L352;27407_PStI_67/3_NODE_1_L349	TGTTAGCGAGAAATGAGTTTCGAGACTTACCAAGAAGCCATTAGAAATGCAATATGGTCTGGCAATGCACTCAAAATGAGATTGAGCCCAAGAGGTGTGAATAGCAGCTTCTGCACAGTGTTTGATTTTTCAATTAAATTGCTAATCTTAGACTAATCCATTTCAAGAAAATAACTACCATCAACACATGAATAGCGTCTAAACATCCATCCCAAACATCTACAACAACAACAACATATACCTAGTGGAATCCCACAAGTGGGGTCTGGGGAGGGTAAAATGTACGCACACCTTACCACTACCTTATATAGATAGAGAGGCTATTTCCGGAAAACCATCCCGGACATATACTTGTTAGTATTTCATATAAACTAGCTGAAACTTATGTTGATTAAGGGA…	ACA	AAC	3	5	222	236	15	0	GAGATTGAGCCCAAGAGGTG	AAGGTAGTGGTAAGGTGTGCG	59.803	59.179	228
Contig12509:27609_PStI_305E40_NODE_1_L363;28034_PStI_67/3_NODE_1_L361	TAGTTGTATCATATTTACATATTGCCATGTGCTATTCATTACTAGTTGCTCTTTGTGTTCCCTTCCCTTTCCTTTTTGTCATATCTAGTTCTTTTTGCTTATGGGTTTTGAGATGAGGGTTCCCAGGAAACAACCTCTCTACTTCTATGAGGTAGTGGTAAGGTCTGCGTACATTCTACCCTCCCTAGACCCCACTTGTGGGATTCCACTGGGTATGTTGTTGTTGTTGTATTGTAATCTCCATTATATTTCTTTCTATGAAACACATACCATTTTTTCTCAACACTAAAGCATTCTCTTGTCTTTCCTCCTCCTCATTTAGAGATATGGGCAGCACCTGATAGCTGATGGTTTAATGAGTGAGTGGTTTGGTTTCATGTTAGAG	TGT	AAC	3	5	216	230	15	0	TTTGAGATGAGGGTTCCCAG	CAGGTGCTGCCCATATCTCT	60.042	60.24	234
27692_PStI_67/3_NODE_1_L415	AGGTATGCTTGCGTTCACAGAGAAGCACCTGACCAACATTTGGATTATTTTGTTGAAGAAGATGACTTTGTTGAAGTTCATGGGAATTGCTTTTGGAAACCTTTTGTTGAAAAGCCTGTCAATGGTCAGTCTTCTCATTTCCATGGAGGATCATTTTTTCATATTGTTTGATCTACAAGTAAATGTATGTAGTTTGGCAGGCTGCCGATTAGATGAGAAGATAGGACTCGTGCCCTCTTAGTTCCTTGATATGTAACCACTTGTAACCACTTGGTGCTATCATACTCTACTTAGGTAGTGGTAAGGTCTGCGTACATTTTACCCTCCCCAGACCCCACTTGTGGGATTTCACTGGGTATGTTGTTGTTGTTGTGGTGCTATCATAATATTCAGACAAAC…	TGT	AAC	3	5	359	373	15	0	AGGCTGCCGATTAGATGAGA	CAACTATGAAATCTTAATCAAGAGGA	59.939	57.3	232
27863_PStI_305E40_NODE_1_L324	AGAGGAGATGTGTCTGAAAACTTTCTGCATTTGTTCTTGTTGATAGCTTGTTTGTTGTTGTTGTTGGGGAGGTGTTGATTGCAGTATTTTTGTACTGATCTAGCATGTATATTGGGACTCTCTTGTAACCTAAATTTAATCATAGTGAAGCTTGGTTGTTGGTCTTCGTGTCTCAACTTGAGAGTTTTTTCCACGTTAAAATCTTGGTGCCATTGTCCATTGTTGTTATTATTTTAAGTTGCTGTTTTTGATCCTCTTTATAAGCAAGTAGGGAATTGTATTGTTGTGTTAATTCCCATCAAGCATAACTATTGCTTGAATTGCAACTGAATCATTCAGGGTGTTA	TTG	AAC	3	5	52	66	15	0	TTTCTGCATTTGTTCTTGTTGA	GGACAATGGCACCAAGATTT	58.464	59.797	197
Contig17653:2804_PStI_67/3_NODE_1_L362;2811_PStI_305E40_NODE_1_L379	TTAAAAATTTTAATTTTTTTATTTTTCTCTTTTTCTTCTTGTTTTTCCCCTTTCTATTACTTTTTGTCATATCTAGTTTATTTTGCGTATGGGTTTTTGAGACGAGGGTTCTCAGGAAACAGCCTCTCTACTTCTATGAGGTAGTGGTAAGGTCTGCGTACATTCTACCTCCCCAGACCCCACTTGTGGGATTTCACTGGGTATGTTGTTGTTGTTGTATCTTTCTCGTCAGGAGGGATTTGAATGTTTACTGTACACGTGATTGTATGATTTTTCGACATCTTTGCTTTATAGTTTCTGCTTCTTGTCACTGCTAGTTTCTTTGTATTGTTAGCCATTGCTATTATGGGCAGCTTGTCAATAGTTTATCTCAGAATTGATGTT	TGT	AAC	3	5	204	218	15	0	CGAGGGTTCTCAGGAAACAG	CAAATCCCTCCTGACGAGAA	59.837	60.187	140
281_PStI_305E40_NODE_1_L402	TTCAGTTTCTACATTTGTATGCATTAATTTCTGCGTAGCTTGTTGTCTTGGCTCTTTTCATATTACTTCTCGTATACAGCTTTTTGTTTTATTAACTAATCATCTGGTATTAGTTTACATAGTTGATTGTTTGCTTATTTTGCATCATTGTTGAGCTTAGCTTTGCGTAGTTCACTGATGGCATGTTTGGTGAGTGGTTGAATACTAGCCCAACTCTTAAGTAGTAGCATCCTTAATTTAAGTATTCTACCCTCCCCAGACCCCACTTGTGGGATTTCACTAGGTATGTTGTTGTTGTTGTACTTCTGTAGAGTTGTTTGTCCTTTGAATTATATTTTTCTAAGAGCGAGCTTGTCTATACAAGTTTATTCTTTGAGATTAGCCACTAATCATGGTGAA…	TGT	AAC	3	5	287	301	15	0	GCATGTTTGGTGAGTGGTTG	CCGCTCCATACTATTAATTTCACC	60.008	60.113	237
Contig27790:29045_PStI_67/3_NODE_1_L271;28621_PStI_305E40_NODE_1_L305	TTTAAGGAAGTTAATCCCAGGAAACAGCCTCTCTACTTCTATGAGGTAGTGGTAAGGTCTGCGTACATTCCACCCTCTCCAGACCCCAATTGTGGGAGTTCACTGGGTATGTTGTTGTTGTTGTAATCCCAACTCAATGCGAACTAAAAGGTGAATGCAAGATAGGCTTACTGAGCAATAGGCACATTCTGATTAGGGCTTCATTACTAGAGGACTATGTCCACCTTCTCTCTAAACCCGCTTTCTGTATCACACAAAGGTACAAGTCTTTCCCAATGAGAACTTTCAAATGGGACCCTTGTTTTGACCC	TGT	AAC	3	5	110	124	15	0	GTCTGCGTACATTCCACCCT	TGTGTGATACAGAAAGCGGG	59.997	59.716	200
29241_PStI_67/3_NODE_1_L281	TAGACCCCCGCATGGTAACTCTCTTTATCTACATTGTTCATTGTGATGGTATGCCATGCTACTGTTTTTTGAGCTTAGAGAGATGATTGCAGAAAATGAAAAGGAATGTGAAATTCTGTTTTTTTCTTTAATTAAACAACAAGTAAATACAACAACAACAACATATCCAGTGGAATCCCACAAGTGGGGTCTGGGGAGGGTAGAATGTACGCAGAGCTTACCACTACCTCATAGAAGTAGAGAGGTTGTTTCCTGGGAATCCTCGTCTCAAAAACCCATAAGCAAGAAACTTCCCAAAGATAG	ACA	AAC	3	5	149	163	15	0	CCCGCATGGTAACTCTCTTT	TGCGTACATTCTACCCTCCC	59.195	59.955	207
29678_PStI_67/3_NODE_1_L322	AGTCCTAAAAAAATATACAACAACAACAACATACCCAGTGGAATCCCACAAGTGGGGTTTGGGGAGGGAAGCATGTATGCAGACTTTATCACTATCTTACAAGGTAGAGAAACTGTTTCCTAGGAACTGTCGTCTCAAAAATCCATAAGCAGAATAAATTAGATGTAGAACATACTGTTTCTTCCAGGACGATCTTCAATAGCATCTAGGGCAATATATTCAAGTGAAAAATTCATGAGATGACCAAAACAAAAAGCCATGGATGCCTATAGGAAATTCATTTCATCGCGCCCATGCCATTAGCCTTGGGCTTTAAAATGGGCTAAAGGTCCTGCAAGAGTG	ACA	AAC	3	5	17	31	15	0
Contig13287:29720_PStI_305E40_NODE_1_L317;30158_PStI_67/3_NODE_1_L245	TTGTTTGGATTTTTTTGTTTTGCCTCTTGAAAGCATGATATCATCCAGATCCAAGTAAGTTTTAGCTGCATTTGCCTGTTTTGTTTGTTGAATCTGGTTTGTATGTTCTAGCTATATATTGCATCAAGTTACACTAATGTGTTGATACAAATCTAAAAGCAAAATGTTCTTCTTTCTCTTTTTTGGTTATTCTGATTCTTGAATATTATTGAGATCAATAGAAATCAATGCCATTTATGGGGCTTGATCATTAGACGAGGATTTTCCATGAGATAGGGGTAACGTCTGCGTACATTCCACTTGTGTGATTTCACTGTATATGTTGTTGTTGTTGTCCTTCGTGATAATGAACGATATGTAAACTACTC	TGT	AAC	3	5	321	335	15	0	TTGAGATCAATAGAAATCAATGCC	GTAGTTTACATATCGTTCATTATCACG	59.487	57.459	158
Contig13549:30400_PStI_305E40_NODE_1_L438;30864_PStI_67/3_NODE_1_L260	TGTGGGATTCCACTGGCTATGTTGTTGTTGTTGTCCTGTACTTCCATTATCATGCTTTTTTGGTGTAGTTGTTGTTACTTTTTTCACAATGCTTTGTCATGCTTTCTATGACATTTTGCCATGATCCCTTCACTTAAGTTATTTCTTTTTCGATATTCTTTGATATGCTTTTCCTTGAGCCGATGGTCTATCAGAAACAACCACTTTACCTCCCTAGGTAGGGTAAGGTTTACGTACACTCTAGGCTCTTTAGACTCCACTCGTGGAATTACATTGCACTGGAATGTGGTTGTTGTTGTTATCTGGTGGCTGATATTTATTGTGCTTGAACATCAGAAAGCAAAGAAGAAATGGTTTGGGAAAGAAAAGCATGTACTCCCTGATTCTTCGACCGCGGTA…	TGT	AAC	3	5	20	34	15	0	TGTGGGATTCCACTGGCTAT	ATAGACCATCGGCTCAAGGA	60.34	59.653	191
30873_PStI_305E40_NODE_1_L333	CTTTTGAGACTTGATTTTCTTTTGAGACAAAGGTCTTCGGAAACAGCCTCTCTATCTGTAATAGGTATGTGCACATTTTACCTTCCCCAAATCCCACCACTGGGTATGTTGTTGTTGTTGTAATGAATTAAAAACCTTTTATCTTGCATTCCTTTTGTTCTATATTTCAGTGGAAAATCAATCCACATCAAATGTCTTAGCAGAAAAAAATCATGAGATAAAAATGGAGAAGCGTGATCTCTAACCTTGGAAACCATGCGATGGAAAGCTATTTCCTCGTCATCAATTTTATCCTTTCCTTTACCCCATTTCTTATCTGCAATTCGTTTGAATGAAACTCTAATCAACAAATATA	TGT	AAC	3	5	107	121	15	0	CAAAGGTCTTCGGAAACAGC	GGAAATAGCTTTCCATCGCA	59.853	60.175	249
314_PStI_67/3_NODE_1_L372	ATGCAACTTCAGTTCAAAAAACTAGGGGTAGTCTCGCTAAGGTTAGACTTCAACTAGACCTTACCAAAGACAGACCTCCTCAGGTTTGGACGAGTTTTGATGAAGATAATCTCACAATTGGAAGGTCGCAATTAGTGCAATGTGAAGGTATTCTAGGTTATTGTCATTATTGTAAACATAAAGGACATATTGTTCAAAGTTGCACCATTAAAAGGAGAGATGATGAGCATAAGAGAAGAAAAAAGATGGATCTTTAAAAGAAAAGTTTGATCAATGCTGAGTCAAATAGAATTGGCTTCGAACCTGATCATCATGAAGTGAAGGATGATTTTATATCCAATAATAGTAAGCAACAAGTACAAGAAAGTTATCAACAACAACAACAATCTCAGTG	CAA	AAC	3	5	372	386	15	0
Contig16666:317_PStI_67/3_NODE_1_L322;301_PStI_305E40_NODE_1_L273	TAAATATTACTAACATGGTTGTGTCTGAGATTCCAAGAACAAGGGATTTATCTTGTCCTTTTCATACTGCAAAATTGTCCTATACAAAAATATTTTAAAAGGGAGGGGTGAGGTATGTAATCTTTTATGTTTGTGAGTCTGGTTTTGGGGCTAATATATTGAATCAAGGGTCTCTCAAAAATAGTCTCTCTATCTCTACGAGATAGTAGTAAGATCTGCATCCATTTTGCCCTTCTCAGACCCTACTCGTGGAATTTCACTAAGGGTGTTGTTGTTGTTGTAGTAATATGTTATGTTTGTGAGTGTTAGTTTTGGTAGAATTGAGCTTGTTTAAAGAGAATTTA	TGT	AAC	3	5	267	281	15	0	TTGAATCAAGGGTCTCTCAAA	TTAAACAAGCTCAATTCTACCAAA	57.38	57.339	176
Contig29022:32223_PStI_67/3_NODE_1_L436;31732_PStI_305E40_NODE_1_L410	CTTGTATACTCCAATCTTTAAATTTTTGTTTTTCTGATTTTCTTGAAAAACAAGTAGTCGACAATCAAAGGAACTTGTTAGTTGATGCAAAATTTCAGGACTTAATTAAAGCGTTTGAATGTATTATAGGATGAAACAAATGAGTATATATCATCACATTTATTAACTCTTGACACTATTTTCTTCTCTTTTAAAAATATACCAAATACTCCAACAACAACAACAAAAAAATTAAGCAAAGGCAGAAGCTTCTCTTCTCAAATCTCTGTAGAATCGAGAAATGAATTCATCGGCTTTCTCATCTACGTGGCTGATCACCATGTCATCAGCATCTCTTAGAGAGAAAGGCGAGTCAGTAATCCTTAACTGCCTCACCGTGGGAGTCCTTCCGAATCCAGG…	CAA	AAC	3	5	212	226	15	0	TCAAAGGAACTTGTTAGTTGATGC	GCCACGTAGATGAGAAAGCC	59.708	59.843	247
32986_PStI_305E40_NODE_1_L398	AAATTGCACTATATAATAGTGAAAAGTACAACAACAACAACATACCCAGTGGAATCCCACTGCGTAAAATGTACGCAGACCTTACCACTACCGAAGTAGAGAGGTTGTTTTCTGGGAACCCTCATCTCAAAACTCATACGCAGAACGGACTAGATATGATCAAAAGTAAAAGTAAGAAGTAAAAGTAAAAGTAAAAGAAAGCACATGACAATACGAAGGTATAATATAATTAACACATAAACAACAAATACTGACAATTATGTGCTAGAAAGAAAACACTGCTACTCAACCCTATAGGCCCTCTAACTGCCTAACCCTACTAACCAATAATAGTGAAAAGTATGGTTTAAATTTTATTTTTAAATGTCTTTTTAATATATGTGTATTGCCTCACAAGTT…	ACA	AAC	3	5	28	42	15	0	CTGGGAACCCTCATCTCAAA	GGGTTAGGCAGTTAGAGGGC	60.042	60.096	206
Contig14720:33429_PStI_305E40_NODE_1_L391;33929_PStI_67/3_NODE_1_L372	AAACAATTCAAATTCCAGATTCTCCCTTTTGGAAAAATCCAAATTATTTGGATCATCCCCTATTTTTTTCTTAATTTTTTTTTTTTGTGTGTGTGTATGCTTACTACTTTATATTTGACACCCCTCGATAAAAATTCCGGCTCCGACACTGCCTGGAAGGACTTGGCTCTAATACTACGTAAATAAATAAAGTATGGGAGAAAAATTGATATATTATTCCATGAGGTAACAAGATTATGTACATGTACATAGAACCCTGATTATGGAAAGAATTTGAAAAGAGGAAAATCCTACATATCTGCTATCAATCCTTATAAATAAGTTGCCTGTGTATATTACAAAGAACATGACTACATTCATCCCTTAACAACACGTATAAGACAACAACAACAACATTCT…	ACA	AAC	3	5	381	395	15	0	CCCTGATTATGGAAAGAATTTGA	AATGCCATGATGTCGTTGAA	59.344	59.931	215
Contig29669:33872_PStI_67/3_NODE_1_L401;33370_PStI_305E40_NODE_1_L354	CTTTTTTCTGTGTTCTTTTCCCATTTTTCATGATATATTTTTTTAGTTTTTGATTTCTGGTTCTGCTTATGAATGTGTTTCTATTTTCATTCTCTTGCAATTGTCGTTTAGTCGAGGTCTATTGGAAACAACCTCTCTACCTTCTGACGCAGGGATAAGTCATAAATCCGTGTTGATTCTACATTCCCCAGACTCTACTCGTGGGATTATACTAGCTATGTTGTTGTTGTTGTGATTGTCCCTTACGCATATGAGTATGGTACTTAATTGTTTTGACTGTTTTGTTTAGCAGCAACATGCGGATTTTATGATGAAAAAGTCCAAATTTTGTATGGGATGAGAAGAATTGGGTGGATTGAACTGTGGGGTTCGTGATGTAGATTCAATCAGTGCAATTTA…	TGT	AAC	3	5	219	233	15	0	CTCTACCTTCTGACGCAGGG	ACCCAATTCTTCTCATCCCA	60.005	59.336	218
34149_PStI_305E40_NODE_1_L345	TCATCTAACTGACTTCCAACTCGTTTAGAATTGAAACATAACAATAGTTTACAACAACAACAACATACCCAGTAAAATTCCACAAGTGGGATCTGGGGAAGTTAGGATGTACGCAGACCTTACCTCTACCTCATAAAGGTAGGGCGGCAACATAATTAACATGGTGGCCACAAAAGTTGCCATTCCTACAAATTCAGCAGCAGATACTGAACTAAATGGGAATAAGATAGAAATCCAGCACTACACATTTAAGAACTCAACTACTTCAACTCGTCGTTGCTAAATGACCTAGACCAGGGTAAAACCTAACAACTTCTTTAAAATACATGAACCTTGGCAGAGTAGCCGACCCCAACTTGCTTGCAAT	ACA	AAC	3	5	51	65	15	0	TCATCTAACTGACTTCCAACTCG	TGTTAATTATGTTGCCGCCC	58.523	60.7	161
34236_PStI_67/3_NODE_1_L200	TGTTGTTGTTGTTGTCGTCTTTTCTAGGTTATATTCTTGCTCTTTCTTATTCAACCTTCATTATTCTTAACACCTTCTTGGATTCAATTCTTTAACATTTCTTTTACTTTAATACTCAGTGGGTTGGTGGAGAGTCGTCTTCTAGCTCTAAAGGAAAAAGCCGTGAGGGTAATATTAAGTATGGTTGTAGCCTAGTGAAGGGGAAGGCTGATCATCCAATGG	TGT	AAC	3	5	1	15	15	0
34655_PStI_67/3_NODE_1_L423	CAACAGTTTATAGGGCGATAATAATAATGAGGATTCATCTAACTGACTTCCAACTCGTTTAGAATTGAAACATAACAATAGTTTACAACAACAACAACATACCCAGTAAAATTCCACAAGTGGGATCTGGGGAAGTTAGGATGTACGCAGACCTTACCTCTACCTCATAAAGGTAGGGCGGCAACATAATTAACATGGTGGCCACAAAAGTTGCCATTCCTACAAATTCAGCAGCAGATACTGAACTAAATGGGAATAAGATAGAAATCCAGCACTACACATTTAAGAACTCAACTACTTCAACTCGTCGTTGCTAAATGACCTAGACCAGGGTAAAACCTAACAACTTCTTTAAAATACATGAACCTTGGCAGAGTAGCCGACCCCAACTTGCTTGCA…	ACA	AAC	3	5	85	99	15	0	TTCATCTAACTGACTTCCAACTCG	TGTTAATTATGTTGCCGCCC	59.82	60.7	162
35014_PStI_305E40_NODE_1_L296	GTACGTTCTACCTTCCCTAGACCCCACTTGTGGGATTTCACTAGGTGTGTTATTGTTGTTGTTGTTGGGTTCTACAAATCAAATTCACGATCCGTGTAGCACTCTATGATCCGTACACCCTCCTCGTAGAAGTGAAGACCCCTTCCAATTTCTGAAGTTCAGGATTCACTTGTACGGGCACTACTACTACCCCGTAATCAGCTCCACAATCCGTCCAAAGGGTCCGTCCGGTCTAAGTTGATTTTCAAGGTCTTTGAATCTCCATGTATGGACTCATTCCACGAGCCATAAAGTGGGTACGACCCATAGTCCTTCGTG	TTG	AAC	3	5	53	67	15	0	CCCACTTGTGGGATTTCACT	ATTGTGGAGCTGATTACGGG	59.82	59.955	188
35336_PStI_305E40_NODE_1_L397	AGTAGTGTTTTACAATATGTGTTGTCATTATTTGTGTTTATGTGTTAGTTGTATCATATTTGTTGTTCCCTTTCTTTTACTTTTTGTCATATCTAGTTTATTCTGCTGATGGGTTGTTGAGACGAGGGTTCCAGGATACAACCTCTCTACTTCTATGAGGTAGTGGTAAGGTCTGCATACATTTTACCCTCCCCAGACCCCACTTGTGGGATTACATTGGGTATGTTGTTGTTGTTGTATCTCCATCCACCAGTTTTCGAATCTGAAATATGACTTTTTGGGGACCCAGTCCCTACATGAGAGGAGGATGGGGTTGTGGTCTGATTCCAATCTACGAAGTAGGGTCTGCTTAACTTGGGAGGAGGAGTCTCCCCAGTCAGCTGAGTAAGGAACCTGTCT…	TGT	AAC	3	5	224	238	15	0	GACGAGGGTTCCAGGATACA	TCCTCCTCCCAAGTTAAGCA	59.927	59.807	246
35544_PStI_67/3_NODE_1_L378	TGCTTATGAGTTTTGAGATGAGGGTTCCCAGGAAACAACCTCTCTATTTTTATGTGGTAGTGGTAAGGTCTACGTACGTTCTACCTTCCCTAGACCCCACTTGTGGGATTTCACTAGGTGTGTTATTGTTGTTGTTGTTGGGTTCTACAAATCAAATTCACGATCCGTGTAGCACTCTATGATCCGTACACCCTCCTCGTAGAAGTGAAGACCCCTTCCAATTTCTGAAGTTCAGGATTCACTTGTACGGGCACTACTACTACCCCGTAATCAGCTCCACAATCCGTCCAAAGGGTCCGTCCGGTCTAAGTTGATTTTCAAGGTCTTTGAATCTCCATGTATGGACTCATTCCACGAGCCATAAAGTGGGTACGACCCATAGTCCTTCGTGGTCCTAAAT	TTG	AAC	3	5	126	140	15	0	TTTGAGATGAGGGTTCCCAG	CTACGAGGAGGGTGTACGGA	60.042	60.126	191
Contig30628:36337_PStI_67/3_NODE_1_L287;35791_PStI_305E40_NODE_1_L308	AGTGGGTGGTATTGCGAGCAATGAGCTTTGGTCGCTGTTGTCATGTGAGACGAATAGGTCTTTAGAGATGTAGAATCCCTTCTTCAGCATTTGCCCACAATGCCACGACTAGCCCTGCCCCACAACTTTCTTACAACAACAACAACATACACCCCAATATTCTCTCGCATGATCTGCCTCTACTGACGAGGGTTCCCAGGAAACCGTCTCTCTACTTCTATGAGGTAGTGGTAAGGTCTGCGCACATTCTACCCTCCCCAGACCCCATTTGTGGGATTCCACTGGGTATGTTGTTGTTGTTGTTGTT	ACA	AAC	3	5	133	147	15	0	AATGAGCTTTGGTCGCTGTT	AACCCTCGTCAGTAGAGGCA	59.882	59.867	175
36460_PStI_305E40_NODE_1_L369	TAAGCAGGAGGAGAATACAGAGATATGAGAATTAGCTATATGAAAGATGCATAAATAAATGATTTAACAAGGTTTACACGCTATGGATCTGTCAAAAAGAAATCCAGAGGTTAACATAATGTTGTGAAAGAATAAAAGGGACCCTTACTGAAGAGACTCTGAACCCAAAATAGGACTGATGCAGATCTGGGCTTTTGGAAAGATGAAGATTCAAAGGGAAAATAGACAATCTTTTGAACGATCAAGCTATCATAAGATTCTATGCACCCACGTAGAGTAGATGGAGATTCTCTGATGATACAACAACAACAACATACCCAGTGGAATCCCACAAGTGGGGTCTAGGGAGGGTAGAATGTACGTAGATCTCACCACTACCTCATAGAAGTAG	ACA	AAC	3	5	300	314	15	0	ACTGATGCAGATCTGGGCTT	CATTCTACCCTCCCTAGACCC	59.834	58.93	184
Contig30890:36985_PStI_67/3_NODE_1_L369;36448_PStI_305E40_NODE_1_L335	TACAACAACAACAACATACCCAGTGGAATCCCACATGCGGGGTCTAGGGAGGGTAAAATGTACGCAGACCTTACCACTACCTCGTAGAAATAGAGAAACTGTTTTCGAAAATTACGCAAACCTTACTACTACCTCGTAGAGATAGAGAGATTATTTCCAAAAATGTACGCAGACCTTACCACTGCCATGTCTCATAATAAAGAAATTGAAAGGTAAAGCAAAAGTTGTACACATTTTGCACATCAAATAAGTGTGCACAAAATTAAACTAATCATCGGTCCTGCAAAACTTGTTTCTCAATCCTCGTTTGTCTTTGAGGACTAAAGACCAGCTTGTTCTTGGTAAATTAGAGATTAATGATCCAGCGAAACCACAGAAAATGGCAGAGACAACCAATCA…	ACA	AAC	3	5	2	16	15	0
38244_PStI_67/3_NODE_1_L328	TGAGATGAGGGTTCCCAGAAACTCCACTTGTGGGATTCCACTGAGTATGTTGTTGTTGTTGTATTATTATCTACACTGAACAAGTAAAGGTGGACATTTGGTTTTAGCTTGCTCGCTCAGACTTTTCAAAAAATGTCAACAGGTATGTGTTGGATTCTCCAAAAATATTGTAATTTTGTAGAATTTGACATGGGTGCAAAATCAAAAGGAAGAGTCTCTGCAACTTGGGTTTTTTTATTATAGCAGGCAAGTAAAATTGGACGGAGGGCATGCGTTACCTTTTTCTGGTAATATGTATGACCTTTTGATGATCGTTGTAACTCCTTTCCTTCTCATCACTCCTGGGATTT	TGT	AAC	3	5	48	62	15	0	GGGTTCCCAGAAACTCCACT	TTTGCACCCATGTCAAATTC	60.349	59.375	192
Contig3816:4397_PStI_305E40_NODE_1_L343;4437_PStI_67/3_NODE_1_L225	AAATAGTAAGTACTTCAAATGACACCCGCGTAGAAAAGCAAAACAATTATATCCAACAACAACAACAAAAAAAAAAAACTACAGACAAGATTTAAGGCAATCAAATTTAATAATATTTGGTAATAACACAAGTTTGGTAATGTCCATTTTTTTTTTCTTTTTTTTTTTGGTTTTGTTTTATTTGGTAAGAAAAAATTCCCATCCAAGTCATAACTGTTGTTGTTTCTTTTTTCCTTCTTGGTGCCCTCATAGCCAATAGGATGATGTTTTAACATCATAGTACATTTAGGAAAATTATCTTTGACCCTCCAAAGCTGGAGTTTCAGACACATTTATTTCTGAATTCTTGATTCCTCAGATCTAGG	CAA	AAC	3	5	54	68	15	0	AAATGACACCCGCGTAGAAA	GCTATGAGGGCACCAAGAAG	60.502	59.836	237
510_PStI_305E40_NODE_1_L398	TTTTTGTCATATCTAATTTATTCTGCTTATGGGTTTTTGAGACGAGGGTTTCTAGGAAACAACCTCTCTACTTCTATGAGGTAGTGGTAAGGTTTGCGTACATTCTACCCTCCCCAGACCCCATTTGTGGGATTCCACTGGGTATGTTGTTGTTGTTGTATTTTGTTTTATTTTTCTGTTTATCGCTGGTTTTCTATGGGAATAACACAGTGTGGAAATTCTCGAGGGCAAGGAGTATCATAATTACTGTCTGTGTGGAAGATATAATTACTAACATTGAGCATATGTATCTAACTATGGAGATAAATGCAGATCCATAACCTGTTAACTTTCAAGTTTGCAGGATATAAAAGCATTGTTCCCTTCTGATAGGAATCCCTTTCCCTTCTACGCTGGTTT…	TGT	AAC	3	5	145	159	15	0	TGCGTACATTCTACCCTCCC	CTCCTTGCCCTCGAGAATTT	59.955	60.703	141
511_PStI_305E40_NODE_1_L306	TTTTATCGTATTTACATACTGTCATGTGTTTTTCGTTATTAGTCGCTTTTTCTGTTCCCTTTCCTTTCATTTTTGTCATGTGTAGTTTATTCTGCTTATGGGTTTTTGAGATGAGGGTTCCCAGGAAACAACCACTCTACTTCTATGAGGTAGTGGTAAGGTCTGCGTACATTCTACCCTCCCCAGACCCCACTTGTGGGATTCCACTGGGTATGTTGTTGTTGTTGTATAGTATTCAAAGCATCAGATGTATAATCATCCTTTGAGGAAAAAACGCTATGACTTACCAGGCCATGCAGATATTCCAATACGTTCCAAAACTGGTTGT	TGT	AAC	3	5	214	228	15	0	TTTGAGATGAGGGTTCCCAG	GAATATCTGCATGGCCTGGT	60.042	59.923	201
5462_PStI_305E40_NODE_1_L388	AAAGCCAAATGCTTATTGTTTATAGGTCTAATATTTAGCGGTATAGTTGGATGAAGGGTATATCTAGACCTGTTGAGATAGGCCAGGGGCATTTTTAGCCCTCCTCCGTACAAGTTATTGAGATTAAACTAGTCACTTCAAATTATTTAGTATTGGAGTGAAATGGGCCTGAATAGAGAAGAATAAATGATTTATGTATCCAACTCCAGTTGACTTGGGATTGAAACAAGGTCAATTGATAGATTGATTATTCTGGTGGGACAATACAACAACAACAACATACCCAGTGGAATCCCACAAGTGGGGTCTGGGGAGGGTACAATGTACGCAGACCTTACCACTACCTCATAGAAGTCTGGTGGGACAATATGCTGAAAATTTCTTCCAGTTTCTGAAGTA…	ACA	AAC	3	5	266	280	15	0	TCCAGTTGACTTGGGATTGA	TTCAGCATATTGTCCCACCA	59.059	59.924	172
5503_PStI_67/3_NODE_1_L338	TCTAGACCTGTTGAGATAGGCCAGGGGCATTTTTAGCCCTCCTCCGTACAAGTTATTGAGATTAAACTAGTCACTTCAAATTATTTAGTATTGGAGTGAAATGGGCCTGAATAGAGAAGAATAAATGATTTATGTATCCAACTCCAGTTGACTTGGGATTGAAACAAGGTCAATTGATAGATTGATTATTCTGGTGGGACAATACAACAACAACAACATACCCAGTGGAATCCCACAAGTGGGGTCTGGGGAGGGTACAATGTACGCAGACCTTACCACTACCTCATAGAAGTCTGGTGGGACAATATGCTGAAAATTTCTTCCAGTTTCTGAAGTAATTTTTAGCACAACAAGTTGTTA	ACA	AAC	3	5	204	218	15	0	TCCAGTTGACTTGGGATTGA	TTCAGCATATTGTCCCACCA	59.059	59.924	172
Contig4318:5748_PStI_305E40_NODE_1_L381;5777_PStI_67/3_NODE_1_L300	AAAAAGTTTCTGTTTCTGATTTTTATTGTGAAGGGTTTTTTGTGCATGTGACTGTTCTGTAATGGGGTTCTTTTATGGGGGTGGATTTAGTTTTCTGGGAATTTTTGTTGTGATTGTGCATTTTGATCAATAAAATCGTGTATTTTGGGATGAGGGTTCCCGTAAAACAGCCTCTCTACCTTTGAGGTGATGGTACGGTCTGCGTACATTTTACCCTCCCCAGACTTCACTTGTGGAATTCCACTAGTATGTTGTTGTTGTTGTAAAATTGTGTATTTTGACTCAGGAGGATGGATTCAGGGGATGTGTCTCTTCCAAGGAAAAGGACTAGACAGCAACTATTGAAATATTGGTTTGAGATTATTGAGAAAAGGAACAAGAAGTGTCAGAAGGGTATTG…	TGT	AAC	3	5	250	264	15	0	CCTTTGAGGTGATGGTACGG	CCTTGGAAGAGACACATCCC	60.366	59.505	142
5972_PStI_67/3_NODE_1_L297	TTACATTTCGCTATTATTGATTTTCGTGTAAGAAGTCTCTGCTGCTCCTTCTCTACTATCACTGCTAAATGAGACAGGGCATGCCTGAGCTTGGCATCCACAGAAGGCAATAACAAATTATAGGAAATACATTGCAGCATAGAAAAATACAAGCTCAGATAACACAAAAGGAGGAACATATAGGTGGTACCCTCAACAACAACAACAAATCCAGTGTAGTCCCATAATCAAGGTCTGGGGAGGGTAGATGGTAGAGTGTGTGCGAACTTTACCTCAGGTAGAGAGACACTTTCACATCACTTTACCAAATTAATGGCTA	CAA	AAC	3	5	194	208	15	0	GAGCTTGGCATCCACAGAAG	CCCAGACCTTGATTATGGGA	60.945	59.744	153
Contig16802:613_PStI_67/3_NODE_1_L415;608_PStI_305E40_NODE_1_L338	AACTGTTCTCTCACTCTCTGTGGTTGGATTTGCTACACTTGAGTCGAGAGTCTTTCATAAACAGCCTCTCTACCTTGTCTGTGTACACTCTACCTCCCCGAACTCCACTTGTGGGAATCCATTGGGGGTGTTGTTGTTGTTGTATTTGGTCCAAATGGATATTGTGGATTTACATTAACTAGTTCTGGATTGCCACATAGTAATTGTTGTTTTTCTTTCTATTTTCAGTAGTAGTTGTAGGTTACCACTTGTATGTGTGGAAATTTCGTGGATAATCTTAGTCCTAGTGTTATGAGTACCATTGATACCTCTTATTAAGTCATCCGAAGCTTGGTGAATGTAAAAAATGGTACTAGCTAAAGAGAAGGATCAAAGAAATTTCCTTACAAAGTGGAAAGA…	TGT	AAC	3	5	129	143	15	0	CTCCACTTGTGGGAATCCAT	TCACCAAGCTTCGGATGACT	59.779	60.801	235
6805_PStI_305E40_NODE_1_L425	TAAGTGGAAATTAATGACCTTGAGTTCTTAAAAGATTTCCTTCAATACCATTGCATTTTGTTGCCCTTGGTAATTTCTTCTCAATGAGGGTTCCTCGGAAACAACCTCTCTACTTAGGTAGTGGTAAGGTCTGCGTACATTCTACCCTCCCCAGACCCCACTTGTGGGATTTCACTGGGTATGTTGTTGTTGTTGTGGTAATTTCTTCTCAACCTTTCTGAGTGTGCCTAATAAACATGTGTTTTGCTCCATTGCAGCCAGATGTTGATATCGCGACTCATATACATGTTAAGGATGTTGGACCTAAGAGAAGGTTGCATCTTACGGCAGTTGTTTTCATATGGCTCACAATTACCACTTCTTGATTAGTTTAATGTTGATGAGTTATTGAAACTGGTG…	TGT	AAC	3	5	182	196	15	0	TGCGTACATTCTACCCTCCC	AACTGCCGTAAGATGCAACC	59.955	60.14	201
6845_PStI_67/3_NODE_2_L282	TTAAAAGATTTCCTTCAATACCATTGCATTTTGTTGCCCTTGGTAATTTCTTCTCAATGAGGGTTCCTCGGAAACAACCTCTCTACTTAGGTAGTGGTAAGGTCTGCGTACATTCTACCCTCCCCAGACCCCACTTGTGGGATTTCACTGGGTATGTTGTTGTTGTTGTGGTAATTTCTTCTCAACCTTTCTGAGTGTGCCTAATAAACATGTGTTTTGCTCCATTGCAGCCAGATGTTGATATCGCGACTCATATACATGTTAAGGATGTTGGACCTAAGAGAAGGTTGCATCTTACGGCAGT	TGT	AAC	3	5	155	169	15	0	TGCGTACATTCTACCCTCCC	ATCAACATCTGGCTGCAATG	59.955	59.679	138
Contig19347:7199_PStI_67/3_NODE_1_L316;7151_PStI_305E40_NODE_1_L349	TGTACTCAACTGTGTGATTTTCACTTTATAAATTCTTTTTTCTGGTATATATTTGCATGACAGTGGTAATATCAGAAAATACGATTACTTTACTTTTAACTTGCGTTCTTAATCAACCTAAATTCTTGAACTTGACAATTTGTAATCTCTAGTATCTTTTCTTGGATGATTTTTGAGACGAGCGTTTTTCGAAAACAACCTCTCTATCTTTATGAGGTAGTGGTAAGGTCTACGTACATTTCATCCTCCCCGACCCCACTTTTGGATTCCACTGGGTATGTTGTTGTTGTTGTATCTTTTCTTGGATGCTCACCTGTAACACCCCCACCTCCACCCCCGAATTAGTATCAAGGTCCATTGGCT	TGT	AAC	3	5	279	293	15	0	TCTACGTACATTTCATCCTCCC	TGGACCTTGATACTAATTCGGG	58.072	60.197	129
800_SgrAI_305E40_NODE_1_L230	CAAGAAAAACGTAACAGCTAATAGCAAAGTAATGTGGAGTACAACAACAACAACATACCTAGACCTTACCACTACCACTGCCTCACGGAGATAGAGAGGCCGTTTATGGAGCACAACATAACAAAAATCACATCTTCAAAAACTCAAATTTTCATGCATTTTCAACAGAAAAAACACAAAAATGCATTCAATAATCCATCAAAAAATGTGTAATATATAATTTATAGTATCAAATTCAAACAAGATCTCACCTTTAACCC	ACA	AAC	3	5	41	55	15	0	CAGCTAATAGCAAAGTAATGTGGA	GGGTTAAAGGTGAGATCTTGTTTG	57.78	60.261	246
Contig5660:9293_PStI_305E40_NODE_1_L288;9420_PStI_67/3_NODE_1_L242	TATTCCTACTCAGCCTTGCAGTGATATCAGCCTAGACTTCATAGAAGGATTGACACTTTCTAGAAGTAAAAATGTGATTTTAGTGGTGATAGATAGATTCACAAATATGGTCATTCCTTCTCCCTCTCCTTCTTCAAACTCGCAACAACAACAACAATATACCCAGTGAAATCCCACAAGTGGGGTTTGGGGAGGATAGAATGTACGCAGACCTTACCACTACCTCATAGAAGTAGAGAGGCTGTTTCCTTCTTCAAACTCGCGATTCATATTATTCATAGAGAAATCTCTGAACAAGGATAGACCAAGAGCCT	CAA	AAC	3	5	143	157	15	0	CCTACTCAGCCTTGCAGTGA	CTTGTGGGATTTCACTGGGT	59.187	59.82	176
9675_PStI_67/3_NODE_1_L267	TTAATATGTTATGGCAGACAAGACCCTCCACTGGGTATGTTGTTGTTGTTGTATGGCAGACAAGACCCAAATAAACGAATAAAACCCAGGAAGAGGAATGAAAAGCATACCAAAGTTACATTTACAGCTCTAACAAATAAGGATAAACCAAGATAGGATAAATGAACTGAAGGGTGGATCAGAGCAGTTGCCAATAACTTATAGTAATTTTATTTTTTTGAGATCAGTAACTTTATAACTGATACTATTATTCTGGAAAAAAACAAATAGGAAACCGAGTAGTACCATA	TGT	AAC	3	5	38	52	15	0	TATGGCAGACAAGACCCTCC	ATTGGCAACTGCTCTGATCC	60.073	60.226	186
Contig20353:9785_PStI_67/3_NODE_1_L511;9660_PStI_305E40_NODE_1_L329	TCGTTTTATTTCATATCTAGTATTTTCCGCTTTTCGAGATGATATTTTTGAGATGAGGGTCTTTCGGAAATAAACTCTCTATCTCTATGAGGTAGTGGTAAGGCCTGCGTACAGTTTACCCTCTCCAGATCCCACTTGTGAGATTTAACTGGATGTGTTATGGTTGTTGTTGTTGTTCTACCTAATAGTACACAAAATTGGAGTTTAATTTGTTAAAGGAAGTGGAGATATAGCTAGCAGCTTTTCATTTGCTTAAATGCTATCTCAATGCAAAGATTAGTCACATTAAAAGAGCATACGGAATAAATTGGGAGAACTGATTACTCAACAATACACTTTAAAAATCTCAACTGCAACAGGATTAACTGCACAGAAGGACTACCATTAAATTTCTAATGC…	GTT	AAC	3	5	163	177	15	0	ACCCTCTCCAGATCCCACTT	TCCCAATTTATTCCGTATGCTC	59.929	60.168	196
9935_PStI_67/3_NODE_1_L224	TTTCTTGGTGGAATTGTATTACGTGAATTACTGACATGTGAACACTCGCTGCTTCCACTGTGGTAAATACAACAACAACAACATACCCAGTGTAATCCCACAAGTGGGGTCTGGGGAGGGTAGAATGTACGCAGACCTTACCACTACCTCATAGATATACTGGACAACAAAACATGCATAACAAATTTCATTATCATGAGCTAGTAGAATAAGTAAAATGAAACTCATTGGAGGTGGGTGGGGA	ACA	AAC	3	5	69	83	15	0	CATGTGAACACTCGCTGCTT	CACCCACCTCCAATGAGTTT	60.056	59.82	206
10056_PStI_67/3_NODE_1_L474	ACATGCAACTGTCGATATGACCTAAGTTGATCTTTCTCCATCCTGACCAACTTCATGCTGGATTTTCAGAATCCCGGGCCTAAGATGATCTTTGAAGACTAGAGAAGTAACTCAAGAACTAATAACACCTAGTACAAACAACAACAACAACATACCCAGTGGAATCCCACAAGTGAGGCCTGGGGAGGGCAGAATGTACGCAGACCTTACCACTACCTTACAAGGTAGAAAGACTATTTCCTGGAACCCTCGTCTCAAAAAACTAACATAATACCAAGTAACAATATGAAAAAACTAGCATAACTCAAGAGAGATTTAAGCTTACAAATCCATTCATCTAGCATTCTTAGACAAATATGTATACTATAAACAGATATAGGAAGAATTGCATTACTTTGT…	AAC	AAC	3	5.33333	137	152	16	0	TCCTGACCAACTTCATGCTG	AGACGAGGGTTCCAGGAAAT	59.831	59.935	215
10545_PStI_305E40_NODE_1_L301	TGTTATTAGTTGAATACAGTGAGAATATACCTCCTCAGCTCATTCAAATGCAAACTGCTGCCTTTTTCTGGAAAACAATCTCGCATCTGGAGGACGTTTCCAGCATAACAAAGACAACAACAACAACAATATATTCAGTGAAATTTCACAAGTGGGGTATAGAGAGGGTGAAATGTATGCAGAACTTACCACTACCTCATAGAGGTAGAGAGGTGGTTTTCTGGAAGTCCTCGTCTCAAAAACTCAGTAGACTCCAGCATAACAAAGACGAAGTAGCAATTTCTAATTTTTATTAGTAATGCATCAAGATATTCCACATAATC	ACA	AAC	3	5.33333	114	129	16	0	GGAGGACGTTTCCAGCATAA	TTTGAGACGAGGACTTCCAGA	60.074	59.974	152
10687_PStI_67/3_NODE_1_L396	TATTGTTGAAGATTTGGTTCATTAGGGTATTTCCTTGAGCTCTCTATCGACTATTTCTTCAACAGTGGGTATGAAGATTGTGAATTATTTCAGCTATCGTCTACTGTTATTAGTTGAATACAGTGAGAATATACCTCCTCAGCTCATTCAAATGCAAACTGCTGCCTTTTTCTGGAAAACAATCTCGCATCTGGAGGACGTTTCCAGCATAACAAAGACAACAACAACAACAATATATTCAGTGAAATTTCACAAGTGGGGTATAGAGAGGGTGAAATGTATGCAGAACTTACCACTACCTCATAGAGGTAGAGAGGTGGTTTTCTGGAAGTCCTCGTCTCAAAAACTCAGTAGACTCCAGCATAACCAGCATAACAAAGACGAAGTAGCAATTTCTAA…	ACA	AAC	3	5.33333	218	233	16	0	GGAGGACGTTTCCAGCATAA	TTTGAGACGAGGACTTCCAGA	60.074	59.974	152
11556_PStI_67/3_NODE_1_L298	TTAGTCGTTCTTTCTGTTTCCTTTCCTTTCCTTTTTGTCATATCTAGTTTTTTTCTGCTTATGAGTTTTGAGATGAGGATTCCCAAGAAACAACCTCTGTATGGTAAGGTCTGCGTACATTTTGCCCTTCCCAAACCCCACTTGTGGGATTTTGTTGTTGTTGTTGTATTTTTTTGACCTACGTCTGTTTATGATATTAACATTTGAAATCGACGTCCACAGTAGACATTCAGTATCTTCTCAATATCATAGACTTATTTCTAAAATACATCAGGGTAATATTAGAATAAAATGTTACCTGAGTTTTCGTTAACAATGGG	TTG	AAC	3	5.33333	152	167	16	0	GAGGATTCCCAAGAAACAACC	TGGACGTCGATTTCAAATGT	59.797	58.976	145
Contig17077:1324_PStI_67/3_NODE_1_L299;1327_PStI_305E40_NODE_1_L232	AAAAGAAATCATCTAAATATGAACCTGAAACCTCATAGTCTTACCGTTTATATGACTATTATATCAATTTCTTTGCAACAACAACAACAACTGTGGAATCCCACAAGCGGGGTCTGGGGAGGGTAGAATGTACGTAGACCTTACCACTGCCTCATAGAGATAGACAGGGCTATTTCCGGAGTGGTTTTTGGAGATTCACTTCATTTGTTGATTGTGTTATTCATTTAACAGTTAAGGATTACACCTTAGCTGCAAATTCAGATGCTGAATCAAAGACAATGGCAAGAACAGTAACATAAACTGAAATTCCACTCAATGAGA	CAA	AAC	3	5.33333	76	91	16	0	CCTGAAACCTCATAGTCTTACCG	AAACCACTCCGGAAATAGCC	59.205	60.32	164
14918_PStI_305E40_NODE_1_L249	TCCTCCCCAAACCCCACCTGTGAGATTTCACTGGGTATATTATTGTTGTTGTTGTTGTATATATAGACGACTTTTACAGGCTATTTAAAATAACAATAATAAAAAAGATAATTTGATTAATTTATTCTTTTTCATCACATTGATCTATATATATATTTAATAAATAATTAAAATCATTTCACTGGTATACTTAGAAATTGTTTTAGATTTTAATGAGGGGACAAGGATTAGAAGTGGCATCGAAATCATTGTCTAATGTTTGATTTTGGAC	TTG	AAC	3	5.33333	43	58	16	0
15134_PStI_67/3_NODE_1_L384	CCTTCCTTGTTGTCATATAGTTTATTTTACTTATGGATTTTTGAGACGAGGGTTTTAGGAAACAACCTCTCTACTTCTATGAGGTAGTGGTAAGGTATGCGTACATCCTATCCTCCCCAAACCCCACCTGTGAGATTTCACTGGGTATATTATTGTTGTTGTTGTTGTATATATAGACGACTTTTACAGGCTATTTAAAATAACAATAATAAAAAAGATAATTTGATTAATTTATTCTTTTTCATCACATTGATCTATATATATATTTAATAAATAATTAAAATCATTTCACTGGTATACTTAGAAATTGTTTTAGATTTTAATGAGGGGACAAGGATTAGAAGTGGCATCGAAATCATTGTCTAATGTTTGATTTTGGACATGTATTACACCATTAAG…	TTG	AAC	3	5.33333	153	168	16	0	TGCGTACATCCTATCCTCCC	CAATTTCTAAGTATACCAGTGAAATGA	59.917	57.22	213
15496_PStI_67/3_NODE_1_L353	TAACGCAATTTTTTCTTAAATTTTGATCTAGTTTTAGCCGTTGTTTTGGTGCAGTTTTTTTTCCTGCAATTTTCATCCAATGTCATGAACAAAAACAACATTTTGCAAGTTTTATACACTAAATAAATGAAGAAAACTTGAGCAAAATACCAACATTACAAGTATGAAAGCTTCACAAATGAAGAAAATCAGTGCAAACTATCCAGAATAATTTTATAAATATCAAAACGCGTAATGCAGCTTCATATCTACAAAAATCAATGCAAAACTGCATAATTGTGCAATAACATCATCTTAGTAGACACAACAACAACAACAAGAAGTTAAGCTATTTGTTGTAATCGACCATAAAGGAGGAAGAAGAATCTAAACAGA	ACA	AAC	3	5.33333	304	319	16	0	TGAAAGCTTCACAAATGAAGAAA	TCTTCTTCCTCCTTTATGGTCG	59.042	59.72	200
Contig2758:1561_PStI_305E40_NODE_1_L468;1561_PStI_67/3_NODE_1_L347	TTAGCATCCCTGAGCCACACCACTAATAATAGTGGTATCTGTTCACACTTTGATGCCTTGCCAAGACAAATTAAAGGACTTCATAACACTGATAAATGGAAGCTTCTATATTTCCGAGTCAGTAAGAGAAAACATGGTGCTTTCACATATGATCCACCTTGAAGCAACAACTCTATTGCCACTTGTATGTACAAACTTTTTTGCGCATAGCCACGACTGGTTTACCCGTATCTCATTGTCTCAAGAAGGCAAGGTCTAGTCCTCCTTCAAATGTATCTTCTGGTAGGGGCAATAGAATCATGACTAGGTCAATTGAAAAAGAAGAAACTGTAAGTCAGGTTGTCACCACATCATCCCCTCAAACATGACATGTTATAACTTGAATATACATTAGAAGAT…	TGT	AAC	3	5.33333	470	485	16	0
17452_PStI_67/3_NODE_3_L249	AATTTTACCTCAAAACTAGCTTTGGCACATCTCCAAAAAGTTTTTCTCCTCTCTTCACATCTCCATTTCTTTTGCCAGTTTGCCCAAATGTGTCTTGCACACATTCTTCTTTCAGCAAAAGGAAGTAACTCAGCAACAACTGACTCAAGTCCCTAGCAGCACAGTAGCATACAACAACAACAACAATCAGCGGGCATCAAACAAGATATATACAACTACCAATGAAGATTTGACAGAAATATGCAAAAAAGAAACAACCAGGCAGCACAGT	ACA	AAC	3	5.33333	171	186	16	0	GTTTGCCCAAATGTGTCTTG	ATATCTTGTTTGATGCCCGC	59.024	59.929	132
Contig23424:17666_PStI_67/3_NODE_1_L245;17406_PStI_305E40_NODE_2_L225	CGCGTAATCTCTTATTTTTCATCGCATTTTGTTGCCTCATTGACTTCTATCTTTCTATTTCTTTTGTCATTTCATTTTTGCAACCCTACTTTGTTAACATTTCTTTTGAACCGATGGGCTATTGGAAGTAACCTCTCTATCCCACTTGACCTCCGAAATCTCACTTGTGGGATTACACTGGGTATGTTGTTGTTGTTGTTATTTTGGCCTTGGAAGTTGGAACTGTATTAGTGGGCTTCTATATAGAAAATTAATTTCACCAAATAG	TGT	AAC	3	5.33333	185	200	16	0	TTTGAACCGATGGGCTATTG	GAAGCCCACTAATACAGTTCCAA	60.827	59.552	135
Contig2872:1816_PStI_305E40_NODE_1_L407;1815_PStI_67/3_NODE_1_L355	TGTGATTAGATGACAAACAACAACAACAACATACCCAGTGGAATCCCACAGGTGGGGAATGTGATTAGATGATGAGGAAAGTTTTGTGTATAAATATGAGAGTGTTTGTTTTTGCAGAGAGTTGTACTCTATGCATCACGTGTTATACTAAGCTCTACTTGGTTGTTTGATTTTGCTTTTTGTATTTGCATTTGCTTTATTTCAGTTTGCGTAGTATCTAATGCAACAATTTGTAATCTAGCAGCTTTTGTTGAACCATGCTGAATTTGAGATCATGATATATGAGGATAATAATGTGTGTAGTTTCCAGAGAGTTGTACTCTGGGCAGTGTAGTGCGTTCTACTTGTGTTGTTTGAGGTAATATATGTGTGTCTTAAATATACGACTACATTGTGCTA…	AAC	AAC	3	5.33333	16	31	16	0
Contig23633:18215_PStI_67/3_NODE_1_L424;17945_PStI_305E40_NODE_1_L353	CTTTGCTGTGTTCTCTAATCTCACATGATTTATTTACCATTGTAGGATTCCACCGGTATGTTGTTGTTGTTGTTTCTTTGATGTTTTGTTTTTGCAATCAAGTTATTTGGTTTGTCAATTGTCATTTATTTGGTGAGACTGTATGTTAAACTGTGGACGGCACCTCAATAATTGACATTATAATTTGTTTCAACTTAGTGGTAGAACTTTGCCCGTGACCTTCATTTAAAGGTTTGTGTGAGCTCTTCATGTCGATACTTTTCTGCTTCACTGGTAGATCTACATTTTCCAATCATGGGTTTGCTTCAGATAAGAATTGCTCAACAATGGTACTTTGATGGTGTGAAATCATACATAATTTGTTATAGACTGCTTCAAACATCTTCTGGAGAAGTAGAT…	TGT	AAC	3	5.33333	59	74	16	0	ACCATTGTAGGATTCCACCG	TTTAAATGAAGGTCACGGGC	59.67	59.938	195
Contig17264:1832_PStI_67/3_NODE_1_L390;1834_PStI_305E40_NODE_1_L372	TTGAAAAATCACATTGTATATACAATGATAATGTTTTGAGATAATAGTAAGAATCACACTTTTGATTTCGGAAACAACCTCTGTATCTCTATGAGATGGTAAGGTCTGCGTAAAGACAAACCCTACTTATGGAATTTCGCTGGGTATGTTGTTGTTGTTGTTAGTCAAAATCATACTTGACTGTCATTGTTTTTGCGAGTTTCAATACACCTCAACTATTAATTTTTCGGTTTTCCTATCTGAACTATATTAAAACATACCTTGTTGAGGATGTTGAAAAATGAAACAATTGATAGTTGGCCTAATCACGTAATCGGAGTGTGAAACTTGTGAAAAAGTAACAATCGAGGTGTGTTTTTGACCATAAACTCTAGTTTGTTTTAGTCTTGTTGTATAGTA…	TGT	AAC	3	5.33333	147	162	16	0	CTTATGGAATTTCGCTGGGT	CCGATTACGTGATTAGGCCA	59.043	60.846	192
18446_PStI_305E40_NODE_1_L420	TTGATATCTCATTGGCACACTGGGTATGTTGTTGTTGTTGATGTCTCATTGGCACATTCAAATTTGAAGATTCAAACTAAATAGAAGTTCATACAACCTTCTGAATGACAAGGTGAAGAACAACCGTGCCAATTTTTTGGTAACAATATTATTAATCACCAATTTACAGTCTGTACAAAATTAGATAAGCTAGCCAACACAGCTTGCTAGGTTCTAGAGTCATAACTAACATTACACATAAAATCAGCCATATTGATGATTAAAACTTCCAAGGAAACAACCTCTCTACTTCTATGAGATAGTGGTAAGGTTTGCATACATTCTACCCTCCCAGACCCTACTTGTGGGATTCCACTGGTATGTTGTTGTTGTTGTTACTGATGATTAAAACTTGAAACT…	TGT	AAC	3	5.33333	361	376	16	0	AGCTAGCCAACACAGCTTGC	TGATCTTCAAGCCTTGGTCTC	60.74	59.42	234
19253_PStI_305E40_NODE_1_L405	TGGCACTGTTTGATAGTGATAGAGGCTTCATAGACTAGAGTCGAATGTTAATGTAAGACTTGTTGAGCTAGTTTCTTTCTACTAGTCTTTCCATTTATAATATTATTTTGAGATTAGATGAGATGTGCCCATTACTTTCCTTAGTCTTCTGCTGATTGTCTTGAGTTTATTGATTGAATTAATGTGATGAGGCCAAATGGTTCGCTTGGGGACTAGCAATAGTCTCTGAGTGTCGATTACGTCTAGGGTACCCTCCCGGGCGTGACACTGTATTTAAGGTGAGGTTCTCGATTTTTGAGACGAGGATTTTCCGGAAACAGCCTCTCTATCTCTATGAGATAGTGGTAAGGTCTGCGTACATTTTACCCTCCCCAGACCTCACTTGTGGGATTTCACTAG…	TGT	AAC	3	5.33333	403	418	16	0
Contig24502:20489_PStI_67/3_NODE_1_L420;20212_PStI_305E40_NODE_1_L382	ATCCATATAGCCGACCCCAACTCACTTGTCATTGAAGCATAGGAGTTGTTGTTGTTGTTGATGTAGCAACAATAAAGAATCCGATATGAGATCTACATCTCAGTGTCCATTTGCATAAATAACTCCTTCCGTGGCCAATTTTCTTCACCGTCTGATGTAAACAAGGCTACGGATATGTCAGCCAGTTTCTTCTGGCTTAACCTAGTCCTCGGAAACTTCATTTGCCTAGGAGCATTTGGCACTTCAACATCATCAGACTCACTCCAATTCTCCATATCAGTAGCATTCTTAAAACCAAGTGTCTTTCTTGGTGTACTATATTCAAAATGCCATCTTTTTGCAACCAAAGTCTGTTCATTCACCAAACAAATCCGACTTCATCAATACTTAAATACAATC…	GTT	AAC	3	5.33333	45	60	16	0	CCAACTCACTTGTCATTGAAGC	GCCAGAAGAAACTGGCTGAC	59.78	59.997	180
Contig24612:20757_PStI_67/3_NODE_1_L392;20483_PStI_305E40_NODE_1_L367	CTACCTACATTGGTCCTTCAGCAATGCTGCCGATGAATCTTCAACCTCCAGAGTTTCTTCAACAGCAGCATCATATGAATGCTCCCTCTTCCAGTACTATGATGCCTTTCAATATGAGCGCGATGTCAGGAATGCCAACAGGGAATATTGCACATGGTGGTCAATTGATCATCCGTGACCCACAGCAGCAGTCGATTGAAGCTCAACAATATATAGCAGCAATGGAACAAAGGGACCAACATGAAATGCTTAGGAACTATGACCAGCAGCAACAACAACAACAACCACCTTCTCAACAACAAGATGTTGTAAGGTTTAACAGTGGGTTTGACTCTACAAGCTCGGTAACAGCTACTGGATTTCATCAAATAAGTTCATCCACATCACCTTCATTGGTTT…	CAA	AAC	3	5.33333	270	285	16	0	AAGGGACCAACATGAAATGC	AACCAATGAAGGTGATGTGGA	59.797	60.225	169
Contig10123:21349_PStI_305E40_NODE_1_L347;21648_PStI_67/3_NODE_1_L329	TAAAATAGAATCGGACTTGGTTAAAAATTAGTACAATATATACTTGCCGGGAAGCATTTTGTCATTTTGTGTAGCACATTTCCGTTTTTTTGGAATTAACATAGGAACAACAACAACAACATACCCAGTGAAATCTCACAAGTGGGGTCTGGGAAGGAATTAACATAGGAAATTAACTAAAAACCTTTTCCTTCTCTAGAGGCTAAAGATTTGTTACAAGTATAGATTATTTCCTAGACTAGAAAGGTGGCGGGGAAATTGTGGTGATAAAATATTCCTTAAATGGACGTGTTAATAAAATACTATCATTTAATATCATCCAATACAACAACTGTGAGTGACAGAGTGAGACATTACTGAAACTTGAGTTTCCAACCCTTCTGAAGTTTTCAAGTTGAG…	AAC	AAC	3	5.33333	106	121	16	0	TACTTGCCGGGAAGCATTT	CCCGCCACCTTTCTAGTCT	60.591	59.294	214
Contig10161:21454_PStI_305E40_NODE_1_L373;21757_PStI_67/3_NODE_1_L318	TGCTGTTGTTGTAATAATAGTAGTAGTATCATGTTAAGCTTCTCAATCAATATTTTCTGTCTGTCTTCATTTAGTGTAAGTTTCAATGAATATCAGATTTTGAATTTGCTTTATAATACTGGACTGTCGAGCTTACATGGAGCGACGTGGATAGCAAGGATATAGCTGACACGAACCTGCTTGGAGTTGAAGCACACTTGTAGTTATTGTTGTTGTTGTTGTATCAGATTATAATAATTCTCAATAGAAGTTGTTTATTTACCTTTGGTGTAAAAAGGGTAATCTACATTCTTTCGCAGTTGCAGTTAAGTGATGATCAGCCAGTTTGGATTGATGTCACACCAGCAAGTGGTCATCAAACAAGTAAAACAGAACTAATTCAAATTGTATCAGGA	TTG	AAC	3	5.33333	207	222	16	0	TACATGGAGCGACGTGGATA	ATGACCACTTGCTGGTGTGA	60.096	60.162	223
21994_PStI_67/3_NODE_1_L382	TGGCTGAAGATCATGAAGATGCTTCATACACTAAAACTTTAGCAAAAGTGGGCTATATTGCACCAGGTAAATAATCCCTTGAATAATTGTTTGTGAATATTTCTCTTTCTCCCCCAGACCCCACTTGTGGGATTTCACTGGATATGTTGTTGTTGTTGTTTGAATATTTCTCTCTCTCATTTTTCCACCAGTGAATGTTTTACTTTAAAATTGAATGATTGTAGAACATGGACGAAAGGGATTGGAGTCAATAAAATGTGATCTTTATAGTTGTGAGATCATGTTGAGAGAAACATTTACAAGAACAAAGCATAATGATGATATGTTTGATGGAGATCTCAGCTTGAAGCAGTTGGTGTGTAGTTGCCGATGTCAACTAATAACGCCACAAGATGAATA…	TGT	AAC	3	5.33333	145	160	16	0	CCCACTTGTGGGATTTCACT	TGACTCCAATCCCTTTCGTC	59.82	60.05	131
22922_PStI_305E40_NODE_1_L333	ACTCTCAGTGGAAGGAAATCAAAACAACAACAACAACATACCCAGTGGAATCCCACAAGTGGGGTCTGGGGAGGGTAGGATGTACGCAGACCTTACCACTACCTAGGTAGAGAGGCTGTTTCCTGGGAACCCTCATCACAAAAACCCATCCGCAGAACGACCTAGATATGATCAAAAGTAAAAGTCAAAAGGTAAAGAAAACTCAAAAATTTGGATAACTCAAAAGTTAGGGTTAAAAAAGAATACAATCTAAACATAGAATCAAATAATTAAACACTGACAGTTACGTACTAGAAAGGAAAACAAAATAATACAACCCTATACAACCCTATACTCAGTGGAAGGAAATCATTAG	AAC	AAC	3	5.33333	23	38	16	0	CTCTCAGTGGAAGGAAATCAAA	CCCAGGAAACAGCCTCTCTA	58.435	59.425	126
Contig25548:23101_PStI_67/3_NODE_1_L476;22776_PStI_305E40_NODE_1_L286	TGAGACGAGAGTTTTCGGGAAACAACCTCTCTATCTCTATGAGGTAGTGGTAAGGTCTGCGCATATTTTACCCTCCCAGACCTCACTTGTGGGATTCCATTGGGTATGTTGTTGTTGTTGTTTGATAATTGGAAGCAATCTTCACTAGTGCTGAAAATATAACAATGTTTTTTGTATTTTTAGTTCCTGATTATTGGAAGTAATGGGTATAGATCCTTTTGCCTATATGGTGTCTTGTAAACATAACAATGTTTTTTTGAATTTTTGATTTCCTAATTATTGGAAGCAATCTTCACCGTCGGAGGGATCTCCCTTTAGTCCGCTGAGTGCTCAAAATATAGTGTGTACATAAGATTAAGTGAATGTCTTGTTTCTTGGATGTTGTTTCATAGTTACCTT…	TGT	AAC	3	5.33333	107	122	16	0	TGTGGGATTCCATTGGGTAT	TGAGCACTCAGCGGACTAAA	59.871	59.74	246
Contig10787:23151_PStI_305E40_NODE_1_L356;36091_PStI_67/3_NODE_1_L344	ATCTTTCATTTATTGTGTGTTGTAGCTTCTACTCTCCACCAAATTAGCATGGTTAGTTGTTTTCCAAATTAGCAATTTCTCTTCCAACCAGTTAGTATCTCTTACCTATGTGGGAATAGGAGCCTGGAATTTGAGGGAGGGAATTTAAATGGTAGTTTTGCTACATATTAGAAACAACCTCTCTACCTTCAAAAGTTATGGGTAAGGCTGCGTTCCCACTTGTGGAATTACCCTTGTATGTTGTTGTTGTTGTTATAGTTTTTGCTGCTACATCTGGTTCACTAACTTTCGATTGGTAGGAATTATTAAATGTCATATGTGATTTCCCACTAATTTTTGAGCCATTATTCCTACATCTGGAGGATACAAGGCACTTTAAGTTCCAACTTCA	TGT	AAC	3	5.33333	239	254	16	0	TTATGGGTAAGGCTGCGTTC	TGCCTTGTATCCTCCAGATG	60.096	58.67	178
Contig358:2403_SgrAI_67/3_NODE_2_L153;2520_SgrAI_305E40_NODE_2_L77;3210_SgrAI_305E40_NODE_1_L161	AAATAATCCTATTTACAAGCATCAAATATGAAATGGCCGTGAACGTACAAACATCAAATCAGCCATGTTTGCTACTATTACATTGTTACTTATTAAATTAATTTCGTATTATATAGCTAAATGAGCTTCATAAACAACAACAACAACATATCCAGCGACGCTAAACAAGCTTCATAATTTCCTTT	AAC	AAC	3	5.33333	133	148	16	0	CAAATATGAAATGGCCGTGA	CTTGTTTAGCGTCGCTGGAT	59.377	60.407	147
Contig11340:24536_PStI_305E40_NODE_1_L336;24894_PStI_67/3_NODE_1_L304	TTGAACAAACAACAACAACAACATACCCAATGGAATCCACAAGTGGGGTCTGGGGAGGGTAGAATGTACGCAGACCTTACCACTACCTCACAAGGTAGAGAGAGGTTATTTCCTGGATTCTTGATATTTGAAGTCGGTCTAATTTAAATTTTGCTTAGTCTTGGATGTTAGAAAACTGAATTGTTAATTAAGGCATTTCTTTTATAATTGCAGGCACATAAGAATGTTCCAACTGTAACACTCTGTGAATTTCTACGGTTTTCTTGGTGGATAAAGTTCTGGATTTAGAGATGGAGAAAAATGTAGAGGAAGCACTACAAGCTAAAGCAAATGCGGAAAGGAAATTTGCAGAGAGAGATTTTGTGAGTGCGAAAAATTATGCTTTAAGAGCTCAGATGCT	AAC	AAC	3	5.33333	8	23	16	0
Contig11672:25466_PStI_305E40_NODE_1_L375;25826_PStI_67/3_NODE_1_L385	ATTTGACTCCCTATTTATGCTTTATGAATTGCAATCCTTAATAAAATGTTTTTTTCACTCTACTTACTCTTTACTTTTCAACTATTGCTACTACTTGTTGTTTCTTGTGCTTTGCTTATCACATCATTCTGCTCCATTTGGTCTGTTTCACTTTCTTTATTACTTGCTATGCGTTGTTCTCCCTCTGTATTGTCTTTTTCAAACTTCTTTTATGTGTTACTTGAGCCGAGGGTCTTTCCTTAACAACCTCTCAATCTTCATGAGGTAGGGGTAAAGTTTGTGTACACTCTACCCTCCCCAAATCCCACCTGTGGAAATACACTGTGTATGCTGCTGTTGTTGTTGTTGTTCCTTCCTTTGATAAGTTGATATTGAAGATGTTTTGCTGACCGTAAGGAA…	TGT	AAC	3	5.33333	335	350	16	0	GCCGAGGGTCTTTCCTTAAC	CACCCATTTCCTTACGGTCA	60.074	60.745	182
Contig11789:25790_PStI_305E40_NODE_1_L355;26166_PStI_67/3_NODE_1_L314	TGTCATTATCCGTCTTATATTTGTTACTTTTATCGTATGTACATACTATCATTTGTTTTTCATTATTAGTCATTTTCCTTATTATCTTTTCTTTTCCCTTTTTTCCATATCTAGTATCTTCTGCTTATGGGGGCTTGATTTTTGAGAGGAGGGTTTTCCAGAAACAACCTCTATCTCATATATGGTAGTGGTAAGGTCTGCATACATATTTACTCTCCCCAGACTCCACGTGTGGGATTCCACTTGGTCTGTTGTTGTTGTTGTTATGATATTATGAACTGATAGAGGGAGAATTGGTCATTTTAAGAAAGACATCAAGTAATTTTAGATCGCCAAAATTGGAGGCAAGTTGAGTTTTGGCCAGTGGGCACAAACAAATCCTGAAAGACCAGAAAATTC…	TGT	AAC	3	5.33333	250	265	16	0	GTGTGGGATTCCACTTGGTC	AGGATTTGTTTGTGCCCACT	60.223	59.454	153
2583_SgrAI_305E40_NODE_1_L183	AGAAATCAGCCCGAGACTAAAAAAAATGAACTTAAAATTCATAAAAGTTACAGGAATCATACCATGGACGATTCTTCGACTAGATTTAAACTTTACCGTTGTTGTTGTTGTTGATTTGAGTTGGTCTTTCCGGGAACTTCGTCGGAACCCATTGGTGGTGGTCACTAGCAGGGGCTGTTTTTGGGTCGGAAAAGGTGGCTTTGGGAGTAAAGG	GTT	AAC	3	5.33333	98	113	16	0	ACCATGGACGATTCTTCGAC	CCTTTACTCCCAAAGCCACC	59.934	60.846	153
Contig26675:26104_PStI_67/3_NODE_1_L389;25727_PStI_305E40_NODE_1_L337	ATTCTACTAGGTATGTTGTTGTTGTTGTTACCTTGGTGGTTTCAGACAACACTGATAGCGTAGAGCTTCTGAATATATTCCTTGTGACCTTGGACTTAGTAGTCGTATCTTACTTGAGGGACCAGGTGAGGCTACTGAACCCGTCAGTGTTGTCTAGAATTTGCCACATGCTGTGTCTCAGGTTCAGTTACTGGGTCCTGCTTTAAGCCAATTAATCCTTGGCCTCAAGATTAACAATTAGTAAGGTGCACATGTCCATGGACAATATATGCACCTCTATCCAAACAAAAAATAGTACTTGCAATATAAAAGAGAGACTTCAAGAAAATTCGATGAATCAGAACTTACACATGTACCGATCACTGGCACATCTCTATCCAAACAAAAATTAGTACTTGC…	TGT	AAC	3	5.33333	14	29	16	0
26161_PStI_305E40_NODE_1_L311	ATGTTGTTGTTGTTGTTCTAGTTTGGTAGATGTTTTGATCAACTTAATAGTTTGGTGTTACTGAATTCTTGGAATAAAGTCAAAAGTTGATAAATTACTGTACTTTATGTAGTTATTATAGGTTGGTTCATTTACTTTTCCAACTGTGTTTTAGGTTTAAACTAAGGTTAAAAATGAATTATTTTTCTCCAACTTGAAAGTGGGATGCAAAGATTGTTTTTTTTTTTTTTTATATCAATGGCTCAAACTTTTATGCTGGGAGAATTGTTTGTCTTGTCCTGTGGAAGTTGGTATATATTCCACTAATTGTTTATTGCTACTTGCTTGTTTCAG	TGT	AAC	3	5.33333	2	17	16	0	TTTGGTGTTACTGAATTCTTGGA	CCAACTTCCACAGGACAAGA	58.663	58.695	241
Contig12341:27201_PStI_305E40_NODE_1_L216;27618_PStI_67/3_NODE_1_L220	TGTTAAAAATTTTAATTTTTTTGATTTTTTTCTTTTCTTCTTGCTTTTCCCCTTCTATTAATTTTTGTCATATTTAGTTTATTCTGCGTATGGGTTTTTGAGACGAGGGTTCCCAGGAAACAACCTCTCTACTTCTATGAGGTAGTGGTAAGGTCTACGTACATTCTACCCTCCCCTGACCCCACTTGTGGAATTTCACTGGGTATGTTGTTGTTGTTGTTTGTTGCAACCAGC	TGT	AAC	3	5.33333	206	221	16	0
2794_SgrAI_305E40_NODE_1_L230	TTGATCGGGACAATCATCATTGATGTTGTTGTTGTTGTTCTTCTTCTAATTCCTTTTGACATGAGCTCCTCCCGAATCCAGCGCTATTGTAAAATCGGCGCCACATCTCTGTTTCAAATTCGGTCGTTTCCGCTGATCCTCCGCCATCGAAATAATCCTTGTCGTCATCGGCATAGTAAACACCCGGAGAATTATTGATGTTGTTGTTTTTCTTCTTCAAAACCTTCTTCCGCTTCTTATTCCTCCATGCTTTCCGGCAG	TGT	AAC	3	5.33333	24	39	16	0	TTGATCGGGACAATCATCA	GCATGGAGGAATAAGAAGCG	58.324	59.807	250
Contig12998:28964_PStI_305E40_NODE_1_L374;29388_PStI_67/3_NODE_1_L213	CAGCTTCTGCATTCACTCAAACACAGCACATTTAACAACAACAACAACATACCCAGTGTAGAATGTAGGCAGACCTTACCACTGCCTAAGTTAGAGAGGTTGTTTCCTGGGAACACAACACATTTAACAATTTTATGAAATCCAATTGGAACACTGAGTGCTGAAAAGGAAAGGGAAAACACATCTTTAAACAATTTTATGAAATCCAATGTTCAAGTCAGATGATATAGAAATGAGGACTGGGAGAGCATGGTGCCAAACAGCTTTGAAGACTCGCCTATTATGAGCTCTAATGGACAGGCAAGGTTCGTGAGAATTGTAACGTATATCAAATATGTGAATGACAGGATCAACTGAGCCAGATGTAATGTACAAACCATCAGGTGACCAAGCCTG	AAC	AAC	3	5.33333	34	49	16	0	CTGCATTCACTCAAACACAGC	TGCTCTCCCAGTCCTCATTT	59.505	59.803	244
Contig27888:29293_PStI_67/3_NODE_1_L344;28868_PStI_305E40_NODE_1_L227	TTTATTGGTTGATTCTACTTGGCAGAATAGACTCCTGTGGTCGGGCTTTCCCCGGACCCTGCGCATATAGGAGCTTTAATGGACCGGGCTTGCCCTTTTTTTTCGTTGATTCTACTTGGGATTGAGATGCAGTTGTTTGTTGTTGTTGTTGTATAATATTAGTATTGCCTACTTGATTTTTGGACTTCTCCATTACTTTAGTGCTATTTCTACAAATAAAGCTTGGTTTTGAGTCTTTCTTGCTATCTTTTGTGTGTTGTCTGCTCCTAATCTTTTATCATCTAGCTGATGTTCTGTTGTGATCTGTAACTGAATTGCATCCTTGTACATTTCTCACAGTAACAGGCTAACAGTTGTCTCAACAGG	TTG	AAC	3	5.33333	137	152	16	0	TTGGGATTGAGATGCAGTTG	TTAGGAGCAGACAACACACAAA	59.648	58.484	155
29617_PStI_67/3_NODE_1_L325	ATGGATTGTGCTATTTCCAGATGAAGTTCCTATGCTAAAAGAAGCTAAAAAGATAAGCAGAGAAGCTTTTATTTCCAACTTTGTTGACAGGGAGGGGGAAAGACCTGCCCTCAGACCCAATGACATAGTTCCGACACATAAACTTAATTATAGAGCTGGATGTGAAACTACTTCCGCAAATAAAAAGAAGAAATTATGGTATGCTTTCAATAACACTGCGCTCCAGATATTTTTGCTATTTGTGTTGTTGTTGTTGTTATGTTGTGCTTATTTAATTTACCGTTAGTCCCTATTCAAAGAGGAGAAATTTGAAACTATCTTCCCTTAATTCTTCTGGAAGTGGCTGG	TGT	AAC	3	5.33333	243	258	16	0	TCAATAACACTGCGCTCCAG	CCAGCCACTTCCAGAAGAAT	60.011	59.284	141
Contig13539:30377_PStI_305E40_NODE_1_L320;30843_PStI_67/3_NODE_1_L336	TTTTTCCCTCTTACTTTCCTGCTCAAAATCATACTTCTAGTTATATGATATAAATATCATGTTTTTTTATCTCCAATTTGTATTAGTGTATGTTGCTACACTTGTTTTGTGCATTGTGTTGTCTCTTTTTCCCTCTTACTTTCCTGCGTTTTTGAGCTTAGAGTCTATCGAAAACAACCTCTCTGTCCTACAAAAGGTAGAGGCAAGGTTTGTATACATCCTACCCTCTTCAAACCCCACTTGTGGGATTACACTGGGCATGTCGTTGTTGTTGTTGTTGCCAAATCAATGATATATGGGGTTCCAGTGATCATCTAATGAATTGAGGCAATGGGACATATTAATGCTATGTAATTGT	GTT	AAC	3	5.33333	265	280	16	0	TTCCCTCTTACTTTCCTGCG	GTCCCATTGCCTCAATTCAT	59.448	59.756	209
Contig28501:30859_PStI_67/3_NODE_1_L353;30393_PStI_305E40_NODE_1_L263	GAAATATAGCCGATTAATCATCATTATCATCATTGTTGGGACTACATTGGGTATGTTATTGTTGTGAGCAACAAATACTGTCTTAAGTTTTTAGATGATATCGTCCCACAATCATTAGTATTTTGCAATGCGGGGGCTACTGATCACAAAAGAATTCACTTATCTCAGACAGAATCCAAATAGCTTTAAAAACTGCCTTGGCAGCAAGCATCAGTTACCCTTATGAGGAAGAGAAGAAACACCAAAACTGGATCTATCGAATCTCACGGACCCAACTAAGCTGCCACGCCAAGGCTTTTTCTTCAAACAACAACAACAACATACCCAGTGAAATCCCACAAGGCTTTTTTCTTCAATGGTCAACCAAATATTGGC	AAC	AAC	3	5.33333	306	321	16	0	TGGCAGCAAGCATCAGTTAC	AGCCTTGTGGGATTTCACTG	60.019	60.111	147
Contig28663:31275_PStI_67/3_NODE_1_L370;30798_PStI_305E40_NODE_1_L340	TTAGAAATTGAATTCTAAGGGGTCATTTGGTAAGAGGGATAAGGAATAATAATCCTAGGATAAAATACGGAATTATCTTTTCAGCATTTGGTTAGGCAACTTGGTTTGAGATGAGAGTCTTCCGAAAACAGTCTCTCTATCTCTATGAGGTAGTGGTAAGGTCCGAGTACATTTTACCCTCCCAGACTCCACTTGTGGGATTTCACAGGGTATGTTGTTGTTGTTGTTTGTTAGGGTATTAATAAGTCCCAAGATTATTTATCCCACCATTTATACTACAATGATGGAATAAGTTATCCCACACAAATGGTGGGATAATTTTGCTTATCCTATCTCCCATTCCAAACAACCCCCCGAAAAAATTGAATATAAGAGCCCAAATTAATGTATGA	TGT	AAC	3	5.33333	213	228	16	0	CTTGTGGGATTTCACAGGGT	GGGTTGTTTGGAATGGGAG	59.82	60.157	161
31500_PStI_305E40_NODE_1_L354	CTAGATGGTGATGGTAGTTCTTTAAGAACAATAAGAAGAGCATCGACTCCTGAGAGTTTCAACCAACCACAGAACAATTTTTCAAGTCTTTGTGCTTATTATTACAAGTACAGCAATGAAAAATCATATATTGTTTTCCAAAGCTTTAAAATGCAATGAGGATTAAATCTTGAATTTTCCGAACCTAAAAGATAAAAGAATACAAAGCTTCCAGATTGCTGAAAATCAAAAGCAATTAATTAGAATCATGTTTGACTTAGACCAATAACAACAACAACAACATACCCAGTGAAATCCCACAAGTGGGGTCTGGGGAGGGTAGAATGTACGCAGACCTTACCACTACCTAAGTAGAGAGGTTGTTTCCTGGGAACCC	AAC	AAC	3	5.33333	267	282	16	0	CAAAGCTTCCAGATTGCTGA	TGCGTACATTCTACCCTCCC	59.148	59.955	130
Contig28773:31594_PStI_67/3_NODE_1_L378;31133_PStI_305E40_NODE_1_L352	TTTGGAGACGATAATGGAGGTAATTGGACAGTTGAAGAGTTCTGTGGTAATATTGTACGAGAGAGGGAAGGACAGAAGTCTCTTCTAGCAGAAACTGTACATGTGAGACTTAATAAAGGCATTGGTTCTATAGATAAAATCAAATTTACACATTCTTCGATCTACATGAAGATGGGGATGTTCAGGCTAGGTGCACGAATTGTTGACACTTTCAATAATATTCAAGTAAAAGAAGCAAGGACTGAATCTTTCACTGTCAAGGATGGGCGCCAACTATGTAAGTAGCTTTCTATTTATAGAATAAGGACAGATAACGGGCTAAACAACAACAACAACACAAGGACAGATAACGGGCTAATATTCGTTTTGTACTTATAACATGGTTTCTGTAAATATGTGT	AAC	AAC	3	5.33333	322	337	16	0	GGCTAGGTGCACGAATTGTT	CGAATATTAGCCCGTTATCTGTC	60.14	59.082	180
31974_PStI_67/3_NODE_1_L292	TTTCAACCAACCACAGAACAATTTTTCAAGTCTTTGTGCTTATTATTACAAGTACAGCAATGAAAAATCATATATTGTTTTCCAAAGCTTTAAAATGCAATGAGGATTAAATCTTGAATTTTCCGAACCTAAAAGATAAAAGAATACAAAGCTTCCAGATTGCTGAAAATCAAAAGCAATTAATTAGAATCATGTTTGACTTAGACCAATAACAACAACAACAACATACCCAGTGAAATCCCACAAGTGGGGTCTGGGGAGGGTAGAATGTACGCAGACCTTACCACTACCTAAGTAGAGAGGTTGTTTCCTGG	AAC	AAC	3	5.33333	211	226	16	0	CAAAGCTTCCAGATTGCTGA	TGCGTACATTCTACCCTCCC	59.148	59.955	130
Contig14274:32269_PStI_305E40_NODE_2_L255;32768_PStI_67/3_NODE_1_L241	TCAACCCACATCATTGACCACTAGGCCACACTTAGGTACAACCCGTGTCACTGTAATTATAATCAGCTATCTTCGAATCAGATGCAAGAAAAAATATTTAGTAATTTTTTTATAATGTAATCTTTGATATTCATTTCCTACTGAGCAGCCTTTGCCTATCATACACCGAGGACTCCTTGAACATAAATCATTTCACCCTCCCCAGACCCCACTTGTGGGATTTCACTGGGTATGTTGTTGTTGTTGTTTGATTGGAAGCCCCAACCACCCGGTTGTA	TGT	AAC	3	5.33333	233	248	16	0	CTGAGCAGCCTTTGCCTATC	TACAACCGGGTGGTTGGG	60.118	62.608	137
Contig29079:32383_PStI_67/3_NODE_1_L420;31880_PStI_305E40_NODE_1_L338	TTGTTTACTTCAAATGCAGCAAGCTTGTCCAATTAAGGATCTCGGATTGCAGGAAGGTGATGATCTCTCAAAAGGTGTTGATTTTGACGACGTGACATTGAATTTTGATTGTGGTTATGAGATTCTGGACAGTTCACAACAAAGTCATCCCAGATACTCTAATGAAAACAAGGAAATGGATTGCCTAGTCATGGAGAAAAATTCATCAGTTACAGGATCTAATAACGTGGAAACTTCTCACGAGGTTTGTGTTATAACTTTCTTAATTTACTCTCTTGTATTCCCCATAAATCGATTGCATTACAAATCAGATTCTATTGTTGACACAATTAAGGCAAATTGTTTACAAATTTTTGTTCCAAGTATGATTTAGGTTTGGTGGCTTGTTTTAATTTTTAA…	TTG	AAC	3	5.33333	439	454	16	0	CGTGGAAACTTCTCACGAGG	ACAAACGGAATGACCAAAGC	60.822	59.978	250
Contig17815:3256_PStI_67/3_NODE_1_L370;3235_PStI_305E40_NODE_1_L273	GGAAATTGGTAATTGGAAGGAAAAAATGATAACCCCATGTTTCCTTTGCTGCTATTAGCTGTATAGAATGAAATGCAAATCAGAATAAATGGGATGGATTCTGACGATTCATGTGGGTGACCCAACTAATTTGGCATTGAGACGTCACTTGGTGCATAAATTTGTAATATATATAACAATTCTGTTGTACAACAACAACAACAATATACCAAGTGTAATCCCACTAGTGGGGCCTGTTGTATTTGTGTTTGATTGGGGTAAACCAAATTTGGGTTGAGTTCTACTTTGTTTAACTGTCCAAGTAAATAGAGATTGGGAGAATTTTATATGAATCCTGTTGTATTTTATGTTTAATTGGGGTAGTAACCATTTGGGTCAAGTTCAAATTTCTT	ACA	AAC	3	5.33333	189	204	16	0	TGAGACGTCACTTGGTGCAT	TTTGAACTTGACCCAAATGGT	60.319	59.322	249
33482_PStI_305E40_NODE_1_L378	ATTTTTGAGAGCTGAATTGCCAACCGCAACATTGATCGCCCCAGCATTGTTGTTGTCGATCCTACTGTACTGCAGGAAGAGAAGGACCTATTGTGACGACGATATAATGCTCTGTGTGGAATACGAACCGAATCATGGATCATGTCCAAACACGGCGATCTCCTTTCTTAGTTGAAGTTCCTATATTGATTTTTTTTTTATATGAATGTTATAACCCCTCATTCTTTGATCGCGGACCTCTATTTGAACCCCCTTAATTAGTGAAAACCCTAGCTCCAGCATTAATCACTATAACAACAACAACAACATACACAGTAAAATCCCTCAAGTGGGGTGTGAGGAGAGTAGAATGTCTTCAGACCTTATCACTATCTCATAGAGGGAGAGAGATTGTTTCTTG	AAC	AAC	3	5.33333	293	308	16	0	TGTGTGGAATACGAACCGAA	GACATTCTACTCTCCTCACACCC	59.964	59.128	242
Contig3440:3367_PStI_305E40_NODE_1_L300;3382_PStI_67/3_NODE_1_L278	TAGTCGGTTTTATCCTATGTTGCCATTATCCGTCTTATATTTGTACTTTTTTGTTAATTTTTTTATTGTTACTTTTTCGTATTTACATATTATCATTTGCGTTTCATTATTAGTCGTTCTTCCTTTTTTCCATATCTAGTATTTTTCTGCTTATGGGGCTTGCTTCTTGAGACGAGGGTTTACCAGAAACAACCTCTCTATCTCTATGAGGTAGTGGTAAGGTCTGCGTACATTTTATCCTCCCCAGACCCCACTTGTGGGATCACACTAGGTATGTTGTTGTTGTTGTTACTTGGTGATGTTGACAATTTATTCCTTTTTT	TGT	AAC	3	5.33333	275	290	16	0	TTGCTTCTTGAGACGAGGGT	GGAATAAATTGTCAACATCACCAA	59.989	59.99	157
34828_PStI_305E40_NODE_1_L361	TATCCTGAAGAAAGCATTCTGAATACACTAAAACCGGGCGATCGTGTTGAGCGCAGGGCTTCATACTGGTCAAGTGGAGGACAAAGTGATCCTACAGTTCCCGAGACACTAACATATAAATTAATCTCAAAGCTGTGCTTGATTTCAGAAATTCATGTACAACCATTTCAAGGTTGCACCTCAAACTCTTTATCTTATATGATGTTTTGAATTTGCTCCTTCTGCTTATTTGTCTACTTCTATGAGGTAGTGGTAAGGTCTGTACATTCTATCCTCCCCAGACCCCACTTGTGGGATTGCACTGGGTATGTTGTTGTTGTTGTTTGTTGCTTCACTAACCACAAACATTATGATTTTGTGACAGCGTATTTTCAGTTTGGCTT	TGT	AAC	3	5.33333	309	324	16	0	CATTTCAAGGTTGCACCTCA	TGTTTGTGGTTAGTGAAGCAAC	59.691	57.869	184
Contig15339:35043_PStI_305E40_NODE_1_L392;35578_PStI_67/3_NODE_1_L320	ATCTTTAACTAACACTACAACTTGTACTTCTGGCAGAACTAAACAGGTGAAAATGAAAAGGATCTAACTGAAAAAAGACTACCAAGAGATTGCCTTACTCGAATGAGCAGAGCACTTACCAAAAAGAACATACCCAGTGTAGTCCAAGTAGAGAGTACACAAACCTTAACCCACAAACTTTAGTACCAGCGATACTATAAAACAAAGAACCATTACAACAAAGACGCCTTCTTTTATTTTTTACAAGTATACCATAACAAAGAAGTCTCGAAAAGATCCAACAATATTGACTTGCAATGATTAAACTATCCACAAAGATTGTCTTTTCTACAAAAACCATCACTTAGAAAGAACAACAACAACAACATACTCAATTGAATCCCACAAGTGGGCTTTGGG…	AAC	AAC	3	5.33333	352	367	16	0	AACCATTACAACAAAGACGCC	TTTATGCTTCCCAAAGCCC	59.01	60.024	201
35347_PStI_67/3_NODE_1_L427	TGCAATTCATGCATCAAGCACTGACAACTATCCTGAAGAAAGCATTCTGAATACACTAAAACCGGGCGATCGTGTTGAGCGCAGGGCTTCATACTGGTCAAGTGGAGGACAAAGTGATCCTACAGTTCCCGAGACACTAACATATAAATTAATCTCAAAGCTGTGCTTGATTTCAGAAATTCATGTACAACCATTTCAAGGTTGCACCTCAAACTCTTTATCTTATATGATGTTTTGAATTTGCTCCTTCTGCTTATTTGTCTACTTCTATGAGGTAGTGGTAAGGTCTGTACATTCTATCCTCCCCAGACCCCACTTGTGGGATTGCACTGGGTATGTTGTTGTTGTTGTTTGTTGCTTCACTAACCACAAACATTATGATTTTGTGACAGCGTATTT…	TGT	AAC	3	5.33333	337	352	16	0	CATTTCAAGGTTGCACCTCA	AATGGGAAAGCCAAACTGAA	59.691	59.546	227
Contig30317:35590_PStI_67/3_NODE_1_L290;35056_PStI_305E40_NODE_1_L205	CATTAGTAGTATCTCAAGGGGGTCAAGAACAAAAATAATAATAATAATAATAATAAATGAAGGTGTAGTTTTGCAATGATCCTCAAAACATAATGAGTAATTTGTTCTTACACCCAAAAAAGCATCTCTATCAAAAATGAGCAATTTAGCTCCATAATAACGAGCAAGTGCCTTCACCAGCATCTCCTGATATATTTCAGATCCTGGAAAACAAAAGTAGAACGGGTCGGTCTGCATAGATTAATATCTATCAAGCACTCAGTGAGAAAAATAAAAAATAATAAGACAAACAACAACAACAACATACCCAGT	AAC	AAC	3	5.33333	289	304	16	0
3601_PStI_67/3_NODE_1_L382	TTGTTGTTGTTGTTGTAGAGTAGTAGTAGCCAAGTATGAAATGGAAAATCACTGATGCGTATAGAGGATCGTATCCAATCAAGTGAGCTGGCAGTGTGGAAACAGATTAGTTATCTGTGGGAAGATTTTATAGACATGGTCCAAAATTTAGGTGGGTAAAGGGTTGAAAACAAGACTGTCAGGATAAATGGATGGAGAGGAGATCCTTATATGAGCTGGTGAATCACCCTGGAAGGCTGCTTTACTGGAGACAATTGGAATCTGCATTCAAGGAGGAGCTTTCAGGATCAGGAATTCAGAAATGCACTCTTGTCAGGACAATCAAAATAGATGGGATTTTCTCGGTTAAGTCAACTTATGACTGGTTACATAACAAAGAGATGGAGAGGTATTCCATAT…	TTG	AAC	3	5.33333	1	16	16	0
Contig15761:36268_PStI_305E40_NODE_1_L351;36809_PStI_67/3_NODE_1_L303	AGAAAACAGTCTCTCTACCTGTATGAGGTATAAGTGGAAAGGTCTGCGTACATTCTACCCTCCCCAGACTCCACTTGTGAATTCCACTGGGTATGTTGTTGTTGTTGTTACTAATTGATTTTGGAAAGAGAAAAATGCTTTGGTAGGGCCTTCAATTAGTTCAGATATAACTAACATGAAATTTTGGATATAGATAGTTGTGATGAACTAAAGATCAAACTAGAACTTACCTGTATATACCTGAATTTTTAGCGCATTTGACTTTGCTGCTTGTTTCTCTGTTCCATAAAAATTTTGTGTTCCAACACTTCAATGATTCTTACAAGCCATTTCAATTTTCCAGCGGAGATCATGAAATATATTATGGATAATCCAATGCTTAGCCCAGTTGCATATCCTA	TGT	AAC	3	5.33333	94	109	16	0	TGCGTACATTCTACCCTCCC	CAGCAAAGTCAAATGCGCTA	59.955	60.155	225
Contig17968:3654_PStI_67/3_NODE_1_L286;3626_PStI_305E40_NODE_1_L353	CTTGGATATTACTGACAAACAAAGGTTATTTGCATAAAATAGACGAGATGGAAAGCAAAAGACATTTATATTATTGACAAGATTAAAATTTACCATTTGAACTTCAAGCATTTACTGCATCTAAGATGGTAATGGTAAGGTCTGTGTACATTCTACCCTCCCTAGACCCCACTTGTGGGATTCCACTGGGTATGTTGTTGTTGTTGTTAAACTTCAAGCATTTGCTGCAACTAAGATGGTAGAACAACAATATGCATATATTAGCCTCACTTCACAATGACTTTTGGAATATGAGCTATTTTAGGCCA	TGT	AAC	3	5.33333	193	208	16	0	AAATAGACGAGATGGAAAGCAAA	TTGCAGCAAATGCTTGAAGT	59.302	59.614	194
Contig31217:37832_PStI_67/3_NODE_1_L375;37289_PStI_305E40_NODE_1_L325	TTATATGGCTTTCAAAGTGGAATGTTGAAGATTGATGCCATTGTTCAGCATTCTGTTTCCCTAATTTTATGAAATTGAAGCCATGGTACATTTTATTTTTTCTTAATTTCGTCAAAAAAAAAATTTTCCGAATTTCGAAAATTGTTTTGCATTTCTTGTTCAATCTTGTTGCTTCAAATTAGTTGTTTGGAAGTTGAATGTATGAATCTGGTGGAGTAACAATGTTCTACTGTGTGTAAGTTTGTGTTTGTGTTAATTGATGCGTTAATCGCCTATTAGTGTTATTTTTATGTGTTTAATTGTATTTGATTAAGTTGTTGAACTTTAATTCTGTTGTGAAATGTGGGATTCCACTGGGTTTGTTGTTGTTGTTGTAGGCATCGTCAAAGAAAGTAAT	TTG	AAC	3	5.33333	360	375	16	0
4160_PStI_305E40_NODE_1_L342	TTTTTAGTCCAAATTTCTCGAGAAATGGTTGATGCATCCTTGTTTTGTGCCCGGAAATAGCTTCTCTATTTCCATGAGATAATGATAAGGTCTGTGTACATTTTACCTCTCCAGACTCCACCTGTGGGATCACACTGGGTATGTTGTTGTTGTTGTTCATCCTTGTTTTGTGGCAGAAATAATGGTGGATCCAATATAAGCTGTGGGTCTGGCCAAACCTATGGCTTCGGACTCTAGCCGGAGCCCTCATGTATATATCTGGAAAAGAAAAGTATAGATAAGATTAAATATATATTTCAGAACTTGTGTTTTTAACTTTGCTAGAATTCTCAACGTTTAAATTCTGGATCCACCACTGCTGAGA	TGT	AAC	3	5.33333	142	157	16	0	CCTCTCCAGACTCCACCTGT	GGCTAGAGTCCGAAGCCATA	59.27	59.434	134
Contig18534:5054_PStI_67/3_NODE_1_L460;5019_PStI_305E40_NODE_1_L326	TGCATCTTGAATTTTGTACCTTTTCTTTTGATGATAAAGGTTTTATTAATTAAAAATAAACCAGCTCCAAGAAGCATAAGATAGGAAACAGATCATGGCTACAAAGACTAGAAATTCTTAATCACTTGGTAAGCATCCTTGGATTTACCTCACAAAACTTGTAGGAATATTTATACCCATGAATGGTTTCAGCTTTTCTTTTAACAATCCTACCGTTTCATCTTTACATAATATCCACATATCACAAGCTGGGATATTGTCTCGAATCTCCTTTGCTCCTTTCGGAGGCCTTACAGAAGCAATCATGGCCCTGCTAAACCCAAAGGTTCAAGGAAAGGTTCCATAATTGTGAGGCTACTGAATACTTATTAATTTTCTTTTCGCGAGGCTATTGAACAT…	TGT	AAC	3	5.33333	453	468	16	0
Contig19358:7215_PStI_67/3_NODE_1_L325;7167_PStI_305E40_NODE_1_L297	TTTACTTTGAATGGGTGTGAATTCAATTTTACCCTGGTGAATTGCAATAACTTTCTTTATTATGTATATGTTGTCTTTATCTTGAAAAATGGAGAAGTGGGGCTTGCTGTCAAATGCCATCAATTTGACTCCGTCATGCAACAACAACAACAACGTACCCAGTAAAATCCCACAAGTGGACTCCGTCATGCAGTGTTTCATTATTTTGATGGAAGTTTCCTTGATTTTCTGCTCTGTCTGTTACCTTTTGTTGTTAGGTTGACATGACAATTGTAAGCTTTTCACTTTTCATTTGCTTACAGGTTGAGAGGGTTGTTGGCATGGTTGAGGGAGCAGTCCTAGTTGTT	CAA	AAC	3	5.33333	139	154	16	0	TGCTGTCAAATGCCATCAAT	ATGCCAACAACCCTCTCAAC	60.08	59.973	218
Contig4888:7220_PStI_305E40_NODE_1_L335;5721_PStI_67/3_NODE_1_L338	TTTCCCAGACTCTGCTTATGGGATTCCTCGGGATATGTTGTTGTTGTTGTTTGGTATTTATCAATTTCTCCTTGTGTGTTTTGATTCTGCATTCAGACTGTTTCTACTGAATTTTTCCATGATAAAAGGAATACACTTCGACCTGTTAGGGGATGCAGTAGAGATACGTAATGGCAAAAAATGTTCGGAGGTAAATTTGATTATTCTAAACCAGGGGCGGAGCTACATTCACCCAAGGATGGTCAGATGAACACCCTTCATCGAAAGTTTTTTTCGAATATATAGATTAAATATATAGATATTTTCATACAAAAATTGTCCACTCATGTTCTAAACGTATGAACACCCTTGACAAAAATGTTGGCTCCGCCACTGTAATCT	TGT	AAC	3	5.33333	36	51	16	0	TCTGCTTATGGGATTCCTCG	CTGACCATCCTTGGGTGAAT	60.17	59.779	236
Contig19486:7572_PStI_67/3_NODE_1_L434;7508_PStI_305E40_NODE_1_L451	AAAAGAATAGTGTGAAGCACTCTATAAGTGCAAAGTGCTCCAATATAACAATCTTACAACAACAACAACAATATACCCAGTGGAATCCCACAAGTGAGGTTTGGGGAAGGTAGAATGTACGCAGATCTTACCACTACCTCATAGAAGTAGAGAAGCTGTTTCCTGGGAACCCTCGTCTCAAAAACCCATAAGCAGAATAAACTAGATATGACAAAAAGTAAAAGAAAGGGAACAACAAAAAACGACTAATAACCAAAAGCACATGACAATACGTAAATATGATACAATTAACACATAAACAACAAATAATGACAACACATGTTATAAAACACTACTACTCCTCTACCCTACTATACCTCATGACTAGATAACCACCTAACCCTACCAACCAATTAGCCT…	ACA	AAC	3	5.33333	56	71	16	0	TGCAAAGTGCTCCAATATAACAA	GAGGGTTCCCAGGAAACAG	59.674	59.49	146
9309_PStI_305E40_NODE_1_L420	ACCCTTGTGGTCAGATCCTTCCCCAGACCCTGCACATAGCGGGAGCTTTAGTCGTTGATTTGTCTATATAAATTAAAAAGCTGAACAATGATTGAAGCCTAAAGTTGATCAAACCAACCAAGTGTTTGCCCTATTTGGAGGTTTTAGGTGCCATGCTACTTCAAACTTAGACGTATACTACTAGAAAATCACTAATGTCTCTCTCAAATTTCTGACGGAGTCTGTCCGAATTTTGCTTGTCACTAAAATTTCGACAAGGGTCTTCGGGAAACAGCCTCTCTATCTCTATGAGGTAGTGGTAAGGTCTCCGTACATTTTACCCTCCCCAGACCCCACTTGTGAGATTCGAATGGGTATATTGTTGTTGTTGTTGTACTAAGTTTCGACAAATTGTTTGAC…	TTG	AAC	3	5.33333	359	374	16	0	TTCGGGAAACAGCCTCTCTA	GCTCATTCGTAAGGGATTGTC	59.948	58.661	155
9335_PStI_67/3_NODE_1_L275	CCTTTTTGCTCCTTCCCTTTTTTACAATTTTTGCTTAAGGGGTTTCAATAAATATGACAAAATCTTTTCATAATGACACAAGAAAAGCACAATAGATATTCTTCTTCTTCTCCTCCTTCTACTTGCCATGGATATCAACCACACTAAGCTCACTACCTCCACTTGGGAACCAACTATGTCCAATATGGACGAACATGTCTTCCGCGACCATCAACAACAACAACAACTACGACCATGCTTGTCCAGTATACCAAACGACCATGTCTTTCATGACCATCATCATCATCATCAACAACA	CAA	AAC	3	5.33333	212	227	16	0	TTGCCATGGATATCAACCAC	TGAAAGACATGGTCGTTTGG	59.205	59.541	148
9435_PStI_67/3_NODE_1_L499	ATGCAAGGTAAGGCTATGTACAATCGACCCTTGTGGTCAGATCCTTCCCCAGACCCTGCACATAGCGGGAGCTTTAGTCGTTGATTTGTCTATATAAATTAAAAAGCTGAACAATGATTGAAGCCTAAAGTTGATCAAACCAACCAAGTGTTTGCCCTATTTGGAGGTTTTAGGTGCCATGCTACTTCAAACTTAGACGTATACTACTAGAAAATCACTAATGTCTCTCTCAAATTTCTGACGGAGTCTGTCCGAATTTTGCTTGTCACTAAAATTTCGACAAGGGTCTTCGGGAAACAGCCTCTCTATCTCTATGAGGTAGTGGTAAGGTCTCCGTACATTTTACCCTCCCCAGACCCCACTTGTGAGATTCGAATGGGTATATTGTTGTTGTTGTTG…	TTG	AAC	3	5.33333	385	400	16	0	TTCGGGAAACAGCCTCTCTA	GCTCATTCGTAAGGGATTGTC	59.948	58.661	155
Contig2533:945_PStI_305E40_NODE_1_L315;947_PStI_67/3_NODE_1_L332	CTTGTATATAAAACCATTGAGGGTTCCCAGGAAGCAGCCTCTCTACTTCTATGAGGTAGTGGTAAGGTCTACGTACATTCTACCCTCCCCAGACCCCACTTGTGGGATTTCACTGGGTATGTTGTTGTTGTTGTTATAAAACCATTATTTTGCTCAAACATTAATAAAATTTGCTACTTCAGCATCAATAAAATAATTGATGGTTGAAGGCACAGTCAAACTAAGAGATTCAATGTGCCTTGTGAACAACATATAGTTATACATAGGAACTAACCGTTCTATGTATGTGTACAACATGAATGATTGTTCACTTAATGGCTTGATGCAT	TGT	AAC	3	5.33333	120	135	16	0	CCCACTTGTGGGATTTCACT	TTTGACTGTGCCTTCAACCA	59.82	60.278	126
9925_PStI_305E40_NODE_1_L418	GCAACTGTCGATATGACCTAAGTTGATCTTTCTCCATCCTGACCAACTTCATGCTGGATTTTCAGAATCCCGGGCCTAAGATGATCTTTGAAGACTAGAGAAGTAACTCAAGAACTAATAACACCTAGTACAAACAACAACAACAACATACCCAGTGGAATCCCACAAGTGAGGTCTAGGGAGGACAAAATGTACGCAGACCTTACCACTACCTTACAAGGTAGAAAGACTATTTCCTGGAACCCTCGTCTCAAAAAACTAACATAATACCAAGTAACAATATGAAAAAACTAGCATAACTCAAGAGAGATTTAAGCTTACAAATCCATTCATCTAGCATTCTTAGACAAATATGTATACTATAAACAGATATAGGAAGAATTGCATTACTTTGTCAAT…	AAC	AAC	3	5.33333	133	148	16	0	TCCTGACCAACTTCATGCTG	AGACGAGGGTTCCAGGAAAT	59.831	59.935	215
Contig7173:13427_PStI_305E40_NODE_1_L362;13613_PStI_67/3_NODE_1_L310	TCAACAACAACAACAACATACCCAGTGTAATCCCACAAGTGGGGTCTGGGAGGGTAGAGTGTACGCATACCTTACCACTACCTCATAGAAGTAGAGAGGCTGTGTCCTGGAACAACATATGTGCTAGAATCAAATATAGAAAATATAGTGCAGGTTGTCCAGGATCAAATTTAGCAGACTTGTTTGAGATTTTCATTATTTACTAGGTAGTAATATACTAATATTGAACCTTCATGAACTTTGAGATAATATTATGTCCAACATCATTTCTGCTTGGTTATGGGCTAATTGTTGGAAAGCTAAGGTTCAAATGTGGTGTAAGAATACAACAGGTCTGCATTATTGACATTTGACCAAATATGTACAATAATGATCTGGTTCATATTCTTATAGAAGAAT…	CAA	AAC	3	5.66667	2	18	17	0
Contig2679:1344_PStI_305E40_NODE_1_L284;1339_PStI_67/3_NODE_1_L269	GTTCTAGTGTGTCATGTAAAAAAATTAATGAATTCCTTAAACTATAATTTGTGCACCAGTAAAGCGAACTCAAGCTTAGGCTTGTTTACTTTATCTAGAGAGCCTCAACAACAACAACAACATATCTAGTGAAATCCCACTAAGTGGTGTGTGGGGCGAGTAGAGTGTATAGAGCATTACACGACCTGGTGGAAGTAGAGACTCAATTTTCTAAATTCATTGGGTTGAGCTTGTAATATTTGAGCACAAATGAATTTCAAGAACTTGGCTAACTGATCATGATTACGTGTTTATACTTCCAACTCAAGTGAACCTAGTGAATGATGGTGGTAAAAACAAGGCAAATGTGGTAATGCAACTTTT	CAA	AAC	3	5.66667	106	122	17	0	TGTGCACCAGTAAAGCGAAC	CACCAGGTCGTGTAATGCTC	59.911	59.165	142
Contig2702:1394_PStI_305E40_NODE_1_L366;1387_PStI_67/3_NODE_1_L314	AGTCGTGTTTTATATCATGTGTTGTTATTATATGTCGTATGTGTGTTAAATTTATCGTATTTACATATTGTTATGTGCTTTCTGTTATTAGTCGCTCTTTCTATTCCCTTTCCTTTCCTTTTTGTCATATCTAGTTTATTCTGCTTATGGGTTTTCGAGACAAGGTTTCCAGGAAACAGCCTCTCTACTTCTAGGAGGTAGTGGTAAGGTCTACGTATATTCTACCCTCCCCAGACCCCACTTGTGGGATTCCACTGAGTATGTTGTTGTTGTTGTTGAAAAAGTTATTAGCTTCATACGGAACTTTTGTTGTCTGTAGATAGCATCACATCTGTCTCTGAAGAGTCGCAAAAGCATTCTTCAATGCTAGACAGTGCTGTGCAGCCTGAAGATTT	TGT	AAC	3	5.66667	262	278	17	0	TGTGCTTTCTGTTATTAGTCGCTC	CAACAACAACAACATACTCAGTGG	59.978	59.506	202
Contig7528:14429_PStI_305E40_NODE_1_L256;14628_PStI_67/3_NODE_1_L275	GCGGGTGATGGAAGCAATGGCATTGTACTGGCAGTATGACCGGAAGCACCACTGTCGTTGCTCGAGTACTGGAGGTGTGGGAAGAAGCTGTGGTGGTAGTAAGGTTGGTTCGCGTCGAATGGCAGTCCACAGGGGATGGCTGAAACAGGGGAAATCCCCCCGAAATTGATGCTGTTGTTGTTGTTGTTGACATTGTTGTGTGGAGCCTGCTGGTAGGTATCGTTCAACGATGGTTTCTGCTCGGACTCGAGGGAGATCTTCAAGCGCTTAGCTGCTCCGCCTATCGGGAGTGAACTTT	TGT	AAC	3	5.66667	173	189	17	0	AGTATGACCGGAAGCACCAC	CGATACCTACCAGCAGGCTC	59.997	59.859	190
Contig7760:15111_PStI_305E40_NODE_1_L444;15323_PStI_67/3_NODE_1_L398	GTTCTGTATATAATATACACAGTACGAGTTTATCTTAGTATGATTTTATACTGAGAATTGGCTTAGAGGATCAAAGTTTGATGATTGCACGTAGCTCCAAAATTCAACATTATCGTTGTTGGATCGAGTAGTGTTGTTGTTAGTTGGTATTTCGAGATGGCCAGTAAGTTGAGAAGCCATCAGGGCTAACCAGTCACAAGAAGGGTCATTTTTATTATCAGTCTCTTTATCCTCTTGGTAATTGTTGATCATGCAAGAATGATGACGATCATCGGTGTCTGTTGACATGGTGATCATCTCATCAAAGCTGCAATCTTGATGAATATTCACCAGGTCTGGAAGGTGTAGGAAACTACCTTCAATGTTATCAAATCGAATGTTTTTGTTGTTGTTGTTGTT…	TTG	AAC	3	5.66667	383	399	17	0	CCAGGTCTGGAAGGTGTAGG	TGGGAAGATCATGCAAACAA	59.568	60.049	132
Contig22958:16466_PStI_67/3_NODE_1_L267;16210_PStI_305E40_NODE_2_L204	TTGTGGGATTTTACTGGATATGTTGTTGTTGTTGTTGATTATATTATTAGCTGTTGGTTCCTTTGTTTCATATCAACGTATTATTTGTTGTTTCTACTTGTTCTCTTCTTAGTTGTTTTCAGCTGACTTCTTCACTACTGTATTTGCTTTACATACTTGATGCTTGGTATGCTTACTCGAGCTGAGGGCCTCCCCAAACACCACTTGTGGGATTATGCTTACTTTTGTTGTTGTAGTAGAAGATATCTCATTCTTGTTACGATACCTGTTCAGATTTTTGAAGCTTGAT	TGT	AAC	3	5.66667	21	37	17	0
Contig8380:16694_PStI_305E40_NODE_1_L388;16948_PStI_67/3_NODE_2_L304	AAGATTATTAAAAAGATCTCCATAAAGTATCTATAAATTCTTTTTGCATTTATCCTGCTTGGCTTAGGAAGCAATGTTGTTTATAATCGACATGCTTTTGGTTTTTGATTTATTGAAGATGAATGAAATTTCTATAGACTACTTCTATGAGGTAGTGGTTTCTACCCTCCCCAGACCCCACTTGTGGGAATTTACTGGGTATGTTGTTGTTGTTGTTGAATGAAATTTCTATAGAACTAGTGGAAATGTCATTCCCTACTTTGGATCAAATTAGGTGCTAATATGTTCTGTGACCATATCTGTTTGCAGATTCCTTTTGGTATTTTCTTTTTCATTGCTAATTTTTGCCTTTCTTTTGTCCATTCATTAGTTTATCTTTTTTCTTCTTATGACTACAGA…	TGT	AAC	3	5.66667	202	218	17	0	TGCTTGGCTTAGGAAGCAAT	TGATCCAAAGTAGGGAATGACA	59.982	59.429	213
Contig23378:17549_PStI_67/3_NODE_1_L276;17303_PStI_305E40_NODE_1_L281	CCTGCCAGAATGCATTGTCTTGTTGCTGTTGCTCTAGGTACAAATAATATGTTTTATATTCCTTTTGATTTGAGACGAGGGTTCCAGGAAACAGTCTTTCTACCTCTGTGAGGTAATGGTAAGGAGCGTACATTCTACCCTCCCCAGACCTCACTTGCGGGATTCCACTGGGTATTGTTGTTGTTGTTGTTATGTTCCTTTTGATTTGAGACGAGCGCTCCCAGGAAACAACCTTTCTACCTCTATGAGGTAATAGTAAGGTCTGCATACATTCTACCCTTTCCAGACCCCACTTATGGGGTTC	TTG	AAC	3	5.66667	175	191	17	0	GATTTGAGACGAGGGTTCCA	AAAGGTTGTTTCCTGGGAGC	60.05	60.476	170
17891_PStI_67/3_NODE_1_L339	AATGTACCCACAAATAAATATCAACCTTATTTTCCCTCAACCATCCGCCACTTTAGCTTGTACATGACAACTTGCAAAGGATGTATCTGCTAGAGATATGTACAAATTTCAAAAAAAAAGTTTAAAACAACAACAACAACAATATACCCAGTGAAATCCCACTAAGTGAGATCTAAGGAGGCCAGAGTATACACAAGAGAGTCTGTTTCTGAAAAACCGACAGCTCAAATGCAATGTTTAGAACAACACACACAATAAAAATCTAAGTTTCACTCAACTAATGCAACTAGTCAAGAACTCATATCTCAGATGTAATTATAAGCAATTCTACAGCTTCGATAAGCAGTAGCATACACAAAAA	AAC	AAC	3	5.66667	126	142	17	0	CATCCGCCACTTTAGCTTGT	ACATTGCATTTGAGCTGTCG	60.27	59.871	196
Contig17294:1919_PStI_67/3_NODE_1_L213;1919_PStI_305E40_NODE_1_L256	TATATATATATATATATATTCATTGACACTGTTAACATTTGTATTTACAAATAAGAAGTAACAACAACAACAACAAACCTAGTGAAATCCCACAAGTGGGGTCTGGGGAGGGTAGAATGTACGTAGACCTTACCACTACCTCATATAAGTAGAGAGGCTGTTTCTTGGGAAGCCTCATCTCAAAACAAATAAGAAGTAGCAGAAATATATTACAACAACAACAAAATTGAACTAAAATCTAGATGGACCCTAAAGAAAATATGATCGACTCAGTCT	AAC	AAC	3	5.66667	60	76	17	0
Contig10132:21378_PStI_305E40_NODE_1_L344;21677_PStI_67/3_NODE_1_L344	CCAAAACATGACAATTAGATGCTACTTTGATAGTAAATGTAGCATATTGACTCATAATTTGCTGCAATGTTCTCCTCAACTTGCTTGAAGCAATGCCCAAGCTCAACAACAACAACAACATACCCAGTGGAATCCTACAAGTGGGGTCTGGACAATGCCCAATCTCCAAACGAGGTATTCCTTGAACGCTGTTGGTCTTGACACGAGTCAACAGTCCACTAAACATCGCGTAATTGTTCTCAATAGGCTGCACACAATCTGGCTATTGAGGATAGTATCAACTAATTTCTCATAGTCGTGCTTTGATGGTCGTGCTCTTTATTGAAGAATGTTGTGTCCTTAAAGTTAAGACAAACTGTTATGTGTCTACTTCTCTTCTATTTAGCTAAATGCAGTTGG…	CAA	AAC	3	5.66667	104	120	17	0	TGCTGCAATGTTCTCCTCAA	GTCAAGACCAACAGCGTTCA	60.539	59.88	143
22414_PStI_305E40_NODE_1_L415	GGCCTTGTTGGGATTCCACTTGGGTATGTTGTTGTTGTTGTTGGTGTCCACAAGTATAGGTCCTTGGTAAAGCTGCCGGGTTTATTTGAGGTAGATGAACTCAGATTGGGCATCTGTCTTTTGTTTGATTATATTTGATAACATCGGTGTTGCGGCAAGGTTGGGATGGATGAATTTGCATGGGTGCAAGTGCTTTTATTTTAGCAACTTCTGAAATCCTTTTTTTCCCTTGTGATAATTCAGCAGCAAGAAGACGAGGAGATGCTTGTGCCACATGCTGACTTAGTTGAAGGTCCTCAGCCGTTAGTTGAAGGGCCTCAGCCAATGGAAGGTTGTTCCTCTTTTAATTGTTACTGTTTCAGTCTCTTCTCTGTTTAAGAAGAGTTTAGGTTGGCAATT…	TGT	AAC	3	5.66667	27	43	17	0	CCTTGTTGGGATTCCACTTG	CAAATTCATCCATCCCAACC	60.345	59.991	176
Contig25536:23073_PStI_67/3_NODE_1_L277;22745_PStI_305E40_NODE_1_L254	CTTTTTGTTATCCAACAACAACAACAACATACCCAGTGAAATCCCACAAGTGGGGTCTGGGGAGGGTAGAATGTACACAGACCTTACCATTACCTAAGTAGAGAGGTTGTTTCCTGGGAAGACTTCTTTTTGTTATCCAATTACTTGATATCCTTATTGTCACTAAACTGTTTGATAAAATGTCTGTGTGAAAGTTGCCGCAGAAAGACTCCTTTTTGTTATCTAAGTTCTTGAGATCCTTACTGTCGCCAAACTTTTGATAAAATGTATGTATGGAAGTTGCGGCAAAAAGACTCCCT	CAA	AAC	3	5.66667	13	29	17	0
Contig11311:24462_PStI_305E40_NODE_1_L375;24812_PStI_67/3_NODE_1_L226	CTATGAGGTAGTGGTAAGATCTACGTACATTCTACCCTCCCCAGACTCCATTTGTGGGATTCCACTGGGTATGTTGTTGTTGTTGTTGCAAGAGAACCCAATTCTTAATTCTTATTCAAATATAGTCAGCCAGCCTAACATTTAGCATTTTGATCCTCTTGCCTCTTGTTAAGGCTTCCATCATAACTTGTTTGTCCACCTCAGCAGGGATCCTATCGTTCACAATGTTTATCTCATCTCTGGCAGCCAACACATTCTCAGGAGTTAGACGTATCACAGATTTAATCTCGTTTTGATGGCTACTAAAACCCTGCTTCAGTCTAAAAACACCCCATAAGTAGTGTTTCTGTTGGAATCCTGCCAACCACTTGCCTCAAACAACTTAACAAAAATCTAA	TGT	AAC	3	5.66667	72	88	17	0	TGTGGGATTCCACTGGGTAT	TGCTGAGGTGGACAAACAAG	60.05	59.873	154
25716_PStI_305E40_NODE_1_L261	AAATTCAAATAATGAAGAAATTATTAGATAAAAACCCTTAAAATACCCAAAACAACATAGTACGAGCGAGGAGAAAGAAAAAATCTAAAATAATCCTCATCAAAAGAAACTGCGCCAGATATATTTTACCTCCCAACAGATTCGCGATGCGTACCTTGTTGCAAGATTTATTTTTGAAAACTTTTAATCCTTCTCCACGAAGCGGATAGAATACGAACGTTAAACAACAACAACAACAATAACATACCCAGTGAAATCTTACAAGTGGGGTCTGAGGAGGG	AAC	AAC	3	5.66667	223	239	17	0	TTACCTCCCAACAGATTCGC	CCACTTGTAAGATTTCACTGGG	60.074	58.626	143
27281_PStI_305E40_NODE_1_L317	AAAAAAAACATCAATACAATAATTGAACATGTACAAATCAACAACAACAACAACATACCTAGTGGAATCCCACAAATGGAGTCTGAAGAGGGTAAATGTACGCAGATCTTATCACTATCTCATAGAAATAGAGATACTGTTTTCGGAAAACCCCCGTCTCAAAAATCAAGTCTAACGTGTACAAATCAATAAGACAAATTCTTTTTTTTAAGCTAAACGATTCACAAACATGACAACTTGATGTATCAACATTCAATTCTTGAACAGAATCAATTTCTTGATTTTCTTCTTACTCTGATCCACAACAAACATGCTTCACAATCTTGTACGGTGTCTTAT	CAA	AAC	3	5.66667	39	55	17	0
Contig27585:28583_PStI_67/3_NODE_1_L384;28171_PStI_305E40_NODE_1_L365	TACTTATGACCTAGGTAGGAGTAAGTTTTGTGTACACCTACCCTCCTGGACTCTACTTTGTGGGATTATGCTAGCTATGTTGTTGTTGTTGTTGCCTTTGCCTGTGAGAATGAGGGATCACAGCCCGAATCTTGTTGACATTGGTATATCATAAGGAATCCATAATCAGTTTTACACCTATGGTAACATGTAACATCCTGGCCAAACATTTTTGTTTTGTTGTATTTCTTGGGATGGTGACATTTGAATGATGCTTTCCGCCTCGTGCAAGGTCTTAATGCTATTTGACTTCCAGCATTGGCCCCCTTCTTTTCATAAAGGTTATCTTTTTCTTTTTATTATGATTATCTTTTCTGTTGGAGATGCTGGGTGGCAAAGGTTCTAACTTGGTATTGATAA…	TGT	AAC	3	5.66667	78	94	17	0	TGTGTACACCTACCCTCCTGG	TTCAAATGTCACCATCCCAA	59.892	59.75	220
28903_PStI_305E40_NODE_1_L445	CAATATAATTTTGATTTTTTATTAGTAACATAATTTTATCAACTACATTTATAGTTTGTACCTTAATTATTAGTTTGTTGATCAACAACAACAACAACATACTCAGTGGAATCCCACACGTGGGGTCTGACGAAGGTAGAATGTACAAACACCTTACCACTACCTCATAGGAGTAAAGAAGCTGTTTCCTGAAACTCTCGTCTCAAAAACAATCATTAGTGTGTTGATCAGCTATCATATTACTCTGTAAGCACATTTTTATCTTAAAAATTTCACATTACTTTTTAGAAAAAATAAACAGAATGAAAATAAATACAAAAAAGGGAGAAGTTGAGATTAACAAAAATAGTGAGCTTACAAATTGCTGAAGATGCAACAGAACAAATCAGTAGAGGGCAA…	CAA	AAC	3	5.66667	83	99	17	0
29327_PStI_67/3_NODE_1_L402	CTTAATTATTAGTTTGTTGATCAACAACAACAACAACATACTCAGTGGAATCCCACACGTGGGGTCTGACGAAGGTAGAATGTACAAACACCTTACCACTACCTCATAGGAGTAAAGAAGCTGTTTCCTGAAACTCTCGTCTCAAAAACAATCATTAGTGTGTTGATCAGCTATCATATTACTCTGTAAGCACATTTTTATCTTAAAAATTTCACATTACTTTTTAGAAAAAATAAACAGAATGAAAATAAATACAAAAAAGGGAGAAGTTGAGATTAACAAAAATAGTGAGCTTACAAATTGCTGAAGATGCAACAGAACAAATCAGTAGAGGGCAAAAACATCAAAATGGAACTACCAAAGAAGTGACTACTTTGTTCTGTCATTATGTGCTTTCTA…	CAA	AAC	3	5.66667	22	38	17	0
Contig28008:29605_PStI_67/3_NODE_1_L356;29172_PStI_305E40_NODE_1_L245	CTCTGTTTTCACAATTAGTGTTCATCTTCATGTTTGATTGTGTTGTTCAGTTAGTGGTTTTCTATTGCAGGAACTTTGGTCAATTTTGGAGTTTATGATGCCTGATCTCTTTGAAACAGGAGATGTTGACTTGAAAAAACTATTGAATGCAGAAGATAAAGAGTTAATTGCTCGAATAAAGTCCATTCTAGGACCTTTCATATTGAGAAGATTAAAATCGGATGTGATGAAACAACTGGTACCAAAAATACAGATGGTATGCATTTTGTTCGTTTCTTGTTTTCTTTTTTCCTTTATGGTAGCTGTATCAATCCACTTGTGGGATCCCACTAGGTATGTTGTTGTTGTTGTTGGTAGCTGTATCCATCTATGGTCTAT	TGT	AAC	3	5.66667	337	353	17	0
Contig13298:29748_PStI_305E40_NODE_1_L312;30187_PStI_67/3_NODE_1_L299	CAAGAAGCATTTTGGAGTTACCCTGGCGTTTTCACTCATTATTTAATATAATTAAATGTTTAACTTTTGTTAGTTGTCTTCTAGCTTCCCCTCTTGATTTTTTTTTATCTAATTTGACAAATTCAAGGGCCCAAGTAACATTGAGGGTATTGTGCTTCACTTGGAGAGGAATCAAGATCAAAACTTTGAGGAAGTATCCGGGATCTATTTGAAGAAAGTACTTGAAAAGTATATTGACCCAGACTCCACTTGTGGGATTTTATTGGGCATATTGTTGTTGTTGTTGTTTGTACTTGAAAAGTATATTGGCCAAGATAGGAAGGAATTTCACACTAGAGCTTT	TTG	AAC	3	5.66667	272	288	17	0	TGTGCTTCACTTGGAGAGGA	TGAAATTCCTTCCTATCTTGGC	59.545	59.572	180
Contig13511:30303_PStI_305E40_NODE_1_L464;30760_PStI_67/3_NODE_1_L297	AGGGTAGCAGCTCTGGGTTTCCTTTTTCATTTAAAAAAAAGAGTACAAGTTAGGAGCAGTTATGTACTGGCTTTTATGGCCTTGACCTCAAATTGTTTGTTAATTTTTCTTATGCATCAAGTATAGAACCTCTAAAAGTTGTTTCATATTTCAGGGTTTTGGGGTGGACTTGGAAACAGGATTCTTGCTTTATGGTCCCCCAGGATGTGGTAAAACCTTAATTGCCAAGGCTGTTGCTAATGAAGCTGGAGCTAATTTTATACACATTAAGGTTCCTGCAAATTTCTATTTTCTTAGTGATAGCTTTTTCTAATGTTTTGCATGACTGAGGCCCACTGGGTATGTTGTTGTTGTTGTTGCATGACTGAGGCATGTCATGTTTTCTTTACTGATCTCCAT…	TGT	AAC	3	5.66667	343	359	17	0	TTGCCAAGGCTGTTGCTAAT	GCACGGGTAAATAATGTCCG	60.772	60.209	250
30634_PStI_305E40_NODE_1_L334	CTCTGGAAGAGACCTGAAGTTTTACAGACTTAATTGAGCAAGATGAGGATAATTTTCCCCCTTCAGTGAAAATATATAACTAAGGAACTGAGGGAGAAAGCCAACAAGTACAATTTAGACACCATAAGCGTCTTGTAGGCACTCACAACAACAACAACAACCAAAAAAAAAACTCAGTCTAATCTTACCAGTGGGATCTTTGAGAGGGTAGAGTGTACGGAGACCTTATTTCTACCTTGAGAAGGTAGAGAGACTGTTTTGAAAGATGTAAAATAAGGCAGTAGCAACCCAGAAACAACAAGAAGATCATACAATAATCGAGGCTAAAGAAATAACAAGTAGGAAAAAAATCTA	ACA	AAC	3	5.66667	145	161	17	0	ACTGAGGGAGAAAGCCAACA	TTCTGGGTTGCTACTGCCTT	59.844	59.875	208
Contig3336:3091_PStI_305E40_NODE_1_L338;3097_PStI_67/3_NODE_1_L249	TGTTCCGTAATTGCATAGGAGATGCAAAGGCAACATTGGTTTGCTCCAGAATAGTTTGTCGCTGCTGAGGCTGTTTTTGGAAAGATTTGACACTATCCACATTTAACATGTTACTCTCAGCAAATTGATAACTCGAAAGTCCCAGGCTTTGAGTTGGTTGCTGAAAAGAGATGTTCAGAGTATTGTTGTTGTTGTTGTTAATACTCAGTTGGCCTAAAACACCTGTGAATCCAACATTGTTGTTGTTATCTTCTGTCACCAATCCTGCTCTGACCAAAAACTCTTCCAACGTCATTTCGCCCAAAGTGGATTGTTTCTGTCCAAGATTGGAACTAACTGTTGTCTCATTCTGGAAATCCC	TTG	AAC	3	5.66667	183	199	17	0	AAGGCAACATTGGTTTGCTC	TCAGAGCAGGATTGGTGACA	60.118	60.402	247
33327_PStI_305E40_NODE_1_L409	TATTCGCTTCCTTTTCCTTTTTGTCATATCTAGTCCTTTCTGCTTATGAGTTTTGAGACGAGGGTTCACAGGAAACAGTCTCTCTACTTCTATGAGGTAATGGTAAGGTCTGCATACATTCTACCCTCCCAGATCCCATTTGTGGGATTTTACTAGATATGTTGTTGTTGTTGTTGATACTTTTATCAGCGTCACTAGTCTCATATACTTAAAAAAAGGCAGTTCAGTACATTAAACTTTGTGCAGAGTCCGATGAAAAGTCAGACCAAGTCTATTTTGTATGCAGCCTTCCTCAGTTGCCGTTTTCATAACTTAAACTTGTGATCTCCTAATTATACGACAATAACTTGATCTAAGAAATTCGTGTCTTTTTTTTTCCTGTTTGCATTGAAAATTGAA…	TGT	AAC	3	5.66667	160	176	17	0	CTACCCTCCCAGATCCCATT	TTCATCGGACTCTGCACAAA	60.147	60.39	137
33559_PStI_305E40_NODE_1_L392	CAAGTCATGCATTTTACTTCTTTGATTGCCATCTTTTCTTCTTTCCATCTTCCATATCTAGTTTATTCTGCTTATGTGTTTTTGAGACGAGAATTCCCAAAAAACAACCTCTCTATCTCTATGAGATAGTGGTAAAGACTGTGTACGTTCTATCTTCCTCAGACCCCACCTGTGGGATTCCACTGGGTATGTTGTTGTTGTTGTTGATTGCCATCTTTTCTTCTAATATAAGGTTTCACGAATAATTGTTTTTCATGCTCTCTTTTGTATTAGATCCGATCATGGTCTGTACTTTGTCAATCCAACAACAGCAAACTATAAATCGGATTTGTCCTCGCTAAGTTTTGCTAGAAAGTTTCCCTCCAACTTCAAAAGTGGTAGCGGAATACTATGTGCTAC…	TGT	AAC	3	5.66667	190	206	17	0	TGTGGGATTCCACTGGGTAT	CTTAGCGAGGACAAATCCGA	60.05	60.344	172
Contig14845:33752_PStI_305E40_NODE_1_L349;34253_PStI_67/3_NODE_1_L201	TCTTTACCTTTTTGGTGTAAACAAATTTAGAGTGGATGTAGATCAAATTTAGAGTTGATTGGAAATTTGCAATTGTGCGATGAAGTTTGAAGGTGGCCAGCATTTCCTAATGCTGAATAATACAAACTTACCAACAACAACAACAACATACCCAGTGGAATCCCACAAGTGGGGTCTGGGAAGGGTAGAATATACACGGACCTTACCACTACCTCATAGAAGTAGAGAGGCTGTTTCCTGGGAACCCTCGTCTCAAAAACCCATAAGCAGAATAATACAAACTTACCAATTCTTTTTTTTTAAAAAAACTGTTTTTGCTGAGGTAACACCACATACATTTTACGTAAGAGGCCCCCCCTGTGTATTGGTAGA	CAA	AAC	3	5.66667	132	148	17	0	ATTTGCAATTGTGCGATGAA	CCCAGGAAACAGCCTCTCTA	60.081	59.425	178
33830_PStI_67/3_NODE_1_L292	AGGTCTGCATACATTCTACCCTCCCAGATCCCATTTGTGGGATTTTACTAGATATGTTGTTGTTGTTGTTGATACTTTTATCAGCGTCACTAGTCTCATATACTTAAAAAAAGGCAGTTCAGTACATTAAACTTTGTGCAGAGTCCGATGAAAAGTCAGACCAAGTCTATTTTGTATGCAGCCTTCCTCAGTTGCCGTTTTCATAACTTAAACTTGTGATCTCCTAATTATACGACAATAACTTGATCTAAGAAATTCGTGTCTTTTTTTTTCCTGTTTGCATTGAAAATTGAAATATAAACAGTTTACAAGAG	TGT	AAC	3	5.66667	55	71	17	0	CTACCCTCCCAGATCCCATT	TTCATCGGACTCTGCACAAA	60.147	60.39	137
34058_PStI_67/3_NODE_1_L261	CTGTGTACGTTCTATCTTCCTCAGACCCCACCTGTGGGATTCCACTGGGTATGTTGTTGTTGTTGTTGATTGCCATCTTTTCTTCTAATATAAGGTTTCACGAATAATTGTTTTTCATGCTCTCTTTTGTATTAGATCCGATCATGGTCTGTACTTTGTCAATCCAACAACAGCAAACTATAAATCGGATTTGTCCTCGCTAAGTTTTGCTAGAAAGTTTCCCTCCAACTTCAAAAGTGGTAGCGGAATACTATGTGCTACATTATTATCAGGAGAAGATGAT	TGT	AAC	3	5.66667	52	68	17	0	TGTGGGATTCCACTGGGTAT	CTTAGCGAGGACAAATCCGA	60.05	60.344	172
Contig18526:5039_PStI_67/3_NODE_1_L291;5007_PStI_305E40_NODE_1_L232	CTTTTTCATATCTGGTATTTTCTACTTTTGGGGCTTGATATTTTTGAGACGAGGATCTTCTGGAAACAACCTCTCTATCTCGATGAGATAGTGGTAAGGTCTGCGTACATTTTACCCTCCCCATACCCCACTTGTTGGATTCCACTGGGTATGTTGTTGTTGTTGTTGATATCTGTCGTTTGAAGTAATCTGAAAAACAAAGAAAGAAAGCTTTCACATTCTTCATTGTGCTTGTTCTCTCTGCCCCTCCTTCCTGATTTTGATGCTCTAATCAAACTGATGCTTTTGGATGCCGTCTGCTATGCTTTCTTGT	TGT	AAC	3	5.66667	152	168	17	0	CTTGTTGGATTCCACTGGGT	AAGAAAGCATAGCAGACGGC	59.82	59.62	181
Contig4398:5912_PStI_305E40_NODE_1_L402;5932_PStI_67/3_NODE_1_L282	CTACCAAAAGCACCTAAAGTCCTTAAAAACTCTTCTATCATCTTTGGGGGCAAAATGGTCATTTCCTCAAACCACCAAGAACATGGCTTTATTTGTTCAAAAGATGAAGAAGAGGAAGCTGATGAAGATGAAGAACCAAAAAGGGTACCAAGAAGTGAAGTCATAAGCTTTTGAATCAGACCATAAGAATTTGCATAATCAAAAAAAGATTCACAACTCTTTAGGGATTTCAAAATATCATGACATGACCAATAGCACAACCCTTCAAAAAAGGTCTCAGCTTGATACAACAGATTGCAAGAAGACAACTTTTCTGTCATTTCAAGAAAATTTGCACAGCAAATTAAGAGACAAACATTTGAGACAGTAATTTTAATGTTGTTGTTGTTGTTGCTGACA…	TGT	AAC	3	5.66667	377	393	17	0	CATGACATGACCAATAGCACA	GGGCAGAAGGGTTTGAACTA	57.982	59.17	204
6153_PStI_305E40_NODE_1_L303	AGGTAGTGGTAAGGTCTGCATATATTCTACCCTCCCCAAACCCTACTTGTGGGATTCCACCGGGTATGTTGTTGTTGTTGTTGACTGTTTAGCACTGTTATGGTAGAGATCTAATATATACTCCCTCAGTCTTATTTTATGGTGCACCCTTTCCTTTTCAGTTCGCCCCAAAAATAATGTCATCTTACTATAACCGGAAACAATTTAACTTTAAAATTTTCCATTTACCCTTGATGAAATGGTTCTCAACAACACAAATATCTAAGAATTGTTCCATACATTTCAAAAGTCTTCTGTTTTTCCTTAAACACCTTGCCAAGTCAAA	TGT	AAC	3	5.66667	67	83	17	0	CCCAAACCCTACTTGTGGGA	TGAGAACCATTTCATCAAGGG	62.041	59.918	214
6181_PStI_67/3_NODE_1_L295	ATATATTCTACCCTCCCCAAACCCTACTTGTGGGATTCCACCGGGTATGTTGTTGTTGTTGTTGACTGTTTAGCACTGTTATGGTAGAGATCTAATATATACTCCCTCAGTCTTATTTTATGGTGCACCCTTTCCTTTTCAGTTCGCCCCAAAAATAATGTCATCTTACTATAACCGGAAACAATTTAACTTTAAAATTTTCCATTTACCCTTGATGAAATGGTTCTCAACAACACAAATATCTAAGAATTGTTCCATACATTTCAAAAGTCTTCTGTTTTTCCTTAAACACCTTGCCAAGTCAAAGGGTGCCGCAT	TGT	AAC	3	5.66667	48	64	17	0	CCCAAACCCTACTTGTGGGA	TGAGAACCATTTCATCAAGGG	62.041	59.918	214
6541_PStI_67/3_NODE_1_L437	AAAATAGATTACAACAACAACAACAACCCCAGAGTATCCTCTCAAAGCGGGGTCTGAAGTAGGTAGAATGTATGCAGACCTCACCCTATCTCCGAGGTAGAGAGGACATTTCCGATAGACCTTTGGCCTAAGAGAAATAGCCCAAAACAGTCTAGAAAAGGAATAAACAAAAGTGGAAGCACACAAAACATCCTGAACAGTAACTGCAACAAAATAATGCAATAATAGAAATACTATTTTCTGTAGTTACGGTTCCAAATGCTTTGTTATGCATTTTGAACAGTAACTACAACAAGTCAGCACTTCGATTATCTTATTATTTTGTTGTAATTACTATTCTGAATGGTTTGTTATGCTAAAAATAGAGTACTGCATGAATTTGTTTACGTTTGCAAGTGA…	ACA	AAC	3	5.66667	11	27	17	0
8309_PStI_67/3_NODE_1_L416	CACAAGTGGGAGGCTAGTAGGGTAGAATATTATCTTGTCTTGTCATGATTTTTAAGTTTGTCATAGGATTAGTCTTGCTATTATGGTTGTATGTTATTGCTCTTTGATTATTTTACTACTTTTATTATCTTGTTGTAGAATTGGCATTACTCTCTATTTTAGTTGTTATTCTATATCTATTATTTTCTTCTTTCCTAGGAGCTGATACACTTGAACTGAGGGTCTTTGGAAAACAATCTCTCTATCTCCATGAGGTAGTGGTAAAGTCTACATACGCTCTACCCTCCCCAGGCCCTACTTTGTCGGATTCACTGGGTTTGTTGTTGTTGTTGTTATCATTTATTCATTTCCTACCAAAAATATTAATAATCTAGAATGGCGTAACAAAATTTCCTTGTT…	TTG	AAC	3	5.66667	318	334	17	0
Contig5680:9354_PStI_305E40_NODE_1_L357;9485_PStI_67/3_NODE_1_L284	TCATCTCTGTGTACAGGGCCGGTAACTGCAACTGGATTTCATCAAATGAGCTCATCAGTATCACCTTCATTGGCATTAGCCTCGTTTGAGAGTGATCCTTATCAGATTCAGCAAACCCAGCAAGAACAGCATCGCGGCCAGGTTCAAATTCAGGTTCAGCCTCATCAATTGCTCCAGCAACAACAACAACAACAGCTACCGCAACAACCACAGACACCACAACAGCAACAGAGTGCCAAAAGTGAAGAGGAAAGGAGTATTGGTCCTTCATGTTAATGTCACATGCCTTTTTCTTTCAACATTTCTTTTAATCTTGGTAAATCTCTTCACCTTCAATTTTTTTCATTATTAAATTTTTGGGGTTGGTTCGTACATTTGA	CAA	AAC	3	5.66667	178	194	17	0	CCGGTAACTGCAACTGGATT	GTGGTGTCTGTGGTTGTTGC	59.993	60.055	202
Contig20284:9572_PStI_67/3_NODE_1_L407;9447_PStI_305E40_NODE_1_L263	TATTTATGGTTAAAAATGTATTTAATATGTACAATAATCTGTCAAGAATCCAACAACAACAACAACATACCCAGTGAAATCCCACAAGTGGTGTCTGGAGAGGGTAGAATGTACGCAAACCTTACCACTACTTAAGTAGAGAGGCTGTTTCCGAGGAACCCTCATCTCAAAACCCATGCGCAATCTATCAAGAATCCAGTAGGCAAAAATAATTAGGGGCTAGAGCCCAGAAACTAAAAATTCTGACTCCTCATTTGCGTGTCAGATATGATCATCAATGACCCAGGTGATGCTTGCATGCCATTTTTCAGTGGGGGCTCATTTCTTAAATTTGCTACTTCAATTCTCCTTTGCTAAAATTTACTGATTGCCTTACATAGGAGACCTAAAAGACCGACA…	CAA	AAC	3	5.66667	51	67	17	0
Contig20297:9600_PStI_67/3_NODE_1_L420;9476_PStI_305E40_NODE_1_L332	AACATACCCAGTGTGAATAGATAAAGATCAATTTATGTTTTTTCAGTTGTTTGAAATTTTGAATTAAATGATATTAGTTTCAATATAAAATTGGTGTGTTGCCTGAAGTAATCATAAATTTTAACAAGAAGAGTCTGTGAAAGATTGTGATATTCTACATCCTGAAATTCTACTTTGTATTTTTAGATGGATAGTGTTTGGGGCAACTTATTCACTTTATTGTGATCTGTATTGTCTCGGTTACAAGTTAGGTTTTCTTAATCCACTAATTTTTCTTGAGTCAAGGGTCTATCAGAAAAGGTAGAGGTAAGGTTGCGTACACTCTACCCTCTCCATACAACACTTTGTGGGATTACATTGGTCATTGGGTATGTTGTTGTTGTTGTTGACTTATAGTGT…	TGT	AAC	3	5.66667	372	388	17	0	AAAGGTAGAGGTAAGGTTGCG	AACAAGTTTACATATTGTTCTGTCCA	57.59	58.211	131
10188_PStI_67/3_NODE_1_L384	ACAACAACAACAACAACATACCCTGTGAAATCCCACAAGTGGGGTCTGGGGAGGGTAGAATGTACGTAGACCTTACCACTACCTCATAGAAGTAGAGAGACTGTTTTCTGGGAAAGGAAATTACAGTAGAACTCAAAGCAGTTCTATTGTTGGTTAAGTTTAAAATTGATGGGTAAGAATTGGATGGCCCATTGCTTATGCTTCATTACTTCAATAGTTGAATTGGTGACTTTTAAATGGGTAATGGCTTAAATAGAAGTCAGACAAGGTTTTGATTATTTCTTTCTAACCTTGTTTAATTCACTAATAATTTCCAGCCAATGTTCACCCCCATTTTTTTGTTTTCTTAATATGTATGTCTTTTGATATTAACCTGCCATGTTAACTTTTTCCTGGTTT…	ACA	AAC	3	6	1	18	18	0
Contig21943:13874_PStI_67/3_NODE_1_L354;13687_PStI_305E40_NODE_1_L253	TCAACTAGATGTTTAGTTCTGTTCCATATTGCTATCATCTATTATGTCAAAGATACACATGCCTATAGCTGTGGGATTTCACTGGGTATGTTGTTGTTGTTGTTGTATATACATGCCTATAGCATACACCATGATACTTTTGGATTGAATATGTTTCCAGTGGATTTACTTGTAATGCTTATTATTATTTTTTTTCCTTTTTTTTTGTTTATACCGTAGTCTGGGGACACTCCAATGGTATCGAGGGATTTCCTTGCTGATGATCCTGCTCAAGCTGAGATGCAAAGCAACAATCCATTGCCTCCTACTCCTGCTCTGGATGAAGAATGTGAATCAATGGGTTCAGCAGCTTCTGCCAACTCTATCGACGGGGAACATAC	TGT	AAC	3	6	89	106	18	0	TAGCTGTGGGATTTCACTGG	GAGGCAATGGATTGTTGCTT	58.722	60.081	239
14249_PStI_305E40_NODE_1_L314	CACTTGTGGGATTTCACTGCGTATGTTGTTGTTGTTGTTGTAGTTTAGACATGAATTATAGGCCCAATTTTTAATGTAAGAAGGACAAGCAACAAGCAAATAGTTAACGTGGAAAAGTTTAATGATGGAGAAAGATTCTATTTCTGGTGCTTTCATATTTTGAAAAACTTAAAACCATAAGTTAGTTCAGACATGAAATATAGGCCTATTATTTGTGGAATTCTGACACCAAATAACTCTAAGTCTCTCATTAACCATGTGTGTCACTGATGAACCTTGTTTATAAAGAACAGATAAAATGTATATACCCTACTGTAACAAAATTGTCTCCACTTA	TGT	AAC	3	6	24	41	18	0	TGTGGGATTTCACTGCGTAT	TTGGTGTCAGAATTCCACAAA	59.002	59.01	228
14433_PStI_67/3_NODE_1_L466	TATGGGTTTTGAGATGAGGGTTCCCAGGAAACAATCTCTCTACTTCTATGAGGTAGTGGTAAGGTCTGCATACATTCTACCCTCCCCAGACCCACTTGTGGGATTTCACTGCGTATGTTGTTGTTGTTGTTGTAGTTTAGACATGAATTATAGGCCCAATTTTTAATGTAAGAAGGACAAGCAACAAGCAAATAGTTAACGTGGAAAAGTTTAATGATGGAGAAAGATTCTATTTCTGGTGCTTTCATATTTTGAAAAACTTAAAACCATAAGTTAGTTCAGACATGAAATATAGGCCTATTATTTGTGGAATTCTGACACCAAATAACTCTAAGTCTCTCATTAACCATGTGTGTCACTGATGAACCTTGTTTATAAAGAACAGATAAAATGTATATA…	TGT	AAC	3	6	116	133	18	0	TTTGAGATGAGGGTTCCCAG	TTGCTTGTTGCTTGTCCTTC	60.042	59.05	184
Contig8214:16243_PStI_305E40_NODE_1_L403;16499_PStI_67/3_NODE_1_L321	TTGCTGTTCCCTTTCTTTTACTTTTTATCATATCCTTATGGGTTTTTGAGACGAGGGTTCCCATGAAACAACCTCTCTACTTCTATGAGGTACTCTACTTCTATGAGGTAGTGGTAAGGTTGGGTATGTTGTTGTTGTTGTTGTCATCTGAATAGTGAATGATGTAGGAGGTTTGTATATAGTCGATATAGGGTTTAAGGAGTGGTTGTTTGTTGATTACAATAAATACAAAGTATATAAGCTGTAATTTTTTGATTGATTTTTGTAAGATATGAAGTGCAGCTGAGCTTAGTCTGTTGCAATTTTTCATTATGCTTCTGGTAGCGAATACGTATTAAATTTCTATTTTGAATATCATCTCTTCCTTGAACTGTCTGTTCTGTCCCAAAATAAGACTTG…	TGT	AAC	3	6	127	144	18	0	TGAGGTAGTGGTAAGGTTGGG	CGTATTCGCTACCAGAAGCA	58.966	59.087	229
Contig23167:17017_PStI_67/3_NODE_1_L429;16764_PStI_305E40_NODE_1_L411	CTCTACCTCTATAAGATAGTGGTAAAGTCTGCATATATTCTATCCTCCCAGACCTCACTTGTAGGATTTCACTGGGTATGTTGTTGTTGTTGTTGTCGTCGTTGTTGGTTCTGTATGAACTTCCAAAACATAGCTGCTCTCAGTACCAGAAACAGGAGTAATTGTGATAAATCTTCTGAAAGTATAAAAATGAAGCTTAAATTGAGTGGAATAGATATAGAGAATTTGTATATTGATTCTGTCCAACTAGAGGTAAAGTTGATTGCTTATAGTAACAGGGAACCCAACTGTGGTAATGCAATTGAGCTAGCCCTATCCCTTGAATCCCAAACGAGCAAACCCCTATTTTTGTGTGGCTGACTACTGAAAAAATGCAAAATTTCATGATGAATTTGCTTC…	TGT	AAC	3	6	79	96	18	0	TCCTCCCAGACCTCACTTGT	CACAGTTGGGTTCCCTGTTA	59.682	58.468	250
1811_PStI_67/3_NODE_1_L450	TTCGACTTTGAAAATGATTGATAAAGATTCATGTGCTTGATCAAATATTAGTTTGCTAATATATGGTGATGCGACCAGAAGGAAACCACATATGTATTAGCATGCGTGATACTTTCGCAGATATTAAGAGGTAGCACCATCATGCTTTAGGCCACCAATTGTTCAATATATTCCAGTTAGTTCTTTTGTATGATCTGATTTATATGTGCCCAGCATTCCAAAATTTCTCCACTGTAAGTACAACAACAACAACAACATACCCAGTGTAATCCCACAAGTGGGGTCTGGGGAGGGTAGGATGTACGCAGACCTTACCACTACCTAAGTAGAGAGGTTGTTTCCTGGGAACCCTCATCTCAAAAACCCATCCGCAGAACGACCTAGATATGATCAAAAGTA…	ACA	AAC	3	6	240	257	18	0	ACCATCATGCTTTAGGCCAC	TTTGAGATGAGGGTTCCCAG	59.962	60.042	226
Contig9026:18459_PStI_305E40_NODE_1_L358;18732_PStI_67/3_NODE_1_L359	TTTTATTTATGTACTTATTTATGTATTTACTTTGAGCCTTACTGTTTCACTTGTTGATCATATCTAGGCCGTCTTGCGGATGGGTTTCGAGACGAGGGTTCCCAGGAAACAGCCTCTCTATTTAGGTAGTAGTAAGGCTGCGTACATCCACCCTCCCCAGACCCCACTTGTGGGATTTTACTGGGTATGTTGTTGTTGTTGTTGTATTTAATTAGTCAGAATGTGATGAATATATTTTGATAAAAATAAATATAGTTGCTGAATTTTTTTTTAAATACTATTCATTTTTAATTACATCAAACAATAATAATATACTCAGTGTGACTGAATCAGATC	TGT	AAC	3	6	188	205	18	0
Contig9380:19336_PStI_305E40_NODE_1_L353;28837_PStI_67/3_NODE_1_L234	TACTTTTTTTTTTTTTCATTTTGTTTCCCCAGACCTCATTTGAAGGATTTCACTGGGTATGTTGTTGTTGTTGTTGTCTTTTTTTTGAAGTTCAACTGCTTTGCCCTTATTGCTGGACCATACATGATATGTTATTATTATGCTTTGATGAAATATATCTTTTCTACCCTATGTAGTTTTTTTCTGCTGTAATCTTCGCTTAATTCCACTGATTTTGTGTAGGAGGTGTTTTCAAACTGGAACTCTTTTTGCCTGAAGAGTACCCAATGGCTGCGCCAAAGGTATTTCAACCCATTAATGGATGTTTTGGCTATTTTCAATAGATGCTCAGATTCTCAATCAGGCTTTTCTAATTGCATATTTAGAATTATATTGCTTGCATTTGTGTGG	TGT	AAC	3	6	60	77	18	0	CCCAGACCTCATTTGAAGGAT	GCAGCCATTGGGTACTCTTC	60.313	59.7	247
21185_PStI_67/3_NODE_1_L288	TTGCCTTTCTCTGTTGTGCCTTAGATTATTACTTTTGCTCATCTGTTGCACCTCAAGTAAATACAACCTTTTCTGTTTCTCAGTTGGAGTGGAGTAATGTATCTTCTACTTTTGGGGCTTGATATTTTTGAGCTGAGGGTCTTCTGGAAGCAACCTCTCTATCTCTATGAGGTAGTGGTAAGGTCTGCGTACATTTTACCTTCCCCAGGCCCCACTTGTGGGATTCCACTGGGTATGTTGTTGTTGTTGTTGTAGTTGGAGTGGAGTAATAACCATAAAATAGTTGTGTATGCCGTCTGGCTATATAGGT	TGT	AAC	3	6	236	253	18	0	TTGAGCTGAGGGTCTTCTGG	TAGCCAGACGGCATACACAA	60.523	60.28	176
Contig10519:22463_PStI_305E40_NODE_1_L467;22783_PStI_67/3_NODE_1_L359	TGGATTTCTATATTTTTCAGACAGAGCTCTCTCCATTGCATGGACAACGCATTAAGCTCATATGCAGTAGTTTGCTGTTATGCAATGGTGAACAGATCAATAAGAACAATGCAAGCGACTACAGAAATAGGTCAGCATTAACAGAAGACACTTATACAACAACAACAACAACATACCCAGTGAAATCCCACAAGTGGGGTCTGGGGAGGGTAGAATGTACGCAGACCTTACCACTACCTCATAGAAGTAGAGAGGTTGTTTCCTGGGAACCCTTATCTCAAAACCCATAAGCAGAAAGAACTAGATATGACAAAAAGGAAAGGGAAGGGAACACAAAGAGCGACTAGTAATGAATAGCACATGGCAATACGTAAATATGATATAACTAACACATATAAG…	ACA	AAC	3	6	156	173	18	0	ATTGCATGGACAACGCATTA	TGCGTACATTCTACCCTCCC	59.96	59.955	189
Contig10565:22571_PStI_305E40_NODE_1_L420;22895_PStI_67/3_NODE_1_L269	CCCACTTGTGGGGTTCCACTGGGTATGTTGTTGTTGTTGTTGTAGTACCTAAAATTATTACTGCCAGTGTGGAGTTTAGTCATTAACTTGGATAAATGGTTCCACCACTGGCAACTGAAATTCTGGTTCTTTTGAAGAGTGTCGGAGTTTGATTGAGGCAAAATTGTGTTCTTCTCTTTACTATTCTTTTATCCCCTTTCAATATGTGTATATGTGACTAATATGACTGAGCTTTATTTACTGTTTGATGGATATTGTTGTGGGATTCTTTTTTGGATACATTCTATCTTCTGCCACTGATTTACTGGTTGAATTAGCAAAATAATTTCTTCTAAGTGCCTCTTGCTTTCAGAGATTCTTTCCCTCTGAATTTGGGAATGATGTAGATCGTGTCCATGC…	TGT	AAC	3	6	26	43	18	0
23768_PStI_305E40_NODE_1_L414	TGCTTATGGGTTTTGCGATGAGGGTTCCCAGGAAACAACCTCTCTACTTCTATGAGGTAGTGGTAAGGTCTGCGTACATTCTACCCTCGCCAGACCCCACTTGTGGGATTTCACTGGGTATGTTGTTGTTGTTGTTGTCTTTGTAATCTTTCCTGGTATACTTTTTTTCCCTGTCTTCAATTTGTTATCACACCTGTTATTTCCCCCCCTGAAAACGCATCCTTTTGTATCCTTTTTTTTTACATTTTTTTTGTGATAAGGTAATATTTTATTGCCTCTTTGGTGCATCTTGTCAAGTGCTTCTTCTGGACCTTCATATAGCATGATGCCTTAACACAGATTTGTCTCCTTGAAGGTCCTAAAACTGTGAAGCTGTTTTCTAACAAGGAGCACATGGGA…	TGT	AAC	3	6	121	138	18	0	CTTGTGGGATTTCACTGGGT	ACAAGATGCACCAAAGAGGC	59.82	60.263	194
25582_PStI_305E40_NODE_1_L419	TGTTAGTATTTACTTGCCTTTAGGTTTAAATTGTATTATACTCGTGTGCTATATTATACTTTTATTTATTTACTTATTTATGTATTTACTTTGAGCTTTACTGTTTCACTTGTTGATCATATCTAGGCCGTCTTGCGGATGGGTTTTGAGACGGGGGTTCCCAGGAAACAACCTCTCTATTTAGGTAGTGGTAAGGCTGCGTACATCCACCCTCCCCAGACCCCACTTGTGGGATTTTACTGGGTATGTTGTTGTTGTTGTTGTAAGGTAAATGTCTATTATATAGTGTTAGTTCTCGCAAACACTGATGACTGATTGTGCTATGAAAGAAGAACAACCATTCCATCATGTTATGGTCTTATAAAGACCGACCCGATGGACTTCACACCACTACAAGAA…	TGT	AAC	3	6	247	264	18	0	TTTACTTGCCTTTAGGTTTAAATTGT	CGCAAGACGGCCTAGATATG	58.098	60.752	129
26083_PStI_305E40_NODE_1_L339	CTACCCTCCCCAGACCCCACTTGTGGGATTTCACTGGGTATGTTGTTGTTGTTGTTGTACTGGTTTTCTTGATCTTGAAATTCCGCTGCTGTTTCGGTATCATATGCTATATTCGCCGAACTGTTAGGCTAGTACTGAAACTGTTGCTTGTATTTGCCTATTGCTCGGCAACATAACGTTTCTATTATATAGGCATCATAACGGTAATTGGTTTTTGATGGATTTTCTATTATCATCCATTCCTGAAAACTACATTCTGTTTCTGTCTCTAAGAAATAAATTTTTGGATTTTAGATGTTCTACTAATTAGACTGTTGAAATCCCCTTTCCTTCTAGTGGTTTTCTATCTTGTTCTATGTAT	TGT	AAC	3	6	41	58	18	0	ACTTGTGGGATTTCACTGGG	GCCGAGCAATAGGCAAATAC	59.82	59.71	151
2638_SgrAI_67/3_NODE_1_L224	TGAAAATATTAAGAGTTGGATCTTAAAATATCTACAACAACAACAACAACATACCCAATAATAATATCGATAAAATTATTAAAATATCTAATAATTTTAATTTATTTTTAAAGAAACACATATATTGATGGAGATGCATGTGCTTATTCCCTCTTCCTAAGAAAAAAAGTAAAGTAATACTCACTCTTGTAGGCAATAATCAAATAAATCTTTGGGGTTAGAAGCGTCTCTTTCTTCTTTGTTCTTCTCTTTTG	ACA	AAC	3	6	34	51	18	0
27385_PStI_305E40_NODE_1_L244	AGTTTTGCTAAATAATGAAGTTCGTTAGCGAATTAATGGAGTTTTGCGGTTTAAATTGGATCCTTGTTATTCTATAGTTATTGTTGTTGTTGTTGTTGGTTAAAATAGGGCTAAGAGGGAGCCCCGAGACAGCTTAATTTAAGGGAAAATGCCAAAATTTCTGTAGAATTTTGGAATAAACTTAGAATTCAAAGGCCGTGAAGGAGTTTAACTAATTATGATATTATTGCAATTATTGTAGATGTTGCCCGTCCGAAAGAGTAAAT	TTG	AAC	3	6	81	98	18	0	GCGGTTTAAATTGGATCCTTG	GGACGGGCAACATCTACAAT	60.659	59.82	209
Contig3219:2795_PStI_305E40_NODE_1_L299;2787_PStI_67/3_NODE_1_L237	TGGTTGGATATCTAAGCTCTTCACAACAACAACAACAACATACCCAGTGAAATCCCACAAGTGGGGTCTGGGGAGGGTAGAATGTACGTAGACCTTACCACTATCTAAGTAGAGAGGCTGTTTCCTGGGAACCCTCATCTCAAAACCCATACGCAGAAAGGACTAGATATGACCAAAAGTAAAAGAAAACACATAACAATATGAAAATATAATACAATTAACACATAAACAACAAAATAATTACACTACATGCTAGAAAAAAATAATTTGTCATATACTTTATTGACTCAGAATTTTATCTTAGCTTCTTCTCGTGGCTCTGGAA	ACA	AAC	3	6	23	40	18	0
Contig27589:28601_PStI_67/3_NODE_1_L348;28188_PStI_305E40_NODE_1_L268	ATCCTCAACAAACCATTGTTACCATTTGATGAATGGAACATTGATTTCTCTGAAATAACCATTGGAGCGCGTGTTGGAATTGGTATACATTCTTCTTTTATACTACAATATGACAAATAACTAACCCACTTGTAGTTTGAAGCTCCAGGTGCTTATTGAGTTATGCATTCACTAGCAGTTAACTAGATGTTTTCCTAGGGGTGGGAACACAGGTGGTTGGTCAGTGGACATTGCTCATTTCGCATTTAGGGTGCATCTGCATTGTTTTCTCTTGCTACTTTTGTTTCTTTGTACCCAAGTAGGTATACAACAACAACAACAACACACCCAATGTAATCCCACAAGCGGGCTCTGGGGAAGTTAGAGTG	ACA	AAC	3	6	307	324	18	0	TTGGTCAGTGGACATTGCTC	GCTTGTGGGATTACATTGGG	59.682	60.192	130
294_PStI_67/3_NODE_1_L365	TTCATATTACTTCTCGTATACAGCTTTTTGTTTTATTAACTAATCATCTGGTATTAGTTTACATAGTTGATTGTTTGCTTATTTTGCATCATTGTTGAGCTTAGCTTTGCGTAGTTCACTGATGGCATGTTTGGTGAGTGGTTGAATACTAGCCCAACTCTTAAGTAGTAGCATCCTTAATTTAAGTATTCTACCCTCCCCAGACCCCACTTGTGGGATTTCACTGGGTATGTTGTTGTTGTTGTTGTACCTCTGTAGAGTTGTTTGTCCTTTGAATTATATTTTTCTAAGAGCGAGCTTGTCTATACAAGTTTATTCTTTGAGATTAGCCACTAATCAGGGTGAAATTAATAGTATGGAGTGGAATTGTACTTGTACTACACATAC	TGT	AAC	3	6	231	248	18	0	GCATGTTTGGTGAGTGGTTG	TTTCACCCTGATTAGTGGCT	60.008	57.268	223
Contig28422:30662_PStI_67/3_NODE_1_L377;30209_PStI_305E40_NODE_1_L291	GTAGACCAAAGAAGTACTGGGGGGAGGTGATTAGGCATGATATGGCGGAACCTAATCTCACCGAGGATACGACCCTAGATAGGAAGAAGTGGAGGTCGCAAATTAGAGTAGTAGGCCAATTGGTTGGTAGGGTTAGGTGGTTAATAGTAGTAGAGGAGTAGTAGTGTTTTACAATATGTGTTGTCATTATTTGTGTTTATGTGTTAGTTGCATCATATTTGTTGTTCCCTTTCTTTTACTTTTGTCATATCTAGTTTATTCTGCTGATGGGTTGTTGAGACGAGGGTTCCAGGAAACAGCCTCTCTACTTCTATGAGGTAGTGGTAAGGTCTGCGTACATTTTACCCTCCCCAGACCCCACTTGTGGGATTACACTGGGTATGTTGTTGTTGTTGTTGT	TGT	AAC	3	6	382	399	18	0
Contig13863:31212_PStI_305E40_NODE_1_L342;31682_PStI_67/3_NODE_1_L332	TAGGTTGGAGAACCTACCTGCTCTCCTACCGGTATTATTATTGTTATGATGGCATTATCTATTTCTTCAATTTTATTATTAATTTTGTTGATTGTTACTTTGGTTATTTTTACCATTGTGTTGTCAGTATTTACTGTCCACGGTACTTTTTATCATAGCTTATTTACTCTTGCATTTGTTTTTATTTTTCGAACTGTTTGGAAAAACAACCCATTTTCCCCTGAGACAAGGGTCTATCAGAAATAGTCTCTCTACCCCCACAAGGTAGGGGTAAGATTTGCGTACGCTATACACCTACCCTCCCAAACTCAACTTGTGGGATCTCATTGGGTATGTTGTTGTTGTTGTTGTATCAGAGACATTGTTTTCGTTCCATGCAAGTTTTT	TGT	AAC	3	6	334	351	18	0
31345_PStI_67/3_NODE_1_L358	CTCCTGCTTTTGAGACTTGATTTTCTTTTGAGACAAAGGTCTTCGGAAACAGCCTCTCTATCTGTAATAGGTATGTGCACATTTTACCTTCCCCAAATCCCACCACTGGGTATGTTGTTGTTGTTGTTGTAATGAATTAAAAACCTTTTATCTTGCATTCCTTTTGTTCTATATTTCAGTGGAAAATCAATCCACATCAAATGTCTTAGCAGAAAAAAATCATGAGATAAAAATGGAGAAGCGTGATCTCTAACCTTGGAAACCATGCGATGGAAAGCTATTTCCTCGTCATCAATTTTATCCTTTCCTTTACCCCATTTCTTATCTGCAATTCGTTTGAATGAAACTCTAATCAACAAATATAATAAGTTAATCATCAG	TGT	AAC	3	6	113	130	18	0	AAGGTCTTCGGAAACAGCCT	GGAAATAGCTTTCCATCGCA	60.247	60.175	250
31347_PStI_305E40_NODE_1_L278	TGGTAAGGTCTGTGTATATAATACCCTCCCCAGACCCCACTTGTGGGATTTCACTGGGTATGTTGTTGTTGTTGTTGTATATTATGTTGTGGAGGGTTTTCTTCTTGAATTATTCTTTGTTGTTTCTACTCCTAGTTTTATACTAGAAGAGTTTGTATCATATATAAACTCATTTATCTTTGTGTGTTTCTAGGATATTGTGTGGCATGCCTTAAGGCAAACGGTTAGCGCAAAAATGGTGCCGTATAACATGTTTTCCAATCCCCTAAATGGTAGGCCGTTGTGTGTCTTCTTCAAA	TGT	AAC	3	6	61	78	18	0	CTTGTGGGATTTCACTGGGT	ACACACAACGGCCTACCATT	59.82	60.299	249
Contig14416:32619_PStI_305E40_NODE_1_L378;33133_PStI_67/3_NODE_1_L318	CTTAATTGACAGATTTAAGAACACAACAACAACAACAACATGTCCAGTGGAATTCCACAAGTGGGGTCTAGGGACGATAAAATGTACGCAGACCTTACCACTACCTCATAGAGAGAGAAGTATGATGCGATTAAATCAGTCAAAACAAAGCAAAGGAGAGGGTCATACTTACTCTGACCTCCAACGAGCATGTTTCTCCGTTCAGCACAGCAACATAGAGCCTTCATCTAGCTTTATTTATCATATCTGTCAGTCAGTAGGAGTTGTTACATTTACAGTAAGTAACCAAGAGATAAGTCATGTGTCTAGAGTAGTTGCCTTTCGATTAATACATCTCAAAGAATATATAATAGATCTTCAAAACCAATGAGAGAATCATACATATAAAATCGAAGGTGA…	ACA	AAC	3	6	23	40	18	0
33733_PStI_305E40_NODE_1_L384	AAAATTTTTGGGTTGAATATGCTCCACTTAGAAGTTGATTATTTTATATCTCGTCTTTTCTAGGTTATATTCCAGGAAACAGCCTCTCTACCTCGTGAGGTAGTGGTAAGGTCTGCGTACATTCTACCCTCCTCAGACCCACTTGTGGGATTCCATTGGGTATGTTGTTGTTGTTGTTGTCGTCTTTTCTAGGTTATATTCTTGCTCTTTCTTATTCAACCTTCATTATTCTTAACACCTTCTTGGATTCAATTCTTTAACATTTCTTTTACTTTAATACTCAGTGGGTTGGTGGAGAGTCGTCTTCTAGCTCTAAAGGAAAAAGCCGTGAGGGTAATATTAAGTATGGTTGTAGCCTAGTGAAGGGGAAGGCTGATCATCCAATGGAAGATTACCATG…	TGT	AAC	3	6	163	180	18	0	TGTGGGATTCCATTGGGTAT	CATTGGATGATCAGCCTTCC	59.871	60.426	243
Contig29645:33820_PStI_67/3_NODE_1_L375;33315_PStI_305E40_NODE_1_L336	CGAGTTAACATGGCCAAATTGCATATACATCATTATATATGCAACCATGAGATAAAGGTACCTTGATTTAGAATGAGATAGTACCGAGGGGAACAACCTCTCTACTTAGGTAGTGGTAAGGTCTGCGTACATTCTACCCTCCCCAGACCTCACTTGTGGGATTTCACTGGGTATGTTGTTGTTGTTGTTGTAGTACCGAGGGGAACAGGAAAAGTGGTTAGATTTTGGTTCTTCGTCCCTTATCCATCCACCGCCATAGTTTCTTAAACCGTATGGCCATATGATCACGGCTTTTCTTAGCTAAATTTTGTTTCTTTTGTAATTGAAATCAATTGCATGTTAAATAAGGAAGGGACAAATAAAGATTAGTGACTCTGGCGAGCTAG	TGT	AAC	3	6	174	191	18	0	TGCGTACATTCTACCCTCCC	AGAAACTATGGCGGTGGATG	59.955	59.955	141
Contig29737:34033_PStI_67/3_NODE_1_L445;33530_PStI_305E40_NODE_1_L312	TCTTGTATGATCTACTGTTTTCAATTTGCTACATGTTGAAGTAAATTTATCGAAAAATGAAGGAAAGAATGCTATATTGATGTATTGAGTTTAGATGTTTGTGGTCTGATCACCAATGTGATCGAGAAACCCAAATCCGTTTAGATGAGAAAATTGAAGCATATTTGCAAGTTCCTCAATTTTGCAGTCATATTGGCAAACATCTTTGATACCTTGATTTTATCATATTTTTTATTAGATAATCCATTTTAGTCTATTGTGAATCCTGTGTGCTAAAAGATCTCAAGCATGTAGCGTTAATTTTTGATAACTCGAGGTAGGAGTAAGGTTTGTGTACACTCTAACCTCCCCATAGCCCACTTGTGGGATTTCACTAGGCATGTGATAGTTGTTGAAGTG…	TTG	AAC	3	6	442	459	18	0
35558_PStI_305E40_NODE_1_L288	TCCACTGGGTATGTTGTTGTTGTTGTTGTAATTTAAATAAATACTATAAGAGAGGGTATGAGGGGGTCGTGGGGAGGCAGCGGTGGAGATGAGGTGGGTTGAAGGGTGGGGAGAACACAATCAATGTGGAATACCTCTTGTAGAACTTGTTTTCTCTACTCCCATTGAGAAAATAATTTCTCTTTTCAAAGCACTTTATTTTCCTAGAGAAAATATTTTCCAAAAAGTTTGACCAACCAAACATGAGAAAATCGAAAAGGACACCCTAGTAATCAAATTGCACCAGACAAGCAACACTAGAAAAAGAAGA	TGT	AAC	3	6	12	29	18	0
Contig30319:35592_PStI_67/3_NODE_1_L388;35058_PStI_305E40_NODE_1_L356	ATATTGTTGGTTATTATTTTCTCTCTCGTAAGTTTCTACAAATTTTTGTATGTTGTTGTTGTTGTTGTGTTCTTCCTGTATCATGTTAAACAACTGAAATGTCTGATTTTGTGCTTATTTGCCGCTTTCTTGTATTTGTTCACTCTGGTCACAACATTTTCCTGTATTTTTCTGCCTGGATATGTTGGTTTAACATCTTCTTTTGCGAGTATATTATGTCTAACTTCTTCAATGTAAATCTTTTCTTGGCATGCAGTACCTCCGTAAGATATCCGTTCTTGGTCATCGTGTGTTTCTCATCTACGCGGTAAATCTGTGGTTTCCTTTTTCGCTCTTTTTTTTCTTTTTCTTTCCGTTTTCTCACCTTCCTCTAACCATGCATTCATGTTCATGTGCAGG…	TGT	AAC	3	6	51	68	18	0
Contig15731:36188_PStI_305E40_NODE_1_L335;36736_PStI_67/3_NODE_1_L391	GTGCGGATAAACTTTCAATGACAGAGAGTTAGCAAACTGAAAGGTTACAACTGGGAAACCATCATCAATCCTGCGCCACCAAAGGAAAAGAATAGTTGAAAGAAATGAAGATTGGCAACTATCTGAATTACACTGATTAATATCTGGAAAGATGGATTAACATAAAAATGGGTTACAGATCATTACAACAACAACAACAACATACCCAGTGGAATCCCACAAGTGGGAGGGTAGAATTTACGCAGACCGTACCACTACCTCATAGAGGTAGAGAGGTTGTTTCCTAGGTACGGAGCATTATTATTATTAACTAATGATCTAACCACCATTGAATTAAAGACATTAAAAAATCCATGCATCCATCATAAAAATGGAGTTGGAATACAATAGTGAAGTGGC…	ACA	AAC	3	6	185	202	18	0	TGGGAAACCATCATCAATCC	GGTAGTGGTACGGTCTGCGT	60.526	60.058	208
37193_PStI_67/3_NODE_1_L302	TTGTGCATGGATTATGAACCCTCCGTGAGCTTTATGAAAGACAAAGCACTCTTGGGAAGGAACATGGGGTCATTAACTTCCTCTTGGGCCTACAAATTTTAATTTTCATTTCCTATTCAATTTTGCGCATGGGTTTTGAGATGAGGGTTCCCCGGAAACAGTCTCTCTACTTAGGTAGTGGTAAGGTCTGCGTACATTCTACCCTCCCCAGACCCCACTTGTGGGAATTCACTGGGTATGTTGTTGTTGTTGTTGTATTTCCTATTCAATTCAACAACTTCTTGTACTTCTCTTCTTTGCATTAACTTTCCATTTCCAAAATCG	TGT	AAC	3	6	239	256	18	0	TGCGTACATTCTACCCTCCC	TGGAAATGGAAAGTTAATGCAA	59.955	59.472	130
37750_PStI_305E40_NODE_1_L386	TTGGAAAGGAAAAAGAATGGAAATACTATGTTCTCAATTTTTTGTATTCCCAATGAGAGGGTGGAAAAGGAGGGAAGATTCGCGATGCATGTAGAGACAACAACAACAACAACATACCCAGTGGAATCCCACAAGTGGGGTCTGGGGAGGGTGGATGTACGCAGACCTTACCACTACCTAAGTAGAGAGGCTGTTTCCTGGGAACCCTCAATCAAAACCCATCCGCAGAACGGCCTGAGTAGGTTCTGAACAGTAAATATAGTTGTTCAGCAAGAATTGAAAGACAAATGTACCCAAATCGCAATAACATAAACAACCAGTGTTTAAGTTGAAAAGGTTTCCTTAATCTAAGTGCTAATTGCAGTCTATAACTATGCTTTGACATATAACTATAAGCCA…	ACA	AAC	3	6	97	114	18	0	TATTCCCAATGAGAGGGTGG	TCAGAACCTACTCAGGCCGT	59.744	59.867	205
Contig31462:38429_PStI_67/3_NODE_1_L336;37898_PStI_305E40_NODE_1_L320	TTTTCTTTTTCTGTATTCTCATTATCTGTCCTATATGTGTTAGTTATATCATATTTACATATTGCCATGTGCTATTCATTACTAGTCACTCTTTGTGTTCCTTTCCCTTTCCTTTTTGTCATATCTAGTCGTTTCTGCTTATGGGTTTTGAGATGACGGTTCCCAAGAAACAGTCTCTCTACTTCTATGAGGTAGTGGTAAGGTCTGCGTACATTTTACCTCCCCAGACCCCACTTGTGGGATTACACTGGGTATGTTGTTGTTGTTGTTGTCAGTGATGGAGTGTGAAATAGATAATTAAAGTCTTTAGTGGATTGAGTTCTACGTGTGCAGTGCATTTGAACTGTTGAAACTGATCCTATTTGAAAAAAAGTCTATAACTTTGTACGTGTT	TGT	AAC	3	6	255	272	18	0	GAGATGACGGTTCCCAAGAA	TCAAATGCACTGCACACGTA	60.05	59.902	193
4280_PStI_305E40_NODE_1_L411	TTGTGGGATTTCACTGGGTATGTTGTTGTTGTTGTTGTAATAGATCTTACAAAATTTATTCTGCTTATAAAATGGAGCAAGAAAAAACTTTTAGCCATTTATCCTTTAACTATTTGCCACTTCTGAGACCTACAATGGAACTTAGGCTTTCTTTGCTTTGTAGCAGTCTTCTGTGGCTCTTTTTCAGATACACCAAGGTTTTTATATTAATTGAATGCATAAAAAAATACTGTACTTCCCACTGCATCACCACATTAAAGTGAGAAAGAATTAATCACAAAAAGCAATTAGAATAACTATCTCAAGGTAGCACAGCTCAGCTTAACAAGTGCAAAAAAAAATGAGAATATTTAGGAAGCTTGCTAAATATTTAAAATGCATAGTATCTTTCAATAGCGA…	TGT	AAC	3	6	21	38	18	0	TTGTGGGATTTCACTGGGTA	TGCTACAAAGCAAAGAAAGCC	58.821	59.661	165
772_SgrAI_305E40_NODE_1_L205	AAATAATCTATAATCGACGAAACTATACATGAATATACAATATAATTTGTCAAAAGTTATAGAAAGTATACACCACTATACAATGTATATTACTTATACATGAGTTATACACTAAATATACATTATGATACACAAATATACACGGACTATACATGCCTATACAACAACAACAACAACATATCCAGTGGAATCCCACAAGTGATACATGCCTATACAACGCAGTTGCAATTAAAAA	ACA	AAC	3	6	161	178	18	0
8417_PStI_305E40_NODE_1_L361	TTACTTTTACATTGTGTCATCTGCACTTTGCCATATATTGCTCCGGTTAAATAATACTCCATCTGTTCCACTTCTATGTGGCAAGATTCGGAGTACGAGGGTCAAAGTTTTCTAATTTTGGCGTGAATTCAGATATACATTCTTTAAGCTTTTGGAAATGAAATTTACATATTTAGAAACTACATAAAAATTGATGAGGGTCATCCGGAAACAACCTCTCTATCTTTATGAGGTAGTGGTAAAGTCTACGTACATTTTACCCTCCCCGGACCCCACTTATGGGATTCCATTGGGAATGTTCTTGTTGTTGTTGTTGTTGAAACTACATAAAAATTACTATATGTCATAATAGGTGATAAATCAAAATATTTAAGAAAGGTG	TTG	AAC	3	6	302	319	18	0
8591_PStI_305E40_NODE_1_L263	AACCTGTTTTTGAAAATGTTTTTCCTGAGCCGGGGGTCTATCGGAGATATCCTCTCTACAAGGTTGGAGTAAGGTCTATGTACACCCCAACCTTCCCAGGCTCCACTTGTGGAATTGCACACTGGATATGTTGTTGTTGTTGTTGTCAAAGATTTAGCTTGTTTGGTAGAAATTAAGGGCACGCTTGGTAGAAATTAAGGGTGCGAAGAGAGTGGCTAATTTGGACATGAAATTTTGATAAACAACATGTGCACATGTATATGGTTTCCTTTAATACCCTACCTT	TGT	AAC	3	6	129	146	18	0	CTTCCCAGGCTCCACTTGT	TTAGCCACTCTCTTCGCACC	60.245	60.538	128
Contig20024:8917_PStI_67/3_NODE_1_L307;8803_PStI_305E40_NODE_1_L311	TGGGATTTCTACTGGGTATGTTGTTGTTGTTGTTGTGTTATGCCTTTCTATATGATACAATAAAAGTTAGATATAATACATAAACAAACACTTGACATGGACTGACAAGTAAAAACTTCACCTTTGAGTATGCATATCTGTACATCTCAACTCGTTTTCACTAGAACATTACAACTTATAAAATAACCATCTAGACACCTCCAAAATTTTTGTATCACATCAGCGCATCCACGAGATACAATAGGGACAAGTTGGAACATTTAGTTATCAGTTAAGACTAAATCAAAATATAGTAACATAACAGTTAAGCACACCAAATGACTTCAACAACAGAACAAAAAATGGTG	TGT	AAC	3	6	19	36	18	0
8934_PStI_305E40_NODE_1_L445	ATTTTCCGTACTGTCATGTGTTTTCCTTACTTTTGATCATATCTAGTCTGTCTACGCATGGGTTTTGAGATGAGGGTTCCTCGGAAACAGCCTCTCTACTTAGGTAGTGGTAAGGTCTGCGTACATTCTACCCTCCCCAGACCCCACTTGTGGGATTTCACTGGGTATGTTGTTGTTGTTGTTGTATTTAGAGAAGGCAACCAACTAGCAGACTACTTAGCAGATTATGCCATAGGACAGGAGGAAAAACTATATTTTTGGGCATTTAACCAGCTACCTAGTCATGCTAGAAGAATATGCAATGTTGATAAACAACAAATGCCTTCAATTAAGATCAAAATGAAACCAAAAGAGTGTAGTCAGTATACACATGGAATGGAAGAGTAAATACAAGCTGAG…	TGT	AAC	3	6	168	185	18	0	TGCGTACATTCTACCCTCCC	GGTAGCTGGTTAAATGCCCA	59.955	59.96	161
Contig20031:8937_PStI_67/3_NODE_2_L230;8821_PStI_305E40_NODE_1_L304	ATAGTTGGTTAGTAGGGTTAGGTAGTCAGGGGGCCTTATAGAGTTGAGTATCAATGTTTCTCTTTCTAGTACGTAAGTGTCAGTGTTTGCGTGTTGTTTATGTTTTTAAAGTATATTGTGTTTTCGTACTGTCATGTGTTTTCCTTACTTTTGATCATATCTAGTCTGTTCTACGCATGGGTTTTGAGATGAGGGTTCCTCGGAAACAGCCTCTCTACTTAGGTAGTGGTAAGGTCTGCGTACACTCTACCCTCCCCAGACCCCACTTGTGGGATTTCACTGGGTATGTTGTTGTTGTTGTTGTATATCCAATAGCATACTACACGATCTAAGACTCATTTAGCTAAATGAAAAGCACAGTCCAACCTCGA	TGT	AAC	3	6	287	304	18	0	TGCGTACACTCTACCCTCCC	TCGAGGTTGGACTGTGCTTT	60.134	60.833	135
9046_PStI_67/3_NODE_1_L421	AGTCTGTCTACGCATGGGTTTTGAGATGAGGGTTCCTCGGAAACAGCCTCTCTACTTAGGTAGTGGTAAGGTCTGCGTACATTCTACCCTCCCCAGACCCCACTTGTGGGATTTCACTGGGTATGTTGTTGTTGTTGTTGTATTTAGAGAAGGCAACCAACTAGCAGACTACTTAGCAGATTATGCCATAGGACAGGAGGAAAAACTATATTTTTGGGCATTTAACCAGCTACCTAGTCATGCTAGAAGAATATGCAATGTTGATAAACAACAAATGCCTTCAATTAAGATCAAAATGAAACCAAAAGAGTGTAGTCAGTATACACATGGAATGGAAGAGTAAATACAAGCTGAGCACTGCCATCATACTTAATTACAACCCAGATAAGCAGGATGTAC…	TGT	AAC	3	6	124	141	18	0	TGCGTACATTCTACCCTCCC	GGTAGCTGGTTAAATGCCCA	59.955	59.96	161
Contig5797:9633_PStI_305E40_NODE_1_L355;9759_PStI_67/3_NODE_1_L346	TTCTGAACAGATTATTTTGTTGAGATAGCAAATGTTAAAGGAATGCCTCATGCAGTACTTTATCTTATTTCTTTCTTTTTTTGGTGGATAAGTCCTCATCTAATATTTATCACAAAAAAGGGAATGCCATGTTAAGGATGTGTAGAAAAAATTGATATACGAAGACATCATCCACCTGTAATATATGACAACAACAACAACAACATACCCAGTGAAATCATCCACCTGTAATATATGGTTAGACTTAATTTATTTTCACTATTTAACACTGACATCACATCAGCTCTAAAACATACAACCATGCCATGTGTGCCCACTGGTCTTATTATGACCAGGTATCCAAATCATTCTTTGGCAGTCATCAAAAGAAGCAGTTTTTAGCAAGGTGACAGGTCATAC…	ACA	AAC	3	6	188	205	18	0	TGTTAAAGGAATGCCTCATGC	AGGTGGATGATTTCACTGGG	60.089	59.779	195
Contig20691:10680_PStI_67/3_NODE_1_L401;10541_PStI_305E40_NODE_1_L355	TGTTGAAGCTTGAGGCACAAAATCAGATATGTTATTTTCTTTTTCTTTGAAGAATCTGCACATTGTTTTTTGAGAAGGTAACAATTTGTATTAAAAGCACAAAGGCCATAAACAACAACAACAACAACATACCCAGTGGAATCCCACAAGTGGGGTTTGGGGAGGGTAGAATGTACGCAGACCTTACCACTACCTCGTAGAGGTGGAGAGGCTGTTTCCTGGGAACCCTCGTATCAAAAGCACAAAGGCCATGCAGACCATAATTATATATAGAGAGAACCTAAGGTATACACAAAAATTCTATCATCCTACAGAGAACCTAGAGCATCTATTATAGTTTCAGAGGCCTGTGAGTATTCATGTTTACACCAAAAATGAAATAGCATTAGACAATTCATC…	AAC	AAC	3	6.33333	111	129	19	0	GTTGAAGCTTGAGGCACAAA	TGCGTACATTCTACCCTCCC	59.05	59.955	178
11407_PStI_305E40_NODE_1_L353	CCGGAAACGATCTCTTTATCTCTACGAGGTAGTGGTAAGGTTTGCGTACATTTCACCCTCCCCAGACCCCACTTGTGGGATCACGCTGGGTATGTTGTTGTTGTTGTTGTTCTTTTAATGATCTTGACAAATTTTAATAGAGTAGCACTTTTGTACCTCTTACTCACAGACTTCTTCCCTTTTCTCAAGACGCTTAAACTGCTATTGATGTCTTAAATCTGAGGAACTCTCTTTATATAACTCGCTCTCTATATGTGTGTGTGTACGCGTGTGTGGTACAATAAAGGTTACATGGCATGTATAATTGTTTTCTTTTGACTGGGAATGGAAGTCTGTTCTGTGCCTAATGAAATTCTCCAATGCTTGTTCTTCTAT	TGT	AAC	3	6.33333	93	111	19	0	GGTTTGCGTACATTTCACCC	TTGTACCACACACGCGTACA	60.235	59.66	243
11557_PStI_67/3_NODE_1_L440	CCTTCCCTCTTTTTCCATATCTAGTATTTTCTGCTTATGGGGCTTGATTCTTGAGATGAGGCTTTCCCGGAAACGATCTCTTTATCTCTACGAGGTAGTGGTAAGGTTTGCGTACATTTCACCCTCCCCAGACCCCACTTGTGGGATCACGCTGGGTATGTTGTTGTTGTTGTTGTTCTTTTAATGATCTTGACAAATTTTAATAGAGTAGCACTTTTGTACCTCTTACTCACAGACTTCTTCCCTTTTCTCAAGACGCTTAAACTGCTATTGATGTCTTAAATCTGAGGAACTCTCTTTATATAACTCGCTCTCTATATGTGTGTGTGTACGCGTGTGTGGTACAATAAAGGTTACATGGCATGTATAATTGTTTTCTTTTGACTGGGAATGGAAGTC…	TGT	AAC	3	6.33333	159	177	19	0	GGTTTGCGTACATTTCACCC	TTGTACCACACACGCGTACA	60.235	59.66	243
17368_PStI_305E40_NODE_1_L247	AGGGTTCCCAGGAAACAGCCTCTCTACTTCTATGAGGTGGTGGTAAGGTCTGCGTACATTCTATCCTCCCCAGACCCCACTTGTGGGATTTTACTGGGTATGTTGTTGTTGTTGTTGTTTTTATTTGTTAATTTTGCTGCACTTGCTTGGTTAAATTAGCACTGCTTGGAGAATGTGTCACAGCAAGGGATTTTTACTTAGATGGTCTTTTTGTGTTTGTTACTAATTCACACTATTCTGTTGGCCAAACAGATAGCTTTTCGTTCTGC	TGT	AAC	3	6.33333	101	119	19	0	GAGGTGGTGGTAAGGTCTGC	TCCCTTGCTGTGACACATTC	59.579	59.682	157
17624_PStI_67/3_NODE_1_L374	CTGCTTATGGGTTTTGAGACGAGGGTTCCCAGGAAACAGCCTCTCTACTTCTATGAGGTGGTGGTAAGGTCTGCGTACATTCTATCCTCCCCAGACCCCACTTGTGGGATTTTACTGGGTATGTTGTTGTTGTTGTTGTTTTTATTTGTTAATTTTGCTGCACTTGCTTGGTTAAATTAGCACTGCTTGGAGAATGTGTCACAGCAAGGGATTTTTACTTAGATGGTCTTTTTGTGTTTGTTACTAATTCACACTATTCTGTTGGCCAAACAGATAGCTTTTCGTTCTGCGTGAACATTCTTTCACTTGACTTCTTATTAAATGGTTAGTGGATGATATGTTAGATGCAGTTGATTGCTTTGTGTTCAGAACTTGGCACAGAGAAACTATCTTGTA	TGT	AAC	3	6.33333	122	140	19	0	GAGGTGGTGGTAAGGTCTGC	TCCCTTGCTGTGACACATTC	59.579	59.682	157
Contig23805:18656_PStI_67/3_NODE_1_L312;18374_PStI_305E40_NODE_1_L224	CCTTTCTTTTTGTCATATCTAGTTTATTCTGCTCATGGGTTTTTGAGACGAGGGTTCCCAAGAAACAGATTCTCTACGTCTATGAGGTAGTGTTAAGGTTTGCGTATATTCTACCCTCCCCAGACCCCACTTGTAGGATTCCATTGGGTATGTTGTTGTTGTTGTTGTTCATTTGGCATGGGGACTATGTATTGAATATTAATTTTTTTTAAAGGTTGAGTGTAATTTCATTGTACATAGATATCCTTTTATTTCTTCTACTTTTGGGTGATTGGATTTTATGTATGGATCAGTGGATCATTTCCTACAGAACT	TGT	AAC	3	6.33333	151	169	19	0	CACTTGTAGGATTCCATTGGG	AGGAAATGATCCACTGATCCA	59.298	59.351	179
18720_PStI_67/3_NODE_1_L432	TGAAACTGATTTTGATATATTGATATCTCATTGGCACACTAGGTATGTTGTTGTTGTTGATGTCTCATTGGCACATTCAAATTTGAAGATTCAAACTAAATAGAAGTTCATACAACCTTCTGAATGACAAGGTGAAGAACAACCGTGCCAATTTTTTGGTAACAATATTATTAATCACCAATTTACAGTCTGTACAAAATTAGATAAGCTAGCCAACACAGCTTGCTAGGTTCTAGAGTCATAACTAACATTACACATAAAATCAGCCATATTGATGATTAAAACTTCCAAGGAAACAACCTCTCTACTTCTATGAGATAGTGGTAAGGTTTGCGTACATTCTACCCTCCCCAGACCCTACTTGTGGGATTCCACTGGTATGTTGTTGTTGTTGTTGTT…	TGT	AAC	3	6.33333	381	399	19	0	AGCTAGCCAACACAGCTTGC	TGATCTTCAAGCCTTGGTCTC	60.74	59.42	238
18955_PStI_67/3_NODE_1_L363	ATGTTGTTGTTGTTGTTGTTACTTTAGTGTTCTATTTTTGTTGCTATTATATTACATGACAATTGGCAAATATTATTTCTTTCATACTATGTTTTCCAACATTTTATCTCCGAAATTGAAAAATTGAACACGATAATGATAGCCCAATATACAAAAACAATTTTTACAAGTAGTAGGTAGGCATGCGAATTGTTAAAAAGTTTATTTTTCTTTAATAAATCGTGGAATCTGAACTATATGAAACTAACATCTGATTGAAAATATATGATTAGCAGCAATTTACATAGCCAACATCAAGTTATTTAGAAAAACATAATTATTATAGTTCAGACGTACATTTGGAAGAGGAAATTTTTTTTAAGGGTAAATAAGACGTACATAATTA	TGT	AAC	3	6.33333	2	20	19	0
Contig24156:19568_PStI_67/3_NODE_1_L390;19297_PStI_305E40_NODE_1_L327	TCTTTGAAGGTAAGTGGACTTCTACCTACTCGACTTGCATTTTGGAGCCTCATACATAGGTATTTATAGAAAAACTATTAACTTGCTATATTGAGGGTTTCCAGGAAACAATCTTTCTACCTCTGTGAGGTAGTGGTAAGGTCTGCGTACATTTTACACTCCCTAGACCCCACTTGTAGGATTCCACTGGGTATGTTGTTGTTGTTGTTGTTATTAACTTGCTATATATTTCTATGAACATGTAATGTAAGATCCAAGCATAGTATTCTCTAAAATACTTGCACCTTGATTCTCACTTAACAAAAATATCTAGAAAGTATGAAGATCATGTTTCAGCTTTGTTTCTTTATCTTGCCTGCTTTTAGAAAGTAGTATGTAATGAGACACTGGGAATTCTAC…	TGT	AAC	3	6.33333	194	212	19	0	CCCACTTGTAGGATTCCACTG	TGACGAATGTAGAATTCCCAG	59.458	57.685	239
Contig9557:19795_PStI_305E40_NODE_1_L392;20063_PStI_67/3_NODE_1_L352	TGTCCGGTGTTGTCTTTATCTGCCTTATATATGTTGATTGTCTCGTATTTACTTGCTATCATGTGCTTTTTGTTATTAGTCGCTCTTTTTGTTCACTTTCTCTTTCTCTTCTTTTCCTGTTTTCCATATCTAGTTTATTCTGCTTATGAGCTTTTGTGACAAGGGTTCCCAGGAAACAACCTTTCTACCTCTGAGGTAGTGGTAAGGTCTGCGTACATTCTACTTTCCTGAGACCCCACTTGTGGGATTCCACTAGTTACGTTGTTGTTGTTGTTGTTGACGTCAATTCATGTGTAAATAGATCAATAATCATAATATAAAGCATAATTCATGCAATTGAATCAAAATTGTTAAAACCCATAGATTTCATACTTTGGAATTGATTGAAAAAGTTGAGGA…	GTT	AAC	3	6.33333	261	279	19	0	GGTTCCCAGGAAACAACCTT	GAGCCGAAGAAATCCTCAAC	60.204	58.864	248
22607_PStI_305E40_NODE_1_L332	TTAATTGTATTATATTTTCATATTGTCATGTGCTTCTGTTATTTTTTATCATATCTAGTCCTTTCTGCGTATGGGTTTTGAGATGAGGGTTCCCAGGAAACAACCTATCTACTTAGGTAGTGGTAAGGTCTGCGTACATTCTACCCTCCCCAGATCCCACTTGTGGAATTTCATTGGGTATGTTGTTGTTGTTGTTGTTTGTTAAGGCTCCTAAGGCTCAAAGCAAGTTGCTATATACGGGATTGAATTTCATTGGCACCACTAATTTTTTTACCTTAAAATACACCTGCTAGATGAGCACCCACAATCTTTAAATTTGAATATGGCCTCGAGCATTTGCTTAACCAATGAAAG	TGT	AAC	3	6.33333	181	199	19	0	TTTGAGATGAGGGTTCCCAG	TGTGGGTGCTCATCTAGCAG	60.042	60.008	230
Contig27374:28019_PStI_67/3_NODE_1_L384;27594_PStI_305E40_NODE_1_L295	TCCCCAGACTCCACTTGTGGGATTCCACTGGGTATCTTGTTGTTGTTGTTGTTGTAAAAGAAGTGATAGAAACATATGGAGTGGGAGTACGGAGGAAAATAAAAAGCCTCTGTTTGACCTTCAGAGACAATGTAAAGATAAACCTTGACAATGGAAATAAGGCTTTGTTCTGGAAGGAAGATTAGTATGGTCAAGGATCTTTGTAGAATCTGTTTCCTGGGGCTATTCTCCATTTGTCTAAACCCTGACAGCAAAATACAACATGTTTGGTCACCACAGGGATGGATTTTGCTTTTTAGGAGACTGCTCAATGACTTGGAAATAGGGTGGGTATCAGATATGTTGGGTTTGATTGGAGAATTCCCTGGAAACAATTTGGAAACTGATATTTTGATATGG…	TTG	AAC	3	6.33333	37	55	19	0	TGTGGGATTCCACTGGGTAT	TTCCTTCCAGAACAAAGCCT	60.05	58.909	164
Contig27560:28520_PStI_67/3_NODE_1_L388;28111_PStI_305E40_NODE_1_L311	TCACTAAAGAAAAGTTCTGCTTTCTTCTTTTGTGAAATTACTAACACATATCAAAAGAACTAAAAGCAACTGAATTGTTCCCAGGAGGAATTTACACCTTTTGTCAAATAAAAAATGCCACTCAGAACTTCAATGCTGTGAACAAATTGGGTGAAGGAGGTTTTGGACCTGTTTATAAGGTTAGTTTTGTTTGGATTTTTTGCATTCTGTTTATTCGTCATATCCAGACCTCACTTGTGGGATTTCACTGGGTATGTTGTTGTTGTTGTTGTTTATTCGTCATATCAGGTCCTCGATTCGTCATATAATTACACTCTTGGTGCTTTTCTCCTGAAAGGATTACATATACTTTCATCTGTTACATCCATTTGAAGGGGAGCCTTGGAGCAACTGGTAGAG…	TGT	AAC	3	6.33333	255	273	19	0	CTTGTGGGATTTCACTGGGT	TACCAGTTGCTCCAAGGCTC	59.82	60.397	163
35853_PStI_305E40_NODE_1_L327	ATGAGAGTTCCCAGGAAACAGCCTCTCTTCTTAGGTAGTGGTAAGGTCTGCGTACATTCTACCCTCCCCAGACCCCACTTGTAGGATTTCACTGGGTATGTTGTTGTTGTTGTTGTTTCAACTAAGCAATTTATTCTTCTGCCTAGCATGATAGATGTTGGAACCTTCAGAAGAACTATAGCACGGTCTTGCTCTTCATCTATATGTGCAATAGATCAAAATTAGCTTCTGCCAAACAACTCTCTTGCAAATGGCCGACAAACACAACTTTCTGATAAGTTTTAGCCTGTCCGCCTATTCCTCCCCGAGGCAATGTTTATGCTATCAACCTACTTAATGTATTTCCATG	TGT	AAC	3	6.33333	99	117	19	0	TGCGTACATTCTACCCTCCC	AGTTGTGTTTGTCGGCCATT	59.955	60.419	221
Contig30628:36337_PStI_67/3_NODE_1_L287;35791_PStI_305E40_NODE_1_L308	AGTGGGTGGTATTGCGAGCAATGAGCTTTGGTCGCTGTTGTCATGTGAGACGAATAGGTCTTTAGAGATGTAGAATCCCTTCTTCAGCATTTGCCCACAATGCCACGACTAGCCCTGCCCCACAACTTTCTTACAACAACAACAACATACACCCCAATATTCTCTCGCATGATCTGCCTCTACTGACGAGGGTTCCCAGGAAACCGTCTCTCTACTTCTATGAGGTAGTGGTAAGGTCTGCGCACATTCTACCCTCCCCAGACCCCATTTGTGGGATTCCACTGGGTATGTTGTTGTTGTTGTTGTT	TGT	AAC	3	6.33333	289	307	19	0	AATGAGCTTTGGTCGCTGTT	AACCCTCGTCAGTAGAGGCA	59.882	59.867	175
Contig31429:38359_PStI_67/3_NODE_1_L305;37826_PStI_305E40_NODE_1_L276	TCATTGCACCTTTCAAAGTCCATGCCTATTAGTCCACCAGGTCAGTTTTCTTCCTAACTTCATTCTGTGTTGTAAAGAACTCAAGATTCATGTAGTCGACCTCAACGTGTTAGGGAATGAGGCCTAATAGTTATCATAATATTATTTTCTTGATACTTTTTGAGTATGTTGAACAGTGGTTGGCATGGTAGTTAGAGCTCACTTTGCCTTAGCATTTAGTTCTTGTACCTTTGCCATCCCTCTACCTTTTTCTATCTATCATTAGAAGTAGCGCGAGTAATATTGTTTCGGACTGAGGCATAATTGTTGTTGTTGTTGTTGTATAGAGTATTG	TTG	AAC	3	6.33333	304	322	19	0
5373_PStI_67/3_NODE_1_L332	AACCTTCCCCTTGGAATTGTAATATTCAATAACAGGTAGACTAGATTCCATGTAAACGTTGAATCGCTTCCTTATTGTTTCAATATTATCATCTTCTCTTCCCTAAAGAACAAAAGTTTCAAAGTTTATGAGAAGAAAACCAAAAACAATACAAGGAAAGAACAACAACAACAACAACATCATACCCAGTGAAATCCTACAAGTGGGGATACAAGGAAAGAAGAATAACAAAAAAAGAAACAAGAATATCATAACGATTTAAAGAACTGTAAACACGAAAAGAAGTCTTCTACCAAGATATTAATGTCTAACCTGGTTACGACCTAAAAGGCGTTTCTCCATCTCTTCTTCAGG	AAC	AAC	3	6.33333	161	179	19	0	CCATGTAAACGTTGAATCGCT	CCACTTGTAGGATTTCACTGGG	60.011	60.763	159
600_SgrAI_305E40_NODE_1_L76	TGTTGTTGTTGTTGTTGTTTCAAGTCCATGATTTTGGACAAGATGCTCGCACAATTCAGTACTGTTCATGTTTTTTTTGGTGGTTGTATCTATATGTGCAATGGAT	TGT	AAC	3	6.33333	1	19	19	0
600_SgrAI_305E40_NODE_2_L127	AAGCTCTGTCGAATATAACGTGCTCCTTTCAAGTCCACGATTTTCCCAGGAAACAACCTCTCCACTTCTATAAGGTAGTGGTAAGGTTTGCGTACATTCTGCCCTCCCCATATCCCACTTGTGGGATTCTGCTGGGTATGTTGTTGTTGTTGTTGTT	TGT	AAC	3	6.33333	139	157	19	0
Contig5037:7590_PStI_305E40_NODE_1_L276;7657_PStI_67/3_NODE_1_L219	TCGTTTTCCTTTTTATCTTTTCTTTTCCCTTTTTTCCATATCTAGTATCTTCTGCTTATGGGGGCTTGATTTTTGAGAGGAGGGTTTTCCAGAAACAACCTCTCTATCTCATATATGGTAGTGGTAAGGTTTGCGTATATATTTACTCTCCCCAGACCCCATGTGTAGGATTCCACTTGGTATGTTGTTGTTGTTGTTGTTATGATATTATGAACTGATAGAGGGAGAATTGGTCATTTTAAGAAAGACATCAAGTAATTTTAGATCGCCAAAATTGGAGGCAAGTTGAGTTTTGGCC	TGT	AAC	3	6.33333	183	201	19	0	TATGGTAGTGGTAAGGTTTGCG	AATGACCAATTCTCCCTCTATCAG	59.075	59.867	125
Contig19573:7827_PStI_67/3_NODE_1_L349;7754_PStI_305E40_NODE_1_L308	TTTCTTTCTTTCCCTTTTATTTTATATCTAGTATCTTCTGCTTATGGGGTTCGATTTTGAGACGAGGGTTTTTTGAAAGCAGCCTCTCTATTTCTAGGAGATAGTGATAAGGTCTGCGTACATTTTACCCTCCTCAGATCCCACTTGTGGGATTCCACTGGATATGTTGTTGTTGTTGTTGTTATCGATTATCCCTGATCTCTGAAATGCATATATTCTTCTCTGTTATTTCATGGGGAAGTGCACCAAACAATCCAATGTTTTTATTAAAAAAAACTGACTCAATGTTCTTATTCTGCCGAGGATAATTTGTTAATTTTATGCTTCTTTGCCATTATGTTTTCTCCTGTCTGTTTCTGGGAGTAGTGGCA	TGT	AAC	3	6.33333	165	183	19	0	ACCCTCCTCAGATCCCACTT	GGATTGTTTGGTGCACTTCC	59.929	60.362	130
Contig5164:7904_PStI_305E40_NODE_1_L418;7982_PStI_67/3_NODE_1_L359	AAATCATCAAAGATGGATTAATCTGGATATTTTGATATATCAAGGTTAACCCTCCTCCTGCTCAAATATGCATTCAGTTTGTAATGCTTTATTATACCTGTTCAAAACTTACTGTTCATGCCATTAACTTGTAAGATGCCATTTCATCAAGTTTACACTTACTTTGGCATATAAAATTTTACGTTTTGACAATAACAACAACAACAACAACATACCCAGTGAAATCCCACAAGTGGGGTCTGGGGAGGGTAGAATGTACGCAGACCTTACCACTACTGAAGTAGAGAGGCTGTTTCCTGGAAACCCTCATCTCAAAACACATACGCAGAACGGACTAGATATGATCAAAAGCAAAAGTAAGAAGTAAAAGTAAAAGTAAAAGAAAGCACATGACAATAC…	AAC	AAC	3	6.33333	194	212	19	0	AACCCTCCTCCTGCTCAAAT	TGCGTACATTCTACCCTCCC	60.074	59.955	215
Contig20166:9263_PStI_67/3_NODE_1_L505;9147_PStI_305E40_NODE_1_L355	TGTTTGTATCGAATTCAGTCTCTTCACTGACATTTCGATGTTCTTTGTTGGTTATAACCTTCCTGGGCATCTGCTGTCAATGATTATTAATGTTTAGATTGGGCAAGAAAATATGAGGTTATATTTCTTTTCTTTTCTGTTATGTGTGTATATATAAAAAGTGTATTATAAACTTGGGCTTCTTTACTTGGACTTCCTTTTATGTTTTTTTCCCTATCAACATGTGTACACGGTTTCTTTTATTCAGCAAATCACCACTCCTTGAGTAATTCTGTTTTTCTTACACTTTTTCTAGGTCTTTGCATTTATCCATTCTCTTTCTTCCATGTCCGAGCAATCTTCACTCAGAGAGGGCGAGAAAGTATTCAATAAGTATCATGCTTTTAGTCCAGGTCTGTT…	CAA	AAC	3	6.33333	430	448	19	0	ATAACCTTCCTGGGCATCTG	CAAGGAGTGGTGATTTGCTG	59.006	59.288	211
Contig20406:9927_PStI_67/3_NODE_1_L320;9804_PStI_305E40_NODE_1_L231	CCACTTGTGGGATTCCACTGGGTATGTTGTTGTTGTTGTTGTTACCCTGTCATACACTACAACAGAAGCTAAAGAAAGAATATCTGCATAACAAATGGCTGTATAGTAAAATACACAAGCGATGAAGATTGATCCATCGAATTGAGGTTCATGAAATCAAAACTGAAGGAGTGGAGTGTTTCAAATGGGTTGGGACCTAAAGACTCAGGAAAGCAGCTCTATGGACACCATACAAGAGCAAAGATCCTTAACAGAGGATGAATTATTATTGAAAGCAAGTTATAATGGCTATAATGGAGTATCATGAAGTAGCAAAAAATGAGGAAATCGCATGGAGACAAA	TGT	AAC	3	6.33333	25	43	19	0	TGTGGGATTCCACTGGGTAT	TCCATAGAGCTGCTTTCCTGA	60.05	60.103	220
Contig6446:11437_PStI_305E40_NODE_1_L324;22336_PStI_305E40_NODE_1_L341;22651_PStI_67/3_NODE_1_L365;1703_PStI_67/3_NODE_1_L367;1700_PStI_305E40_NODE_1_L329	CATTCAGATTAGATGATTTTCCATCTCTTTTCAACTACAGGATAAACTAATAAGAGATAAATACAGTACCATGTCCTTTAGTGATCTAATTTACCTAATAGCCAGCAAATGCATATGTTTTGTAGTATAACGTATAAACATACATATTATTACATAAATATACGTATAATATATATGTGTTTCGTATATTTTGACTAGAACATCATATCTAGGTCGTTCTGCGGATGGGTTTTTGAGATGAGGGTTCCCAGGAAACAGCCTCTCTACTTAGGTAGTGGTAAGGTCTGCGTACATCCTACCCTCCCCAGACCCCACTTGTGGGATTTCACTGGGTATGTTGTTGTTGTTGTTGTTGAAGTTCGGATTAAGATGTTATGTCGATATGTTTTTCATAATTGC…	TGT	AAC	3	6.66667	336	355	20	0	TTTGAGATGAGGGTTCCCAG	TTGCTACTTGTGCTGTTTGTCA	60.042	59.578	248
12095_PStI_67/3_NODE_1_L377	TTAGGGACAGAATTTTACTGTTTACAACAACAAAACAACAACATACCCAGTCGTATCCCACAAGTGGGGTCTGGGAAGGTTAGAATATACGCAAACCTTACCATTACCTCATAGAGGTAGAGAGGTTGTTTCCTGGGAACCCTTGTAAGAAATTGGGTGTTGGTAAATAATGAGGGATGGATTTTTGCTGTTTAGTGACAGAAATCGTTCAACCAAATATCGTTAGTTCCTGAATTCTGCAAAGCACCGGGTGTAGATTAAGGTCTCCATTATGTCGTACCATATATTGATTCGGAGAACTTTCAGTTTTAAGTCATGCAAAATTCTATGCTCTTCGCTCAATAACATGATGAACATGTTATAAGCTAACTGCATGTCGAGTGTTTGAATGGAGCTTAT	ACA	AAC	3	6.66667	24	43	20	1
Contig6961:12841_PStI_305E40_NODE_1_L442;13027_PStI_67/3_NODE_1_L348	TAGTGGTAAGGTCTGCGTACATTCTACCCTCTCTAGACCCCACTTGTGGGATTCCATTGGGTATGTTGTTGTTGTTGTTGTTGAAGTGTTATGCTTACATTTGTCATATTTTAATCTCGTGGAAGTGATGTACTTATCATTCTTATTTGTAACAGTTTTCAATATTTTCTTTTTTAAATGTTCCTCGGCATATATTAGCAGTCTCTGGGTTGAGCTTTCACTGATTTGTATCATGATGGAATAATTTGCACCATTGAGTGCCGTTAGAGATGCCCCATGTATCTCTCAATACTGCAAGATCCTCTTAATCTCTTTGAATGATATGTAAAACATAGATGATTGTGTTGTTATATTAGCAGCATCGCTTACCATGCCACTTTAACAGGTATGAGGAAAGCT…	TGT	AAC	3	6.66667	64	83	20	0	TGTGGGATTCCATTGGGTAT	AAGCTCAACCCAGAGACTGC	59.871	59.604	173
Contig17104:1390_PStI_67/3_NODE_1_L370;1397_PStI_305E40_NODE_1_L395	TGTTGTTGTCGTCGTTATTGGCCATCATTTATTTTGCTACTTGTATTGTATTTATGAGCTTCCAATTTCTTTCCACTACAGTTTCTTTTTTGTATCTAGTATTTTTTGTTTTGGGGGCTGATATATTTGCGTTGAGGGTCTTCTGGAAACAGTCTTTGTATCACTATGAGGTAGTGGTAAGGTCTGCGTACATTTTACCCACCCAAGACCCACTTGCAGGATTTCACTTGGTAAGTTGTTGTTGTTGTTGTTGTATATGAAGTTTTCAGAGAACTAAACATCATCTGGATCTCAATGGCCTACACATTAATAACATCTGCAACAAATGTGTGCAAATCTAGGATTCAAGTGACATTGAGGACACCAAATGAAATGGGTGCATATGCAACAAA	GTT	AAC	3	6.66667	235	254	20	0	ACCCACTTGCAGGATTTCAC	CCCATTTCATTTGGTGTCCT	59.973	59.647	170
Contig7836:15319_PStI_305E40_NODE_1_L382;15536_PStI_67/3_NODE_1_L427	AGAAGAAGACAGAAGGACAATAAGAAAATTTATGGCCTAGGCGCATTTGAATGAACCAGAAAAATGCGAAAAGCATGTCATTATACAGATTCAATCACTGGAACATATGTTACAGGAAAAGAAAGAGAGCGACATGGTGACATATCTAATCATTCCAAAAGCCAAAGGATTGTAGGGCACCCTAACAACAACAACAACAACAAACCCAAGGTAATTCCCCGAGAAGGCAAGGATGCACTCAGACCTTACGTCTACCTCGTGTAGGTAGAGAGGTTGTTTCCTACTGATTTGCACACACCAGAAAATAAGACAAGAAGTTTCCGGCATAAAATTTCAATCACAAAACAAATTTTAAAAGCAAGTATAAATATTAAGTTTGCTTATTCTTTCTCAAAAATG…	AAC	AAC	3	6.66667	184	203	20	0	CGCATTTGAATGAACCAGAA	GAGTGCATCCTTGCCTTCTC	59.664	59.957	199
16098_PStI_67/3_NODE_1_L216	TTGTTGTTGTTGTTGTTGTTAGATTGTTAATACCTGATGCCAGGAGAACTGGGTAAAAATGGGAAGAGACAAAAAGAATTTTCCCCTTTTTGATGTGTAAGTGTTTGTGTCCTAGGGGAGGGAAGGAAACTCTGATGCAAGACATCTCCCACTAACTGTTCCCAAAATTTAGGTACTAATTTAATTAACATCCACCTCTCCAAAAAACTACATAAGCCTTCTACAACAGAAGGCTT	TTG	AAC	3	6.66667	1	20	20	0
Contig10099:21302_PStI_305E40_NODE_1_L430;21604_PStI_67/3_NODE_1_L394	TTCCACACCCCTCTTCTCAACCCCTTAAAGGGAATCAATAACAACAACAACAACAACAATAATGGATTAAAAAAGACGTTTTTCTCAAATTGAGAACTTTAAAGCTTTTGCATACTGCTCAAAGGAGATCAAATGTTCTTTACTACTCAAAAATATTGAATTGTCATGTACAGGCCTCATCCAAATGAATGCTCTGGTGGTGATCTTGATGGAGATCTTTATTTCTTAAGCTGGGATGAAAGTCTCATGCCTTGTCAAACAGTGACACCGATGGACTACACTGGGAGAAGACCTCGTATAATGGATCATGAAGTCACTCTAGAGGTAGCTTGAGCTATTTCTTGGATGAACCAAGAATCTTTTTTCTGAATACCTCTCTTGTTTGTTTTCCTTATTTTT…	AAC	AAC	3	6.66667	40	59	20	0
Contig25263:22404_PStI_67/3_NODE_1_L362;22091_PStI_305E40_NODE_1_L336	AGGCGGATGCATGGGTTAGGTGGAGGACGTGTTTTCTTTTTTTATGTTCTCATTATCTGTCTTATATGTGTTAGTTGTATTATATTTACATAGTGTCATGTGCTATTCATTACTAGTAACTCTTTGTATTCCCTTCCTTTTTCTTTTTGTCATATCTAATACTTTCTGCTTATGGGTTTTGAAATGAGGGTTCCTAGGAAATCGTCTCTCTACTTGTATGAGGTAGTGGTAAGGTCTGCGTACATTCTATCCTCCCTAGACCCCACTTGTGAAATTTCATTGGGTATGTTGTTGTTGTTGTTGTTGATATGCATTTTAAAATATTTTGACATTTGCTATGACATTAACACTTCAAAACTCAACAAATATCTTAGCAAATATCTT	TGT	AAC	3	6.66667	287	306	20	0	GAGGTAGTGGTAAGGTCTGCG	TGTTAATGTCATAGCAAATGTCAAA	58.876	58.67	130
Contig11548:25124_PStI_305E40_NODE_1_L480;25484_PStI_67/3_NODE_1_L342	TCCCCATACCCCGCTTATGGGATTACACTGGGTTGTTGTTGTTGTTGTTGTGTTCGTTGATTCAGAAGTTCATTTGCACAATTTTCTTTTCAGTTTCTGCAATTATGAAACTTCACTAGGGGATTAAAGTTAAATGTAATTGTTGTGCACAACGATATTTGACGAAATATCCCTTGATAAGTCCAAGACTATTGGTTTGGTAGGACTACTTCACCTTGATCCAGTTTTGATCGCACATGAAATCCAATGTTCTGGAGGCATATTGTTCCTTGCTCCCTATTATTATGCTTGTTTTTCTTCTCATGGTGTATCCTATTCAGTCTCGTCTGTAGAATTCTTCATTCCACAAAGACGAGATAGTGCCTTAACATTTACTTTCCTTCTTTATTAACTATAGCC…	GTT	AAC	3	6.66667	32	51	20	0	CCCGCTTATGGGATTACACT	ACATTGGATTTCATGTGCGA	58.928	59.931	241
Contig26714:26212_PStI_67/3_NODE_1_L417;4478_PStI_305E40_NODE_1_L315	ACTTGAATTAGGACTATCTAATTATCTGAAATCACAGCAGCTTGATCTTCTTCTCAACATGTTGTTGTTGTTGTTGTTGGTTATCCGATGTATTCTTTTGAGATTTGAGTTATTGCAGGGACATCTTGGAAGAGCACATCAAGGAATTCAAGAGCCTAGCAATTAGCATTTTGTGTCAATTGGCACTTTAAAGATGGATGAAAAGGAAATGAGAGATTTATGCAGTGATGGTATGCAGGTACTAAGGATGAATCGTTATCCTCCATGCCCTAAGCCAGAAAGGACATATGGCCTAAATCCTCATTCTGATGCTGATGCACTCACAATTCTTCTCCACTTGAACGAAACTGAAGGCCTCCAAGTCCGAAAAGACGACCTCTGGTTGCCAGTAAAGCCAAT…	TGT	AAC	3	6.66667	60	79	20	0	CAGCAGCTTGATCTTCTTCTCA	TTAGGGCATGGAGGATAACG	59.898	59.916	239
27928_PStI_67/3_NODE_1_L366	TGTGGAAGTTTTTAGGTTTGTCATAAAATTAGTTATATGCTATTATAGTTGTGTTGTTACTGCTCTTCGATTATTCTGCTACTTCTATTGTTTTTTCTTGTAGAATTGACATTGCTCTCCGTTTTAGCCATTATTTTATATCTATTATTTTTTTCTTTTACTTTGGACGGTTACATTTAAGCCGAGGATCTTTTGGAAACAACCTTTCTATCTCTATGAGATAGTGGCAAGGTCTGCGTATGCTCTACCCTCCCTAGACCCTACTTTGTGGGATTTCACTAGGTATGTTGTTGTTGTTGTTGTTGCTGCTCAGTCATCTGATCACCTCAAACAATTCTGAAAATAATGGAGCACCTAATTAATACTTATATAAAATATATGCACTTAA	TGT	AAC	3	6.66667	286	305	20	0	CGGTTACATTTAAGCCGAGG	TGTTTGAGGTGATCAGATGACTG	59.603	60.164	166
Contig14128:31878_PStI_305E40_NODE_1_L329;32381_PStI_67/3_NODE_1_L300	TGGGATTTCACTAAGTATGTTGTTGTTGTTGTTGTTGGTGGTCTATGGTGTGCTCATCCAGACAACAAACGCAGGCCATCAATAAGGCAAGCAATCCATGTTCTAAATTCTGAAGCTGAATTACCAATTCTTCCATCAACAATGCCAATTGCTTATAACGGGGTTCTGCATTGGAGGTTGATTTAGCATTACGTCTAATTGCATTAGTTGTTCTGACTCTTGGTGCGGATGATAATGCGTGTATGAAGAATTGCTTGTGTTAGTTCTGATTAAGTATTGCTTGTGTTAGTTCTGGTTAAGTCCAAATTATCTCACCTAGTCAAGGTGTTTGAGTGTTTGTCTATTGTCACT	TGT	AAC	3	6.66667	18	37	20	0
32777_PStI_305E40_NODE_1_L449	TTACTTTTGTGTCTCTGTGCCCCACAAAGGTAGGTGTAAGGTCTGTATAGACAATTCACAACAACAACAACAACAACGTACCAGTGGAGTCCCACAAGTGGGGTCTGGGGAGGGTAGAATGTATGCTGACCTTACCACTACCTCATAGAGACAGAGAGGCTGTTTCCTAGGAACTCTCGTCTCAAAACCCATAAGCAGAATATACTAGATATGGGAAAATACTCTTCCCAGTAGACGATACCCATAAGTAGACAATACTCTTCCCAAACCTCATTTGTGAGACTATACTGGGTATGTTGTTGTTCTGGATGACTGTGTTGGCCAGAATTTCAGAGAACTCGGAGTTATCAATTAATCTCTTGACTGACTTGCTGAGATTAGTGTTGGCCTTTAGATGAG…	ACA	AAC	3	6.66667	58	77	20	0	CCCACAAAGGTAGGTGTAAGG	TGGGTATCGTCTACTGGGAAG	58.497	59.063	224
Contig16674:330_PStI_67/3_NODE_1_L340;313_PStI_305E40_NODE_1_L272	TTAGTAAAGAGCATCTAGTTTATACACTCCATAATGCAAGCTGAACGTAAAAAAGATATGTCCGTACCAACTCTTATTTGAGAAAAGACAGCACCATCAGGAATGAATCACTAGATATTTGGCATTTCTTACGCTGTGAAATCAAAGATTAACTAACATCAACAACGCCAAAAAGGAGACTGCATTCTGGATTGCTATTTCTTTCTGATAGTTATTAAAAACCCTCCATTTTTTTCACAATAAAGTCTTAAATAACCTATCATTCCTTCCTTGTTACTTCTTTTTTTGCACTTGTTACTTCGATTTCTTTTCATAATAGGTAAAACACTTCTACGTATGTTGTTGTTGTTGTTGTTGACTGTAC	TGT	AAC	3	6.66667	338	357	20	0
Contig30186:35236_PStI_67/3_NODE_1_L367;34719_PStI_305E40_NODE_1_L279	TTCTGACGCATGGTATACTTTCTTTCTTGTATTATGACAAGGTAATTTATTTATAACAAAGTACCAAGAAGTACTTAAGTAAGTAGAAAATTTACAGAACTACAAAGTAAAAAACCTATAAGTCCATAATCTCGGTCATGTTTTGACATAACCTCCTTTTTCCAACAACAACAACAACAACATACCCAGTGAAATCCCACAATGGGGTCTAGGTTTTAAAAAATAAATTTGAATACAACTGAACTACTCAAAAGATGGCAATTCCTTTTTCCCGTCACAACACTGTTTATTCCTTTCCACCCACAGTGCCCAAATGATGCACAAAGTGATGTACTTTAGGTCTTCTTCAGTTTTCTGTTAATCCTCTGTGCATACCAATCACCAATCAA	CAA	AAC	3	6.66667	163	182	20	0	TCCATAATCTCGGTCATGTTT	CACTTTGTGCATCATTTGGG	57.015	59.964	206
35873_PStI_67/3_NODE_1_L279	ATTCCACTGGGTATGTTGTTGTTGTTGTTGTTGAATTTAAATGAATTGAACCCTCCATCAGCAGTTACTGAAATGTTGTATTGATGCATTGCAGGACGGGTAGGTCAGATAATCAGGTCAAGCTCTGGTTATACATGTTAAAATGCTGGGTGGATAATTAAATGAAAATTATGTTCATTGGATTTTTTCATATTTCTAAAACAGAAGGTACTGTAATACTCTCTTTTTTCCGCACTTGTCTCTTTTGCAGCCACTTTGTCCCAAACCTCACCCTTGGTGCGCCAATTATTGAGAGTCTGAG	TGT	AAC	3	6.66667	14	33	20	0
Contig20768:10878_PStI_67/3_NODE_1_L235;10732_PStI_305E40_NODE_1_L248	TACCCTCTCCAGACCCCACTTTGTGAGACTACAACAACAACTACAACAACATACCCAGTTGAATCCGATAAGTGGAGTTTGGGGAGGGTAGGATGTACGTAGACCTTACCACGACCTCATAGAGGTAGAGAGGCTGTTTCTTGGGAACACTTTGTGAGACTAATTGGGGTATATTGTTCTTTTTGTTGTACTTTATAAGTATTGACACATAGTTGGATTAACAGGTCAAACGGAGACTTTGTCTTATTGGAAGTTTG	ACA	AAC	3	7	31	51	21	1
11375_PStI_67/3_NODE_1_L349	CACATTATTTTAGGTTTTTAAGATGAGAGTTTTCAGGAAATAGTCTTTCTATTTTTATGAGATAGTGATAAAATTTACATACATTTTACCCTCTTAAAACCTCACTTTAAGATTCCACTGCTACGTTGTTATTGTTGTTGTTGTTCACTTAAAAGAAAAACGTATTTTAAAACAAAATGAAAAAGGAAAAAAACAGAATGAGAAATATACCTATTTCCCGGCGGCGGGGGGTGGGGGAAGAAAAAAGAGCACCAAATTTCACCTCTCAAAAAGCACTTCCCGCCATTCCTCTTTCTCCCTCTATAGGAAATGGGTTACAAAAAGCTCCGAAATTAGGGCTTAACAGCAATTTTAGCTGAAACCCATTTCTC	TTG	AAC	3	7	125	145	21	1	CCTCACTTTAAGATTCCACTGC	GAGGGAGAAAGAGGAATGGC	58.009	60.154	202
12574_PStI_305E40_NODE_1_L279	CATTCCGTAGTAGCGTATTGTGTATGTCTATAGTTAATATGTTCTTCCATTTATGAAGTCTATGGATAAAAGTTTTTTCAATTATGCAGACTTCTCAAGGTAACAACAAAGCAGATGCAGCTCTCTTTTCGCCGTTTTGGAATGAGATTATTAAAAGTTTGCGTGAAGAAGATTACATCAGTAACAGGTAATTTTCTCTATTCAAATCTTTTGCTTTTCCCCCACTTGTGGGATTCCACACTGGGTATGTGTTGTTGTTGTTGTTGTTGTAAATCTGTTGCTTTTCATTCATAAAAATTTT	TGT	AAC	3	7	250	270	21	0
12750_PStI_67/3_NODE_1_L347	TAATCATGAATATCTCTTAGTTCAACATTCCGCAGTAGCGTATTGTGTATGTCTATAGTTAATATGTTCTTCCATTTATGAAGTCTATGGATAAAAGTTTTTTCAATTATGCAGACTTCTCAAGGTAACAACAAAGCAGATGCAGCTCTCTTTTCGCCGTTTTGGAATGAGATTATTAAAAGTTTGCGTGAAGAAGATTACGTCAGTAACAGGTAATTTTCTCTATTCAAATCTTTTGCTTTTCCCCCACTTGTGGGATTCCACTGGGTATGTGTTGTTGTTGTTGTTGTTGTAAATCTGTTGCTTTTCATTCATAAAAATTTTCTTTATGGTTCCAATGCCTTGATTTACCATAGGGAGATGGATTTG	TGT	AAC	3	7	273	293	21	0	GGTAACAACAAAGCAGATGCAG	AATCAAGGCATTGGAACCAT	59.813	59.249	225
Contig8274:16417_PStI_305E40_NODE_1_L301;16677_PStI_67/3_NODE_1_L311	CCTAAGGTTAAGAGGAAAATGAAGACTGCTGCTCAGTTGGAGATTCTTGAGAAGACTTATGCTAGTGTGTTCTCTTTCTCTTTTCAATCTTTTTTTTTGATCTTCCCCATTTTGGGGTTTAATGGATTATTGGGTATCATAGTGTTTTTATGTTGTTAATTTTTGATTAGTTATAGCAAGGCTGTATCAGGAACAATCTCTGTTCCTCCCAGGACCCCACCAGACCCCACTAATGGGATTACAATGATATGTTGTTGTTGTTGTTGTTGTAGTAGTACTAGTAGTTCTTGATTAGTTATAGATGTTTATTTGTTGCATTTGGAGTTATAGGGTGCAAATTAATGACT	TGT	AAC	3	7	250	270	21	0	CAATCTCTGTTCCTCCCAGG	GCACCCTATAACTCCAAATGC	59.649	58.595	142
Contig23332:17419_PStI_67/3_NODE_1_L435;20793_PStI_305E40_NODE_2_L310	TTTCATCAGCTGCTGCTGATTAATTCTTTCATATGAATTCACCAGAACTTCACCATCGCTTTTATTAAAATTAGAGAGTTGGCATTAATACGAAAAAAAAAGGCAGTCAAAGCCAAGAGGGAAAGTCAAGTAAAGAGAGTGCCTTTTCCCAATTTTACAGGTTTAAAGAACATAAAGGAAGTGCCCAGGAAACAGCCTCTCTACTTCGGTAGTGGTAAGGTCTGTGTACATTCTTCCCTCCCCAAACCCCACTTGTGGGATTTCACTGGGTATGTTGTTGTTGTTGTTGTTGTAAAGAACATAAAGGAAGTGCCAAAATGTCAATTCCAAAGTGAAAAGCTTATTGAAGGAGAATTATCCAGTATTT	TGT	AAC	3	7	273	293	21	0	AAAGGCAGTCAAAGCCAAGA	TTTGGCACTTCCTTTATGTTCT	59.993	57.94	219
Contig16623:197_PStI_67/3_NODE_1_L450;186_PStI_305E40_NODE_1_L368	CGAATCCATGGCTCATACTTATACAATTTGAGTTGGTACTAATGCTAAACACTAGGCTCCAACATAAATATCGGGGCTTGATTTGTACACGTGTCAAAATATTAGCAATTTTAGCAACGACAGTTTTAGCAAACTTGATATCCATGATGTGTGTATTCTAATGAAATAGAGAAAGAACAGCAAGTGTGTGAATCCATTGGTATTTATATGTTTAGGCTTGGTTTCGCTAATTGTTCTTCGGAGCCAAGAGCTTATTGAGAACAACCTCTCTACGTCACAAAGGTAGGGTTAAGCTCTATGTACTTCCTACCCTCCATAGACCCCACTTGTGTGATTACACCGGGTATGTTGTTGTTGTTGTTGTTGTAAGCTTGTTGATACGCATTTGTTTATATACAT…	TGT	AAC	3	7	347	367	21	0	CGCTAATTGTTCTTCGGAGC	TCGACACTCATGGCAAAGTC	59.982	59.837	219
Contig24452:20342_PStI_67/3_NODE_1_L350;20072_PStI_305E40_NODE_1_L301	TTACTCACATCCTCCCAAAACGTAGTATTATTACAACAACAACAACAACAACATACCTAGTGGAATCCCACAAGAAAACATAGTATTGTTGGCATTCTTATTCATCTTTCCATAAACACTTTGCAGAAAATTACCCCAACTTAACAGCATTTGAAGAAAGACTGGTATATTCAAATGGTTTGAAAATTGCTTCTTGCTATGTGTAATATATCAAGTGATAGTTTGAAAATAACTGATTGAACCATATCATTGTCACCTTTAACCTAAACTATGATCATCTATTCGCATTTCTAGTTTTCTCCGCTTTGATCTAATAAATATACCTTCTAAAAATCAGTCCAAGCACATCTTTGGGTGAATTGGTCTTACCTT	ACA	AAC	3	7	33	53	21	0
22962_PStI_67/3_NODE_1_L312	CAAGCTCTCAAGTAGAAGAACTCGGTAAGAATTTGCGGTTCTTTTTTGTTTTTTGTTTGTTGTTTTTCATCAAATCTCGAGTGCAAATTTTTCTGTTTTCATCAGTATCGGATATATCTATTTTGCCTCTCTATTGAGCTAGTGGTAAGGTTTGCATACATTTTAGCACACCCCATTTGTGGGATTCACTGGGTATGTTGTTATTGTTGTTGTTGTATTGGATATATCTATTTTGAATGTCTACTGTATAAATTGAATAGGTAGATAAAAAATGGGATGTTTTTGTTACTGATTGGAGGAATAATTAAGTGGTTGAGTACCTCCACGGTGGG	TTG	AAC	3	7	196	216	21	1	ATTTGTGGGATTCACTGGGT	ACCGTGGAGGTACTCAACCA	59.116	60.422	155
24114_PStI_67/3_NODE_1_L442	TATGGGTTTTGCGATGAGGGTTCCCAGGAAACAACCTCTCTACTTCTATGAGGTAGTGGTAAGGTCTGCGTACATTCTATCCTCGCCAGACCCCACTTGTGGGATTTCACTGGGTATGTTGTTGTTGTTGTTGTTGTCTTTGTAATCTTTCCTGGTATACTTTTTTTCCCTGTCTTCAATTTGTTATCACACCTGTTATTTCCCCCCCTGAAAACGCATCCTTTTGTATCCTTTTTTTTTACATTTTTTTTGTGATAAGGTAATATTTTATTGCCTCTTTGGTGCATCTTGTCAAGTGCTTCTTCTGGACCTTCATATAGCATGATGCCTTAACACAGATTTGTCTCCTTGAAGGTCCTAAAACTGTGAAGCTGTTTTCTAACAAGGAGCACATGGGAT…	TGT	AAC	3	7	117	137	21	0	CTTGTGGGATTTCACTGGGT	ACAAGATGCACCAAAGAGGC	59.82	60.263	197
24745_PStI_67/3_NODE_1_L364	TTAAAAAATTTAAATTTTTTTATTTTTTATTTTTTTTCTTTTTCTTCTTGCTTTTCCCCTTTCTATTACTTTTTGTCATATCTAGTTTATTCTGCGTATGGGTTTTTGAGACGAAGGTTCCCAGGAAACAACCTCTCTACTTCTATGAGGTTGTGGTAAGGTCTGCGTACATTCTACCCTCCCCAGACCCCACTTGTGGGATTTCACTGGGTATGTTGTTGTTGTTGTTGTTGTACTGCCTGTAGATGTGCTTGTTGTCACTTTTGGTGTATTTGAAGCCACTGCGAACTTTGTTATACGATAGAAACCTTTTGTTATACTATACAAAACTTCGTAAAGTTTTACATATCAATTTTAAGAAATGAAACGATAATACCAGTAACGAA	TGT	AAC	3	7	214	234	21	0	GGTTGTGGTAAGGTCTGCGT	AACAAAGTTCGCAGTGGCTT	60.035	59.92	147
Contig26408:25421_PStI_67/3_NODE_1_L442;25069_PStI_305E40_NODE_1_L283	TTTCTCTTTTCTTCACAATCTCTCCACCTGCCCTCTTCTTCACAATCTCTCGACCTGCCCTTTCACCACTTCAAGCTTGGCAGTAAAGGAAAAAGCAGGAAGATTAATACAACATCAGCAGTATATCATATCCTGAAATCAACTTAACACTTACCTAGAATGGAACTCTATGAGGTAGGGGTAAGGTCTGCATACATTTTACCCTCCCCAGACCCCACTTGTGGGATTCCATTTAGTATGTTGTTGTTGTTGTTGTTGTACTTGCCTAGAATGGAACAGACGTCAAATTCAACCTTGTTAATTCACATTATGAGGCTTGAAATGTAATGGATTGAAGAAGGAGCTGGCGTTTGTGTTGTATTTATCAATATACAGCTTGAATCCCATGACTAATCAGTT…	TGT	AAC	3	7	239	259	21	0	CCACTTGTGGGATTCCATTT	TACAACACAAACGCCAGCTC	59.647	59.911	146
27565_PStI_67/3_NODE_1_L381	CTAGAAACTCTTAAGACTCAAATTTCTTGGTGGTTTATTATGTTCTTTCTTTTTTTCTAATACTTAAGCTTCAATGTTCTTACTCATTCATGATCATGGAACATTTTTTACTAAAATTTGTTTAATGGTATGTTATCTCCGAAAACAGTCTCTCTATCTCTATGAAGTAGTGGTAACGTCTGCTTACATTTTACCCTCCCCAGATTCCACTTGTGGGATTCCACTGGGTATGTTGTTGTTGTTGTTGTTGTATGTTAGTTCATTTGATCATCATGAAAGTGGTTGTAGTGTCCAAGTTGTGAGGGTTTTCATAAATCACTTCATGCTTGCTGAATGAAGGGGAGTCTTGTTAACAGTGTGAGGTGACGTATTCGAGCCATGGAATTCAAACTGATACTT…	TGT	AAC	3	7	231	251	21	0	TGTGGGATTCCACTGGGTAT	AGTTTGAATTCCATGGCTCG	60.05	60.074	181
Contig12989:28938_PStI_305E40_NODE_1_L392;29362_PStI_67/3_NODE_1_L364	CAACTGACAACTTGTTCCTACTATATCTCGTGGACACCCAATGTTGACCGAACACAAATTTTGGAGGTGTGGAGTGTTCAGCTGACACAGTGAGACGAGTTTAAAGAGTATTTACTTGCTTGCTGAGGCCAAGTTTGAGTGTATATTTATGTATCATGTGTCTATTAAACATCTCATTATCTGTGCTATATGTGTTAGTTGTATCATGTTTACATATTGCCATGTGCTATTCATTATTAGTCACTCTTTGTGTTCCCTTCCCTTTCCTTTTTGTCATATCTAGTCCTTTCTGGTTATGGGTTTTGAGATGAGGGTTCCCAGGAAACAGCCTCTCTACTTCTATGAGGTAGTGGTAAGGTCTGCGTACATTCTACCCTCCCCAGACCCCACTTGTGGGAT…	TGT	AAC	3	7	411	431	21	0
Contig27911:29342_PStI_67/3_NODE_1_L399;28917_PStI_305E40_NODE_1_L273	TGTGTTAATTGTATCATATTTTCGTATTGTCATGTGCTTTCTTTTACTTTTGGTCATATCTAGTCCTTTCTGCGTATGGGTTTTGAGATGAGGGTTCCCAGGAAACAACCTCTCTACTTAGGTAGAGGTAAGGTCTGCGTACATTCTACCCTCCCCAGACCCCACTTGTGGGATTTCACTGGGTATGTTGTTGTTGTTGTTGTTGTCACTATGACAAGACTAGAGATAGCTTACAGTGTTTAGAATCTTAGTTTCTACAAGAACCCAAACAAACACATATGGATGCTGCCTTAAGGATTGTGAAGTATCTAAAACAACAATTAGGAAAAGGAGTGTTATTATCAAGCCAAGGAGATCTAACAATGCCAGCATACTGTGATGCTGACTGGGCATCATGTC…	TGT	AAC	3	7	186	206	21	0	CCCACTTGTGGGATTTCACT	GCCCAGTCAGCATCACAGTA	59.82	59.862	231
33067_PStI_305E40_NODE_1_L309	ATTCTACCCTCCCCAGACCCCACTTGTGGGATTCCACTGGGTATGTTGTTGTTGTTGTTGTTGTAAAGCTTTCAAAAGCAAATAACTTAGTACGTCCATAAATGAGCTAAAAGAGTATTAGAATTATTATATGTAATTGATTTTTTTTATTGTTATCTGAATGGACTGATGGATTGTTAAATTGAATTTTCAAGTATTGTGCTACAAAAGACTTTGTTGAGAATGTTGAAGCTTGACCTTGTATACAGGTAAGAAGGTGTTGTGGAAGCATAATGTATATGGATTGACTCCTAACATTGGATCTGCACACCATTTACTGGTAATATGGGCA	TGT	AAC	3	7	44	64	21	0	TGTGGGATTCCACTGGGTAT	TGCTTCCACAACACCTTCTT	60.05	58.342	246
Contig15348:35066_PStI_305E40_NODE_1_L323;35599_PStI_67/3_NODE_1_L264	TTGGAAACAATCTCTTTATCTCTACGAGGTAGGAGTAAGATTTGCGTATAGTCGTACACTCTACCCTCTATAGACCCCACCTTATGGGATTACACTGGTTATGTTGTTGTTGTTGTTGTTGTATGATCATTCCTCAACTACAAGTTTTCTTATGTGTAAGCTTGCTCTTCAATGTAAATTGCAACAAGCATCTCTTCTCAAGGAATTCATCAGCTCATTGGAATAGGCTTTCTCAGCGGTTAATCTCTGATAGCAAATCTGAATAACATTAAACAACACAAGCCCAAGAAGATCCAGGATTGCAAAAAGTGTAATCTCCCACTGTGGATTAAAAAAATATGTTCT	TGT	AAC	3	7	102	122	21	0	CCACCTTATGGGATTACACTGG	ATCCTGGATCTTCTTGGGCT	60.474	60.037	224
38151_PStI_305E40_NODE_1_L324	CTTAATAATTCAGCTAATATGAAATGAAAATATAAAAAATAAAAATAAATTTTCTCAAAGCATTACTTTTTGGATATTTACTTTTTGATCATATCTAGGCCGTTCTGCGGATGGGTTTTGAGATGAGGGTTCCCAGGAAACAGCCTCTCTACTTAGGTAGTGGTAAGGTCTGCGTACATCCTACCCTCCCCAGACCCCACTTGTGGGATTTTACTGGGTATGTTGTTGTTGTTGTTGTTGTATTTAAATAACTTAAGTGAAAAGATGTGATTCTTAATTAGTAAGTTAATAATTTATTCTTAACTAGTAAGTTAATATTTATTGAATGAAGTATAATGAGAAGCAT	TGT	AAC	3	7	221	241	21	0
Contig18952:6200_PStI_67/3_NODE_2_L216;6169_PStI_305E40_NODE_1_L319	CGGGTATGTTGTTGTTGTTGTTGTTGTACTATTATATATTTTGCCTAATTCTTTTATTATTTAATTAACCCAATTCTTCATTGCATTCAAAATCTAATGTACCTGAAAAACTAATTTTACACCAGAAATAATAAGTGCTTACCTTAAGTTTGAACTCTTGTAATCCCTCGAAGGCATCATTTTATGGAGCTACATCAGTCTGGCCTCAAGCGAAGGTGCCATAGGGTCATTCCTTAGGGGGTCTGCGGCTGTGGCAACCGGTATACTCTTGAACTGCTTTTGCAAATGATGTTACTTCAACATCTATTCTTAATATTTTTTGCTTGAGTTGGCTTGATTGACTCAACTTCTCGTCAAGCAACTGTTTCTCAGTTCTACTCTCGAAGAATTGTCTTTCTG…	TGT	AAC	3	7	7	27	21	0
8366_PStI_67/3_NODE_1_L451	TGACAACAACAACAAAAACAACATACCTAGTGAAATCCCACAAGTGGGGTCTGGGGAGAGTAAAATGTATGCAGACCTTACCACTACCTCATAGAGATAGAGAGGTTTCCGAAAGACACACAAAATAAGTTGGTGACAATCAAGAAAATCTAATCCATGATTTAGCCATAAGTCTACTTAATCTAACTATGTATTGTGTGATAGCTAACTAGGATGTTTAAATTAACCAAGAGTCTACAAAAACACTCGAAGTTCGCATGCCTTACAAGAACAAGAAACACGATATACTCCTCCGGTCCATATTACCTGTCTTTTAAGATTTCTGTACGTTCTTTTTAATAACCTCTATCATAATAGCATTCATGTAAATTACCATTTTTATCTCCCCCTCAACATCTA…	ACA	AAC	3	7	3	23	21	1
Contig148:1056_SgrAI_67/3_NODE_1_L214;1103_SgrAI_305E40_NODE_1_L149	CAACAACAACAATAACAACAACCTCATTGGCTCATCAGGGTTTCGTCCTTCATCTTCCTTTTTTCAACTTCCAACTGATCAAACAAGTCAAGATTACGGAATGAACAATAATGCTAAACCGTCAATCCATGGATTAATGCAACTCCCCAATCTCCACAACAACACGAATGTTGCTACTACAGGCTCTTCCAGTATGTTCAACCTGAATTTCTTCCAGAACAATAACAACGTTGTTAGTCATGAT	CAA	AAC	3	7.33333	1	22	22	1
Contig20680:10651_PStI_67/3_NODE_1_L357;10510_PStI_305E40_NODE_1_L328	TCCTTCCATTTTCATAATCAAAACACAGTTCAGTGCTCTCGGCCACAGTCCTACACTTCTAATCTTGCCTAATACTGCCAGGAATTTCAGATGCTGAGCTAGAAAAAAAACAACAACAACAACAACAACATACCCAGTGAAATCCCACAAGTGGGGTCTGGGGAGGGTAGAATGTACGCAGACCTTACCACTACCTAAGTAGAGAGGCTGTTTCCGGGGAACCCTCATCTCAACACCCATGCGTAGAACGGACTAGATATGATCAAAAGTAAGGAAAACACATGACAAAGCTAGAAAAGAAACATGAGCTCTAATAAGCTGATGTAGCACCTTTATCATCCCAAATCCAAGTTTAGTATACATGCTAGTTAAGCTAACC	AAC	AAC	3	7.33333	109	130	22	0	CTCGGCCACAGTCCTACACT	TGCGTACATTCTACCCTCCC	60.321	59.955	143
Contig21327:12295_PStI_67/3_NODE_1_L435;12123_PStI_305E40_NODE_1_L318	AAGACATTGTTCTAAGGCACTGACAGATAAAAGGATCAGAGTAACCTATTTTCATTGATTTAAAAAATGATCTGACCTAATCTATCCAAGCAGCAGTCACCTATGCAGCAATTGATGGCGATGATCTATTGTTTGATTATATTGTCATGCAATCATCTTGTATATGAGAAGGATAGCACTATAGATTCAGAATATAATTGATTAATATGCCTATGCTGATGCATATTCCACCTCTTCTTTTTATGCTACATAACTCTTGGCTGTTGTGTGAATAAAATTGAGAAAGGGAGAGGGAGCTGACGACATGTGTTTTTCTAGGAAAGAATGAGTTAATACTTAGGATCACTTCTTCAGTCTTATTGTGGGTGACTCCTTCTCAACTGTACTCCATCATAGCTT…	ACA	AAC	3	7.33333	430	451	22	0
Contig22364:14936_PStI_67/3_NODE_2_L207;14726_PStI_305E40_NODE_1_L285	TCTTAGCTGTAATGTCTTTATTTAGAACAATCCAACATGATCGCATGTCATCTTGCAATCTTTATCTTGAAAATTTTCTTTTCTGTCTTCTCTGCGTATGGGTTTTGAGATGAGGGTTCCCAGGAAACAACCTCTTTACTTAGGTAGTGGTAAGGTCTGCGTACATTCTACCCTCCCCAGACCCCACTTGTGTGATTTCACTGGGTATGTTGTTGTTGTTGTTGTTGTT	TGT	AAC	3	7.33333	208	229	22	0
15875_PStI_305E40_NODE_1_L375	AAAAGGGTAATACTGCATAGCAGGGAAGTAAGTTCATCATCCATATCGACTAGTTAGCATAGATGGAAAGCACCAGCACTCAGAATACTCATAAGTATTGCAAGAGTGTTTTAAGACCATGCTAACGATACCAAGGGATGAAACACATTTGTTCCAACTAACATTTGACTTCTATTTGTTCTGGAGAAAGCTATACCTTGGGAAGAAAAACTCATACAGCAATAGCCATCAGTCACAATTAATGACTTATTTAATTTGGACTTCTCAGACCAGAAATGATTGAATTTGAACAAACCAACCATACAAACAACAACAACAACAACAACATACCCAGTGGAATCCCACAAGTGGGGTCTCGAGAGGGTAAAAATGCATGCAGACCTTACCACTACCTCAT	AAC	AAC	3	7.33333	306	327	22	0	CAGCAATAGCCATCAGTCACA	TGGTAAGGTCTGCATGCATTT	59.879	60.517	172
16110_PStI_67/3_NODE_1_L405	TTGGATATAGGAAGAATGTTGTCCTCTCCAAAAAGGGTAATACTGCATAGCAGGGAAGTAAGTTCATCATCCATATCGACTAGTTAGCATAGATGGAAAGCACCAGCACTCAGAATACTCATAAGTATTGCAAGAGTGTTTTAAGACCATGCTAACGATACCAAGGGATGAAACACATTTGTTCCAACTAACATTTGACTTCTATTTGTTCTGGAGAAAGCTATACCTTGGGAAGAAAAACTCATACAGCAATAGCCATCAGTCACAATTAATGACTTATTTAATTTGGACTTCTCAGACCAGAAATGATTGAATTTGAACAAACCAACCATACAAACAACAACAACAACAACAACATACCCAGTGGAATCCCACAAGTGGGGTCTCGAGAGGGTAAAA…	AAC	AAC	3	7.33333	336	357	22	0	CAGCAATAGCCATCAGTCACA	TGGTAAGGTCTGCATGCATTT	59.879	60.517	172
Contig8561:17239_PStI_305E40_NODE_1_L361;17484_PStI_67/3_NODE_1_L312	TGTTGTTGTTGTTGTTGTTGTTTTGTATGTAATGTTGTTATGGTCTTTTTAGATATACTAGTGGTATTTCCTTCTGCTAGAGCTTAATTAAATTCTAAGTAGTACCTTACACTGCGCCAAAGATGGCAGATCCTGGAGAACTGGTTTTTAAATTGAGTTTTAAGTTCTATCACACAATCAGATTACTTATAAGGCAGTTACAAGTAAATATCTTTGATAATAATTAAATGGTAACCAAGTAAAAATGGTAAATAACTTGCTAACATAGTTAAATTACTGTTAATAGTGCAAGAAATCTTTATCTTTACTTGAGCCAAGGGTCTAAGGGGTAAGGTCTGTGTACACTCTATCCTCCCGTGACCTCACTTGTGAGATTACAGTTGGTATGTTGTTGTAGTG…	TGT	AAC	3	7.33333	1	22	22	0
Contig23543:17975_PStI_67/3_NODE_1_L344;17718_PStI_305E40_NODE_1_L396	TGCAGGACTAGTTCCCTTTCCTTTTCCCTTTTTCTCCATATCTAGTTTATTCTACTTGTGGGTTTTGAGACGAGGGGTCCCAGGAAAAAAGCCTCTCTACCTCTGTGAGGTAGTGGTAAGGTCTGCGTACATTTCACCCTCCCCAGACCCCACTTGTGGGATTCCACTGGGTATGTTGTTGTTGTTGTTATTGTTTGGCATGCAGGACTAGTTCACTCATGGCATATAAAATATCCTATGGAAATATAATGCATGTTATGTACCAGATTAAGTTCATGCATGCGTCTTTATCTGTAGCATTTAGTTGAAAAACCTAGTCAGAAACCTTGAGATCACGGATCCAACAAAGAATCTCAATATTCTTGG	TGT	AAC	3	7.33333	174	195	22	1	TGTGGGATTCCACTGGGTAT	GATTCTTTGTTGGATCCGTGA	60.05	59.925	199
Contig9599:19929_PStI_305E40_NODE_1_L403;20198_PStI_67/3_NODE_2_L288	CTTGTTTTGTTGTTGTTACTGCTCTAATTTTTGGATTCCCTTTTTCAACTACTTGAAAATGCTTTATTTTAAGCCAAGGGTCAATGAGAAACAATCTCTTTGTTTCTATGAGGTAGGGGGTAAGGTCTACGTACACTCTACCCTCCCGGACCCAACTTATTGGATTACACTGGGTATGTTGTTGTTTGTAAAGTATCTATCAGTTGCCTAAAATCTTGAAAAATTATCATACTAGAAAGGTCTTATTATGTGTTAGTTGAGCCGAGGGTCTTTTGGAAACAAGATCTCTACCTCCACGAGGTAGGATAAGGTCTGCGTACACTCTACCCTCCCCACACCGTACTTGTGGGATTACATTGAGTATGTTGTTGTTGTTTGTTGTTGTGATGCATTACTAAG…	TGT	AAC	3	7.33333	364	385	22	1	TGCGTACACTCTACCCTCCC	TCCTGCACTTAGAAAGAGAGATGA	60.134	59.674	128
20897_PStI_305E40_NODE_1_L255	AGAACTTTATGTTTTATGTTTTGCCTTTCTCTGTTGTGCCTTAGATTATTACTTTTGCTCATCTGTTGCACCTCAAGTAAATACAACCTTTTCTGTTTCTCAGTTGGAGTGGAGTAATGTATCTTCTACTTTTGGGGCTTGATATTTTTGAGCTGAGGGTCTTCTGGAAGCAACCTCTCTATCTCTATGAGGTAGTGGTAAGGTCTGCGTACATTTTACCTTCCCCAGACCCCACTTGTGGGATTCCACTGGGTATGTTGTTGTTGTTGTTGTTGTT	TGT	AAC	3	7.33333	256	277	22	0
Contig25113:22003_PStI_67/3_NODE_1_L360;32698_PStI_67/3_NODE_1_L351;32194_PStI_305E40_NODE_1_L342;21699_PStI_305E40_NODE_1_L245	AGCCTAACCCTCAACAGATCAACCAACTGGAGAAGATAAAAAGACATATGAAACAACAACAACAACAACAACATACCCAGTGAAATCCCACAAGTGGGGTCTGGGGAGGGTAGGATGTACGCAGACCTTACCACTACCAAAGTAGAGAGGTTGTTTCCGAGGAACCCTCATCTCAAAACCCATGCGTAGAACGGACTAGATATGATCAAAAGTAAGGAAAGCACGTGACAGTACGAAAGTATAGTATAATTTTAAACATAAACAGCACACAAACAATACGCAAATACTGATAAGTACGTACTAGAAAGAGAAACACTGATACTCAACCCTGTAAGGCCCCCTGACTACCCAACCCTACTAACCAATTATCCTACTATTCTAA	AAC	AAC	3	7.33333	52	73	22	0	AACCCTCAACAGATCAACCAA	TTTGAGATGAGGGTTCCTCG	59.439	60.187	172
22522_PStI_67/3_NODE_1_L343	TAGGAACTCTCGTCTCAAAACCCATAAGCAGAATATACTAGATATGGAAAAATACTCTTCCCAGTAGACATACCCATAAGTAGACAATACTCTTCCCAAACCTCATTTGTGAGACTATACTGGGTATGTTGTTGTTGTTGTTGTTGTTCTGGATGACTGTGTTGGCCAGAATTTCAGAGAACTCGGAGTTATCAATTAATCCCTTGACTGACTTGCTGAGATTAGTGTTGGCCTTTAGATGAGATGTGATGGTTTTACTGAAACGGTGTCTGATGTTGTTGATCCTTGCCTATTTTTTCTTTTTGCTTTAAAGATGATGAATCACGACTCAATGGAGTGTTTCATGGTCAGTCATAACAGTGTTA	TGT	AAC	3	7.33333	127	148	22	0	TCTTCCCAAACCTCATTTGTG	GGCAAGGATCAACAACATCA	59.956	59.502	200
2558_PStI_67/3_NODE_1_L259	CATCCACCCTCCCCAGACCCCACTTGTGGGATTTTACTGGGTATGTTGTTGTTGTTGTTGTTGTTACCTTTTCCAGTGCCCCTATAGCATAACTTTTTTCTCCTCTATATCTAACAATGATGTCTAATGTCTTTCTGAAAATGCTTCTCTTAGGATTTATATGATAGGACTCTGAATCTCTGCAAAAATTTGTTTAGTGAATTAGTGATCACCGGTCTCAAGTGCTCAACTTGTGAATCAAATGAAAGCATGTACATATTTTTGCTTATGATGCATACATG	TGT	AAC	3	7.33333	44	65	22	0
Contig11739:25661_PStI_305E40_NODE_1_L316;26037_PStI_67/3_NODE_1_L304	CACCCCCACCCCACCCCAACTAAACTCATCCTCATGCCAGATCATCAAACAACAACAACAAGAACAACATACCCAGTGAAATCTCACAAGTAGGGTCTGGGGATACCAGATCGTCCAAATATATATATTTCTAGAGGATCTAGCATACAACCAGAGACATTTTTGAAGAATCTGAGAAATATAGACACATGCATATACCGCGTTTTTTTTGGTGTGCTTCCTAAATTGATGTTCTGCTTATGTAATCTTCCCCTGCTAACTCTGTTTGTTGCTCATTCTTGGCCCACTCTCCTCCTATAAAACTCCCTCATTTCTCAACCAATACACTCCTACAATCTC	AAC	AAC	3	7.33333	48	69	22	1	TCCTCATGCCAGATCATCAA	CGCGGTATATGCATGTGTCT	60.161	59.596	174
2568_PStI_305E40_NODE_1_L355	ATATTATACTTTTATTTATTTACTTATTTATGTATTTACTTTGAGCCTTACTGTTTCACTTGTTGATCATATCTAGGCCGTTTTGCGGATGGGTTTTGAGACGAGGGTTCCCAGGAAACAGCCTCTCTATTTAGGTAGTGGTAAGGCTGCGTACATCCACCCTCCCCAGACCCCACTTGTGGGATTTTACTGGGTATGTTGTTGTTGTTGTTGTTGTTACCTTTTCCAGTGCCCCTATAGCATAACTTTTTTCTCCTCTATATCTAACAATGATGTCTAATGTCTTTCTGAAAATGCTTCTCTTAGGATTTATATGATAGGACTCTGAATCTCTGCAAAAATTTGTTTAGTGAATTAGTGATCACCGGTCTCAAGTG	TGT	AAC	3	7.33333	197	218	22	0	GGTAAGGCTGCGTACATCCA	GAGACCGGTGATCACTAATTCA	61.052	59.056	233
Contig27918:29360_PStI_67/3_NODE_1_L408;28937_PStI_305E40_NODE_1_L289	GTTGTTGTTGTTGTTGTTGTTGGATATCTTCATGAATCCAATTTTATTTCTTTCTTCTTGCAAACTTCTAAGGTCATCAAGCACATGATCTAAATCAGATATAATGCAATCTAGTAATTTCTGAAGTTCATTACAGTTATTGCAAGTTTGAGATCTTGCCTCACATCTTTCCCCAATTGTCATAAAGCATATATTGTCCATTTCTTAATTTTTGTTGTCTCAGTTACCTCATCATTTCAACTGTTGAAAATTTCATTTCATTGATAGCTTTTGGAGTTTTTTCTTCCTTTTGGCCATATTTTTATAGTATTTTCCATCATTCTTGTTTTGATCAGTAATATATTTTCCTTTGAAATTTTGCTTGCCTTTTCTACTATTTCTAGTTCTTAAGGAATCCAT…	GTT	AAC	3	7.33333	1	22	22	0
29378_PStI_305E40_NODE_1_L371	ATATAAAGAGTAAAAGAAAATAGGGGCAACGTTCAACTAATCTAATCCAGATGGAAGAATAAATGTATGCAAAAAGTTCCAACATTTCTGTTTCGCTTTATTTTGATAAGCAGTGTATCAGGCCACAGCCCACAACTAAATAAAATAAAGAATATCGAAATCCAAACACGAGACTTGATCCTGATACCTAGCCAAGTAGAAATCCGATTTCATTTGGTCCGCAAGGTATTGTGTTGCTTATGTCCTCCTCATTGACCTCCAAATGACAAACAACAAAAACAACAACAACATACCTAGTGGAATACCACAAGTGGGGTCTGGGGAGGATAAAAAGTACGCAGACCTTACCATTACCTCATAGAGGAAGAGAGGCTGTTTCCGCGGAACCCTCGT	AAC	AAC	3	7.33333	269	290	22	1	CCTCCTCATTGACCTCCAAA	GGAAACAGCCTCTCTTCCTCT	60.042	59.08	137
Contig13180:29437_PStI_305E40_NODE_1_L275;29869_PStI_67/3_NODE_1_L318	AACAACAACAACAACAACAACATAGTAAACTTAAGTTTAACAAGGGACTCAATTTGACTAATTTAACCCTATTGACATGGTTGATACTTTGTGAAAATTATAGTAATAGAGTTTTTCACATTTAATAATGACTTAATTACTAAAGGTAGAGTTGGAAAAAAGTGACATATTATTTCTTGATTGTTTAAATTGACAACTAATTTGAAACAACTATTTTTTAGTATATCTGACAACTAAAACAGGATGAAGTATATTATATGTCCAAAGGTGAGAGATAAGCTTTCTATATTTAGTAGAAGATCAGTTTACCAGTGGAATCAGATGGGCAATTTTCTGGTCC	AAC	AAC	3	7.33333	1	22	22	0
29814_PStI_67/3_NODE_1_L386	AAAACTTCGCCTCATTCATCCACAACTTTTCACTCGATATAAAGAGTAAAAGAAAATAGGGGCAACGTTCAACTAATCTAATCCAGATGGAAGAATAAATGTATGCAAAAAGTTCCAACATTTCTGTTTCGCTTTATTTTGATAAGCAGTGTATCAGGCCACAGCCCACAACTAAATAAAATAAAGAATATCGAAATCCAAACACGAGACTTGATCCTGATACCTAGCCAAGTAGAAATCCGATTTCATTTGGTCCGCAAGGTATTGTGTTGCTTATGTCCTCCTCATTGACCTCCAAATGACAAACAACAAAAACAACAACAACATACCTAGTGGAATACCACAAGTGGGGTCTGGGGAGGATAAAAAGTACGCAGACCTTACCATTACCTCATAGAG…	AAC	AAC	3	7.33333	305	326	22	1	GCCACAGCCCACAACTAAAT	GAGGTAATGGTAAGGTCTGCG	60	58.732	236
31720_PStI_67/3_NODE_1_L243	CTTCGATTATTCTGCTACTTCTATTTTTTTCCTTGTAGATTGACATTGTTTTATGTTTTAGTCGTTATTCTATACCTATTTTTTTCTCCTTTTAATTGGGCCAGACCCCAGTTGTGGGATTCCACTGAGTATGTTGTTGTTGTTGTTGTTGTTCTCCTTTTACTTGGGGTGGATACATTTGAACCGAGGGTCTTTTGAAGCAACCTCTCTATCTTCATGAGATAATAGTAATGTCTGTGTACGTTCTACCCTCCCAACACCTC	TGT	AAC	3	7.33333	132	153	22	0	CAGTTGTGGGATTCCACTGAG	GAGGTGTTGGGAGGGTAGAA	60.551	58.989	155
Contig14483:32769_PStI_305E40_NODE_1_L389;33278_PStI_67/3_NODE_1_L226	CTGTGGATATACAATTGAAAGGTTAGATTCTCCAAAAAAAAGGTATCACTGTAACAGTGCTTTTACAGAGAACAACAACAACAACAACAACATACTCAGTGGAATCAAAGAAAAGGCTCCTACAGCTTTAAGCAAGAAGCGACCTCTAAGTAAACCCCAAATTTACAGAAAATACAGAAACTAACCTATAGGAGATATAGTGCCTATAACAATAAAAATCCAATTAACTTTTTCAATCTGAGCATGCTTAGTTTTAGAACATATAGAATCACCATAGCATTTAATCACAAAAAGGCTGACTCTTATGGTGATCCACAGAAGCTAAGGAATGCATCTTACTAATTACAGCAGGAAATATAATGCATGCATACACACATAACAAACATATACGCCACATAA…	AAC	AAC	3	7.33333	71	92	22	0	CAATTGAAAGGTTAGATTCTCCAAA	TCGCTTCTTGCTTAAAGCTG	59.9	58.607	131
33850_PStI_305E40_NODE_1_L293	TGATTCAATAAAATATTTATTATTTTTTACTCATTTGATATCTGATATCTCTAATCTGGGATAATTATTATATAATTTTATTGATAAATTTAAACTTGAAATCTCATATATACTTTTTATCAGACTTCATTAATCACTAAATTAGACTCATTCGCAAGTAAAAACAACGTGAAAAAGAACAAAAAGGAAAAAGAGAAAGAAGTGATGATAACTCATGCAAACATTTTAATTATAAATATAGAAACAGGAACAAAAAGTTCCTTATGATGTGCTAAATTCAGCCCAACCAACAACAACCACAACAACAACTTAAAC	CAA	AAC	3	7.33333	288	309	22	1
Contig31059:37433_PStI_67/3_NODE_1_L383;36906_PStI_305E40_NODE_1_L224	AATTGAGGGTGATCTCATATGGGTGTAAGTATGGAATTTTGCTATGAGGTAGTGGTAAGGTCTGTGTACATTGTACCCTCCCCAGACCCCACTTGTGGGATTCCATTGGTATGTTGTTGTTGTTGTTGTTGTTCTTGTACTAGGTCTTATTATATATTGAATTCACAATTTTGATTTTCTTGTTTCAGAATGTGCCTGATGATGCTTCCAAACTGGCAGACTTCCAGAAAATTGTAAACTGCACGTCTAAGTTTGAGGCAAGTTTGAAGGAGTTAATGTTCATTGCTTCCTCTGATGGAAAGGATGAAAGATTGAGCAAATTTGCTGATAATGTGGAGGTTCATTTTGCATCGAGGAAAAAGGTTGACATTTTGGCCAAGGCAAGAGATCAACTTTTAC…	TGT	AAC	3	7.33333	112	133	22	0	CCACTTGTGGGATTCCATTG	GGAAGTCTGCCAGTTTGGAA	61.156	60.232	137
38453_PStI_67/3_NODE_1_L344	CTCCCGACCCACTTGTAAGACTATACTGGGTATATTGTTGTTGTTGTTGTTGTTGTACAGGCTTTATGTTTGTGAAGTTTCAACTGATTCAATAAGCTGAAAAATAGGCTTCGAGTAGAGAAAGTTGGTCTCAACTGGTTAAAGAAAATGGTTAAAATAATTTGTGACTCGATAGGGCTGAATGAAAGTCATCTACACAAGATATGTAGGTGCTATATGAAGAAAAGTAAAATACTACAACTGAAATAATACTCGAAATATATTCTCTATACAGAAATGATACACCATCACATATTTATTAAACATATATAGTACATATGAATCTGGCAAAATGAATGAAGTACGATGGGCTAGTAATAGATGAAG	TTG	AAC	3	7.33333	35	56	22	0	TCCCGACCCACTTGTAAGAC	TTCAGCCCTATCGAGTCACA	59.966	59.394	181
6403_PStI_67/3_NODE_1_L314	CATCCGGAGATTTATGTTTAATTGTTTATTCGTACTTTTTTTTGGTGTAAACAGGTAGTCTTAGTCAATTCAGTGGCAATTAGTACTAGTATAGATTGGCTGTAAGTGAATAGGATTAGGGGACTATGTAATTACAACCCTCTTGGTGGGGTACTACACTTTTGTGGTAGTATACCTGTGGATATATATAGTAATGGTTCTCAGGAAACAACCTCTCTACTTAGGTAGTGATAAGGTCTGCGTACATTCTACCCTCCCTAGACCCCACTTGTGGGATTTCACTGGGTATGTTGTTGATGTTGTTGTTGTTACGTTTCTCAAATACACACACACACA	TGT	AAC	3	7.33333	289	310	22	1	AATTACAACCCTCTTGGTGGG	TGTGTGTGTGTATTTGAGAAACG	60.096	58.668	205
Contig20391:9887_PStI_67/3_NODE_1_L418;9768_PStI_305E40_NODE_1_L309	AACTTTATCTTCAGAAGATTATTAAATGATTGGGAGATTTACTGACTAACAACAACAACAACAACAACAGCATACCCAGTGGAATCCCACAAGTGGGGTCTGGGGAGATTTACTAATTAACAGAGAACAATTCAAGGGGGCTTCAACATTTGTGGACTGTATGAGTTGGCAAGGGAATAAGGAAGGAAAGTTTTCTGTTAAATCAACTTATAAGGAATTCAACCTTTCAAATACAACCAGATTGCATGTTGGTTATGAAGTTGATTTGGAAAGTTAATATTCCTTGTGAAGTGGCCTGCTTTACATGGATATTGCAAAGAGGCAGTTTTGAGTTTTGGTCAATGTCGGAGACAGTGGGGCAGTCGTTACACTATTTGTGCATGTCGCTACTTATGCGAC…	AAC	AAC	3	7.33333	48	69	22	0	TTCAGAAGATTATTAAATGATTGGGA	GTCCACAAATGTTGAAGCCC	59.332	60.362	148
Contig6331:11126_PStI_305E40_NODE_1_L435;11265_PStI_67/3_NODE_1_L395	TAGATCCCACTTGTGGGATTCCACGGGGTATTTTGTTGTTGTTGTTGTTGTTGTTTGCGTACACTTACTGTGAATTGAAGCATAAATGAATGTCCTCATTGTTTAGGTTGCGACGAGTGGAGAACAAGCATCTCGGAGAGGGAGCATTGCACGATTAAGAAAACTAAAACAGGTTAGTGACAGGGTACTGGTGAATGTAAATGAATACAGTTTCCAGTCTAGCATGTACAAGTTTGTTCTTTACTGATTATTAAGCTAATTCCTATCACCTTGCCTTCTCAAATAAGTAGAGAAATCGAATTCCTCACGGAGTATGGAGCGTCCCCGACGAGGAAGAGCCGATCTTGATCACCCTCAGATTATAAATGTACACAACTACAGGTTTGTACTCTTCATGAA…	TTG	AAC	3	7.66667	33	55	23	0	TTGTGGGATTCCACGGG	CTCCGAGATGCTTGTTCTCC	61.344	59.95	128
Contig7098:13202_PStI_305E40_NODE_2_L284;13399_PStI_67/3_NODE_1_L373	ACAAGGGGGAGAACTGAAGTGGAAAAAAAAAAGATAATTTTGTCATTACCGTGCAATGACTGCTTTATTCTTATCTGAAGCGACAAGTTGAGGAATTTATTACAGTGCAATAACTATCGTAACCAATAAGATCCTCAACTTGTAACTCAAATAAGCAAAAAGAAGAATAGAACTTAAGCACTACCAATTGTCTGCCAAAACAGACTAGTACTTACTTTTGATATAGATGGGAGTTCAACATGCAATTCAACTTAGTTTCACAATGATCAGATAGTCGGAGAATTGACGCCTTAATAGCACCCATTTCATCACTTAAAAATGAAAGATAATTTGTTTAGAATGGAAGAACTAAGCAACAACAACAACAACAACAACATACCCAGTGAAATCCCACAAGTG…	CAA	AAC	3	7.66667	354	376	23	0	TAGTCGGAGAATTGACGCCT	CTTGTGGGATTTCACTGGGT	59.836	59.82	126
18201_PStI_305E40_NODE_1_L360	TCCTTCAACAAAATATTACATTGTTTATATATTACTAATTTCTTTTTTATGTATATATAGTAGATGTTAAACCCTCTTAGTGAAAATCTGACTTTGCAATTAGGGGTAGGGGTGAAGACGCAATGCACGTTTAAGGATGGTTAGGACACAATCAATGTGGAATACTGCTTGTAGAACTTGTATCCACTGGCTACCTCTATTAGGAAAGTCATTTTCCAAGGAACTTGCTTTCCTACAGAAAGTTTTGCAAATTTTTTAACTAATCGAACATGAAAAACAACAACAACAACAACAACAATAATAACACAATGTAATTCTATGTAATAGAGTGTGCGTGAATCTTACGTTTACCTTCGAGCAGAAATATTTTTTCTAATAATTC	AAC	AAC	3	7.66667	276	298	23	0	TTCCAAGGAACTTGCTTTCC	TTTCTGCTCGAAGGTAAACG	59.288	58.174	151
Contig23966:19084_PStI_67/3_NODE_1_L452;18818_PStI_305E40_NODE_1_L236	ATGCCATTAATTAGTTAATTATCTTTGTGTTCCCAGGAAACAGTCTCTCTACTTAGGTAGTGGTAAGGTCTGCGTACATCCTACCCTCCCCAAACCCCACTTGTGGGATTTTACTGGGTATGTTGTTGTTGTTGTTGTGTTGTATTATTGCTTGCCGATAATATCTTCTTGTTCCCTTTAGCCCAGCCATGTTGCGTTCTCGATTGCAGCAAGCTTACCTACTCCTTCCCATCTATTTTAGTCGTCCTATTTATTAAAAATAATTAATTTAAATTATTTGTTATTATATAAAAAATTTATAATCAATGATTCTTTTTCACCTTTATCATTACTTATTGAAATTATATTAAGTAACGCTCTAAATATGAGTAATTTAATCATGAGGAATCATATGAATCA…	TGT	AAC	3	7.66667	121	143	23	1	CTGCGTACATCCTACCCTCC	TAAGCTTGCTGCAATCGAGA	59.574	59.856	148
23129_PStI_67/3_NODE_1_L454	TAATCAAGACCAGAATATGGCCTTAACTACATGAAAGTCCTCCACTTGGTAATCATTTTTCAACAACAACAACAACAACAACATACCCAGTGAAATCCCACAAGTGGGGTCTGGGGAGGGTAGAATGTACGCAGACCTTACCACTACCTAAGTAGAGAGGCTGTTTCCTGGGAACCCTCATCACAAAACCCATACGCAGAAAGGATTGGTAATCATTTTTCCAAACAAAGAAAATCAATAGACTTAACACCTATTTCCTTCCACTTGGTAATGATCTTATCATCATAATGCTAGATGTTGTCACCACGTAAATCATTTCTAATTGAAAGACATGAAACTATATCCATATAAAAATTACACTAAACTGACCCCGTCAAAGAAACCCATCTTTGGGGATGG…	CAA	AAC	3	7.66667	61	83	23	0	CATGAAAGTCCTCCACTTGGT	TCCTTTCTGCGTATGGGTTT	59.051	59.569	176
Contig26745:26290_PStI_67/3_NODE_1_L340;25906_PStI_305E40_NODE_1_L312	CCCGATGATACTAGTCAAGATGGCTTGAACACCATGGTTATAAAACATATAAATTATTTGTGTGTTTCCAATTTCCATTGATACAAGTGTTCAAGTTTTTTGCCACTCATTAGGCTTACAAATGCCTTTTTGTGGAGCGTGAGTACCCTGGTCGCAGTGGCAGTGCTCCAACAAGAGCCAGTAATAGTAATAATGTTAGTATTACGGATAAAACAACAACAACAACAACAACAATATACCAGTGGAATCTCACATGTGAGGTCTGGGCGTACCTCTACCTCTATCTCATAGAGGTAGAGAGGTTGTTTCCTGAAAACCTTCGTCTCAAAAACCATAAGCAGAATAAACTAGATATAGAGTTG	AAC	AAC	3	7.66667	212	234	23	0	GTGAGTACCCTGGTCGCAGT	GAGGTAGAGGTACGCCCAGA	60.182	59.308	143
Contig26904:26758_PStI_67/3_NODE_1_L454;26380_PStI_305E40_NODE_1_L288	TATGTATATTAATTTCGGAACAGCCTCCCTATCTGTAAGGTCTGCTGTAAGGTCTGCCTACATTTTACCCTCCCCACACCCCACCTATGGGATTCCACCGGGTATGTTGTTGTTGTTGTTGTTGTTGCTGCGCTATGAATATTAATAATCGATTAATGCATTTCATTTTTTGTTGCTGGAGCTGCTACATTAGCTTAGTACATGTTTTCCATTTCGAATTGGATGGACTTGAGAATTTAGTCTAATGGATATATGGTCCCCTATGCAGTAAACTGATTTAGGATTGAGGGTTCTTTTCATGGTTCTGCTGTCATGAGTTTGTTTCTATGCTGCTGTTGTTTTTGCTGTTGCCAATTGTTTGTTAATAAATGGCTTATATAATTCATATTCAGTTGCAAT…	TGT	AAC	3	7.66667	105	127	23	0	GGTCTGCTGTAAGGTCTGCC	TGTAGCAGCTCCAGCAACAA	59.874	60.742	151
Contig5518:8913_PStI_305E40_NODE_1_L423;9025_PStI_67/3_NODE_1_L342	GCTTCTAGCTCAAATGGTTGTTGTTATGATGAACAATCTTCTTATAGTACAACTACCAATTTTGATCTAAACAAATTACAAAATAACGATGAAACTATCACAAAAACAGCTACCAGCACAACAGACGTTAGCCCTGATAACATTGATAACAACAACAACAACAACAACAATAACAGTATGTCGATGATATTTGATACACAAGATGAAATTGAGAACGACATTTCTGCATCAATAGACTTTACTCCATCCGCAAACTTCACAGTTCCTGATCATTTACTGCAACAAGAGGAGCAATTCGATGTTAACAATCCTGTTATTCCCCTGTCTCATCAGTATCATCCTGTTATGGGGCCTCCATTAGGACATGTATACGAAGATGAATCGTTGTCTTCTTTTACT…	AAC	AAC	3	7.66667	148	170	23	0	AGCACAACAGACGTTAGCCC	GTGAAGTTTGCGGATGGAGT	60.321	60.119	146
12895_PStI_305E40_NODE_1_L458	TCAATATCAATTTTGCAAGTGCAAAAAGAGTGTCATGTATCATGGAGGAGGTTGTTAGAATACTGACAACATCCTTTGCAATCCTAGAAAGCATCACTGTTGAGCATGAGAGAAAATGCTAATGTATTCAAATCAACAAAATGCAAATTGCCAGCTATATGAGGTAGTGTAAGGTCTACGTACATTCTACCCTCCCCAGACCCCACTTGTGGGACTCCACTGGGTATGTTGTTGTTGTTGTTGTTGTTGTATGCAACTTCATAGAACTATATTATTAGCATGTAAAAAGATTTATAAAGGGGGAAGAATAAACACCAATCATCAAAGTATTTTCACTTCGGTTTAGCGCAAGCTAGAAATAAAGGGATCAGGAGATCTTTTGATCAGAAACCATAACAA…	TGT	AAC	3	8	227	250	24	0	TGTGGGACTCCACTGGGTAT	CTAGCTTGCGCTAAACCGAA	60.238	60.649	149
13088_PStI_67/3_NODE_1_L307	ACGTACATTCTACCCTCCCCAGACCCCACTTGTGGGACTTCACTGGGTATGTTGTTGTTGTTGTTGTTGTTGTATGCAACTTCATAGAACTATATTATTAGCATGTAAAAAGATTTATAAAGGGGGAAGAATAAACACCAATCATCAAAGTATTTTCACTTCGGTTTAGCGCAAGCCAGAAATAAAGGGATCAGGAGATCTTTTGATCAGAAACCATAACAATAACATATGGTCAGATAACATATGGTCAGATACCCTATTGTTCAGCCAGAGGTGTAATTTATCTTGAAAGAACATATATACTGACTGTTGATAAAAAGTACAGGAGA	TGT	AAC	3	8	50	73	24	0	CTTGTGGGACTTCACTGGGT	CCTCTGGCTGAACAATAGGG	60.002	59.688	246
13331_PStI_67/3_NODE_1_L440	TTTGTGTTTATGTGTTAGTTGTATCATATTTGTTGTTCCCTTTCTTTTACTTTTTGTCATATCTAGTTTATTCTGCTGATGGGTTGTTGAGACGAGGGTTCCAGGAAACAACCTCTCTACTTCTATGAGGTAGTGGTAAGGTCTGCATACATTTTGCCCTCCCCAGACTCCACTTGTGGGATTACACTGGGTATGTTGTTGTTGTTGTTGTTGTTGTAGTATCTCCATCCACCAGTTTTCGAATCTGAAATATGACTTTTTGGGGACCCAGTCCCTACATGAGAGGAGGATGGGGTTGTGGTCTGATTCCAATCTACGAAGTAGGGTCTGCTTAACTTGGGAGGAGGAGTCTCCCCAGTCAGCTGAGTAAGGAACCTGTCTATTTTGGAGGCACTCCTT…	TGT	AAC	3	8	194	217	24	0	AGGGTTCCAGGAAACAACCT	CCTCTCATGTAGGGACTGGG	59.834	59.525	192
Contig8375:16683_PStI_305E40_NODE_1_L402;16936_PStI_67/3_NODE_1_L320	TATTTGTTGTTTATGTGTTAATTGTATCATATTTACGTATTGTCATGTGCTTTTGGTTATTAGACGTTTTTTGTTGTTCCCTTTCTTTTACTTTTTGTCATATCTAGTTTATTCTGCTTATGGGTTTTTGAGACGAGGGTTCCCAGGAATCAGCCTCTCTACTTCTATGAGGTAGTGGTAAGGTTTGCGTACATTCTACCCTCCCTAGACCCCACTTGTGGGATTCCACTGGGTATGTTGTTGTTGTTGTTGTTGTTGTAGTGCTATTTAAAACAACCTTAGAGGCTAACAGTATGACATAAGAGGTTGCCCGAGCTTTACTTATTGTCAGAGGACATCCAACAGCACATACATAAAAACTCAAGCAGACTGTCCTAACCTTGAATCGAGATTTTCAGC…	TGT	AAC	3	8	236	259	24	0	TGCGTACATTCTACCCTCCC	GGGCTTGCCCTGTTATGTTA	59.955	59.96	236
Contig17220:1706_PStI_67/3_NODE_1_L356;1703_PStI_305E40_NODE_1_L235	ACTACTTGACTTTTCTCTCGTCATATCTCGCCAACCTTTAGCAGGTTCGAGTACTAGATACGACGACGACAACAACAACAACAACAACAACATACTCAGTGTAAATCCACAAGTGGGTTTTGGGGAGGCTGGTGTATACACAGCCTTACACCTTACCTTGTGAAGGTAGAGAGGTGGTTTCCGATAGATACTCAGGATGTAGTACTAGATACCAAAATAAAATTGATTCCTCTCTGTATTGCAGAATGTCTATTTTCCGTCTTTTCCTTCCAACATCTCTATTTGGTATGTTCTGATGCTCTTTACTATATCATCTGTGGTTATTCTTTGATCTTGCCAGGGAAGTCTTACGCCAGTCATACTAAATGTGGATAAACC	ACA	AAC	3	8	69	92	24	0	CGTCATATCTCGCCAACCTT	TCGGAAACCACCTCTCTACC	60.096	59.137	166
2127_SgrAI_305E40_NODE_1_L227	TGGTGCTATCGTTAGCACCTCCGCTGCTGCTGTTGTCAGCTGAGCTGTTCGGCCAAATATTATTGTTGTTGTTGTTGTTGCTGTTGATGAACCTTTGTGTCCATGAACCCAAAGGCCTTGTTGGTTGAAACTGCAACGTTTGATCAGATGGGTAAAAAGATGATTCCATATTTGGCTTTTCTGAGTTGACCATTTGGTAAAATCCAGTATTTTCCAGTTGTTGGTTCATTGGAACTTTAGGAGAAGTACTAGTTGGA	TTG	AAC	3	8	63	86	24	1	CTATCGTTAGCACCTCCGCT	TGCAGTTTCAACCAACAAGG	59.499	59.734	130
Contig11723:25616_PStI_305E40_NODE_1_L427;25996_PStI_67/3_NODE_1_L350	TGGTGCTACAATGAGGCTATTTAGGTTTTTGATGCTTGTGCTTTGTTTTGGCGATTAGACATGATATGGCGAAACTTAGTCTCACTGAGGACATGACCCTAGATAGGAAGAAGTGGAAGTCGCAAATTAGAATAGTAGGATAATTGGTTAGTAGGGTTAGGTGATTTCCTAGTCAGGGGGCCTAATAGGGTTGAGTAGTAGTGTTTTTTCTATCATGATTTGTCATTAATTTGTTGTTTATGTGTTAATTATATCATATTTTCGTATTGTCATGTGCTTTATTTTACTTTTGGTCATATCTTGTCCTTTCTGCGTATGGGTTTTGTGATGAGGGTTTCCAGGAAACAGCCTCTCTACTTAGGTAGTGGTAAGGTCTGCGTACATTCTACCCTTCCCAGG…	TGT	AAC	3	8	426	449	24	0
33567_PStI_67/3_NODE_1_L418	TTTTTGCTGTTTCCTTTCCTTTACTTTTTGTCATATCTAGTTTATTCTGCTTATGGGTTTTTGAGATGAGGGTTCCCAGTAAACATCCTCTCTATTTCTAGGAGGTAGTGGTAAGGTCTGCGTACATTCTACCCTCCCCAGACCCCACTTGTGGGATTCCACTGGGTATGTTGTTGTTGTTGTTGTTGTTGTAAAGCTTTCAAAAGCAAATAACTTAGTACGTCCATAAATGAGCTAAAAGAGTATTAGAATTATTATATGTAATTGATTTTTTTTATTGTTATCTGAATGGACTGATGGATTGTTAAATTGAATTTTCAAGTATTGTGCTACAAAAGACTTTGTTGAGAATGTTGAAGCTTGACCTTGTATACAGGTAAGAAGGTGTTGTGGAAGCAT…	TGT	AAC	3	8	169	192	24	0	TGTGGGATTCCACTGGGTAT	TGCTTCCACAACACCTTCTT	60.05	58.342	249
35554_PStI_67/3_NODE_1_L337	TGATTTTTCTGCGCTTATTTGTAATCACAATGGTTATTAGTCGTTTTTTGTTGTTCCATTACTTTTACTTTTTGTCATATCTAGTTTATTCTGCTTATGGGTTTTTGAGACGAGGGAACAGCCTCTCTACTTCTATGAGGTAGTGGTAAGGTCTGCGTACATTCTACCGTCCCCAGACCCCACTTGTGGGATTCCACTAGGTATGTTGTTGTTGTTGTTGTTGTTGTATTTGTAATCACAATGGTAATTTCTCAAATATGGGAAGTAGTTAATACTTTTATTCCCTCAGGACCTTTGCTAAAAGCCTCCTCAATGACATGAGCTTCCAGTCAACTGTGTCATATCAGGAAGAGCAATTA	TGT	AAC	3	8	204	227	24	0	TGCGTACATTCTACCGTCCC	AGCAAAGGTCCTGAGGGAAT	60.914	60.074	146
6142_PStI_305E40_NODE_1_L250	AGAAGATAAGAAGCTAATGATAGTTGCCACAAATGGAGCGGTAATCCCAACACTACTACAACAACAACAACAACAACAACATACCCAATGGAATCCCACAAGTGGGGTCTGGGGAGAGTAGAATGTACGCAGACCTTACCACTACCTCATAGAATTCTGTTTTCCTGGGAACAATCCCAACACTACAGCCCCGCAAAAAAAAAAAAAGGTAGGAAAGATGAAAAATGGGGAGAAAAGGAATCATAACAGAAAAAGGAGAACTTCATTTCTTA	ACA	AAC	3	8	58	81	24	0	CCACAAATGGAGCGGTAATC	GGGCTGTAGTGTTGGGATTG	60.331	60.375	165
742_PStI_67/3_NODE_1_L374	CTTGTTGTTTCCAGGAAACAACCTCTCTACTTCTATGAGGTAGTGGGTAAGGTCTGCGTACATTATACCCTTTCCAGATTTCACTTGTGGGATTCCACTGGGTATGTTGTTGTATTGTGAGATTGTACAACATAGGGGATGCTTCTACCTTGCTGTTAGTTACCTGGCTGGACAGCCCATCACTAAGTCATCATGTCCTTTTTTTTTTTTGCTGGACTCTACACTAGTGCAGTGGTTAATCCCCAAATCTGGCTTAATCCATCTGACCATCCATATTTATAAGCTGTCCTCTCTTTTCCACTAACTAGTTCTGGAGCTCTTCCCATGGAAGTCCTCAGGAGTTCTTAGTAAACTGTAAATGCAATATCTATACAACAACAACAACAACAACAACAT	ACA	AAC	3	8	372	395	24	0
Contig19792:8361_PStI_67/3_NODE_1_L360;8278_PStI_305E40_NODE_1_L357	TCTTTATTTCTCTTTTCCTTTTCCTTTTTCTGTATCTAGTTTATTCTGCTTATGCATTTTTGAGACAAGAGTTCCCCGGAAACAACCTCTCTACCTCTATGAGGTAGTGGTAAGGTTTGCATACATTTTATCCTCCGCAGACCCCACTTGTGGGATTCCTCTGGTGTGTTGTTGTTGTTGTTGTTGTTGTATTCACATAGGCATATTTGTAGTGCAGTTTGATTATGTAAACAATCTTCTTCATCCTGTTGGCTTATTTAAGTAAATCATACTAATTCCTGGCTGAACTGTATCTACTGTTGTTTATTACAAGTTTAGGGTAAAAATAACAT	TGT	AAC	3	8	167	190	24	0	CCGGAAACAACCTCTCTACC	AAGCCAACAGGATGAAGAAGA	58.644	58.923	180
Contig2520:915_PStI_305E40_NODE_1_L363;918_PStI_67/3_NODE_1_L258	AAAGTAAATGGAATCAGAAGACTGAAGACGAGCTCTTGATGAAGGAAAGCACACTGGAGGAAAATGCTCTGCTATGCAGGTGCTTGGGTCCCAGGAAACAGCCTCTCTACTTAGGTAGTGGTATGGTCTGCGTACATTCTACCCTCCCCAAACCCCACTTGTGGGATTTCACTGGGTATGTTGTTGTTGTTGTTGTTGTTGTATGCAGGTGCTTGGTTGGAAGATTCACTGGTGGTGAAGAGGCCCTTACTCGGAAATGTGAGGAGATGGGCAGGCCAAACATGGAAAGGAATCCCCAATTTACAAGTGTATGATATGAATGGATTTCTTTTCTTGTTTAAATTCCAATCGAGAAGAGACGTGGAGCATATTCTTATGGGTGATTGGAGGA	TGT	AAC	3	8	179	202	24	0	TGCGTACATTCTACCCTCCC	CTGCCCATCTCCTCACATTT	59.955	60.073	146
Contig1096:1183_SgrAI_305E40_NODE_1_L144;1131_SgrAI_67/3_NODE_1_L153	TGGTTGTTGTTGTTGTTGTTGATTGTTTGGGGTTAAGATAGAACCCCGGGATGGTCTATTTTAAGAGGAGGCTATTGTTGACACCGAATTTTTCCCGTCCACATCACAAATTACCCAATTTCCTTAATTTGGATATTTTTCAAAATATTTATCTATAAATAAATAATAAAAAAAAAGAAATAAATAAAA	GTT	AAC	3	8.33333	3	27	25	1
Contig21997:14020_PStI_67/3_NODE_1_L436;13836_PStI_305E40_NODE_1_L381	TCTCGTCTTATCATCCCATAATATGGATGATGTTCAATTTTCACTTAGTGAGGTTAGATAGTCAGGGGGCCTCTTAGGGTTGAGTAATAGTGTTTTTCTTTCTAGTACGTAACTGCCTGTATTTGCATGTTGTTTATGTTTTAAATTGTATTGTACTTTCGTATTATTATGTGCTTTCCTTATTTTTGATCATATCTAGTCCGTTCTGCGCATGGGTTTTGAGATGAGGGTTCCTCGGAAACAGCCTCTCTACTTAGGTAGTGGTAAGGTCTGCGTACATTCTACCCTCCCCAGACCCCACTTGTGGGATTTCACTGGGTATGTTGTTGTTGTGGTTGTTGTTGTTCAACTTTCACTTAGGCATGCACATTCACAGTTAGAGGACAACATCTGGAGCCA…	TGT	AAC	3	8.33333	322	346	25	1	TGCGTACATTCTACCCTCCC	GGAATGGTATTTGGCTCCAG	59.955	59.387	139
Contig11604:25289_PStI_305E40_NODE_1_L415;25644_PStI_67/3_NODE_1_L294	GCCGTGGGGACGACTGCATTTTATTGATTTTTATTGTTGTTGTTGTTGTTGTTGTTGTGTATGAAGCACTGTCCTAGTTTCCGATTCATCTCTTTTTCCCGTTTGTAATTTAACTCAATGTATTAAATTGAACATGTGAATCTACTGGCATGGGGTAAATATTGTGGTAATCAACCCTATAGTTTAGAGGACATGTTGGTAGAGTAGGAGGGGAAATGAAAAGGGTTGCTCCTTCCTGTAATGACAGACATGATGTGACATTAGGAAAGGAAAAAAAGGGTACGTGTGCCTCAAAAGAAACGTCTGCATGAACTTTAAGTTCCTTCTCCATAGGCTTGTTATATGTGAAATGGTCTTGCTCAGCGGCAAGGCTATTATCCTGTTGGTGTTATCATTGGT…	TTG	AAC	3	8.33333	34	58	25	0
Contig2313:374_PStI_305E40_NODE_1_L313;389_PStI_67/3_NODE_1_L319	CAGACCCCACTTGTGGGATTTCACTGGGTATGTTGTTGTTGTTGTTGTTGTTGTTAAGGAGGTGTTTGGATAGGCTTTTTTTTAAAGTTACTTAAAAGGCAAGTAAGTACCTACCTACTTTTTGGCTTTTAACTTTTTCTTTTTTGTACTTTTTAAGGCTAAACTAAGGTGCTTAAAAGAACTTTATGTCTTTGTGAAACACCTCTAAATTTTAAAAAGTGCTTAAAAGTCAAAAGCACCTAAGAATAAGCCAATCCAAATACCCACTTAGTATGGACTTTCAAGCTGGAACATAAAATGAGTTAACATATATCAGCACTCGAACACTAAATACAGACTGCTAACCCACTCAATGACTGATTCCCAAAACATGT	TGT	AAC	3	8.33333	31	55	25	0	CTTGTGGGATTTCACTGGGT	GGATTGGCTTATTCTTAGGTGC	59.82	59.148	248
Contig31418:38324_PStI_67/3_NODE_1_L484;37795_PStI_305E40_NODE_1_L353	TTCTCGGTCAGGTCATCTACCACAGACTTTAAAGGGAGAGGTAACACTGCCTTACTACTAGGTATCGATTCCTAGAGAGGACTGAAGTATGTGTTTCCACCTGGCTAGCCGTTCTGAATTTCCCCTGTTTTTGTTTTTCCAACTGAGGCTTTTCCACCTTGCTAGTGGTATGATTCAGTACTAGGTAAGGATTAGGTCAGCTCTGAGAGATATAATACCAGGAATAGTTACTGGTGTGAGAGCAGAAGACCAGGACACTCAGGTTCAGGTTATTTATTAAATATGTCAGGGTTCTGTTTGTTGAAACAACAACGACAACAACAACAACATACCCATTGAACTATCACAAAAATTTGCTCCATGTGAACTATTGCTTCCTTGAAGTGGAAGAGCAGTGGT…	AAC	AAC	3	8.33333	305	329	25	1	TGTGAGAGCAGAAGACCAGG	ATGCCATGGATACCGTGATT	59.125	60.043	196
Contig4336:5792_PStI_305E40_NODE_1_L354;5814_PStI_67/3_NODE_2_L284	ACTTCTCTATCTCTATGAAGTAGTGGTAAGGTCTGCGTATATTTTACCCTCCCCAGACCCCACTTGTGGATTCCACTGGGTATGTTGTTGTTGTTGTTGTTGTTGTTATTCCTTAAGTACGACAAAATTCAAATAGTGAACTTTGGTGCAAATCATTATTCTCTCATTCTTATTATTCCTTGTGGCATATGCAGTTGTACTCATTCTGCTTCCCATTTGTTTATTATTACTATTTATTAGCGCTTTTCTTGTTTAATTTCGTTTTCTATCAACGATGTGTACAGGATTTTATTTCCCGTGGAGAAAAAAGGATACCCTTGTACAGGTCACCTCTCTTTCTCTTTCTGCTTCAGACATTCTGAACTGTATCGAGAATCATGCAAGCCTAACT	TGT	AAC	3	8.33333	83	107	25	0	TGAAGTAGTGGTAAGGTCTGCG	CAACTGCATATGCCACAAGG	59.443	60.134	182
Contig22035:14111_PStI_67/3_NODE_1_L366;13920_PStI_305E40_NODE_1_L407	AAAAATATGAATATTGAATATTCTATGCGTGTTTTCTTTACTTTTGATCATATCTAGTCCGTTCTATGCATGGGTTTTGAGATGAGGGTTCCTCGGAAACAGCCTCTCTACTTAGGTAGTGGTAAGGTCTGCGTACATTCTACTCTCCCCAGACCCCACTTGTGGGATTTCACTGGGTATGTTGTTGTTGTTGTTGTTGTTGTTGAATATTCTATGCCATTGACTCTATTATATTCATTTGAATGCAGTGTAATTGCACAAGACCGCCTGAATAGAATAACACATTTTGTTAGTGAAATAAATCTCACTGATTTTATCCCCTCTGCATCGAAAATGAATGATGCGTCAAATGCAAGTG	TGT	AAC	3	8.66667	180	205	26	0	CTTGTGGGATTTCACTGGGT	CTTGCATTTGACGCATCATT	59.82	59.694	198
20675_PStI_305E40_NODE_1_L284	CTGCATGCTTCCCTCTATTAGAAGCTTGGAAAAAATCTTGTAGACACTACCAATCAAATTGATAGATCTATAGTCTTTGAGCTACCTAACATCATTTCTTTTAGGAATCAAAATAATGTAGGTGGCATTTAGGCTTTTCTCAACAACAACAACAACAACAACAACATACCTAGAGGAATCCCACAAGTGGGGCTAGGCTTTTCTCCAAAAAAAAAAAATCTTGACTGTGTTAGTTCTGAATGGCAAGCATAATGTCTACCTTAATGACCTCCCAGCAGCATATATAAAAACCTGTACTAAAGCCAT	CAA	AAC	3	8.66667	141	166	26	0	TGTAGGTGGCATTTAGGCTTT	GCTGCTGGGAGGTCATTAAG	58.776	59.836	163
Contig3609:3856_PStI_305E40_NODE_1_L385;3893_PStI_67/3_NODE_1_L386	TTCTAGTACGTAACTGCCTGTATTTGCGTGTTGTTTATGTTTTAAACTGTATTGTACTTTCGTATTATTATGTGCTTTCCTTATTTTTGATCATATCTAGTCCGTTCTGTGCATGGGTTTTGAGATGAGGGTTCCCCGGAAACAACCTCTCTACTTAGGTAGTGGTAAGGTCTGCGTACATTCTACCCTCCCCAGACCCCGCTTGTGGGATTTCACTGGGTATGTTGTTGTTGTTGTTGTTGTTGTTGGTATTTGTCCATATTTTTACATCTTCCAGAGACATGCTAGCCAGATGAATTTAGCATGACGAAGTTACTATAACTTGAAGATATTGAAAATGTGTTCATTGTTAATTTTAGGTGCAAAAATCAGATAAATTGCAGCCACTGTACATGTAAA…	TGT	AAC	3	8.66667	223	248	26	0	CTAGTCCGTTCTGTGCATGG	TGGCTAGCATGTCTCTGGAA	59.314	59.547	195
27150_PStI_305E40_NODE_1_L307	CAACGTTCTTACTCATTCATGATCATGGAACATTTTTTACTAAAATTTGTTTAATGGTATGTTATCTCCGAAAACAGTCTCTCTATCTCTATGAAGTAGTGGTAACGTCTGCTTACATTTTACCCTCCCCAGATTCCACTTGTGGAATTCCACTGGGTATGTTGTTGTTGTTGTTGTTGTTGTTGTATGTTAGTTCATTTGATCATCATGAAAGTGGTTGTAGTGTCCAAGTTGTGAGGGTTTTCATAAATCACTTCATGCTTGCTGAATGAAGGGGAGTCTTGTTAACAGTGTGAGGTGACGTATTCGAGCCATGGAATTCAAACTGA	TGT	AAC	3	9	160	186	27	0	AGTGGTAACGTCTGCTTACATTT	AGTTTGAATTCCATGGCTCG	57.116	60.074	230
2797_PStI_67/3_NODE_2_L247	CCTCCCCAAATCCCGCTTAGTGGGATTTCATTGGGTATGTTGTTGTTGTTGTTGTTGTGGTTGTGTGTGTGTGTGCGCGTATATAACATTCTTCTTCTTCTTATTATTATTAATGGTAAAGGATATTGCTACAAAACATTCTAGATACGGAAATTGGAAAAAAAGTATGTCCTTAGTTGTTAAAAACCGTCAAGGAAAACTGTTTAGTATGCTTTACATGTGATATGTGCTTGTAGCTTAACCCCACAGACTTTTCAACTTATAACAGT	TGT	AAC	3	9	38	64	27	1	CCGCTTAGTGGGATTTCATT	CAAGCACATATCACATGTAAAGCA	59.043	60.082	221
2802_PStI_305E40_NODE_1_L404	TACAGCAAGCTACATTTTCAATAAACATCTAATGACATGCTTTCTTCATTGTTTTCTTCTTCTTTTACTTGAGTTTGATGCTTTTGAGCCGAGGGTCTTTCAGAAACAACCTCTTTACCTTTATGAGGTAGTGATAAGGTCTGCGTACACCCTACCCTCCCCAAATCCCGCTTAGTGGGATTTCATTGGGTATGTTGTTGTTGTTGTTGTTGTGGTTGTGTGTGTGTGTGCGCGTATATAACATTCTTCTTCTTCTTATTATTATTAATGGTAAAGGATATTGCTACAAAACATTCTAGATACGGAAATTGGAAAAAAAGTATGTCCTTAGTTGTTAAAAACCGTCAAGGAAAACTGTTTAGTATGCTTTACATGTGATATGTGCTTGTAGCTTAACCC…	TGT	AAC	3	9	193	219	27	1	TTTGAGCCGAGGGTCTTTC	TTATATACGCGCACACACACA	60.324	58.721	159
1707_SgrAI_305E40_NODE_1_L252	TTTGTGTTCCCTTCCCTTTCCTTTTTGTCATATCTAGTCCTTTCTGCTTATGAGTTTTGCGATGAGGATTCCCAGGAAAGAGTCTATCTACTTCTACCCTTCCCGACCCCACTTGTGGGATTTCACTAGGTATGTTGTTGTTGTTGTTGTTGTTGTTGTTGACATTTGATTGCAGAATTTAAAGACTTAGGGTTCATAAGTGAAATCAACAAATGCGATAAAATAAGGATATTTTCAATAGATTCACAATTAAACGAATGTATATCAAAAAGCAAAAAAATT	TGT	AAC	3	9.66667	133	161	29	0	TGTTCCCTTCCCTTTCCTTT	TCGCATTTGTTGATTTCACTT	59.912	58.281	214
Contig4085:5137_PStI_305E40_NODE_1_L300;5168_PStI_67/3_NODE_1_L323	CGATACTGTCAGTATTAATTACTTGCTTCTTTGTTTAAATTGTGTTCCTCTTTTAACCCTACATTTTTGAGCCTTCTTAAATTTTTGCGTATCCTTTACTTTTTGAATATTTACTTTTTGATCATATCTAGGCCGTTCTGCGGATGGGTTTTGAGATGAGGGTTCCCAGGAAACATCCTCTCTACTTAGGTAGTGGTAAGGTCTGCGTACATCCTACCCTCCCCAGACCTCACGTGTGGGATTTTACTGGGTATGTTGTTGTTGTTGTTGTTGTTTGTTGTTGTTGGTTTGGAGAAACTCCCGCGTTAAAAGGAACTCA	TGT	AAC	3	11	254	286	33	1	TTTGAGATGAGGGTTCCCAG	TAACGCGGGAGTTTCTCCA	60.042	61.695	159
38677_PStI_67/3_NODE_1_L302	ATTTTCTCAAAGCATTACTTTTTAGATATTTACTTTTTGATCATATCTAGGCCGTTCTGCGGATGGGTTTTGAGATGAGGGTTCCCAGGAAACAGCCTCTCTACTTAGGTAGTGGTAAGGTCTGCGTACATCCTACCCTCTCCAGACCCCACTTGTGGGATTTTACTGGGTATGTTGTTGTGGGTATGTTGTTGTTGTTGTTGTTGTATTTAAATAACTTAAGTGAAAAGATGTGATTCTTAATTAGTAAGTTAATAATTTATTCTTAACTAGTAAGTTAATATTTATTGAATGAAGTATAATGAGAAGCATAAAACTAGAAAC	TGT	AAC	3	11.6667	173	207	35	3	TTTGAGATGAGGGTTCCCAG	TTTATGCTTCTCATTATACTTCATTCA	60.042	57.728	247
Contig26208:24917_PStI_67/3_NODE_1_L432;24563_PStI_305E40_NODE_1_L325	TATTAGTTATTCTATTGTCCAACAACAACAAACAAACAACAACAACAACAACAACATACCGAGTGAGTTATTCCATTGTCCATTCAACATAAAATAATGCATAAATTCCATCATAACTTATACATATATTAGTTATGCAAATTTCTAAATTGTCAGTCAAACGTTATATTAATTAATTTTATACATGAATAGCTTGTTTTCTATCTACCTACTAAACATTGTATAAATTATACAAAAGTTAATACATATAGCCGGTTTCTTATCTAGCTACCAACAAACACAAAAATTTAAAAATTTAATATGCCACTAGTACTCTTAATATAACAAATTCTTGTTGAATTGTATTTCTTTAATTTTTCCAATGACTTACAAGTTATATTCAAATATTATTGTAGCCTG…	CAA	AAC	3	12.3333	20	56	37	2
Contig21576:12928_PStI_67/3_NODE_1_L421;12747_PStI_305E40_NODE_1_L278	TAATTCGCATTTTTTCGCGTTAAAGTCGAGTCAAGATCATTTTCCTACTCAGTTTCTCGCACTGATCGCAAATTTGGTCTTGAATTTGCAATCGAAGCATGGAAAGACACGTTACGCGCAAGGTCAATTCTAGGGGTATTTTTGTCTTTTCAAGGGTGTCACAACAACAAGAATGATGATGATGATGATTTTTTATAAAAAAAGAACTGCTCTCTCTCATGCTCTCAGCGTACGTTAGCTAAACGTGCACAGGACGGGGACAACTATGGCGAGAGGGCGAGGACGCGGTTGAGGGCGAGGTCATGGACGGAAAATTCCAATACTAACTATAAGAAGTTCAGTTGGAGCTATGGTTCTGGGTGAAGAAGAAGAAGAAACTCAACCCCAACTCTTATTTAG…	GAA	AAG	3	5	362	376	15	0	TGGTCTTGAATTTGCAATCG	CGTACGCTGAGAGCATGAGA	59.664	60.31	160
1519_SgrAI_305E40_NODE_1_L259	TCCACCATTGACATATCACTTTTCCCGTACCCTCTCCTATCTCTTCCATTTCCCTCTTTGTCCTCTCTCTTCCATTTCTTCTTCTTCTTCGGCCGCGATATCTTAGCCAAATTCTGAAACTTCACATATCCAGTAGAATTGAAAGTCTTCGCAAGCTTATCTCTATACAACACCGAACACAATTTCTCCCCATCACCTTCAGCCTTCCCGTAAATTCTCCGCTCCAATAACGCTAGGGTTTCATCATCAGTATTGTCAATATTTCCGATAAACTCCTTCAATTCGTCTT	TTC	AAG	3	5	76	90	15	0	TTCCATTTCCCTCTTTGTCC	CTAGCGTTATTGGAGCGGAG	58.956	59.996	193
Contig8000:15717_PStI_305E40_NODE_1_L358;15955_PStI_67/3_NODE_1_L303	AGGCGATGAAGAGTTGACATTTACAGTGAAGGTGAAGACGAATGAGTATTGGGATGAATCCTCGACCCCAAAGAAGAAGCAACGCAGGGACAACAGAGTAATGTTTGGGTTTAGTCATCTGAATATTGAGGAGGGACATGCATACAAGTCTAGTACTAATTCTGAAGAAGAAGAAGAAACTAATTTGCGCAGTATGTCTCCTGATACGCCTCCTATCTACAACCACAGCAACTCAAACAGAAGGAAAGGCATTCCCCATCGTGCCCCTTTTTGACAATTCATCAAAATTAAAATAGAGCTCTGTCTGTCACATATATATACATAGATAAATAAATATAGTTCCGTTCTTAATTATATGCAAATTCATACAAGCATGTGCA	GAA	AAG	3	5	164	178	15	0	ATTGGGATGAATCCTCGACC	CAGGAGACATACTGCGCAAA	61.059	60.011	156
Contig17211:1662_PStI_67/3_NODE_1_L450;1660_PStI_305E40_NODE_1_L359	AAGTTGTGAAAATCATAATTATTCCATTCTCTTGATTTATTTCTCCCTACAAATTAAATTAAATTGATGTTTCTTCTTCTTCTTCCAATTAATTAGTTCAGTAATTACTTAATTGATACATGTTATTCGAAGAAACAATATGGAATTCACTTTCCTTAATACTTGCTTGGATTTGAATTTGGATTCTTAACATCTCTTGATGAACTACCAAATGTATGTATACATTCCGGTTCAATAGAAAGTAAATATTCTTGCGGAAAAAGGACACAGACAAGAAAATCCCTCGGATTCAATATCCCTTCTATAAATTTCTACGCTACTATATGCTCTAATTTATATCTTCCTTCACCCTTTATGCTTTTAGAAACAACAACAAGGGATTGAATTGGGAGGGGACAT…	TTC	AAG	3	5	71	85	15	0	CCATTCTCTTGATTTATTTCTCCC	TCCAAATTCAAATCCAAGCA	59.387	59.087	160
Contig23101:16838_PStI_67/3_NODE_1_L403;16583_PStI_305E40_NODE_1_L310	TGTAGCATTTTCATCCGATAGCCCTTTAGGAGATATAATAATTTCATCGCGATCAATAATATTATTAGCCTTCTTTGATTGTGTTGAAATTGCTCGAATTTTTGCCTCAAGGAGTGATGCTGTGTTCCCATTGATGGAATTAGCCTTTAGTTGATTCTTTAAATGTGGGAAATTCAAGTGCGCATAATCACCTCTTAAGATATAAGCCGCGGTGTCATAAGCAAAAGCAGCTTCTTCAGCAGTATCGAATGTCCCTAACCAAACCCTTGTCCTATTCCTCGGTAGCCTTATTTCCGCTACCCATTTTCCCCAATGCCTTTGCCTTACTCCTCGAAAAAGCTTCCCTTGGGATGCGATCATAGAAGAAGAAGAAGACGACTTTTGATGATGAATAAGTGA…	AGA	AAG	3	5	361	375	15	0
Contig9403:19393_PStI_305E40_NODE_1_L376;19663_PStI_67/3_NODE_1_L340	TTTTGCAGACCTGAGATCACTGCCAAGATCCATTGGGAACCTTGAGTTGCTTGAAGAATTGGACATGAGTAACAACCAGATACGAGTTCTTCCAGACTCATTCAGGATGCTCTCAAATTTGCGTGTCCTTAAAACCGATGGAAATCCTTTGGAAGTGCCACCAGGAAACATCGCTGAGAAGGGAGCAAAGGTTTAATGTTGTTTCATTTTAGTATTTGTGGTTTCTGAATCAGTATCTGTATCTAGCCCTTATTCCCTAACTACTTTTTGTTGTTTTGAGATGATTGGATCGATCACTAATGTTTAGTTTCTTTGAATGGTCAGGCTGTTGTTCAATACATGGCTGATCTGATTGCCAATAGGGATGTAAAAACGCAAACCGTCAAGAAGAAGAAGAAG	AAG	AAG	3	5	385	399	15	0
Contig2258:226_PStI_305E40_NODE_1_L372;242_PStI_67/3_NODE_1_L362	TGGGTGCCTACAAGTGGAGATAATATACCCTTGAACTTATTTTTCTACTATATTTTTCTAGGACCCCGGACTTCAGCGTTGAGAAATTTGATGATCGGACAGTTATGCTCTGTGACCAGGTATGCTTTGACAGCAGTTACTTGCCATATTCCAAAATTCTGTCGCTGTTCTTCAACCTTTCTTCCTCTTATTCCTTTTCTTTGGTGCCATATCCACAGCTTCTTCTTCTTCTTATTTTTTTTGTGTGTGTGCGGACAAATGTAGTGTGAGAAGGAATACCATGTTGGATGTCTGCGGAAAAGTGGGCTGTGTGATCTGAAAGTGAGTCTAGTTTCTTTCGTAGGTTGGACAACTGTGATTATGTTGTCCATCAGTACTAATAAATACTTCTTAAAATTG…	CTT	AAG	3	5	219	233	15	0	TCTTTGGTGCCATATCCACA	CTTTCAGATCACACAGCCCA	59.924	59.831	125
Contig26042:24466_PStI_67/3_NODE_1_L426;24123_PStI_305E40_NODE_1_L201	TGTTTGTCACAACAACTTTCACTTCTAAAAGTTTGATAGTACATAAGTAACAACTAACAAAAGCACCTCACTGATGCATGACAGGTAGAAACATCAGAGATATAGAAGCACCAAATGAAGGGCTACCCACGTGCCCAATCTGTGTACAACATATAGCAATCAAAACTAGCATCAGAAATTGTTCGCCTCGTTTTAGAAAAGAAGAAGAAGAAGTTCAGATCAATATAGATAACAGCTACATTGGGACATGACAAAAGAACTAAACTGTTCAATTTATGTTTAGTGGGCTTGAGGCTAGTTTACACATTATAAGAGTGTAACCAAATAATTGTTTTAATAATAGAGAGTTCAACCGCTTGCCTGAAGATACGTCATACGTCTCATAGTTATGTAAAATAT…	AAG	AAG	3	5	199	213	15	0	ATCAGAAATTGTTCGCCTCG	AGCCTCAAGCCCACTAAACA	60.214	59.875	126
Contig11659:25428_PStI_305E40_NODE_1_L298;25783_PStI_67/3_NODE_1_L313	AAAGAAGGGGAATGTGTTGAACAAAATTAGGGAAACTAGGGTTCACGTTACGTAGAAAATAAAGTGCCACTGTTTTCTTCTTCAATCCAATTTCTTTCTTTCTTCTTCTTCTTCCAACCCCCAAATTCTCCCCTTTTATGCTTTTCAATCCAAGAATTTTTCTCTTCTTCTTCCTATAACTCAATGGCAAAGAAATCCAAAGACAAGCAGAAACAACCACACAATGAAACCTCAAATTCTTCAGATATTTTCAATACCCTTTTTGGAGCAACCCCAACAGATTCCAGTATTGCTTCACTCTTTTCCGACGAAAATCCCTTCAAAAGAAAGCCTAATGACAATCCAACAGCTACCCAAGAGCCAAAATTAGGT	TTC	AAG	3	5	100	114	15	0	GGGAAACTAGGGTTCACGTT	TTGGATTTCTTTGCCATTGA	58.029	59.087	171
2644_SgrAI_305E40_NODE_1_L224	GGATTCACGAAGTTCAGAATGGTTACCGAAATCGGTTCGGTTGTTTGCTCGAGTTTTCAGTTCTCAATCCCCCGCAATGAAGAAGAAGAAGAAAGGCTTTTATAGCCTCAAAATTAGGGCAAAAAGAAAAAAAAGGGGAAAAATGGGATGAACCAGCTAGAAAACGGCTATGGATTCGAAATTCAAACTCAAGCACACAATAATAAATGCGCATTTTGACTTTACCCCTTAAACGCGGAGCAAATCCTCGAAAG	GAA	AAG	3	5	79	93	15	0	GAAATCGGTTCGGTTGTTTG	TTTCGAATCCATAGCCGTTT	60.344	59.547	154
Contig3208:2763_PStI_305E40_NODE_1_L344;2757_PStI_67/3_NODE_1_L298	GACCTATAAATCATATTAATCAAATTAATTATTCTCTAGTTACACCTCAAAGTATATAGAGGAACCACTAACCTCGTAGCATCCTACCACTAACGTCTATAGTAAAGATTTCAAACTCATAGCACAAAATTCAAAACTGAACATAGCAATGCCTTACCTCAAGATGTTGAGCTGCTTCTGAAGTCAAACCAACAGTTACAGCAGCCAATCCGATCAACCCTCCCTAAACCAATATAAAACAAAACACAAAAACAAATGAAATTCTATGAGATAGTGGTCAGGTGTGGTACATTTTACCCTCCCAACCCCACTTGTGGGATTCCTTCTTCTTCTTCTTGTTCAAAAACAATGATATTCAAAATAGAA	CTT	AAG	3	5	323	337	15	0
[truncated: 986 more rows]
